# Supplementary material for: HypDB: A functionally annotated web-based database of the proline hydroxylation proteome
Source: PLoS Biol. 2022 Aug 26;20(8):e3001757. doi: 10.1371/journal.pbio.3001757 (PMC9455854; doi:10.1371/journal.pbio.3001757)
Supplement: S1 Table — (XLSX) [file pbio.3001757.s012.xlsx]

## Sheet: Sheet1
Supplementary Table S1 The list of redundant Hyp sites collected in HypDB.
protein_id	position	protein_posi_matches	fasta_header	score	localization_probability	peptide_charge	modified_mz	unmodified_mz	total_mod_intensity	total_intensity	stoichiometry	total_mod_count	total_count	msmsid	localization_credit_class	localization_credit_score	peptide_sequence	modified_sequence	mod_position	pep_start_position	pep_end_position	matches	masses	intensities	product_masses	attributes	fragmentation_method	source	sites_id	search_id	site_id	simplified_protein_id	sp_tr	protein_name	genename
sp|O00264|PGRC1_HUMAN	186	-	>sp|O00264|PGRC1_HUMAN Membrane-associated progesterone receptor component 1 OS=Homo sapiens OX=9606 GN=PGRMC1 PE=1 SV=3	51.771	0.933789	2	877.368	869.371	1251900	1137420470	0.00110065	1	24	8641	2	0.148254	EGEEPTVYSDEEEPK	_EGEEPTVYSDEEEP(hy)K_	14	173	187	y1;y5;y6;y7;y8;y9;y10;y11;y1-NH3;y6-NH3;y8-H2O;y11-H2O;y11(2+);a2;b2;b2-H2O;b3;b3-H2O	147.112851265508;647.289945029622;762.329667589722;849.343809978743;1012.41026086723;1111.48080097995;1212.52819012424;1309.57373727362;130.086234066518;745.290814319972;994.388700241342;1291.56518107548;655.292114936824;159.075871371895;187.070974743611;169.060730805334;316.114027278234;298.103389409856	5973.8;1064.1;1144.8;3414.8;19166.8;5794.2;5778.1;12790.4;1089.6;1044.9;1122.3;6103.6;2733;1079.4;7405.7;7876.8;10533.2;10839.8	147.112851265508;298.103389409856;762.329667589722;849.343809978743;1012.41026086723;1309.57373727362	Adrenalgland,tissue,Adult,bRP,Velos	HCD/CID	HumanProteome	1	1	0	O00264	sp	Membrane-associated progesterone receptor component 1	PGRMC1
tr|F8WAW4|F8WAW4_HUMAN	27	F8W6J1_57;F1LLU7_57;C9JB63_104;A0A0C4DGA2_27;O75521_57	>tr|F8WAW4|F8WAW4_HUMAN Enoyl-CoA delta isomerase 2, mitochondrial OS=Homo sapiens OX=9606 GN=ECI2 PE=1 SV=1;>tr|F8W6J1|F8W6J1_HUMAN Enoyl-CoA delta isomerase 2, mitochondrial OS=Homo sapiens OX=9606 GN=ECI2 PE=1 SV=1;>tr|F1LLU7|F1LLU7_HUMAN Enoyl-CoA delt	75.692	1	1	902.458	886.463	21263900	21263900	1	2	2	13632	2	0.00777168	KDPGNEVK	_KDP(hy)GNEVK_	3	25	32	y1;y2;y3;y4;y1-NH3;y3-H2O;y4-NH3;a2;b4;b4-NH3;b5;b5-NH3;b6;b6-NH3;b7;b7-NH3	147.113129834981;246.181878095917;375.224977572794;489.268397145095;130.086834589518;357.214548313097;472.241766762062;216.13481034914;414.199588894869;397.172819958016;528.243278202285;511.216226260863;657.287090799888;640.259371922508;756.356655694171;739.331121787721	41018.7;107379.3;80633.2;209974.9;8517.1;73350.2;71387.1;3272.4;369568.2;49593.3;58854.4;25822.6;287580.3;69686.7;10496.2;6600.2	414.199588894869;489.268397145095;657.287090799888	Adrenalgland,tissue,Adult,bRP,Velos	HCD/CID	HumanProteome	4	1	1	F8WAW4	tr	Isoform of O75521, Enoyl-CoA delta isomerase 2	ECI2
tr|C9JGT3|C9JGT3_HUMAN	42	G5E9C5_42;O76074_94	>tr|C9JGT3|C9JGT3_HUMAN cGMP-specific 3',5'-cyclic phosphodiesterase (Fragment) OS=Homo sapiens OX=9606 GN=PDE5A PE=1 SV=1;>tr|G5E9C5|G5E9C5_HUMAN Phosphodiesterase OS=Homo sapiens OX=9606 GN=PDE5A PE=1 SV=1;>sp|O76074|PDE5A_HUMAN cGMP-specific 3',5'-cycli	65.241	1	2	623.805	607.81	2777500	2777500	1	1	1	615	2	0.125316	ADNSAPGTPTRK	_ADNSAP(hy)GTP(hy)TRK_	6	37	48	y1;y7;y8;y1-NH3;y7-H2O;y7-NH3;y8-H2O;y8-NH3;a2;b2;b4;b4-NH3;b5;b5-NH3;b10;b7(2+)	147.112959566887;788.427630021503;859.465499575969;130.08649514959;770.419234585964;771.404704114757;841.458214456922;842.439562879104;159.076493797689;187.071469282471;388.14713104969;371.1199716398;459.183423033026;442.156359531382;944.406397958534;315.129892108522	10106.5;37910.2;41246.3;5441.2;4470.5;5452.9;4087.7;11245.9;12545.4;12890.8;14419.1;4265.1;6034.4;2913.8;6724;3727.4	388.14713104969;788.427630021503;859.465499575969	Adrenalgland,tissue,Adult,bRP,Velos	HCD/CID	HumanProteome	5	1	2	C9JGT3	tr	Isoform of O76074, cGMP-specific 3',5'-cyclic phosphodiesterase (Fragment)	PDE5A
tr|C9JGT3|C9JGT3_HUMAN	45	G5E9C5_45;O76074_97	>tr|C9JGT3|C9JGT3_HUMAN cGMP-specific 3',5'-cyclic phosphodiesterase (Fragment) OS=Homo sapiens OX=9606 GN=PDE5A PE=1 SV=1;>tr|G5E9C5|G5E9C5_HUMAN Phosphodiesterase OS=Homo sapiens OX=9606 GN=PDE5A PE=1 SV=1;>sp|O76074|PDE5A_HUMAN cGMP-specific 3',5'-cycli	65.241	1	2	623.805	607.81	2777500	2777500	1	1	1	615	2	0.201557	ADNSAPGTPTRK	_ADNSAP(hy)GTP(hy)TRK_	9	37	48	y1;y7;y8;y1-NH3;y7-H2O;y7-NH3;y8-H2O;y8-NH3;a2;b2;b4;b4-NH3;b5;b5-NH3;b10;b7(2+)	147.112959566887;788.427630021503;859.465499575969;130.08649514959;770.419234585964;771.404704114757;841.458214456922;842.439562879104;159.076493797689;187.071469282471;388.14713104969;371.1199716398;459.183423033026;442.156359531382;944.406397958534;315.129892108522	10106.5;37910.2;41246.3;5441.2;4470.5;5452.9;4087.7;11245.9;12545.4;12890.8;14419.1;4265.1;6034.4;2913.8;6724;3727.4	388.14713104969;788.427630021503;859.465499575969	Adrenalgland,tissue,Adult,bRP,Velos	HCD/CID	HumanProteome	6	1	3	C9JGT3	tr	Isoform of O76074, cGMP-specific 3',5'-cyclic phosphodiesterase (Fragment)	PDE5A
tr|C9JFK9|C9JFK9_HUMAN	296	O95817_355	>tr|C9JFK9|C9JFK9_HUMAN BAG family molecular chaperone regulator 3 (Fragment) OS=Homo sapiens OX=9606 GN=BAG3 PE=1 SV=1;>sp|O95817|BAG3_HUMAN BAG family molecular chaperone regulator 3 OS=Homo sapiens OX=9606 GN=BAG3 PE=1 SV=3	75.311	1	1	815.378	751.399	1848550	1848550	1	2	2	16705	3	0	PPPPSEK	_P(hy)P(hy)P(hy)P(hy)SEK_	1	296	302	y1;y2;y3;y6;y1-NH3;y2-H2O;y3-H2O;b3;b4;b5;b5-H2O	147.112825347315;276.155418653046;363.187409081168;702.324470461303;130.086341032508;258.144890135711;345.176179291691;340.150506978579;453.197166153965;540.229412658737;522.219321074454	52833.4;14047.6;31172.7;893.3;30907.9;30537.5;2738.9;2487.7;7033.4;7941;9910	130.086341032508;147.112825347315;363.187409081168	Adrenalgland,tissue,Adult,bRP,Velos	HCD/CID	HumanProteome	7	1	10523	C9JFK9	tr	Isoform of O95817, BAG family molecular chaperone regulator 3 (Fragment)	BAG3
tr|C9JFK9|C9JFK9_HUMAN	297	O95817_356	>tr|C9JFK9|C9JFK9_HUMAN BAG family molecular chaperone regulator 3 (Fragment) OS=Homo sapiens OX=9606 GN=BAG3 PE=1 SV=1;>sp|O95817|BAG3_HUMAN BAG family molecular chaperone regulator 3 OS=Homo sapiens OX=9606 GN=BAG3 PE=1 SV=3	75.311	1	1	815.378	751.399	1848550	1848550	1	2	2	16705	2	0.0281349	PPPPSEK	_P(hy)P(hy)P(hy)P(hy)SEK_	2	296	302	y1;y2;y3;y6;y1-NH3;y2-H2O;y3-H2O;b3;b4;b5;b5-H2O	147.112825347315;276.155418653046;363.187409081168;702.324470461303;130.086341032508;258.144890135711;345.176179291691;340.150506978579;453.197166153965;540.229412658737;522.219321074454	52833.4;14047.6;31172.7;893.3;30907.9;30537.5;2738.9;2487.7;7033.4;7941;9910	130.086341032508;147.112825347315;258.144890135711;276.155418653046;363.187409081168	Adrenalgland,tissue,Adult,bRP,Velos	HCD/CID	HumanProteome	8	1	10524	C9JFK9	tr	Isoform of O95817, BAG family molecular chaperone regulator 3 (Fragment)	BAG3
tr|C9JFK9|C9JFK9_HUMAN	298	O95817_357	>tr|C9JFK9|C9JFK9_HUMAN BAG family molecular chaperone regulator 3 (Fragment) OS=Homo sapiens OX=9606 GN=BAG3 PE=1 SV=1;>sp|O95817|BAG3_HUMAN BAG family molecular chaperone regulator 3 OS=Homo sapiens OX=9606 GN=BAG3 PE=1 SV=3	75.311	1	1	815.378	751.399	1848550	1848550	1	2	2	16705	2	0.0140675	PPPPSEK	_P(hy)P(hy)P(hy)P(hy)SEK_	3	296	302	y1;y2;y3;y6;y1-NH3;y2-H2O;y3-H2O;b3;b4;b5;b5-H2O	147.112825347315;276.155418653046;363.187409081168;702.324470461303;130.086341032508;258.144890135711;345.176179291691;340.150506978579;453.197166153965;540.229412658737;522.219321074454	52833.4;14047.6;31172.7;893.3;30907.9;30537.5;2738.9;2487.7;7033.4;7941;9910	130.086341032508;147.112825347315;258.144890135711;276.155418653046;363.187409081168	Adrenalgland,tissue,Adult,bRP,Velos	HCD/CID	HumanProteome	9	1	10525	C9JFK9	tr	Isoform of O95817, BAG family molecular chaperone regulator 3 (Fragment)	BAG3
tr|C9JFK9|C9JFK9_HUMAN	299	O95817_358	>tr|C9JFK9|C9JFK9_HUMAN BAG family molecular chaperone regulator 3 (Fragment) OS=Homo sapiens OX=9606 GN=BAG3 PE=1 SV=1;>sp|O95817|BAG3_HUMAN BAG family molecular chaperone regulator 3 OS=Homo sapiens OX=9606 GN=BAG3 PE=1 SV=3	75.311	1	1	815.378	751.399	1848550	1848550	1	2	2	16705	1	0.0783514	PPPPSEK	_P(hy)P(hy)P(hy)P(hy)SEK_	4	296	302	y1;y2;y3;y6;y1-NH3;y2-H2O;y3-H2O;b3;b4;b5;b5-H2O	147.112825347315;276.155418653046;363.187409081168;702.324470461303;130.086341032508;258.144890135711;345.176179291691;340.150506978579;453.197166153965;540.229412658737;522.219321074454	52833.4;14047.6;31172.7;893.3;30907.9;30537.5;2738.9;2487.7;7033.4;7941;9910	130.086341032508;147.112825347315;345.176179291691;363.187409081168;453.197166153965	Adrenalgland,tissue,Adult,bRP,Velos	HCD/CID	HumanProteome	10	1	10526	C9JFK9	tr	Isoform of O95817, BAG family molecular chaperone regulator 3 (Fragment)	BAG3
sp|P02452|CO1A1_HUMAN	621	-	>sp|P02452|CO1A1_HUMAN Collagen alpha-1(I) chain OS=Homo sapiens OX=9606 GN=COL1A1 PE=1 SV=5	196.71	0.989672	2	861.888	845.893	103656000	9155958380	0.0113212	2	17	3489	1	1.03245	DGEAGAQGPPGPAGPAGER	_DGEAGAQGP(hy)P(hy)GPAGPAGER_	9	613	631	y1;y3;y5;y6;y7;y8;y9;y10;y11;y12;y13;y14;y15;y16;y1-NH3;y5-NH3;y6-NH3;y8-NH3;y9-NH3;y10-NH3;y11-H2O;y11-NH3;y12-H2O;y12-NH3;y13-H2O;y13-NH3;y15-NH3;a2;b2;b3;b3-H2O;b4;b4-H2O;b5;b5-H2O;b6;b6-H2O;b7;b7-H2O;b8;b8-H2O;b7(2+)	175.119121096817;361.183405775047;529.273650256709;586.295080739198;657.332894166;754.386316082277;811.407382756275;924.456219709748;1037.50247530466;1094.52471320485;1222.58253759351;1293.61948071317;1350.64234900447;1421.67378599211;158.092579559705;512.244941385575;569.2672522117;737.357532662561;794.381633774045;907.429353221862;1019.49412805198;1020.47711509705;1076.51483520393;1077.49788638…	156708.8;115573.5;183778.7;332768;65448.3;396403.2;247401.6;655690.5;3046390;2712383;542146.9;146314;228234;43944.1;21055;29674.2;38189.9;23919.2;9994.2;33131.2;54056.8;112231.8;48551.5;136017.3;227178.5;344254.8;31939.1;41285.7;140483;408439.7;81696.3;147833.7;98841.3;160580;170000.4;261246.1;181743.5;30171;49923.6;86281.7;38424;128722.5	924.456219709748;1020.47711509705;1037.50247530466;1094.52471320485	Adrenalgland,tissue,Adult,bRP,Velos	HCD/CID	HumanProteome	11	1	8	P02452	sp	Collagen alpha-1(I) chain	COL1A1
sp|P02452|CO1A1_HUMAN	622	-	>sp|P02452|CO1A1_HUMAN Collagen alpha-1(I) chain OS=Homo sapiens OX=9606 GN=COL1A1 PE=1 SV=5	241.32	0.996465	2	861.888	845.893	8427923100	9155958380	0.920485	12	17	3489	1	0.385803	DGEAGAQGPPGPAGPAGER	_DGEAGAQGP(hy)P(hy)GPAGPAGER_	10	613	631	y1;y3;y5;y6;y7;y8;y9;y10;y11;y12;y13;y14;y15;y16;y1-NH3;y5-NH3;y6-NH3;y8-NH3;y9-NH3;y10-NH3;y11-H2O;y11-NH3;y12-H2O;y12-NH3;y13-H2O;y13-NH3;y15-NH3;a2;b2;b3;b3-H2O;b4;b4-H2O;b5;b5-H2O;b6;b6-H2O;b7;b7-H2O;b8;b8-H2O;b7(2+)	175.119121096817;361.183405775047;529.273650256709;586.295080739198;657.332894166;754.386316082277;811.407382756275;924.456219709748;1037.50247530466;1094.52471320485;1222.58253759351;1293.61948071317;1350.64234900447;1421.67378599211;158.092579559705;512.244941385575;569.2672522117;737.357532662561;794.381633774045;907.429353221862;1019.49412805198;1020.47711509705;1076.51483520393;1077.49788638…	156708.8;115573.5;183778.7;332768;65448.3;396403.2;247401.6;655690.5;3046390;2712383;542146.9;146314;228234;43944.1;21055;29674.2;38189.9;23919.2;9994.2;33131.2;54056.8;112231.8;48551.5;136017.3;227178.5;344254.8;31939.1;41285.7;140483;408439.7;81696.3;147833.7;98841.3;160580;170000.4;261246.1;181743.5;30171;49923.6;86281.7;38424;128722.5	811.407382756275;907.429353221862;924.456219709748;1037.50247530466;1094.52471320485	Adrenalgland,tissue,Adult,bRP,Velos	HCD/CID	HumanProteome	12	1	9	P02452	sp	Collagen alpha-1(I) chain	COL1A1
sp|P02452|CO1A1_HUMAN	1018	-	>sp|P02452|CO1A1_HUMAN Collagen alpha-1(I) chain OS=Homo sapiens OX=9606 GN=COL1A1 PE=1 SV=5	151.98	1	2	558.749	542.755	4209510	4209510	1	4	4	8519	1	1.3456	EGAPGAEGSPGR	_EGAP(hy)GAEGSP(hy)GR_	4	1015	1026	y1;y3;y4;y5;y6;y7;y8;y9;y3-NH3;y10(2+);b2;b2-H2O;b3;b3-H2O;b4	175.118817133901;345.188697863339;432.218168502688;489.242059115206;618.285268362017;689.321934882456;746.342607987722;859.389925527765;328.16103888019;465.71495595627;187.071283261099;169.060860812548;258.107442919833;240.098081653732;371.157036356033	2077.1;4782.8;1259.1;17554.1;13261.5;10673;18857.3;88657.5;2799.3;1039.2;10748.8;5449.9;1747.8;2079.3;4453	371.157036356033;489.242059115206;746.342607987722;859.389925527765	Adrenalgland,tissue,Adult,bRP,Velos	HCD/CID	HumanProteome	13	1	10	P02452	sp	Collagen alpha-1(I) chain	COL1A1
sp|P02452|CO1A1_HUMAN	1024	-	>sp|P02452|CO1A1_HUMAN Collagen alpha-1(I) chain OS=Homo sapiens OX=9606 GN=COL1A1 PE=1 SV=5	151.98	1	2	558.749	542.755	4209510	4209510	1	4	4	8510	1	0.0453189	EGAPGAEGSPGR	_EGAP(hy)GAEGSP(hy)GR_	10	1015	1026	y1;y2;y3;y4;y5;y6;y7;y8;y9;y11;y3-NH3;y6-H2O;y8-H2O;y9-NH3;a2;b2;b2-H2O;b3;b3-H2O;b4;b4-H2O;b5;b5-H2O	175.119151801899;232.140353783498;345.188047681503;432.219883648238;489.241917496871;618.284880485168;689.321483359756;746.343693150963;859.391174106319;987.467881243775;328.161015071007;600.271806754974;728.325982227139;842.366559669754;159.075691150254;187.071531498415;169.060752673397;258.108773681145;240.097568425725;371.156554376082;353.146090700144;428.177239389501;410.168363646728	3071.2;1675.4;12685.8;6343.5;44738.2;29901.2;26031.7;50997.3;159929.4;955.3;4208.5;4276.5;1228.4;1165;950.8;19476.7;8149.8;5430.2;1087.9;13730.8;3272.1;1248.9;6106.2	232.140353783498;328.161015071007;345.188047681503;489.241917496871;746.343693150963;859.391174106319	Adrenalgland,tissue,Adult,bRP,Velos	HCD/CID	HumanProteome	14	1	11	P02452	sp	Collagen alpha-1(I) chain	COL1A1
sp|P02452|CO1A1_HUMAN	715	-	>sp|P02452|CO1A1_HUMAN Collagen alpha-1(I) chain OS=Homo sapiens OX=9606 GN=COL1A1 PE=1 SV=5	164.27	1	2	1099.99	1068	1510581500	1510581500	1	7	7	11164	1	0.152857	GDAGAPGAPGSQGAPGLQGMPGER	_GDAGAP(hy)GAP(hy)GSQGAP(hy)GLQGMP(hy)GER_	6	710	733	y1;y4;y5;y6;y7;y8;y9;y10;y11;y12;y13;y14;y15;y16;y17;y18;y19;y4-NH3;y7-H2O;y7-NH3;y10-H2O;y10-NH3;y12-H2O;y13-NH3;y16-H2O;y16-NH3;y19-H2O;b2;b3;b3-H2O;b4;b4-H2O;b5;b7;b7-H2O;b8;b8-H2O;b14	175.119292426716;474.231705745168;605.272505506995;662.294232856459;790.353054379705;903.439169017337;960.457551331653;1073.50720760301;1144.54531293397;1201.56567136465;1329.62195959248;1416.65124003983;1473.67845080917;1586.72563749626;1657.76181991552;1714.78047181823;1827.83299120542;457.204753332541;772.339549268528;773.325068559693;1055.51236647806;1056.48189546155;1183.55322234786;1312.611…	27908.5;154297.6;15682.8;84671.2;52378.2;9091.5;18343.3;415030.4;43175.3;116236.5;27928.7;17363;19758;413594.4;9693.7;12867.6;157518.4;37288.9;1969.2;9646.2;1630;20276;1597.1;4238.9;5116.5;7808.3;10822.6;2028.3;26658.3;5916.7;43394.3;18677.6;47144.4;15246.2;11593.9;43919.5;20931.6;4717.1	372.152567984373;1073.50720760301;1586.72563749626;1714.78047181823;1827.83299120542	Adrenalgland,tissue,Adult,bRP,Velos	HCD/CID	HumanProteome	15	1	12	P02452	sp	Collagen alpha-1(I) chain	COL1A1
sp|P02452|CO1A1_HUMAN	718	-	>sp|P02452|CO1A1_HUMAN Collagen alpha-1(I) chain OS=Homo sapiens OX=9606 GN=COL1A1 PE=1 SV=5	164.27	1	2	1099.99	1068	1510581500	1510581500	1	7	7	11164	1	0.234709	GDAGAPGAPGSQGAPGLQGMPGER	_GDAGAP(hy)GAP(hy)GSQGAP(hy)GLQGMP(hy)GER_	9	710	733	y1;y4;y5;y6;y7;y8;y9;y10;y11;y12;y13;y14;y15;y16;y17;y18;y19;y4-NH3;y7-H2O;y7-NH3;y10-H2O;y10-NH3;y12-H2O;y13-NH3;y16-H2O;y16-NH3;y19-H2O;b2;b3;b3-H2O;b4;b4-H2O;b5;b7;b7-H2O;b8;b8-H2O;b14	175.119292426716;474.231705745168;605.272505506995;662.294232856459;790.353054379705;903.439169017337;960.457551331653;1073.50720760301;1144.54531293397;1201.56567136465;1329.62195959248;1416.65124003983;1473.67845080917;1586.72563749626;1657.76181991552;1714.78047181823;1827.83299120542;457.204753332541;772.339549268528;773.325068559693;1055.51236647806;1056.48189546155;1183.55322234786;1312.611…	27908.5;154297.6;15682.8;84671.2;52378.2;9091.5;18343.3;415030.4;43175.3;116236.5;27928.7;17363;19758;413594.4;9693.7;12867.6;157518.4;37288.9;1969.2;9646.2;1630;20276;1597.1;4238.9;5116.5;7808.3;10822.6;2028.3;26658.3;5916.7;43394.3;18677.6;47144.4;15246.2;11593.9;43919.5;20931.6;4717.1	595.247819303536;613.259395323019;1073.50720760301;1586.72563749626;1827.83299120542	Adrenalgland,tissue,Adult,bRP,Velos	HCD/CID	HumanProteome	16	1	13	P02452	sp	Collagen alpha-1(I) chain	COL1A1
sp|P02452|CO1A1_HUMAN	724	-	>sp|P02452|CO1A1_HUMAN Collagen alpha-1(I) chain OS=Homo sapiens OX=9606 GN=COL1A1 PE=1 SV=5	164.27	1	2	1099.99	1068	1510581500	1510581500	1	7	7	11164	1	0.217903	GDAGAPGAPGSQGAPGLQGMPGER	_GDAGAP(hy)GAP(hy)GSQGAP(hy)GLQGMP(hy)GER_	15	710	733	y1;y4;y5;y6;y7;y8;y9;y10;y11;y12;y13;y14;y15;y16;y17;y18;y19;y4-NH3;y7-H2O;y7-NH3;y10-H2O;y10-NH3;y12-H2O;y13-NH3;y16-H2O;y16-NH3;y19-H2O;b2;b3;b3-H2O;b4;b4-H2O;b5;b7;b7-H2O;b8;b8-H2O;b14	175.119292426716;474.231705745168;605.272505506995;662.294232856459;790.353054379705;903.439169017337;960.457551331653;1073.50720760301;1144.54531293397;1201.56567136465;1329.62195959248;1416.65124003983;1473.67845080917;1586.72563749626;1657.76181991552;1714.78047181823;1827.83299120542;457.204753332541;772.339549268528;773.325068559693;1055.51236647806;1056.48189546155;1183.55322234786;1312.611…	27908.5;154297.6;15682.8;84671.2;52378.2;9091.5;18343.3;415030.4;43175.3;116236.5;27928.7;17363;19758;413594.4;9693.7;12867.6;157518.4;37288.9;1969.2;9646.2;1630;20276;1597.1;4238.9;5116.5;7808.3;10822.6;2028.3;26658.3;5916.7;43394.3;18677.6;47144.4;15246.2;11593.9;43919.5;20931.6;4717.1	960.457551331653;1056.48189546155;1073.50720760301;1586.72563749626;1827.83299120542	Adrenalgland,tissue,Adult,bRP,Velos	HCD/CID	HumanProteome	17	1	14	P02452	sp	Collagen alpha-1(I) chain	COL1A1
sp|P02452|CO1A1_HUMAN	730	-	>sp|P02452|CO1A1_HUMAN Collagen alpha-1(I) chain OS=Homo sapiens OX=9606 GN=COL1A1 PE=1 SV=5	164.27	1	3	733.663	712.336	1510581500	1510581500	1	7	7	11162	1	0.597993	GDAGAPGAPGSQGAPGLQGMPGER	_GDAGAP(hy)GAP(hy)GSQGAP(hy)GLQGMP(hy)GER_	21	710	733	y1;y3;y4;y5;y6;y7;y9;y10;y11;y12;y16;y19;y3-NH3;y7-NH3;y10-NH3;y16-NH3;y19-H2O;y17(2+);b3;b4;b4-H2O;b5;b5-H2O;b8;b8-H2O;b13;b14;b14-NH3	175.118907070204;361.179989141352;474.230706919907;605.272057242461;662.292849905655;790.350779584301;960.457809040826;1073.50441907821;1144.53871488938;1201.56064953423;1586.72394173518;1827.83028505316;344.156215251893;773.322524361044;1056.46361698416;1569.70748356621;1809.80856402109;829.385065827147;244.092853653171;301.11484703296;283.1033774002;372.151732325215;354.141525315024;613.2599710…	3327;2656.8;20935.9;1479.8;34389;25187.6;4029.7;135910.2;1519.2;3131.4;39340.8;51800.3;8597.2;2325.8;1558.7;3879.6;6884.6;1884.3;4213.5;9408.9;3631.4;23713.7;2334.3;19690.8;1516;4315.9;13721.7;1466.9	344.156215251893;361.179989141352;474.230706919907;1073.50441907821;1586.72394173518;1827.83028505316	Adrenalgland,tissue,Adult,bRP,Velos	HCD/CID	HumanProteome	18	1	15	P02452	sp	Collagen alpha-1(I) chain	COL1A1
sp|P02452|CO1A1_HUMAN	373	-	>sp|P02452|CO1A1_HUMAN Collagen alpha-1(I) chain OS=Homo sapiens OX=9606 GN=COL1A1 PE=1 SV=5	206	0.99988	3	778.019	751.361	5534004200	5534004200	1	21	21	11947	1	0.052417	GEPGPPGPAGAAGPAGNPGADGQPGAK	_GEP(hy)GPP(hy)GPAGAAGP(hy)AGNP(hy)GADGQP(hy)GAK_	3	371	397	y1;y2;y3;y4;y6;y7;y8;y9;y10;y11;y12;y13;y14;y15;y16;y20;y22;y23;y10-H2O;y12-NH3;y14-NH3;y23-NH3;y11(2+);a2;b2;b3;b4;b4-H2O;b5;b6;b6-H2O;b7;b9;b10;b11;b11-H2O;b12;b12-H2O;b13;b13-H2O;b14;b15;b16;b17;b17-NH3;b6(2+)	147.113023578335;218.150345695856;275.171198685388;388.219908599474;573.300529492492;688.327840896925;759.366409683487;816.385872427203;929.434471834591;1043.47846728189;1100.49751895411;1171.53925550667;1284.58193636068;1341.6019118109;1412.6402188816;1708.79591899715;1878.85805838631;1975.90972001881;911.422213008335;1083.48208743044;1267.56529950821;1958.88772927629;522.243554384904;159.076720…	26394.8;6983.1;8102.1;304710;114297.7;119455;84514.7;190465.8;2052809;53256.3;123824.2;34328.3;169782.1;159497.2;18161;23105.3;70082.7;147192.8;43796.7;11113.1;13230.1;176845.4;17493.3;23208.3;49105.5;10514;133313.5;14295.4;57592;20044.8;5953.9;29235.4;33774.2;24495.1;105197.5;12216.7;166777.6;20192.5;244795.3;26696.4;33657.9;53099.3;45099.6;113101;10619.7;12751.4	159.076720496509;187.071652336251;300.120718034276;388.219908599474;929.434471834591;1048.47253711295	Adrenalgland,tissue,Adult,bRP,Velos	HCD/CID	HumanProteome	19	1	16	P02452	sp	Collagen alpha-1(I) chain	COL1A1
sp|P02452|CO1A1_HUMAN	376	-	>sp|P02452|CO1A1_HUMAN Collagen alpha-1(I) chain OS=Homo sapiens OX=9606 GN=COL1A1 PE=1 SV=5	206	0.990923	3	778.019	751.361	5532309000	5534004200	0.999694	20	21	11947	1	0.193187	GEPGPPGPAGAAGPAGNPGADGQPGAK	_GEP(hy)GPP(hy)GPAGAAGP(hy)AGNP(hy)GADGQP(hy)GAK_	6	371	397	y1;y2;y3;y4;y6;y7;y8;y9;y10;y11;y12;y13;y14;y15;y16;y20;y22;y23;y10-H2O;y12-NH3;y14-NH3;y23-NH3;y11(2+);a2;b2;b3;b4;b4-H2O;b5;b6;b6-H2O;b7;b9;b10;b11;b11-H2O;b12;b12-H2O;b13;b13-H2O;b14;b15;b16;b17;b17-NH3;b6(2+)	147.113023578335;218.150345695856;275.171198685388;388.219908599474;573.300529492492;688.327840896925;759.366409683487;816.385872427203;929.434471834591;1043.47846728189;1100.49751895411;1171.53925550667;1284.58193636068;1341.6019118109;1412.6402188816;1708.79591899715;1878.85805838631;1975.90972001881;911.422213008335;1083.48208743044;1267.56529950821;1958.88772927629;522.243554384904;159.076720…	26394.8;6983.1;8102.1;304710;114297.7;119455;84514.7;190465.8;2052809;53256.3;123824.2;34328.3;169782.1;159497.2;18161;23105.3;70082.7;147192.8;43796.7;11113.1;13230.1;176845.4;17493.3;23208.3;49105.5;10514;133313.5;14295.4;57592;20044.8;5953.9;29235.4;33774.2;24495.1;105197.5;12216.7;166777.6;20192.5;244795.3;26696.4;33657.9;53099.3;45099.6;113101;10619.7;12751.4	388.219908599474;454.193798584363;567.243547821291;929.434471834591;1048.47253711295;1878.85805838631	Adrenalgland,tissue,Adult,bRP,Velos	HCD/CID	HumanProteome	20	1	17	P02452	sp	Collagen alpha-1(I) chain	COL1A1
sp|P02452|CO1A1_HUMAN	378	-	>sp|P02452|CO1A1_HUMAN Collagen alpha-1(I) chain OS=Homo sapiens OX=9606 GN=COL1A1 PE=1 SV=5	148.9	0.938146	2	1166.53	1126.54	117183000	5534004200	0.0211751	2	21	11936	1	0.0264061	GEPGPPGPAGAAGPAGNPGADGQPGAK	_GEP(hy)GP(hy)PGP(hy)AGAAGPAGNP(hy)GADGQP(hy)GAK_	8	371	397	y1;y2;y3;y4;y5;y6;y7;y8;y9;y10;y11;y12;y13;y14;y15;y16;y17;y18;y19;y20;y21;y22;y23;y24;y25;y1-NH3;y5-NH3;y6-NH3;y10-H2O;y10-NH3;y11-NH3;y12-NH3;y15-H2O;y15-NH3;y16-NH3;y23-NH3;y15(2+);y17(2+);y20(2+);a2;b2;b3;b3-H2O;b4;b4-H2O;b5;b7;b10;b11;b12;b13;b14;b17;b17-H2O;b19;b6(2+)	147.112882742027;218.15010903277;275.171860802762;388.219406214146;516.278534329959;573.299538763344;688.326654423106;759.366805862531;816.387813165467;929.43454919481;1043.47799377675;1100.49817229892;1171.53312575124;1268.58797165553;1325.60751673631;1396.64494931129;1467.69056524247;1524.70500151894;1595.74435255662;1708.80849390283;1765.80650309002;1862.86904335043;1975.91207250205;2032.93363…	11781.7;17405;10817.4;339594.4;5715.7;105596.2;55011.6;16622.6;18498.3;229321.3;23550.1;48873.5;11062;29294.1;38749.5;25316.1;8298.4;12952.4;1868.4;3539.1;2263.4;16295.7;366754.5;24369.6;128750.9;6091.8;11199.8;5330.1;13594.1;10301.5;8676;4174;2705.6;1938;1714.4;33125.2;6040.5;19020.4;4619.2;4526.7;5824.1;9847.3;3763.7;29605.3;8100.1;7117;4430.4;3495.2;6345.4;9875.5;14550.5;1796.5;22241.6;1612.7;…	388.219406214146;624.264189981379;854.902382643923;929.43454919481;1708.80849390283;1975.91207250205	Adrenalgland,tissue,Adult,bRP,Velos	HCD/CID	HumanProteome	21	1	18	P02452	sp	Collagen alpha-1(I) chain	COL1A1
sp|P02452|CO1A1_HUMAN	384	-	>sp|P02452|CO1A1_HUMAN Collagen alpha-1(I) chain OS=Homo sapiens OX=9606 GN=COL1A1 PE=1 SV=5	170.1	0.99999	3	778.019	751.361	1950300000	5534004200	0.352421	8	21	11947	1	0.338942	GEPGPPGPAGAAGPAGNPGADGQPGAK	_GEP(hy)GPP(hy)GPAGAAGP(hy)AGNP(hy)GADGQP(hy)GAK_	14	371	397	y1;y2;y3;y4;y6;y7;y8;y9;y10;y11;y12;y13;y14;y15;y16;y20;y22;y23;y10-H2O;y12-NH3;y14-NH3;y23-NH3;y11(2+);a2;b2;b3;b4;b4-H2O;b5;b6;b6-H2O;b7;b9;b10;b11;b11-H2O;b12;b12-H2O;b13;b13-H2O;b14;b15;b16;b17;b17-NH3;b6(2+)	147.113023578335;218.150345695856;275.171198685388;388.219908599474;573.300529492492;688.327840896925;759.366409683487;816.385872427203;929.434471834591;1043.47846728189;1100.49751895411;1171.53925550667;1284.58193636068;1341.6019118109;1412.6402188816;1708.79591899715;1878.85805838631;1975.90972001881;911.422213008335;1083.48208743044;1267.56529950821;1958.88772927629;522.243554384904;159.076720…	26394.8;6983.1;8102.1;304710;114297.7;119455;84514.7;190465.8;2052809;53256.3;123824.2;34328.3;169782.1;159497.2;18161;23105.3;70082.7;147192.8;43796.7;11113.1;13230.1;176845.4;17493.3;23208.3;49105.5;10514;133313.5;14295.4;57592;20044.8;5953.9;29235.4;33774.2;24495.1;105197.5;12216.7;166777.6;20192.5;244795.3;26696.4;33657.9;53099.3;45099.6;113101;10619.7;12751.4	388.219908599474;929.434471834591;1048.47253711295;1171.53925550667;1284.58193636068	Adrenalgland,tissue,Adult,bRP,Velos	HCD/CID	HumanProteome	22	1	19	P02452	sp	Collagen alpha-1(I) chain	COL1A1
sp|P02452|CO1A1_HUMAN	388	-	>sp|P02452|CO1A1_HUMAN Collagen alpha-1(I) chain OS=Homo sapiens OX=9606 GN=COL1A1 PE=1 SV=5	206	1	3	778.019	751.361	5498530200	5534004200	0.99359	20	21	11947	1	0.949557	GEPGPPGPAGAAGPAGNPGADGQPGAK	_GEP(hy)GPP(hy)GPAGAAGP(hy)AGNP(hy)GADGQP(hy)GAK_	18	371	397	y1;y2;y3;y4;y6;y7;y8;y9;y10;y11;y12;y13;y14;y15;y16;y20;y22;y23;y10-H2O;y12-NH3;y14-NH3;y23-NH3;y11(2+);a2;b2;b3;b4;b4-H2O;b5;b6;b6-H2O;b7;b9;b10;b11;b11-H2O;b12;b12-H2O;b13;b13-H2O;b14;b15;b16;b17;b17-NH3;b6(2+)	147.113023578335;218.150345695856;275.171198685388;388.219908599474;573.300529492492;688.327840896925;759.366409683487;816.385872427203;929.434471834591;1043.47846728189;1100.49751895411;1171.53925550667;1284.58193636068;1341.6019118109;1412.6402188816;1708.79591899715;1878.85805838631;1975.90972001881;911.422213008335;1083.48208743044;1267.56529950821;1958.88772927629;522.243554384904;159.076720…	26394.8;6983.1;8102.1;304710;114297.7;119455;84514.7;190465.8;2052809;53256.3;123824.2;34328.3;169782.1;159497.2;18161;23105.3;70082.7;147192.8;43796.7;11113.1;13230.1;176845.4;17493.3;23208.3;49105.5;10514;133313.5;14295.4;57592;20044.8;5953.9;29235.4;33774.2;24495.1;105197.5;12216.7;166777.6;20192.5;244795.3;26696.4;33657.9;53099.3;45099.6;113101;10619.7;12751.4	388.219908599474;816.385872427203;929.434471834591;1048.47253711295;1403.62062085168	Adrenalgland,tissue,Adult,bRP,Velos	HCD/CID	HumanProteome	23	1	20	P02452	sp	Collagen alpha-1(I) chain	COL1A1
sp|P02452|CO1A1_HUMAN	394	-	>sp|P02452|CO1A1_HUMAN Collagen alpha-1(I) chain OS=Homo sapiens OX=9606 GN=COL1A1 PE=1 SV=5	206	1	3	778.019	751.361	4865062200	5534004200	0.879122	17	21	11947	1	0.0403926	GEPGPPGPAGAAGPAGNPGADGQPGAK	_GEP(hy)GPP(hy)GPAGAAGP(hy)AGNP(hy)GADGQP(hy)GAK_	24	371	397	y1;y2;y3;y4;y6;y7;y8;y9;y10;y11;y12;y13;y14;y15;y16;y20;y22;y23;y10-H2O;y12-NH3;y14-NH3;y23-NH3;y11(2+);a2;b2;b3;b4;b4-H2O;b5;b6;b6-H2O;b7;b9;b10;b11;b11-H2O;b12;b12-H2O;b13;b13-H2O;b14;b15;b16;b17;b17-NH3;b6(2+)	147.113023578335;218.150345695856;275.171198685388;388.219908599474;573.300529492492;688.327840896925;759.366409683487;816.385872427203;929.434471834591;1043.47846728189;1100.49751895411;1171.53925550667;1284.58193636068;1341.6019118109;1412.6402188816;1708.79591899715;1878.85805838631;1975.90972001881;911.422213008335;1083.48208743044;1267.56529950821;1958.88772927629;522.243554384904;159.076720…	26394.8;6983.1;8102.1;304710;114297.7;119455;84514.7;190465.8;2052809;53256.3;123824.2;34328.3;169782.1;159497.2;18161;23105.3;70082.7;147192.8;43796.7;11113.1;13230.1;176845.4;17493.3;23208.3;49105.5;10514;133313.5;14295.4;57592;20044.8;5953.9;29235.4;33774.2;24495.1;105197.5;12216.7;166777.6;20192.5;244795.3;26696.4;33657.9;53099.3;45099.6;113101;10619.7;12751.4	275.171198685388;388.219908599474;929.434471834591;1048.47253711295	Adrenalgland,tissue,Adult,bRP,Velos	HCD/CID	HumanProteome	24	1	21	P02452	sp	Collagen alpha-1(I) chain	COL1A1
sp|P02452|CO1A1_HUMAN	475	-	>sp|P02452|CO1A1_HUMAN Collagen alpha-1(I) chain OS=Homo sapiens OX=9606 GN=COL1A1 PE=1 SV=5	68.283	0.996949	2	733.35	709.357	1090300	6497500	0.167803	1	2	11948	1	0.684574	GEPGPTGLPGPPGER	_GEP(hy)GPTGLP(hy)GP(hy)PGER_	3	473	487	y1;y5;y6;y7;y8;y9;y10;y11;y12;y13;y5-NH3;y7-NH3;y11-NH3;y11(2+);y12(2+);a2;b2;b3	175.11905145962;571.282303720706;628.304317465379;741.353150841118;854.43816135308;911.460000166107;1012.50594535277;1109.55874267928;1166.57968137243;1279.62882405222;554.259670905054;724.325163839141;1092.52686000698;555.283650177622;583.790127686837;159.076531716608;187.071274864462;300.117769278725	7765.6;4610.1;5120.7;147867.8;8755.4;30826.2;13285.1;11360.3;12927.3;37253.8;2648.7;3336.1;980.3;5473.1;985.9;5519.1;4827.9;977.3	159.076531716608;741.353150841118;911.460000166107;1166.57968137243;1279.62882405222	Adrenalgland,tissue,Adult,bRP,Velos	HCD/CID	HumanProteome	25	1	22	P02452	sp	Collagen alpha-1(I) chain	COL1A1
sp|P02452|CO1A1_HUMAN	481	-	>sp|P02452|CO1A1_HUMAN Collagen alpha-1(I) chain OS=Homo sapiens OX=9606 GN=COL1A1 PE=1 SV=5	94.487	0.986236	2	725.352	709.357	6497500	6497500	1	2	2	11949	1	0.335779	GEPGPTGLPGPPGER	_GEPGPTGLP(hy)GPP(hy)GER_	9	473	487	y1;y3;y4;y5;y6;y7;y8;y9;y10;y11;y12;y13;y5-NH3;y6-NH3;y7-H2O;y7-NH3;y10-H2O;y11-H2O;y7(2+);y12(2+);a2;b2;b8;b8-H2O;b12	175.119350377052;361.184953740352;474.232932415448;571.284697242811;628.305821915331;741.353753453863;854.438538084443;911.460900180201;1012.50750311836;1109.56001418191;1166.58285232538;1263.63481866339;554.256882472973;611.281774512981;723.345767976169;724.318342473967;994.489276411471;1091.55377802786;371.180323980964;583.793998848232;159.076673148533;187.071497038612;709.352396313229;691.3361…	16532.9;2418.8;6659.1;15562.4;18054.1;331113.6;24153.2;68265.8;37806.8;66658.8;52407.9;91086.1;4753.7;1303.5;1011;18466.2;2863.9;1218.8;9202.9;7656.3;10608;8943;4471.3;3069;2811.2	628.305821915331;724.318342473967;741.353753453863;911.460900180201;1263.63481866339	Adrenalgland,tissue,Adult,bRP,Velos	HCD/CID	HumanProteome	26	1	23	P02452	sp	Collagen alpha-1(I) chain	COL1A1
sp|P02452|CO1A1_HUMAN	484	-	>sp|P02452|CO1A1_HUMAN Collagen alpha-1(I) chain OS=Homo sapiens OX=9606 GN=COL1A1 PE=1 SV=5	94.487	0.838179	2	725.352	709.357	5407200	6497500	0.832197	1	2	11949	1	0.0419567	GEPGPTGLPGPPGER	_GEPGPTGLP(hy)GPP(hy)GER_	12	473	487	y1;y3;y4;y5;y6;y7;y8;y9;y10;y11;y12;y13;y5-NH3;y6-NH3;y7-H2O;y7-NH3;y10-H2O;y11-H2O;y7(2+);y12(2+);a2;b2;b8;b8-H2O;b12	175.119350377052;361.184953740352;474.232932415448;571.284697242811;628.305821915331;741.353753453863;854.438538084443;911.460900180201;1012.50750311836;1109.56001418191;1166.58285232538;1263.63481866339;554.256882472973;611.281774512981;723.345767976169;724.318342473967;994.489276411471;1091.55377802786;371.180323980964;583.793998848232;159.076673148533;187.071497038612;709.352396313229;691.3361…	16532.9;2418.8;6659.1;15562.4;18054.1;331113.6;24153.2;68265.8;37806.8;66658.8;52407.9;91086.1;4753.7;1303.5;1011;18466.2;2863.9;1218.8;9202.9;7656.3;10608;8943;4471.3;3069;2811.2	361.184953740352;474.232932415448;741.353753453863;911.460900180201;1089.53146793011;1263.63481866339	Adrenalgland,tissue,Adult,bRP,Velos	HCD/CID	HumanProteome	27	1	24	P02452	sp	Collagen alpha-1(I) chain	COL1A1
sp|P02452|CO1A1_HUMAN	451	-	>sp|P02452|CO1A1_HUMAN Collagen alpha-1(I) chain OS=Homo sapiens OX=9606 GN=COL1A1 PE=1 SV=5	193.54	0.99991	3	668.664	658.001	4946506600	4951442000	0.999003	55	57	12109	1	0.78402	GEPGPVGVQGPPGPAGEEGKR	_GEP(hy)GPVGVQGPP(hy)GPAGEEGKR_	3	449	469	y1;y3;y4;y5;y6;y7;y8;y10;y11;y12;y13;y14;y15;y16;y17;y18;y19;y10-NH3;y13-NH3;y19-H2O;y6(2+);a2;b2;b4;b6;b6-H2O;b7;b7-H2O;b9;b10	175.119330739504;360.236181793034;489.278698833077;618.323613713106;675.343245032852;746.380834745793;843.433719717088;1013.50342777604;1110.55594037216;1167.57766587197;1295.63642447209;1394.70635827872;1451.72729019283;1550.79503591798;1647.8486454677;1704.87140837432;1817.91793198719;996.484681914217;1278.61208705102;1799.90195670386;338.175043130649;159.076713802553;187.071670479101;357.14099…	58023.8;44368.9;51784.8;29670;233628.4;97072.4;646212.6;822630.5;954978.8;804478.2;347828.1;137530.5;774026.4;86999.9;1062539;550582.8;5616006;8642.5;223165.9;505911.5;36992.7;449472.8;297988.9;45335.1;25464.8;65955.9;7372;21135.7;20011.2;19307.6	1110.55594037216;1647.8486454677;1704.87140837432;1799.90195670386;1817.91793198719	Adrenalgland,tissue,Adult,bRP,Velos	HCD/CID	HumanProteome	28	1	25	P02452	sp	Collagen alpha-1(I) chain	COL1A1
sp|P02452|CO1A1_HUMAN	459	-	>sp|P02452|CO1A1_HUMAN Collagen alpha-1(I) chain OS=Homo sapiens OX=9606 GN=COL1A1 PE=1 SV=5	150.91	0.994153	2	932.44	908.447	88819500	4951442000	0.0179381	3	57	11953	1	0.86039	GEPGPVGVQGPPGPAGEEGK	_GEP(hy)GPVGVQGP(hy)P(hy)GPAGEEGK_	11	449	468	y1;y2;y3;y4;y5;y6;y7;y8;y9;y10;y11;y12;y13;y14;y15;y16;y17;y18;y1-NH3;y2-NH3;y3-H2O;y8-H2O;y10-H2O;y11-H2O;y12-H2O;y12-NH3;y14-NH3;y16-H2O;y17(2+);a2;b2;b3;b3-H2O;b4;b4-H2O;b6;b6-H2O;b7;b7-H2O;b8;b8-H2O;b9;b10;b15	147.112945178394;204.134571781794;333.177469690189;462.2191517487;519.241503757363;590.279404846272;687.331692270674;744.353960099984;857.403412431554;970.449006303885;1027.4715571409;1155.52994291544;1254.5982561593;1311.62049179441;1410.68431008733;1507.74341472291;1564.75900150017;1677.81055894962;130.086549486499;187.108094250628;315.167130847927;726.3420551255;952.443075838512;1009.466069455…	6921.5;21805.8;13564.1;3509.1;23211.1;3532.8;22391.4;17259.3;31497.5;105567;114602.8;21364.8;10695.9;42713.2;1384.2;22592;1370;58434;5021.7;926.1;10608;1888.2;12852.5;9922.7;8811.4;49892.4;3056.2;5284.3;3500.6;6211.4;7921.9;1590.2;1980.1;2087.6;2498.1;4451.5;9424.2;5833.5;4132.6;6042.7;1371;3129.5;2267.5;2437.4	857.403412431554;952.443075838512;970.449006303885;1027.4715571409;1677.81055894962	Adrenalgland,tissue,Adult,bRP,Velos	HCD/CID	HumanProteome	29	1	26	P02452	sp	Collagen alpha-1(I) chain	COL1A1
sp|P02452|CO1A1_HUMAN	460	-	>sp|P02452|CO1A1_HUMAN Collagen alpha-1(I) chain OS=Homo sapiens OX=9606 GN=COL1A1 PE=1 SV=5	193.54	0.980295	2	924.442	908.447	4764323600	4951442000	0.962209	53	57	11984	1	0.577837	GEPGPVGVQGPPGPAGEEGK	_GEP(hy)GPVGVQGPP(hy)GPAGEEGK_	12	449	468	y1;y2;y3;y4;y5;y6;y7;y8;y9;y10;y11;y12;y13;y14;y15;y16;y18;y1-NH3;y3-H2O;y7-H2O;y9-H2O;y10-H2O;y11-H2O;y12-H2O;y12-NH3;y14-NH3;y18-NH3;y12(2+);y17(2+);a2;b2;b4;b4-H2O;b6;b6-H2O;b7;b7-H2O;b8;b8-H2O;b9;b15;b18	147.112716242306;204.134453588702;333.176710095802;462.219782064827;519.241646038249;590.275765124618;687.33120794605;744.353079014864;857.401812500621;954.452775234173;1011.47458036419;1139.53306275431;1238.59894976033;1295.62405865358;1394.69513654539;1491.74566740335;1661.81518270535;130.086358862934;315.166823205017;669.321295255993;839.390650233787;936.446255597915;993.469760264859;1121.5221…	5226.5;20672.2;9908.4;5047.9;21499.9;2638.7;25939.3;19035.7;42932.6;100643;94042;17865.9;7419;40717.1;2553.4;18048.7;41687;2516.7;8578.7;1672.4;6116.8;6313.9;2154.2;10125.1;49052.4;2271.7;4975.1;1466.1;1869.2;4695.9;5723.4;3045.6;2708.4;4460.4;10545.2;3239.1;2945.9;3892.6;2251.9;2858.3;1585.9;4975.1	744.353079014864;839.390650233787;857.401812500621;954.452775234173;1011.47458036419;1122.50792177176	Adrenalgland,tissue,Adult,bRP,Velos	HCD/CID	HumanProteome	30	1	27	P02452	sp	Collagen alpha-1(I) chain	COL1A1
sp|P02452|CO1A1_HUMAN	289	-	>sp|P02452|CO1A1_HUMAN Collagen alpha-1(I) chain OS=Homo sapiens OX=9606 GN=COL1A1 PE=1 SV=5	44.312	0.999944	2	879.871	855.879	337150	337150	1	1	1	12122	1	0.775055	GEPGSPGENGAPGQMGPR	_GEP(hy)GSP(hy)GENGAP(hy)GQM(ox)GPR_	3	287	304	y3;y6;y7;y8;y9;y7(2+);y13(2+);y16(2+);a2;b2;b3;b5;b5-H2O;b6;b6-H2O	329.193203653965;661.30777298462;774.356092867201;845.393424678932;902.415076949138;387.680019853809;658.28844984591;786.843733438235;159.077039204371;187.071480434534;300.119105905952;444.1729626564;426.170110260109;557.219475021948;539.206731297061	1835.7;1486.4;28414.1;4582.8;20516.6;1197.7;3399.1;1880.3;2020;2135.4;12361.3;4374.3;1098.4;3343.9;2498.2	159.077039204371;187.071480434534;300.119105905952;774.356092867201;902.415076949138	Adrenalgland,tissue,Adult,bRP,Velos	HCD/CID	HumanProteome	31	1	28	P02452	sp	Collagen alpha-1(I) chain	COL1A1
sp|P02452|CO1A1_HUMAN	292	-	>sp|P02452|CO1A1_HUMAN Collagen alpha-1(I) chain OS=Homo sapiens OX=9606 GN=COL1A1 PE=1 SV=5	44.312	0.999615	2	879.871	855.879	337150	337150	1	1	1	12122	1	1.02076	GEPGSPGENGAPGQMGPR	_GEP(hy)GSP(hy)GENGAP(hy)GQM(ox)GPR_	6	287	304	y3;y6;y7;y8;y9;y7(2+);y13(2+);y16(2+);a2;b2;b3;b5;b5-H2O;b6;b6-H2O	329.193203653965;661.30777298462;774.356092867201;845.393424678932;902.415076949138;387.680019853809;658.28844984591;786.843733438235;159.077039204371;187.071480434534;300.119105905952;444.1729626564;426.170110260109;557.219475021948;539.206731297061	1835.7;1486.4;28414.1;4582.8;20516.6;1197.7;3399.1;1880.3;2020;2135.4;12361.3;4374.3;1098.4;3343.9;2498.2	300.119105905952;444.1729626564;557.219475021948;658.28844984591;774.356092867201;902.415076949138	Adrenalgland,tissue,Adult,bRP,Velos	HCD/CID	HumanProteome	32	1	29	P02452	sp	Collagen alpha-1(I) chain	COL1A1
sp|P02452|CO1A1_HUMAN	298	-	>sp|P02452|CO1A1_HUMAN Collagen alpha-1(I) chain OS=Homo sapiens OX=9606 GN=COL1A1 PE=1 SV=5	44.312	0.870773	2	879.871	855.879	337150	337150	1	1	1	12122	1	0.27724	GEPGSPGENGAPGQMGPR	_GEP(hy)GSP(hy)GENGAP(hy)GQM(ox)GPR_	12	287	304	y3;y6;y7;y8;y9;y7(2+);y13(2+);y16(2+);a2;b2;b3;b5;b5-H2O;b6;b6-H2O	329.193203653965;661.30777298462;774.356092867201;845.393424678932;902.415076949138;387.680019853809;658.28844984591;786.843733438235;159.077039204371;187.071480434534;300.119105905952;444.1729626564;426.170110260109;557.219475021948;539.206731297061	1835.7;1486.4;28414.1;4582.8;20516.6;1197.7;3399.1;1880.3;2020;2135.4;12361.3;4374.3;1098.4;3343.9;2498.2	300.119105905952;387.680019853809;661.30777298462;774.356092867201;902.415076949138	Adrenalgland,tissue,Adult,bRP,Velos	HCD/CID	HumanProteome	33	1	30	P02452	sp	Collagen alpha-1(I) chain	COL1A1
sp|P02452|CO1A1_HUMAN	919	-	>sp|P02452|CO1A1_HUMAN Collagen alpha-1(I) chain OS=Homo sapiens OX=9606 GN=COL1A1 PE=1 SV=5	293.46	1	3	750.021	723.363	1719460100	1719460100	1	15	15	12182	1	0.04213	GETGPAGRPGEVGPPGPPGPAGEK	_GETGPAGRP(hy)GEVGPP(hy)GP(hy)P(hy)GP(hy)AGEK_	9	911	934	y1;y5;y6;y7;y8;y9;y10;y11;y12;y13;y16;y18;y19;y20;y21;y22;y7-H2O;y11-H2O;y12-H2O;y20-H2O;y22-H2O;y22-NH3;y8(2+);y13(2+);a2;b2;b3;b3-H2O;b4;b4-H2O;b6;b6-H2O;b8;b11;b12;b12-H2O;b12-NH3;b13;b13-H2O;b14;b14-H2O;b16;b9(2+);b11(2+);b19(2+)	147.11282488193;517.25985131872;574.279192524354;687.329887652687;800.378693752494;857.400224887083;970.447370770036;1067.49931868017;1124.5254020654;1223.59183848633;1522.70144751179;1735.82638163699;1806.86368872811;1903.91361861204;1960.93447427732;2061.98328322019;669.327321378835;1049.49247764559;1106.51202061107;1885.90303715351;2043.97291040409;2044.96659163831;400.692886792957;612.3052129…	1808.1;2504.5;3134.3;8383.1;38465.9;18997.5;110064.3;222887.8;108573.7;1045.2;14393.1;79683.7;36609.6;382316.2;200920.5;145452.7;3082.9;5343.5;2603.1;18273.3;8760.5;2643.3;5583.6;2755.4;40162;50309.2;13675.6;8693.9;8689.7;26553.2;7905.2;4884.9;12197.1;15362.7;108573.7;10133.4;1306.6;65600.9;15807.7;9791;7669.7;4697.9;3396.5;7905.2;6645	420.202875134134;726.353313812574;1067.49931868017;1522.70144751179;1903.91361861204;1960.93447427732	Adrenalgland,tissue,Adult,bRP,Velos	HCD/CID	HumanProteome	34	1	31	P02452	sp	Collagen alpha-1(I) chain	COL1A1
sp|P02452|CO1A1_HUMAN	924	-	>sp|P02452|CO1A1_HUMAN Collagen alpha-1(I) chain OS=Homo sapiens OX=9606 GN=COL1A1 PE=1 SV=5	233.5	0.995481	2	753.857	721.867	237710800	1719460100	0.138247	3	15	16684	1	1.42137	PGEVGPPGPPGPAGEK	_P(hy)GEVGP(hy)P(hy)GPP(hy)GPAGEK_	6	919	934	y1;y3;y5;y6;y7;y8;y9;y10;y11;y12;y9(2+);y11(2+);b2;b3;b4;b5;b5-H2O	147.112985027372;333.175640904592;501.264979187601;558.289594754896;671.343320672315;768.38877708915;825.410084990274;938.461885523698;1051.50880945569;1108.52975857798;413.20424034192;526.254163568278;171.076782574731;300.118415918313;399.187705049857;456.20893928499;438.195719768303	12784.2;13884.6;15411.3;12431.2;13161.5;36558.3;33334.8;64453.6;30987.8;68424.5;51472.5;14549.1;11802.3;49758.1;31785.9;12617;7143.5	413.20424034192;526.254163568278;938.461885523698;1051.50880945569;1108.52975857798	Adrenalgland,tissue,Adult,bRP,Velos	HCD/CID	HumanProteome	35	1	32	P02452	sp	Collagen alpha-1(I) chain	COL1A1
sp|P02452|CO1A1_HUMAN	925	-	>sp|P02452|CO1A1_HUMAN Collagen alpha-1(I) chain OS=Homo sapiens OX=9606 GN=COL1A1 PE=1 SV=5	293.46	0.9993	2	753.857	721.867	1484393100	1719460100	0.86329	13	15	16684	1	2.01183	PGEVGPPGPPGPAGEK	_P(hy)GEVGP(hy)P(hy)GPP(hy)GPAGEK_	7	919	934	y1;y3;y5;y6;y7;y8;y9;y10;y11;y12;y9(2+);y11(2+);b2;b3;b4;b5;b5-H2O	147.112985027372;333.175640904592;501.264979187601;558.289594754896;671.343320672315;768.38877708915;825.410084990274;938.461885523698;1051.50880945569;1108.52975857798;413.20424034192;526.254163568278;171.076782574731;300.118415918313;399.187705049857;456.20893928499;438.195719768303	12784.2;13884.6;15411.3;12431.2;13161.5;36558.3;33334.8;64453.6;30987.8;68424.5;51472.5;14549.1;11802.3;49758.1;31785.9;12617;7143.5	413.20424034192;825.410084990274;938.461885523698;1108.52975857798	Adrenalgland,tissue,Adult,bRP,Velos	HCD/CID	HumanProteome	36	1	33	P02452	sp	Collagen alpha-1(I) chain	COL1A1
sp|P02452|CO1A1_HUMAN	927	-	>sp|P02452|CO1A1_HUMAN Collagen alpha-1(I) chain OS=Homo sapiens OX=9606 GN=COL1A1 PE=1 SV=5	293.46	1	2	745.86	721.867	700485000	1719460100	0.407387	6	15	16682	1	0.715342	PGEVGPPGPPGPAGEK	_P(hy)GEVGPP(hy)GPP(hy)GPAGEK_	9	919	934	y1;y3;y5;y6;y7;y8;y9;y10;y11;y12;y13;y1-NH3;y7-H2O;y8-H2O;y12-H2O;y10(2+);y12(2+);a2;b2;b3;b4;b4-H2O;b5;b5-H2O;b6;b6-H2O	147.112932027025;333.176702535021;501.266721613136;558.289031940364;671.33609332707;768.390028096881;825.410986265555;938.459437758739;1035.51080108566;1092.53379845218;1191.59649113963;130.086412851085;653.329958639657;750.37557382105;1074.51964942415;469.732815138071;546.765414353416;143.081815216711;171.076541075289;300.119200148963;399.187700836727;381.17817646333;456.209793888872;438.1984456…	12486.7;8087.4;10199.1;5834.8;21090.4;35769;22651;43508.4;77377.3;57502.8;4808.6;7311.9;1123.1;3288.8;1667.6;5880.1;1401.2;6011.9;31983.3;73869.4;12847.2;3884.8;5903.6;3692.1;3270.2;4344.2	300.119200148963;671.33609332707;750.37557382105;768.390028096881;1035.51080108566;1092.53379845218	Adrenalgland,tissue,Adult,bRP,Velos	HCD/CID	HumanProteome	37	1	34	P02452	sp	Collagen alpha-1(I) chain	COL1A1
sp|P02452|CO1A1_HUMAN	928	-	>sp|P02452|CO1A1_HUMAN Collagen alpha-1(I) chain OS=Homo sapiens OX=9606 GN=COL1A1 PE=1 SV=5	293.46	1	2	753.857	721.867	1667609800	1719460100	0.969845	13	15	16684	1	0.388022	PGEVGPPGPPGPAGEK	_P(hy)GEVGP(hy)P(hy)GPP(hy)GPAGEK_	10	919	934	y1;y3;y5;y6;y7;y8;y9;y10;y11;y12;y9(2+);y11(2+);b2;b3;b4;b5;b5-H2O	147.112985027372;333.175640904592;501.264979187601;558.289594754896;671.343320672315;768.38877708915;825.410084990274;938.461885523698;1051.50880945569;1108.52975857798;413.20424034192;526.254163568278;171.076782574731;300.118415918313;399.187705049857;456.20893928499;438.195719768303	12784.2;13884.6;15411.3;12431.2;13161.5;36558.3;33334.8;64453.6;30987.8;68424.5;51472.5;14549.1;11802.3;49758.1;31785.9;12617;7143.5	413.20424034192;558.289594754896;671.343320672315;938.461885523698;1108.52975857798	Adrenalgland,tissue,Adult,bRP,Velos	HCD/CID	HumanProteome	38	1	35	P02452	sp	Collagen alpha-1(I) chain	COL1A1
sp|P02452|CO1A1_HUMAN	930	-	>sp|P02452|CO1A1_HUMAN Collagen alpha-1(I) chain OS=Homo sapiens OX=9606 GN=COL1A1 PE=1 SV=5	233.5	1	3	750.021	723.363	282512000	1719460100	0.164303	4	15	12182	3	0	GETGPAGRPGEVGPPGPPGPAGEK	_GETGPAGRP(hy)GEVGPP(hy)GP(hy)P(hy)GP(hy)AGEK_	20	911	934	y1;y5;y6;y7;y8;y9;y10;y11;y12;y13;y16;y18;y19;y20;y21;y22;y7-H2O;y11-H2O;y12-H2O;y20-H2O;y22-H2O;y22-NH3;y8(2+);y13(2+);a2;b2;b3;b3-H2O;b4;b4-H2O;b6;b6-H2O;b8;b11;b12;b12-H2O;b12-NH3;b13;b13-H2O;b14;b14-H2O;b16;b9(2+);b11(2+);b19(2+)	147.11282488193;517.25985131872;574.279192524354;687.329887652687;800.378693752494;857.400224887083;970.447370770036;1067.49931868017;1124.5254020654;1223.59183848633;1522.70144751179;1735.82638163699;1806.86368872811;1903.91361861204;1960.93447427732;2061.98328322019;669.327321378835;1049.49247764559;1106.51202061107;1885.90303715351;2043.97291040409;2044.96659163831;400.692886792957;612.3052129…	1808.1;2504.5;3134.3;8383.1;38465.9;18997.5;110064.3;222887.8;108573.7;1045.2;14393.1;79683.7;36609.6;382316.2;200920.5;145452.7;3082.9;5343.5;2603.1;18273.3;8760.5;2643.3;5583.6;2755.4;40162;50309.2;13675.6;8693.9;8689.7;26553.2;7905.2;4884.9;12197.1;15362.7;108573.7;10133.4;1306.6;65600.9;15807.7;9791;7669.7;4697.9;3396.5;7905.2;6645	1067.49931868017;1903.91361861204;1960.93447427732	Adrenalgland,tissue,Adult,bRP,Velos	HCD/CID	HumanProteome	39	1	36	P02452	sp	Collagen alpha-1(I) chain	COL1A1
sp|P02452|CO1A1_HUMAN	423	-	>sp|P02452|CO1A1_HUMAN Collagen alpha-1(I) chain OS=Homo sapiens OX=9606 GN=COL1A1 PE=1 SV=5	110.38	0.976986	2	659.823	643.828	1273400	1726160	0.737707	2	3	12491	2	0.375806	GPSGPQGPGGPPGPK	_GPSGPQGP(hy)GGPP(hy)GPK_	8	416	430	y3;y4;y5;y6;y8;y9;y10;y11;y12;y13;y10-NH3;y11(2+);y12(2+);y14(2+);a2;b2;b3;b3-H2O;b4	301.187569985738;414.234152466051;511.286235283355;568.308920968406;738.379171570014;795.399163398878;923.465271799465;1020.50718474779;1077.53592497509;1164.56276980788;906.427962904212;510.758424757454;539.268375083298;631.313898877424;127.086639497307;155.081638652161;242.11306373703;224.103141707665;299.134323502897	1801.3;2568.8;7398.3;1673.3;12768.3;17398.8;1226.9;2830.6;2680.4;5958.7;2032.5;1895;1923.1;999.5;9365.5;5022.7;2134.3;2642;1137.9	127.086639497307;738.379171570014;795.399163398878	Adrenalgland,tissue,Adult,bRP,Velos	HCD/CID	HumanProteome	40	1	37	P02452	sp	Collagen alpha-1(I) chain	COL1A1
sp|P02452|CO1A1_HUMAN	427	-	>sp|P02452|CO1A1_HUMAN Collagen alpha-1(I) chain OS=Homo sapiens OX=9606 GN=COL1A1 PE=1 SV=5	110.38	0.805838	2	659.823	643.828	1726160	1726160	1	3	3	12491	1	0.302167	GPSGPQGPGGPPGPK	_GPSGPQGP(hy)GGPP(hy)GPK_	12	416	430	y3;y4;y5;y6;y8;y9;y10;y11;y12;y13;y10-NH3;y11(2+);y12(2+);y14(2+);a2;b2;b3;b3-H2O;b4	301.187569985738;414.234152466051;511.286235283355;568.308920968406;738.379171570014;795.399163398878;923.465271799465;1020.50718474779;1077.53592497509;1164.56276980788;906.427962904212;510.758424757454;539.268375083298;631.313898877424;127.086639497307;155.081638652161;242.11306373703;224.103141707665;299.134323502897	1801.3;2568.8;7398.3;1673.3;12768.3;17398.8;1226.9;2830.6;2680.4;5958.7;2032.5;1895;1923.1;999.5;9365.5;5022.7;2134.3;2642;1137.9	127.086639497307;301.187569985738;414.234152466051;738.379171570014;795.399163398878	Adrenalgland,tissue,Adult,bRP,Velos	HCD/CID	HumanProteome	41	1	38	P02452	sp	Collagen alpha-1(I) chain	COL1A1
sp|P02452|CO1A1_HUMAN	313	-	>sp|P02452|CO1A1_HUMAN Collagen alpha-1(I) chain OS=Homo sapiens OX=9606 GN=COL1A1 PE=1 SV=5	87.568	0.999988	2	548.286	532.291	858520	858520	1	2	2	12518	1	0.445214	GRPGAPGPAGAR	_GRP(hy)GAP(hy)GPAGAR_	3	311	322	y1;y7;y9;y10;y1-NH3;y7-NH3;y10-NH3;y7(2+);b2;b2-NH3;b5;b7;b9;b10;b11;b10(2+)	175.118937701356;641.335915252659;769.39634960253;882.443351235265;158.092213428711;624.309420604663;865.416947139275;321.170894322132;214.1297083757;197.103194293301;455.236507739342;625.302159909837;793.390319507852;850.415921519599;921.448519803904;425.712878931094	7588.8;12777.7;4206.4;36470.6;2418.8;1201.6;1146.8;2574.5;7673.9;17557.2;1783.8;3650.3;1228.2;1556.1;1133.3;960.5	197.103194293301;214.1297083757;641.335915252659;882.443351235265	Adrenalgland,tissue,Adult,bRP,Velos	HCD/CID	HumanProteome	42	1	39	P02452	sp	Collagen alpha-1(I) chain	COL1A1
sp|P02452|CO1A1_HUMAN	316	-	>sp|P02452|CO1A1_HUMAN Collagen alpha-1(I) chain OS=Homo sapiens OX=9606 GN=COL1A1 PE=1 SV=5	87.568	0.99878	3	365.86	355.197	858520	858520	1	2	2	12519	1	1.56264	GRPGAPGPAGAR	_GRP(hy)GAP(hy)GPAGAR_	6	311	322	y3;y4;y5;y6;y7;y4-NH3;y7(2+);b4;b5;b7;b6(2+);b7(2+)	303.177353582864;374.214499889392;471.268134967842;528.287911935623;641.335196222945;357.185977644982;321.171756429072;384.198884372976;455.236392149709;625.304892042486;284.645956992887;313.157171385864	4431.5;10919.8;9168.1;9952.7;1250.4;1163.9;6432.4;1856.8;15584.3;15739.8;3956.1;1474.5	321.171756429072;374.214499889392;455.236392149709;528.287911935623;625.304892042486	Adrenalgland,tissue,Adult,bRP,Velos	HCD/CID	HumanProteome	43	1	40	P02452	sp	Collagen alpha-1(I) chain	COL1A1
sp|P02452|CO1A1_HUMAN	523	-	>sp|P02452|CO1A1_HUMAN Collagen alpha-1(I) chain OS=Homo sapiens OX=9606 GN=COL1A1 PE=1 SV=5	75.548	1	3	552.604	536.609	8057400	8057400	1	2	2	12567	1	4.05825	GSPGEAGRPGEAGLPGAK	_GSP(hy)GEAGRP(hy)GEAGLP(hy)GAK_	3	521	538	y1;y2;y3;y4;y6;y7;y10;y12;y13;y14;y15;y16;y17;y1-NH3;y2-NH3;y14-H2O;y15-H2O;y16-H2O;y10(2+);y11(2+);a2;b2;b3;b3-H2O;b4;b6(2+)	147.11283678054;218.149510773016;275.170373089541;388.219126911822;558.323613116416;629.363093933963;928.47457321987;1141.59580233514;1212.6330643722;1341.67540750757;1398.69746872567;1511.74692894301;1598.77662624823;130.086348919219;201.122927547271;1323.66678589127;1380.68890396622;1493.73587699158;464.740535184448;542.793758899066;117.065958395785;145.060800330501;258.110362669279;240.0979481…	18966.8;3691.7;2493.6;41868.4;2715;5046.5;6179.8;53225.9;106905.5;88125.6;205613.7;157657.6;7826.3;5363.1;1258.3;9768.2;3399.6;26369.5;3331.8;1945.4;16486.6;19209.7;1212.4;4873.7;1636.1;1212.4	1212.6330643722;1398.69746872567;1493.73587699158;1511.74692894301	Adrenalgland,tissue,Adult,bRP,Velos	HCD/CID	HumanProteome	44	1	41	P02452	sp	Collagen alpha-1(I) chain	COL1A1
sp|P02452|CO1A1_HUMAN	529	-	>sp|P02452|CO1A1_HUMAN Collagen alpha-1(I) chain OS=Homo sapiens OX=9606 GN=COL1A1 PE=1 SV=5	103.26	1	3	552.604	536.609	8270690	8270690	1	3	3	12567	2	0.15229	GSPGEAGRPGEAGLPGAK	_GSP(hy)GEAGRP(hy)GEAGLP(hy)GAK_	9	521	538	y1;y2;y3;y4;y6;y7;y10;y12;y13;y14;y15;y16;y17;y1-NH3;y2-NH3;y14-H2O;y15-H2O;y16-H2O;y10(2+);y11(2+);a2;b2;b3;b3-H2O;b4;b6(2+)	147.11283678054;218.149510773016;275.170373089541;388.219126911822;558.323613116416;629.363093933963;928.47457321987;1141.59580233514;1212.6330643722;1341.67540750757;1398.69746872567;1511.74692894301;1598.77662624823;130.086348919219;201.122927547271;1323.66678589127;1380.68890396622;1493.73587699158;464.740535184448;542.793758899066;117.065958395785;145.060800330501;258.110362669279;240.0979481…	18966.8;3691.7;2493.6;41868.4;2715;5046.5;6179.8;53225.9;106905.5;88125.6;205613.7;157657.6;7826.3;5363.1;1258.3;9768.2;3399.6;26369.5;3331.8;1945.4;16486.6;19209.7;1212.4;4873.7;1636.1;1212.4	1212.6330643722;1398.69746872567;1511.74692894301	Adrenalgland,tissue,Adult,bRP,Velos	HCD/CID	HumanProteome	45	1	42	P02452	sp	Collagen alpha-1(I) chain	COL1A1
sp|P02452|CO1A1_HUMAN	535	-	>sp|P02452|CO1A1_HUMAN Collagen alpha-1(I) chain OS=Homo sapiens OX=9606 GN=COL1A1 PE=1 SV=5	103.26	1	2	464.74	448.745	8270690	8270690	1	3	3	16644	1	0.172501	PGEAGLPGAK	_P(hy)GEAGLP(hy)GAK_	7	529	538	y1;y2;y3;y4;y5;y6;y7;y8;y9;y1-NH3;a2;b2;b3;b4;b5;b6	147.112711304169;218.150167207352;275.171298842215;388.219438816416;501.299797450694;558.32466673352;629.362487693213;758.405713207994;815.426932042754;130.086209286692;143.08165691225;171.076424513234;300.119120713941;371.156544049669;428.177366804319;541.261361350788	8075.5;5915;4051.2;66251.2;2074.6;7071.7;11017.5;9278.3;20792.7;5433.1;17101.7;25648.8;16751.8;4720.7;3341.9;3840.5	171.076424513234;275.171298842215;388.219438816416;541.261361350788;815.426932042754	Adrenalgland,tissue,Adult,bRP,Velos	HCD/CID	HumanProteome	46	1	43	P02452	sp	Collagen alpha-1(I) chain	COL1A1
sp|P02452|CO1A1_HUMAN	691	-	>sp|P02452|CO1A1_HUMAN Collagen alpha-1(I) chain OS=Homo sapiens OX=9606 GN=COL1A1 PE=1 SV=5	167.04	0.999293	2	553.291	545.294	161800790	161800790	1	16	16	12668	1	0.334398	GVQGPPGPAGPR	_GVQGPP(hy)GPAGPR_	6	686	697	y1;y2;y3;y4;y5;y6;y7;y8;y9;y10;y1-NH3;y5-NH3;y6-NH3;y7-NH3;y8-NH3;y9-NH3;y10-NH3;y7(2+);a2;b2;b3;b3-NH3;b4;b4-NH3;b5;b6;b11(2+)	175.11899371533;272.171911783027;329.193312845441;400.229308555675;497.282707424147;554.304678004503;667.352331861065;764.405410661309;821.427344686864;949.485992728861;158.09223336645;480.260614731154;537.279716619919;650.328519447162;747.379416980843;804.398246139619;932.461476810157;334.179800562724;129.102288747119;157.097157422231;285.156170642791;268.129312126757;342.177246739986;325.149506…	5812.1;6074.1;13096;2149.8;22146.4;27510.5;127843;255762.8;214799.1;29463.2;5696.8;1090.9;1824.2;4637.5;12148.2;10812.7;32306.3;25085.3;98869.3;23612.4;16618.3;7455;13923.6;3857.7;1568.3;11745.9;40641.7	334.179800562724;554.304678004503;667.352331861065;764.405410661309;821.427344686864	Adrenalgland,tissue,Adult,bRP,Velos	HCD/CID	HumanProteome	47	1	44	P02452	sp	Collagen alpha-1(I) chain	COL1A1
sp|P02452|CO1A1_HUMAN	658	-	>sp|P02452|CO1A1_HUMAN Collagen alpha-1(I) chain OS=Homo sapiens OX=9606 GN=COL1A1 PE=1 SV=5	264.97	1	2	883.919	859.926	436556300	436556300	1	9	9	16675	3	0	PGEQGVPGDLGAPGPSGAR	_P(hy)GEQGVP(hy)GDLGAPGP(hy)SGAR_	1	658	676	y1;y3;y7;y8;y9;y10;y11;y12;y13;y14;y15;y1-NH3;y7-NH3;y8-NH3;y13-H2O;y13-NH3;y13(2+);a2;b2;b3;b3-H2O;b4;b4-H2O;b5;b5-H2O;b5-NH3;b6;b6-H2O;b6-NH3;b9	175.118999592587;303.178694245924;657.33189427402;728.369913887006;785.391340245288;898.476310719643;1013.50174400963;1070.52528073567;1183.57145264907;1282.63609378948;1339.6591881238;158.091869852194;640.304258338066;711.338703018907;1165.56572383104;1166.55004151119;592.291514878938;143.081589751722;171.076454628871;300.119296316138;282.109156808696;428.177428191168;410.167196087187;485.199242…	7188.3;2267.2;48926.8;9493.4;27717;73867.3;8748.6;15364.1;354620.6;8917.8;34265.8;916.4;18405.9;2830.1;4575.9;7423.4;5639.7;6808.3;24841.7;73617.6;8336;36541.5;3776;44887.1;15669.1;14505.2;30886.9;6125.8;1804.2;2201.1	300.119296316138;898.476310719643;1183.57145264907	Adrenalgland,tissue,Adult,bRP,Velos	HCD/CID	HumanProteome	48	1	45	P02452	sp	Collagen alpha-1(I) chain	COL1A1
sp|P02452|CO1A1_HUMAN	664	-	>sp|P02452|CO1A1_HUMAN Collagen alpha-1(I) chain OS=Homo sapiens OX=9606 GN=COL1A1 PE=1 SV=5	264.97	1	2	883.919	859.926	436556300	436556300	1	9	9	16675	1	0.306883	PGEQGVPGDLGAPGPSGAR	_P(hy)GEQGVP(hy)GDLGAPGP(hy)SGAR_	7	658	676	y1;y3;y7;y8;y9;y10;y11;y12;y13;y14;y15;y1-NH3;y7-NH3;y8-NH3;y13-H2O;y13-NH3;y13(2+);a2;b2;b3;b3-H2O;b4;b4-H2O;b5;b5-H2O;b5-NH3;b6;b6-H2O;b6-NH3;b9	175.118999592587;303.178694245924;657.33189427402;728.369913887006;785.391340245288;898.476310719643;1013.50174400963;1070.52528073567;1183.57145264907;1282.63609378948;1339.6591881238;158.091869852194;640.304258338066;711.338703018907;1165.56572383104;1166.55004151119;592.291514878938;143.081589751722;171.076454628871;300.119296316138;282.109156808696;428.177428191168;410.167196087187;485.199242…	7188.3;2267.2;48926.8;9493.4;27717;73867.3;8748.6;15364.1;354620.6;8917.8;34265.8;916.4;18405.9;2830.1;4575.9;7423.4;5639.7;6808.3;24841.7;73617.6;8336;36541.5;3776;44887.1;15669.1;14505.2;30886.9;6125.8;1804.2;2201.1	300.119296316138;584.268147205072;898.476310719643;1070.52528073567;1183.57145264907	Adrenalgland,tissue,Adult,bRP,Velos	HCD/CID	HumanProteome	49	1	46	P02452	sp	Collagen alpha-1(I) chain	COL1A1
sp|P02452|CO1A1_HUMAN	670	-	>sp|P02452|CO1A1_HUMAN Collagen alpha-1(I) chain OS=Homo sapiens OX=9606 GN=COL1A1 PE=1 SV=5	210.26	0.81242	2	883.919	859.926	361055600	436556300	0.827054	4	9	16674	1	0.0608737	PGEQGVPGDLGAPGPSGAR	_P(hy)GEQGVP(hy)GDLGAP(hy)GPSGAR_	13	658	676	y1;y5;y6;y7;y8;y9;y10;y11;y12;y13;y14;y15;y16;y1-NH3;y7-H2O;y7-NH3;y8-NH3;y9-NH3;y10-NH3;y11-NH3;y13-H2O;y13-NH3;y15-H2O;y16-NH3;a2;b2;b3;b3-H2O;b4;b4-H2O;b4-NH3;b5;b5-H2O;b5-NH3;b6;b6-H2O;b6-NH3;b7;b9;b10;b11;b12	175.118906233948;487.261569150458;544.284386102757;657.331518006736;728.369231332885;785.390510127974;898.475741817068;1013.50086467926;1070.52470659603;1183.5706038799;1282.63995887022;1339.65963671342;1467.7161449956;158.092184907772;639.324116086381;640.305262466332;711.341516247253;768.359580797839;881.455880028529;996.4788250724;1165.56188985106;1166.54884042427;1321.64644115399;1450.6892948…	16625.3;6371.5;6133.9;107783.5;13198.5;50837.6;139432.1;17424.5;30594.9;723569.6;20537.1;62565.7;7237.9;4272.1;977.9;38406.9;2639.1;2485.8;985.1;1232.7;8124.5;17118.6;909.3;8028.7;13625;48665.1;136993;13282.4;66184.1;6830;6053.5;93142.2;28742.8;27817.3;58445;12516.4;2453.6;4440.7;2286.3;1661.6;1125.8;2001.2	300.119075109763;544.284386102757;640.305262466332;657.331518006736;898.475741817068;1183.5706038799	Adrenalgland,tissue,Adult,bRP,Velos	HCD/CID	HumanProteome	50	1	47	P02452	sp	Collagen alpha-1(I) chain	COL1A1
sp|P02452|CO1A1_HUMAN	672	-	>sp|P02452|CO1A1_HUMAN Collagen alpha-1(I) chain OS=Homo sapiens OX=9606 GN=COL1A1 PE=1 SV=5	264.97	0.775219	2	883.919	859.926	76717300	436556300	0.175733	6	9	16675	2	0.0150951	PGEQGVPGDLGAPGPSGAR	_P(hy)GEQGVP(hy)GDLGAPGP(hy)SGAR_	15	658	676	y1;y3;y7;y8;y9;y10;y11;y12;y13;y14;y15;y1-NH3;y7-NH3;y8-NH3;y13-H2O;y13-NH3;y13(2+);a2;b2;b3;b3-H2O;b4;b4-H2O;b5;b5-H2O;b5-NH3;b6;b6-H2O;b6-NH3;b9	175.118999592587;303.178694245924;657.33189427402;728.369913887006;785.391340245288;898.476310719643;1013.50174400963;1070.52528073567;1183.57145264907;1282.63609378948;1339.6591881238;158.091869852194;640.304258338066;711.338703018907;1165.56572383104;1166.55004151119;592.291514878938;143.081589751722;171.076454628871;300.119296316138;282.109156808696;428.177428191168;410.167196087187;485.199242…	7188.3;2267.2;48926.8;9493.4;27717;73867.3;8748.6;15364.1;354620.6;8917.8;34265.8;916.4;18405.9;2830.1;4575.9;7423.4;5639.7;6808.3;24841.7;73617.6;8336;36541.5;3776;44887.1;15669.1;14505.2;30886.9;6125.8;1804.2;2201.1	300.119296316138;898.476310719643;1183.57145264907	Adrenalgland,tissue,Adult,bRP,Velos	HCD/CID	HumanProteome	51	1	48	P02452	sp	Collagen alpha-1(I) chain	COL1A1
sp|P02452|CO1A1_HUMAN	565	-	>sp|P02452|CO1A1_HUMAN Collagen alpha-1(I) chain OS=Homo sapiens OX=9606 GN=COL1A1 PE=1 SV=5	130.89	0.999901	2	1028.99	997.004	64400600	88632000	0.726607	9	13	20376	1	0.117482	TGPPGPAGQDGRPGPPGPPGAR	_TGPP(hy)GPAGQDGRP(hy)GPP(hy)GPP(hy)GAR_	13	553	574	y1;y4;y5;y6;y7;y8;y9;y10;y12;y17;y21;y5-NH3;y12-NH3;y17-NH3;y21-NH3;y15(2+);y19(2+);y20(2+);b3;b5;b7;b9;b10;b12	175.119015080708;416.228819336907;513.275361361358;570.29665919552;683.345366345535;780.398322676093;837.417281789865;950.466685308308;1163.59147776132;1631.79296741912;1955.93756363535;496.249082897684;1146.56335902104;1614.75470942938;1938.90547495116;732.354740103568;901.426172554956;949.95649808124;256.129752439756;426.196235570704;594.297443733283;779.37088018385;894.397341151067;1107.515566…	11265.3;1305.9;4751.9;2636.8;2589.7;4366;1241.7;38858.8;89852.6;4719;8812;1430.5;5692;1069.6;3823.9;1297.1;1604.9;6399.6;4219;1089.4;1111.4;984.7;14775.1;8058.8	837.417281789865;894.397341151067;950.466685308308;1107.51556621556;1163.59147776132	Adrenalgland,tissue,Adult,bRP,Velos	HCD/CID	HumanProteome	52	1	49	P02452	sp	Collagen alpha-1(I) chain	COL1A1
sp|P02452|CO1A1_HUMAN	567	-	>sp|P02452|CO1A1_HUMAN Collagen alpha-1(I) chain OS=Homo sapiens OX=9606 GN=COL1A1 PE=1 SV=5	121.82	0.793881	3	686.331	665.005	39263100	88632000	0.44299	6	13	20379	2	0.00211391	TGPPGPAGQDGRPGPPGPPGAR	_TGPP(hy)GPAGQDGRP(hy)GP(hy)P(hy)GPPGAR_	15	553	574	y1;y12;y13;y15;y16;y17;y18;y19;y20;y21;y19-NH3;y10(2+);y14(2+);b2;b2-H2O;b3;b3-H2O;b4;b5;b5-H2O;b16(2+)	175.118782051687;1163.59095191331;1278.60286792833;1463.69911836986;1534.73695626332;1631.78956534388;1688.81245160785;1801.85923758355;1898.90966634922;1955.93125797191;1784.83711096576;475.735579773779;703.842127557809;159.076403513442;141.066957664853;256.128860695897;238.119110889811;369.177120816493;426.198194926016;408.185132276895;752.336461373685	3871.2;33812.9;3341.4;22207.2;5753.4;89307.2;78338.2;414007.3;821515.4;61636.9;7276.2;3247;2584.1;6489.5;1349.7;10611.1;1743;2897.7;6524.8;2897.3;954.5	1631.78956534388;1801.85923758355;1898.90966634922	Adrenalgland,tissue,Adult,bRP,Velos	HCD/CID	HumanProteome	53	1	50	P02452	sp	Collagen alpha-1(I) chain	COL1A1
sp|P02452|CO1A1_HUMAN	568	-	>sp|P02452|CO1A1_HUMAN Collagen alpha-1(I) chain OS=Homo sapiens OX=9606 GN=COL1A1 PE=1 SV=5	121.82	0.991478	2	475.738	451.746	79742300	88632000	0.899701	11	13	16690	1	0.736758	PGPPGPPGAR	_P(hy)GPP(hy)GPP(hy)GAR_	4	565	574	y1;y4;y5;y6;y7;y8;y9;a2;b2;b3;b4;b6(2+)	175.118759827834;416.222837292748;513.279066664643;570.298851749046;683.3471037702;780.399980503292;837.421109079235;143.081343110744;171.076426366749;268.128868366031;381.175187300755;268.128868366031	5705.3;1649.5;5795.5;14147.8;99667.7;35775.3;7658.4;5981.6;17693;3751.7;2563.6;3751.7	171.076426366749;268.128868366031;570.298851749046;683.3471037702;780.399980503292	Adrenalgland,tissue,Adult,bRP,Velos	HCD/CID	HumanProteome	54	1	51	P02452	sp	Collagen alpha-1(I) chain	COL1A1
sp|P02452|CO1A1_HUMAN	571	-	>sp|P02452|CO1A1_HUMAN Collagen alpha-1(I) chain OS=Homo sapiens OX=9606 GN=COL1A1 PE=1 SV=5	130.89	0.902651	2	475.738	451.746	79742300	88632000	0.899701	11	13	16688	1	0.0255335	PGPPGPPGAR	_P(hy)GPP(hy)GPP(hy)GAR_	7	565	574	y1;y3;y4;y5;y6;y7;y8;y9;y5-NH3;y7-NH3;y8-NH3;y9(2+);a2;b2;b3;b6(2+)	175.118907890913;303.178474548373;416.224722052989;513.277530379355;570.298978753044;683.347474240023;780.399918058902;837.421474942492;496.252088389727;666.318348756296;763.380582994762;419.215057339777;143.081446044465;171.07639381212;268.12868954309;268.12868954309	9469.8;1066.9;7018.3;21898.8;18478;166814.9;77604.7;14529.1;3506.3;2799.7;1542.5;880.5;10889.6;33725.2;2917.5;2917.5	171.07639381212;268.12868954309;303.178474548373;416.224722052989;683.347474240023;780.399918058902	Adrenalgland,tissue,Adult,bRP,Velos	HCD/CID	HumanProteome	55	1	52	P02452	sp	Collagen alpha-1(I) chain	COL1A1
sp|P02452|CO1A1_HUMAN	555	-	>sp|P02452|CO1A1_HUMAN Collagen alpha-1(I) chain OS=Homo sapiens OX=9606 GN=COL1A1 PE=1 SV=5	51.31	0.997751	3	691.663	665.005	18444800	86166100	0.214061	2	11	20381	1	2.5445	TGPPGPAGQDGRPGPPGPPGAR	_TGP(hy)P(hy)GPAGQDGRP(hy)GPP(hy)GP(hy)PGAR_	3	553	574	y1;y5;y7;y8;y10;y12;y15;y16;y17;y18;y19;y20;y21;y20-H2O;y13(2+);y14(2+);a2;b2;b3;b7	175.118963959145;513.273802668867;683.34278430061;780.40016433429;950.470144081752;1163.5920614114;1463.69795174195;1534.73586025703;1631.78707867768;1688.80860231066;1801.85635470026;1914.90245122494;1971.92240154503;1896.88629504902;639.815176952295;703.842340613003;131.081561413809;159.076160219869;272.124376155177;610.277513471998	2743.8;957.3;3667.4;8576.2;34373.2;18197.1;11096.4;2576;29768.1;20624;96744.9;532074;39045;5579.6;2671.7;1868;1250.5;6809.2;2939.7;1143	159.076160219869;1801.85635470026;1914.90245122494;1971.92240154503	Adrenalgland,tissue,Adult,bRP,Velos	HCD/CID	HumanProteome	56	1	53	P02452	sp	Collagen alpha-1(I) chain	COL1A1
sp|P02452|CO1A1_HUMAN	556	-	>sp|P02452|CO1A1_HUMAN Collagen alpha-1(I) chain OS=Homo sapiens OX=9606 GN=COL1A1 PE=1 SV=5	130.89	0.998936	3	681	665.005	86166100	86166100	1	11	11	20383	1	1.05393	TGPPGPAGQDGRPGPPGPPGAR	_TGPP(hy)GPAGQDGRPGP(hy)P(hy)GPPGAR_	4	553	574	y1;y10;y12;y13;y14;y15;y16;y17;y18;y19;y20;y21;y18-H2O;y19-NH3;y20-H2O;y21-H2O;y8(2+);y10(2+);a2;b2;b2-H2O;b3;b3-H2O;b4;b5;b5-H2O;b7;b7-H2O;b9	175.119072032847;934.476941001683;1147.59740831409;1262.6241018612;1390.68125109659;1447.70367789431;1518.74290367719;1615.79481092258;1672.81739571044;1785.86446556175;1882.9152424936;1939.93636140329;1654.80358752369;1768.84122121242;1864.90987184682;1921.92157683546;390.702570326713;467.740894104911;131.081533070853;159.076424742426;141.06635626385;256.129369471136;238.118753223579;369.1768063…	5246.1;17141;90302.5;18478.1;8361.8;68780.8;23160.1;263161.4;204415.7;1135324;2165393;158627;3210.7;23191.9;7091;5662.8;3419.3;5745.4;5505.4;15874.9;1188.9;33650.8;4627.9;8945.9;22044.8;8601.6;4099.9;2714.6;1318.5	256.129369471136;1615.79481092258;1672.81739571044;1785.86446556175;1882.9152424936	Adrenalgland,tissue,Adult,bRP,Velos	HCD/CID	HumanProteome	57	1	54	P02452	sp	Collagen alpha-1(I) chain	COL1A1
sp|P02452|CO1A1_HUMAN	885	-	>sp|P02452|CO1A1_HUMAN Collagen alpha-1(I) chain OS=Homo sapiens OX=9606 GN=COL1A1 PE=1 SV=5	153.36	0.999999	2	922.942	882.955	199921590	199921590	1	19	19	21537	1	1.4686	VGPPGPSGNAGPPGPPGPAGK	_VGP(hy)P(hy)GPSGNAGP(hy)PGP(hy)P(hy)GPAGK_	3	883	903	y1;y2;y3;y4;y5;y6;y7;y8;y9;y10;y11;y12;y13;y14;y15;y16;y17;y18;y19;y20;y1-NH3;y19-H2O;a2;b2;b3;b4;b5	147.112668923111;204.134225355978;275.171639355388;372.223894049928;429.245435607172;542.292505391737;655.341220070982;712.362584359114;809.415690566561;922.465634112896;979.484620401345;1050.51910938108;1164.56368955559;1221.58822877914;1308.61218647557;1405.67156974936;1462.69312521964;1575.73709556478;1688.78847624644;1745.81309608351;130.08616763513;1670.77089376135;129.102236062742;157.09703…	2993.4;15619.5;2556.2;14420.5;6081.3;24279.1;37920.4;13867.3;5061.2;64454.3;55709.2;20041.5;5773.5;8388.9;2014.9;14741.5;9923;41295.2;208103.7;22328;1887.3;14606;5082.4;7296.5;3690.9;1626.6;2875.4	922.465634112896;979.484620401345;1575.73709556478;1670.77089376135;1688.78847624644	Adrenalgland,tissue,Adult,bRP,Velos	HCD/CID	HumanProteome	58	1	55	P02452	sp	Collagen alpha-1(I) chain	COL1A1
sp|P02452|CO1A1_HUMAN	886	-	>sp|P02452|CO1A1_HUMAN Collagen alpha-1(I) chain OS=Homo sapiens OX=9606 GN=COL1A1 PE=1 SV=5	153.36	0.999918	2	922.942	882.955	199921590	199921590	1	19	19	21537	1	0.377045	VGPPGPSGNAGPPGPPGPAGK	_VGP(hy)P(hy)GPSGNAGP(hy)PGP(hy)P(hy)GPAGK_	4	883	903	y1;y2;y3;y4;y5;y6;y7;y8;y9;y10;y11;y12;y13;y14;y15;y16;y17;y18;y19;y20;y1-NH3;y19-H2O;a2;b2;b3;b4;b5	147.112668923111;204.134225355978;275.171639355388;372.223894049928;429.245435607172;542.292505391737;655.341220070982;712.362584359114;809.415690566561;922.465634112896;979.484620401345;1050.51910938108;1164.56368955559;1221.58822877914;1308.61218647557;1405.67156974936;1462.69312521964;1575.73709556478;1688.78847624644;1745.81309608351;130.08616763513;1670.77089376135;129.102236062742;157.09703…	2993.4;15619.5;2556.2;14420.5;6081.3;24279.1;37920.4;13867.3;5061.2;64454.3;55709.2;20041.5;5773.5;8388.9;2014.9;14741.5;9923;41295.2;208103.7;22328;1887.3;14606;5082.4;7296.5;3690.9;1626.6;2875.4	270.144830803143;922.465634112896;979.484620401345;1462.69312521964;1575.73709556478;1688.78847624644	Adrenalgland,tissue,Adult,bRP,Velos	HCD/CID	HumanProteome	59	1	56	P02452	sp	Collagen alpha-1(I) chain	COL1A1
sp|P02452|CO1A1_HUMAN	894	-	>sp|P02452|CO1A1_HUMAN Collagen alpha-1(I) chain OS=Homo sapiens OX=9606 GN=COL1A1 PE=1 SV=5	153.36	0.979561	2	922.942	882.955	162768900	199921590	0.814164	14	19	21537	1	0.165227	VGPPGPSGNAGPPGPPGPAGK	_VGP(hy)P(hy)GPSGNAGP(hy)PGP(hy)P(hy)GPAGK_	12	883	903	y1;y2;y3;y4;y5;y6;y7;y8;y9;y10;y11;y12;y13;y14;y15;y16;y17;y18;y19;y20;y1-NH3;y19-H2O;a2;b2;b3;b4;b5	147.112668923111;204.134225355978;275.171639355388;372.223894049928;429.245435607172;542.292505391737;655.341220070982;712.362584359114;809.415690566561;922.465634112896;979.484620401345;1050.51910938108;1164.56368955559;1221.58822877914;1308.61218647557;1405.67156974936;1462.69312521964;1575.73709556478;1688.78847624644;1745.81309608351;130.08616763513;1670.77089376135;129.102236062742;157.09703…	2993.4;15619.5;2556.2;14420.5;6081.3;24279.1;37920.4;13867.3;5061.2;64454.3;55709.2;20041.5;5773.5;8388.9;2014.9;14741.5;9923;41295.2;208103.7;22328;1887.3;14606;5082.4;7296.5;3690.9;1626.6;2875.4	809.415690566561;922.465634112896;979.484620401345;1688.78847624644	Adrenalgland,tissue,Adult,bRP,Velos	HCD/CID	HumanProteome	60	1	57	P02452	sp	Collagen alpha-1(I) chain	COL1A1
sp|P02452|CO1A1_HUMAN	895	-	>sp|P02452|CO1A1_HUMAN Collagen alpha-1(I) chain OS=Homo sapiens OX=9606 GN=COL1A1 PE=1 SV=5	153.36	0.979611	2	922.942	882.955	199921590	199921590	1	19	19	21537	1	0.165227	VGPPGPSGNAGPPGPPGPAGK	_VGP(hy)P(hy)GPSGNAGP(hy)PGP(hy)P(hy)GPAGK_	13	883	903	y1;y2;y3;y4;y5;y6;y7;y8;y9;y10;y11;y12;y13;y14;y15;y16;y17;y18;y19;y20;y1-NH3;y19-H2O;a2;b2;b3;b4;b5	147.112668923111;204.134225355978;275.171639355388;372.223894049928;429.245435607172;542.292505391737;655.341220070982;712.362584359114;809.415690566561;922.465634112896;979.484620401345;1050.51910938108;1164.56368955559;1221.58822877914;1308.61218647557;1405.67156974936;1462.69312521964;1575.73709556478;1688.78847624644;1745.81309608351;130.08616763513;1670.77089376135;129.102236062742;157.09703…	2993.4;15619.5;2556.2;14420.5;6081.3;24279.1;37920.4;13867.3;5061.2;64454.3;55709.2;20041.5;5773.5;8388.9;2014.9;14741.5;9923;41295.2;208103.7;22328;1887.3;14606;5082.4;7296.5;3690.9;1626.6;2875.4	712.362584359114;809.415690566561;922.465634112896;979.484620401345;1688.78847624644	Adrenalgland,tissue,Adult,bRP,Velos	HCD/CID	HumanProteome	61	1	58	P02452	sp	Collagen alpha-1(I) chain	COL1A1
sp|P02452|CO1A1_HUMAN	897	-	>sp|P02452|CO1A1_HUMAN Collagen alpha-1(I) chain OS=Homo sapiens OX=9606 GN=COL1A1 PE=1 SV=5	153.36	0.942879	2	922.942	882.955	125901090	199921590	0.629752	14	19	21537	1	0.792609	VGPPGPSGNAGPPGPPGPAGK	_VGP(hy)P(hy)GPSGNAGP(hy)PGP(hy)P(hy)GPAGK_	15	883	903	y1;y2;y3;y4;y5;y6;y7;y8;y9;y10;y11;y12;y13;y14;y15;y16;y17;y18;y19;y20;y1-NH3;y19-H2O;a2;b2;b3;b4;b5	147.112668923111;204.134225355978;275.171639355388;372.223894049928;429.245435607172;542.292505391737;655.341220070982;712.362584359114;809.415690566561;922.465634112896;979.484620401345;1050.51910938108;1164.56368955559;1221.58822877914;1308.61218647557;1405.67156974936;1462.69312521964;1575.73709556478;1688.78847624644;1745.81309608351;130.08616763513;1670.77089376135;129.102236062742;157.09703…	2993.4;15619.5;2556.2;14420.5;6081.3;24279.1;37920.4;13867.3;5061.2;64454.3;55709.2;20041.5;5773.5;8388.9;2014.9;14741.5;9923;41295.2;208103.7;22328;1887.3;14606;5082.4;7296.5;3690.9;1626.6;2875.4	542.292505391737;655.341220070982;922.465634112896;979.484620401345;1688.78847624644	Adrenalgland,tissue,Adult,bRP,Velos	HCD/CID	HumanProteome	62	1	59	P02452	sp	Collagen alpha-1(I) chain	COL1A1
sp|P02452|CO1A1_HUMAN	898	-	>sp|P02452|CO1A1_HUMAN Collagen alpha-1(I) chain OS=Homo sapiens OX=9606 GN=COL1A1 PE=1 SV=5	153.36	0.982052	2	922.942	882.955	197492390	199921590	0.987849	18	19	21537	1	0.198528	VGPPGPSGNAGPPGPPGPAGK	_VGP(hy)P(hy)GPSGNAGP(hy)PGP(hy)P(hy)GPAGK_	16	883	903	y1;y2;y3;y4;y5;y6;y7;y8;y9;y10;y11;y12;y13;y14;y15;y16;y17;y18;y19;y20;y1-NH3;y19-H2O;a2;b2;b3;b4;b5	147.112668923111;204.134225355978;275.171639355388;372.223894049928;429.245435607172;542.292505391737;655.341220070982;712.362584359114;809.415690566561;922.465634112896;979.484620401345;1050.51910938108;1164.56368955559;1221.58822877914;1308.61218647557;1405.67156974936;1462.69312521964;1575.73709556478;1688.78847624644;1745.81309608351;130.08616763513;1670.77089376135;129.102236062742;157.09703…	2993.4;15619.5;2556.2;14420.5;6081.3;24279.1;37920.4;13867.3;5061.2;64454.3;55709.2;20041.5;5773.5;8388.9;2014.9;14741.5;9923;41295.2;208103.7;22328;1887.3;14606;5082.4;7296.5;3690.9;1626.6;2875.4	429.245435607172;542.292505391737;922.465634112896;979.484620401345;1688.78847624644	Adrenalgland,tissue,Adult,bRP,Velos	HCD/CID	HumanProteome	63	1	60	P02452	sp	Collagen alpha-1(I) chain	COL1A1
sp|P02458|CO2A1_HUMAN	644	-	>sp|P02458|CO2A1_HUMAN Collagen alpha-1(II) chain OS=Homo sapiens OX=9606 GN=COL2A1 PE=1 SV=3	183.74	0.988274	2	840.385	832.387	10682500	10682500	1	2	2	3731	1	0.444202	DGETGAAGPPGPAGPAGER	_DGETGAAGPP(hy)GPAGPAGER_	10	635	653	y1;y3;y5;y6;y7;y8;y9;y10;y11;y12;y13;y14;y15;y16;y6-NH3;y8-NH3;y9-NH3;y10-NH3;y11-H2O;y11-NH3;y12-H2O;y12-NH3;y13-H2O;y8(2+);a2;b2;b3;b4;b4-H2O;b5;b5-H2O;b6;b6-H2O;b7;b7-H2O;b8;b8-H2O	175.118728828003;361.183746534906;529.271991319811;586.29428363603;657.329995517372;754.385008611671;811.406824285791;924.454334984524;1021.50599639442;1078.5275988737;1149.56513943222;1220.60211059895;1277.62324654814;1378.67557125964;569.266607484079;737.356346158971;794.371298228589;907.425632169803;1003.49578944273;1004.48110159035;1060.51800469066;1061.50655776629;1131.55059407837;377.695686…	17516.6;5196.1;16052.8;31332.9;1763.9;30570.1;28064.3;128625.2;321624.3;236902.1;106271.8;16816.7;28126.7;5160.6;3015.6;1990.2;704.2;5381.7;5807.4;13678;3730.7;7200.5;969.4;9761.7;3677.5;11541.3;21758.8;8813.8;8531;9400.8;13280.6;14571.9;23617.5;5260.9;8837.3;3124.6;7079.7	811.406824285791;907.425632169803;924.454334984524;1021.50599639442;1078.5275988737	Adrenalgland,tissue,Adult,bRP,Velos	HCD/CID	HumanProteome	64	1	61	P02458	sp	Collagen alpha-1(II) chain	COL2A1
sp|P02461|CO3A1_HUMAN	236	-	>sp|P02461|CO3A1_HUMAN Collagen alpha-1(III) chain OS=Homo sapiens OX=9606 GN=COL3A1 PE=1 SV=4;>P04258 SWISS-PROT:P04258 (Bos taurus) Similar to Collagen alpha 1(III) chain	47.712	1	3	467.887	457.224	645360	645360	1	1	1	3729	2	0.109776	DGESGRPGRPGER	_DGESGRP(hy)GRP(hy)GER_	7	230	242	y1;y4;y7;y10;y12;y10-NH3;y10(2+);a2;b2;b9(2+);b12(2+)	175.118984356789;474.229994802802;800.40084334601;1100.55704323058;1286.61886921189;1083.52953209733;550.781679397459;145.060718823106;173.055505118636;464.712423103406;614.271903854533	4137.8;3743.5;4847.8;13153.2;95914.7;20975.1;961.9;2329.9;2248.7;3312.6;2639.9	1083.52953209733;1100.55704323058;1286.61886921189	Adrenalgland,tissue,Adult,bRP,Velos	HCD/CID	HumanProteome	65	1	62	P02461	sp	Collagen alpha-1(III) chain	COL3A1
sp|P02461|CO3A1_HUMAN	239	-	>sp|P02461|CO3A1_HUMAN Collagen alpha-1(III) chain OS=Homo sapiens OX=9606 GN=COL3A1 PE=1 SV=4;>P04258 SWISS-PROT:P04258 (Bos taurus) Similar to Collagen alpha 1(III) chain	47.712	1	3	467.887	457.224	645360	645360	1	1	1	3729	3	0	DGESGRPGRPGER	_DGESGRP(hy)GRP(hy)GER_	10	230	242	y1;y4;y7;y10;y12;y10-NH3;y10(2+);a2;b2;b9(2+);b12(2+)	175.118984356789;474.229994802802;800.40084334601;1100.55704323058;1286.61886921189;1083.52953209733;550.781679397459;145.060718823106;173.055505118636;464.712423103406;614.271903854533	4137.8;3743.5;4847.8;13153.2;95914.7;20975.1;961.9;2329.9;2248.7;3312.6;2639.9	1083.52953209733;1100.55704323058;1286.61886921189	Adrenalgland,tissue,Adult,bRP,Velos	HCD/CID	HumanProteome	66	1	63	P02461	sp	Collagen alpha-1(III) chain	COL3A1
sp|P02461|CO3A1_HUMAN	1016	-	>sp|P02461|CO3A1_HUMAN Collagen alpha-1(III) chain OS=Homo sapiens OX=9606 GN=COL3A1 PE=1 SV=4;>P04258 SWISS-PROT:P04258 (Bos taurus) Similar to Collagen alpha 1(III) chain	105.03	1	2	587.26	571.265	6696900	6696900	1	1	1	3879	1	1.07423	DGNPGSDGLPGR	_DGNP(hy)GSDGLP(hy)GR_	4	1013	1024	y1;y2;y3;y4;y5;y6;y7;y8;y9;y1-NH3;y3-NH3;y6-H2O;y7-H2O;y8-H2O;y9-H2O;y9-NH3;y9(2+);a2;b2;b2-H2O;b3;b3-H2O;b8;b8-NH3	175.119123949685;232.14060801304;345.188286743141;458.273151843746;515.293942200564;630.321065559204;717.353478233679;774.375213313897;887.423547522521;158.092051957589;328.16173922081;612.304611253227;699.344051055031;756.366481775178;869.410208819142;870.397176340376;444.214488221304;145.060895841181;173.055772892379;155.045476535481;287.098703525141;269.087902253486;716.250914031657;699.222457…	38222.8;9033;148627.2;16539.5;159588.1;66703.2;105460;126833.9;321564.3;4863.8;42398.5;2406.1;8582.9;13045.5;15736.7;5951.9;218381.6;23795.8;43652.1;1470.8;32850.1;20938.4;1374.5;4324.1	444.214488221304;515.293942200564;774.375213313897;887.423547522521	Adrenalgland,tissue,Adult,bRP,Velos	HCD/CID	HumanProteome	67	1	64	P02461	sp	Collagen alpha-1(III) chain	COL3A1
sp|P02461|CO3A1_HUMAN	1022	-	>sp|P02461|CO3A1_HUMAN Collagen alpha-1(III) chain OS=Homo sapiens OX=9606 GN=COL3A1 PE=1 SV=4;>P04258 SWISS-PROT:P04258 (Bos taurus) Similar to Collagen alpha 1(III) chain	105.03	1	2	587.26	571.265	6696900	6696900	1	1	1	3879	1	0.0693709	DGNPGSDGLPGR	_DGNP(hy)GSDGLP(hy)GR_	10	1013	1024	y1;y2;y3;y4;y5;y6;y7;y8;y9;y1-NH3;y3-NH3;y6-H2O;y7-H2O;y8-H2O;y9-H2O;y9-NH3;y9(2+);a2;b2;b2-H2O;b3;b3-H2O;b8;b8-NH3	175.119123949685;232.14060801304;345.188286743141;458.273151843746;515.293942200564;630.321065559204;717.353478233679;774.375213313897;887.423547522521;158.092051957589;328.16173922081;612.304611253227;699.344051055031;756.366481775178;869.410208819142;870.397176340376;444.214488221304;145.060895841181;173.055772892379;155.045476535481;287.098703525141;269.087902253486;716.250914031657;699.222457…	38222.8;9033;148627.2;16539.5;159588.1;66703.2;105460;126833.9;321564.3;4863.8;42398.5;2406.1;8582.9;13045.5;15736.7;5951.9;218381.6;23795.8;43652.1;1470.8;32850.1;20938.4;1374.5;4324.1	232.14060801304;328.16173922081;345.188286743141;444.214488221304;515.293942200564;887.423547522521	Adrenalgland,tissue,Adult,bRP,Velos	HCD/CID	HumanProteome	68	1	65	P02461	sp	Collagen alpha-1(III) chain	COL3A1
sp|P02461|CO3A1_HUMAN	904	-	>sp|P02461|CO3A1_HUMAN Collagen alpha-1(III) chain OS=Homo sapiens OX=9606 GN=COL3A1 PE=1 SV=4	226.75	1	2	977.443	937.456	164114500	186460300	0.880158	5	7	3893	1	0.809189	DGPPGPAGNTGAPGSPGVSGPK	_DGP(hy)P(hy)GPAGNTGAP(hy)GSP(hy)GVSGP(hy)K_	3	902	923	y2;y3;y4;y5;y6;y7;y8;y9;y10;y11;y12;y13;y14;y15;y16;y17;y18;y19;y20;y4-H2O;y7-H2O;y8-H2O;y10-H2O;y11-H2O;y12-H2O;y13-H2O;y14-H2O;y14-NH3;y15-H2O;y15-NH3;y17-H2O;y17-NH3;y18-NH3;y19-H2O;y19-NH3;y20-H2O;y19(2+);a2;b2;b3;b3-H2O;b4;b5;b5-H2O;b7;b7-H2O;b8;b8-H2O;b10;b10-H2O;b10-NH3;b12;b12-H2O;b15;b15-H2O;b8(2+)	260.160635368394;317.182044274529;404.213771013596;503.284109237533;560.303412795516;673.352059608699;760.385331776932;817.405296176504;930.454175957771;1001.4897902095;1058.51105211527;1159.55959930408;1273.60252487057;1330.62295610248;1401.65240508591;1498.71167446806;1555.73835595207;1668.77653799245;1781.83264200685;386.20331591489;655.341078222892;742.377681194115;912.443963501592;983.476504…	43729.8;48544;94338.4;7423.7;6420.3;157020.1;21231.6;12222.6;272342.7;33366;55272;38585.3;15480.6;26474.8;1614.2;37055.4;18359.5;15464.6;212413.2;9662;21962.2;4359.6;27428.8;3184.1;2584.3;2575.8;1189.4;3788;1682.5;1560.4;5154.2;1516.6;1365.7;7686.8;5241.8;37026.9;10469.3;4036.1;11966.6;23948.6;12017.2;5415.8;12305.8;7917.1;7635.7;14747.4;6173;6269.3;2391.9;3538.3;2529.9;15168.6;10332.9;4607.3;122…	286.103295850173;673.352059608699;930.454175957771;1763.81804940564;1781.83264200685	Adrenalgland,tissue,Adult,bRP,Velos	HCD/CID	HumanProteome	69	1	66	P02461	sp	Collagen alpha-1(III) chain	COL3A1
sp|P02461|CO3A1_HUMAN	905	-	>sp|P02461|CO3A1_HUMAN Collagen alpha-1(III) chain OS=Homo sapiens OX=9606 GN=COL3A1 PE=1 SV=4	226.75	0.999988	2	977.443	937.456	186460300	186460300	1	7	7	3893	1	0.370796	DGPPGPAGNTGAPGSPGVSGPK	_DGP(hy)P(hy)GPAGNTGAP(hy)GSP(hy)GVSGP(hy)K_	4	902	923	y2;y3;y4;y5;y6;y7;y8;y9;y10;y11;y12;y13;y14;y15;y16;y17;y18;y19;y20;y4-H2O;y7-H2O;y8-H2O;y10-H2O;y11-H2O;y12-H2O;y13-H2O;y14-H2O;y14-NH3;y15-H2O;y15-NH3;y17-H2O;y17-NH3;y18-NH3;y19-H2O;y19-NH3;y20-H2O;y19(2+);a2;b2;b3;b3-H2O;b4;b5;b5-H2O;b7;b7-H2O;b8;b8-H2O;b10;b10-H2O;b10-NH3;b12;b12-H2O;b15;b15-H2O;b8(2+)	260.160635368394;317.182044274529;404.213771013596;503.284109237533;560.303412795516;673.352059608699;760.385331776932;817.405296176504;930.454175957771;1001.4897902095;1058.51105211527;1159.55959930408;1273.60252487057;1330.62295610248;1401.65240508591;1498.71167446806;1555.73835595207;1668.77653799245;1781.83264200685;386.20331591489;655.341078222892;742.377681194115;912.443963501592;983.476504…	43729.8;48544;94338.4;7423.7;6420.3;157020.1;21231.6;12222.6;272342.7;33366;55272;38585.3;15480.6;26474.8;1614.2;37055.4;18359.5;15464.6;212413.2;9662;21962.2;4359.6;27428.8;3184.1;2584.3;2575.8;1189.4;3788;1682.5;1560.4;5154.2;1516.6;1365.7;7686.8;5241.8;37026.9;10469.3;4036.1;11966.6;23948.6;12017.2;5415.8;12305.8;7917.1;7635.7;14747.4;6173;6269.3;2391.9;3538.3;2529.9;15168.6;10332.9;4607.3;122…	286.103295850173;673.352059608699;930.454175957771;1555.73835595207;1668.77653799245;1781.83264200685	Adrenalgland,tissue,Adult,bRP,Velos	HCD/CID	HumanProteome	70	1	67	P02461	sp	Collagen alpha-1(III) chain	COL3A1
sp|P02461|CO3A1_HUMAN	914	-	>sp|P02461|CO3A1_HUMAN Collagen alpha-1(III) chain OS=Homo sapiens OX=9606 GN=COL3A1 PE=1 SV=4	226.75	1	2	977.443	937.456	186460300	186460300	1	7	7	3893	1	0.180267	DGPPGPAGNTGAPGSPGVSGPK	_DGP(hy)P(hy)GPAGNTGAP(hy)GSP(hy)GVSGP(hy)K_	13	902	923	y2;y3;y4;y5;y6;y7;y8;y9;y10;y11;y12;y13;y14;y15;y16;y17;y18;y19;y20;y4-H2O;y7-H2O;y8-H2O;y10-H2O;y11-H2O;y12-H2O;y13-H2O;y14-H2O;y14-NH3;y15-H2O;y15-NH3;y17-H2O;y17-NH3;y18-NH3;y19-H2O;y19-NH3;y20-H2O;y19(2+);a2;b2;b3;b3-H2O;b4;b5;b5-H2O;b7;b7-H2O;b8;b8-H2O;b10;b10-H2O;b10-NH3;b12;b12-H2O;b15;b15-H2O;b8(2+)	260.160635368394;317.182044274529;404.213771013596;503.284109237533;560.303412795516;673.352059608699;760.385331776932;817.405296176504;930.454175957771;1001.4897902095;1058.51105211527;1159.55959930408;1273.60252487057;1330.62295610248;1401.65240508591;1498.71167446806;1555.73835595207;1668.77653799245;1781.83264200685;386.20331591489;655.341078222892;742.377681194115;912.443963501592;983.476504…	43729.8;48544;94338.4;7423.7;6420.3;157020.1;21231.6;12222.6;272342.7;33366;55272;38585.3;15480.6;26474.8;1614.2;37055.4;18359.5;15464.6;212413.2;9662;21962.2;4359.6;27428.8;3184.1;2584.3;2575.8;1189.4;3788;1682.5;1560.4;5154.2;1516.6;1365.7;7686.8;5241.8;37026.9;10469.3;4036.1;11966.6;23948.6;12017.2;5415.8;12305.8;7917.1;7635.7;14747.4;6173;6269.3;2391.9;3538.3;2529.9;15168.6;10332.9;4607.3;122…	673.352059608699;912.443963501592;930.454175957771;1024.43344715621;1781.83264200685	Adrenalgland,tissue,Adult,bRP,Velos	HCD/CID	HumanProteome	71	1	68	P02461	sp	Collagen alpha-1(III) chain	COL3A1
sp|P02461|CO3A1_HUMAN	917	-	>sp|P02461|CO3A1_HUMAN Collagen alpha-1(III) chain OS=Homo sapiens OX=9606 GN=COL3A1 PE=1 SV=4	226.75	1	2	977.443	937.456	186460300	186460300	1	7	7	3893	1	0.0946909	DGPPGPAGNTGAPGSPGVSGPK	_DGP(hy)P(hy)GPAGNTGAP(hy)GSP(hy)GVSGP(hy)K_	16	902	923	y2;y3;y4;y5;y6;y7;y8;y9;y10;y11;y12;y13;y14;y15;y16;y17;y18;y19;y20;y4-H2O;y7-H2O;y8-H2O;y10-H2O;y11-H2O;y12-H2O;y13-H2O;y14-H2O;y14-NH3;y15-H2O;y15-NH3;y17-H2O;y17-NH3;y18-NH3;y19-H2O;y19-NH3;y20-H2O;y19(2+);a2;b2;b3;b3-H2O;b4;b5;b5-H2O;b7;b7-H2O;b8;b8-H2O;b10;b10-H2O;b10-NH3;b12;b12-H2O;b15;b15-H2O;b8(2+)	260.160635368394;317.182044274529;404.213771013596;503.284109237533;560.303412795516;673.352059608699;760.385331776932;817.405296176504;930.454175957771;1001.4897902095;1058.51105211527;1159.55959930408;1273.60252487057;1330.62295610248;1401.65240508591;1498.71167446806;1555.73835595207;1668.77653799245;1781.83264200685;386.20331591489;655.341078222892;742.377681194115;912.443963501592;983.476504…	43729.8;48544;94338.4;7423.7;6420.3;157020.1;21231.6;12222.6;272342.7;33366;55272;38585.3;15480.6;26474.8;1614.2;37055.4;18359.5;15464.6;212413.2;9662;21962.2;4359.6;27428.8;3184.1;2584.3;2575.8;1189.4;3788;1682.5;1560.4;5154.2;1516.6;1365.7;7686.8;5241.8;37026.9;10469.3;4036.1;11966.6;23948.6;12017.2;5415.8;12305.8;7917.1;7635.7;14747.4;6173;6269.3;2391.9;3538.3;2529.9;15168.6;10332.9;4607.3;122…	560.303412795516;655.341078222892;673.352059608699;930.454175957771;1781.83264200685	Adrenalgland,tissue,Adult,bRP,Velos	HCD/CID	HumanProteome	72	1	69	P02461	sp	Collagen alpha-1(III) chain	COL3A1
sp|P02461|CO3A1_HUMAN	922	-	>sp|P02461|CO3A1_HUMAN Collagen alpha-1(III) chain OS=Homo sapiens OX=9606 GN=COL3A1 PE=1 SV=4	226.75	1	2	977.443	937.456	6516900	186460300	0.0349506	1	7	3893	3	0	DGPPGPAGNTGAPGSPGVSGPK	_DGP(hy)P(hy)GPAGNTGAP(hy)GSP(hy)GVSGP(hy)K_	21	902	923	y2;y3;y4;y5;y6;y7;y8;y9;y10;y11;y12;y13;y14;y15;y16;y17;y18;y19;y20;y4-H2O;y7-H2O;y8-H2O;y10-H2O;y11-H2O;y12-H2O;y13-H2O;y14-H2O;y14-NH3;y15-H2O;y15-NH3;y17-H2O;y17-NH3;y18-NH3;y19-H2O;y19-NH3;y20-H2O;y19(2+);a2;b2;b3;b3-H2O;b4;b5;b5-H2O;b7;b7-H2O;b8;b8-H2O;b10;b10-H2O;b10-NH3;b12;b12-H2O;b15;b15-H2O;b8(2+)	260.160635368394;317.182044274529;404.213771013596;503.284109237533;560.303412795516;673.352059608699;760.385331776932;817.405296176504;930.454175957771;1001.4897902095;1058.51105211527;1159.55959930408;1273.60252487057;1330.62295610248;1401.65240508591;1498.71167446806;1555.73835595207;1668.77653799245;1781.83264200685;386.20331591489;655.341078222892;742.377681194115;912.443963501592;983.476504…	43729.8;48544;94338.4;7423.7;6420.3;157020.1;21231.6;12222.6;272342.7;33366;55272;38585.3;15480.6;26474.8;1614.2;37055.4;18359.5;15464.6;212413.2;9662;21962.2;4359.6;27428.8;3184.1;2584.3;2575.8;1189.4;3788;1682.5;1560.4;5154.2;1516.6;1365.7;7686.8;5241.8;37026.9;10469.3;4036.1;11966.6;23948.6;12017.2;5415.8;12305.8;7917.1;7635.7;14747.4;6173;6269.3;2391.9;3538.3;2529.9;15168.6;10332.9;4607.3;122…	673.352059608699;930.454175957771;1781.83264200685	Adrenalgland,tissue,Adult,bRP,Velos	HCD/CID	HumanProteome	73	1	70	P02461	sp	Collagen alpha-1(III) chain	COL3A1
sp|P02461|CO3A1_HUMAN	470	-	>sp|P02461|CO3A1_HUMAN Collagen alpha-1(III) chain OS=Homo sapiens OX=9606 GN=COL3A1 PE=1 SV=4;>P04258 SWISS-PROT:P04258 (Bos taurus) Similar to Collagen alpha 1(III) chain	139.74	1	2	878.89	854.898	59108000	121628000	0.485974	1	2	4057	1	0.197	DGSPGEPGANGLPGAAGER	_DGSP(hy)GEP(hy)GANGLP(hy)GAAGER_	4	467	485	y1;y3;y4;y5;y6;y7;y8;y9;y10;y11;y12;y13;y14;y15;y16;y7-H2O;y7-NH3;y10-NH3;y12-NH3;y13-H2O;y13-NH3;y14-NH3;y15-NH3;y17(2+);a2;b2;b3;b3-H2O;b5;b5-H2O;b6;b6-H2O;b9;b9-H2O;b12;b12-H2O	175.119389010446;361.183849405777;432.221512925806;503.258576101287;560.279954575395;673.328625184768;786.413414083494;843.435010210049;957.474623354051;1028.51289966681;1085.53526642186;1198.58261326639;1327.62573160069;1384.64827621137;1497.69551472067;655.307352362798;656.301746610459;940.451460735752;1068.52231469323;1180.57739459739;1181.55933969995;1310.58780393441;1367.62507935873;792.8589…	2051242;1115141;1736223;624896.7;1265206;2.991749E+07;2241582;1.004053E+07;8241257;2551923;2999028;4.513757E+07;475971;1364330;3771192;675841.3;1832433;727857.6;105550.2;309503.3;4215113;193858.7;75631.6;63262.1;269660.4;783039.6;1199717;484065.4;848691.1;430298.2;1812558;3495725;162276.8;171820;66142.6;113166.1	260.088109968696;673.328625184768;843.435010210049;1198.58261326639;1384.64827621137;1497.69551472067	Adrenalgland,tissue,Adult,bRP,Velos	HCD/CID	HumanProteome	74	1	71	P02461	sp	Collagen alpha-1(III) chain	COL3A1
sp|P02461|CO3A1_HUMAN	473	-	>sp|P02461|CO3A1_HUMAN Collagen alpha-1(III) chain OS=Homo sapiens OX=9606 GN=COL3A1 PE=1 SV=4;>P04258 SWISS-PROT:P04258 (Bos taurus) Similar to Collagen alpha 1(III) chain	140.35	1	2	878.89	854.898	121628000	121628000	1	2	2	4057	1	0.424736	DGSPGEPGANGLPGAAGER	_DGSP(hy)GEP(hy)GANGLP(hy)GAAGER_	7	467	485	y1;y3;y4;y5;y6;y7;y8;y9;y10;y11;y12;y13;y14;y15;y16;y7-H2O;y7-NH3;y10-NH3;y12-NH3;y13-H2O;y13-NH3;y14-NH3;y15-NH3;y17(2+);a2;b2;b3;b3-H2O;b5;b5-H2O;b6;b6-H2O;b9;b9-H2O;b12;b12-H2O	175.119389010446;361.183849405777;432.221512925806;503.258576101287;560.279954575395;673.328625184768;786.413414083494;843.435010210049;957.474623354051;1028.51289966681;1085.53526642186;1198.58261326639;1327.62573160069;1384.64827621137;1497.69551472067;655.307352362798;656.301746610459;940.451460735752;1068.52231469323;1180.57739459739;1181.55933969995;1310.58780393441;1367.62507935873;792.8589…	2051242;1115141;1736223;624896.7;1265206;2.991749E+07;2241582;1.004053E+07;8241257;2551923;2999028;4.513757E+07;475971;1364330;3771192;675841.3;1832433;727857.6;105550.2;309503.3;4215113;193858.7;75631.6;63262.1;269660.4;783039.6;1199717;484065.4;848691.1;430298.2;1812558;3495725;162276.8;171820;66142.6;113166.1	541.193014771398;673.328625184768;843.435010210049;1181.55933969995;1198.58261326639	Adrenalgland,tissue,Adult,bRP,Velos	HCD/CID	HumanProteome	75	1	72	P02461	sp	Collagen alpha-1(III) chain	COL3A1
sp|P02461|CO3A1_HUMAN	479	-	>sp|P02461|CO3A1_HUMAN Collagen alpha-1(III) chain OS=Homo sapiens OX=9606 GN=COL3A1 PE=1 SV=4;>P04258 SWISS-PROT:P04258 (Bos taurus) Similar to Collagen alpha 1(III) chain	140.35	1	2	878.89	854.898	121628000	121628000	1	2	2	4057	1	0.173092	DGSPGEPGANGLPGAAGER	_DGSP(hy)GEP(hy)GANGLP(hy)GAAGER_	13	467	485	y1;y3;y4;y5;y6;y7;y8;y9;y10;y11;y12;y13;y14;y15;y16;y7-H2O;y7-NH3;y10-NH3;y12-NH3;y13-H2O;y13-NH3;y14-NH3;y15-NH3;y17(2+);a2;b2;b3;b3-H2O;b5;b5-H2O;b6;b6-H2O;b9;b9-H2O;b12;b12-H2O	175.119389010446;361.183849405777;432.221512925806;503.258576101287;560.279954575395;673.328625184768;786.413414083494;843.435010210049;957.474623354051;1028.51289966681;1085.53526642186;1198.58261326639;1327.62573160069;1384.64827621137;1497.69551472067;655.307352362798;656.301746610459;940.451460735752;1068.52231469323;1180.57739459739;1181.55933969995;1310.58780393441;1367.62507935873;792.8589…	2051242;1115141;1736223;624896.7;1265206;2.991749E+07;2241582;1.004053E+07;8241257;2551923;2999028;4.513757E+07;475971;1364330;3771192;675841.3;1832433;727857.6;105550.2;309503.3;4215113;193858.7;75631.6;63262.1;269660.4;783039.6;1199717;484065.4;848691.1;430298.2;1812558;3495725;162276.8;171820;66142.6;113166.1	560.279954575395;656.301746610459;673.328625184768;843.435010210049;1198.58261326639	Adrenalgland,tissue,Adult,bRP,Velos	HCD/CID	HumanProteome	76	1	73	P02461	sp	Collagen alpha-1(III) chain	COL3A1
sp|P02461|CO3A1_HUMAN	512	-	>sp|P02461|CO3A1_HUMAN Collagen alpha-1(III) chain OS=Homo sapiens OX=9606 GN=COL3A1 PE=1 SV=4	107.9	0.999992	2	398.209	390.212	660630	660630	1	1	1	11044	1	2.09958	GAPGPAGPR	_GAP(hy)GPAGPR_	3	510	518	y1;y2;y3;y4;y5;y6;y7;y2-NH3;y5-NH3;y6-NH3;y7-NH3;y6(2+);a2;b2;b5	175.118383185953;272.172083935705;329.193103022009;400.230309569256;497.282638621589;554.304189893468;667.352345130963;255.1454453532;480.256456762465;537.277103158071;650.324966706251;277.656289780763;101.071076014944;129.065883328239;396.187303463358	2344.3;2304.7;17952.8;28179.3;54058.9;67973;78171.7;2189.1;1348.1;1876.7;3131.2;7167.1;16396.6;8913.4;1449.3	101.071076014944;497.282638621589;554.304189893468;667.352345130963	Adrenalgland,tissue,Adult,bRP,Velos	HCD/CID	HumanProteome	77	1	74	P02461	sp	Collagen alpha-1(III) chain	COL3A1
sp|P02461|CO3A1_HUMAN	290	-	>sp|P02461|CO3A1_HUMAN Collagen alpha-1(III) chain OS=Homo sapiens OX=9606 GN=COL3A1 PE=1 SV=4	99.915	1	3	585.597	574.934	10769300	10769300	1	2	2	11859	1	0.063196	GENGLPGENGAPGPMGPR	_GENGLP(hy)GENGAP(hy)GPM(ox)GPR_	6	285	302	y1;y2;y3;y5;y6;y7;y8;y9;y12;y6(2+);y13(2+);a2;b2;b4;b4-NH3;b5;b5-H2O;b5-NH3;b8	175.118782839703;272.172709111127;329.194155944147;573.281372220058;630.30254888972;743.350531005216;814.388874515;871.410271422633;1171.49403515969;315.654782732555;642.783952982936;159.076320455095;187.071402285415;358.135569659377;341.111129446914;471.220890516652;453.208058891482;454.193008977101;770.333784185163	12224.5;4921.9;23663.3;91554.4;51540.1;1102210;29878.2;54769.7;5867.2;5683;25235.1;28547.5;39634.6;24402.8;4250.4;23294.7;7488.1;24918.5;18218	454.193008977101;471.220890516652;573.281372220058;642.783952982936;743.350531005216;871.410271422633	Adrenalgland,tissue,Adult,bRP,Velos	HCD/CID	HumanProteome	78	1	75	P02461	sp	Collagen alpha-1(III) chain	COL3A1
sp|P02461|CO3A1_HUMAN	296	-	>sp|P02461|CO3A1_HUMAN Collagen alpha-1(III) chain OS=Homo sapiens OX=9606 GN=COL3A1 PE=1 SV=4	99.915	0.957485	3	585.597	574.934	10769300	10769300	1	2	2	11859	1	0.616354	GENGLPGENGAPGPMGPR	_GENGLP(hy)GENGAP(hy)GPM(ox)GPR_	12	285	302	y1;y2;y3;y5;y6;y7;y8;y9;y12;y6(2+);y13(2+);a2;b2;b4;b4-NH3;b5;b5-H2O;b5-NH3;b8	175.118782839703;272.172709111127;329.194155944147;573.281372220058;630.30254888972;743.350531005216;814.388874515;871.410271422633;1171.49403515969;315.654782732555;642.783952982936;159.076320455095;187.071402285415;358.135569659377;341.111129446914;471.220890516652;453.208058891482;454.193008977101;770.333784185163	12224.5;4921.9;23663.3;91554.4;51540.1;1102210;29878.2;54769.7;5867.2;5683;25235.1;28547.5;39634.6;24402.8;4250.4;23294.7;7488.1;24918.5;18218	315.654782732555;573.281372220058;630.30254888972;743.350531005216;871.410271422633	Adrenalgland,tissue,Adult,bRP,Velos	HCD/CID	HumanProteome	79	1	76	P02461	sp	Collagen alpha-1(III) chain	COL3A1
sp|P02461|CO3A1_HUMAN	1040	-	>sp|P02461|CO3A1_HUMAN Collagen alpha-1(III) chain OS=Homo sapiens OX=9606 GN=COL3A1 PE=1 SV=4;>P04258 SWISS-PROT:P04258 (Bos taurus) Similar to Collagen alpha 1(III) chain	115.01	1	3	766.024	739.366	328474500	328474500	1	6	6	11869	1	0.713015	GENGSPGAPGAPGHPGPPGPVGPAGK	_GENGSP(hy)GAP(hy)GAP(hy)GHP(hy)GPP(hy)GPVGPAGK_	6	1035	1060	y1;y2;y4;y5;y7;y8;y9;y10;y11;y12;y13;y14;y15;y16;y17;y18;y19;y20;y21;y22;y23;y1-NH3;y21-NH3;y22-H2O;a2;b2;b6;b6-H2O;b6-NH3;b8;b8-H2O;b8-NH3;b24;b24-H2O	147.112826142318;204.134499901983;372.224555517751;429.245722327799;625.366443334882;682.387124074986;795.437398587299;892.489689743535;949.511356615811;1062.55873101011;1199.61718412709;1256.62998163103;1369.68692718232;1440.723847789;1497.74734389951;1610.79345031071;1681.83139089754;1738.85455806429;1851.90143095065;1938.93140460324;1995.95490191836;130.086623085594;1834.89623585451;1920.92500…	6879.3;20677.2;26312.1;69182.5;14863.9;12150.1;35655;140082;36188.2;535805.6;22768.3;2151.9;379224.9;48104.8;83398.7;2066585;169354.5;214519.6;2868678;288497.6;93789.3;1576.7;5119.6;9336.2;51880;101448.1;3224.1;4415.9;13118.4;12461.5;11762;87176.6;76338.8;8844.6	541.188504685746;1062.55873101011;1610.79345031071;1738.85455806429;1851.90143095065	Adrenalgland,tissue,Adult,bRP,Velos	HCD/CID	HumanProteome	80	1	77	P02461	sp	Collagen alpha-1(III) chain	COL3A1
sp|P02461|CO3A1_HUMAN	1043	-	>sp|P02461|CO3A1_HUMAN Collagen alpha-1(III) chain OS=Homo sapiens OX=9606 GN=COL3A1 PE=1 SV=4;>P04258 SWISS-PROT:P04258 (Bos taurus) Similar to Collagen alpha 1(III) chain	115.01	0.999999	3	766.024	739.366	328474500	328474500	1	6	6	11869	1	0.277198	GENGSPGAPGAPGHPGPPGPVGPAGK	_GENGSP(hy)GAP(hy)GAP(hy)GHP(hy)GPP(hy)GPVGPAGK_	9	1035	1060	y1;y2;y4;y5;y7;y8;y9;y10;y11;y12;y13;y14;y15;y16;y17;y18;y19;y20;y21;y22;y23;y1-NH3;y21-NH3;y22-H2O;a2;b2;b6;b6-H2O;b6-NH3;b8;b8-H2O;b8-NH3;b24;b24-H2O	147.112826142318;204.134499901983;372.224555517751;429.245722327799;625.366443334882;682.387124074986;795.437398587299;892.489689743535;949.511356615811;1062.55873101011;1199.61718412709;1256.62998163103;1369.68692718232;1440.723847789;1497.74734389951;1610.79345031071;1681.83139089754;1738.85455806429;1851.90143095065;1938.93140460324;1995.95490191836;130.086623085594;1834.89623585451;1920.92500…	6879.3;20677.2;26312.1;69182.5;14863.9;12150.1;35655;140082;36188.2;535805.6;22768.3;2151.9;379224.9;48104.8;83398.7;2066585;169354.5;214519.6;2868678;288497.6;93789.3;1576.7;5119.6;9336.2;51880;101448.1;3224.1;4415.9;13118.4;12461.5;11762;87176.6;76338.8;8844.6	669.247469736905;1062.55873101011;1497.74734389951;1610.79345031071;1851.90143095065	Adrenalgland,tissue,Adult,bRP,Velos	HCD/CID	HumanProteome	81	1	78	P02461	sp	Collagen alpha-1(III) chain	COL3A1
sp|P02461|CO3A1_HUMAN	1046	-	>sp|P02461|CO3A1_HUMAN Collagen alpha-1(III) chain OS=Homo sapiens OX=9606 GN=COL3A1 PE=1 SV=4;>P04258 SWISS-PROT:P04258 (Bos taurus) Similar to Collagen alpha 1(III) chain	115.01	0.999924	3	766.024	739.366	328474500	328474500	1	6	6	11869	1	0.00715243	GENGSPGAPGAPGHPGPPGPVGPAGK	_GENGSP(hy)GAP(hy)GAP(hy)GHP(hy)GPP(hy)GPVGPAGK_	12	1035	1060	y1;y2;y4;y5;y7;y8;y9;y10;y11;y12;y13;y14;y15;y16;y17;y18;y19;y20;y21;y22;y23;y1-NH3;y21-NH3;y22-H2O;a2;b2;b6;b6-H2O;b6-NH3;b8;b8-H2O;b8-NH3;b24;b24-H2O	147.112826142318;204.134499901983;372.224555517751;429.245722327799;625.366443334882;682.387124074986;795.437398587299;892.489689743535;949.511356615811;1062.55873101011;1199.61718412709;1256.62998163103;1369.68692718232;1440.723847789;1497.74734389951;1610.79345031071;1681.83139089754;1738.85455806429;1851.90143095065;1938.93140460324;1995.95490191836;130.086623085594;1834.89623585451;1920.92500…	6879.3;20677.2;26312.1;69182.5;14863.9;12150.1;35655;140082;36188.2;535805.6;22768.3;2151.9;379224.9;48104.8;83398.7;2066585;169354.5;214519.6;2868678;288497.6;93789.3;1576.7;5119.6;9336.2;51880;101448.1;3224.1;4415.9;13118.4;12461.5;11762;87176.6;76338.8;8844.6	1062.55873101011;1256.62998163103;1369.68692718232;1610.79345031071;1851.90143095065	Adrenalgland,tissue,Adult,bRP,Velos	HCD/CID	HumanProteome	82	1	79	P02461	sp	Collagen alpha-1(III) chain	COL3A1
sp|P02461|CO3A1_HUMAN	1049	-	>sp|P02461|CO3A1_HUMAN Collagen alpha-1(III) chain OS=Homo sapiens OX=9606 GN=COL3A1 PE=1 SV=4;>P04258 SWISS-PROT:P04258 (Bos taurus) Similar to Collagen alpha 1(III) chain	115.01	0.964553	3	766.024	739.366	328474500	328474500	1	6	6	11869	1	0.120281	GENGSPGAPGAPGHPGPPGPVGPAGK	_GENGSP(hy)GAP(hy)GAP(hy)GHP(hy)GPP(hy)GPVGPAGK_	15	1035	1060	y1;y2;y4;y5;y7;y8;y9;y10;y11;y12;y13;y14;y15;y16;y17;y18;y19;y20;y21;y22;y23;y1-NH3;y21-NH3;y22-H2O;a2;b2;b6;b6-H2O;b6-NH3;b8;b8-H2O;b8-NH3;b24;b24-H2O	147.112826142318;204.134499901983;372.224555517751;429.245722327799;625.366443334882;682.387124074986;795.437398587299;892.489689743535;949.511356615811;1062.55873101011;1199.61718412709;1256.62998163103;1369.68692718232;1440.723847789;1497.74734389951;1610.79345031071;1681.83139089754;1738.85455806429;1851.90143095065;1938.93140460324;1995.95490191836;130.086623085594;1834.89623585451;1920.92500…	6879.3;20677.2;26312.1;69182.5;14863.9;12150.1;35655;140082;36188.2;535805.6;22768.3;2151.9;379224.9;48104.8;83398.7;2066585;169354.5;214519.6;2868678;288497.6;93789.3;1576.7;5119.6;9336.2;51880;101448.1;3224.1;4415.9;13118.4;12461.5;11762;87176.6;76338.8;8844.6	949.511356615811;1062.55873101011;1610.79345031071;1851.90143095065	Adrenalgland,tissue,Adult,bRP,Velos	HCD/CID	HumanProteome	83	1	80	P02461	sp	Collagen alpha-1(III) chain	COL3A1
sp|P02461|CO3A1_HUMAN	1052	-	>sp|P02461|CO3A1_HUMAN Collagen alpha-1(III) chain OS=Homo sapiens OX=9606 GN=COL3A1 PE=1 SV=4;>P04258 SWISS-PROT:P04258 (Bos taurus) Similar to Collagen alpha 1(III) chain	115.01	0.786557	3	766.024	739.366	296097900	328474500	0.901433	4	6	11869	1	0.0403842	GENGSPGAPGAPGHPGPPGPVGPAGK	_GENGSP(hy)GAP(hy)GAP(hy)GHP(hy)GPP(hy)GPVGPAGK_	18	1035	1060	y1;y2;y4;y5;y7;y8;y9;y10;y11;y12;y13;y14;y15;y16;y17;y18;y19;y20;y21;y22;y23;y1-NH3;y21-NH3;y22-H2O;a2;b2;b6;b6-H2O;b6-NH3;b8;b8-H2O;b8-NH3;b24;b24-H2O	147.112826142318;204.134499901983;372.224555517751;429.245722327799;625.366443334882;682.387124074986;795.437398587299;892.489689743535;949.511356615811;1062.55873101011;1199.61718412709;1256.62998163103;1369.68692718232;1440.723847789;1497.74734389951;1610.79345031071;1681.83139089754;1738.85455806429;1851.90143095065;1938.93140460324;1995.95490191836;130.086623085594;1834.89623585451;1920.92500…	6879.3;20677.2;26312.1;69182.5;14863.9;12150.1;35655;140082;36188.2;535805.6;22768.3;2151.9;379224.9;48104.8;83398.7;2066585;169354.5;214519.6;2868678;288497.6;93789.3;1576.7;5119.6;9336.2;51880;101448.1;3224.1;4415.9;13118.4;12461.5;11762;87176.6;76338.8;8844.6	682.387124074986;795.437398587299;1062.55873101011;1610.79345031071;1851.90143095065	Adrenalgland,tissue,Adult,bRP,Velos	HCD/CID	HumanProteome	84	1	81	P02461	sp	Collagen alpha-1(III) chain	COL3A1
sp|P02461|CO3A1_HUMAN	746	-	>sp|P02461|CO3A1_HUMAN Collagen alpha-1(III) chain OS=Homo sapiens OX=9606 GN=COL3A1 PE=1 SV=4	70.889	1	2	613.786	597.791	5379080	5379080	1	3	3	11882	1	0.713478	GEPGGPGADGVPGK	_GEP(hy)GGP(hy)GADGVPGK_	3	744	757	y1;y2;y3;y5;y6;y7;y8;y9;y10;y11;y12;y1-NH3;y10(2+);a2;b2;b4;b4-H2O;b5;b5-H2O;b7;b7-H2O;b10(2+)	147.112686871903;204.13423941813;301.186994383411;457.276818568083;572.30298378132;643.344765795093;700.361541581324;813.409858324178;870.432158529897;927.453965637927;1040.50012482682;130.086061292342;435.720196639445;159.076289571935;187.07131954731;357.140071781752;339.128122718047;414.162432682185;396.149223168766;584.230149497313;566.217209199329;414.162432682185	12029.8;19968.3;108094.4;7596.5;4158.6;1225.9;6071;29732.5;11027.1;19434.5;52359.1;4653.4;3324.3;20235.6;12239.9;4921.5;1158.5;8698.5;3019.9;11636.9;3823.5;8698.5	159.076289571935;301.186994383411;813.409858324178;927.453965637927;1040.50012482682	Adrenalgland,tissue,Adult,bRP,Velos	HCD/CID	HumanProteome	85	1	82	P02461	sp	Collagen alpha-1(III) chain	COL3A1
sp|P02461|CO3A1_HUMAN	749	-	>sp|P02461|CO3A1_HUMAN Collagen alpha-1(III) chain OS=Homo sapiens OX=9606 GN=COL3A1 PE=1 SV=4	70.889	1	2	613.786	597.791	5379080	5379080	1	3	3	11882	1	0.222878	GEPGGPGADGVPGK	_GEP(hy)GGP(hy)GADGVPGK_	6	744	757	y1;y2;y3;y5;y6;y7;y8;y9;y10;y11;y12;y1-NH3;y10(2+);a2;b2;b4;b4-H2O;b5;b5-H2O;b7;b7-H2O;b10(2+)	147.112686871903;204.13423941813;301.186994383411;457.276818568083;572.30298378132;643.344765795093;700.361541581324;813.409858324178;870.432158529897;927.453965637927;1040.50012482682;130.086061292342;435.720196639445;159.076289571935;187.07131954731;357.140071781752;339.128122718047;414.162432682185;396.149223168766;584.230149497313;566.217209199329;414.162432682185	12029.8;19968.3;108094.4;7596.5;4158.6;1225.9;6071;29732.5;11027.1;19434.5;52359.1;4653.4;3324.3;20235.6;12239.9;4921.5;1158.5;8698.5;3019.9;11636.9;3823.5;8698.5	301.186994383411;414.162432682185;700.361541581324;813.409858324178;1040.50012482682	Adrenalgland,tissue,Adult,bRP,Velos	HCD/CID	HumanProteome	86	1	83	P02461	sp	Collagen alpha-1(III) chain	COL3A1
sp|P02461|CO3A1_HUMAN	755	-	>sp|P02461|CO3A1_HUMAN Collagen alpha-1(III) chain OS=Homo sapiens OX=9606 GN=COL3A1 PE=1 SV=4	70.889	1	2	621.783	597.791	1426680	5379080	0.265228	2	3	11881	1	0.524202	GEPGGPGADGVPGK	_GEP(hy)GGP(hy)GADGVP(hy)GK_	12	744	757	y1;y2;y3;y6;y7;y9;y10;y11;y12;y1-NH3;y9(2+);a2;b2;b4;b5;b7;b7-H2O;b10(2+)	147.113335381012;204.134046291446;317.181854719704;588.300492408839;659.33614087506;829.402267815009;886.421120441672;943.445476979938;1056.49451324215;130.086464247646;415.207319696457;159.076271254684;187.070656348595;357.141689798902;414.159650686711;584.229380423014;566.223580751447;414.159650686711	2500.6;3312.1;36110.3;1592.4;957.7;3460.7;2600.8;2200.1;11192;1211.6;1561.6;4250.5;1102.1;3352.4;1183.5;2834.6;1532.3;1183.5	159.076271254684;204.134046291446;317.181854719704;1056.49451324215	Adrenalgland,tissue,Adult,bRP,Velos	HCD/CID	HumanProteome	87	1	84	P02461	sp	Collagen alpha-1(III) chain	COL3A1
sp|P02461|CO3A1_HUMAN	1072	-	>sp|P02461|CO3A1_HUMAN Collagen alpha-1(III) chain OS=Homo sapiens OX=9606 GN=COL3A1 PE=1 SV=4	62.658	0.998952	2	762.856	746.861	655590	26792280	0.0244694	1	3	12149	1	0.372733	GESGPAGPAGAPGPAGSR	_GESGPAGP(hy)AGAP(hy)GPAGSR_	8	1065	1082	y1;y5;y6;y7;y8;y9;y10;y11;y12;y13;y14;y7-NH3;y11-NH3;y11(2+);a2;b2;b4;b4-H2O;b7;b7-H2O	175.119071402252;487.262683683776;544.284156285242;657.331409487799;728.369299556904;785.390476123415;856.426619666902;969.475302290311;1026.4962973604;1097.53368586671;1194.58808096668;640.306671724964;952.444728648698;485.240248314878;159.076467442412;187.071878368814;331.125051967074;313.11297606807;556.2374593992;538.226902065437	3116.9;2410.7;2409.3;42262.1;4875.6;18665.2;4971.8;59524.8;42485.3;11113.9;13200.5;1236.8;1754.4;4137.6;1267.6;4904.3;1735.1;2154.8;1864.2;2668	485.240248314878;657.331409487799;856.426619666902;969.475302290311;1026.4962973604	Adrenalgland,tissue,Adult,bRP,Velos	HCD/CID	HumanProteome	88	1	85	P02461	sp	Collagen alpha-1(III) chain	COL3A1
sp|P02461|CO3A1_HUMAN	1076	-	>sp|P02461|CO3A1_HUMAN Collagen alpha-1(III) chain OS=Homo sapiens OX=9606 GN=COL3A1 PE=1 SV=4	156.06	0.980762	2	762.856	746.861	26792280	26792280	1	3	3	12149	1	0.180624	GESGPAGPAGAPGPAGSR	_GESGPAGP(hy)AGAP(hy)GPAGSR_	12	1065	1082	y1;y5;y6;y7;y8;y9;y10;y11;y12;y13;y14;y7-NH3;y11-NH3;y11(2+);a2;b2;b4;b4-H2O;b7;b7-H2O	175.119071402252;487.262683683776;544.284156285242;657.331409487799;728.369299556904;785.390476123415;856.426619666902;969.475302290311;1026.4962973604;1097.53368586671;1194.58808096668;640.306671724964;952.444728648698;485.240248314878;159.076467442412;187.071878368814;331.125051967074;313.11297606807;556.2374593992;538.226902065437	3116.9;2410.7;2409.3;42262.1;4875.6;18665.2;4971.8;59524.8;42485.3;11113.9;13200.5;1236.8;1754.4;4137.6;1267.6;4904.3;1735.1;2154.8;1864.2;2668	544.284156285242;640.306671724964;657.331409487799;969.475302290311;1026.4962973604	Adrenalgland,tissue,Adult,bRP,Velos	HCD/CID	HumanProteome	89	1	86	P02461	sp	Collagen alpha-1(III) chain	COL3A1
sp|P02461|CO3A1_HUMAN	359	-	>sp|P02461|CO3A1_HUMAN Collagen alpha-1(III) chain OS=Homo sapiens OX=9606 GN=COL3A1 PE=1 SV=4	148.52	1	2	813.877	797.882	0	0		0	0	12191	1	0.258501	GEVGPAGSPGSNGAPGQR	_GEVGPAGSP(hy)GSNGAP(hy)GQR_	9	351	368	y1;y3;y4;y5;y6;y7;y8;y9;y10;y11;y12;y13;y14;y15;y16;y4-NH3;y7-NH3;y10-H2O;y10-NH3;y11-H2O;y11-NH3;y12-H2O;y11(2+);a2;b2;b3;b3-H2O;b4;b4-H2O;b6;b6-H2O;b7;b8;b8-H2O;b15(2+);b16(2+)	175.118978836185;360.1964234164;473.246366359566;544.282383476693;601.304948632477;715.349047881461;802.381957929555;859.400863611261;972.449201148537;1059.48079080367;1116.50230345025;1187.53876212602;1284.59120102859;1341.61451060246;1440.70316424967;456.220999891947;698.316206708536;954.438203311505;955.424242014873;1041.46738433624;1042.44609033166;1098.49051282403;530.242773601033;159.076457…	7216.3;1276.8;41245;4488.1;12239.1;8269.8;5308.6;8721.8;205948.1;37655.2;66450.2;19279.5;39102.3;25617.2;911.2;8629.9;1223.9;1174.1;5598.5;1420.9;2289.8;3863.6;2236.8;6576.5;18777.3;4963.7;4666.5;5970.2;2259;2499.1;1782.5;2142.1;3273.9;4074.8;4811;1615.1	473.246366359566;859.400863611261;955.424242014873;972.449201148537;1116.50230345025	Adrenalgland,tissue,Adult,bRP,Velos	HCD/CID	HumanProteome	90	1	87	P02461	sp	Collagen alpha-1(III) chain	COL3A1
sp|P02461|CO3A1_HUMAN	365	-	>sp|P02461|CO3A1_HUMAN Collagen alpha-1(III) chain OS=Homo sapiens OX=9606 GN=COL3A1 PE=1 SV=4	148.52	1	2	813.877	797.882	0	0		0	0	12191	1	0.0378424	GEVGPAGSPGSNGAPGQR	_GEVGPAGSP(hy)GSNGAP(hy)GQR_	15	351	368	y1;y3;y4;y5;y6;y7;y8;y9;y10;y11;y12;y13;y14;y15;y16;y4-NH3;y7-NH3;y10-H2O;y10-NH3;y11-H2O;y11-NH3;y12-H2O;y11(2+);a2;b2;b3;b3-H2O;b4;b4-H2O;b6;b6-H2O;b7;b8;b8-H2O;b15(2+);b16(2+)	175.118978836185;360.1964234164;473.246366359566;544.282383476693;601.304948632477;715.349047881461;802.381957929555;859.400863611261;972.449201148537;1059.48079080367;1116.50230345025;1187.53876212602;1284.59120102859;1341.61451060246;1440.70316424967;456.220999891947;698.316206708536;954.438203311505;955.424242014873;1041.46738433624;1042.44609033166;1098.49051282403;530.242773601033;159.076457…	7216.3;1276.8;41245;4488.1;12239.1;8269.8;5308.6;8721.8;205948.1;37655.2;66450.2;19279.5;39102.3;25617.2;911.2;8629.9;1223.9;1174.1;5598.5;1420.9;2289.8;3863.6;2236.8;6576.5;18777.3;4963.7;4666.5;5970.2;2259;2499.1;1782.5;2142.1;3273.9;4074.8;4811;1615.1	456.220999891947;473.246366359566;634.291924591583;972.449201148537;1116.50230345025	Adrenalgland,tissue,Adult,bRP,Velos	HCD/CID	HumanProteome	91	1	88	P02461	sp	Collagen alpha-1(III) chain	COL3A1
sp|P02461|CO3A1_HUMAN	599	-	>sp|P02461|CO3A1_HUMAN Collagen alpha-1(III) chain OS=Homo sapiens OX=9606 GN=COL3A1 PE=1 SV=4	96.745	1	2	604.289	580.296	1978290	1978290	1	2	2	12241	1	0.728775	GGPGGPGPQGPPGK	_GGP(hy)GGP(hy)GPQGPP(hy)GK_	3	597	610	y1;y2;y3;y4;y5;y7;y8;y9;y10;y11;y12;y7(2+);y10(2+);b3;b4;b5;b6;b7;b10;b6(2+)	147.112251624139;204.13441618986;317.181932288059;414.234482088471;471.256336037322;696.368201068606;753.389774617919;866.437083965761;923.458934533808;980.478116844744;1093.5277913855;348.688345364741;462.232350031624;228.097907368782;285.119075156331;342.141128526757;455.186365623644;512.208241577609;794.346248117261;228.097907368782	1383.1;6147.6;20954.6;28569.2;23142.1;12919.7;10142.4;57258.6;13480.7;15256;20981.2;2341.8;1756.3;16939.3;7080.6;12663.8;2001.2;576.7;1604.5;16939.3	228.097907368782;414.234482088471;471.256336037322;866.437083965761;980.478116844744;1093.5277913855	Adrenalgland,tissue,Adult,bRP,Velos	HCD/CID	HumanProteome	92	1	89	P02461	sp	Collagen alpha-1(III) chain	COL3A1
sp|P02461|CO3A1_HUMAN	602	-	>sp|P02461|CO3A1_HUMAN Collagen alpha-1(III) chain OS=Homo sapiens OX=9606 GN=COL3A1 PE=1 SV=4	96.745	0.975897	2	604.289	580.296	1978290	1978290	1	2	2	12241	1	1.08945	GGPGGPGPQGPPGK	_GGP(hy)GGP(hy)GPQGPP(hy)GK_	6	597	610	y1;y2;y3;y4;y5;y7;y8;y9;y10;y11;y12;y7(2+);y10(2+);b3;b4;b5;b6;b7;b10;b6(2+)	147.112251624139;204.13441618986;317.181932288059;414.234482088471;471.256336037322;696.368201068606;753.389774617919;866.437083965761;923.458934533808;980.478116844744;1093.5277913855;348.688345364741;462.232350031624;228.097907368782;285.119075156331;342.141128526757;455.186365623644;512.208241577609;794.346248117261;228.097907368782	1383.1;6147.6;20954.6;28569.2;23142.1;12919.7;10142.4;57258.6;13480.7;15256;20981.2;2341.8;1756.3;16939.3;7080.6;12663.8;2001.2;576.7;1604.5;16939.3	228.097907368782;342.141128526757;414.234482088471;471.256336037322;866.437083965761	Adrenalgland,tissue,Adult,bRP,Velos	HCD/CID	HumanProteome	93	1	90	P02461	sp	Collagen alpha-1(III) chain	COL3A1
sp|P02461|CO3A1_HUMAN	608	-	>sp|P02461|CO3A1_HUMAN Collagen alpha-1(III) chain OS=Homo sapiens OX=9606 GN=COL3A1 PE=1 SV=4	96.745	0.880892	2	604.289	580.296	1978290	1978290	1	2	2	12241	1	0.293669	GGPGGPGPQGPPGK	_GGP(hy)GGP(hy)GPQGPP(hy)GK_	12	597	610	y1;y2;y3;y4;y5;y7;y8;y9;y10;y11;y12;y7(2+);y10(2+);b3;b4;b5;b6;b7;b10;b6(2+)	147.112251624139;204.13441618986;317.181932288059;414.234482088471;471.256336037322;696.368201068606;753.389774617919;866.437083965761;923.458934533808;980.478116844744;1093.5277913855;348.688345364741;462.232350031624;228.097907368782;285.119075156331;342.141128526757;455.186365623644;512.208241577609;794.346248117261;228.097907368782	1383.1;6147.6;20954.6;28569.2;23142.1;12919.7;10142.4;57258.6;13480.7;15256;20981.2;2341.8;1756.3;16939.3;7080.6;12663.8;2001.2;576.7;1604.5;16939.3	204.13441618986;317.181932288059;414.234482088471;471.256336037322;866.437083965761	Adrenalgland,tissue,Adult,bRP,Velos	HCD/CID	HumanProteome	94	1	91	P02461	sp	Collagen alpha-1(III) chain	COL3A1
sp|P02461|CO3A1_HUMAN	962	-	>sp|P02461|CO3A1_HUMAN Collagen alpha-1(III) chain OS=Homo sapiens OX=9606 GN=COL3A1 PE=1 SV=4	135.55	0.99938	2	569.787	553.792	57993260	60055860	0.965655	15	16	12287	1	0.281623	GLAGPPGMPGPR	_GLAGPP(hy)GMP(hy)GPR_	6	957	968	y1;y4;y5;y6;y7;y8;y9;y10;y1-NH3;y4-NH3;y5-NH3;y7-NH3;y8-NH3;y9-NH3;y7(2+);y9(2+);a2;b2;b3;b4	175.119305703295;442.241403497131;573.281078282257;630.30356319209;743.352298100962;840.40475294647;897.42719128015;968.463346011397;158.092825812856;425.215465520429;556.2515239477;726.324971715454;823.379353309209;880.400279188435;372.179367611475;449.216051710351;143.118150604237;171.113021174848;242.150350217909;299.171127832451	15289.4;43228.4;5409.8;25129.4;229324.7;225173.5;99079.2;62109.2;2098.7;22642.4;1282.9;4366.5;8737.7;4326.6;42461.4;2515.9;104229;62373.1;16463.4;5294.7	143.118150604237;372.179367611475;630.30356319209;743.352298100962;840.40475294647	Adrenalgland,tissue,Adult,bRP,Velos	HCD/CID	HumanProteome	95	1	92	P02461	sp	Collagen alpha-1(III) chain	COL3A1
sp|P02461|CO3A1_HUMAN	965	-	>sp|P02461|CO3A1_HUMAN Collagen alpha-1(III) chain OS=Homo sapiens OX=9606 GN=COL3A1 PE=1 SV=4	119.53	0.9714	2	569.787	553.792	49546740	60055860	0.825011	12	16	12286	1	0.044858	GLAGPPGMPGPR	_GLAGPP(hy)GMP(hy)GPR_	9	957	968	y1;y3;y4;y5;y6;y7;y8;y9;y10;y1-NH3;y3-NH3;y4-NH3;y5-NH3;y7-NH3;y8-NH3;y9-NH3;y10-NH3;y9(2+);a2;b2;b3;b4;b5;b6	175.118912735689;329.193614077486;442.240775229972;573.281412107737;630.302684125838;743.350763350166;840.40318483295;897.425556126388;968.461495480602;158.092139060825;312.166764646582;425.213956565465;556.256162160955;726.323743049197;823.377673575561;880.395889625819;951.439693317702;449.215841327509;143.117910734643;171.112716689943;242.149780222226;299.171227885134;396.224774380434;509.27653…	36219.8;39119.8;520519;77828.4;336539.1;3389875;2864998;1225810;767420.4;5579.6;9973.6;269831.9;15160;61156.2;86806.7;60366.7;6964.5;25199.8;1205152;755598.4;184793.2;78811.1;8074;6810.4	329.193614077486;425.213956565465;442.240775229972;743.350763350166;840.40318483295;897.425556126388	Adrenalgland,tissue,Adult,bRP,Velos	HCD/CID	HumanProteome	96	1	93	P02461	sp	Collagen alpha-1(III) chain	COL3A1
sp|P02461|CO3A1_HUMAN	620	-	>sp|P02461|CO3A1_HUMAN Collagen alpha-1(III) chain OS=Homo sapiens OX=9606 GN=COL3A1 PE=1 SV=4	78.401	0.886702	2	868.398	860.4	6703700	144786700	0.0463005	1	3	16283	1	1.04655	NGETGPQGPPGPTGPGGDK	_NGETGPQGPP(hy)GPTGPGGDK_	10	611	629	y1;y2;y3;y4;y5;y6;y8;y9;y10;y11;y12;y13;y14;y15;y16;y1-NH3;y2-H2O;y5-H2O;y6-H2O;y8-H2O;y9-H2O;y10-H2O;y11-H2O;y12-H2O;y13-H2O;y13-NH3;y14-H2O;y14-NH3;y15-H2O;y15-NH3;y15(2+);b2;b2-NH3;b6;b6-H2O	147.112612241977;262.139399786518;319.160608770093;376.182280424837;473.234982107756;530.256121176539;728.357357604106;785.378157201016;898.427267276713;995.477988540198;1052.49918087407;1180.5586965201;1277.60990176318;1334.63189188121;1435.67758767139;130.086201400047;244.128647250779;455.224643545121;512.244531370212;710.348123304876;767.366536846802;880.417630775929;977.467778341869;1034.4901…	32159.7;27158.5;34797.8;25768;198761;226287;197075;231509.8;440684.1;979618.6;800367.8;44517.4;287197.8;75082;16373.2;16833.7;8010.5;18946;20947.6;26437.1;12890.5;29415.9;64261.2;55931.5;7209;117432.3;12833.6;105982.2;3741.1;2299;35537.6;12470;1712.1;18204.4;15075.9	785.378157201016;880.417630775929;898.427267276713;995.477988540198;1052.49918087407	Adrenalgland,tissue,Adult,bRP,Velos	HCD/CID	HumanProteome	97	1	94	P02461	sp	Collagen alpha-1(III) chain	COL3A1
sp|P02461|CO3A1_HUMAN	983	-	>sp|P02461|CO3A1_HUMAN Collagen alpha-1(III) chain OS=Homo sapiens OX=9606 GN=COL3A1 PE=1 SV=4	83.862	1	2	487.239	479.241	0	0		0	0	16643	3	0	PGANGLSGER	_P(hy)GANGLSGER_	1	983	992	y1;y3;y4;y5;y6;y7;y8;y9;y1-NH3;y4-NH3;y6-NH3;y9-NH3;a2;b2;b3	175.118909262968;361.182423517907;448.214877306612;561.301155502278;618.320781857125;732.360236734103;803.395286844019;860.42063448155;158.092432191668;431.187210612902;601.284192842201;843.395432815714;143.081411417138;171.076193838059;242.113421960724	2777.7;1197.2;6837.5;1648.7;11995.5;4959.3;7487.2;8247.7;1184;886.7;1482.1;1647.3;11353.4;16770.3;5884.1	143.081411417138;171.076193838059;618.320781857125	Adrenalgland,tissue,Adult,bRP,Velos	HCD/CID	HumanProteome	98	1	95	P02461	sp	Collagen alpha-1(III) chain	COL3A1
sp|P02461|CO3A1_HUMAN	551	-	>sp|P02461|CO3A1_HUMAN Collagen alpha-1(III) chain OS=Homo sapiens OX=9606 GN=COL3A1 PE=1 SV=4	107.78	0.999465	3	696.995	675.668	38934700	38934700	1	4	4	16694	3	0	PGPPGSQGESGRPGPPGPSGPR	_P(hy)GPP(hy)GSQGESGRP(hy)GP(hy)PGPSGPR_	1	551	572	y10;y13;y15;y16;y17;y18;y19;y20;y21;y19-NH3;y20-NH3;y8(2+);y10(2+);y12(2+);y14(2+);a2;b2;b3;b4;b5;b6;b12(2+)	950.47336958314;1250.62376344473;1436.68533333956;1564.74137993199;1651.77669464569;1708.79870181121;1821.84726357551;1918.89816302872;1975.91955159305;1804.82516407631;1901.87878401819;390.704078164498;475.739695071038;582.290316082625;690.337934282268;143.081458432585;171.076381951277;268.12921042199;381.176062249804;438.196830739592;525.233468701365;570.259304052936	2770.1;9103.7;31455.5;13152.5;14023.9;31190.2;232676.9;650701.2;90547.2;3639.9;7748.3;2074.2;2132.7;1533;2252.4;2831.3;24807.6;5221.9;3305.1;1068.9;3189;1684	1821.84726357551;1918.89816302872;1975.91955159305	Adrenalgland,tissue,Adult,bRP,Velos	HCD/CID	HumanProteome	99	1	96	P02461	sp	Collagen alpha-1(III) chain	COL3A1
sp|P02461|CO3A1_HUMAN	554	-	>sp|P02461|CO3A1_HUMAN Collagen alpha-1(III) chain OS=Homo sapiens OX=9606 GN=COL3A1 PE=1 SV=4	107.78	0.994789	3	696.995	675.668	38934700	38934700	1	4	4	16694	1	0.637055	PGPPGSQGESGRPGPPGPSGPR	_P(hy)GPP(hy)GSQGESGRP(hy)GP(hy)PGPSGPR_	4	551	572	y10;y13;y15;y16;y17;y18;y19;y20;y21;y19-NH3;y20-NH3;y8(2+);y10(2+);y12(2+);y14(2+);a2;b2;b3;b4;b5;b6;b12(2+)	950.47336958314;1250.62376344473;1436.68533333956;1564.74137993199;1651.77669464569;1708.79870181121;1821.84726357551;1918.89816302872;1975.91955159305;1804.82516407631;1901.87878401819;390.704078164498;475.739695071038;582.290316082625;690.337934282268;143.081458432585;171.076381951277;268.12921042199;381.176062249804;438.196830739592;525.233468701365;570.259304052936	2770.1;9103.7;31455.5;13152.5;14023.9;31190.2;232676.9;650701.2;90547.2;3639.9;7748.3;2074.2;2132.7;1533;2252.4;2831.3;24807.6;5221.9;3305.1;1068.9;3189;1684	268.12921042199;1708.79870181121;1821.84726357551;1918.89816302872;1975.91955159305	Adrenalgland,tissue,Adult,bRP,Velos	HCD/CID	HumanProteome	100	1	97	P02461	sp	Collagen alpha-1(III) chain	COL3A1
sp|P02461|CO3A1_HUMAN	563	-	>sp|P02461|CO3A1_HUMAN Collagen alpha-1(III) chain OS=Homo sapiens OX=9606 GN=COL3A1 PE=1 SV=4	107.78	0.956662	3	696.995	675.668	16469700	38934700	0.423008	3	4	16694	2	0.00478826	PGPPGSQGESGRPGPPGPSGPR	_P(hy)GPP(hy)GSQGESGRP(hy)GP(hy)PGPSGPR_	13	551	572	y10;y13;y15;y16;y17;y18;y19;y20;y21;y19-NH3;y20-NH3;y8(2+);y10(2+);y12(2+);y14(2+);a2;b2;b3;b4;b5;b6;b12(2+)	950.47336958314;1250.62376344473;1436.68533333956;1564.74137993199;1651.77669464569;1708.79870181121;1821.84726357551;1918.89816302872;1975.91955159305;1804.82516407631;1901.87878401819;390.704078164498;475.739695071038;582.290316082625;690.337934282268;143.081458432585;171.076381951277;268.12921042199;381.176062249804;438.196830739592;525.233468701365;570.259304052936	2770.1;9103.7;31455.5;13152.5;14023.9;31190.2;232676.9;650701.2;90547.2;3639.9;7748.3;2074.2;2132.7;1533;2252.4;2831.3;24807.6;5221.9;3305.1;1068.9;3189;1684	1821.84726357551;1918.89816302872;1975.91955159305	Adrenalgland,tissue,Adult,bRP,Velos	HCD/CID	HumanProteome	101	1	98	P02461	sp	Collagen alpha-1(III) chain	COL3A1
sp|P02787|TRFE_HUMAN	351	-	>sp|P02787|TRFE_HUMAN Serotransferrin OS=Homo sapiens OX=9606 GN=TF PE=1 SV=3	78.324	0.999927	2	755.295	747.298	2088760	826270440	0.00252794	2	12	8993	2	0.26624	EGTCPEAPTDECK	_EGTCP(hy)EAPTDECK_	5	347	359	y1;y2;y3;y4;y5;y6;y7;y8;y1-NH3;y3-H2O;y5-H2O;y6-H2O;y7-H2O;y8-H2O;y6(2+);a2;b2;b2-H2O	147.112942121441;307.143699445797;436.184152424992;551.214589488765;652.261910101435;749.314138246019;820.351054386051;949.393388877011;130.086197929125;418.175367234002;634.247462250442;731.301985894209;802.34087793782;931.386548424603;375.159829654196;159.076274240943;187.071386826644;169.060748377185	6367.4;17449.8;11570.5;7086.3;6660.1;81926.2;35951.9;6621.3;3724;4797.7;1848.1;4683.4;1817;5354;2142.7;2377.6;8283.1;8622.5	307.143699445797;749.314138246019;820.351054386051	Adrenalgland,tissue,Adult,bRP,Velos	HCD/CID	HumanProteome	102	1	99	P02787	sp	Serotransferrin	TF
sp|P05060|SCG1_HUMAN	107	A0A0A0MT66_87	>sp|P05060|SCG1_HUMAN Secretogranin-1 OS=Homo sapiens OX=9606 GN=CHGB PE=1 SV=2;>tr|A0A0A0MT66|A0A0A0MT66_HUMAN Secretogranin-1 (Fragment) OS=Homo sapiens OX=9606 GN=CHGB PE=1 SV=1	103.01	1	2	786.363	778.365	41630000	3041885700	0.0136856	1	11	11502	1	1.11757	GEAGAPGEEDIQGPTK	_GEAGAP(hy)GEEDIQGPTK_	6	102	117	y1;y2;y3;y4;y5;y6;y7;y8;y9;y10;y11;y12;y13;y14;y1-NH3;y2-H2O;y4-H2O;y5-H2O;y5-NH3;y7-NH3;y8-H2O;y8-NH3;y9-H2O;y10-H2O;y11-H2O;a2;b2;b3;b3-H2O;b4;b5;b5-H2O;b6	147.113028251596;248.160567508028;345.213743785952;402.235084424094;530.293665553882;643.378632189597;758.405807387485;887.449684797026;1016.49131873637;1073.51323157106;1186.55993822103;1257.59722734628;1314.61793409375;1385.65830401031;130.086394200641;230.150748842749;384.224907645516;512.283923438331;513.266673222184;741.38407199902;869.440360065468;870.430655572237;998.478728438753;1055.4914…	79610.3;37888.3;153570.4;648160.8;359857.3;339858.2;272255.4;308106.8;202071.4;483495.5;1376246;46564.4;88858;17152.9;22928.7;10241.9;37897.6;83582.5;240343.8;16177;26251.3;4698.3;29449.7;33372.5;289640.3;215305.7;572521.4;376485.1;57469.2;341696.1;156553.4;123064.1;9176.8	187.071575232348;402.235084424094;1073.51323157106;1168.54604824613;1186.55993822103	Adrenalgland,tissue,Adult,bRP,Velos	HCD/CID	HumanProteome	103	1	100	P05060	sp	Secretogranin-1	CHGB
sp|P05997|CO5A2_HUMAN	971	A0A087WYX9_584	>sp|P05997|CO5A2_HUMAN Collagen alpha-2(V) chain OS=Homo sapiens OX=9606 GN=COL5A2 PE=1 SV=3;>tr|A0A087WYX9|A0A087WYX9_HUMAN Collagen alpha-2(V) chain OS=Homo sapiens OX=9606 GN=COL5A2 PE=1 SV=1	215.43	1	2	1132.99	1108.99	235789700	235789700	1	6	6	11278	1	0.0604107	GDPGEDGQPGPDGPPGPAGTTGQR	_GDP(hy)GEDGQP(hy)GPDGPP(hy)GPAGTTGQR_	3	969	992	y1;y2;y3;y4;y5;y6;y7;y8;y9;y10;y11;y12;y13;y14;y15;y16;y18;y19;y22;y1-NH3;y8-H2O;y8-NH3;y9-H2O;y10-H2O;y10-NH3;y11-H2O;y11-NH3;y12-H2O;y12-NH3;y13-H2O;y14-H2O;y15-H2O;y16-H2O;y16-NH3;y18-NH3;y22-NH3;b2;b3;b3-H2O;b4;b4-H2O;b5;b5-H2O;b6;b6-H2O;b7;b7-H2O;b8;b8-H2O;b8-NH3;b9;b9-H2O;b10;b10-H2O;b11;b11-H2O;b11-NH3;b13	175.119311866272;303.178482617395;360.199729165902;461.247462405201;562.295159886563;619.316652382646;690.35635204719;787.40826934266;844.430583848303;957.477069046882;1054.52966513716;1111.55186489633;1226.57848195915;1323.63043588689;1380.65176393975;1493.7006938932;1678.7763017404;1793.8099597039;2092.92465817425;158.093079508178;769.397289618354;770.380451669313;826.404350532009;939.464357202…	20258.1;7295.3;27779.5;23959.9;15455.9;43550.1;5915.8;61719.1;42029;116316.1;216433.2;395514.2;17494.5;87908.4;52299.5;559117.1;11537.3;2822.5;27586.1;1197.9;2070.2;3575.6;3050.8;4381.9;6544.9;5279.7;9598.6;8759.1;14844.4;6388.9;4690.6;5853.2;50603.3;19560.4;3903.8;9113.7;5868.2;9650;5172;10784.3;5929.9;47880.6;18975.7;9242;9177.2;21333.8;5858.2;117958.8;29637.3;13645.1;3198.6;1148.2;6722.4;5516.…	286.104066114074;1054.52966513716;1111.55186489633;1493.7006938932;2075.88888418985;2092.92465817425	Adrenalgland,tissue,Adult,bRP,Velos	HCD/CID	HumanProteome	104	1	101	P05997	sp	Collagen alpha-2(V) chain	COL5A2
sp|P05997|CO5A2_HUMAN	977	A0A087WYX9_590	>sp|P05997|CO5A2_HUMAN Collagen alpha-2(V) chain OS=Homo sapiens OX=9606 GN=COL5A2 PE=1 SV=3;>tr|A0A087WYX9|A0A087WYX9_HUMAN Collagen alpha-2(V) chain OS=Homo sapiens OX=9606 GN=COL5A2 PE=1 SV=1	215.43	0.999969	2	1140.98	1108.99	235789700	235789700	1	6	6	11281	1	0.275731	GDPGEDGQPGPDGPPGPAGTTGQR	_GDP(hy)GEDGQP(hy)GPDGP(hy)P(hy)GPAGTTGQR_	9	969	992	y1;y3;y4;y6;y8;y9;y10;y11;y12;y14;y15;y16;y12-H2O;y12-NH3;y16-NH3;y11(2+);b4;b5;b5-H2O;b7;b7-H2O;b8;b8-H2O	175.119284372315;360.198661853129;461.247162431894;619.314141437921;787.40577435511;844.425671931361;957.474498821962;1070.5245438506;1127.54648967983;1339.62119346994;1396.6458467117;1509.69285145687;1109.53093349167;1110.51496047204;1492.67543510181;535.764319191174;343.124682791325;472.166669364189;454.157030829317;644.218060752044;626.206622444296;772.274815758403;754.264035972284	2938.1;3391;2617.2;4161.1;5957.6;2302.8;10000.3;20148.7;56515.5;10018.2;2842.6;73653.3;1704.4;1981.9;1851.9;3767.2;2189.9;6999.1;1309.3;2731.5;1408.1;13965.6;4659.2	754.264035972284;772.274815758403;1070.5245438506;1127.54648967983;1509.69285145687	Adrenalgland,tissue,Adult,bRP,Velos	HCD/CID	HumanProteome	105	1	102	P05997	sp	Collagen alpha-2(V) chain	COL5A2
sp|P05997|CO5A2_HUMAN	982	A0A087WYX9_595	>sp|P05997|CO5A2_HUMAN Collagen alpha-2(V) chain OS=Homo sapiens OX=9606 GN=COL5A2 PE=1 SV=3;>tr|A0A087WYX9|A0A087WYX9_HUMAN Collagen alpha-2(V) chain OS=Homo sapiens OX=9606 GN=COL5A2 PE=1 SV=1	64.589	0.967321	2	1140.98	1108.99	3337500	235789700	0.0141546	1	6	11281	1	0.970025	GDPGEDGQPGPDGPPGPAGTTGQR	_GDP(hy)GEDGQP(hy)GPDGP(hy)P(hy)GPAGTTGQR_	14	969	992	y1;y3;y4;y6;y8;y9;y10;y11;y12;y14;y15;y16;y12-H2O;y12-NH3;y16-NH3;y11(2+);b4;b5;b5-H2O;b7;b7-H2O;b8;b8-H2O	175.119284372315;360.198661853129;461.247162431894;619.314141437921;787.40577435511;844.425671931361;957.474498821962;1070.5245438506;1127.54648967983;1339.62119346994;1396.6458467117;1509.69285145687;1109.53093349167;1110.51496047204;1492.67543510181;535.764319191174;343.124682791325;472.166669364189;454.157030829317;644.218060752044;626.206622444296;772.274815758403;754.264035972284	2938.1;3391;2617.2;4161.1;5957.6;2302.8;10000.3;20148.7;56515.5;10018.2;2842.6;73653.3;1704.4;1981.9;1851.9;3767.2;2189.9;6999.1;1309.3;2731.5;1408.1;13965.6;4659.2	535.764319191174;957.474498821962;1070.5245438506;1127.54648967983;1509.69285145687	Adrenalgland,tissue,Adult,bRP,Velos	HCD/CID	HumanProteome	106	1	103	P05997	sp	Collagen alpha-2(V) chain	COL5A2
sp|P05997|CO5A2_HUMAN	983	A0A087WYX9_596	>sp|P05997|CO5A2_HUMAN Collagen alpha-2(V) chain OS=Homo sapiens OX=9606 GN=COL5A2 PE=1 SV=3;>tr|A0A087WYX9|A0A087WYX9_HUMAN Collagen alpha-2(V) chain OS=Homo sapiens OX=9606 GN=COL5A2 PE=1 SV=1	215.43	0.991641	2	1140.98	1108.99	235789700	235789700	1	6	6	11281	1	0.223371	GDPGEDGQPGPDGPPGPAGTTGQR	_GDP(hy)GEDGQP(hy)GPDGP(hy)P(hy)GPAGTTGQR_	15	969	992	y1;y3;y4;y6;y8;y9;y10;y11;y12;y14;y15;y16;y12-H2O;y12-NH3;y16-NH3;y11(2+);b4;b5;b5-H2O;b7;b7-H2O;b8;b8-H2O	175.119284372315;360.198661853129;461.247162431894;619.314141437921;787.40577435511;844.425671931361;957.474498821962;1070.5245438506;1127.54648967983;1339.62119346994;1396.6458467117;1509.69285145687;1109.53093349167;1110.51496047204;1492.67543510181;535.764319191174;343.124682791325;472.166669364189;454.157030829317;644.218060752044;626.206622444296;772.274815758403;754.264035972284	2938.1;3391;2617.2;4161.1;5957.6;2302.8;10000.3;20148.7;56515.5;10018.2;2842.6;73653.3;1704.4;1981.9;1851.9;3767.2;2189.9;6999.1;1309.3;2731.5;1408.1;13965.6;4659.2	844.425671931361;957.474498821962;1070.5245438506;1127.54648967983;1509.69285145687	Adrenalgland,tissue,Adult,bRP,Velos	HCD/CID	HumanProteome	107	1	104	P05997	sp	Collagen alpha-2(V) chain	COL5A2
sp|P05997|CO5A2_HUMAN	509	A0A087WYX9_122	>sp|P05997|CO5A2_HUMAN Collagen alpha-2(V) chain OS=Homo sapiens OX=9606 GN=COL5A2 PE=1 SV=3;>tr|A0A087WYX9|A0A087WYX9_HUMAN Collagen alpha-2(V) chain OS=Homo sapiens OX=9606 GN=COL5A2 PE=1 SV=1	127.91	1	2	712.344	696.349	10533000	10533000	1	1	1	11311	1	0.331709	GDPGTVGPPGPVGER	_GDP(hy)GTVGPP(hy)GPVGER_	3	507	521	y1;y3;y5;y6;y7;y8;y9;y10;y11;y12;y13;y1-NH3;y5-H2O;y5-NH3;y6-NH3;y7-NH3;y8-H2O;y8-NH3;y9-H2O;y9-NH3;y10-H2O;y12-H2O;y7(2+);y9(2+);a2;b2;b3;b3-H2O;b4;b5;b5-H2O;b6;b6-H2O;b7;b7-H2O;b6(2+)	175.118982047729;361.182858847445;557.304351581065;614.325862853697;727.373850308688;824.426768926901;881.44855398694;980.516608967895;1081.56484043901;1138.58491369978;1251.63279657711;158.092246305083;539.28474722008;540.278415671256;597.295609937835;710.347938600025;806.416154172455;807.401209774994;863.438411743213;864.421507144962;962.517558713292;1120.57301882855;364.190456725628;441.227688…	43985.1;24715.1;26324;38709.5;164642.6;551109.7;894134.2;262375;44924.4;54233.3;49080.5;4701.3;3288.9;5346;3201.8;13333.4;17871;40332.3;18884.4;37378.3;2574.7;5650.8;30555.6;12345.3;8682.1;9229.2;10477.2;10543.9;15028.1;47610.9;48859;42227.1;48649;32668.4;17942.6;185817.5	268.092645457269;824.426768926901;881.44855398694;980.516608967895;1138.58491369978;1251.63279657711	Adrenalgland,tissue,Adult,bRP,Velos	HCD/CID	HumanProteome	108	1	105	P05997	sp	Collagen alpha-2(V) chain	COL5A2
sp|P05997|CO5A2_HUMAN	515	A0A087WYX9_128	>sp|P05997|CO5A2_HUMAN Collagen alpha-2(V) chain OS=Homo sapiens OX=9606 GN=COL5A2 PE=1 SV=3;>tr|A0A087WYX9|A0A087WYX9_HUMAN Collagen alpha-2(V) chain OS=Homo sapiens OX=9606 GN=COL5A2 PE=1 SV=1	127.91	0.962508	2	712.344	696.349	10533000	10533000	1	1	1	11311	1	0.207523	GDPGTVGPPGPVGER	_GDP(hy)GTVGPP(hy)GPVGER_	9	507	521	y1;y3;y5;y6;y7;y8;y9;y10;y11;y12;y13;y1-NH3;y5-H2O;y5-NH3;y6-NH3;y7-NH3;y8-H2O;y8-NH3;y9-H2O;y9-NH3;y10-H2O;y12-H2O;y7(2+);y9(2+);a2;b2;b3;b3-H2O;b4;b5;b5-H2O;b6;b6-H2O;b7;b7-H2O;b6(2+)	175.118982047729;361.182858847445;557.304351581065;614.325862853697;727.373850308688;824.426768926901;881.44855398694;980.516608967895;1081.56484043901;1138.58491369978;1251.63279657711;158.092246305083;539.28474722008;540.278415671256;597.295609937835;710.347938600025;806.416154172455;807.401209774994;863.438411743213;864.421507144962;962.517558713292;1120.57301882855;364.190456725628;441.227688…	43985.1;24715.1;26324;38709.5;164642.6;551109.7;894134.2;262375;44924.4;54233.3;49080.5;4701.3;3288.9;5346;3201.8;13333.4;17871;40332.3;18884.4;37378.3;2574.7;5650.8;30555.6;12345.3;8682.1;9229.2;10477.2;10543.9;15028.1;47610.9;48859;42227.1;48649;32668.4;17942.6;185817.5	364.190456725628;614.325862853697;727.373850308688;824.426768926901;881.44855398694;980.516608967895	Adrenalgland,tissue,Adult,bRP,Velos	HCD/CID	HumanProteome	109	1	106	P05997	sp	Collagen alpha-2(V) chain	COL5A2
sp|P05997|CO5A2_HUMAN	722	A0A087WYX9_335	>sp|P05997|CO5A2_HUMAN Collagen alpha-2(V) chain OS=Homo sapiens OX=9606 GN=COL5A2 PE=1 SV=3;>tr|A0A087WYX9|A0A087WYX9_HUMAN Collagen alpha-2(V) chain OS=Homo sapiens OX=9606 GN=COL5A2 PE=1 SV=1	82.202	1	2	593.801	577.806	2029500	2029500	1	1	1	11884	1	0.872023	GEPGITGLPGEK	_GEP(hy)GITGLP(hy)GEK_	3	720	731	y1;y2;y4;y6;y7;y8;y9;y10;y1-NH3;y2-H2O;y4-H2O;y10(2+);a2;b2;b3	147.112911362234;276.155985433431;446.224710247529;616.330398855544;717.377958248088;830.462751470438;887.487002224858;1000.53288428181;130.086334275077;258.144935089616;428.213825031342;500.770513435689;159.076428328934;187.071687493853;300.118682364147	9503.2;1577.5;25937.6;5478.7;15413.4;2660.2;5394.2;2776.6;4657.6;3824.6;1151.3;5719.1;6048.1;3745.3;2225.1	147.112911362234;159.076428328934;446.224710247529;500.770513435689;717.377958248088;887.487002224858	Adrenalgland,tissue,Adult,bRP,Velos	HCD/CID	HumanProteome	110	1	107	P05997	sp	Collagen alpha-2(V) chain	COL5A2
sp|P05997|CO5A2_HUMAN	728	A0A087WYX9_341	>sp|P05997|CO5A2_HUMAN Collagen alpha-2(V) chain OS=Homo sapiens OX=9606 GN=COL5A2 PE=1 SV=3;>tr|A0A087WYX9|A0A087WYX9_HUMAN Collagen alpha-2(V) chain OS=Homo sapiens OX=9606 GN=COL5A2 PE=1 SV=1	82.202	1	2	593.801	577.806	2029500	2029500	1	1	1	11883	1	0.0950184	GEPGITGLPGEK	_GEP(hy)GITGLP(hy)GEK_	9	720	731	y1;y2;y3;y4;y5;y6;y7;y8;y9;y10;y1-NH3;y2-H2O;y4-H2O;y7-H2O;y10-H2O;a2;b2;b3;b4;b5;b6;b9	147.112821934126;276.155564016651;333.177220978049;446.22453705323;559.309796140077;616.330856615954;717.378186545203;830.462718671435;887.485398904638;1000.53129824011;130.086382206503;258.145075765593;428.214268027286;699.366791057723;982.530476101181;159.076478626482;187.071356586109;300.11916478027;357.140661194253;470.222866894615;571.271838997372;854.426434033256	54730.2;31344;7809.6;203825.7;11547.6;54303.4;137362.8;26676.2;56653.1;118955.5;38817.9;32593.5;13575.6;3900.8;1696.6;48362.3;19067.9;24952.9;5729.1;3822.4;5285.9;3081.8	333.177220978049;428.214268027286;446.22453705323;717.378186545203;1000.53129824011	Adrenalgland,tissue,Adult,bRP,Velos	HCD/CID	HumanProteome	111	1	108	P05997	sp	Collagen alpha-2(V) chain	COL5A2
sp|P07814|SYEP_HUMAN	1472	-	>sp|P07814|SYEP_HUMAN Bifunctional glutamate/proline--tRNA ligase OS=Homo sapiens OX=9606 GN=EPRS PE=1 SV=5	101.61	0.999323	2	716.325	708.327	10043000	13320200	0.753968	1	2	5233	1	0.0735923	DQDLEPGAPSMGAK	_DQDLEPGAP(hy)SMGAK_	9	1464	1477	y1;y2;y3;y5;y6;y7;y8;y9;y10;y11;y1-NH3;y2-NH3;y6-H2O;y8-H2O;y9-H2O;y10-H2O;y7(2+);a2;b2;b2-H2O;b2-NH3;b3;b3-H2O;b3-NH3;b4;b4-NH3;b5	147.112797793096;218.149529373135;275.17183269299;493.240859687854;606.291644195344;677.326544030522;734.351499874272;831.40390472867;960.439840377657;1073.5163668531;130.086381505553;201.12329016449;588.28431485242;716.351576343097;813.391849226808;942.433234309264;339.167608485702;216.097859115277;244.092830025531;226.082204926217;227.066184118697;359.119923919406;341.109852680875;342.093210497…	16623;2502.3;11572.9;6479.5;101960.4;11483.1;23072.3;268412.2;14650.6;2039.8;13586.3;35247;3957.2;24236.7;9586.5;14679.5;5242.6;23550.2;127647.6;15505.8;36124.5;262961.9;14614.1;62162.7;20036.2;11126.2;5536	244.092830025531;359.119923919406;493.240859687854;588.28431485242;606.291644195344;831.40390472867	Adrenalgland,tissue,Adult,bRP,Velos	HCD/CID	HumanProteome	112	1	109	P07814	sp	Bifunctional glutamate/proline--tRNA ligase	EPRS1
tr|A0A087WTA8|A0A087WTA8_HUMAN	928	P08123_930	>tr|A0A087WTA8|A0A087WTA8_HUMAN Collagen alpha-2(I) chain OS=Homo sapiens OX=9606 GN=COL1A2 PE=1 SV=1;>sp|P08123|CO1A2_HUMAN Collagen alpha-2(I) chain OS=Homo sapiens OX=9606 GN=COL1A2 PE=1 SV=7	151.98	1	2	592.75	576.755	2745300	2745300	1	3	3	3878	1	1.1766	DGNPGNDGPPGR	_DGNP(hy)GNDGPP(hy)GR_	4	925	936	y1;y2;y3;y4;y5;y6;y7;y8;y9;y4-NH3;y5-NH3;y6-H2O;y8-NH3;y9-NH3;a2;b2;b3;b3-H2O;b3-NH3;b4;b4-NH3;b5;b5-H2O;b5-NH3	175.119336843533;232.140727239908;345.188159404289;442.24043706789;499.261845024098;614.289259454324;728.331684370627;785.354466803193;898.401822375313;425.214815925618;482.236897137415;596.28009012429;768.326725214734;881.370070717555;145.060840597725;173.055708880409;287.098865654672;269.0877658336;270.07209207364;400.145542777142;383.11954114772;457.168544157853;439.1594654968;440.140894777745	1885.6;3780.3;9912;20140.8;60404.6;16009.6;15011.1;19601.2;120528;2829.3;1538.2;975.6;2244;4215.6;2536.5;10268.3;8057.4;4080.4;1283.4;11728.6;3105;1853.2;1386.7;6329.4	400.145542777142;442.24043706789;499.261845024098;785.354466803193;898.401822375313	Adrenalgland,tissue,Adult,bRP,Velos	HCD/CID	HumanProteome	113	1	10858	A0A087WTA8	tr	Isoform of P08123, Collagen alpha-2(I) chain	COL1A2
tr|A0A087WTA8|A0A087WTA8_HUMAN	934	P08123_936	>tr|A0A087WTA8|A0A087WTA8_HUMAN Collagen alpha-2(I) chain OS=Homo sapiens OX=9606 GN=COL1A2 PE=1 SV=1;>sp|P08123|CO1A2_HUMAN Collagen alpha-2(I) chain OS=Homo sapiens OX=9606 GN=COL1A2 PE=1 SV=7	151.98	0.907001	2	592.75	576.755	2745300	2745300	1	3	3	3878	1	0.126123	DGNPGNDGPPGR	_DGNP(hy)GNDGPP(hy)GR_	10	925	936	y1;y2;y3;y4;y5;y6;y7;y8;y9;y4-NH3;y5-NH3;y6-H2O;y8-NH3;y9-NH3;a2;b2;b3;b3-H2O;b3-NH3;b4;b4-NH3;b5;b5-H2O;b5-NH3	175.119336843533;232.140727239908;345.188159404289;442.24043706789;499.261845024098;614.289259454324;728.331684370627;785.354466803193;898.401822375313;425.214815925618;482.236897137415;596.28009012429;768.326725214734;881.370070717555;145.060840597725;173.055708880409;287.098865654672;269.0877658336;270.07209207364;400.145542777142;383.11954114772;457.168544157853;439.1594654968;440.140894777745	1885.6;3780.3;9912;20140.8;60404.6;16009.6;15011.1;19601.2;120528;2829.3;1538.2;975.6;2244;4215.6;2536.5;10268.3;8057.4;4080.4;1283.4;11728.6;3105;1853.2;1386.7;6329.4	232.140727239908;345.188159404289;442.24043706789;499.261845024098;898.401822375313	Adrenalgland,tissue,Adult,bRP,Velos	HCD/CID	HumanProteome	114	1	10859	A0A087WTA8	tr	Isoform of P08123, Collagen alpha-2(I) chain	COL1A2
tr|A0A087WTA8|A0A087WTA8_HUMAN	520	P08123_522	>tr|A0A087WTA8|A0A087WTA8_HUMAN Collagen alpha-2(I) chain OS=Homo sapiens OX=9606 GN=COL1A2 PE=1 SV=1;>sp|P08123|CO1A2_HUMAN Collagen alpha-2(I) chain OS=Homo sapiens OX=9606 GN=COL1A2 PE=1 SV=7	78.4	0.910377	3	716.002	705.339	217200000	299718000	0.724681	2	3	11047	1	0.0930599	GAPGPDGNNGAQGPPGPQGVQGGK	_GAP(hy)GPDGNNGAQGPP(hy)GPQGVQGGK_	3	518	541	y1;y2;y3;y4;y5;y6;y8;y9;y10;y11;y12;y13;y1-NH3;y4-NH3;y10-NH3;y11-NH3;y12-NH3;a2;b2;b3;b4;b5;b6;b7;b8;b8-H2O;b8-NH3	147.112334150149;204.133662333905;261.155130156053;389.213635201127;488.281390687244;545.303173370001;770.414196297646;827.436597776832;940.482366314271;1037.53427763908;1094.55631584732;1222.61326044664;130.085602840723;372.186778338484;923.455867323504;1020.50944974993;1077.53435974384;101.070834316754;129.065617635538;242.113077881797;299.133786036267;396.186668206029;511.216040184651;568.2334…	24787.8;29026.4;122858.4;96642.2;21970.4;111498;346303;185847.1;1115095;1466399;519379.2;18437.9;3582.9;34137.3;20788.4;41628.1;11858.8;68878.8;37549.4;17772.7;24044.2;19293.4;9857.7;9060.2;20467.7;7537.7;7868.1	101.070834316754;129.065617635538;242.113077881797;940.482366314271;1037.53427763908;1094.55631584732	Adrenalgland,tissue,Adult,bRP,Velos	HCD/CID	HumanProteome	115	1	10879	A0A087WTA8	tr	Isoform of P08123, Collagen alpha-2(I) chain	COL1A2
tr|A0A087WTA8|A0A087WTA8_HUMAN	532	P08123_534	>tr|A0A087WTA8|A0A087WTA8_HUMAN Collagen alpha-2(I) chain OS=Homo sapiens OX=9606 GN=COL1A2 PE=1 SV=1;>sp|P08123|CO1A2_HUMAN Collagen alpha-2(I) chain OS=Homo sapiens OX=9606 GN=COL1A2 PE=1 SV=7	78.4	0.82062	3	716.002	705.339	299718000	299718000	1	3	3	11047	1	0.973117	GAPGPDGNNGAQGPPGPQGVQGGK	_GAP(hy)GPDGNNGAQGPP(hy)GPQGVQGGK_	15	518	541	y1;y2;y3;y4;y5;y6;y8;y9;y10;y11;y12;y13;y1-NH3;y4-NH3;y10-NH3;y11-NH3;y12-NH3;a2;b2;b3;b4;b5;b6;b7;b8;b8-H2O;b8-NH3	147.112334150149;204.133662333905;261.155130156053;389.213635201127;488.281390687244;545.303173370001;770.414196297646;827.436597776832;940.482366314271;1037.53427763908;1094.55631584732;1222.61326044664;130.085602840723;372.186778338484;923.455867323504;1020.50944974993;1077.53435974384;101.070834316754;129.065617635538;242.113077881797;299.133786036267;396.186668206029;511.216040184651;568.2334…	24787.8;29026.4;122858.4;96642.2;21970.4;111498;346303;185847.1;1115095;1466399;519379.2;18437.9;3582.9;34137.3;20788.4;41628.1;11858.8;68878.8;37549.4;17772.7;24044.2;19293.4;9857.7;9060.2;20467.7;7537.7;7868.1	827.436597776832;923.455867323504;940.482366314271;1037.53427763908;1094.55631584732	Adrenalgland,tissue,Adult,bRP,Velos	HCD/CID	HumanProteome	116	1	10881	A0A087WTA8	tr	Isoform of P08123, Collagen alpha-2(I) chain	COL1A2
tr|A0A087WTA8|A0A087WTA8_HUMAN	699	P08123_701	>tr|A0A087WTA8|A0A087WTA8_HUMAN Collagen alpha-2(I) chain OS=Homo sapiens OX=9606 GN=COL1A2 PE=1 SV=1;>sp|P08123|CO1A2_HUMAN Collagen alpha-2(I) chain OS=Homo sapiens OX=9606 GN=COL1A2 PE=1 SV=7	92.039	0.996053	2	626.307	618.31	824960	5825960	0.141601	1	2	11422	1	0.182625	GEAGAAGPAGPAGPR	_GEAGAAGP(hy)AGPAGPR_	8	692	706	y1;y3;y5;y6;y7;y8;y9;y10;y11;y12;y13;y3-NH3;y5-NH3;y6-NH3;y8-NH3;y9-NH3;y9(2+);a2;b2;b3;b3-H2O;b4;b5;b5-H2O	175.11828564516;329.192423754395;497.28328095115;554.304296083499;625.34227755157;738.388971410658;795.410959173088;866.448688824333;937.485380819758;994.505952186403;1065.5451972599;312.165936644164;480.255698733195;537.279150849855;721.359113171176;778.381974977508;398.206768372048;159.076323251178;187.071194001925;258.1082472903;240.097684170488;315.129907083574;386.167630975586;368.1557520776…	3170.4;11866.4;10415.3;15046.1;6217.3;88088.6;110991.2;85262.2;13779.2;29621.4;8326.2;2944.8;1395.8;1186.2;2670.2;4551.3;2736.2;14810.4;29485.5;13583.5;1592.7;7263;5200.3;6414.1	625.34227755157;721.359113171176;738.388971410658;795.410959173088;866.448688824333	Adrenalgland,tissue,Adult,bRP,Velos	HCD/CID	HumanProteome	117	1	10856	A0A087WTA8	tr	Isoform of P08123, Collagen alpha-2(I) chain	COL1A2
tr|A0A087WTA8|A0A087WTA8_HUMAN	199	P08123_201	>tr|A0A087WTA8|A0A087WTA8_HUMAN Collagen alpha-2(I) chain OS=Homo sapiens OX=9606 GN=COL1A2 PE=1 SV=1;>sp|P08123|CO1A2_HUMAN Collagen alpha-2(I) chain OS=Homo sapiens OX=9606 GN=COL1A2 PE=1 SV=7	102.69	1	2	850.877	826.885	14808540	14808540	1	4	4	11879	1	0.298511	GEPGAPGENGTPGQTGAR	_GEP(hy)GAP(hy)GENGTP(hy)GQTGAR_	3	197	214	y2;y4;y6;y7;y8;y9;y10;y11;y12;y13;y16;y13-H2O;y14(2+);a2;b2;b3;b5	246.154102919325;404.224927990049;589.303191025463;702.353430970402;803.403527868735;860.42360283327;974.466633850295;1103.51019277479;1160.5347067309;1273.57540344929;1514.68783521239;1255.55551839959;672.811014870135;159.076798412696;187.071581053889;300.118972936805;428.176842262632	1119;1645.6;981.8;24195.7;1258.6;8511.7;8683;1170.1;3657.2;43257.5;5681.3;4970.3;2626.6;1102;994.4;4946.3;4587.6	159.076798412696;300.118972936805;702.353430970402;974.466633850295;1273.57540344929;1514.68783521239	Adrenalgland,tissue,Adult,bRP,Velos	HCD/CID	HumanProteome	118	1	10927	A0A087WTA8	tr	Isoform of P08123, Collagen alpha-2(I) chain	COL1A2
tr|A0A087WTA8|A0A087WTA8_HUMAN	202	P08123_204	>tr|A0A087WTA8|A0A087WTA8_HUMAN Collagen alpha-2(I) chain OS=Homo sapiens OX=9606 GN=COL1A2 PE=1 SV=1;>sp|P08123|CO1A2_HUMAN Collagen alpha-2(I) chain OS=Homo sapiens OX=9606 GN=COL1A2 PE=1 SV=7	102.69	1	2	850.877	826.885	14808540	14808540	1	4	4	11879	1	0.520756	GEPGAPGENGTPGQTGAR	_GEP(hy)GAP(hy)GENGTP(hy)GQTGAR_	6	197	214	y2;y4;y6;y7;y8;y9;y10;y11;y12;y13;y16;y13-H2O;y14(2+);a2;b2;b3;b5	246.154102919325;404.224927990049;589.303191025463;702.353430970402;803.403527868735;860.42360283327;974.466633850295;1103.51019277479;1160.5347067309;1273.57540344929;1514.68783521239;1255.55551839959;672.811014870135;159.076798412696;187.071581053889;300.118972936805;428.176842262632	1119;1645.6;981.8;24195.7;1258.6;8511.7;8683;1170.1;3657.2;43257.5;5681.3;4970.3;2626.6;1102;994.4;4946.3;4587.6	428.176842262632;702.353430970402;974.466633850295;1255.55551839959;1273.57540344929	Adrenalgland,tissue,Adult,bRP,Velos	HCD/CID	HumanProteome	119	1	10928	A0A087WTA8	tr	Isoform of P08123, Collagen alpha-2(I) chain	COL1A2
tr|A0A087WTA8|A0A087WTA8_HUMAN	208	P08123_210	>tr|A0A087WTA8|A0A087WTA8_HUMAN Collagen alpha-2(I) chain OS=Homo sapiens OX=9606 GN=COL1A2 PE=1 SV=1;>sp|P08123|CO1A2_HUMAN Collagen alpha-2(I) chain OS=Homo sapiens OX=9606 GN=COL1A2 PE=1 SV=7	102.69	1	2	850.877	826.885	14808540	14808540	1	4	4	11879	1	0.139801	GEPGAPGENGTPGQTGAR	_GEP(hy)GAP(hy)GENGTP(hy)GQTGAR_	12	197	214	y2;y4;y6;y7;y8;y9;y10;y11;y12;y13;y16;y13-H2O;y14(2+);a2;b2;b3;b5	246.154102919325;404.224927990049;589.303191025463;702.353430970402;803.403527868735;860.42360283327;974.466633850295;1103.51019277479;1160.5347067309;1273.57540344929;1514.68783521239;1255.55551839959;672.811014870135;159.076798412696;187.071581053889;300.118972936805;428.176842262632	1119;1645.6;981.8;24195.7;1258.6;8511.7;8683;1170.1;3657.2;43257.5;5681.3;4970.3;2626.6;1102;994.4;4946.3;4587.6	589.303191025463;702.353430970402;974.466633850295;1273.57540344929	Adrenalgland,tissue,Adult,bRP,Velos	HCD/CID	HumanProteome	120	1	10929	A0A087WTA8	tr	Isoform of P08123, Collagen alpha-2(I) chain	COL1A2
tr|A0A087WTA8|A0A087WTA8_HUMAN	361	P08123_363	>tr|A0A087WTA8|A0A087WTA8_HUMAN Collagen alpha-2(I) chain OS=Homo sapiens OX=9606 GN=COL1A2 PE=1 SV=1;>sp|P08123|CO1A2_HUMAN Collagen alpha-2(I) chain OS=Homo sapiens OX=9606 GN=COL1A2 PE=1 SV=7	240.14	1	2	912.406	896.411	576742900	576742900	1	8	8	12121	1	0.214855	GEPGSAGPQGPPGPSGEEGK	_GEP(hy)GSAGPQGPP(hy)GPSGEEGK_	3	359	378	y1;y2;y3;y4;y5;y6;y7;y8;y9;y10;y11;y13;y14;y15;y17;y18;y1-NH3;y3-H2O;y4-H2O;y7-H2O;y9-H2O;y10-H2O;y11-H2O;y14-H2O;y16(2+);a2;b2;b3;b6;b6-H2O;b7;b7-H2O;b10;b6(2+)	147.113117855054;204.13445037821;333.177002556387;462.218573098939;519.240270998055;606.274531406484;703.328074876392;760.350479718715;873.397432909361;970.447683421709;1027.47007294671;1252.57900676259;1309.59721067208;1380.64923046823;1524.70642880022;1637.7404758596;130.086483363271;315.165769956562;444.20804477769;685.307633859061;855.388173407327;952.435339497597;1009.45942787305;1291.597876…	3431.2;9671.9;5016.4;914.3;6317;1004.8;5873.9;8706;19870.1;47064.6;41131.4;18882.1;17107.7;1116.3;1083.7;23205.5;1357.6;1799;791.7;903.8;1402.2;3137.9;3545;1032.2;1104.3;4674.2;4900.7;1844.7;1659.2;2060.7;2749.9;2323.6;1456.6;11823.1	159.076563876045;187.071451807358;970.447683421709;1027.47007294671;1637.7404758596	Adrenalgland,tissue,Adult,bRP,Velos	HCD/CID	HumanProteome	121	1	10896	A0A087WTA8	tr	Isoform of P08123, Collagen alpha-2(I) chain	COL1A2
tr|A0A087WTA8|A0A087WTA8_HUMAN	370	P08123_372	>tr|A0A087WTA8|A0A087WTA8_HUMAN Collagen alpha-2(I) chain OS=Homo sapiens OX=9606 GN=COL1A2 PE=1 SV=1;>sp|P08123|CO1A2_HUMAN Collagen alpha-2(I) chain OS=Homo sapiens OX=9606 GN=COL1A2 PE=1 SV=7	192.46	0.930817	2	912.406	896.411	389909900	576742900	0.676055	6	8	12121	1	0.638755	GEPGSAGPQGPPGPSGEEGK	_GEP(hy)GSAGPQGPP(hy)GPSGEEGK_	12	359	378	y1;y2;y3;y4;y5;y6;y7;y8;y9;y10;y11;y13;y14;y15;y17;y18;y1-NH3;y3-H2O;y4-H2O;y7-H2O;y9-H2O;y10-H2O;y11-H2O;y14-H2O;y16(2+);a2;b2;b3;b6;b6-H2O;b7;b7-H2O;b10;b6(2+)	147.113117855054;204.13445037821;333.177002556387;462.218573098939;519.240270998055;606.274531406484;703.328074876392;760.350479718715;873.397432909361;970.447683421709;1027.47007294671;1252.57900676259;1309.59721067208;1380.64923046823;1524.70642880022;1637.7404758596;130.086483363271;315.165769956562;444.20804477769;685.307633859061;855.388173407327;952.435339497597;1009.45942787305;1291.597876…	3431.2;9671.9;5016.4;914.3;6317;1004.8;5873.9;8706;19870.1;47064.6;41131.4;18882.1;17107.7;1116.3;1083.7;23205.5;1357.6;1799;791.7;903.8;1402.2;3137.9;3545;1032.2;1104.3;4674.2;4900.7;1844.7;1659.2;2060.7;2749.9;2323.6;1456.6;11823.1	760.350479718715;855.388173407327;873.397432909361;970.447683421709;1027.47007294671;1637.7404758596	Adrenalgland,tissue,Adult,bRP,Velos	HCD/CID	HumanProteome	122	1	10899	A0A087WTA8	tr	Isoform of P08123, Collagen alpha-2(I) chain	COL1A2
tr|A0A087WTA8|A0A087WTA8_HUMAN	346	P08123_348	>tr|A0A087WTA8|A0A087WTA8_HUMAN Collagen alpha-2(I) chain OS=Homo sapiens OX=9606 GN=COL1A2 PE=1 SV=1;>sp|P08123|CO1A2_HUMAN Collagen alpha-2(I) chain OS=Homo sapiens OX=9606 GN=COL1A2 PE=1 SV=7	100.93	1	2	550.783	534.788	581557990	581557990	1	29	29	12377	1	0.362483	GLVGEPGPAGSK	_GLVGEP(hy)GP(hy)AGSK_	6	341	352	y1;y5;y6;y7;y8;y9;y10;y1-NH3;y5-H2O;y6-H2O;y7-H2O;y8-H2O;y9-H2O;y10-H2O;y7(2+);a2;b2;b3;b4	147.112686905772;475.250442486678;532.272415668398;645.319726910162;774.362882798063;831.384415159603;930.454020970913;130.086292167112;457.240708449851;514.261399321777;627.309834096363;756.352856686093;813.373718585016;912.440201482875;323.163368228319;143.117857599275;171.11268526785;270.181435053594;327.202582000425	9170.8;52090.3;25950.5;325066.4;9263.8;114742.7;29801.6;9440;12630.9;5442.7;53976.5;17124;12188.6;2785.1;16215.5;152051;80172.1;14170.2;10384	143.117857599275;532.272415668398;627.309834096363;645.319726910162;831.384415159603	Adrenalgland,tissue,Adult,bRP,Velos	HCD/CID	HumanProteome	123	1	10944	A0A087WTA8	tr	Isoform of P08123, Collagen alpha-2(I) chain	COL1A2
tr|A0A087WTA8|A0A087WTA8_HUMAN	348	P08123_350	>tr|A0A087WTA8|A0A087WTA8_HUMAN Collagen alpha-2(I) chain OS=Homo sapiens OX=9606 GN=COL1A2 PE=1 SV=1;>sp|P08123|CO1A2_HUMAN Collagen alpha-2(I) chain OS=Homo sapiens OX=9606 GN=COL1A2 PE=1 SV=7	83.045	1	2	550.783	534.788	498510	581557990	0.000857197	1	29	12377	3	0	GLVGEPGPAGSK	_GLVGEP(hy)GP(hy)AGSK_	8	341	352	y1;y5;y6;y7;y8;y9;y10;y1-NH3;y5-H2O;y6-H2O;y7-H2O;y8-H2O;y9-H2O;y10-H2O;y7(2+);a2;b2;b3;b4	147.112686905772;475.250442486678;532.272415668398;645.319726910162;774.362882798063;831.384415159603;930.454020970913;130.086292167112;457.240708449851;514.261399321777;627.309834096363;756.352856686093;813.373718585016;912.440201482875;323.163368228319;143.117857599275;171.11268526785;270.181435053594;327.202582000425	9170.8;52090.3;25950.5;325066.4;9263.8;114742.7;29801.6;9440;12630.9;5442.7;53976.5;17124;12188.6;2785.1;16215.5;152051;80172.1;14170.2;10384	143.117857599275;645.319726910162;831.384415159603	Adrenalgland,tissue,Adult,bRP,Velos	HCD/CID	HumanProteome	124	1	10945	A0A087WTA8	tr	Isoform of P08123, Collagen alpha-2(I) chain	COL1A2
tr|A0A087WTA8|A0A087WTA8_HUMAN	913	P08123_915	>tr|A0A087WTA8|A0A087WTA8_HUMAN Collagen alpha-2(I) chain OS=Homo sapiens OX=9606 GN=COL1A2 PE=1 SV=1;>sp|P08123|CO1A2_HUMAN Collagen alpha-2(I) chain OS=Homo sapiens OX=9606 GN=COL1A2 PE=1 SV=7	71.376	0.999981	2	868.422	852.427	629320	629320	1	1	1	12446	1	0.183594	GPPGAVGSPGVNGAPGEAGR	_GPPGAVGSP(hy)GVNGAP(hy)GEAGR_	9	905	924	y6;y8;y9;y11;y12;y13;y14;y15;y17;y18;y19;y9-NH3;a2;b2;b3;b4;b5;b6;b8;b8-H2O	602.287556017105;730.347778507242;844.391713509164;1000.48553802259;1113.52589597501;1200.56957004217;1257.58047319473;1356.65817715697;1484.70664876442;1581.75948809332;1678.81003221592;827.361980910274;127.08659535776;155.081558538362;252.13458170185;309.155306734456;380.19334469938;479.262043037302;623.313602283662;605.310119782685	5522.2;2506.6;2444.4;985.1;16132.4;2050.4;12325.9;3139.6;1796.1;10958.7;3470.7;1622.4;16042.3;10161.6;1054.4;1150.8;3109.3;4362;1981.9;1130.4	127.08659535776;605.310119782685;623.313602283662;1113.52589597501;1257.58047319473	Adrenalgland,tissue,Adult,bRP,Velos	HCD/CID	HumanProteome	125	1	10942	A0A087WTA8	tr	Isoform of P08123, Collagen alpha-2(I) chain	COL1A2
tr|A0A087WTA8|A0A087WTA8_HUMAN	919	P08123_921	>tr|A0A087WTA8|A0A087WTA8_HUMAN Collagen alpha-2(I) chain OS=Homo sapiens OX=9606 GN=COL1A2 PE=1 SV=1;>sp|P08123|CO1A2_HUMAN Collagen alpha-2(I) chain OS=Homo sapiens OX=9606 GN=COL1A2 PE=1 SV=7	71.376	1	2	868.422	852.427	629320	629320	1	1	1	12446	3	0	GPPGAVGSPGVNGAPGEAGR	_GPPGAVGSP(hy)GVNGAP(hy)GEAGR_	15	905	924	y6;y8;y9;y11;y12;y13;y14;y15;y17;y18;y19;y9-NH3;a2;b2;b3;b4;b5;b6;b8;b8-H2O	602.287556017105;730.347778507242;844.391713509164;1000.48553802259;1113.52589597501;1200.56957004217;1257.58047319473;1356.65817715697;1484.70664876442;1581.75948809332;1678.81003221592;827.361980910274;127.08659535776;155.081558538362;252.13458170185;309.155306734456;380.19334469938;479.262043037302;623.313602283662;605.310119782685	5522.2;2506.6;2444.4;985.1;16132.4;2050.4;12325.9;3139.6;1796.1;10958.7;3470.7;1622.4;16042.3;10161.6;1054.4;1150.8;3109.3;4362;1981.9;1130.4	127.08659535776;1113.52589597501;1257.58047319473	Adrenalgland,tissue,Adult,bRP,Velos	HCD/CID	HumanProteome	126	1	10943	A0A087WTA8	tr	Isoform of P08123, Collagen alpha-2(I) chain	COL1A2
tr|A0A087WTA8|A0A087WTA8_HUMAN	591	P08123_593	>tr|A0A087WTA8|A0A087WTA8_HUMAN Collagen alpha-2(I) chain OS=Homo sapiens OX=9606 GN=COL1A2 PE=1 SV=1;>sp|P08123|CO1A2_HUMAN Collagen alpha-2(I) chain OS=Homo sapiens OX=9606 GN=COL1A2 PE=1 SV=7	264	1	2	798.884	782.889	58424000	58424000	1	1	1	12447	1	1.52293	GPPGESGAAGPTGPIGSR	_GP(hy)P(hy)GESGAAGPTGPIGSR_	2	590	607	y1;y2;y3;y5;y6;y7;y8;y9;y10;y11;y12;y13;y14;y15;y16;y17;y1-NH3;y2-NH3;y5-NH3;y6-NH3;y8-H2O;y8-NH3;y9-H2O;y9-NH3;y10-H2O;y10-NH3;y11-NH3;y12-H2O;y13-H2O;y14-H2O;y15-H2O;y16-H2O;y17-H2O;a2;b2;b3;b4;b5;b5-H2O;b6;b6-H2O;b7;b7-H2O;b8;b8-H2O;b9;b9-H2O;b10;b10-H2O;b12;b12-H2O;b13;b13-H2O;b15;b15-H2O	175.118836014905;262.150976127237;319.172421803589;529.309281259056;586.33073145013;687.379651819744;784.43190074737;841.453626662387;912.491514580935;983.526392509397;1040.54825074639;1127.58063164432;1256.6236690354;1313.6441343597;1426.69219288088;1539.74124585109;158.092394096981;245.124747474244;512.282149845857;569.303754702634;766.420820007523;767.403555029708;823.444710638841;824.42785920…	123530.9;42814.1;228224.6;167639.3;260517.7;63438.2;662693.2;1480122;1205007;453751.8;985845.8;1378668;203249.3;456703;1693355;1333456;19746.7;9893.4;47704.1;61064.3;11202.5;63463.7;35988.7;102705.7;16647.3;35893;5261.8;43194.3;90793.2;36052.4;25511.3;172924.4;119576.2;1771575;1119645;263765.3;187250.6;298973.9;91934.1;102325;124287.2;61156.6;27780;120545.2;104355.9;109071.1;65429.8;44732.7;25086…	143.081499216541;841.453626662387;1426.69219288088;1539.74124585109	Adrenalgland,tissue,Adult,bRP,Velos	HCD/CID	HumanProteome	127	1	12809	A0A087WTA8	tr	Isoform of P08123, Collagen alpha-2(I) chain	COL1A2
tr|A0A087WTA8|A0A087WTA8_HUMAN	592	P08123_594	>tr|A0A087WTA8|A0A087WTA8_HUMAN Collagen alpha-2(I) chain OS=Homo sapiens OX=9606 GN=COL1A2 PE=1 SV=1;>sp|P08123|CO1A2_HUMAN Collagen alpha-2(I) chain OS=Homo sapiens OX=9606 GN=COL1A2 PE=1 SV=7	264	1	2	798.884	782.889	58424000	58424000	1	1	1	12447	1	0.781867	GPPGESGAAGPTGPIGSR	_GP(hy)P(hy)GESGAAGPTGPIGSR_	3	590	607	y1;y2;y3;y5;y6;y7;y8;y9;y10;y11;y12;y13;y14;y15;y16;y17;y1-NH3;y2-NH3;y5-NH3;y6-NH3;y8-H2O;y8-NH3;y9-H2O;y9-NH3;y10-H2O;y10-NH3;y11-NH3;y12-H2O;y13-H2O;y14-H2O;y15-H2O;y16-H2O;y17-H2O;a2;b2;b3;b4;b5;b5-H2O;b6;b6-H2O;b7;b7-H2O;b8;b8-H2O;b9;b9-H2O;b10;b10-H2O;b12;b12-H2O;b13;b13-H2O;b15;b15-H2O	175.118836014905;262.150976127237;319.172421803589;529.309281259056;586.33073145013;687.379651819744;784.43190074737;841.453626662387;912.491514580935;983.526392509397;1040.54825074639;1127.58063164432;1256.6236690354;1313.6441343597;1426.69219288088;1539.74124585109;158.092394096981;245.124747474244;512.282149845857;569.303754702634;766.420820007523;767.403555029708;823.444710638841;824.42785920…	123530.9;42814.1;228224.6;167639.3;260517.7;63438.2;662693.2;1480122;1205007;453751.8;985845.8;1378668;203249.3;456703;1693355;1333456;19746.7;9893.4;47704.1;61064.3;11202.5;63463.7;35988.7;102705.7;16647.3;35893;5261.8;43194.3;90793.2;36052.4;25511.3;172924.4;119576.2;1771575;1119645;263765.3;187250.6;298973.9;91934.1;102325;124287.2;61156.6;27780;120545.2;104355.9;109071.1;65429.8;44732.7;25086…	143.081499216541;171.076356265937;841.453626662387;1426.69219288088	Adrenalgland,tissue,Adult,bRP,Velos	HCD/CID	HumanProteome	128	1	10913	A0A087WTA8	tr	Isoform of P08123, Collagen alpha-2(I) chain	COL1A2
tr|A0A087WTA8|A0A087WTA8_HUMAN	613	P08123_615	>tr|A0A087WTA8|A0A087WTA8_HUMAN Collagen alpha-2(I) chain OS=Homo sapiens OX=9606 GN=COL1A2 PE=1 SV=1;>sp|P08123|CO1A2_HUMAN Collagen alpha-2(I) chain OS=Homo sapiens OX=9606 GN=COL1A2 PE=1 SV=7	117.09	0.961589	2	548.257	540.259	1416900	1416900	1	1	1	12488	1	0.257606	GPSGPPGPDGNK	_GPSGPP(hy)GPDGNK_	6	608	619	y1;y2;y3;y5;y6;y7;y8;y9;y10;y1-NH3;y7-H2O;y7-NH3;y8-H2O;y7(2+);y11(2+);a2;b2;b3;b3-H2O;b4;b4-H2O	147.112608452615;261.153630055504;318.177673095705;530.257103409893;587.277821807286;700.325924570608;797.379430288489;854.400204413492;941.431691035613;130.086083705718;682.310623234946;683.299888993834;779.369674035528;350.664407009325;519.746730068187;127.086648549671;155.081557869917;242.113681944178;224.102840687913;299.134049497574;281.125126906772	4906.6;902.4;6064.4;4812.9;5247.1;34587.9;39199.4;12888.4;18161.9;1161.7;2986.6;2083.5;1963.9;2117.8;2114.7;38767.3;19183.7;8107.2;8730.8;3451.6;6615.6	127.086648549671;587.277821807286;682.310623234946;700.325924570608;797.379430288489	Adrenalgland,tissue,Adult,bRP,Velos	HCD/CID	HumanProteome	129	1	10916	A0A087WTA8	tr	Isoform of P08123, Collagen alpha-2(I) chain	COL1A2
tr|A0A087WTA8|A0A087WTA8_HUMAN	226	P08123_228	>tr|A0A087WTA8|A0A087WTA8_HUMAN Collagen alpha-2(I) chain OS=Homo sapiens OX=9606 GN=COL1A2 PE=1 SV=1;>sp|P08123|CO1A2_HUMAN Collagen alpha-2(I) chain OS=Homo sapiens OX=9606 GN=COL1A2 PE=1 SV=7	95.502	0.999876	2	434.735	426.738	6326700	6326700	1	1	1	21451	1	1.12987	VGAPGPAGAR	_VGAP(hy)GPAGAR_	4	223	232	y1;y3;y4;y5;y6;y7;y8;y9;y1-NH3;y5-NH3;y7-NH3;y6(2+);a2;b2;b3	175.118552585907;303.177126804359;374.214116666759;471.267399346313;528.289258967161;641.336539726842;712.376267295375;769.395604140965;158.091273596506;454.240286243625;624.309064404369;264.64885832794;129.102365506226;157.097176807303;228.13439432699	5479.6;3054.6;7463.7;26447.4;39721.1;145332.8;3428.9;42352.5;888.6;1882;4855.3;5121.2;10988.3;53365.4;6812.3	157.097176807303;228.13439432699;528.289258967161;641.336539726842;769.395604140965	Adrenalgland,tissue,Adult,bRP,Velos	HCD/CID	HumanProteome	130	1	10937	A0A087WTA8	tr	Isoform of P08123, Collagen alpha-2(I) chain	COL1A2
tr|A0A087X0S5|A0A087X0S5_HUMAN	493	P12109_493	>tr|A0A087X0S5|A0A087X0S5_HUMAN Collagen alpha-1(VI) chain OS=Homo sapiens OX=9606 GN=COL6A1 PE=1 SV=1;>sp|P12109|CO6A1_HUMAN Collagen alpha-1(VI) chain OS=Homo sapiens OX=9606 GN=COL6A1 PE=1 SV=3	114.28	0.989157	2	840.886	816.894	266801900	266801900	1	5	5	11043	1	0.393485	GAPGPAGPPGDPGLMGER	_GAP(hy)GPAGPP(hy)GDP(hy)GLMGER_	3	491	508	y1;y3;y4;y5;y6;y7;y8;y9;y10;y11;y12;y13;y14;y15;y16;y1-NH3;y7-H2O;y7-NH3;y8-H2O;y8-NH3;y10-NH3;y11-H2O;y11-NH3;y12-H2O;y12-NH3;y12(2+);a2;b2;b3;b4;b5;b6;b7;b10(2+)	175.119127947414;361.183181632688;492.22317318815;605.304746584907;662.328148505835;775.377877059525;890.403969325042;947.425047842715;1060.47372128842;1157.52630832075;1214.5481660315;1285.58433004297;1382.63827943748;1439.65788644628;1552.70696364285;158.092501385655;757.364812541422;758.351401445336;872.394501024297;873.374666480781;1043.44626807849;1139.51482642822;1140.5057243264;1196.544829…	25948.8;11425;12077.5;3255.1;4406.4;397962.4;13090.2;26444.7;176869.9;433506.4;184124;41158.3;86570.7;39172.5;121723.8;3840.2;4236.3;11064.2;4017.1;1293.4;3020.4;9496.5;8948.6;1722.3;4256.9;15765.6;10868.4;5414.6;4932.2;18199.3;96912.9;11299.9;15548.4;96912.9	101.071139610023;775.377877059525;1157.52630832075;1214.5481660315;1439.65788644628;1552.70696364285	Adrenalgland,tissue,Adult,bRP,Velos	HCD/CID	HumanProteome	131	1	2087	A0A087X0S5	tr	Isoform of P12109, Collagen alpha-1(VI) chain (Fragment)	COL6A1
tr|A0A087X0S5|A0A087X0S5_HUMAN	499	P12109_499	>tr|A0A087X0S5|A0A087X0S5_HUMAN Collagen alpha-1(VI) chain OS=Homo sapiens OX=9606 GN=COL6A1 PE=1 SV=1;>sp|P12109|CO6A1_HUMAN Collagen alpha-1(VI) chain OS=Homo sapiens OX=9606 GN=COL6A1 PE=1 SV=3	114.28	0.954128	2	840.886	816.894	18123900	266801900	0.0679302	2	5	11043	1	0.235929	GAPGPAGPPGDPGLMGER	_GAP(hy)GPAGPP(hy)GDP(hy)GLMGER_	9	491	508	y1;y3;y4;y5;y6;y7;y8;y9;y10;y11;y12;y13;y14;y15;y16;y1-NH3;y7-H2O;y7-NH3;y8-H2O;y8-NH3;y10-NH3;y11-H2O;y11-NH3;y12-H2O;y12-NH3;y12(2+);a2;b2;b3;b4;b5;b6;b7;b10(2+)	175.119127947414;361.183181632688;492.22317318815;605.304746584907;662.328148505835;775.377877059525;890.403969325042;947.425047842715;1060.47372128842;1157.52630832075;1214.5481660315;1285.58433004297;1382.63827943748;1439.65788644628;1552.70696364285;158.092501385655;757.364812541422;758.351401445336;872.394501024297;873.374666480781;1043.44626807849;1139.51482642822;1140.5057243264;1196.544829…	25948.8;11425;12077.5;3255.1;4406.4;397962.4;13090.2;26444.7;176869.9;433506.4;184124;41158.3;86570.7;39172.5;121723.8;3840.2;4236.3;11064.2;4017.1;1293.4;3020.4;9496.5;8948.6;1722.3;4256.9;15765.6;10868.4;5414.6;4932.2;18199.3;96912.9;11299.9;15548.4;96912.9	775.377877059525;947.425047842715;1043.44626807849;1060.47372128842;1157.52630832075;1214.5481660315	Adrenalgland,tissue,Adult,bRP,Velos	HCD/CID	HumanProteome	132	1	2090	A0A087X0S5	tr	Isoform of P12109, Collagen alpha-1(VI) chain (Fragment)	COL6A1
tr|A0A087X0S5|A0A087X0S5_HUMAN	502	P12109_502	>tr|A0A087X0S5|A0A087X0S5_HUMAN Collagen alpha-1(VI) chain OS=Homo sapiens OX=9606 GN=COL6A1 PE=1 SV=1;>sp|P12109|CO6A1_HUMAN Collagen alpha-1(VI) chain OS=Homo sapiens OX=9606 GN=COL6A1 PE=1 SV=3	114.28	0.999988	2	840.886	816.894	266801900	266801900	1	5	5	11043	1	0.0393122	GAPGPAGPPGDPGLMGER	_GAP(hy)GPAGPP(hy)GDP(hy)GLMGER_	12	491	508	y1;y3;y4;y5;y6;y7;y8;y9;y10;y11;y12;y13;y14;y15;y16;y1-NH3;y7-H2O;y7-NH3;y8-H2O;y8-NH3;y10-NH3;y11-H2O;y11-NH3;y12-H2O;y12-NH3;y12(2+);a2;b2;b3;b4;b5;b6;b7;b10(2+)	175.119127947414;361.183181632688;492.22317318815;605.304746584907;662.328148505835;775.377877059525;890.403969325042;947.425047842715;1060.47372128842;1157.52630832075;1214.5481660315;1285.58433004297;1382.63827943748;1439.65788644628;1552.70696364285;158.092501385655;757.364812541422;758.351401445336;872.394501024297;873.374666480781;1043.44626807849;1139.51482642822;1140.5057243264;1196.544829…	25948.8;11425;12077.5;3255.1;4406.4;397962.4;13090.2;26444.7;176869.9;433506.4;184124;41158.3;86570.7;39172.5;121723.8;3840.2;4236.3;11064.2;4017.1;1293.4;3020.4;9496.5;8948.6;1722.3;4256.9;15765.6;10868.4;5414.6;4932.2;18199.3;96912.9;11299.9;15548.4;96912.9	662.328148505835;758.351401445336;775.377877059525;1157.52630832075;1214.5481660315	Adrenalgland,tissue,Adult,bRP,Velos	HCD/CID	HumanProteome	133	1	2091	A0A087X0S5	tr	Isoform of P12109, Collagen alpha-1(VI) chain (Fragment)	COL6A1
tr|A0A087X0S5|A0A087X0S5_HUMAN	555	P12109_555	>tr|A0A087X0S5|A0A087X0S5_HUMAN Collagen alpha-1(VI) chain OS=Homo sapiens OX=9606 GN=COL6A1 PE=1 SV=1;>sp|P12109|CO6A1_HUMAN Collagen alpha-1(VI) chain OS=Homo sapiens OX=9606 GN=COL6A1 PE=1 SV=3	262.66	1	2	965.388	957.391	392113600	397649000	0.98608	6	7	11248	1	0.397871	GDEGEAGDPGDDNNDIAPR	_GDEGEAGDP(hy)GDDNNDIAPR_	9	547	565	y1;y2;y3;y4;y5;y6;y7;y8;y9;y10;y11;y12;y13;y14;y16;y1-NH3;y2-NH3;y6-NH3;y7-NH3;y8-NH3;y11-H2O;y11-NH3;y12-NH3;y13-NH3;a2;b2;b3;b3-H2O;b4;b4-H2O;b5;b5-H2O;b6;b6-H2O;b7;b7-H2O;b8;b8-H2O;b12(2+)	175.118997390356;272.171842013948;343.209218096372;456.292902610398;571.319695156204;685.364142958976;799.406443305944;914.433531701087;1029.45844843465;1086.48208080223;1199.52842970805;1314.55132510954;1371.57740173299;1442.61277199046;1628.69140562446;158.091238776487;255.145031917313;668.333826318721;782.375863791585;897.405354101763;1181.51934778987;1182.5033050137;1297.535533627;1354.547934…	11789.5;51489.8;50871.2;62462.1;7970.9;10290.8;53780.2;49724.1;14317;22318.3;361829.4;16260.8;56838.7;33021.9;2716.3;1550.5;11923.3;1597.7;4295.6;4033.9;6369.1;18687.8;1324.9;3415.9;9603;25987.5;22110.5;10470.5;13078.6;16085.6;10997.4;11619.4;9843;7871.2;1477.9;1220.2;4287.2;5042;1125	456.292902610398;1086.48208080223;1182.5033050137;1199.52842970805;1371.57740173299	Adrenalgland,tissue,Adult,bRP,Velos	HCD/CID	HumanProteome	134	1	339	A0A087X0S5	tr	Isoform of P12109, Collagen alpha-1(VI) chain (Fragment)	COL6A1
tr|A0A087X0S5|A0A087X0S5_HUMAN	421	P12109_421	>tr|A0A087X0S5|A0A087X0S5_HUMAN Collagen alpha-1(VI) chain OS=Homo sapiens OX=9606 GN=COL6A1 PE=1 SV=1;>sp|P12109|CO6A1_HUMAN Collagen alpha-1(VI) chain OS=Homo sapiens OX=9606 GN=COL6A1 PE=1 SV=3	112.82	0.998745	2	849.354	841.356	614450	5844350	0.105136	1	3	11505	1	0.0518733	GEAGDEGNPGPDGAPGER	_GEAGDEGNPGPDGAP(hy)GER_	15	407	424	y1;y3;y4;y5;y6;y8;y9;y10;y11;y12;y13;y4-NH3;y10-H2O;y10-NH3;y11-NH3;y8(2+);a2;b2;b2-H2O;b3;b4;b5;b5-H2O;b6;b6-H2O;b7;b8;b8-NH3;b10	175.118869469898;361.182736405789;474.230318750158;545.266930894652;602.288934863479;814.36917121563;871.391923230142;968.442637310403;1082.48430284654;1139.50744975735;1268.54271131738;457.203316197117;950.435807485249;951.421544775321;1065.45345591927;407.686699251087;159.076365034108;187.071318051235;169.0610178097;258.108410540731;315.129062469056;430.157119762133;412.145583850665;559.1948843…	6952.7;1235.3;32721;2835.9;38799;25591.1;19226.3;186099.4;6485;20000.8;2038.2;5592.9;1842.4;5438.1;1004.7;1843.3;5610.6;13498.9;972;4611.1;1225.9;2905.4;6346.6;1131.6;1469.4;3741.3;2458.8;2111.1;1046	361.182736405789;457.203316197117;474.230318750158;602.288934863479;968.442637310403	Adrenalgland,tissue,Adult,bRP,Velos	HCD/CID	HumanProteome	135	1	6707	A0A087X0S5	tr	Isoform of P12109, Collagen alpha-1(VI) chain (Fragment)	COL6A1
sp|P12110|CO6A2_HUMAN	504	H7C0M5_45	>sp|P12110|CO6A2_HUMAN Collagen alpha-2(VI) chain OS=Homo sapiens OX=9606 GN=COL6A2 PE=1 SV=4;>tr|H7C0M5|H7C0M5_HUMAN Collagen alpha-2(VI) chain (Fragment) OS=Homo sapiens OX=9606 GN=COL6A2 PE=1 SV=1	88.101	0.999989	1	1340.62	1324.62	133642000	133642000	1	2	2	11382	2	0.279794	GDSGQPGPKGDPGR	_GDSGQP(hy)GPKGDPGR_	6	499	512	y1;y6;y7;y8;y10;y11;y1-NH3;y6-NH3;y7-NH3;y8-NH3;y10-H2O;y10-NH3	175.119031393159;629.337527349353;726.389957972417;783.412146927226;1024.51865143753;1081.54801370637;158.092423674322;612.310990185699;709.363670736197;766.386116712807;1006.50296544031;1007.4892706535	176205.1;11086.4;69581.1;64351;37078.4;3165.9;64210.3;11438;61724.7;56798.8;3076.5;18830.9	175.119031393159;709.363670736197;726.389957972417;783.412146927226	Adrenalgland,tissue,Adult,bRP,Velos	HCD/CID	HumanProteome	136	1	133	P12110	sp	Collagen alpha-2(VI) chain	COL6A2
sp|P14625|ENPL_HUMAN	292	Q96GW1_292;A0A1W2PRR1_292	>sp|P14625|ENPL_HUMAN Endoplasmin OS=Homo sapiens OX=9606 GN=HSP90B1 PE=1 SV=1;>tr|Q96GW1|Q96GW1_HUMAN Endoplasmin OS=Homo sapiens OX=9606 GN=HSP90B1 PE=1 SV=1;>tr|A0A1W2PRR1|A0A1W2PRR1_HUMAN Endoplasmin OS=Homo sapiens OX=9606 GN=HSP90B1 PE=1 SV=1	134.88	1	2	869.372	861.375	123554200	739905690	0.166986	2	29	20311	3	0	TETVEEPMEEEEAAK	_TETVEEP(hy)MEEEEAAK_	7	286	300	y1;y2;y3;y4;y5;y6;y7;y9;y10;y11;y12;y13;y1-NH3;y2-NH3;y6-H2O;y7-H2O;y9-H2O;y10-H2O;y11-H2O;a2;b2;b2-H2O;b3;b3-H2O;b4;b4-H2O;b5;b5-H2O	147.112799104574;218.149881727989;289.187022140728;418.229574347794;547.272360233988;676.315449085755;805.358158928493;1049.4463037178;1178.48705914949;1307.53203436079;1406.59434024529;1507.650320482;130.086030864741;201.123563756938;658.309395473812;787.344506554639;1031.4339261223;1160.47535503027;1289.51730397192;203.102680708301;231.097657997884;213.087030355314;332.14512531997;314.134880968…	9736.9;8020.3;9222.1;15618.2;12336.8;11811.2;11246.4;100467.7;17482.9;16054.6;2702;2838.2;3799.6;24935.4;2004.5;1613.4;3916.4;5582.7;4545.9;44105.2;92377.2;14335.1;52681.7;73940.8;5512.5;23218.4;1988.1;7696.1	231.097657997884;314.134880968992;1049.4463037178	Adrenalgland,tissue,Adult,bRP,Velos	HCD/CID	HumanProteome	137	1	134	P14625	sp	Endoplasmin	HSP90B1
sp|P20908|CO5A1_HUMAN	1371	-	>sp|P20908|CO5A1_HUMAN Collagen alpha-1(V) chain OS=Homo sapiens OX=9606 GN=COL5A1 PE=1 SV=3	208.12	1	3	799.342	778.016	247800810	247800810	1	5	5	11177	1	0.0364169	GDDGEPGQTGSPGPTGEPGPSGPPGK	_GDDGEP(hy)GQTGSP(hy)GPTGEP(hy)GPSGPP(hy)GK_	6	1366	1391	y2;y3;y4;y5;y6;y7;y8;y9;y10;y11;y12;y13;y14;y15;y16;y17;y18;y21;y9-H2O;y10-H2O;y12-H2O;y13-NH3;y15-H2O;y18-H2O;y21-H2O;y7(2+);a2;b2;b3;b4;b4-H2O;b5;b5-H2O;b6;b7;b8;b8-H2O;b9;b9-H2O;b10;b11;b11-H2O;b13;b13-H2O;b17;b17-NH3	204.133978971418;317.181847698774;414.233945851162;471.255826642479;558.290043906198;655.341514383994;712.362248700774;825.410583951881;954.452333113685;1011.47437339435;1112.51659005266;1209.57216702018;1266.59708840716;1379.6431987497;1466.67600326253;1523.69011745652;1624.74770466372;1922.8711391706;807.399676624597;936.442351465901;1094.52399833997;1192.56009898892;1361.6324959242;1606.734538…	5072.1;9606.9;29458.8;17935.2;5001.4;23206;15815.7;332480.4;6812.4;33974;12717.1;36117.5;10196.8;152856.5;12950.8;4932.2;12513.1;176788;4400.7;2402.3;1292;1058.9;18800.6;5559.8;103529.7;7806.7;1574.3;13303.9;12456.9;10660.8;4047.4;52693.6;26153.6;1837.1;2046.1;25392.5;2505.3;9580.9;2410;1649.9;22727.1;16300.6;3817;3390.1;3825.4;1501.8	474.146447232969;825.410583951881;1379.6431987497;1904.85864264643;1922.8711391706	Adrenalgland,tissue,Adult,bRP,Velos	HCD/CID	HumanProteome	138	1	135	P20908	sp	Collagen alpha-1(V) chain	COL5A1
sp|P20908|CO5A1_HUMAN	1377	-	>sp|P20908|CO5A1_HUMAN Collagen alpha-1(V) chain OS=Homo sapiens OX=9606 GN=COL5A1 PE=1 SV=3	208.12	0.998486	2	1206.51	1166.52	247800810	247800810	1	5	5	11178	1	0.212263	GDDGEPGQTGSPGPTGEPGPSGPPGK	_GDDGEP(hy)GQTGSP(hy)GPTGEP(hy)GPSGP(hy)P(hy)GK_	12	1366	1391	y3;y4;y5;y7;y8;y9;y11;y13;y14;y15;y17;y18;y21;b2;b3;b8;b11(2+)	317.181906472991;430.229392326698;487.252634395938;671.334856253237;728.354717190641;841.406456491086;1027.46432157583;1225.56544117745;1282.5969075218;1395.6351041759;1539.67417946543;1640.74299629631;1938.86993817641;173.055374365089;288.082407451056;772.277471907136;509.19466091148	2764.5;15112;4987;6189.2;1578.3;51070.2;4609.6;3205;1079.5;16075.1;3266.2;1263.7;8005.5;1833.2;1686.3;2950.6;1466	430.229392326698;509.19466091148;841.406456491086;1282.5969075218;1395.6351041759	Adrenalgland,tissue,Adult,bRP,Velos	HCD/CID	HumanProteome	139	1	136	P20908	sp	Collagen alpha-1(V) chain	COL5A1
sp|P20908|CO5A1_HUMAN	1383	-	>sp|P20908|CO5A1_HUMAN Collagen alpha-1(V) chain OS=Homo sapiens OX=9606 GN=COL5A1 PE=1 SV=3	208.12	0.9901	2	1206.51	1166.52	247800810	247800810	1	5	5	11178	1	0.310342	GDDGEPGQTGSPGPTGEPGPSGPPGK	_GDDGEP(hy)GQTGSP(hy)GPTGEP(hy)GPSGP(hy)P(hy)GK_	18	1366	1391	y3;y4;y5;y7;y8;y9;y11;y13;y14;y15;y17;y18;y21;b2;b3;b8;b11(2+)	317.181906472991;430.229392326698;487.252634395938;671.334856253237;728.354717190641;841.406456491086;1027.46432157583;1225.56544117745;1282.5969075218;1395.6351041759;1539.67417946543;1640.74299629631;1938.86993817641;173.055374365089;288.082407451056;772.277471907136;509.19466091148	2764.5;15112;4987;6189.2;1578.3;51070.2;4609.6;3205;1079.5;16075.1;3266.2;1263.7;8005.5;1833.2;1686.3;2950.6;1466	430.229392326698;728.354717190641;841.406456491086;1395.6351041759	Adrenalgland,tissue,Adult,bRP,Velos	HCD/CID	HumanProteome	140	1	137	P20908	sp	Collagen alpha-1(V) chain	COL5A1
sp|P20908|CO5A1_HUMAN	1388	-	>sp|P20908|CO5A1_HUMAN Collagen alpha-1(V) chain OS=Homo sapiens OX=9606 GN=COL5A1 PE=1 SV=3	47.331	0.924567	2	1206.51	1166.52	916810	247800810	0.00369979	1	5	11178	1	0.543586	GDDGEPGQTGSPGPTGEPGPSGPPGK	_GDDGEP(hy)GQTGSP(hy)GPTGEP(hy)GPSGP(hy)P(hy)GK_	23	1366	1391	y3;y4;y5;y7;y8;y9;y11;y13;y14;y15;y17;y18;y21;b2;b3;b8;b11(2+)	317.181906472991;430.229392326698;487.252634395938;671.334856253237;728.354717190641;841.406456491086;1027.46432157583;1225.56544117745;1282.5969075218;1395.6351041759;1539.67417946543;1640.74299629631;1938.86993817641;173.055374365089;288.082407451056;772.277471907136;509.19466091148	2764.5;15112;4987;6189.2;1578.3;51070.2;4609.6;3205;1079.5;16075.1;3266.2;1263.7;8005.5;1833.2;1686.3;2950.6;1466	317.181906472991;430.229392326698;841.406456491086;1395.6351041759	Adrenalgland,tissue,Adult,bRP,Velos	HCD/CID	HumanProteome	141	1	138	P20908	sp	Collagen alpha-1(V) chain	COL5A1
sp|P20908|CO5A1_HUMAN	1389	-	>sp|P20908|CO5A1_HUMAN Collagen alpha-1(V) chain OS=Homo sapiens OX=9606 GN=COL5A1 PE=1 SV=3	208.12	0.974834	3	799.342	778.016	247800810	247800810	1	5	5	11177	1	0.100544	GDDGEPGQTGSPGPTGEPGPSGPPGK	_GDDGEP(hy)GQTGSP(hy)GPTGEP(hy)GPSGPP(hy)GK_	24	1366	1391	y2;y3;y4;y5;y6;y7;y8;y9;y10;y11;y12;y13;y14;y15;y16;y17;y18;y21;y9-H2O;y10-H2O;y12-H2O;y13-NH3;y15-H2O;y18-H2O;y21-H2O;y7(2+);a2;b2;b3;b4;b4-H2O;b5;b5-H2O;b6;b7;b8;b8-H2O;b9;b9-H2O;b10;b11;b11-H2O;b13;b13-H2O;b17;b17-NH3	204.133978971418;317.181847698774;414.233945851162;471.255826642479;558.290043906198;655.341514383994;712.362248700774;825.410583951881;954.452333113685;1011.47437339435;1112.51659005266;1209.57216702018;1266.59708840716;1379.6431987497;1466.67600326253;1523.69011745652;1624.74770466372;1922.8711391706;807.399676624597;936.442351465901;1094.52399833997;1192.56009898892;1361.6324959242;1606.734538…	5072.1;9606.9;29458.8;17935.2;5001.4;23206;15815.7;332480.4;6812.4;33974;12717.1;36117.5;10196.8;152856.5;12950.8;4932.2;12513.1;176788;4400.7;2402.3;1292;1058.9;18800.6;5559.8;103529.7;7806.7;1574.3;13303.9;12456.9;10660.8;4047.4;52693.6;26153.6;1837.1;2046.1;25392.5;2505.3;9580.9;2410;1649.9;22727.1;16300.6;3817;3390.1;3825.4;1501.8	204.133978971418;317.181847698774;825.410583951881;1379.6431987497;1922.8711391706	Adrenalgland,tissue,Adult,bRP,Velos	HCD/CID	HumanProteome	142	1	139	P20908	sp	Collagen alpha-1(V) chain	COL5A1
sp|P20908|CO5A1_HUMAN	648	-	>sp|P20908|CO5A1_HUMAN Collagen alpha-1(V) chain OS=Homo sapiens OX=9606 GN=COL5A1 PE=1 SV=3	206.94	0.999999	2	854.856	830.864	750783960	750783960	1	19	19	11289	1	0.59437	GDPGPSGPPGPPGDDGER	_GDP(hy)GPSGPP(hy)GPP(hy)GDDGER_	3	646	663	y1;y3;y4;y5;y6;y7;y8;y9;y10;y11;y12;y13;y14;y15;y16;y1-NH3;y8-H2O;y8-NH3;y9-NH3;y10-H2O;y10-NH3;y11-H2O;y12-H2O;y13-H2O;y13-NH3;y16-H2O;y9(2+);y13(2+);y17(2+);a2;b2;b3;b3-H2O;b4;b4-H2O;b5;b5-H2O;b6;b7;b7-H2O;b8;b9;b10;b11;b12	175.119044798199;361.1830083112;476.210187119741;591.2381361043;648.260176991277;761.306113413703;858.35960086139;915.381630012448;1028.42832232536;1125.48086138605;1182.50265833094;1269.53511960328;1366.58788279899;1423.60811819761;1536.65701861106;158.092389124047;840.348952842771;841.334950966283;898.363387590227;1010.41849997904;1011.39578945981;1107.46784692689;1164.48279962985;1251.52489518…	18947.7;61650.5;41518.5;2484.3;7006.3;24499.7;79860.8;48743.1;160761.5;270858.2;88728.9;27665;73398.9;37915.5;144090.9;1884.5;4996.3;4207.4;1154.4;3209.3;3193.8;17485.5;1887.2;1430;1106.5;11132.7;4337.7;1037.9;1332.3;1868.9;3142.1;3555.9;7013.5;7570.1;4808.9;5439.6;2191.7;8907.6;17440.5;6655.6;3832.7;1083.3;1732.4;1161.1;4842.6	1028.42832232536;1125.48086138605;1423.60811819761;1518.64795552169;1536.65701861106	Adrenalgland,tissue,Adult,bRP,Velos	HCD/CID	HumanProteome	143	1	140	P20908	sp	Collagen alpha-1(V) chain	COL5A1
sp|P20908|CO5A1_HUMAN	653	-	>sp|P20908|CO5A1_HUMAN Collagen alpha-1(V) chain OS=Homo sapiens OX=9606 GN=COL5A1 PE=1 SV=3	206.94	1	2	862.853	830.864	386123760	750783960	0.514294	10	19	11287	1	1.49725	GDPGPSGPPGPPGDDGER	_GDP(hy)GPSGP(hy)P(hy)GPP(hy)GDDGER_	8	646	663	y1;y3;y4;y6;y7;y8;y9;y10;y11;y12;y13;y14;y15;y16;y11-H2O;y8(2+);y10(2+);b4;b4-H2O;b6;b7;b10	175.11921441894;361.182952151089;476.209773003556;648.264739182278;761.305593767978;858.359181252417;915.382165873057;1028.42957547593;1141.47596020758;1198.4970559295;1285.53360120367;1382.58284082883;1439.60373790525;1552.65137748189;1123.47128498375;429.684449227264;514.719719189794;343.124382693375;325.113985274765;527.209115078385;584.229989747545;867.352550241468	3753.7;12788.6;9244.9;1107.4;4813.8;12762.6;7906.8;18302.8;57494.5;24110;5189.2;18353.3;6865.4;32627.5;1631.7;4353.5;2100.7;1319.3;1192.3;2333.8;2538.1;874.4	584.229989747545;1028.42957547593;1141.47596020758;1198.4970559295;1552.65137748189	Adrenalgland,tissue,Adult,bRP,Velos	HCD/CID	HumanProteome	144	1	141	P20908	sp	Collagen alpha-1(V) chain	COL5A1
sp|P20908|CO5A1_HUMAN	654	-	>sp|P20908|CO5A1_HUMAN Collagen alpha-1(V) chain OS=Homo sapiens OX=9606 GN=COL5A1 PE=1 SV=3	206.94	1	2	854.856	830.864	750783960	750783960	1	19	19	11289	1	0.765952	GDPGPSGPPGPPGDDGER	_GDP(hy)GPSGPP(hy)GPP(hy)GDDGER_	9	646	663	y1;y3;y4;y5;y6;y7;y8;y9;y10;y11;y12;y13;y14;y15;y16;y1-NH3;y8-H2O;y8-NH3;y9-NH3;y10-H2O;y10-NH3;y11-H2O;y12-H2O;y13-H2O;y13-NH3;y16-H2O;y9(2+);y13(2+);y17(2+);a2;b2;b3;b3-H2O;b4;b4-H2O;b5;b5-H2O;b6;b7;b7-H2O;b8;b9;b10;b11;b12	175.119044798199;361.1830083112;476.210187119741;591.2381361043;648.260176991277;761.306113413703;858.35960086139;915.381630012448;1028.42832232536;1125.48086138605;1182.50265833094;1269.53511960328;1366.58788279899;1423.60811819761;1536.65701861106;158.092389124047;840.348952842771;841.334950966283;898.363387590227;1010.41849997904;1011.39578945981;1107.46784692689;1164.48279962985;1251.52489518…	18947.7;61650.5;41518.5;2484.3;7006.3;24499.7;79860.8;48743.1;160761.5;270858.2;88728.9;27665;73398.9;37915.5;144090.9;1884.5;4996.3;4207.4;1154.4;3209.3;3193.8;17485.5;1887.2;1430;1106.5;11132.7;4337.7;1037.9;1332.3;1868.9;3142.1;3555.9;7013.5;7570.1;4808.9;5439.6;2191.7;8907.6;17440.5;6655.6;3832.7;1083.3;1732.4;1161.1;4842.6	458.18922962464;915.381630012448;1028.42832232536;1125.48086138605;1536.65701861106	Adrenalgland,tissue,Adult,bRP,Velos	HCD/CID	HumanProteome	145	1	142	P20908	sp	Collagen alpha-1(V) chain	COL5A1
sp|P20908|CO5A1_HUMAN	656	-	>sp|P20908|CO5A1_HUMAN Collagen alpha-1(V) chain OS=Homo sapiens OX=9606 GN=COL5A1 PE=1 SV=3	199.83	1	3	864.367	848.373	77468500	750783960	0.103183	4	19	11303	1	0.0435007	GDPGPSGPPGPPGDDGERGDDGEVGPR	_GDP(hy)GPSGPP(hy)GP(hy)PGDDGERGDDGEVGPR_	11	646	672	y4;y6;y7;y10;y12;y13;y17;y18;y19;y20;y21;y22;y23;y24;y25;y26;y20-H2O;y21-H2O;y22-H2O;y23-H2O;y25-H2O;y26-H2O;y15(2+);a2;b2;b3;b3-H2O;b4;b4-H2O;b5;b5-H2O;b6;b6-H2O;b7;b7-H2O;b8;b8-H2O;b10;b11;b12;b18(2+);b21(2+)	428.26206129138;614.327134481874;729.355324001049;1057.50043785016;1243.57048165892;1358.59791227677;1740.74848487103;1797.77056166967;1910.8161470486;2007.86941551589;2064.89150644883;2151.92361826261;2248.9778102363;2305.99883602888;2419.04681677769;2534.0734649983;1989.856237536;2046.88540310274;2133.9056081516;2230.96847830392;2401.04114610864;2516.0712217586;765.824481474474;145.061203125779…	18346.7;54404.2;23103.5;10928.2;135459.7;108345;171095.8;124041.7;393779;1160916;513645.8;123447;689488.8;240961.4;3524377;60846.3;88577.5;8473.8;9708.9;25720;132598.3;6972.6;4418.4;4319.6;6843.7;8098;11481.6;22072.4;7905.1;10891.5;2586.6;48280.2;21026.1;139413.8;31846.8;29352.5;4505.7;13440.9;16222.2;15500;5912.4;4156.1	851.357221759586;964.416855476659;1740.74848487103;2007.86941551589;2248.9778102363;2419.04681677769	Adrenalgland,tissue,Adult,bRP,Velos	HCD/CID	HumanProteome	146	1	143	P20908	sp	Collagen alpha-1(V) chain	COL5A1
sp|P20908|CO5A1_HUMAN	657	-	>sp|P20908|CO5A1_HUMAN Collagen alpha-1(V) chain OS=Homo sapiens OX=9606 GN=COL5A1 PE=1 SV=3	206.94	1	2	854.856	830.864	738804960	750783960	0.984045	18	19	11289	1	0.113088	GDPGPSGPPGPPGDDGER	_GDP(hy)GPSGPP(hy)GPP(hy)GDDGER_	12	646	663	y1;y3;y4;y5;y6;y7;y8;y9;y10;y11;y12;y13;y14;y15;y16;y1-NH3;y8-H2O;y8-NH3;y9-NH3;y10-H2O;y10-NH3;y11-H2O;y12-H2O;y13-H2O;y13-NH3;y16-H2O;y9(2+);y13(2+);y17(2+);a2;b2;b3;b3-H2O;b4;b4-H2O;b5;b5-H2O;b6;b7;b7-H2O;b8;b9;b10;b11;b12	175.119044798199;361.1830083112;476.210187119741;591.2381361043;648.260176991277;761.306113413703;858.35960086139;915.381630012448;1028.42832232536;1125.48086138605;1182.50265833094;1269.53511960328;1366.58788279899;1423.60811819761;1536.65701861106;158.092389124047;840.348952842771;841.334950966283;898.363387590227;1010.41849997904;1011.39578945981;1107.46784692689;1164.48279962985;1251.52489518…	18947.7;61650.5;41518.5;2484.3;7006.3;24499.7;79860.8;48743.1;160761.5;270858.2;88728.9;27665;73398.9;37915.5;144090.9;1884.5;4996.3;4207.4;1154.4;3209.3;3193.8;17485.5;1887.2;1430;1106.5;11132.7;4337.7;1037.9;1332.3;1868.9;3142.1;3555.9;7013.5;7570.1;4808.9;5439.6;2191.7;8907.6;17440.5;6655.6;3832.7;1083.3;1732.4;1161.1;4842.6	648.260176991277;761.306113413703;1028.42832232536;1061.45619777328;1125.48086138605;1536.65701861106	Adrenalgland,tissue,Adult,bRP,Velos	HCD/CID	HumanProteome	147	1	144	P20908	sp	Collagen alpha-1(V) chain	COL5A1
sp|P20908|CO5A1_HUMAN	1395	-	>sp|P20908|CO5A1_HUMAN Collagen alpha-1(V) chain OS=Homo sapiens OX=9606 GN=COL5A1 PE=1 SV=3	96.342	0.999954	2	504.249	496.251	184060	184060	1	1	1	12448	1	0.643736	GPPGPAGPEGR	_GPP(hy)GPAGPEGR_	3	1393	1403	y1;y2;y5;y7;y8;y9;y1-NH3;y9-NH3;y7(2+);y9(2+);y10(2+);a2;b2;b3;b4	175.119322779426;232.140332293805;515.256649170386;683.348522550559;740.37085177321;853.417307512176;158.092230760009;836.389493860325;342.176620577531;427.213068682474;475.735496555013;127.086680956197;155.081550374008;268.129252455907;325.152028540921	3467.4;2666.4;2168.4;12029;9384.6;78982.3;1632;2324.1;2465.3;3527.5;2226.1;44823.1;15649.3;2544.3;1417.4	127.086680956197;155.081550374008;853.417307512176	Adrenalgland,tissue,Adult,bRP,Velos	HCD/CID	HumanProteome	148	1	145	P20908	sp	Collagen alpha-1(V) chain	COL5A1
sp|P26038|MOES_HUMAN	470	-	>sp|P26038|MOES_HUMAN Moesin OS=Homo sapiens OX=9606 GN=MSN PE=1 SV=3	69.492	0.975203	3	1110.14	1104.81	1135500	1135500	1	1	1	19717	3	0	TAMSTPHVAEPAENEQDEQDENGAEASADLR	_TAMSTP(hy)HVAEPAENEQDEQDENGAEASADLR_	6	465	495	y1;y2;y3;y4;y5;y6;y7;y8;y9;y10;y11;y12;y13;y14;y15;y21;b8;b9;b10;b12;b13;b14;b15(2+);b17(2+)	175.118697916402;288.202844927596;403.229800100898;474.267914200396;561.300129155937;632.336220563402;761.380173154938;832.414153638068;889.439402816111;1003.48112213215;1132.52971797728;1247.54536309837;1375.59650140801;1504.6530036641;1619.67009025377;2287.95753224424;841.386418229793;912.429136862431;1041.46852180896;1209.55069345896;1338.60484371869;1452.63372990448;791.347349642844;912.88688…	3690.1;10847.2;5060.8;7163.1;10267.9;11757;12121.9;5537.3;15509.3;13078.6;10307;9463.4;1627.2;2174.3;2113.8;6389.1;3280.6;3623.7;23779;3832.9;8062.1;1472.4;2855.2;1148.7	889.439402816111;1003.48112213215;1041.46852180896	Adrenalgland,tissue,Adult,bRP,Velos	HCD/CID	HumanProteome	149	1	146	P26038	sp	Moesin	MSN
sp|P26374|RAE2_HUMAN	650	-	>sp|P26374|RAE2_HUMAN Rab proteins geranylgeranyltransferase component A 2 OS=Homo sapiens OX=9606 GN=CHML PE=1 SV=2	43.316	1	4	431.207	427.209	4702500	4702500	1	1	1	14550	3	0	LESSEESKNLESPEK	_LESSEESKNLESP(hy)EK_	13	638	652	y1;y9;y10;y11;y12;y13;y9-H2O;y10-H2O;y12-H2O;y13-H2O;a2;b2;b5;b5-H2O;b6;b6-H2O	147.112704688919;1047.53209606323;1176.57367623651;1305.6176244359;1392.65136022334;1479.68227732578;1029.52335189941;1158.56536666574;1374.63965064365;1461.6712483314;215.139320823509;243.133987957793;546.240527483428;528.231042525131;675.284247320985;657.267173988058	1445.8;84546.9;64040.7;191464;262610.1;50564.3;69688.5;63262.9;27286.4;9586.8;7396.3;16669;36543.5;3407.4;20417.5;1251.4	1047.53209606323;1305.6176244359;1392.65136022334	Adrenalgland,tissue,Adult,bRP,Velos	HCD/CID	HumanProteome	150	1	147	P26374	sp	Rab proteins geranylgeranyltransferase component A 2	CHML
sp|P27797|CALR_HUMAN	216	K7EJB9_148	>sp|P27797|CALR_HUMAN Calreticulin OS=Homo sapiens OX=9606 GN=CALR PE=1 SV=1;>tr|K7EJB9|K7EJB9_HUMAN Calreticulin (Fragment) OS=Homo sapiens OX=9606 GN=CALR PE=1 SV=1	115.8	1	4	454.964	450.965	13879500	1782165590	0.007788	2	25	13471	3	0	IKDPDASKPEDWDER	_IKDPDASKP(hy)EDWDER_	9	208	222	y1;y2;y3;y7;y8;y9;y10;y11;y12;y13;y14;y7-H2O;y9-H2O;y10-H2O;y11-H2O;y12-H2O;y13-H2O;y14-H2O;b2;b3;b5;b6	175.119210355958;304.161954142198;419.188883402833;962.386128894017;1090.48045002576;1177.51266687798;1248.55051482833;1363.57502452944;1460.63125374856;1575.65799208464;1703.75558611238;944.376193509882;1159.50233042056;1230.53896146406;1345.57523525283;1442.62084548472;1557.64423994709;1685.74068619035;242.186416727916;357.21364290307;569.293683121554;640.329466504732	11015.8;80334.1;86629.7;101522.2;14561.2;40949.9;70886.6;22008;94371.6;21845.8;218733.2;11700.3;5640;14891.3;10720.7;8118;4381.8;60088;11978.3;28880.2;46119.3;10723.9	962.386128894017;1460.63125374856;1703.75558611238	Adrenalgland,tissue,Adult,bRP,Velos	HCD/CID	HumanProteome	151	1	148	P27797	sp	Calreticulin	CALR
sp|P27824|CALX_HUMAN	522	-	>sp|P27824|CALX_HUMAN Calnexin OS=Homo sapiens OX=9606 GN=CANX PE=1 SV=2	74.141	0.991319	3	629.965	624.634	1085840	1643323850	0.000660758	2	42	13827	2	0.149501	KTDAPQPDVKEEEEEK	_KTDAPQP(hy)DVKEEEEEK_	7	516	531	y1;y2;y6;y10;y12;y13;y14;y15;y1-NH3;y10-H2O;y12-H2O;y8(2+);b3;b4;b4-NH3;b5;b6;b8	147.112578332724;276.156337761857;792.329109524044;1247.56409674806;1472.67636819207;1543.7106418841;1658.74585340509;1759.78747351637;130.086136792481;1229.55861395816;1454.66112052656;510.248474069836;345.177786912618;416.213900797708;399.18713139639;513.26331058696;641.328312137408;869.407856019679	5980.8;1580.9;2156;8251.6;15254.8;5332.8;11319.3;21746.5;1887;2393.7;9156.4;3146.6;1793.6;4858.1;1748;2478.5;9025.9;1887	1472.67636819207;1658.74585340509;1759.78747351637	Adrenalgland,tissue,Adult,bRP,Velos	HCD/CID	HumanProteome	152	1	149	P27824	sp	Calnexin	CANX
tr|M0R2J2|M0R2J2_HUMAN	9	M0R2I8_9;A0A2R8Y7K6_9;M0QZR8_9;P28340_9;M0R2B7_9	>tr|M0R2J2|M0R2J2_HUMAN DNA polymerase delta catalytic subunit (Fragment) OS=Homo sapiens OX=9606 GN=POLD1 PE=1 SV=1;>tr|M0R2I8|M0R2I8_HUMAN DNA polymerase delta catalytic subunit (Fragment) OS=Homo sapiens OX=9606 GN=POLD1 PE=1 SV=1;>tr|A0A2R8Y7K6|A0A2R8Y	100.88	0.999889	2	675.368	643.378	35110000	35110000	1	2	2	16686	1	1.02676	PGPGPGVPPKRAR	_PGP(hy)GP(hy)GVP(hy)P(hy)KRAR_	3	7	19	y1;y6;y9;y10;y11;y1-NH3;y9-NH3;y10-NH3;y11-NH3;y10(2+);a2;b2;b3;b4;b12;b12(2+)	175.119343915208;756.437883363848;1025.5870254942;1082.60605883813;1195.65760992821;158.092824828512;1008.56216049205;1065.58346490063;1178.63108527309;541.806778049394;127.086902389067;155.081781365801;268.129884974598;325.151274079977;1175.61978288112;588.317409561491	351448;36880.1;71673.3;56982;264587.4;14112.4;111905.9;121887.6;599080.5;11203;575404.3;254293.8;38977.5;32660;120523.2;15350.7	127.086902389067;175.119343915208;1178.63108527309;1195.65760992821	Adrenalgland,tissue,Adult,bRP,Velos	HCD/CID	HumanProteome	153	1	150	M0R2J2	tr	Isoform of P28340, DNA polymerase delta catalytic subunit (Fragment)	POLD1
tr|M0R2J2|M0R2J2_HUMAN	11	M0R2I8_11;A0A2R8Y7K6_11;M0QZR8_11;P28340_11;M0R2B7_11	>tr|M0R2J2|M0R2J2_HUMAN DNA polymerase delta catalytic subunit (Fragment) OS=Homo sapiens OX=9606 GN=POLD1 PE=1 SV=1;>tr|M0R2I8|M0R2I8_HUMAN DNA polymerase delta catalytic subunit (Fragment) OS=Homo sapiens OX=9606 GN=POLD1 PE=1 SV=1;>tr|A0A2R8Y7K6|A0A2R8Y	100.88	1	2	675.368	643.378	35110000	35110000	1	2	2	16686	2	0.0236174	PGPGPGVPPKRAR	_PGP(hy)GP(hy)GVP(hy)P(hy)KRAR_	5	7	19	y1;y6;y9;y10;y11;y1-NH3;y9-NH3;y10-NH3;y11-NH3;y10(2+);a2;b2;b3;b4;b12;b12(2+)	175.119343915208;756.437883363848;1025.5870254942;1082.60605883813;1195.65760992821;158.092824828512;1008.56216049205;1065.58346490063;1178.63108527309;541.806778049394;127.086902389067;155.081781365801;268.129884974598;325.151274079977;1175.61978288112;588.317409561491	351448;36880.1;71673.3;56982;264587.4;14112.4;111905.9;121887.6;599080.5;11203;575404.3;254293.8;38977.5;32660;120523.2;15350.7	127.086902389067;175.119343915208;1178.63108527309;1195.65760992821	Adrenalgland,tissue,Adult,bRP,Velos	HCD/CID	HumanProteome	154	1	4180	M0R2J2	tr	Isoform of P28340, DNA polymerase delta catalytic subunit (Fragment)	POLD1
tr|M0R2J2|M0R2J2_HUMAN	14	M0R2I8_14;A0A2R8Y7K6_14;M0QZR8_14;P28340_14;M0R2B7_14	>tr|M0R2J2|M0R2J2_HUMAN DNA polymerase delta catalytic subunit (Fragment) OS=Homo sapiens OX=9606 GN=POLD1 PE=1 SV=1;>tr|M0R2I8|M0R2I8_HUMAN DNA polymerase delta catalytic subunit (Fragment) OS=Homo sapiens OX=9606 GN=POLD1 PE=1 SV=1;>tr|A0A2R8Y7K6|A0A2R8Y	100.88	1	3	450.581	429.254	35110000	35110000	1	2	2	16685	2	0.00139944	PGPGPGVPPKRAR	_PGP(hy)GP(hy)GVP(hy)P(hy)KRAR_	8	7	19	y1;y9;y10;y11;y1-NH3;y9-NH3;y10-NH3;y11-NH3;a2;b2;b3;b4;b8;b8(2+)	175.119082254212;1025.58557880847;1082.6068730699;1195.65528037833;158.09241056088;1008.55938154457;1065.57940836197;1178.62964078727;127.086783721037;155.081666875019;268.129657707313;325.150992421107;707.337354882503;354.177958690774	135218.4;277863.2;611963.6;6677360;6884;75997.1;35443.9;358368.3;1160783;404485;27574.8;12155.1;2926.3;1639.9	127.086783721037;1082.6068730699;1195.65528037833	Adrenalgland,tissue,Adult,bRP,Velos	HCD/CID	HumanProteome	155	1	152	M0R2J2	tr	Isoform of P28340, DNA polymerase delta catalytic subunit (Fragment)	POLD1
tr|M0R2J2|M0R2J2_HUMAN	15	M0R2I8_15;A0A2R8Y7K6_15;M0QZR8_15;P28340_15;M0R2B7_15	>tr|M0R2J2|M0R2J2_HUMAN DNA polymerase delta catalytic subunit (Fragment) OS=Homo sapiens OX=9606 GN=POLD1 PE=1 SV=1;>tr|M0R2I8|M0R2I8_HUMAN DNA polymerase delta catalytic subunit (Fragment) OS=Homo sapiens OX=9606 GN=POLD1 PE=1 SV=1;>tr|A0A2R8Y7K6|A0A2R8Y	100.88	1	2	675.368	643.378	35110000	35110000	1	2	2	16686	3	0	PGPGPGVPPKRAR	_PGP(hy)GP(hy)GVP(hy)P(hy)KRAR_	9	7	19	y1;y6;y9;y10;y11;y1-NH3;y9-NH3;y10-NH3;y11-NH3;y10(2+);a2;b2;b3;b4;b12;b12(2+)	175.119343915208;756.437883363848;1025.5870254942;1082.60605883813;1195.65760992821;158.092824828512;1008.56216049205;1065.58346490063;1178.63108527309;541.806778049394;127.086902389067;155.081781365801;268.129884974598;325.151274079977;1175.61978288112;588.317409561491	351448;36880.1;71673.3;56982;264587.4;14112.4;111905.9;121887.6;599080.5;11203;575404.3;254293.8;38977.5;32660;120523.2;15350.7	127.086902389067;175.119343915208;1178.63108527309	Adrenalgland,tissue,Adult,bRP,Velos	HCD/CID	HumanProteome	156	1	153	M0R2J2	tr	Isoform of P28340, DNA polymerase delta catalytic subunit (Fragment)	POLD1
sp|P35555|FBN1_HUMAN	2284	H0YND0_720	>sp|P35555|FBN1_HUMAN Fibrillin-1 OS=Homo sapiens OX=9606 GN=FBN1 PE=1 SV=3;>tr|H0YND0|H0YND0_HUMAN Fibrillin-1 (Fragment) OS=Homo sapiens OX=9606 GN=FBN1 PE=1 SV=1	56.514	1	3	637.26	631.928	1393400	592828520	0.00235043	1	19	17652	3	0	RPDGEGCVDENECQTK	_RP(hy)DGEGCVDENECQTK_	2	2283	2298	y1;y2;y3;y4;y5;y6;y7;y8;y9;y1-NH3;y3-NH3;y4-NH3;y5-H2O;y6-H2O;y6-NH3;y7-H2O;y8-H2O;y8-NH3;y7(2+);b10(2+)	147.112765921462;248.160464665177;376.21906238178;536.24874404127;665.292064414791;779.335976182419;908.380107153935;1023.40512716359;1122.47241022722;130.086425694969;359.191215645341;519.222602745145;647.280493330063;761.324953151092;762.305745475039;890.361609862837;1005.39277704617;1006.38076744121;454.696670096157;566.22158544012	10150.1;10024.1;7051.1;15661.8;17414;22556.1;21216.6;30573.7;3240.2;2881;1450.8;916.5;3434.6;1586.6;4638.5;7775;6095.1;12159.4;1084.6;961.5	779.335976182419;908.380107153935;1023.40512716359	Adrenalgland,tissue,Adult,bRP,Velos	HCD/CID	HumanProteome	157	1	154	P35555	sp	Fibrillin-1	FBN1
sp|P53420|CO4A4_HUMAN	1259	-	>sp|P53420|CO4A4_HUMAN Collagen alpha-4(IV) chain OS=Homo sapiens OX=9606 GN=COL4A4 PE=1 SV=3	86.189	0.97553	2	1001.44	969.453	5241100	5241100	1	1	1	4305	1	0.788618	DIPDPGPPGDQGPPGPDGPR	_DIPDPGP(hy)P(hy)GDQGP(hy)P(hy)GPDGPR_	7	1253	1272	y1;y2;y3;y5;y6;y7;y8;y9;y10;y11;y12;y13;y14;y15;y16;y17;y18;y1-NH3;y2-NH3;y3-NH3;y6-H2O;y8-NH3;y10-H2O;y10-NH3;y14-H2O;y16-NH3;y18-H2O;y8(2+);a2;b2	175.119203786986;272.171889761317;329.193511892851;541.272871730485;598.294614502851;711.342715451738;824.39134436424;881.413159138034;1009.47249366389;1124.49805878322;1181.51902552344;1294.56523566308;1407.61524150489;1464.63784935867;1561.68980743606;1676.718877882;1773.76995560088;158.092790562091;255.145149127912;312.167841318877;580.281478519295;807.362973464438;991.458533252258;992.4440973…	7443.7;2039.5;82756.4;3028.9;1835.3;6507.9;32924.1;41513.8;39133;7085.5;7786;37884.8;288695.9;68537.1;196752.7;6193.7;19156.7;1427.8;1226.9;2362.2;880.8;1265.9;3150.5;7723.8;10771.1;1093.2;2803.7;1243.3;25315.7;4210.5	329.193511892851;1294.56523566308;1389.60106666352;1407.61524150489;1561.68980743606	Adrenalgland,tissue,Adult,bRP,Velos	HCD/CID	HumanProteome	158	1	155	P53420	sp	Collagen alpha-4(IV) chain	COL4A4
sp|P53420|CO4A4_HUMAN	1260	-	>sp|P53420|CO4A4_HUMAN Collagen alpha-4(IV) chain OS=Homo sapiens OX=9606 GN=COL4A4 PE=1 SV=3	86.189	0.970465	2	1001.44	969.453	5241100	5241100	1	1	1	4305	1	0.162075	DIPDPGPPGDQGPPGPDGPR	_DIPDPGP(hy)P(hy)GDQGP(hy)P(hy)GPDGPR_	8	1253	1272	y1;y2;y3;y5;y6;y7;y8;y9;y10;y11;y12;y13;y14;y15;y16;y17;y18;y1-NH3;y2-NH3;y3-NH3;y6-H2O;y8-NH3;y10-H2O;y10-NH3;y14-H2O;y16-NH3;y18-H2O;y8(2+);a2;b2	175.119203786986;272.171889761317;329.193511892851;541.272871730485;598.294614502851;711.342715451738;824.39134436424;881.413159138034;1009.47249366389;1124.49805878322;1181.51902552344;1294.56523566308;1407.61524150489;1464.63784935867;1561.68980743606;1676.718877882;1773.76995560088;158.092790562091;255.145149127912;312.167841318877;580.281478519295;807.362973464438;991.458533252258;992.4440973…	7443.7;2039.5;82756.4;3028.9;1835.3;6507.9;32924.1;41513.8;39133;7085.5;7786;37884.8;288695.9;68537.1;196752.7;6193.7;19156.7;1427.8;1226.9;2362.2;880.8;1265.9;3150.5;7723.8;10771.1;1093.2;2803.7;1243.3;25315.7;4210.5	329.193511892851;1181.51902552344;1294.56523566308;1407.61524150489;1561.68980743606	Adrenalgland,tissue,Adult,bRP,Velos	HCD/CID	HumanProteome	159	1	156	P53420	sp	Collagen alpha-4(IV) chain	COL4A4
sp|P53420|CO4A4_HUMAN	1265	-	>sp|P53420|CO4A4_HUMAN Collagen alpha-4(IV) chain OS=Homo sapiens OX=9606 GN=COL4A4 PE=1 SV=3	86.189	0.959547	2	1001.44	969.453	5241100	5241100	1	1	1	4305	1	0.13547	DIPDPGPPGDQGPPGPDGPR	_DIPDPGP(hy)P(hy)GDQGP(hy)P(hy)GPDGPR_	13	1253	1272	y1;y2;y3;y5;y6;y7;y8;y9;y10;y11;y12;y13;y14;y15;y16;y17;y18;y1-NH3;y2-NH3;y3-NH3;y6-H2O;y8-NH3;y10-H2O;y10-NH3;y14-H2O;y16-NH3;y18-H2O;y8(2+);a2;b2	175.119203786986;272.171889761317;329.193511892851;541.272871730485;598.294614502851;711.342715451738;824.39134436424;881.413159138034;1009.47249366389;1124.49805878322;1181.51902552344;1294.56523566308;1407.61524150489;1464.63784935867;1561.68980743606;1676.718877882;1773.76995560088;158.092790562091;255.145149127912;312.167841318877;580.281478519295;807.362973464438;991.458533252258;992.4440973…	7443.7;2039.5;82756.4;3028.9;1835.3;6507.9;32924.1;41513.8;39133;7085.5;7786;37884.8;288695.9;68537.1;196752.7;6193.7;19156.7;1427.8;1226.9;2362.2;880.8;1265.9;3150.5;7723.8;10771.1;1093.2;2803.7;1243.3;25315.7;4210.5	329.193511892851;711.342715451738;807.362973464438;824.39134436424;1407.61524150489;1561.68980743606	Adrenalgland,tissue,Adult,bRP,Velos	HCD/CID	HumanProteome	160	1	157	P53420	sp	Collagen alpha-4(IV) chain	COL4A4
sp|P53420|CO4A4_HUMAN	1266	-	>sp|P53420|CO4A4_HUMAN Collagen alpha-4(IV) chain OS=Homo sapiens OX=9606 GN=COL4A4 PE=1 SV=3	86.189	0.886521	2	1001.44	969.453	5241100	5241100	1	1	1	4305	1	0.0565389	DIPDPGPPGDQGPPGPDGPR	_DIPDPGP(hy)P(hy)GDQGP(hy)P(hy)GPDGPR_	14	1253	1272	y1;y2;y3;y5;y6;y7;y8;y9;y10;y11;y12;y13;y14;y15;y16;y17;y18;y1-NH3;y2-NH3;y3-NH3;y6-H2O;y8-NH3;y10-H2O;y10-NH3;y14-H2O;y16-NH3;y18-H2O;y8(2+);a2;b2	175.119203786986;272.171889761317;329.193511892851;541.272871730485;598.294614502851;711.342715451738;824.39134436424;881.413159138034;1009.47249366389;1124.49805878322;1181.51902552344;1294.56523566308;1407.61524150489;1464.63784935867;1561.68980743606;1676.718877882;1773.76995560088;158.092790562091;255.145149127912;312.167841318877;580.281478519295;807.362973464438;991.458533252258;992.4440973…	7443.7;2039.5;82756.4;3028.9;1835.3;6507.9;32924.1;41513.8;39133;7085.5;7786;37884.8;288695.9;68537.1;196752.7;6193.7;19156.7;1427.8;1226.9;2362.2;880.8;1265.9;3150.5;7723.8;10771.1;1093.2;2803.7;1243.3;25315.7;4210.5	329.193511892851;580.281478519295;598.294614502851;711.342715451738;1407.61524150489;1561.68980743606	Adrenalgland,tissue,Adult,bRP,Velos	HCD/CID	HumanProteome	161	1	158	P53420	sp	Collagen alpha-4(IV) chain	COL4A4
sp|P53420|CO4A4_HUMAN	1366	-	>sp|P53420|CO4A4_HUMAN Collagen alpha-4(IV) chain OS=Homo sapiens OX=9606 GN=COL4A4 PE=1 SV=3	162.48	0.999999	2	749.317	741.32	22405300	22405300	1	5	5	11889	1	0.304075	GEPGPPADVDDCPR	_GEP(hy)GPPADVDDCPR_	3	1364	1377	y1;y2;y3;y4;y5;y6;y7;y8;y9;y10;y11;y12;y1-NH3;y2-NH3;y5-NH3;y9-NH3;y10-H2O;y9(2+);y11(2+);y12(2+);a2;b4;b6;b6-H2O;b13(2+)	175.118860854931;272.171444216494;432.202386176738;547.229480150727;662.256143679233;761.325666997567;876.352425564017;947.388999769929;1044.44148993542;1141.49373605562;1198.51495886601;1311.56250167167;158.09271633543;255.144456105978;645.228462587285;1027.40144468508;1123.49061937492;522.724175399777;599.759655380446;656.285225417746;159.076424858554;357.141793978262;551.241789883735;533.23482…	15745.5;6318.7;35708.1;37460.4;29506.5;38247.5;27054.8;25787.1;113968.2;201060.7;12932;4850.1;962.9;5261.3;1209.5;1033.2;1053.1;43301.7;2843.1;22840.6;9293;1281.9;5782.5;1417.1;29506.5	159.076424858554;522.724175399777;656.285225417746;1044.44148993542;1141.49373605562;1198.51495886601	Adrenalgland,tissue,Adult,bRP,Velos	HCD/CID	HumanProteome	162	1	159	P53420	sp	Collagen alpha-4(IV) chain	COL4A4
sp|P53420|CO4A4_HUMAN	1369	-	>sp|P53420|CO4A4_HUMAN Collagen alpha-4(IV) chain OS=Homo sapiens OX=9606 GN=COL4A4 PE=1 SV=3	162.48	0.99966	2	757.315	741.32	19537900	22405300	0.872021	4	5	11888	1	0.378462	GEPGPPADVDDCPR	_GEP(hy)GPP(hy)ADVDDCPR_	6	1364	1377	y1;y2;y3;y4;y5;y6;y7;y8;y9;y10;y12;y2-NH3;y11(2+);a2;b2;b3;b6;b6(2+)	175.118749182279;272.171910880964;432.202162346242;547.228657514765;662.25593372697;761.325653247825;876.353070607447;947.387060566787;1060.43580445342;1157.48870854964;1327.55620920712;255.144383068236;607.758398356912;159.076553092955;187.071381085588;300.119732162475;567.241852240146;284.12474895391	6978.4;5184.2;24380.8;27127.4;25587.5;23411.7;12449.3;11448.5;89044.1;122964.3;18113;2701.5;4892.8;4322.8;3750.4;4913.8;5026.5;954	547.228657514765;567.241852240146;947.387060566787;1060.43580445342;1157.48870854964	Adrenalgland,tissue,Adult,bRP,Velos	HCD/CID	HumanProteome	163	1	160	P53420	sp	Collagen alpha-4(IV) chain	COL4A4
sp|Q05707|COEA1_HUMAN	1715	J3QT75_62;A0A0A0MQT7_676	>sp|Q05707|COEA1_HUMAN Collagen alpha-1(XIV) chain OS=Homo sapiens OX=9606 GN=COL14A1 PE=1 SV=3;>tr|J3QT75|J3QT75_HUMAN Collagen alpha-1(XIV) chain (Fragment) OS=Homo sapiens OX=9606 GN=COL14A1 PE=1 SV=1;>tr|A0A0A0MQT7|A0A0A0MQT7_HUMAN Collagen alpha-1(XIV	100.76	0.997029	3	796.039	769.381	32955900	32955900	1	2	2	12451	1	1.91116	GPPGPAGPSGESRPGSPGPPGSPGPR	_GPP(hy)GPAGPSGESRP(hy)GSP(hy)GPP(hy)GSP(hy)GPR_	3	1713	1738	y7;y10;y15;y17;y18;y19;y20;y21;y22;y23;y24;y25;y7-NH3;y8(2+);y10(2+);y13(2+);a2;b2;b3;b4;b5;b6;b7;b11;b10(2+);b13(2+);b22(2+)	699.339508141559;966.472001214964;1466.69954392867;1652.76322245222;1739.79411526547;1836.85098044883;1893.86980476961;1964.90642634741;2061.95886298812;2118.98131436311;2232.02876554154;2329.08268696665;682.320114181908;398.702898281522;483.737752660219;612.282555048611;127.086724979054;155.081600992308;268.129787258519;325.150737276363;422.205144705925;493.241291377151;550.261438302432;920.4188…	1129.7;2032.7;24101.6;9593;2761.1;85068.7;109530.9;22676.7;188805.4;122205.3;749411.8;132538.5;956.3;2455.3;1391.3;1767.3;113341.9;64931.2;8607.5;17836.1;2396.3;18669.2;16558.8;3840.6;6305.1;1099.7;1158.6	127.086724979054;2061.95886298812;2118.98131436311;2232.02876554154;2329.08268696665	Adrenalgland,tissue,Adult,bRP,Velos	HCD/CID	HumanProteome	164	1	161	Q05707	sp	Collagen alpha-1(XIV) chain	COL14A1
sp|Q05707|COEA1_HUMAN	1726	J3QT75_73;A0A0A0MQT7_687	>sp|Q05707|COEA1_HUMAN Collagen alpha-1(XIV) chain OS=Homo sapiens OX=9606 GN=COL14A1 PE=1 SV=3;>tr|J3QT75|J3QT75_HUMAN Collagen alpha-1(XIV) chain (Fragment) OS=Homo sapiens OX=9606 GN=COL14A1 PE=1 SV=1;>tr|A0A0A0MQT7|A0A0A0MQT7_HUMAN Collagen alpha-1(XIV	100.76	0.995757	3	796.039	769.381	32955900	32955900	1	2	2	12451	2	0.0121181	GPPGPAGPSGESRPGSPGPPGSPGPR	_GPP(hy)GPAGPSGESRP(hy)GSP(hy)GPP(hy)GSP(hy)GPR_	14	1713	1738	y7;y10;y15;y17;y18;y19;y20;y21;y22;y23;y24;y25;y7-NH3;y8(2+);y10(2+);y13(2+);a2;b2;b3;b4;b5;b6;b7;b11;b10(2+);b13(2+);b22(2+)	699.339508141559;966.472001214964;1466.69954392867;1652.76322245222;1739.79411526547;1836.85098044883;1893.86980476961;1964.90642634741;2061.95886298812;2118.98131436311;2232.02876554154;2329.08268696665;682.320114181908;398.702898281522;483.737752660219;612.282555048611;127.086724979054;155.081600992308;268.129787258519;325.150737276363;422.205144705925;493.241291377151;550.261438302432;920.4188…	1129.7;2032.7;24101.6;9593;2761.1;85068.7;109530.9;22676.7;188805.4;122205.3;749411.8;132538.5;956.3;2455.3;1391.3;1767.3;113341.9;64931.2;8607.5;17836.1;2396.3;18669.2;16558.8;3840.6;6305.1;1099.7;1158.6	2061.95886298812;2232.02876554154;2329.08268696665	Adrenalgland,tissue,Adult,bRP,Velos	HCD/CID	HumanProteome	165	1	162	Q05707	sp	Collagen alpha-1(XIV) chain	COL14A1
sp|Q05707|COEA1_HUMAN	1729	J3QT75_76;A0A0A0MQT7_690	>sp|Q05707|COEA1_HUMAN Collagen alpha-1(XIV) chain OS=Homo sapiens OX=9606 GN=COL14A1 PE=1 SV=3;>tr|J3QT75|J3QT75_HUMAN Collagen alpha-1(XIV) chain (Fragment) OS=Homo sapiens OX=9606 GN=COL14A1 PE=1 SV=1;>tr|A0A0A0MQT7|A0A0A0MQT7_HUMAN Collagen alpha-1(XIV	100.76	0.985172	3	796.039	769.381	32955900	32955900	1	2	2	12449	1	0.0239607	GPPGPAGPSGESRPGSPGPPGSPGPR	_GPP(hy)GPAGPSGESRP(hy)GSP(hy)GP(hy)PGSP(hy)GPR_	17	1713	1738	y10;y15;y17;y19;y20;y21;y22;y23;y24;y25;y24-H2O;y8(2+);a2;b2;b3;b4;b5;b6;b7;b11;b10(2+);b13(2+);b16(2+);b17(2+);b22(2+)	966.466220458685;1466.69916606586;1652.76355717472;1836.84979628926;1893.86712438547;1964.90789379103;2061.95791339656;2118.97946610866;2232.0270579844;2329.08139052346;2214.01173686947;398.700775485238;127.086637314899;155.081473951299;268.129419416495;325.150355026333;422.203377496568;493.240497418676;550.260952871058;920.413332568257;396.1867962013;582.281484683953;710.827770993136;767.3561352…	9612.2;23197.5;10562.2;121094.1;133004.4;27227;218220.5;150377.8;909537;170325.8;12549.3;2869.8;136894.8;84839.1;12626.5;22415.9;2120.9;25424.3;21784.6;3922.3;4970.8;2174.6;2024;2280.6;1736.5	710.827770993136;767.356135261217;966.466220458685;2061.95791339656;2232.0270579844;2329.08139052346	Adrenalgland,tissue,Adult,bRP,Velos	HCD/CID	HumanProteome	166	1	163	Q05707	sp	Collagen alpha-1(XIV) chain	COL14A1
sp|Q05707|COEA1_HUMAN	1732	J3QT75_79;A0A0A0MQT7_693	>sp|Q05707|COEA1_HUMAN Collagen alpha-1(XIV) chain OS=Homo sapiens OX=9606 GN=COL14A1 PE=1 SV=3;>tr|J3QT75|J3QT75_HUMAN Collagen alpha-1(XIV) chain (Fragment) OS=Homo sapiens OX=9606 GN=COL14A1 PE=1 SV=1;>tr|A0A0A0MQT7|A0A0A0MQT7_HUMAN Collagen alpha-1(XIV	100.76	0.78264	3	796.039	769.381	32955900	32955900	1	2	2	12451	2	0.0033854	GPPGPAGPSGESRPGSPGPPGSPGPR	_GPP(hy)GPAGPSGESRP(hy)GSP(hy)GPP(hy)GSP(hy)GPR_	20	1713	1738	y7;y10;y15;y17;y18;y19;y20;y21;y22;y23;y24;y25;y7-NH3;y8(2+);y10(2+);y13(2+);a2;b2;b3;b4;b5;b6;b7;b11;b10(2+);b13(2+);b22(2+)	699.339508141559;966.472001214964;1466.69954392867;1652.76322245222;1739.79411526547;1836.85098044883;1893.86980476961;1964.90642634741;2061.95886298812;2118.98131436311;2232.02876554154;2329.08268696665;682.320114181908;398.702898281522;483.737752660219;612.282555048611;127.086724979054;155.081600992308;268.129787258519;325.150737276363;422.205144705925;493.241291377151;550.261438302432;920.4188…	1129.7;2032.7;24101.6;9593;2761.1;85068.7;109530.9;22676.7;188805.4;122205.3;749411.8;132538.5;956.3;2455.3;1391.3;1767.3;113341.9;64931.2;8607.5;17836.1;2396.3;18669.2;16558.8;3840.6;6305.1;1099.7;1158.6	2061.95886298812;2232.02876554154;2329.08268696665	Adrenalgland,tissue,Adult,bRP,Velos	HCD/CID	HumanProteome	167	1	164	Q05707	sp	Collagen alpha-1(XIV) chain	COL14A1
tr|F5H6X6|F5H6X6_HUMAN	104	E9PKU7_109;Q14697_201;E9PNH1_109	>tr|F5H6X6|F5H6X6_HUMAN Neutral alpha-glucosidase AB OS=Homo sapiens OX=9606 GN=GANAB PE=1 SV=1;>tr|E9PKU7|E9PKU7_HUMAN Neutral alpha-glucosidase AB OS=Homo sapiens OX=9606 GN=GANAB PE=1 SV=1;>sp|Q14697|GANAB_HUMAN Neutral alpha-glucosidase AB OS=Homo sapi	77.324	0.938194	2	792.842	784.845	1946200	1438743140	0.00135271	1	10	5112	2	0.256461	DPAEGDGAQPEETPR	_DPAEGDGAQP(hy)EETPR_	10	95	109	y1;y2;y3;y4;y6;y7;y8;y9;y10;y11;y12;y13;y6-H2O;y9-NH3;y11-H2O;a2;b2;b2-H2O;b3;b3-H2O;b4;b5;b6;b8	175.119237482404;272.171381579725;373.219425195505;502.261288933309;744.35161545076;872.415136520877;943.440653003562;1000.46821941832;1115.5019942581;1172.5152566;1301.56031697924;1372.60580974512;726.340679376005;983.445262553325;1154.4931016801;185.092070215668;213.086970857193;195.076006358048;284.124733289779;266.113733217955;413.167378751261;470.188847351589;585.211617616709;713.276351515987	4008;5636.4;6109.8;2392.6;13928.5;3607.7;1193.9;14240.8;2410;20533.6;9701.7;3104.9;3164.2;4598.3;6470;18172.6;24097.1;2661.7;26261.1;7367.6;7279;2895;1829;1292.6	213.086970857193;284.124733289779;1172.5152566	Adrenalgland,tissue,Adult,bRP,Velos	HCD/CID	HumanProteome	168	1	165	F5H6X6	tr	Isoform of Q14697, Neutral alpha-glucosidase AB	GANAB
sp|Q17RG1|KCD19_HUMAN	628	-	>sp|Q17RG1|KCD19_HUMAN BTB/POZ domain-containing protein KCTD19 OS=Homo sapiens OX=9606 GN=KCTD19 PE=2 SV=1	58.917	0.954695	1	1032.47	1000.48	8747700	8747700	1	1	1	5205	1	1.07781	DPPATPMQK	_DPP(hy)ATP(hy)M(ox)QK_	3	626	634	y1;y5;y6;y1-NH3;y5-NH3;a2;b2;b2-H2O;b3;b4	147.112848033857;636.302188224619;707.334711839441;130.086369694319;619.26886493474;185.092201836605;213.087097486392;195.076385809064;326.133373179823;397.171822887259	81483.3;4024.5;1855.6;31766.3;1837.4;34705.2;138902.8;20436.4;56114;45379.4	147.112848033857;185.092201836605;213.087097486392;326.133373179823	Adrenalgland,tissue,Adult,bRP,Velos	HCD/CID	HumanProteome	169	1	166	Q17RG1	sp	BTB/POZ domain-containing protein KCTD19	KCTD19
sp|Q17RG1|KCD19_HUMAN	631	-	>sp|Q17RG1|KCD19_HUMAN BTB/POZ domain-containing protein KCTD19 OS=Homo sapiens OX=9606 GN=KCTD19 PE=2 SV=1	58.917	0.999986	1	1032.47	1000.48	8747700	8747700	1	1	1	5205	3	0	DPPATPMQK	_DPP(hy)ATP(hy)M(ox)QK_	6	626	634	y1;y5;y6;y1-NH3;y5-NH3;a2;b2;b2-H2O;b3;b4	147.112848033857;636.302188224619;707.334711839441;130.086369694319;619.26886493474;185.092201836605;213.087097486392;195.076385809064;326.133373179823;397.171822887259	81483.3;4024.5;1855.6;31766.3;1837.4;34705.2;138902.8;20436.4;56114;45379.4	147.112848033857;213.087097486392;326.133373179823	Adrenalgland,tissue,Adult,bRP,Velos	HCD/CID	HumanProteome	170	1	167	Q17RG1	sp	BTB/POZ domain-containing protein KCTD19	KCTD19
sp|Q5CZC0|FSIP2_HUMAN	6584	-	>sp|Q5CZC0|FSIP2_HUMAN Fibrous sheath-interacting protein 2 OS=Homo sapiens OX=9606 GN=FSIP2 PE=2 SV=4	71.03	1	2	697.849	689.852	4293400	4293400	1	1	1	16615	2	0.185923	NYSLGSPDLEKR	_NYSLGSP(hy)DLEKR_	7	6578	6589	y1;y4;y10;y11;y1-NH3;y4-H2O;y4-NH3;y10-H2O;y10-NH3;y11-H2O;y11(2+);a2;b2;b2-NH3	175.11907761797;545.340682039195;1117.58612575876;1280.63039009817;158.092557530329;527.329915657448;528.311832160313;1099.57680327397;1100.56179381205;1262.63678514692;640.828279621222;250.118719188993;278.113796105341;261.087198336458	41756.7;29923.4;176986.4;2480.2;2697.5;1937;3059.8;8312.8;25267.9;3742.9;4808.4;170493.3;32253.1;12787.1	175.11907761797;250.118719188993;278.113796105341;1117.58612575876	Adrenalgland,tissue,Adult,bRP,Velos	HCD/CID	HumanProteome	171	1	168	Q5CZC0	sp	Fibrous sheath-interacting protein 2	FSIP2
sp|Q8IVN3|MSTN1_HUMAN	10	D6R8Y8_10	>sp|Q8IVN3|MSTN1_HUMAN Musculoskeletal embryonic nuclear protein 1 OS=Homo sapiens OX=9606 GN=MUSTN1 PE=3 SV=2;>tr|D6R8Y8|D6R8Y8_HUMAN Uncharacterized protein OS=Homo sapiens OX=9606 PE=4 SV=1	68.536	1	2	579.293	571.296	153370	153370	1	1	1	19377	3	0	SQAGAQEAPIK	_(ac)SQAGAQEAP(hy)IK_	9	2	12	y1;y1-NH3;a2;b2;b2-H2O;b2-NH3;b3;b3-H2O;b4;b4-H2O;b4-NH3;b5;b5-H2O;b5-NH3;b6;b6-NH3;b7;b7-H2O;b7-NH3;b8	147.1130191445;130.086400750487;230.11343887836;258.10860630221;240.09809403426;241.081774340885;329.145936649442;311.135298799999;386.167328108606;368.156952425928;369.140715484051;457.204256373634;439.194329058557;440.177864399716;585.261038910357;568.236951321203;714.306059682388;696.297232121004;697.279790271998;785.348762694833	11046.2;8152.5;5350.1;106745.9;63288.4;7878.5;41981.8;57133.1;23543.7;36231.7;28045.1;17426.9;5323.9;21528.5;2916.3;33112.2;9522;4865.7;12318.7;1739.2	240.09809403426;258.10860630221;311.135298799999	Adrenalgland,tissue,Adult,bRP,Velos	HCD/CID	HumanProteome	172	1	169	Q8IVN3	sp	Musculoskeletal embryonic nuclear protein 1	MUSTN1
sp|Q8NFZ4|NLGN2_HUMAN	166	Q8N2Q7_178	>sp|Q8NFZ4|NLGN2_HUMAN Neuroligin-2 OS=Homo sapiens OX=9606 GN=NLGN2 PE=1 SV=1;>sp|Q8N2Q7|NLGN1_HUMAN Neuroligin-1 OS=Homo sapiens OX=9606 GN=NLGN1 PE=1 SV=2	85.672	0.993295	2	736.847	728.849	44730000	44730000	1	2	2	2971	2	0.586075	DEATLNPPDTDIR	_DEATLNP(hy)PDTDIR_	7	160	172	y1;y4;y5;y6;y9;y10;y1-NH3;y4-NH3;y5-H2O;y5-NH3;y6-H2O;y6-NH3;y9-H2O;y9-NH3;y10-H2O;b3;b3-H2O;b4;b4-H2O;b9;b9-H2O;b12	175.118826188726;504.277284317123;619.304748054422;716.357734157509;1056.5316231647;1157.58001561794;158.092186069391;487.249415336798;601.29209989241;602.27706836641;698.347027040202;699.330455932562;1038.52816558809;1039.50510701586;1139.56339321756;316.113800952972;298.103293893351;417.161330349152;399.15088173374;969.415568267342;951.403881950841;1298.58050237302	176954.6;414500.6;25805.2;2286953;359408.5;132992.2;11349.1;7638.8;2865.6;11761.3;18833.7;56716.1;2456.2;26864.1;5924.9;260560.3;188332.8;118722.3;174739.9;30217;15731.4;4589.4	504.277284317123;716.357734157509;1056.5316231647	Adrenalgland,tissue,Adult,bRP,Velos	HCD/CID	HumanProteome	173	1	170	Q8NFZ4	sp	Neuroligin-2	NLGN2
tr|H7BY37|H7BY37_HUMAN	1709	Q8NEZ4_4148;H0Y765_765	>tr|H7BY37|H7BY37_HUMAN Histone-lysine N-methyltransferase 2C (Fragment) OS=Homo sapiens OX=9606 GN=KMT2C PE=1 SV=1;>sp|Q8NEZ4|KMT2C_HUMAN Histone-lysine N-methyltransferase 2C OS=Homo sapiens OX=9606 GN=KMT2C PE=1 SV=3;>tr|H0Y765|H0Y765_HUMAN Histone-lysi	96.342	0.998567	2	539.767	523.773	14982000	14982000	1	1	1	12453	1	1.09239	GPPPGSANPPR	_GPP(hy)PGSANPP(hy)R_	3	1707	1717	y1;y6;y8;y9;y10;y1-NH3;y6-NH3;y8-H2O;y8-NH3;y9-H2O;y9-NH3;y8(2+);a2;b2;b3;b7;b9(2+)	175.119072738349;657.331658277255;811.406541089459;924.454886126678;1021.50625451276;158.092629946161;640.305218292204;793.401609739337;794.381203486949;906.43990951743;907.428440156469;406.206613696459;127.086734854499;155.08160283025;268.129455980755;580.26996479841;396.187896988138	57428.6;62363;296287.4;1630028;138287.3;9790;2602.2;3904.4;17774.9;14337.1;67044.2;11312.6;814163.6;304039.9;53667.9;8805.4;13765.9	127.086734854499;155.08160283025;924.454886126678	Adrenalgland,tissue,Adult,bRP,Velos	HCD/CID	HumanProteome	174	1	171	H7BY37	tr	Isoform of Q8NEZ4, [Histone H3]-lysine(4) N-methyltransferase (Fragment)	KMT2C
tr|H7BY37|H7BY37_HUMAN	1716	Q8NEZ4_4155;H0Y765_772	>tr|H7BY37|H7BY37_HUMAN Histone-lysine N-methyltransferase 2C (Fragment) OS=Homo sapiens OX=9606 GN=KMT2C PE=1 SV=1;>sp|Q8NEZ4|KMT2C_HUMAN Histone-lysine N-methyltransferase 2C OS=Homo sapiens OX=9606 GN=KMT2C PE=1 SV=3;>tr|H0Y765|H0Y765_HUMAN Histone-lysi	96.342	0.924831	2	539.767	523.773	14982000	14982000	1	1	1	12454	2	0.234923	GPPPGSANPPR	_GPPPGSANP(hy)P(hy)R_	10	1707	1717	y1;y5;y9;y1-NH3;y5-NH3;y9-H2O;y9-NH3;y10(2+);a2;b2;b5;b6;b7;b9(2+)	175.118880747618;586.294081211502;924.454299752762;158.092204392648;569.267253459026;906.439163124471;907.427707443501;511.256323465799;127.086647099277;155.081507687487;406.205891931;493.23816291466;564.2793845067;396.18809890871	16623.8;33396.2;435632.1;4032.7;4854.8;3937.7;17340;39360.1;217761;85591.2;5187.5;5822.6;3047.3;6700.2	127.086647099277;155.081507687487;924.454299752762	Adrenalgland,tissue,Adult,bRP,Velos	HCD/CID	HumanProteome	175	1	172	H7BY37	tr	Isoform of Q8NEZ4, [Histone H3]-lysine(4) N-methyltransferase (Fragment)	KMT2C
sp|Q8TBN0|R3GEF_HUMAN	358	-	>sp|Q8TBN0|R3GEF_HUMAN Guanine nucleotide exchange factor for Rab-3A OS=Homo sapiens OX=9606 GN=RAB3IL1 PE=1 SV=1	59.198	1	2	800.842	792.845	965880	965880	1	1	1	16855	3	0	QDAEPMFWEIMR	_QDAEP(hy)M(ox)FWEIM(ox)R_	5	354	365	y1;y8;y9;y8-H2O;y8-NH3;y9-NH3;a2;b2;b2-H2O;b3;b3-H2O;b3-NH3;b4;b4-H2O;b7(2+)	175.118806703334;1157.51897375531;1286.55636665725;1139.51083325543;1140.48967746504;1269.5236038357;216.098042520555;244.092627917016;226.082281631526;315.129772993228;297.118971233741;298.104236121904;444.173265838256;426.161382606176;426.161382606176	9160.6;8191.7;3361.1;1765.2;5782.6;867.9;1062.4;9117.3;7913.7;7242.2;9050.8;1066.9;2236.9;3221.8;3221.8	175.118806703334;244.092627917016;297.118971233741	Adrenalgland,tissue,Adult,bRP,Velos	HCD/CID	HumanProteome	176	1	173	Q8TBN0	sp	Guanine nucleotide exchange factor for Rab-3A	RAB3IL1
tr|J3KRQ5|J3KRQ5_HUMAN	580	E7EVM7_529;Q9H5I5_580	>tr|J3KRQ5|J3KRQ5_HUMAN Piezo-type mechanosensitive ion channel component 2 OS=Homo sapiens OX=9606 GN=PIEZO2 PE=1 SV=1;>tr|E7EVM7|E7EVM7_HUMAN Piezo-type mechanosensitive ion channel component OS=Homo sapiens OX=9606 GN=PIEZO2 PE=1 SV=2;>sp|Q9H5I5|PIEZ2_H	73.26	1	1	974.515	958.52	4505200	4505200	1	1	1	13684	3	0	KEPGELASK	_KEP(hy)GELASK_	3	578	586	y1;y3;y4;y5;y1-NH3;y3-H2O;y4-H2O;y5-H2O;b4;b4-H2O;b4-NH3;b5;b5-H2O;b5-NH3	147.112768351215;305.181800891616;418.265802642081;547.308513564509;130.086274333399;287.171268506425;400.254938623128;529.295305731289;428.213689623601;410.2032266238;411.186096155862;557.256803673593;539.24424300667;540.230308314085	43149;126569.8;30216.2;15918.7;19368.2;9945.1;3933.8;14556.2;88374.8;15600.9;3632.2;19283.3;3277.4;2686.6	147.112768351215;305.181800891616;428.213689623601	Adrenalgland,tissue,Adult,bRP,Velos	HCD/CID	HumanProteome	177	1	174	J3KRQ5	tr	Isoform of Q9H5I5, Piezo-type mechanosensitive ion channel component 2	PIEZO2
sp|Q9NR30|DDX21_HUMAN	83	-	>sp|Q9NR30|DDX21_HUMAN Nucleolar RNA helicase 2 OS=Homo sapiens OX=9606 GN=DDX21 PE=1 SV=5	59.198	1	2	702.336	686.341	12533200	12533200	1	2	2	13679	2	0.73208	KEEPSQNDISPK	_KEEP(hy)SQNDISP(hy)K_	4	80	91	y1;y3;y11;y1-NH3;y11-H2O;y11(2+);b2;b2-H2O;b2-NH3;b9;b9-H2O;b11;b11-H2O;b11-NH3;b6(2+);b9(2+)	147.112834936325;347.192744909328;1275.57035457667;130.086355224118;1257.56060465878;638.276790497427;258.144979111656;240.134345015156;241.11830479369;1057.48021605939;1039.46694646448;1257.56060465878;1239.56071103288;1240.54969756681;358.160913966173;529.244093047222	109042;49970.1;8533.9;86190;56101.1;3067.1;67127.8;19364.8;1583.2;282515.2;9725.8;56101.1;1934.6;980.3;14256.2;1157.8	130.086355224118;147.112834936325;258.144979111656;1057.48021605939;1257.56060465878	Adrenalgland,tissue,Adult,bRP,Velos	HCD/CID	HumanProteome	178	1	175	Q9NR30	sp	Nucleolar RNA helicase 2	DDX21
sp|Q9NR30|DDX21_HUMAN	90	-	>sp|Q9NR30|DDX21_HUMAN Nucleolar RNA helicase 2 OS=Homo sapiens OX=9606 GN=DDX21 PE=1 SV=5	59.198	1	2	702.336	686.341	12533200	12533200	1	2	2	13679	2	0.735677	KEEPSQNDISPK	_KEEP(hy)SQNDISP(hy)K_	11	80	91	y1;y3;y11;y1-NH3;y11-H2O;y11(2+);b2;b2-H2O;b2-NH3;b9;b9-H2O;b11;b11-H2O;b11-NH3;b6(2+);b9(2+)	147.112834936325;347.192744909328;1275.57035457667;130.086355224118;1257.56060465878;638.276790497427;258.144979111656;240.134345015156;241.11830479369;1057.48021605939;1039.46694646448;1257.56060465878;1239.56071103288;1240.54969756681;358.160913966173;529.244093047222	109042;49970.1;8533.9;86190;56101.1;3067.1;67127.8;19364.8;1583.2;282515.2;9725.8;56101.1;1934.6;980.3;14256.2;1157.8	130.086355224118;147.112834936325;1057.48021605939	Adrenalgland,tissue,Adult,bRP,Velos	HCD/CID	HumanProteome	179	1	176	Q9NR30	sp	Nucleolar RNA helicase 2	DDX21
sp|Q9UBQ7|GRHPR_HUMAN	39	U3KQ56_39	>sp|Q9UBQ7|GRHPR_HUMAN Glyoxylate reductase/hydroxypyruvate reductase OS=Homo sapiens OX=9606 GN=GRHPR PE=1 SV=1;>tr|U3KQ56|U3KQ56_HUMAN Glyoxylate reductase/hydroxypyruvate reductase OS=Homo sapiens OX=9606 GN=GRHPR PE=1 SV=1	58.246	0.801953	2	1038.45	1030.45	1334200	304408080	0.00438293	1	9	130	2	0.124248	AADCEVEQWDSDEPIPAK	_AADCEVEQWDSDEP(hy)IPAK_	14	26	43	y1;y2;y3;y4;y10;y11;y12;y1-NH3;y2-NH3;y10-H2O;y11-NH3;a2;b2;b3;b3-H2O;b4;b5;b5-H2O;b6;b7;b8;b11(2+)	147.11261945215;218.150118372271;315.202778713767;428.28938867166;1173.54047386546;1301.59700355858;1430.63844639527;130.086182453134;201.122049919013;1155.53735756509;1284.5876212224;115.086447563355;143.081295599545;258.108527887856;240.097466719755;418.140234932248;547.181363451498;529.174096676648;646.250329542904;775.294248013862;903.352239045184;646.250329542904	8032.1;6948.8;59211.4;1070.4;1055.9;1998.9;5653.2;2732.3;850.8;8337;1741;3406.4;4324.6;9994.3;1078.5;2989.9;9521;2095.3;5251.5;936;1224.2;5251.5	218.150118372271;258.108527887856;315.202778713767;547.181363451498;646.250329542904	Adrenalgland,tissue,Adult,bRP,Velos	HCD/CID	HumanProteome	180	1	177	Q9UBQ7	sp	Glyoxylate reductase/hydroxypyruvate reductase	GRHPR
sp|Q9Y4L1|HYOU1_HUMAN	966	A0A087X054_904	>sp|Q9Y4L1|HYOU1_HUMAN Hypoxia up-regulated protein 1 OS=Homo sapiens OX=9606 GN=HYOU1 PE=1 SV=1;>tr|A0A087X054|A0A087X054_HUMAN Hypoxia up-regulated protein 1 OS=Homo sapiens OX=9606 GN=HYOU1 PE=1 SV=1	53.481	0.97252	2	1278.09	1262.09	1867100	46044800	0.0405496	1	5	21305	2	0.470768	VETGSEPGDTEPLELGGPGAEPEQK	_VETGSEP(hy)GDTEPLELGGP(hy)GAEPEQK_	7	960	984	y1;y2;y3;y4;y5;y6;y8;y9;y10;y11;y12;y14;y15;y19;y2-NH3;y3-H2O;y4-H2O;y5-H2O;y11-H2O;a2;b2;b3;b5;b5-H2O;b6;b6-H2O;b11	147.113161644659;275.171200985412;404.213527822609;501.266825703206;630.308723534039;701.350220002869;871.417310900454;928.441323575761;985.461090903622;1098.54343246529;1227.58727281302;1437.72490024384;1566.77307666613;1952.89959992705;258.144266743266;386.202889183405;483.257362617245;612.295175780997;1080.51381001529;201.123135693802;229.118679556781;330.166612285523;474.225433638612;456.2069…	988.5;2973.2;1237.2;34659.9;5297.7;1221.6;16328.3;13575.8;25932.1;9180.2;3046.8;16418.5;1327.5;1665.2;3903;1673.5;2490.4;2613.8;986.2;2596.7;6087.2;866.7;1381.7;1240.3;2075.7;3441.2;1243.3	501.266825703206;985.461090903622;1437.72490024384	Adrenalgland,tissue,Adult,bRP,Velos	HCD/CID	HumanProteome	181	1	178	Q9Y4L1	sp	Hypoxia up-regulated protein 1	HYOU1
sp|Q9Y4L1|HYOU1_HUMAN	977	A0A087X054_915	>sp|Q9Y4L1|HYOU1_HUMAN Hypoxia up-regulated protein 1 OS=Homo sapiens OX=9606 GN=HYOU1 PE=1 SV=1;>tr|A0A087X054|A0A087X054_HUMAN Hypoxia up-regulated protein 1 OS=Homo sapiens OX=9606 GN=HYOU1 PE=1 SV=1	176.88	0.999465	3	847.061	841.729	46044800	46044800	1	5	5	21304	1	0.382677	VETGSEPGDTEPLELGGPGAEPEQK	_VETGSEPGDTEPLELGGP(hy)GAEPEQK_	18	960	984	y1;y2;y4;y5;y6;y7;y8;y9;y10;y11;y12;y14;y19;y1-NH3;y2-NH3;y5-H2O;y7-H2O;y10-H2O;y12-H2O;y19-H2O;a2;b2;b3;b5;b5-H2O;b6;b6-H2O;b10;b10-H2O;b11;b11-H2O;b12;b13;b14;b14-H2O;b13(2+)	147.112673182694;275.171344986633;501.26701430866;630.30875297256;701.350097152984;758.369902555049;871.415551850625;928.437809519808;985.458561503045;1098.54174027845;1227.59114909328;1437.7236595581;1936.91402213564;130.086112277846;258.14496225005;612.299876199929;740.369080569157;967.443953011079;1209.58348239806;1918.89899247346;201.122740743274;229.118021678261;330.167408303763;474.21848725…	6959.2;7262.2;68501.3;12264.1;3955.1;8975.3;143848.2;62819.6;109926.3;34247.4;6493;30040.6;33232.4;1719.7;3372.3;4234.8;2266.7;1116.7;1824.4;3858.2;5176.7;11084.2;2880;4841.7;5163.1;24809.2;15966.4;3819;3133;41124.1;15217.5;6142;5915.4;9457.1;2100.8;1307	501.26701430866;740.369080569157;758.369902555049;871.415551850625;985.458561503045	Adrenalgland,tissue,Adult,bRP,Velos	HCD/CID	HumanProteome	182	1	179	Q9Y4L1	sp	Hypoxia up-regulated protein 1	HYOU1
tr|H3BU51|H3BU51_HUMAN	173	Q9Y639_378	>tr|H3BU51|H3BU51_HUMAN Neuroplastin OS=Homo sapiens OX=9606 GN=NPTN PE=1 SV=1;>sp|Q9Y639|NPTN_HUMAN Neuroplastin OS=Homo sapiens OX=9606 GN=NPTN PE=1 SV=2	119.92	0.994737	3	595.265	589.933	10913200	29401800	0.371175	2	6	17605	3	0	RPDEVPDDDEPAGPMK	_RPDEVPDDDEPAGP(hy)MK_	14	160	175	y1;y3;y4;y5;y6;y7;y8;y9;y10;y11;y1-NH3;y7-H2O;y10-H2O;y11-H2O;b2;b2-NH3;b3;b4;b5;b7;b8;b9;b9-H2O;b10;b10-H2O;b15(2+)	147.112924254604;391.201736969168;448.222924400948;519.26035462587;616.313193060984;745.354653363734;860.38215725887;975.408977199588;1090.4402922156;1187.49025781272;130.086579637762;727.346747136467;1072.43300698267;1169.47935368745;254.161302847416;237.134366050789;369.188901079447;498.231573279561;597.300027771214;809.381160828631;924.409149292169;1039.43415147649;1021.42141311014;1168.477832…	16339.3;15022.1;33248.3;25414.5;258633.5;10483.9;10903.9;11577;14624.9;56882;7255.7;9385.4;2306.3;13366.4;5446.7;3197.6;8787.2;66716.9;169967.7;25453.2;20834.1;83918.8;8344.5;55144.6;5073.5;1110.3	597.300027771214;616.313193060984;1039.43415147649	Adrenalgland,tissue,Adult,bRP,Velos	HCD/CID	HumanProteome	183	1	5190	H3BU51	tr	Isoform of Q9Y639, Neuroplastin	NPTN
sp|Q9Y661|HS3S4_HUMAN	400	-	>sp|Q9Y661|HS3S4_HUMAN Heparan sulfate glucosamine 3-O-sulfotransferase 4 OS=Homo sapiens OX=9606 GN=HS3ST4 PE=2 SV=3	70.69	1	1	1018.48	986.49	4175300	4175300	1	1	1	13744	3	0	KPEDSSAPR	_KP(hy)EDSSAP(hy)R_	2	399	407	y1;y6;y7;y1-NH3;y6-H2O;y6-NH3;y7-H2O;y7-NH3;a2;b2;b2-NH3;b3;b3-NH3;b4	175.119108713504;648.295128689363;777.340597691591;158.092455712995;630.284919641774;631.268600193163;759.323384360518;760.305889891141;214.154931187608;242.150016721479;225.12348523936;371.192894760964;354.166243479203;486.219683104726	58878.6;26440.1;2557.9;35550.6;4233.8;2131.5;1052.4;2412.4;2437.9;37640.5;16842.8;20554;36212.2;5577.6	175.119108713504;242.150016721479;354.166243479203	Adrenalgland,tissue,Adult,bRP,Velos	HCD/CID	HumanProteome	184	1	181	Q9Y661	sp	Heparan sulfate glucosamine 3-O-sulfotransferase 4	HS3ST4
sp|Q9Y661|HS3S4_HUMAN	406	-	>sp|Q9Y661|HS3S4_HUMAN Heparan sulfate glucosamine 3-O-sulfotransferase 4 OS=Homo sapiens OX=9606 GN=HS3ST4 PE=2 SV=3	70.69	1	1	1018.48	986.49	4175300	4175300	1	1	1	13744	2	0.715493	KPEDSSAPR	_KP(hy)EDSSAP(hy)R_	8	399	407	y1;y6;y7;y1-NH3;y6-H2O;y6-NH3;y7-H2O;y7-NH3;a2;b2;b2-NH3;b3;b3-NH3;b4	175.119108713504;648.295128689363;777.340597691591;158.092455712995;630.284919641774;631.268600193163;759.323384360518;760.305889891141;214.154931187608;242.150016721479;225.12348523936;371.192894760964;354.166243479203;486.219683104726	58878.6;26440.1;2557.9;35550.6;4233.8;2131.5;1052.4;2412.4;2437.9;37640.5;16842.8;20554;36212.2;5577.6	175.119108713504;242.150016721479;354.166243479203	Adrenalgland,tissue,Adult,bRP,Velos	HCD/CID	HumanProteome	185	1	182	Q9Y661	sp	Heparan sulfate glucosamine 3-O-sulfotransferase 4	HS3ST4
tr|F8VRL4|F8VRL4_HUMAN	3	F8VRR0_3;A0A0C4DGJ4_3	>tr|F8VRL4|F8VRL4_HUMAN Diphosphoinositol polyphosphate phosphohydrolase 2 (Fragment) OS=Homo sapiens OX=9606 GN=NUDT4 PE=1 SV=1;>tr|F8VRR0|F8VRR0_HUMAN Diphosphoinositol polyphosphate phosphohydrolase 2 (Fragment) OS=Homo sapiens OX=9606 GN=NUDT4 PE=1 SV=	42.031	0.999922	2	723.314	715.317	2957900	4350100	0.679961	1	2	15726	3	0	MEPEEEPGGAAVR	_(ac)M(ox)EP(hy)EEEPGGAAVR_	3	1	13	y1;y9;y10;y1-NH3;y9-H2O;y9-NH3;y10-H2O;y10-NH3;b3;b3-H2O;b4;b4-H2O	175.119043672897;885.444503511109;1014.48460832943;158.092456974434;867.428524956906;868.416358383276;996.473262322328;997.453574494627;432.136050978251;414.125405005248;561.179048984229;543.168071220046	27872.7;44398.4;31386.9;1941.3;1733.1;4549.1;7635.3;5338.3;11665.4;5880.7;3247.9;2579.7	175.119043672897;885.444503511109;1014.48460832943	Adrenalgland,tissue,Adult,bRP,Velos	HCD/CID	HumanProteome	186	1	183	F8VRL4	tr	Isoform of Q9NZJ9, Diphosphoinositol polyphosphate phosphohydrolase 2 (Fragment)	NUDT4
tr|A0A0A0MSG0|A0A0A0MSG0_HUMAN	131	A6NGB9_131	>tr|A0A0A0MSG0|A0A0A0MSG0_HUMAN WAS/WASL-interacting protein family member 3 OS=Homo sapiens OX=9606 GN=WIPF3 PE=1 SV=1;>sp|A6NGB9|WIPF3_HUMAN WAS/WASL-interacting protein family member 3 OS=Homo sapiens OX=9606 GN=WIPF3 PE=1 SV=4	50.04	1	2	514.28	490.288	7585400	7585400	1	1	1	6820	3	0	APSPRLPNK	_AP(hy)SP(hy)RLP(hy)NK_	2	130	138	y1;y2;y1-NH3;y2-NH3;b5;b5-H2O;b5-NH3;b6;b6-H2O	147.112962997704;261.155749205567;130.086306835321;244.129185959706;541.272945830061;523.262176194858;524.242684850672;654.357064300068;636.345306564829	150188.8;214000.7;137809.3;123337.8;332737.5;210329.4;14050.9;364853.5;256744.9	541.272945830061;636.345306564829;654.357064300068	Adrenalgland,tissue,Adult,Gel,Elite	HCD/CID	HumanProteome	187	2	184	A0A0A0MSG0	tr	Isoform of A6NGB9, WAS/WASL-interacting protein family member 3	WIPF3
tr|A0A0A0MSG0|A0A0A0MSG0_HUMAN	133	A6NGB9_133	>tr|A0A0A0MSG0|A0A0A0MSG0_HUMAN WAS/WASL-interacting protein family member 3 OS=Homo sapiens OX=9606 GN=WIPF3 PE=1 SV=1;>sp|A6NGB9|WIPF3_HUMAN WAS/WASL-interacting protein family member 3 OS=Homo sapiens OX=9606 GN=WIPF3 PE=1 SV=4	50.04	1	2	514.28	490.288	7585400	7585400	1	1	1	6820	3	0	APSPRLPNK	_AP(hy)SP(hy)RLP(hy)NK_	4	130	138	y1;y2;y1-NH3;y2-NH3;b5;b5-H2O;b5-NH3;b6;b6-H2O	147.112962997704;261.155749205567;130.086306835321;244.129185959706;541.272945830061;523.262176194858;524.242684850672;654.357064300068;636.345306564829	150188.8;214000.7;137809.3;123337.8;332737.5;210329.4;14050.9;364853.5;256744.9	541.272945830061;636.345306564829;654.357064300068	Adrenalgland,tissue,Adult,Gel,Elite	HCD/CID	HumanProteome	188	2	185	A0A0A0MSG0	tr	Isoform of A6NGB9, WAS/WASL-interacting protein family member 3	WIPF3
tr|A0A0A0MSG0|A0A0A0MSG0_HUMAN	136	A6NGB9_136	>tr|A0A0A0MSG0|A0A0A0MSG0_HUMAN WAS/WASL-interacting protein family member 3 OS=Homo sapiens OX=9606 GN=WIPF3 PE=1 SV=1;>sp|A6NGB9|WIPF3_HUMAN WAS/WASL-interacting protein family member 3 OS=Homo sapiens OX=9606 GN=WIPF3 PE=1 SV=4	50.04	1	2	514.28	490.288	7585400	7585400	1	1	1	6820	2	0.871162	APSPRLPNK	_AP(hy)SP(hy)RLP(hy)NK_	7	130	138	y1;y2;y1-NH3;y2-NH3;b5;b5-H2O;b5-NH3;b6;b6-H2O	147.112962997704;261.155749205567;130.086306835321;244.129185959706;541.272945830061;523.262176194858;524.242684850672;654.357064300068;636.345306564829	150188.8;214000.7;137809.3;123337.8;332737.5;210329.4;14050.9;364853.5;256744.9	541.272945830061;636.345306564829;654.357064300068	Adrenalgland,tissue,Adult,Gel,Elite	HCD/CID	HumanProteome	189	2	186	A0A0A0MSG0	tr	Isoform of A6NGB9, WAS/WASL-interacting protein family member 3	WIPF3
sp|C9JC47|F157A_HUMAN	222	P0CG42_223;P0CG43_226	>sp|C9JC47|F157A_HUMAN Putative protein FAM157A OS=Homo sapiens OX=9606 GN=FAM157A PE=3 SV=1;>sp|P0CG42|F157B_HUMAN Putative protein FAM157B OS=Homo sapiens OX=9606 GN=FAM157B PE=3 SV=1;>sp|P0CG43|F157C_HUMAN Putative protein FAM157C OS=Homo sapiens OX=960	98.523	1	2	437.225	429.227	798120	798120	1	1	1	63505	3	0	LQGAEPSR	_LQGAEP(hy)SR_	6	217	224	y1;y3;y4;y6;y7;y1-NH3;y3-H2O;y3-NH3;y4-H2O;y6-H2O;y6-NH3;y7-H2O;y7-NH3;a2;b2;b2-NH3	175.119122429451;375.198716000759;504.240995132062;632.299866044692;760.358931469817;158.092643419425;357.187913781899;358.173164149889;486.229511309092;614.289349934621;615.272125273406;742.348071985894;743.332333230496;214.155017241424;242.150008042532;225.123461769611	21661.5;12140.1;23638.9;71194.8;15570.7;5616.4;2621.1;1630.1;3081.8;10533.8;12714.6;23365.8;25710.7;1353.5;9734.9;8141.9	504.240995132062;632.299866044692;743.332333230496	Adrenalgland,tissue,Adult,Gel,Elite	HCD/CID	HumanProteome	190	2	187	C9JC47	sp	Putative protein FAM157A	FAM157A
tr|A0A2R8Y5M7|A0A2R8Y5M7_HUMAN	1517	O14514_1520	>tr|A0A2R8Y5M7|A0A2R8Y5M7_HUMAN Adhesion G protein-coupled receptor B1 OS=Homo sapiens OX=9606 GN=ADGRB1 PE=1 SV=1;>sp|O14514|AGRB1_HUMAN Adhesion G protein-coupled receptor B1 OS=Homo sapiens OX=9606 GN=ADGRB1 PE=1 SV=2	46.88	0.813753	3	486.588	481.256	7802200	7802200	1	1	1	13762	2	0.542622	DKEVLGPDSKPEK	_DKEVLGPDSKP(hy)EK_	11	1507	1519	y1;y2;y10;y11;y12;y1-NH3;y2-H2O;y10-H2O;y11-H2O;y11-NH3;y10(2+);b10	147.112810409297;276.1551182764;1085.58852453585;1214.63585864884;1342.70257849462;130.086204311465;258.144498178506;1067.55637380609;1196.59717728658;1197.61671945998;543.285696884045;1069.54568057156	423556.7;247670.4;20875.4;38374.5;419024.5;276275.5;304514.8;434932.6;59133.4;9099.7;25627.5;26390.2	147.112810409297;258.144498178506;1067.55637380609;1342.70257849462	Adrenalgland,tissue,Adult,Gel,Elite	HCD/CID	HumanProteome	191	2	188	A0A2R8Y5M7	tr	Isoform of O14514, Adhesion G protein-coupled receptor B1	ADGRB1
sp|O75636|FCN3_HUMAN	59	-	>sp|O75636|FCN3_HUMAN Ficolin-3 OS=Homo sapiens OX=9606 GN=FCN3 PE=1 SV=2	44.608	0.966662	2	631.312	607.32	2037100	2037100	1	1	1	29825	1	0.720696	GAPGPQGPPGPPGK	_GAP(hy)GPQGPP(hy)GPP(hy)GK_	3	57	70	y1;y2;y3;y4;y5;y6;y7;y8;y9;y10;y11;y12;y1-NH3;y3-NH3;y9-NH3;y10-NH3;y11(2+);b2;b3;b5;b9(2+)	147.112976133236;204.134627847274;317.182287934808;414.23445918606;471.256362436994;584.304437339264;681.35694243638;738.379274646927;866.43722215835;963.48969087924;1020.51210121248;1133.55889097537;130.086412056499;300.155253744053;849.422507486885;946.462715989062;510.758113369207;129.066197637789;242.113503848766;396.187385304672;396.187385304672	11972.8;3336.3;8826;8200.2;3498.4;7913.8;15736.6;23644.4;3771.2;25878.3;6285.1;39465.8;3287.5;4436.7;1740.4;3503.2;3105.8;1198.6;1186.3;6902.7;6902.7	510.758113369207;738.379274646927;963.48969087924;1020.51210121248;1133.55889097537	Adrenalgland,tissue,Adult,Gel,Elite	HCD/CID	HumanProteome	192	2	189	O75636	sp	Ficolin-3	FCN3
sp|O75636|FCN3_HUMAN	68	-	>sp|O75636|FCN3_HUMAN Ficolin-3 OS=Homo sapiens OX=9606 GN=FCN3 PE=1 SV=2	44.608	0.844215	2	631.312	607.32	2037100	2037100	1	1	1	29825	1	0.227325	GAPGPQGPPGPPGK	_GAP(hy)GPQGPP(hy)GPP(hy)GK_	12	57	70	y1;y2;y3;y4;y5;y6;y7;y8;y9;y10;y11;y12;y1-NH3;y3-NH3;y9-NH3;y10-NH3;y11(2+);b2;b3;b5;b9(2+)	147.112976133236;204.134627847274;317.182287934808;414.23445918606;471.256362436994;584.304437339264;681.35694243638;738.379274646927;866.43722215835;963.48969087924;1020.51210121248;1133.55889097537;130.086412056499;300.155253744053;849.422507486885;946.462715989062;510.758113369207;129.066197637789;242.113503848766;396.187385304672;396.187385304672	11972.8;3336.3;8826;8200.2;3498.4;7913.8;15736.6;23644.4;3771.2;25878.3;6285.1;39465.8;3287.5;4436.7;1740.4;3503.2;3105.8;1198.6;1186.3;6902.7;6902.7	204.134627847274;300.155253744053;317.182287934808;738.379274646927;963.48969087924;1133.55889097537	Adrenalgland,tissue,Adult,Gel,Elite	HCD/CID	HumanProteome	193	2	190	O75636	sp	Ficolin-3	FCN3
sp|O75636|FCN3_HUMAN	77	-	>sp|O75636|FCN3_HUMAN Ficolin-3 OS=Homo sapiens OX=9606 GN=FCN3 PE=1 SV=2	91.549	0.999992	2	591.809	583.812	2438900	2438900	1	1	1	30841	1	0.712009	GEPGDPVNLLR	_GEP(hy)GDPVNLLR_	3	75	85	y1;y2;y3;y4;y5;y6;y7;y8;y9;y1-NH3;y4-NH3;y6-NH3;y6(2+);y7(2+);y9(2+);a2;b2	175.11909401906;288.202905519157;401.286053048362;515.330106004915;614.398612818314;711.45077075099;826.478361300859;883.500182351255;996.546956363451;158.093589763052;498.302064041099;694.420500486094;356.229005882115;413.742487666444;498.777107051674;159.076581021446;187.071458692957	17603.5;3610.2;4738.8;13810.6;9021;111353.2;17084.8;23000.3;32801.2;2027;1842.4;3260.1;15765.4;3565;39991.4;14802.3;8756.8	498.777107051674;711.45077075099;883.500182351255;996.546956363451	Adrenalgland,tissue,Adult,Gel,Elite	HCD/CID	HumanProteome	194	2	191	O75636	sp	Ficolin-3	FCN3
tr|H7BXR3|H7BXR3_HUMAN	361	O94875_243;H7BZK1_187;H7BZX1_189;H7C1R7_119	>sp|O94875|SRBS2_HUMAN Sorbin and SH3 domain-containing protein 2 OS=Homo sapiens OX=9606 GN=SORBS2 PE=1 SV=3;>tr|H7BZK1|H7BZK1_HUMAN Sorbin and SH3 domain-containing protein 2 (Fragment) OS=Homo sapiens OX=9606 GN=SORBS2 PE=1 SV=1;>tr|H7BXR3|H7BXR3_HUMAN	96.208	1	3	601.938	596.607	16243000	71626600	0.226773	1	7	86809	3	0	SLERPMSSASMASDFR	_SLERP(hy)MSSASM(ox)ASDFR_	5	357	372	y1;y2;y3;y4;y5;y6;y7;y8;y14;y1-NH3;y2-NH3;y5-H2O;y7(2+);y13(2+);a2;b2;b4;b6;b7;b8;b8-H2O;b9;b10;b10-H2O;b9(2+);b11(2+)	175.119028305182;322.187347962509;437.213508739693;524.246033774153;595.283900491065;742.320236739317;829.351189182924;900.384179262644;1603.68375016228;158.093789189278;305.160525248917;577.270254355102;415.178186580822;737.826122360105;173.128551794243;201.123503376418;486.266632240999;730.355741671687;817.384607161325;904.418333251008;886.408035145539;975.460242702819;1062.49267732954;1044.478…	18053.6;80179.2;3545.8;26323.4;46039.4;9625.7;11350.2;4377.2;13851.4;1953.3;4565.4;2186.4;3190.9;1761.4;61351.6;15129;8239;9648.4;4184.4;12564.8;9233.8;13652.4;6450.3;7248.2;2723.6;3182.4	173.128551794243;322.187347962509;595.283900491065	Adrenalgland,tissue,Adult,Gel,Elite	HCD/CID	HumanProteome	195	2	192	H7BXR3	tr	Isoform of O94875, Sorbin and SH3 domain-containing protein 2 (Fragment)	SORBS2
sp|O95782|AP2A1_HUMAN	898	-	>sp|O95782|AP2A1_HUMAN AP-2 complex subunit alpha-1 OS=Homo sapiens OX=9606 GN=AP2A1 PE=1 SV=3	53.08	1	3	410.192	404.861	5501100	27363300	0.201039	1	6	6180	3	0	ANHPMDAEVTK	_ANHP(hy)MDAEVTK_	4	895	905	y1;y2;y3;y4;y5;y1-NH3;y2-H2O;y4-H2O;y8(2+);a2;b2;b2-NH3;b3;b3-NH3;b5;b6(2+);b7(2+)	147.112837437347;248.160485285174;347.228555429285;476.27177282029;547.317304816874;130.086197546053;230.150006090487;458.260572382097;453.714898472099;158.092159220068;186.087384993936;169.060499742898;323.146084393955;306.120475129471;567.2451993479;341.636015708386;377.155539859282	40065.6;72207.6;25983.7;24870.6;10217.9;28270;15067.1;18245.4;12955.3;3511.6;2683.6;4140.8;28252.2;9576.5;4118.8;4748.6;7931.6	130.086197546053;147.112837437347;248.160485285174	Adrenalgland,tissue,Adult,Gel,Elite	HCD/CID	HumanProteome	196	2	193	O95782	sp	AP-2 complex subunit alpha-1	AP2A1
sp|P00352|AL1A1_HUMAN	76	Q5SYQ9_76;Q5SYQ8_76;Q5SYQ7_76	>sp|P00352|AL1A1_HUMAN Retinal dehydrogenase 1 OS=Homo sapiens OX=9606 GN=ALDH1A1 PE=1 SV=2;>tr|Q5SYQ9|Q5SYQ9_HUMAN Retinal dehydrogenase 1 OS=Homo sapiens OX=9606 GN=ALDH1A1 PE=1 SV=1;>tr|Q5SYQ8|Q5SYQ8_HUMAN Retinal dehydrogenase 1 (Fragment) OS=Homo sapi	125.75	1	2	603.307	595.309	3465600	216444600	0.0160115	1	5	76486	3	0	QAFQIGSPWR	_QAFQIGSP(hy)WR_	8	69	78	y1;y3;y4;y5;y6;y7;y8;y9;y1-NH3;y3-NH3;y4-H2O;y4-NH3;y5-H2O;y5-NH3;y6-H2O;y6-NH3;y7-H2O;y7-NH3;y8-H2O;a2;b2;b2-NH3;b3;b3-NH3;b4;b4-NH3	175.119122049078;474.245632227831;561.277261511159;618.299471285105;731.383447850496;859.442740438462;1006.51184997909;1077.54992545783;158.092443110378;457.219001915813;543.266694190459;544.248014763217;600.287877235558;601.273007138902;713.370562795441;714.356549691377;841.431610135271;842.415655759199;988.50421082887;172.108287966781;200.103153198954;183.076485696697;347.171302004395;330.14473…	12406.5;8889.9;4565.3;45165.7;25983.8;14522.1;21328.5;5518.2;1999;15042.4;684.1;675.8;2841.3;1279.3;817.7;1429.9;2535.8;8916.8;1840.8;8554.8;8393;2021.7;13734.6;6722.6;990.1;4070.2	618.299471285105;731.383447850496;1006.51184997909	Adrenalgland,tissue,Adult,Gel,Elite	HCD/CID	HumanProteome	197	2	194	P00352	sp	Aldehyde dehydrogenase 1A1	ALDH1A1
sp|P00558|PGK1_HUMAN	71	-	>sp|P00558|PGK1_HUMAN Phosphoglycerate kinase 1 OS=Homo sapiens OX=9606 GN=PGK1 PE=1 SV=3	65.423	0.896408	4	517.514	513.516	40584000	488969600	0.082999	1	7	90964	3	0	SVVLMSHLGRPDGVPMPDK	_SVVLM(ox)SHLGRPDGVP(hy)MPDK_	15	57	75	y1;y2;y3;y5;y7;y11;y12;y13;y14;y15;y16;y17;y1-NH3;y2-H2O;y3-H2O;y16-H2O;y15(2+);a2;b2;b17(2+)	147.112874163454;262.139586885191;359.192252714592;603.278382605536;759.373128496174;1184.57380462161;1297.65682910697;1434.71536502431;1521.75100207867;1668.78038881227;1781.86570818143;1880.93514136275;130.086259529738;244.128255201873;341.181062774032;1763.85612669415;834.900796446242;159.112861640076;187.107810290312;903.462680954973	78855.9;23891.9;179615.8;57131.9;21761.9;45779.3;48369.1;69977.8;135363.2;79277.8;115928.5;112159.7;45815;8372.5;26281.9;13862.4;33451.2;586194.5;110926.5;4613.7	159.112861640076;359.192252714592;1521.75100207867	Adrenalgland,tissue,Adult,Gel,Elite	HCD/CID	HumanProteome	198	2	195	P00558	sp	Phosphoglycerate kinase 1	PGK1
sp|P01009|A1AT_HUMAN	45	A0A024R6I7_45;A0A0G2JRN3_45;G3V5R8_45;G3V387_45;A0A0B4J278_45;G3V544_45	>sp|P01009|A1AT_HUMAN Alpha-1-antitrypsin OS=Homo sapiens OX=9606 GN=SERPINA1 PE=1 SV=3;>tr|A0A024R6I7|A0A024R6I7_HUMAN Alpha-1-antitrypsin OS=Homo sapiens OX=9606 GN=SERPINA1 PE=1 SV=1;>tr|A0A0G2JRN3|A0A0G2JRN3_HUMAN Alpha-1-antitrypsin OS=Homo sapiens OX	48.214	1	3	599.259	593.928	2309400	1265615700	0.00182472	1	14	92419	3	0	TDTSHHDQDHPTFNK	_TDTSHHDQDHP(hy)TFNK_	11	35	49	y1;y2;y3;y4;y12;y13;y14;y1-NH3;y2-NH3;y13-NH3;y14-H2O;y14(2+);a2;b2;b2-H2O;b3;b12;b12-H2O	147.114274097082;261.155589304302;408.22331240931;509.271472637273;1478.6386595901;1579.6846817055;1694.71382460307;130.08770565314;244.129025509091;1562.66639669704;1676.69944267049;847.85905933423;189.086979962279;217.081914586806;199.071419271375;318.129335513231;1388.55797907071;1370.53755007409	17576.6;4824.5;4295.5;2355.6;3298.9;6207.9;978.7;4775.9;3507.6;1684.1;789.3;1064.6;7513.8;8724;1268.1;756.6;2106.5;1632.3	147.114274097082;189.086979962279;217.081914586806	Adrenalgland,tissue,Adult,Gel,Elite	HCD/CID	HumanProteome	199	2	196	P01009	sp	Alpha-1-antitrypsin	SERPINA1
sp|P02452|CO1A1_HUMAN	1159	-	>sp|P02452|CO1A1_HUMAN Collagen alpha-1(I) chain OS=Homo sapiens OX=9606 GN=COL1A1 PE=1 SV=5	54.094	0.816578	2	781.402	757.41	12433000	12433000	1	1	1	12822	1	0.226503	DGLNGLPGPIGPPGPR	_DGLNGLP(hy)GPIGP(hy)P(hy)GPR_	7	1153	1168	y1;y5;y6;y5-NH3;y6-NH3;y8(2+);y10(2+);y11(2+);b2;b3;b3-H2O;b4;b4-NH3;b5;b5-H2O;b5-NH3;b6;b6-H2O;b6-NH3;b7(2+)	175.118490919258;555.297467817397;612.321448792392;538.271013762859;595.294949888005;411.726415556848;496.761289682499;553.308483687859;173.055362879244;286.139618282105;268.12899293573;400.182415578861;383.155611370239;457.203608329739;439.193457191837;440.177387862772;570.298967693248;552.285977809148;553.271462868763;342.17817499714	4298.1;33915.6;74027.9;13060.6;8352.9;15270.1;41628.1;6713;9234.8;30027.1;19605.4;13745;11683.2;60857;17472.9;52934.8;10210.5;6841;7006.6;6698.2	440.177387862772;457.203608329739;496.761289682499;553.271462868763;570.298967693248;612.321448792392	Adrenalgland,tissue,Adult,Gel,Elite	HCD/CID	HumanProteome	200	2	197	P02452	sp	Collagen alpha-1(I) chain	COL1A1
sp|P02452|CO1A1_HUMAN	1018	-	>sp|P02452|CO1A1_HUMAN Collagen alpha-1(I) chain OS=Homo sapiens OX=9606 GN=COL1A1 PE=1 SV=5	160.62	1	3	582.263	566.268	105481000	105481000	1	16	16	19506	1	0.661491	EGAPGAEGSPGRDGSPGAK	_EGAP(hy)GAEGSP(hy)GRDGSP(hy)GAK_	4	1015	1033	y1;y2;y4;y6;y8;y9;y12;y16;y1-NH3;y10(2+);y11(2+);a2;b2;b2-H2O;b3;b3-H2O;b4;b4-H2O	147.112790595652;218.150516306656;388.218425089229;532.282027740806;803.398087421501;860.423507425249;1117.54446994213;1487.69419275103;130.086383697952;487.238875281678;530.764150168129;159.076237284165;187.071336738031;169.060761633862;258.108000799617;240.09850083014;371.155556715151;353.145527717928	5111.7;2970.6;7261.1;5998.9;1250.3;4074.5;15831.1;58538.4;2433.9;5261.9;1576.6;778.3;15407.4;6024.6;3406.4;2030.6;5966.5;4024.7	187.071336738031;353.145527717928;371.155556715151;1117.54446994213;1487.69419275103	Adrenalgland,tissue,Adult,Gel,Elite	HCD/CID	HumanProteome	201	2	10	P02452	sp	Collagen alpha-1(I) chain	COL1A1
sp|P02452|CO1A1_HUMAN	1024	-	>sp|P02452|CO1A1_HUMAN Collagen alpha-1(I) chain OS=Homo sapiens OX=9606 GN=COL1A1 PE=1 SV=5	160.62	1	3	582.263	566.268	105481000	105481000	1	16	16	19506	1	0.495723	EGAPGAEGSPGRDGSPGAK	_EGAP(hy)GAEGSP(hy)GRDGSP(hy)GAK_	10	1015	1033	y1;y2;y4;y6;y8;y9;y12;y16;y1-NH3;y10(2+);y11(2+);a2;b2;b2-H2O;b3;b3-H2O;b4;b4-H2O	147.112790595652;218.150516306656;388.218425089229;532.282027740806;803.398087421501;860.423507425249;1117.54446994213;1487.69419275103;130.086383697952;487.238875281678;530.764150168129;159.076237284165;187.071336738031;169.060761633862;258.108000799617;240.09850083014;371.155556715151;353.145527717928	5111.7;2970.6;7261.1;5998.9;1250.3;4074.5;15831.1;58538.4;2433.9;5261.9;1576.6;778.3;15407.4;6024.6;3406.4;2030.6;5966.5;4024.7	187.071336738031;487.238875281678;860.423507425249;1117.54446994213;1487.69419275103	Adrenalgland,tissue,Adult,Gel,Elite	HCD/CID	HumanProteome	202	2	11	P02452	sp	Collagen alpha-1(I) chain	COL1A1
sp|P02452|CO1A1_HUMAN	1030	-	>sp|P02452|CO1A1_HUMAN Collagen alpha-1(I) chain OS=Homo sapiens OX=9606 GN=COL1A1 PE=1 SV=5	56.817	1	3	582.263	566.268	11469800	11469800	1	4	4	19504	1	0.091514	EGAPGAEGSPGRDGSPGAK	_EGAP(hy)GAEGSP(hy)GRDGSP(hy)GAK_	16	1015	1033	y1;y2;y3;y4;y5;y6;y11;y16;y1-NH3;y6-H2O;y16-H2O;y10(2+);a2;b2;b2-H2O;b3;b3-H2O;b4;b4-H2O;b5;b5-H2O	147.113155446905;218.150359609217;275.172960015405;388.219643755105;475.258813583463;532.282683206587;1060.52080019737;1487.69692071398;130.086311683609;514.271714145997;1469.68456817182;487.239873218341;159.076564996997;187.071539858865;169.061100948079;258.108983773447;240.097836681118;371.156796961785;353.146633509098;428.182566447269;410.167289126425	4621;2087.6;537.3;8363.1;477.2;6459.2;2390.3;39557.8;3343.5;585.2;1794;4073.8;1432.9;10544.6;4789.4;4552.9;1645.8;4107.7;1449.4;417.8;2451.7	187.071539858865;275.172960015405;388.219643755105;1487.69692071398	Adrenalgland,tissue,Adult,Gel,Elite	HCD/CID	HumanProteome	203	2	198	P02452	sp	Collagen alpha-1(I) chain	COL1A1
sp|P02452|CO1A1_HUMAN	757	-	>sp|P02452|CO1A1_HUMAN Collagen alpha-1(I) chain OS=Homo sapiens OX=9606 GN=COL1A1 PE=1 SV=5	75.819	1	3	377.851	372.52	2041660	2041660	1	3	3	29585	1	0.227539	GADGSPGKDGVR	_GADGSP(hy)GKDGVR_	6	752	763	y1;y3;y4;y5;y7;y1-NH3;y4-H2O;y4-NH3;y6(2+);y8(2+);y9(2+);y10(2+);b2;b3;b3-H2O	175.119026141098;331.209070968303;446.235826823164;574.332006649335;744.400094047958;158.092301304094;428.23001527217;429.209713296997;316.179873114461;416.219168490428;444.7299207421;502.244032095767;129.065887008218;244.093100510879;226.082667965209	5593.7;20874.2;24906.5;2965.2;56260.4;1035.7;1297.5;1308.3;3095.8;4849.7;3521.5;9469.9;11349.9;2465.3;668.1	316.179873114461;331.209070968303;446.235826823164;744.400094047958	Adrenalgland,tissue,Adult,Gel,Elite	HCD/CID	HumanProteome	204	2	199	P02452	sp	Collagen alpha-1(I) chain	COL1A1
sp|P02452|CO1A1_HUMAN	919	-	>sp|P02452|CO1A1_HUMAN Collagen alpha-1(I) chain OS=Homo sapiens OX=9606 GN=COL1A1 PE=1 SV=5	60.549	0.999867	2	745.86	721.867	38292270	40083470	0.955313	7	8	75196	3	0	PGEVGPPGPPGPAGEK	_P(hy)GEVGPP(hy)GP(hy)PGPAGEK_	1	919	934	y1;y2;y3;y4;y5;y10;y11;y1-NH3;y2-H2O;y12(2+);a2;b2;b3;b4;b4-H2O;b5;b5-H2O;b6;b6-H2O	147.112739573152;276.15612239284;333.176780954064;404.216508481687;501.274116831756;938.460891742851;1035.52671422054;130.08613380778;258.144960015945;546.778511182228;143.081131850649;171.076347066886;300.118781914959;399.187342254885;381.179414594447;456.208353697483;438.198223026027;553.269820020475;535.260022044183	1080.7;585.1;1424.8;268.1;1315.9;1362.3;7670;822.1;372;259.5;1436.4;7085.8;24207.8;5456.6;756.7;2550;1273.4;537.9;1108.2	171.076347066886;300.118781914959;1035.52671422054	Adrenalgland,tissue,Adult,Gel,Elite	HCD/CID	HumanProteome	205	2	31	P02452	sp	Collagen alpha-1(I) chain	COL1A1
sp|P02452|CO1A1_HUMAN	925	-	>sp|P02452|CO1A1_HUMAN Collagen alpha-1(I) chain OS=Homo sapiens OX=9606 GN=COL1A1 PE=1 SV=5	60.549	0.778861	2	745.86	721.867	40083470	40083470	1	8	8	75184	1	0.0628171	PGEVGPPGPPGPAGEK	_P(hy)GEVGPP(hy)GP(hy)PGPAGEK_	7	919	934	y1;y3;y5;y6;y10;y11;y12;y1-NH3;y8(2+);y9(2+);a2;b2;b3;b4;b4-H2O;b5;b5-H2O;b6;b6-H2O	147.11280068707;333.1766285384;501.274198249517;558.298599500353;938.470133742694;1035.52698398055;1092.5503246369;130.086401057691;384.697311617523;413.212709231358;143.081333312412;171.076339030834;300.118845856456;399.187214900874;381.180283556137;456.214620448004;438.20290706364;553.271464663212;535.260151270803	6886.3;7584.4;8017.4;4580.4;7262.5;41206.9;5122.6;2185.6;2648.8;1225.5;7402.8;33583.4;111815.6;25175.6;2501.2;11877.4;5476;4380.2;3702.7	171.076339030834;300.118845856456;535.260151270803;553.271464663212;938.470133742694;1035.52698398055	Adrenalgland,tissue,Adult,Gel,Elite	HCD/CID	HumanProteome	206	2	33	P02452	sp	Collagen alpha-1(I) chain	COL1A1
sp|P02452|CO1A1_HUMAN	927	-	>sp|P02452|CO1A1_HUMAN Collagen alpha-1(I) chain OS=Homo sapiens OX=9606 GN=COL1A1 PE=1 SV=5	60.549	0.866749	3	744.689	723.363	40083470	40083470	1	8	8	30970	2	0.363968	GETGPAGRPGEVGPPGPPGPAGEK	_GETGP(hy)AGRPGEVGPP(hy)GP(hy)P(hy)GPAGEK_	17	911	934	y1;y3;y5;y6;y8;y10;y11;y1-NH3;y5-H2O;y12(2+);a2;b2;b3;b3-H2O;b4;b4-H2O;b11(2+)	147.112693637532;333.17682193334;501.275253774185;558.297686790997;784.384401773753;954.466147594793;1051.5230481058;130.086136180302;483.259769124036;554.777310012816;159.07637465647;187.071229626214;288.119165589116;270.108438979094;345.143370144276;327.12980609859;513.243702018786	1722.5;2279.8;2498.8;1616.2;3665.3;4238.2;21956;1268.6;353.7;1365.5;8513.9;12179.5;1582.3;2300.2;1421.2;3481.8;632.1	159.07637465647;187.071229626214;1051.5230481058	Adrenalgland,tissue,Adult,Gel,Elite	HCD/CID	HumanProteome	207	2	34	P02452	sp	Collagen alpha-1(I) chain	COL1A1
sp|P02452|CO1A1_HUMAN	928	-	>sp|P02452|CO1A1_HUMAN Collagen alpha-1(I) chain OS=Homo sapiens OX=9606 GN=COL1A1 PE=1 SV=5	60.549	0.866749	3	744.689	723.363	40083470	40083470	1	8	8	30970	2	0.436762	GETGPAGRPGEVGPPGPPGPAGEK	_GETGP(hy)AGRPGEVGPP(hy)GP(hy)P(hy)GPAGEK_	18	911	934	y1;y3;y5;y6;y8;y10;y11;y1-NH3;y5-H2O;y12(2+);a2;b2;b3;b3-H2O;b4;b4-H2O;b11(2+)	147.112693637532;333.17682193334;501.275253774185;558.297686790997;784.384401773753;954.466147594793;1051.5230481058;130.086136180302;483.259769124036;554.777310012816;159.07637465647;187.071229626214;288.119165589116;270.108438979094;345.143370144276;327.12980609859;513.243702018786	1722.5;2279.8;2498.8;1616.2;3665.3;4238.2;21956;1268.6;353.7;1365.5;8513.9;12179.5;1582.3;2300.2;1421.2;3481.8;632.1	159.07637465647;187.071229626214;1051.5230481058	Adrenalgland,tissue,Adult,Gel,Elite	HCD/CID	HumanProteome	208	2	35	P02452	sp	Collagen alpha-1(I) chain	COL1A1
sp|P02452|CO1A1_HUMAN	973	-	>sp|P02452|CO1A1_HUMAN Collagen alpha-1(I) chain OS=Homo sapiens OX=9606 GN=COL1A1 PE=1 SV=5	99.161	1	2	664.828	648.833	56833200	56833200	1	5	5	31343	1	0.299334	GFPGLPGPSGEPGK	_GFP(hy)GLP(hy)GPSGEPGK_	3	971	984	y1;y2;y3;y5;y6;y7;y8;y9;y10;y11;y12;y1-NH3;y3-NH3;y7-H2O;y8-NH3;y9-H2O;y9-NH3;y7(2+);y9(2+);y10(2+);y12(2+);a2;b2;b3;b4	147.112850858763;204.134256534471;301.186672835773;487.24804968911;574.281752933432;671.334034698144;728.355885197766;841.404288804428;954.491348453907;1011.51166611144;1124.55845867007;130.086546181738;284.160041955015;653.321598954232;711.328616694818;823.394076082923;824.375664207131;336.169977482612;421.205095667264;477.746535471271;562.781367887907;177.102134440872;205.096718038569;318.14316…	4371.9;4124.7;26617.9;7682.5;1228.7;14159.3;11299.3;123707.4;3180.5;6144.3;13695.5;1746;33699.1;1144.6;1054;7044.6;6710.6;3295.8;24568.6;4238.7;7398.8;21313.6;5716.5;1744.9;6737.7	177.102134440872;284.160041955015;301.186672835773;562.781367887907;841.404288804428;1124.55845867007	Adrenalgland,tissue,Adult,Gel,Elite	HCD/CID	HumanProteome	209	2	200	P02452	sp	Collagen alpha-1(I) chain	COL1A1
sp|P02452|CO1A1_HUMAN	976	-	>sp|P02452|CO1A1_HUMAN Collagen alpha-1(I) chain OS=Homo sapiens OX=9606 GN=COL1A1 PE=1 SV=5	99.161	0.999683	2	664.828	648.833	56833200	56833200	1	5	5	31343	1	0.468713	GFPGLPGPSGEPGK	_GFP(hy)GLP(hy)GPSGEPGK_	6	971	984	y1;y2;y3;y5;y6;y7;y8;y9;y10;y11;y12;y1-NH3;y3-NH3;y7-H2O;y8-NH3;y9-H2O;y9-NH3;y7(2+);y9(2+);y10(2+);y12(2+);a2;b2;b3;b4	147.112850858763;204.134256534471;301.186672835773;487.24804968911;574.281752933432;671.334034698144;728.355885197766;841.404288804428;954.491348453907;1011.51166611144;1124.55845867007;130.086546181738;284.160041955015;653.321598954232;711.328616694818;823.394076082923;824.375664207131;336.169977482612;421.205095667264;477.746535471271;562.781367887907;177.102134440872;205.096718038569;318.14316…	4371.9;4124.7;26617.9;7682.5;1228.7;14159.3;11299.3;123707.4;3180.5;6144.3;13695.5;1746;33699.1;1144.6;1054;7044.6;6710.6;3295.8;24568.6;4238.7;7398.8;21313.6;5716.5;1744.9;6737.7	284.160041955015;301.186672835773;421.205095667264;728.355885197766;841.404288804428	Adrenalgland,tissue,Adult,Gel,Elite	HCD/CID	HumanProteome	210	2	201	P02452	sp	Collagen alpha-1(I) chain	COL1A1
sp|P02452|CO1A1_HUMAN	982	-	>sp|P02452|CO1A1_HUMAN Collagen alpha-1(I) chain OS=Homo sapiens OX=9606 GN=COL1A1 PE=1 SV=5	99.161	0.998968	2	672.825	648.833	51152800	56833200	0.900051	4	5	31341	1	0.160738	GFPGLPGPSGEPGK	_GFP(hy)GLP(hy)GPSGEP(hy)GK_	12	971	984	y1;y2;y3;y5;y6;y7;y8;y9;y10;y11;y12;y1-NH3;y2-NH3;y9-H2O;y7(2+);y9(2+);y10(2+);y12(2+);a2;b2;b3;b4;b5	147.112598741907;204.133799146055;317.181360578373;503.242908015461;590.275591778134;687.329192142293;744.352363542121;857.399201045958;970.487918447463;1027.50212516098;1140.55286246245;130.086542682867;187.107403647462;839.387974842038;344.168727944606;429.202342154517;485.743311378897;570.77866621991;177.102084848184;205.096832420839;318.143622974231;375.165218282706;488.249538997052	1509.3;618.5;7361.9;685.6;638;4048.3;4085.8;46091.7;1292;1496.9;3939.4;952.8;618.4;2190;1944.3;6919.3;887.2;3080.3;5667.3;1757.8;706.3;1932.6;1613.2	187.107403647462;204.133799146055;317.181360578373;429.202342154517;857.399201045958	Adrenalgland,tissue,Adult,Gel,Elite	HCD/CID	HumanProteome	211	2	202	P02452	sp	Collagen alpha-1(I) chain	COL1A1
sp|P02452|CO1A1_HUMAN	544	-	>sp|P02452|CO1A1_HUMAN Collagen alpha-1(I) chain OS=Homo sapiens OX=9606 GN=COL1A1 PE=1 SV=5	102.5	0.999117	2	629.799	613.804	192437950	192437950	1	15	15	33497	1	0.224661	GLTGSPGSPGPDGK	_GLTGSP(hy)GSP(hy)GPDGK_	6	539	552	y1;y2;y3;y4;y5;y6;y7;y8;y9;y10;y11;y12;y1-NH3;y4-H2O;y5-H2O;y6-H2O;y7-H2O;y9-H2O;y10-H2O;y12-H2O;y10(2+);a2;b2;b3;b5;b5-H2O;b7;b7-H2O;b8;b8-H2O;b10;b10-H2O	147.114365826567;204.134327473778;319.161947764913;416.213740355749;473.234929789311;586.280551065115;673.315014253438;730.337356556925;843.384192807641;930.417767183567;987.438635197848;1088.48621662617;130.087948803207;398.203437821968;455.223693583776;568.272986970434;655.306479355506;825.374635651833;912.412343197378;1070.48610602693;465.711100383372;143.119454863261;171.112964985782;272.1604…	7982.6;3714.2;1960.5;8889.5;2680.5;24187.5;4219.7;3596.2;27760.8;3254.3;5730.6;4026.6;1280.1;4428.3;810.5;2666.3;1847;3007.8;316.9;669.5;937.2;9408.4;5554.5;2157.5;8889.5;4428.3;24187.5;2666.3;4219.7;1847;27760.8;3007.8	398.203437821968;416.213740355749;586.280551065115;843.384192807641	Adrenalgland,tissue,Adult,Gel,Elite	HCD/CID	HumanProteome	212	2	203	P02452	sp	Collagen alpha-1(I) chain	COL1A1
sp|P02452|CO1A1_HUMAN	547	-	>sp|P02452|CO1A1_HUMAN Collagen alpha-1(I) chain OS=Homo sapiens OX=9606 GN=COL1A1 PE=1 SV=5	102.5	0.78963	2	629.799	613.804	130899950	192437950	0.680219	14	15	33499	1	0.265335	GLTGSPGSPGPDGK	_GLTGSP(hy)GSP(hy)GPDGK_	9	539	552	y1;y2;y4;y5;y6;y1-NH3;y4-H2O;y6-H2O;y9(2+);y10(2+);a2;b2;b3;b3-H2O;b4;b4-H2O;b5;b5-H2O;b7;b7-H2O;b10(2+)	147.11274870713;204.13408893979;416.213527673077;473.23517060831;586.294706532603;130.086058811875;398.202863935305;568.283380477606;422.195254324555;465.717642963362;143.117791253904;171.112724423089;272.1603673897;254.149470270921;329.181295916846;311.170934472899;416.213527673077;398.202863935305;586.294706532603;568.283380477606;422.195254324555	3634.5;4233;7064.3;3466.3;28373.5;1314.1;5777.4;4095.9;13817.8;1969.6;15576.9;10666.6;4266.8;1519.9;1237.3;3687.1;7064.3;5777.4;28373.5;4095.9;13817.8	143.117791253904;473.23517060831;568.283380477606;586.294706532603	Adrenalgland,tissue,Adult,Gel,Elite	HCD/CID	HumanProteome	213	2	204	P02452	sp	Collagen alpha-1(I) chain	COL1A1
sp|P02452|CO1A1_HUMAN	436	-	>sp|P02452|CO1A1_HUMAN Collagen alpha-1(I) chain OS=Homo sapiens OX=9606 GN=COL1A1 PE=1 SV=5	40.317	1	2	545.244	529.249	2978800	2978800	1	1	1	33897	1	0.385619	GNSGEPGAPGSK	_GNSGEP(hy)GAP(hy)GSK_	6	431	442	y1;y2;y4;y5;y6;y2-H2O;y4-H2O;y7(2+);a2;b2;b2-NH3;b3;b3-H2O;b3-NH3;b5;b5-H2O;b5-NH3	147.112789268358;234.144841407568;404.213318189006;475.250699352232;532.280779856533;216.134227472869;386.203494186177;323.163539560057;144.076768009326;172.071562170345;155.045074492504;259.103310979986;241.093048131134;242.077105226856;445.168455455089;427.156624387304;428.14093867255	2509.9;4446.1;64283.2;5804.9;5293;2164.5;5546;15927;1799;14987.6;8126.8;4708.4;3219.2;4257.8;1978.6;3521.2;2412.7	172.071562170345;323.163539560057;404.213318189006;427.156624387304;532.280779856533	Adrenalgland,tissue,Adult,Gel,Elite	HCD/CID	HumanProteome	214	2	205	P02452	sp	Collagen alpha-1(I) chain	COL1A1
sp|P02452|CO1A1_HUMAN	439	-	>sp|P02452|CO1A1_HUMAN Collagen alpha-1(I) chain OS=Homo sapiens OX=9606 GN=COL1A1 PE=1 SV=5	40.317	1	2	545.244	529.249	2978800	2978800	1	1	1	33897	2	0.240806	GNSGEPGAPGSK	_GNSGEP(hy)GAP(hy)GSK_	9	431	442	y1;y2;y4;y5;y6;y2-H2O;y4-H2O;y7(2+);a2;b2;b2-NH3;b3;b3-H2O;b3-NH3;b5;b5-H2O;b5-NH3	147.112789268358;234.144841407568;404.213318189006;475.250699352232;532.280779856533;216.134227472869;386.203494186177;323.163539560057;144.076768009326;172.071562170345;155.045074492504;259.103310979986;241.093048131134;242.077105226856;445.168455455089;427.156624387304;428.14093867255	2509.9;4446.1;64283.2;5804.9;5293;2164.5;5546;15927;1799;14987.6;8126.8;4708.4;3219.2;4257.8;1978.6;3521.2;2412.7	172.071562170345;323.163539560057;404.213318189006	Adrenalgland,tissue,Adult,Gel,Elite	HCD/CID	HumanProteome	215	2	206	P02452	sp	Collagen alpha-1(I) chain	COL1A1
sp|P02452|CO1A1_HUMAN	1086	-	>sp|P02452|CO1A1_HUMAN Collagen alpha-1(I) chain OS=Homo sapiens OX=9606 GN=COL1A1 PE=1 SV=5	137.62	0.999999	2	426.72	418.722	2048800	125540050	0.0163199	1	10	34014	1	0.299508	GPAGPQGPR	_GP(hy)AGPQGPR_	2	1085	1093	y1;y2;y3;y4;y5;y6;y7;y8;y1-NH3;y2-NH3;y3-NH3;y4-NH3;y5-NH3;y6-NH3;y7-NH3;y6(2+);a2;b2;b3;b4;b5;b6;b8	175.119173179115;272.172177638407;329.193383393025;457.251185176478;554.304958537173;611.326283401312;682.363872312861;795.41040836898;158.092862999442;255.146115820446;312.164556432668;440.224466571347;537.277341905928;594.297972602263;665.339361374542;306.166846554358;143.081789968217;171.076771539446;242.113850534532;299.134395460106;396.187875915247;524.251742724853;678.326962240781	3485.6;1243.8;7076.6;3897.6;28261.6;33846.3;24769;5788.3;546.5;1229.8;1289.2;1172.6;833.7;1451.1;411.3;1997.8;12861.6;16690.1;3797.9;1939.1;896.8;421.2;700.9	143.081789968217;171.076771539446;554.304958537173;611.326283401312;682.363872312861	Adrenalgland,tissue,Adult,Gel,Elite	HCD/CID	HumanProteome	216	2	207	P02452	sp	Collagen alpha-1(I) chain	COL1A1
sp|P02452|CO1A1_HUMAN	997	-	>sp|P02452|CO1A1_HUMAN Collagen alpha-1(I) chain OS=Homo sapiens OX=9606 GN=COL1A1 PE=1 SV=5	102.89	0.987585	2	916.933	892.941	33270500	33270500	1	4	4	34534	1	1.33112	GPPGPMGPPGLAGPPGESGR	_GPP(hy)GPMGPP(hy)GLAGP(hy)PGESGR_	3	995	1014	y1;y2;y9;y10;y11;y12;y13;y14;y15;y16;y17;y18;y19;y13-H2O;y14-NH3;y18-H2O;y17(2+);a2;b2;b3;b9;b10;b11;b12;b13	175.120487667184;232.143622668689;843.395554299848;956.483308578824;1013.50254867368;1126.55066206581;1223.60266000782;1280.62388397701;1411.66871254824;1508.71879681403;1565.74198346761;1678.78780214479;1775.83746547502;1205.58681329382;1263.605894814;1660.80017287102;783.359825789615;127.086741218353;155.08187622597;268.134194217371;820.35177378176;877.380144227198;990.461595718753;1061.5069897…	1943.8;970.7;13965.7;2007.5;3238.8;22048.5;52066.4;42463.7;7929.9;16374.4;22975.4;105021.3;34627.3;5427.9;1016.4;2531.9;524.2;43121.7;22327.2;5825.7;675.2;577.8;2771.8;4842.6;3304.2	127.086741218353;1223.60266000782;1565.74198346761;1678.78780214479	Adrenalgland,tissue,Adult,Gel,Elite	HCD/CID	HumanProteome	217	2	208	P02452	sp	Collagen alpha-1(I) chain	COL1A1
sp|P02452|CO1A1_HUMAN	1003	-	>sp|P02452|CO1A1_HUMAN Collagen alpha-1(I) chain OS=Homo sapiens OX=9606 GN=COL1A1 PE=1 SV=5	102.89	0.833035	2	916.933	892.941	31244400	33270500	0.939102	3	4	34534	1	0.147014	GPPGPMGPPGLAGPPGESGR	_GPP(hy)GPMGPP(hy)GLAGP(hy)PGESGR_	9	995	1014	y1;y2;y9;y10;y11;y12;y13;y14;y15;y16;y17;y18;y19;y13-H2O;y14-NH3;y18-H2O;y17(2+);a2;b2;b3;b9;b10;b11;b12;b13	175.120487667184;232.143622668689;843.395554299848;956.483308578824;1013.50254867368;1126.55066206581;1223.60266000782;1280.62388397701;1411.66871254824;1508.71879681403;1565.74198346761;1678.78780214479;1775.83746547502;1205.58681329382;1263.605894814;1660.80017287102;783.359825789615;127.086741218353;155.08187622597;268.134194217371;820.35177378176;877.380144227198;990.461595718753;1061.5069897…	1943.8;970.7;13965.7;2007.5;3238.8;22048.5;52066.4;42463.7;7929.9;16374.4;22975.4;105021.3;34627.3;5427.9;1016.4;2531.9;524.2;43121.7;22327.2;5825.7;675.2;577.8;2771.8;4842.6;3304.2	127.086741218353;820.35177378176;1013.50254867368;1126.55066206581;1223.60266000782;1678.78780214479	Adrenalgland,tissue,Adult,Gel,Elite	HCD/CID	HumanProteome	218	2	209	P02452	sp	Collagen alpha-1(I) chain	COL1A1
sp|P02452|CO1A1_HUMAN	1009	-	>sp|P02452|CO1A1_HUMAN Collagen alpha-1(I) chain OS=Homo sapiens OX=9606 GN=COL1A1 PE=1 SV=5	102.89	0.83749	2	916.933	892.941	33270500	33270500	1	4	4	34533	1	0.151682	GPPGPMGPPGLAGPPGESGR	_GPP(hy)GPMGPP(hy)GLAGPP(hy)GESGR_	15	995	1014	y1;y2;y3;y5;y6;y13;y9(2+);y12(2+);a2;b2;b3;b4;b5;b6;b7	175.118427126173;232.140298618635;319.172166657047;505.24323265154;618.296270834213;1223.62391028455;422.206781978717;563.786951539541;127.086475040634;155.081541368611;268.129220657846;325.150212828085;422.206781978717;553.244257065141;610.277184162738	1438.6;439.4;3814.3;830.1;3128.2;12674.5;2050.1;2994.1;28576.2;15980.1;5388.3;5529.7;2050.1;9536.2;9550.3	127.086475040634;155.081541368611;505.24323265154;618.296270834213;1223.62391028455	Adrenalgland,tissue,Adult,Gel,Elite	HCD/CID	HumanProteome	219	2	210	P02452	sp	Collagen alpha-1(I) chain	COL1A1
sp|P02452|CO1A1_HUMAN	223	P12107_936;P20908_966;A0A140T9I7_781;H0YIS1_787;A0A140TA54_787;Q4VXY6_808;A0A140T9N1_808;A0A140TA43_894;A0A0G2JL35_894;A0A0C4DFS1_894;Q15485_77	>sp|P02452|CO1A1_HUMAN Collagen alpha-1(I) chain OS=Homo sapiens OX=9606 GN=COL1A1 PE=1 SV=5;>sp|P12107|COBA1_HUMAN Collagen alpha-1(XI) chain OS=Homo sapiens OX=9606 GN=COL11A1 PE=1 SV=4;>sp|P20908|CO5A1_HUMAN Collagen alpha-1(V) chain OS=Homo sapiens OX=	97.473	0.999365	2	369.693	353.698	0	0		0	0	34537	1	0.604588	GPPGPPGK	_GPP(hy)GP(hy)PGK_	3	221	228	y1;y2;y4;y5;y6;y1-NH3;y6(2+);y7(2+);a2;b2;b3;b4;b5;b6;b7;b6(2+)	147.112952370667;204.134482129546;414.234348982535;471.255924059248;584.303927619504;130.086244162312;292.655701553357;341.181709692675;127.086580957445;155.081616720891;268.129330523668;325.15051376884;438.198258420878;535.251261772294;592.272631245487;268.129330523668	24636.7;14543.8;444820.9;128089.4;591855.5;19978.3;41806;37154.9;539648.1;185913.2;62266.8;15383.8;29996.7;3528.6;2080.1;62266.8	127.086580957445;155.081616720891;414.234348982535;584.303927619504	Adrenalgland,tissue,Adult,Gel,Elite	HCD/CID	HumanProteome	220	2	211	P02452	sp	Collagen alpha-1(I) chain	COL1A1
sp|P02452|CO1A1_HUMAN	1144	-	>sp|P02452|CO1A1_HUMAN Collagen alpha-1(I) chain OS=Homo sapiens OX=9606 GN=COL1A1 PE=1 SV=5	125.54	0.999851	2	456.233	448.235	74396650	74396650	1	14	14	34580	1	0.443812	GPPGSAGAPGK	_GPP(hy)GSAGAPGK_	3	1142	1152	y1;y2;y3;y4;y5;y6;y7;y8;y9;y1-NH3;y3-NH3;y9-H2O;y9(2+);y10(2+);a2;b2;b3;b4;b8;b8-H2O	147.112746790449;204.134119376957;301.186672561927;372.223588146831;429.245136977883;500.281198102248;587.314046513823;644.336390451777;757.383382700789;130.08613555417;284.157092366075;739.371684812847;379.195739318022;427.720845842204;127.086427154356;155.081413054522;268.126577483387;325.145838553068;611.277709971308;593.267680360727	14524.4;5495.4;41801.3;4156.4;6489.4;3699.4;3861.5;9146.4;63625.5;10330.3;1608.1;3972.8;6345.8;5810.5;58164;23720.5;2913.8;2562;1800.1;1713.7	127.086427154356;155.081413054522;301.186672561927;757.383382700789	Adrenalgland,tissue,Adult,Gel,Elite	HCD/CID	HumanProteome	221	2	212	P02452	sp	Collagen alpha-1(I) chain	COL1A1
sp|P02452|CO1A1_HUMAN	1150	-	>sp|P02452|CO1A1_HUMAN Collagen alpha-1(I) chain OS=Homo sapiens OX=9606 GN=COL1A1 PE=1 SV=5	125.54	1	2	464.23	448.235	45922370	74396650	0.617264	7	14	34572	1	0.11827	GPPGSAGAPGK	_GPP(hy)GSAGAP(hy)GK_	9	1142	1152	y1;y2;y3;y4;y5;y6;y7;y8;y9;y10;y1-NH3;y7-H2O;y9-H2O;a2;b2;b3;b4;b5;b5-H2O;b8;b8-H2O;b6(2+)	147.112737879988;204.134299521464;317.181618837878;388.218492458369;445.239571552097;516.27639449267;603.308810367079;660.331482493091;773.377913465506;870.428506784644;130.086176452034;585.293172264552;755.371184929316;127.086470496803;155.081508618176;268.127291800848;325.148737656511;412.180943427017;394.170101495823;611.277285856965;593.267802510604;242.112828263815	2113.9;1756.2;21445.3;2250;3143.8;2462.6;2203.8;3626;49086.5;2660.8;605.6;197.9;3026.7;35248.8;14031.3;1320.6;515.2;590.3;726.2;678.8;440.6;359.6	127.086470496803;204.134299521464;317.181618837878;611.277285856965;773.377913465506	Adrenalgland,tissue,Adult,Gel,Elite	HCD/CID	HumanProteome	222	2	213	P02452	sp	Collagen alpha-1(I) chain	COL1A1
sp|P02452|CO1A1_HUMAN	417	-	>sp|P02452|CO1A1_HUMAN Collagen alpha-1(I) chain OS=Homo sapiens OX=9606 GN=COL1A1 PE=1 SV=5	66.215	0.999862	2	667.82	643.828	2429250	203637320	0.0119293	2	29	34750	2	0.506789	GPSGPQGPGGPPGPK	_GP(hy)SGPQGP(hy)GGPP(hy)GPK_	2	416	430	y1;y2;y3;y4;y5;y6;y11;y14;y12(2+);a2;b2;b3;b3-H2O;b4;b4-H2O;b6;b6-H2O;b7	147.112742853267;244.165645896299;301.18752828713;414.23358262778;511.294466863466;568.310362528418;1020.51145578432;1277.63609027921;539.278446550749;143.081536030687;171.076394978974;258.108307428035;240.097962902626;315.129449466257;297.119116475283;540.249829053147;522.237373689586;597.271056251966	1028.4;1308.4;748.5;1547.6;4698.7;1625.8;2814.7;1065;1116;3936.9;3039.5;1044.8;1243.2;1417.2;1352.1;684.7;446.6;302.4	143.081536030687;171.076394978974;511.294466863466	Adrenalgland,tissue,Adult,Gel,Elite	HCD/CID	HumanProteome	223	2	214	P02452	sp	Collagen alpha-1(I) chain	COL1A1
sp|P02452|CO1A1_HUMAN	423	-	>sp|P02452|CO1A1_HUMAN Collagen alpha-1(I) chain OS=Homo sapiens OX=9606 GN=COL1A1 PE=1 SV=5	134.37	0.998122	2	659.823	643.828	34832160	203637320	0.17105	11	29	34720	1	0.187622	GPSGPQGPGGPPGPK	_GPSGPQGPGGP(hy)P(hy)GPK_	8	416	430	y1;y2;y3;y4;y5;y6;y7;y11;y8(2+);y10(2+);y12(2+);a2;b2;b3;b3-H2O;b4;b4-H2O;b6;b6-H2O;b6-NH3;b7;b7-H2O;b7-NH3	147.11271771296;244.165405035755;301.18713454895;414.23490866229;527.283434131912;584.314128171124;641.337897202324;1020.51031104122;369.692747078242;462.237354165336;539.278139708211;127.086540645443;155.081538482925;242.113512385387;224.102698011592;299.13487714764;281.12434922557;524.246596146292;506.235336428888;507.226444988559;581.277976580236;563.267649727431;564.250659384617	1612.2;4371.8;3051.2;4335.5;17287;5711.1;4293.9;9883.1;1433.2;868;1726.8;16072.5;10558.8;4861.4;5579.5;4442.4;3818.5;1624.6;1430.9;1482.1;816.5;1022.3;659.2	127.086540645443;155.081538482925;369.692747078242;527.283434131912;563.267649727431;641.337897202324	Adrenalgland,tissue,Adult,Gel,Elite	HCD/CID	HumanProteome	224	2	37	P02452	sp	Collagen alpha-1(I) chain	COL1A1
sp|P02452|CO1A1_HUMAN	426	-	>sp|P02452|CO1A1_HUMAN Collagen alpha-1(I) chain OS=Homo sapiens OX=9606 GN=COL1A1 PE=1 SV=5	98	0.973263	2	667.82	643.828	11645930	203637320	0.0571896	3	29	34749	1	0.718684	GPSGPQGPGGPPGPK	_GPSGPQGP(hy)GGP(hy)P(hy)GPK_	11	416	430	y1;y2;y3;y4;y5;y11;y1-NH3;y11-NH3;y8(2+);a2;b2;b3;b3-H2O;b4;b4-H2O;b5;b6;b6-H2O;b6-NH3;b7;b7-H2O;b13(2+)	147.113205152558;244.16529623741;301.187208201945;414.236305710881;527.292035762637;1036.5249944724;130.086366013287;1019.49289836376;377.693779872694;127.086618998797;155.081627577208;242.113606841978;224.103081367707;299.13476832725;281.124447462826;396.190147616204;524.255694305373;506.243520738696;507.226896504989;581.279362751953;563.268121154284;546.242626897794	437.6;2218.5;1233.2;2699.7;8537.6;5511.8;356;1032.9;510.1;8720.9;5956.6;3321;3447.1;2588.8;2867.9;267.8;792.9;441.2;637;298.7;366.9;346.1	127.086618998797;155.081627577208;414.236305710881;527.292035762637	Adrenalgland,tissue,Adult,Gel,Elite	HCD/CID	HumanProteome	225	2	215	P02452	sp	Collagen alpha-1(I) chain	COL1A1
sp|P02452|CO1A1_HUMAN	427	-	>sp|P02452|CO1A1_HUMAN Collagen alpha-1(I) chain OS=Homo sapiens OX=9606 GN=COL1A1 PE=1 SV=5	135.24	0.908736	2	667.82	643.828	142687960	203637320	0.700697	24	29	34751	1	0.306565	GPSGPQGPGGPPGPK	_GPSGPQGP(hy)GGPP(hy)GP(hy)K_	12	416	430	y1;y2;y3;y4;y5;y6;y11;y12;y1-NH3;y11-NH3;a2;b2;b3;b3-H2O;b4;b4-H2O;b6;b6-H2O;b6-NH3;b7;b7-H2O;b7-NH3	147.112667394509;260.160572728408;317.181691141098;430.228780850671;527.283449254966;584.31432096077;1036.50582100776;1093.54523219637;130.085828213613;1019.48272541305;127.086496635153;155.08150711433;242.113432640008;224.10279992603;299.134895182916;281.124419666257;524.246874522714;506.236536878199;507.227103380298;581.27628915101;563.265119304318;564.250702652978	2183.6;4674.9;1973.5;6016.4;14057.9;3171.6;9559.1;2008.2;714.8;1708.4;11297.6;8070.9;3914;3900.9;4614.7;4446.7;1897.7;1629.1;1225.7;1510.8;832.8;715	127.086496635153;317.181691141098;430.228780850671;527.283449254966;1036.50582100776	Adrenalgland,tissue,Adult,Gel,Elite	HCD/CID	HumanProteome	226	2	38	P02452	sp	Collagen alpha-1(I) chain	COL1A1
sp|P02452|CO1A1_HUMAN	429	-	>sp|P02452|CO1A1_HUMAN Collagen alpha-1(I) chain OS=Homo sapiens OX=9606 GN=COL1A1 PE=1 SV=5	82.069	0.991273	2	667.82	643.828	71563630	203637320	0.351427	11	29	34751	1	0.45024	GPSGPQGPGGPPGPK	_GPSGPQGP(hy)GGPP(hy)GP(hy)K_	14	416	430	y1;y2;y3;y4;y5;y6;y11;y12;y1-NH3;y11-NH3;a2;b2;b3;b3-H2O;b4;b4-H2O;b6;b6-H2O;b6-NH3;b7;b7-H2O;b7-NH3	147.112667394509;260.160572728408;317.181691141098;430.228780850671;527.283449254966;584.31432096077;1036.50582100776;1093.54523219637;130.085828213613;1019.48272541305;127.086496635153;155.08150711433;242.113432640008;224.10279992603;299.134895182916;281.124419666257;524.246874522714;506.236536878199;507.227103380298;581.27628915101;563.265119304318;564.250702652978	2183.6;4674.9;1973.5;6016.4;14057.9;3171.6;9559.1;2008.2;714.8;1708.4;11297.6;8070.9;3914;3900.9;4614.7;4446.7;1897.7;1629.1;1225.7;1510.8;832.8;715	127.086496635153;130.085828213613;147.112667394509;260.160572728408;527.283449254966;1036.50582100776	Adrenalgland,tissue,Adult,Gel,Elite	HCD/CID	HumanProteome	227	2	216	P02452	sp	Collagen alpha-1(I) chain	COL1A1
sp|P02452|CO1A1_HUMAN	583	-	>sp|P02452|CO1A1_HUMAN Collagen alpha-1(I) chain OS=Homo sapiens OX=9606 GN=COL1A1 PE=1 SV=5	85.813	1	2	589.287	573.292	27884400	27884400	1	9	9	35006	1	0.236384	GQAGVMGFPGPK	_GQAGVMGFP(hy)GP(hy)K_	9	575	586	y1;y2;y3;y4;y5;y6;y7;y8;y9;y10;y1-NH3;y2-NH3;a2;b2;b2-NH3;b3;b3-NH3;b4;b4-NH3	147.113905310051;260.160136318645;317.179974195352;430.228228012671;577.296332175795;634.319085843831;765.360345416943;864.427569364958;921.448993011203;992.48459677724;130.087403811476;243.133599067245;158.092422631207;186.08718668182;169.060763675451;257.123882215525;240.098207240682;314.146017091918;297.119389365781	3660;7363.3;2988.1;41719;3171.8;7095.9;11892.9;2659.3;8140.9;8786;1789.1;2233.5;3333.4;18856.7;8036.2;2275.5;1559.6;1427.5;2061.1	186.08718668182;317.179974195352;430.228228012671;765.360345416943	Adrenalgland,tissue,Adult,Gel,Elite	HCD/CID	HumanProteome	228	2	217	P02452	sp	Collagen alpha-1(I) chain	COL1A1
sp|P02452|CO1A1_HUMAN	585	-	>sp|P02452|CO1A1_HUMAN Collagen alpha-1(I) chain OS=Homo sapiens OX=9606 GN=COL1A1 PE=1 SV=5	50.484	1	2	589.287	573.292	12694700	27884400	0.455262	5	9	35006	1	0.431069	GQAGVMGFPGPK	_GQAGVMGFP(hy)GP(hy)K_	11	575	586	y1;y2;y3;y4;y5;y6;y7;y8;y9;y10;y1-NH3;y2-NH3;a2;b2;b2-NH3;b3;b3-NH3;b4;b4-NH3	147.113905310051;260.160136318645;317.179974195352;430.228228012671;577.296332175795;634.319085843831;765.360345416943;864.427569364958;921.448993011203;992.48459677724;130.087403811476;243.133599067245;158.092422631207;186.08718668182;169.060763675451;257.123882215525;240.098207240682;314.146017091918;297.119389365781	3660;7363.3;2988.1;41719;3171.8;7095.9;11892.9;2659.3;8140.9;8786;1789.1;2233.5;3333.4;18856.7;8036.2;2275.5;1559.6;1427.5;2061.1	147.113905310051;186.08718668182;243.133599067245;260.160136318645;430.228228012671;765.360345416943	Adrenalgland,tissue,Adult,Gel,Elite	HCD/CID	HumanProteome	229	2	218	P02452	sp	Collagen alpha-1(I) chain	COL1A1
sp|P02452|CO1A1_HUMAN	313	-	>sp|P02452|CO1A1_HUMAN Collagen alpha-1(I) chain OS=Homo sapiens OX=9606 GN=COL1A1 PE=1 SV=5	178.67	1	2	548.286	532.291	165947400	165947400	1	17	17	35422	1	0.214723	GRPGAPGPAGAR	_GRP(hy)GAP(hy)GPAGAR_	3	311	322	y1;y3;y5;y6;y7;y8;y9;y10;y11;y1-NH3;y3-NH3;y5-NH3;y7-NH3;y10-NH3;y11-NH3;y8(2+);a2;b2;b2-NH3;b4;b4-NH3;b5;b5-NH3;b7;b8;b9;b10;b11;b7(2+);b9(2+)	175.119033931236;303.178484528755;471.267809506664;528.28336093009;641.33593347874;712.373478749486;769.39337709073;882.442078011789;1038.54128972429;158.092416460354;286.150656479706;454.241037263913;624.308983717909;865.416313221138;1021.51579127045;356.689381765834;186.135138300395;214.129776975496;197.103307805658;384.195741147577;367.172154772409;455.23571496282;438.208138955096;625.30528987…	12402.5;1103.4;1752.1;2962.3;26170.4;2836.7;4100.8;63365.8;2097;3652.5;3042.4;1032.5;2158.5;2063.7;4736;904.7;170.5;12637.1;19757;646.4;1442.4;4965.3;2544.8;8082.3;2552.8;5476.7;8114.8;7222.3;432.1;1653.1	197.103307805658;214.129776975496;641.33593347874;882.442078011789	Adrenalgland,tissue,Adult,Gel,Elite	HCD/CID	HumanProteome	230	2	39	P02452	sp	Collagen alpha-1(I) chain	COL1A1
sp|P02452|CO1A1_HUMAN	316	-	>sp|P02452|CO1A1_HUMAN Collagen alpha-1(I) chain OS=Homo sapiens OX=9606 GN=COL1A1 PE=1 SV=5	178.67	1	3	365.86	355.197	165947400	165947400	1	17	17	35430	1	0.874586	GRPGAPGPAGAR	_GRP(hy)GAP(hy)GPAGAR_	6	311	322	y1;y2;y3;y4;y5;y6;y1-NH3;y2-NH3;y3-NH3;y4-NH3;y5-NH3;y6-NH3;y7(2+);b2;b2-NH3;b4;b5;b6(2+);b7(2+);b8(2+)	175.119164773836;246.157008615179;303.177865884197;374.214765597661;471.267565121019;528.298057341851;158.092529658265;229.12968714591;286.151396263487;357.1911999579;454.245208414515;511.263669171651;321.171811356459;214.132154545364;197.10334945137;384.200366374968;455.236348027689;284.645837546916;313.156056308016;361.685515865066	7216.1;484.6;7731.8;13202.3;10501.3;11794.7;2098.1;354.9;1589.1;973.5;794.6;1540.6;3972.3;1032.2;2609.3;2545.5;12858.9;2848.1;996;638.9	321.171811356459;374.214765597661;455.236348027689;528.298057341851	Adrenalgland,tissue,Adult,Gel,Elite	HCD/CID	HumanProteome	231	2	40	P02452	sp	Collagen alpha-1(I) chain	COL1A1
sp|P02452|CO1A1_HUMAN	871	-	>sp|P02452|CO1A1_HUMAN Collagen alpha-1(I) chain OS=Homo sapiens OX=9606 GN=COL1A1 PE=1 SV=5	84.266	0.977303	2	730.35	714.355	193901900	193901900	1	9	9	35482	1	0.484785	GSAGPPGATGFPGAAGR	_GSAGPP(hy)GATGFP(hy)GAAGR_	6	866	882	y1;y2;y3;y5;y6;y13;y6-NH3;y12(2+);b2;b3;b3-H2O;b4;b4-H2O;b5;b5-H2O;b6(2+)	175.118758818537;232.140784580454;303.178593121849;431.240253852754;544.29285710091;1187.60302495233;527.265148358253;545.776507505023;145.060764594622;216.097890458238;198.087202988857;273.118841918476;255.109185380891;370.173437074228;352.160951116992;242.113064315923	460.6;705.8;535.1;552;7421.1;21615.6;490.5;3987.5;220.7;363.6;1380.5;1583.5;665.4;455.4;1321.9;1304.8	242.113064315923;352.160951116992;544.29285710091;545.776507505023;1187.60302495233	Adrenalgland,tissue,Adult,Gel,Elite	HCD/CID	HumanProteome	232	2	219	P02452	sp	Collagen alpha-1(I) chain	COL1A1
sp|P02452|CO1A1_HUMAN	877	-	>sp|P02452|CO1A1_HUMAN Collagen alpha-1(I) chain OS=Homo sapiens OX=9606 GN=COL1A1 PE=1 SV=5	84.266	0.999999	2	730.35	714.355	193901900	193901900	1	9	9	35482	1	0.20509	GSAGPPGATGFPGAAGR	_GSAGPP(hy)GATGFP(hy)GAAGR_	12	866	882	y1;y2;y3;y5;y6;y13;y6-NH3;y12(2+);b2;b3;b3-H2O;b4;b4-H2O;b5;b5-H2O;b6(2+)	175.118758818537;232.140784580454;303.178593121849;431.240253852754;544.29285710091;1187.60302495233;527.265148358253;545.776507505023;145.060764594622;216.097890458238;198.087202988857;273.118841918476;255.109185380891;370.173437074228;352.160951116992;242.113064315923	460.6;705.8;535.1;552;7421.1;21615.6;490.5;3987.5;220.7;363.6;1380.5;1583.5;665.4;455.4;1321.9;1304.8	431.240253852754;527.265148358253;544.29285710091;545.776507505023;1187.60302495233	Adrenalgland,tissue,Adult,Gel,Elite	HCD/CID	HumanProteome	233	2	220	P02452	sp	Collagen alpha-1(I) chain	COL1A1
sp|P02452|CO1A1_HUMAN	601	-	>sp|P02452|CO1A1_HUMAN Collagen alpha-1(I) chain OS=Homo sapiens OX=9606 GN=COL1A1 PE=1 SV=5	62.088	0.978991	2	596.82	580.825	77934500	77934500	1	6	6	36725	1	0.248374	GVPGPPGAVGPAGK	_GVP(hy)GPP(hy)GAVGPAGK_	3	599	612	y1;y2;y3;y4;y5;y6;y9;y10;y12;y1-NH3;y11(2+);a2;b2;b12(2+)	147.112629750042;204.1339550934;275.172085105297;372.223882771926;429.245079370603;528.322971247265;769.419159127011;866.471739627035;1036.55837204742;130.086362350183;462.251331404147;129.102092020195;157.097183048915;495.262122009854	14739.4;29505.6;5191.2;28211.6;75454.6;14753.2;87812.5;518866.1;111326.2;5467.3;19003.2;67469.6;12462;4372.5	129.102092020195;462.251331404147;769.419159127011;866.471739627035;1036.55837204742	Adrenalgland,tissue,Adult,Gel,Elite	HCD/CID	HumanProteome	234	2	221	P02452	sp	Collagen alpha-1(I) chain	COL1A1
sp|P02452|CO1A1_HUMAN	604	-	>sp|P02452|CO1A1_HUMAN Collagen alpha-1(I) chain OS=Homo sapiens OX=9606 GN=COL1A1 PE=1 SV=5	62.088	0.864301	2	596.82	580.825	77934500	77934500	1	6	6	36725	2	0.294057	GVPGPPGAVGPAGK	_GVP(hy)GPP(hy)GAVGPAGK_	6	599	612	y1;y2;y3;y4;y5;y6;y9;y10;y12;y1-NH3;y11(2+);a2;b2;b12(2+)	147.112629750042;204.1339550934;275.172085105297;372.223882771926;429.245079370603;528.322971247265;769.419159127011;866.471739627035;1036.55837204742;130.086362350183;462.251331404147;129.102092020195;157.097183048915;495.262122009854	14739.4;29505.6;5191.2;28211.6;75454.6;14753.2;87812.5;518866.1;111326.2;5467.3;19003.2;67469.6;12462;4372.5	769.419159127011;866.471739627035;1036.55837204742	Adrenalgland,tissue,Adult,Gel,Elite	HCD/CID	HumanProteome	235	2	222	P02452	sp	Collagen alpha-1(I) chain	COL1A1
sp|P02452|CO1A1_HUMAN	690	-	>sp|P02452|CO1A1_HUMAN Collagen alpha-1(I) chain OS=Homo sapiens OX=9606 GN=COL1A1 PE=1 SV=5	72.2	0.992939	2	561.289	545.294	3279800	146719300	0.0223543	1	10	36754	1	0.768199	GVQGPPGPAGPR	_GVQGP(hy)P(hy)GPAGPR_	5	686	697	y1;y5;y6;y7;y8;y9;y10;y1-NH3;y10-NH3;y7(2+);y8(2+);a2;b2;b4;b11(2+)	175.119097373785;497.281318146528;554.304803465225;667.351572754925;780.400760501188;837.421963349407;965.483218135926;158.092448650726;948.450357068447;334.180144933384;390.703688723427;129.102333300435;157.097376882196;342.177446567762;474.238196887534	19425.7;891.5;1680.4;3156.3;6184.2;9038.2;1455;3197.3;1367.1;1170.9;4266.2;5933.8;1071.5;968.2;2155.8	175.119097373785;390.703688723427;667.351572754925;780.400760501188;837.421963349407	Adrenalgland,tissue,Adult,Gel,Elite	HCD/CID	HumanProteome	236	2	223	P02452	sp	Collagen alpha-1(I) chain	COL1A1
sp|P02452|CO1A1_HUMAN	691	-	>sp|P02452|CO1A1_HUMAN Collagen alpha-1(I) chain OS=Homo sapiens OX=9606 GN=COL1A1 PE=1 SV=5	149.33	0.996592	2	561.289	545.294	146719300	146719300	1	10	10	36754	1	0.298318	GVQGPPGPAGPR	_GVQGP(hy)P(hy)GPAGPR_	6	686	697	y1;y5;y6;y7;y8;y9;y10;y1-NH3;y10-NH3;y7(2+);y8(2+);a2;b2;b4;b11(2+)	175.119097373785;497.281318146528;554.304803465225;667.351572754925;780.400760501188;837.421963349407;965.483218135926;158.092448650726;948.450357068447;334.180144933384;390.703688723427;129.102333300435;157.097376882196;342.177446567762;474.238196887534	19425.7;891.5;1680.4;3156.3;6184.2;9038.2;1455;3197.3;1367.1;1170.9;4266.2;5933.8;1071.5;968.2;2155.8	175.119097373785;334.180144933384;554.304803465225;667.351572754925;780.400760501188;837.421963349407	Adrenalgland,tissue,Adult,Gel,Elite	HCD/CID	HumanProteome	237	2	44	P02452	sp	Collagen alpha-1(I) chain	COL1A1
sp|P02452|CO1A1_HUMAN	964	-	>sp|P02452|CO1A1_HUMAN Collagen alpha-1(I) chain OS=Homo sapiens OX=9606 GN=COL1A1 PE=1 SV=5	120.46	1	2	449.759	441.761	56696000	56696000	1	3	3	36911	1	0.0964024	GVVGLPGQR	_GVVGLP(hy)GQR_	6	959	967	y1;y3;y4;y5;y6;y7;y1-NH3;y3-NH3;y4-NH3;y5-NH3;y7-NH3;a2;b2;b3;b4;b5;b8	175.118935078015;360.198853761758;473.245599443431;586.32938165511;643.351376527456;742.419891601513;158.091987762873;343.170303249374;456.218921414915;569.303849782305;725.398143371516;129.10214489956;157.097099724143;256.165436652337;313.185936482604;426.268250687718;724.409663932823	176032.9;60618.2;1849344;224591.7;1756585;783262.8;17395;23102.8;454263.1;19252.6;40659.5;839704.9;430124.7;105531.9;141147.3;17145;8869.4	129.10214489956;360.198853761758;456.218921414915;473.245599443431;643.351376527456	Adrenalgland,tissue,Adult,Gel,Elite	HCD/CID	HumanProteome	238	2	224	P02452	sp	Collagen alpha-1(I) chain	COL1A1
sp|P02452|CO1A1_HUMAN	238	-	>sp|P02452|CO1A1_HUMAN Collagen alpha-1(I) chain OS=Homo sapiens OX=9606 GN=COL1A1 PE=1 SV=5	78.69	1	4	411.69	403.692	55128400	80026500	0.688877	8	18	71424	1	0.135742	NGDDGEAGKPGRPGER	_NGDDGEAGKP(hy)GRP(hy)GER_	10	229	244	y1;y4;y7;y8;y9;y10;y11;y12;y13;y4-NH3;y7-NH3;y10-NH3;y11-H2O;y12-H2O;y13-H2O;y6(2+);a2;b2;b2-NH3	175.11914729994;474.230346585807;800.40048831821;928.495094984966;985.516734553358;1056.55358224036;1185.59940917377;1242.61739796636;1357.64458627039;457.202003057813;783.374266380701;1039.52985915067;1167.58575627665;1224.60364530878;1339.63135408923;344.1801617615;144.077196937742;172.071843120819;155.045393110171	25663.4;28962.2;513423.1;27199.9;233904.6;378158.8;54356.5;174117.6;82018.2;3125.1;79362.8;14227;87474.2;24096.7;27322;16253.2;10062.4;9050.5;7264.9	344.1801617615;783.374266380701;800.40048831821;985.516734553358;1056.55358224036	Adrenalgland,tissue,Adult,Gel,Elite	HCD/CID	HumanProteome	239	2	225	P02452	sp	Collagen alpha-1(I) chain	COL1A1
sp|P02452|CO1A1_HUMAN	241	-	>sp|P02452|CO1A1_HUMAN Collagen alpha-1(I) chain OS=Homo sapiens OX=9606 GN=COL1A1 PE=1 SV=5	85.469	1	4	411.69	403.692	80026500	80026500	1	18	18	71417	1	0.0493269	NGDDGEAGKPGRPGER	_NGDDGEAGKP(hy)GRP(hy)GER_	13	229	244	y1;y3;y4;y7;y8;y9;y10;y11;y12;y13;y7-NH3;y11-H2O;y13-H2O;y6(2+);a2;b2;b2-NH3	175.119102148689;361.181883814402;474.230538626186;800.399937164995;928.494245482091;985.5160431787;1056.55304977336;1185.59811094149;1242.6165756986;1357.64272972373;783.373126563759;1167.58474038586;1339.63276587986;344.180022474113;144.0782088407;172.072116558963;155.046422458647	3061.1;705.3;3541.5;61048.7;4015.7;31148.3;49850.9;7967.5;21345.5;10214.9;3195.4;9100.2;4560.1;1518.3;774.1;1471;958.9	361.181883814402;474.230538626186;800.399937164995;985.5160431787;1056.55304977336	Adrenalgland,tissue,Adult,Gel,Elite	HCD/CID	HumanProteome	240	2	226	P02452	sp	Collagen alpha-1(I) chain	COL1A1
sp|P02452|CO1A1_HUMAN	565	-	>sp|P02452|CO1A1_HUMAN Collagen alpha-1(I) chain OS=Homo sapiens OX=9606 GN=COL1A1 PE=1 SV=5	160.88	0.999988	3	691.663	665.005	85837300	85837300	1	8	8	93580	2	0.0274802	TGPPGPAGQDGRPGPPGPPGAR	_TGP(hy)P(hy)GPAGQDGRP(hy)GPPGP(hy)P(hy)GAR_	13	553	574	y1;y7;y8;y10;y12;y13;y14;y15;y17;y18;y19;y20;y21;y19-NH3;y21-NH3;y8(2+);y10(2+);y16(2+);b2;b3;b3-H2O	175.115964842661;683.347911176105;780.404768932967;950.479495037856;1163.5884371108;1278.61305535812;1406.68217589505;1463.69649417959;1631.78540916306;1688.80693259161;1801.85482566698;1914.90215168068;1971.92366455592;1784.85461042981;1954.90424536263;390.699175071605;475.732432280777;767.870877262247;159.073737784765;272.120176898662;254.109291969312	3470.3;1599.4;2514;4704.7;27149.8;5128.3;3663.3;23405;40793.8;39179.7;106406.4;272703.8;6632.7;4581.4;1599.4;1754.9;2858;6856.9;3937.6;943.6;677.2	1631.78540916306;1801.85482566698;1914.90215168068	Adrenalgland,tissue,Adult,Gel,Elite	HCD/CID	HumanProteome	241	2	49	P02452	sp	Collagen alpha-1(I) chain	COL1A1
sp|P02452|CO1A1_HUMAN	568	-	>sp|P02452|CO1A1_HUMAN Collagen alpha-1(I) chain OS=Homo sapiens OX=9606 GN=COL1A1 PE=1 SV=5	160.88	0.999111	2	475.738	451.746	11893600	85837300	0.13856	4	8	75309	1	0.640682	PGPPGPPGAR	_P(hy)GPP(hy)GPP(hy)GAR_	4	565	574	y1;y2;y4;y5;y6;y7;y8;y9;y1-NH3;y5-NH3;y6-NH3;y7-NH3;y7(2+);y8(2+);y9(2+);a2;b2;b3;b4;b5;b6(2+)	175.119121747359;246.156376853629;416.224849657498;513.277913497137;570.299055784212;683.347241906103;780.40009792557;837.421483180585;158.093848750773;496.250968202495;553.272740014907;666.32064087831;342.17712454945;390.703391739743;419.214261086203;143.083026016338;171.07665693409;268.129778777344;381.17691810276;438.19854600766;268.129778777344	18094.4;16438;14655.4;28829.7;49241.1;246662;16465.7;30548.7;3680.6;4323.8;2644.9;7381.2;76786.7;207337.7;2931.8;13086.3;58233.1;12066;7358.8;3411.7;12066	342.17712454945;390.703391739743;570.299055784212;683.347241906103	Adrenalgland,tissue,Adult,Gel,Elite	HCD/CID	HumanProteome	242	2	51	P02452	sp	Collagen alpha-1(I) chain	COL1A1
sp|P02452|CO1A1_HUMAN	571	-	>sp|P02452|CO1A1_HUMAN Collagen alpha-1(I) chain OS=Homo sapiens OX=9606 GN=COL1A1 PE=1 SV=5	160.88	0.98031	2	475.738	451.746	85837300	85837300	1	8	8	75308	1	0.140942	PGPPGPPGAR	_P(hy)GPP(hy)GPP(hy)GAR_	7	565	574	y1;y2;y3;y4;y5;y6;y7;y8;y9;y1-NH3;y2-NH3;y3-NH3;y4-NH3;y5-NH3;y6-NH3;y7-NH3;y9-NH3;y7(2+);y9(2+);a2;b2;b3;b4;b5;b6;b6(2+)	175.119107423062;246.156255164813;303.177392377349;416.225168630534;513.278437548031;570.299669908991;683.34736315147;780.399993524156;837.421817629827;158.092474092735;229.128813885607;286.151370194384;399.198400445315;496.251774175764;553.274139537463;666.321802893358;820.409814384498;342.177213023782;419.213446804693;143.081704599206;171.07661669088;268.12541101548;381.176135703144;438.1983125…	19931.7;9717.5;2359.1;6147;11931.7;22523.7;117307.9;112982.9;16235.8;2769.8;817.1;9531.6;911.1;2070.7;754.7;2758.8;3261.4;41641.8;1950.4;7909.7;30440.1;10166.1;3383.8;2006;1026.8;10166.1	268.12541101548;286.151370194384;342.177213023782;416.225168630534;683.34736315147;780.399993524156	Adrenalgland,tissue,Adult,Gel,Elite	HCD/CID	HumanProteome	243	2	52	P02452	sp	Collagen alpha-1(I) chain	COL1A1
sp|P02452|CO1A1_HUMAN	555	-	>sp|P02452|CO1A1_HUMAN Collagen alpha-1(I) chain OS=Homo sapiens OX=9606 GN=COL1A1 PE=1 SV=5	72.568	0.913743	3	691.663	665.005	2781200	91257600	0.0304764	1	8	93580	1	4.2186	TGPPGPAGQDGRPGPPGPPGAR	_TGP(hy)P(hy)GPAGQDGRP(hy)GPPGP(hy)P(hy)GAR_	3	553	574	y1;y7;y8;y10;y12;y13;y14;y15;y17;y18;y19;y20;y21;y19-NH3;y21-NH3;y8(2+);y10(2+);y16(2+);b2;b3;b3-H2O	175.115964842661;683.347911176105;780.404768932967;950.479495037856;1163.5884371108;1278.61305535812;1406.68217589505;1463.69649417959;1631.78540916306;1688.80693259161;1801.85482566698;1914.90215168068;1971.92366455592;1784.85461042981;1954.90424536263;390.699175071605;475.732432280777;767.870877262247;159.073737784765;272.120176898662;254.109291969312	3470.3;1599.4;2514;4704.7;27149.8;5128.3;3663.3;23405;40793.8;39179.7;106406.4;272703.8;6632.7;4581.4;1599.4;1754.9;2858;6856.9;3937.6;943.6;677.2	1631.78540916306;1784.85461042981;1801.85482566698;1914.90215168068	Adrenalgland,tissue,Adult,Gel,Elite	HCD/CID	HumanProteome	244	2	53	P02452	sp	Collagen alpha-1(I) chain	COL1A1
sp|P02452|CO1A1_HUMAN	556	-	>sp|P02452|CO1A1_HUMAN Collagen alpha-1(I) chain OS=Homo sapiens OX=9606 GN=COL1A1 PE=1 SV=5	95.273	0.999559	3	691.663	665.005	91257600	91257600	1	8	8	93580	1	1.46777	TGPPGPAGQDGRPGPPGPPGAR	_TGP(hy)P(hy)GPAGQDGRP(hy)GPPGP(hy)P(hy)GAR_	4	553	574	y1;y7;y8;y10;y12;y13;y14;y15;y17;y18;y19;y20;y21;y19-NH3;y21-NH3;y8(2+);y10(2+);y16(2+);b2;b3;b3-H2O	175.115964842661;683.347911176105;780.404768932967;950.479495037856;1163.5884371108;1278.61305535812;1406.68217589505;1463.69649417959;1631.78540916306;1688.80693259161;1801.85482566698;1914.90215168068;1971.92366455592;1784.85461042981;1954.90424536263;390.699175071605;475.732432280777;767.870877262247;159.073737784765;272.120176898662;254.109291969312	3470.3;1599.4;2514;4704.7;27149.8;5128.3;3663.3;23405;40793.8;39179.7;106406.4;272703.8;6632.7;4581.4;1599.4;1754.9;2858;6856.9;3937.6;943.6;677.2	1631.78540916306;1688.80693259161;1784.85461042981;1801.85482566698;1914.90215168068	Adrenalgland,tissue,Adult,Gel,Elite	HCD/CID	HumanProteome	245	2	54	P02452	sp	Collagen alpha-1(I) chain	COL1A1
sp|P02452|CO1A1_HUMAN	885	-	>sp|P02452|CO1A1_HUMAN Collagen alpha-1(I) chain OS=Homo sapiens OX=9606 GN=COL1A1 PE=1 SV=5	155.11	0.999666	2	914.945	882.955	2952700	2952700	1	1	1	103028	1	1.85849	VGPPGPSGNAGPPGPPGPAGK	_VGP(hy)P(hy)GPSGNAGPP(hy)GPP(hy)GPAGK_	3	883	903	y1;y2;y3;y4;y5;y6;y7;y8;y9;y10;y11;y12;y13;y14;y15;y16;y17;y18;y19;y20;y1-NH3;y16-NH3;y18-H2O;y19-H2O;y20-H2O;a2;b2;b3;b4;b5;b7;b7-H2O;b8;b8-H2O;b9;b10;b10-H2O;b10-NH3;b11;b11-H2O;b11-NH3;b14;b14-H2O;b14-NH3;b17	147.112853105176;204.13415913805;275.170851936309;372.223722863127;429.244307869263;542.292103378071;639.344952800768;696.366444565356;809.415756727346;906.467957919313;963.489143284498;1034.53728367545;1148.57398483796;1205.58772274482;1292.62649970874;1389.67326062377;1446.69667345264;1559.74317269135;1672.78990474038;1729.81223201495;130.086975724451;1372.65942899319;1541.72894159486;1654.7687…	2068.6;6161.7;964.8;8672.9;3002.1;16178.1;24220.7;7506.1;14037.3;31362.8;23598.4;6583.3;2851.3;5507.5;2681.5;13688.4;13976.4;35549.3;153868.2;24496;802.7;484.7;2640;9306.2;3344.5;1669.6;3648.9;2655;1311.9;1716.7;808.4;982.9;896.3;868.3;1708.7;1137.1;933.3;1166.6;1644.8;1175.1;783.6;1221.2;445;537.3;679.2	906.467957919313;1559.74317269135;1654.76879938312;1672.78990474038	Adrenalgland,tissue,Adult,Gel,Elite	HCD/CID	HumanProteome	246	2	55	P02452	sp	Collagen alpha-1(I) chain	COL1A1
sp|P02452|CO1A1_HUMAN	886	-	>sp|P02452|CO1A1_HUMAN Collagen alpha-1(I) chain OS=Homo sapiens OX=9606 GN=COL1A1 PE=1 SV=5	155.11	0.990164	2	914.945	882.955	2952700	2952700	1	1	1	103028	1	0.695645	VGPPGPSGNAGPPGPPGPAGK	_VGP(hy)P(hy)GPSGNAGPP(hy)GPP(hy)GPAGK_	4	883	903	y1;y2;y3;y4;y5;y6;y7;y8;y9;y10;y11;y12;y13;y14;y15;y16;y17;y18;y19;y20;y1-NH3;y16-NH3;y18-H2O;y19-H2O;y20-H2O;a2;b2;b3;b4;b5;b7;b7-H2O;b8;b8-H2O;b9;b10;b10-H2O;b10-NH3;b11;b11-H2O;b11-NH3;b14;b14-H2O;b14-NH3;b17	147.112853105176;204.13415913805;275.170851936309;372.223722863127;429.244307869263;542.292103378071;639.344952800768;696.366444565356;809.415756727346;906.467957919313;963.489143284498;1034.53728367545;1148.57398483796;1205.58772274482;1292.62649970874;1389.67326062377;1446.69667345264;1559.74317269135;1672.78990474038;1729.81223201495;130.086975724451;1372.65942899319;1541.72894159486;1654.7687…	2068.6;6161.7;964.8;8672.9;3002.1;16178.1;24220.7;7506.1;14037.3;31362.8;23598.4;6583.3;2851.3;5507.5;2681.5;13688.4;13976.4;35549.3;153868.2;24496;802.7;484.7;2640;9306.2;3344.5;1669.6;3648.9;2655;1311.9;1716.7;808.4;982.9;896.3;868.3;1708.7;1137.1;933.3;1166.6;1644.8;1175.1;783.6;1221.2;445;537.3;679.2	270.144756051487;906.467957919313;1446.69667345264;1559.74317269135;1672.78990474038	Adrenalgland,tissue,Adult,Gel,Elite	HCD/CID	HumanProteome	247	2	56	P02452	sp	Collagen alpha-1(I) chain	COL1A1
sp|P02452|CO1A1_HUMAN	895	-	>sp|P02452|CO1A1_HUMAN Collagen alpha-1(I) chain OS=Homo sapiens OX=9606 GN=COL1A1 PE=1 SV=5	155.11	0.807541	2	914.945	882.955	2952700	2952700	1	1	1	103028	1	0.341541	VGPPGPSGNAGPPGPPGPAGK	_VGP(hy)P(hy)GPSGNAGPP(hy)GPP(hy)GPAGK_	13	883	903	y1;y2;y3;y4;y5;y6;y7;y8;y9;y10;y11;y12;y13;y14;y15;y16;y17;y18;y19;y20;y1-NH3;y16-NH3;y18-H2O;y19-H2O;y20-H2O;a2;b2;b3;b4;b5;b7;b7-H2O;b8;b8-H2O;b9;b10;b10-H2O;b10-NH3;b11;b11-H2O;b11-NH3;b14;b14-H2O;b14-NH3;b17	147.112853105176;204.13415913805;275.170851936309;372.223722863127;429.244307869263;542.292103378071;639.344952800768;696.366444565356;809.415756727346;906.467957919313;963.489143284498;1034.53728367545;1148.57398483796;1205.58772274482;1292.62649970874;1389.67326062377;1446.69667345264;1559.74317269135;1672.78990474038;1729.81223201495;130.086975724451;1372.65942899319;1541.72894159486;1654.7687…	2068.6;6161.7;964.8;8672.9;3002.1;16178.1;24220.7;7506.1;14037.3;31362.8;23598.4;6583.3;2851.3;5507.5;2681.5;13688.4;13976.4;35549.3;153868.2;24496;802.7;484.7;2640;9306.2;3344.5;1669.6;3648.9;2655;1311.9;1716.7;808.4;982.9;896.3;868.3;1708.7;1137.1;933.3;1166.6;1644.8;1175.1;783.6;1221.2;445;537.3;679.2	696.366444565356;809.415756727346;906.467957919313;1559.74317269135;1672.78990474038	Adrenalgland,tissue,Adult,Gel,Elite	HCD/CID	HumanProteome	248	2	58	P02452	sp	Collagen alpha-1(I) chain	COL1A1
sp|P02452|CO1A1_HUMAN	898	-	>sp|P02452|CO1A1_HUMAN Collagen alpha-1(I) chain OS=Homo sapiens OX=9606 GN=COL1A1 PE=1 SV=5	155.11	0.77308	2	914.945	882.955	2952700	2952700	1	1	1	103028	1	0.136601	VGPPGPSGNAGPPGPPGPAGK	_VGP(hy)P(hy)GPSGNAGPP(hy)GPP(hy)GPAGK_	16	883	903	y1;y2;y3;y4;y5;y6;y7;y8;y9;y10;y11;y12;y13;y14;y15;y16;y17;y18;y19;y20;y1-NH3;y16-NH3;y18-H2O;y19-H2O;y20-H2O;a2;b2;b3;b4;b5;b7;b7-H2O;b8;b8-H2O;b9;b10;b10-H2O;b10-NH3;b11;b11-H2O;b11-NH3;b14;b14-H2O;b14-NH3;b17	147.112853105176;204.13415913805;275.170851936309;372.223722863127;429.244307869263;542.292103378071;639.344952800768;696.366444565356;809.415756727346;906.467957919313;963.489143284498;1034.53728367545;1148.57398483796;1205.58772274482;1292.62649970874;1389.67326062377;1446.69667345264;1559.74317269135;1672.78990474038;1729.81223201495;130.086975724451;1372.65942899319;1541.72894159486;1654.7687…	2068.6;6161.7;964.8;8672.9;3002.1;16178.1;24220.7;7506.1;14037.3;31362.8;23598.4;6583.3;2851.3;5507.5;2681.5;13688.4;13976.4;35549.3;153868.2;24496;802.7;484.7;2640;9306.2;3344.5;1669.6;3648.9;2655;1311.9;1716.7;808.4;982.9;896.3;868.3;1708.7;1137.1;933.3;1166.6;1644.8;1175.1;783.6;1221.2;445;537.3;679.2	429.244307869263;542.292103378071;906.467957919313;1559.74317269135;1672.78990474038	Adrenalgland,tissue,Adult,Gel,Elite	HCD/CID	HumanProteome	249	2	60	P02452	sp	Collagen alpha-1(I) chain	COL1A1
sp|P02461|CO3A1_HUMAN	236	-	>sp|P02461|CO3A1_HUMAN Collagen alpha-1(III) chain OS=Homo sapiens OX=9606 GN=COL3A1 PE=1 SV=4;>P04258 SWISS-PROT:P04258 (Bos taurus) Similar to Collagen alpha 1(III) chain	130.31	1	4	351.167	343.17	60450500	61097270	0.989414	13	14	12705	1	0.0978632	DGESGRPGRPGER	_DGESGRP(hy)GRP(hy)GER_	7	230	242	y1;y2;y4;y6;y7;y9;y10;y11;y12;y7-NH3;y9-NH3;y10-NH3;y11-H2O;y12-H2O;a2;b2;b2-H2O	175.118886320174;304.163774592;474.237592705305;687.357223421277;800.400673266428;1013.52526805437;1100.55508392715;1229.59745279528;1286.61894396252;783.376280687215;996.513140422961;1083.54708418016;1211.58668577678;1268.62444150409;145.060839189859;173.055931657993;155.045269057977	6454.8;855.6;9577.6;2039.2;27729.4;10585.2;67285.4;23920.3;31490.9;3719.1;11500.5;16245.5;22220.2;6198.6;4558.3;2855.3;2811	687.357223421277;783.376280687215;800.400673266428;1100.55508392715;1286.61894396252	Adrenalgland,tissue,Adult,Gel,Elite	HCD/CID	HumanProteome	250	2	62	P02461	sp	Collagen alpha-1(III) chain	COL3A1
sp|P02461|CO3A1_HUMAN	239	-	>sp|P02461|CO3A1_HUMAN Collagen alpha-1(III) chain OS=Homo sapiens OX=9606 GN=COL3A1 PE=1 SV=4;>P04258 SWISS-PROT:P04258 (Bos taurus) Similar to Collagen alpha 1(III) chain	130.31	1	3	462.555	457.224	61097270	61097270	1	14	14	12707	1	0.0484324	DGESGRPGRPGER	_DGESGRPGRP(hy)GER_	10	230	242	y1;y3;y4;y7;y10;y12;y7-NH3;y10-NH3;y12-H2O;y12-NH3;y12(2+);a2;b2;b3;b6;b12;b9(2+)	175.119151660135;361.182581756216;474.230001001774;784.405961379066;1084.56067111668;1270.62414733992;767.382205615447;1067.53397190187;1252.61321111925;1253.60088545747;635.818524444749;145.062340914345;173.056112900748;302.09829156251;602.252249766809;1211.53833783673;456.716754937522	3262;306.9;3503.7;5078.2;6499.5;30958.6;1194.7;14626.1;2127.7;2038.7;185;1120;1039.9;734.8;820;1916.6;627.6	361.182581756216;456.716754937522;474.230001001774;1067.53397190187;1084.56067111668;1270.62414733992	Adrenalgland,tissue,Adult,Gel,Elite	HCD/CID	HumanProteome	251	2	63	P02461	sp	Collagen alpha-1(III) chain	COL3A1
sp|P02461|CO3A1_HUMAN	1016	-	>sp|P02461|CO3A1_HUMAN Collagen alpha-1(III) chain OS=Homo sapiens OX=9606 GN=COL3A1 PE=1 SV=4;>P04258 SWISS-PROT:P04258 (Bos taurus) Similar to Collagen alpha 1(III) chain	107.09	1	2	587.26	571.265	2036100	2036100	1	1	1	12870	1	0.928169	DGNPGSDGLPGR	_DGNP(hy)GSDGLP(hy)GR_	4	1013	1024	y1;y2;y3;y4;y5;y6;y7;y8;y9;y10;y1-NH3;y2-NH3;y3-NH3;y7-H2O;y8-H2O;y9-H2O;y9-NH3;y9(2+);a2;b2;b2-H2O;b3;b3-H2O;b9;b9-NH3	175.118904428237;232.140208785191;345.187783361547;458.270576991679;515.292796814676;630.319774165678;717.35212093285;774.373044093211;887.420528871883;1001.47411275808;158.093562244086;215.114251754866;328.161318396074;699.340695761156;756.364483570094;869.413517759459;870.390210932193;444.213430828073;145.060823580402;173.055683488614;155.045926067968;287.098395182695;269.087637803763;829.33032…	5627.4;1247.2;26695.7;2425.5;26122.4;9431.2;15104.6;17828.3;47594.3;493.2;865.5;405.9;4945.5;1144.9;1619.3;2464.5;1227.7;47772.1;2572.9;4435.4;652.2;5860.4;2702.7;679;561.3	345.187783361547;444.213430828073;774.373044093211;887.420528871883	Adrenalgland,tissue,Adult,Gel,Elite	HCD/CID	HumanProteome	252	2	64	P02461	sp	Collagen alpha-1(III) chain	COL3A1
sp|P02461|CO3A1_HUMAN	1022	-	>sp|P02461|CO3A1_HUMAN Collagen alpha-1(III) chain OS=Homo sapiens OX=9606 GN=COL3A1 PE=1 SV=4;>P04258 SWISS-PROT:P04258 (Bos taurus) Similar to Collagen alpha 1(III) chain	107.09	1	2	587.26	571.265	2036100	2036100	1	1	1	12870	1	0.078897	DGNPGSDGLPGR	_DGNP(hy)GSDGLP(hy)GR_	10	1013	1024	y1;y2;y3;y4;y5;y6;y7;y8;y9;y10;y1-NH3;y2-NH3;y3-NH3;y7-H2O;y8-H2O;y9-H2O;y9-NH3;y9(2+);a2;b2;b2-H2O;b3;b3-H2O;b9;b9-NH3	175.118904428237;232.140208785191;345.187783361547;458.270576991679;515.292796814676;630.319774165678;717.35212093285;774.373044093211;887.420528871883;1001.47411275808;158.093562244086;215.114251754866;328.161318396074;699.340695761156;756.364483570094;869.413517759459;870.390210932193;444.213430828073;145.060823580402;173.055683488614;155.045926067968;287.098395182695;269.087637803763;829.33032…	5627.4;1247.2;26695.7;2425.5;26122.4;9431.2;15104.6;17828.3;47594.3;493.2;865.5;405.9;4945.5;1144.9;1619.3;2464.5;1227.7;47772.1;2572.9;4435.4;652.2;5860.4;2702.7;679;561.3	232.140208785191;328.161318396074;345.187783361547;444.213430828073;887.420528871883	Adrenalgland,tissue,Adult,Gel,Elite	HCD/CID	HumanProteome	253	2	65	P02461	sp	Collagen alpha-1(III) chain	COL3A1
sp|P02461|CO3A1_HUMAN	905	-	>sp|P02461|CO3A1_HUMAN Collagen alpha-1(III) chain OS=Homo sapiens OX=9606 GN=COL3A1 PE=1 SV=4	163.41	0.999802	2	961.448	937.456	3331200	3331200	1	1	1	12890	1	0.735281	DGPPGPAGNTGAPGSPGVSGPK	_DGPP(hy)GPAGNTGAP(hy)GSP(hy)GVSGPK_	4	902	923	y2;y3;y4;y5;y7;y8;y9;y10;y11;y12;y14;y15;y16;y17;y18;y19;y20;y10-H2O;y12-H2O;y14-NH3;y15-NH3;y17-H2O;y19-H2O;y20-H2O;y17(2+);y18(2+);y19(2+);y21(2+);b2;b3;b3-H2O;b4;b5;b5-H2O;b7;b7-H2O;b8;b8-H2O;b9;b12;b12-H2O	244.164951390634;301.186915464922;388.218450160479;487.284033702895;657.355769510367;744.386917107918;801.409889001417;914.457359425555;985.49226417892;1042.51486031096;1257.60521012022;1314.62782177438;1385.67040433638;1482.71518979877;1539.74286793459;1652.78621479068;1749.83750634696;896.446016685321;1024.50424890289;1240.58678890351;1297.61664774738;1464.7245515509;1634.78418134133;1731.82092…	994.4;1719;4629.5;392.4;8208.7;1033.5;684.4;22136.5;2224.9;6665.9;2092.4;6217.7;1122.9;3909.7;2791.2;7004.4;26653.2;1114.6;269.8;389.2;525.1;493.5;1311.4;3727.8;2854.6;1021.1;2961.3;630;479;2340.1;529.9;570.8;1735.8;946.7;1300.9;1063.7;597.1;296.2;604.6;537.9;401.8	657.355769510367;826.894576143019;914.457359425555;1539.74286793459;1652.78621479068;1749.83750634696	Adrenalgland,tissue,Adult,Gel,Elite	HCD/CID	HumanProteome	254	2	67	P02461	sp	Collagen alpha-1(III) chain	COL3A1
sp|P02461|CO3A1_HUMAN	914	-	>sp|P02461|CO3A1_HUMAN Collagen alpha-1(III) chain OS=Homo sapiens OX=9606 GN=COL3A1 PE=1 SV=4	163.41	0.999386	2	961.448	937.456	3331200	3331200	1	1	1	12890	1	0.114811	DGPPGPAGNTGAPGSPGVSGPK	_DGPP(hy)GPAGNTGAP(hy)GSP(hy)GVSGPK_	13	902	923	y2;y3;y4;y5;y7;y8;y9;y10;y11;y12;y14;y15;y16;y17;y18;y19;y20;y10-H2O;y12-H2O;y14-NH3;y15-NH3;y17-H2O;y19-H2O;y20-H2O;y17(2+);y18(2+);y19(2+);y21(2+);b2;b3;b3-H2O;b4;b5;b5-H2O;b7;b7-H2O;b8;b8-H2O;b9;b12;b12-H2O	244.164951390634;301.186915464922;388.218450160479;487.284033702895;657.355769510367;744.386917107918;801.409889001417;914.457359425555;985.49226417892;1042.51486031096;1257.60521012022;1314.62782177438;1385.67040433638;1482.71518979877;1539.74286793459;1652.78621479068;1749.83750634696;896.446016685321;1024.50424890289;1240.58678890351;1297.61664774738;1464.7245515509;1634.78418134133;1731.82092…	994.4;1719;4629.5;392.4;8208.7;1033.5;684.4;22136.5;2224.9;6665.9;2092.4;6217.7;1122.9;3909.7;2791.2;7004.4;26653.2;1114.6;269.8;389.2;525.1;493.5;1311.4;3727.8;2854.6;1021.1;2961.3;630;479;2340.1;529.9;570.8;1735.8;946.7;1300.9;1063.7;597.1;296.2;604.6;537.9;401.8	657.355769510367;801.409889001417;896.446016685321;914.457359425555;1749.83750634696	Adrenalgland,tissue,Adult,Gel,Elite	HCD/CID	HumanProteome	255	2	68	P02461	sp	Collagen alpha-1(III) chain	COL3A1
sp|P02461|CO3A1_HUMAN	917	-	>sp|P02461|CO3A1_HUMAN Collagen alpha-1(III) chain OS=Homo sapiens OX=9606 GN=COL3A1 PE=1 SV=4	163.41	0.996227	2	961.448	937.456	3331200	3331200	1	1	1	12890	2	0.259525	DGPPGPAGNTGAPGSPGVSGPK	_DGPP(hy)GPAGNTGAP(hy)GSP(hy)GVSGPK_	16	902	923	y2;y3;y4;y5;y7;y8;y9;y10;y11;y12;y14;y15;y16;y17;y18;y19;y20;y10-H2O;y12-H2O;y14-NH3;y15-NH3;y17-H2O;y19-H2O;y20-H2O;y17(2+);y18(2+);y19(2+);y21(2+);b2;b3;b3-H2O;b4;b5;b5-H2O;b7;b7-H2O;b8;b8-H2O;b9;b12;b12-H2O	244.164951390634;301.186915464922;388.218450160479;487.284033702895;657.355769510367;744.386917107918;801.409889001417;914.457359425555;985.49226417892;1042.51486031096;1257.60521012022;1314.62782177438;1385.67040433638;1482.71518979877;1539.74286793459;1652.78621479068;1749.83750634696;896.446016685321;1024.50424890289;1240.58678890351;1297.61664774738;1464.7245515509;1634.78418134133;1731.82092…	994.4;1719;4629.5;392.4;8208.7;1033.5;684.4;22136.5;2224.9;6665.9;2092.4;6217.7;1122.9;3909.7;2791.2;7004.4;26653.2;1114.6;269.8;389.2;525.1;493.5;1311.4;3727.8;2854.6;1021.1;2961.3;630;479;2340.1;529.9;570.8;1735.8;946.7;1300.9;1063.7;597.1;296.2;604.6;537.9;401.8	657.355769510367;914.457359425555;1749.83750634696	Adrenalgland,tissue,Adult,Gel,Elite	HCD/CID	HumanProteome	256	2	69	P02461	sp	Collagen alpha-1(III) chain	COL3A1
sp|P02461|CO3A1_HUMAN	1157	-	>sp|P02461|CO3A1_HUMAN Collagen alpha-1(III) chain OS=Homo sapiens OX=9606 GN=COL3A1 PE=1 SV=4	40.941	0.812717	3	510.915	500.251	3179100	3179100	1	1	1	12986	2	1.36925	DGTSGHPGPIGPPGPR	_DGTSGHP(hy)GPIGPPGP(hy)R_	7	1151	1166	y1;y4;y5;y6;y4-NH3;y5-NH3;y6-NH3;y8(2+);y10(2+);y12(2+);a2;b2;b3;b3-H2O;b6;b6-H2O	175.118491615478;442.24118509634;539.295256511546;596.32593376499;425.217940019235;522.274474068965;579.299278320472;403.729732121523;488.763598148722;585.808786758149;145.060831249462;173.055584484795;274.104230542317;256.093320115096;555.223199081487;537.21312651984	2726.9;37404.7;16169.2;36078.6;2539.5;1049;1752.6;3611.5;4815.3;772.5;5834.8;5141.9;2171.7;1100.9;2678.8;4194	442.24118509634;539.295256511546;596.32593376499	Adrenalgland,tissue,Adult,Gel,Elite	HCD/CID	HumanProteome	257	2	227	P02461	sp	Collagen alpha-1(III) chain	COL3A1
sp|P02461|CO3A1_HUMAN	1085	-	>sp|P02461|CO3A1_HUMAN Collagen alpha-1(III) chain OS=Homo sapiens OX=9606 GN=COL3A1 PE=1 SV=4	125.81	0.999987	2	426.72	418.722	10825300	10825300	1	3	3	29828	1	1.68177	GAPGPQGPR	_GAP(hy)GPQGPR_	3	1083	1091	y1;y2;y3;y4;y5;y6;y7;y1-NH3;y2-NH3;y3-NH3;y4-NH3;y5-NH3;y6-NH3;y7-NH3;y6(2+);y8(2+);b2;b3;b4;b5	175.118929382684;272.170908995439;329.19303391357;457.250898883031;554.304257017189;611.325316975967;724.373084291742;158.093701962762;255.144609308558;312.165801380794;440.223997162988;537.275246843495;594.300317041509;707.346546822037;306.16656370883;398.206860380881;129.067030436225;242.113493497102;299.134580259955;396.187648420624	18152.5;13239;101405.5;57050.4;171931.6;240580.4;560501;5026.5;9680.7;10049.5;17774.4;7704.2;9217.8;8504.4;23012.4;3740.7;28436;2675.2;3047.9;18727.8	129.067030436225;554.304257017189;611.325316975967;724.373084291742	Adrenalgland,tissue,Adult,Gel,Elite	HCD/CID	HumanProteome	258	2	228	P02461	sp	Collagen alpha-1(III) chain	COL3A1
sp|P02461|CO3A1_HUMAN	668	-	>sp|P02461|CO3A1_HUMAN Collagen alpha-1(III) chain OS=Homo sapiens OX=9606 GN=COL3A1 PE=1 SV=4	88.338	1	2	493.731	477.736	12968690	12968690	1	6	6	30075	1	0.386461	GDAGAPGAPGGK	_GDAGAP(hy)GAP(hy)GGK_	6	663	674	y1;y2;y3;y4;y5;y6;y1-NH3;y7(2+);a2;b2;b3;b3-H2O;b4;b4-H2O;b5;b5-H2O	147.112896571175;204.134326329811;261.155770304711;374.203604258678;445.240314123577;502.262082533927;130.086421177942;308.158606033349;145.060710303886;173.055766205837;244.092906667036;226.082614532607;301.114498562931;283.104011323893;372.151447554292;354.139869857913	2169.6;1667.8;1416.1;32294.8;2987.2;3018.2;1070.2;13405.5;1235.4;3974;5750.9;1032.4;5151.8;5235.1;3962.9;1536.3	244.092906667036;308.158606033349;372.151447554292;374.203604258678;502.262082533927	Adrenalgland,tissue,Adult,Gel,Elite	HCD/CID	HumanProteome	259	2	229	P02461	sp	Collagen alpha-1(III) chain	COL3A1
sp|P02461|CO3A1_HUMAN	671	-	>sp|P02461|CO3A1_HUMAN Collagen alpha-1(III) chain OS=Homo sapiens OX=9606 GN=COL3A1 PE=1 SV=4	88.338	1	2	493.731	477.736	12968690	12968690	1	6	6	30075	1	0.181323	GDAGAPGAPGGK	_GDAGAP(hy)GAP(hy)GGK_	9	663	674	y1;y2;y3;y4;y5;y6;y1-NH3;y7(2+);a2;b2;b3;b3-H2O;b4;b4-H2O;b5;b5-H2O	147.112896571175;204.134326329811;261.155770304711;374.203604258678;445.240314123577;502.262082533927;130.086421177942;308.158606033349;145.060710303886;173.055766205837;244.092906667036;226.082614532607;301.114498562931;283.104011323893;372.151447554292;354.139869857913	2169.6;1667.8;1416.1;32294.8;2987.2;3018.2;1070.2;13405.5;1235.4;3974;5750.9;1032.4;5151.8;5235.1;3962.9;1536.3	244.092906667036;261.155770304711;308.158606033349;374.203604258678	Adrenalgland,tissue,Adult,Gel,Elite	HCD/CID	HumanProteome	260	2	230	P02461	sp	Collagen alpha-1(III) chain	COL3A1
sp|P02461|CO3A1_HUMAN	746	-	>sp|P02461|CO3A1_HUMAN Collagen alpha-1(III) chain OS=Homo sapiens OX=9606 GN=COL3A1 PE=1 SV=4	52.365	0.999966	3	509.574	498.911	2498100	2498100	1	1	1	30242	1	0.162248	GDKGEPGGPGADGVPGK	_GDKGEP(hy)GGP(hy)GADGVPGK_	6	741	757	y1;y2;y3;y5;y6;y7;y8;y9;y1-NH3;y2-NH3;b4;b4-H2O;b5;b5-H2O;b7;b7-H2O;b8;b8-H2O;b10;b13;b6(2+);b7(2+);b10(2+)	147.112951885645;204.134364441273;301.186880959874;457.275686775438;572.303441330131;643.342057236162;700.361733089473;813.409175645191;130.087576535604;187.108485659064;358.172864628129;340.162204001753;487.214257914268;469.203573786591;657.282094853076;639.275597927376;714.304711612469;696.295557714267;884.380110004127;1127.4622916402;300.63491341985;329.146198548974;442.689802062197	12375.8;11822.5;78322.9;4442.6;7681.9;4211.9;10557.7;28306.9;4357.3;607.2;2973.7;2904.2;11201.7;2786.3;4811.2;2581.9;19808.2;3323.9;2377.6;677.2;2275;4027.6;1912.9	300.63491341985;301.186880959874;469.203573786591;487.214257914268;714.304711612469;813.409175645191	Adrenalgland,tissue,Adult,Gel,Elite	HCD/CID	HumanProteome	261	2	82	P02461	sp	Collagen alpha-1(III) chain	COL3A1
sp|P02461|CO3A1_HUMAN	749	-	>sp|P02461|CO3A1_HUMAN Collagen alpha-1(III) chain OS=Homo sapiens OX=9606 GN=COL3A1 PE=1 SV=4	52.365	0.998231	3	509.574	498.911	2498100	2498100	1	1	1	30242	1	0.752951	GDKGEPGGPGADGVPGK	_GDKGEP(hy)GGP(hy)GADGVPGK_	9	741	757	y1;y2;y3;y5;y6;y7;y8;y9;y1-NH3;y2-NH3;b4;b4-H2O;b5;b5-H2O;b7;b7-H2O;b8;b8-H2O;b10;b13;b6(2+);b7(2+);b10(2+)	147.112951885645;204.134364441273;301.186880959874;457.275686775438;572.303441330131;643.342057236162;700.361733089473;813.409175645191;130.087576535604;187.108485659064;358.172864628129;340.162204001753;487.214257914268;469.203573786591;657.282094853076;639.275597927376;714.304711612469;696.295557714267;884.380110004127;1127.4622916402;300.63491341985;329.146198548974;442.689802062197	12375.8;11822.5;78322.9;4442.6;7681.9;4211.9;10557.7;28306.9;4357.3;607.2;2973.7;2904.2;11201.7;2786.3;4811.2;2581.9;19808.2;3323.9;2377.6;677.2;2275;4027.6;1912.9	301.186880959874;700.361733089473;714.304711612469;813.409175645191	Adrenalgland,tissue,Adult,Gel,Elite	HCD/CID	HumanProteome	262	2	83	P02461	sp	Collagen alpha-1(III) chain	COL3A1
sp|P02461|CO3A1_HUMAN	455	-	>sp|P02461|CO3A1_HUMAN Collagen alpha-1(III) chain OS=Homo sapiens OX=9606 GN=COL3A1 PE=1 SV=4	57.175	1	2	542.785	526.79	9970200	9970200	1	3	3	30540	1	0.0935555	GEAGIPGVPGAK	_GEAGIP(hy)GVP(hy)GAK_	6	450	461	y1;y2;y3;y4;y5;y6;y1-NH3;y2-NH3;y7(2+);a2;b2;b3;b3-H2O;b4;b4-H2O;b5;b5-H2O	147.11290661053;218.149868993327;275.171263688186;388.219018487123;487.287957745448;544.318614141581;130.086295303754;201.123339477068;329.181910569156;159.076505364369;187.071377778165;258.108591370238;240.098183258368;315.12982426055;297.119825307882;428.217919099755;410.206080248644	14427;9753.5;8485;241809.6;9713.9;4773.6;6397.4;5584.3;46227.5;42040.6;72004.3;27803.8;7670.9;52113;5074.7;3502.1;3885.4	187.071377778165;315.12982426055;329.181910569156;388.219018487123;410.206080248644;544.318614141581	Adrenalgland,tissue,Adult,Gel,Elite	HCD/CID	HumanProteome	263	2	231	P02461	sp	Collagen alpha-1(III) chain	COL3A1
sp|P02461|CO3A1_HUMAN	458	-	>sp|P02461|CO3A1_HUMAN Collagen alpha-1(III) chain OS=Homo sapiens OX=9606 GN=COL3A1 PE=1 SV=4	57.175	1	2	542.785	526.79	9970200	9970200	1	3	3	30540	1	0.166294	GEAGIPGVPGAK	_GEAGIP(hy)GVP(hy)GAK_	9	450	461	y1;y2;y3;y4;y5;y6;y1-NH3;y2-NH3;y7(2+);a2;b2;b3;b3-H2O;b4;b4-H2O;b5;b5-H2O	147.11290661053;218.149868993327;275.171263688186;388.219018487123;487.287957745448;544.318614141581;130.086295303754;201.123339477068;329.181910569156;159.076505364369;187.071377778165;258.108591370238;240.098183258368;315.12982426055;297.119825307882;428.217919099755;410.206080248644	14427;9753.5;8485;241809.6;9713.9;4773.6;6397.4;5584.3;46227.5;42040.6;72004.3;27803.8;7670.9;52113;5074.7;3502.1;3885.4	187.071377778165;275.171263688186;315.12982426055;388.219018487123	Adrenalgland,tissue,Adult,Gel,Elite	HCD/CID	HumanProteome	264	2	232	P02461	sp	Collagen alpha-1(III) chain	COL3A1
sp|P02461|CO3A1_HUMAN	701	-	>sp|P02461|CO3A1_HUMAN Collagen alpha-1(III) chain OS=Homo sapiens OX=9606 GN=COL3A1 PE=1 SV=4;>P04258 SWISS-PROT:P04258 (Bos taurus) Similar to Collagen alpha 1(III) chain	89.805	0.956485	2	498.741	490.743	1559400	1559400	1	1	1	31500	1	0.51163	GGAGPPGPEGGK	_GGAGPP(hy)GPEGGK_	6	696	707	y1;y2;y3;y4;y5;y6;y7;y8;y9;y1-NH3;y7-H2O;y8-H2O;y9-H2O;y7(2+);y9(2+);b2;b3;b4;b5;b8;b10(2+)	147.114316530869;204.134518911527;261.155862573154;390.198154517755;487.250998144044;544.272245413782;657.319902217483;754.372952979431;811.394146166159;130.087778130204;639.309602939651;736.368182007487;793.384173565385;329.163734898995;406.200221498931;115.051659882461;186.08749745334;243.108837054846;340.160489362372;607.293782314002;397.17042352431	6878;1202.5;8420.1;740.9;8828.9;11157.8;73723.1;69558.1;14080.9;2936.7;4442.9;2163.2;979.3;7288.6;2001.4;1177.1;8748.7;8165;1574.3;757.7;5066.6	329.163734898995;544.272245413782;657.319902217483;754.372952979431;811.394146166159	Adrenalgland,tissue,Adult,Gel,Elite	HCD/CID	HumanProteome	265	2	233	P02461	sp	Collagen alpha-1(III) chain	COL3A1
sp|P02461|CO3A1_HUMAN	599	-	>sp|P02461|CO3A1_HUMAN Collagen alpha-1(III) chain OS=Homo sapiens OX=9606 GN=COL3A1 PE=1 SV=4	112.5	1	2	604.289	580.296	27400700	27400700	1	8	8	31695	1	0.0354959	GGPGGPGPQGPPGK	_GGP(hy)GGP(hy)GPQGPP(hy)GK_	3	597	610	y1;y2;y3;y4;y5;y9;y12;y1-NH3;y2-NH3;y7(2+);y10(2+);b2;b3;b4;b5;b6;b7;b6(2+)	147.112606052106;204.134062975161;317.181852576409;414.234400074331;471.262783676467;866.435807659117;1093.54733197338;130.086238819501;187.107736485645;348.690021470171;462.232327529702;115.05013262518;228.097802982137;285.118980434503;342.140829274206;455.194601872468;512.21840157447;228.097802982137	3837.3;3754.5;16047.6;23407.5;22146;15091.2;23791.3;1395.6;361.6;1048.4;5163;459.9;13724.7;7726.7;13122.4;2465.7;1165.4;13724.7	115.05013262518;228.097802982137;414.234400074331;471.262783676467;1093.54733197338	Adrenalgland,tissue,Adult,Gel,Elite	HCD/CID	HumanProteome	266	2	89	P02461	sp	Collagen alpha-1(III) chain	COL3A1
sp|P02461|CO3A1_HUMAN	602	-	>sp|P02461|CO3A1_HUMAN Collagen alpha-1(III) chain OS=Homo sapiens OX=9606 GN=COL3A1 PE=1 SV=4	112.5	0.998798	2	604.289	580.296	27400700	27400700	1	8	8	31695	1	1.01281	GGPGGPGPQGPPGK	_GGP(hy)GGP(hy)GPQGPP(hy)GK_	6	597	610	y1;y2;y3;y4;y5;y9;y12;y1-NH3;y2-NH3;y7(2+);y10(2+);b2;b3;b4;b5;b6;b7;b6(2+)	147.112606052106;204.134062975161;317.181852576409;414.234400074331;471.262783676467;866.435807659117;1093.54733197338;130.086238819501;187.107736485645;348.690021470171;462.232327529702;115.05013262518;228.097802982137;285.118980434503;342.140829274206;455.194601872468;512.21840157447;228.097802982137	3837.3;3754.5;16047.6;23407.5;22146;15091.2;23791.3;1395.6;361.6;1048.4;5163;459.9;13724.7;7726.7;13122.4;2465.7;1165.4;13724.7	228.097802982137;342.140829274206;414.234400074331;471.262783676467;866.435807659117;1093.54733197338	Adrenalgland,tissue,Adult,Gel,Elite	HCD/CID	HumanProteome	267	2	90	P02461	sp	Collagen alpha-1(III) chain	COL3A1
sp|P02461|CO3A1_HUMAN	608	-	>sp|P02461|CO3A1_HUMAN Collagen alpha-1(III) chain OS=Homo sapiens OX=9606 GN=COL3A1 PE=1 SV=4	112.5	0.954213	2	604.289	580.296	27400700	27400700	1	8	8	31695	1	0.317688	GGPGGPGPQGPPGK	_GGP(hy)GGP(hy)GPQGPP(hy)GK_	12	597	610	y1;y2;y3;y4;y5;y9;y12;y1-NH3;y2-NH3;y7(2+);y10(2+);b2;b3;b4;b5;b6;b7;b6(2+)	147.112606052106;204.134062975161;317.181852576409;414.234400074331;471.262783676467;866.435807659117;1093.54733197338;130.086238819501;187.107736485645;348.690021470171;462.232327529702;115.05013262518;228.097802982137;285.118980434503;342.140829274206;455.194601872468;512.21840157447;228.097802982137	3837.3;3754.5;16047.6;23407.5;22146;15091.2;23791.3;1395.6;361.6;1048.4;5163;459.9;13724.7;7726.7;13122.4;2465.7;1165.4;13724.7	187.107736485645;204.134062975161;317.181852576409;414.234400074331;471.262783676467;1093.54733197338	Adrenalgland,tissue,Adult,Gel,Elite	HCD/CID	HumanProteome	268	2	91	P02461	sp	Collagen alpha-1(III) chain	COL3A1
sp|P02461|CO3A1_HUMAN	962	-	>sp|P02461|CO3A1_HUMAN Collagen alpha-1(III) chain OS=Homo sapiens OX=9606 GN=COL3A1 PE=1 SV=4	50.452	0.863122	2	569.787	553.792	13419600	18323100	0.732387	6	8	32797	2	0.0564423	GLAGPPGMPGPR	_GLAGPP(hy)GMP(hy)GPR_	6	957	968	y1;y2;y4;y5;y1-NH3;y4-NH3;y7(2+);y8(2+);a2;b2;b3;b4	175.118850873122;272.171484754746;442.240335376624;573.289529206123;158.091981912356;425.214275714555;372.17852711631;420.704657086146;143.11781774491;171.112723983496;242.149578495456;299.173022244535	3284.9;3009.4;8406.1;890;555.2;3583.3;7799.8;28034.9;15793.4;12071.4;2554.8;742.5	143.11781774491;171.112723983496;420.704657086146	Adrenalgland,tissue,Adult,Gel,Elite	HCD/CID	HumanProteome	269	2	92	P02461	sp	Collagen alpha-1(III) chain	COL3A1
sp|P02461|CO3A1_HUMAN	965	-	>sp|P02461|CO3A1_HUMAN Collagen alpha-1(III) chain OS=Homo sapiens OX=9606 GN=COL3A1 PE=1 SV=4	68.657	0.966874	2	577.785	561.79	16162400	18323100	0.882078	7	8	32787	1	0.0466818	GLAGPPGMPGPR	_GLAGPP(hy)GM(ox)P(hy)GPR_	9	957	968	y1;y3;y4;y5;y8;y4-NH3;y7(2+);y9(2+);a2;b2;b3;b4	175.119138433852;329.194960113835;442.240678301111;589.286411579986;856.397307775624;425.218008226872;380.176386622618;457.213869103989;143.117959465689;171.112925991888;242.150096963826;299.171252550327	938;257.6;4836.4;284.4;23114.5;781.7;5270.6;1411.2;11485.1;8344.8;2333.2;1642.8	143.117959465689;171.112925991888;329.194960113835;425.218008226872;442.240678301111;856.397307775624	Adrenalgland,tissue,Adult,Gel,Elite	HCD/CID	HumanProteome	270	2	93	P02461	sp	Collagen alpha-1(III) chain	COL3A1
sp|P02461|CO3A1_HUMAN	500	-	>sp|P02461|CO3A1_HUMAN Collagen alpha-1(III) chain OS=Homo sapiens OX=9606 GN=COL3A1 PE=1 SV=4	136.7	0.999999	2	555.283	547.285	2710900	2710900	1	1	1	33997	1	0.159062	GPAGPNGIPGEK	_GPAGPNGIP(hy)GEK_	9	492	503	y1;y2;y3;y4;y5;y6;y7;y8;y9;y10;y1-NH3;y2-H2O;y4-H2O;y7-NH3;y8-NH3;y9-NH3;y10-NH3;y11(2+);a2;b2;b3;b4;b7;b7-NH3;b8;b8-NH3;b10	147.112663432856;276.155106499701;333.176045563229;446.22333208836;559.308625935593;616.329503721502;730.371386540034;827.423702055698;884.447135105531;955.48257700906;130.08612694407;258.144100084809;428.212704325388;713.350055645516;810.404863571943;867.434847454304;938.468188938715;526.771965568812;127.086380222839;155.081345178773;226.118259739596;283.139565561188;551.258779095681;534.2295182…	8635.6;3271.7;5177;119290.4;3893.5;9501.3;5087.3;27415.2;25167.8;18844.4;4802;3647.1;7479;1197.8;904.7;1341.8;553.7;4565.3;34099.2;41032.4;13529;8199.1;957.4;3491.1;2816;1948.9;1169.4	127.086380222839;155.081345178773;333.176045563229;428.212704325388;446.22333208836	Adrenalgland,tissue,Adult,Gel,Elite	HCD/CID	HumanProteome	271	2	234	P02461	sp	Collagen alpha-1(III) chain	COL3A1
sp|P02461|CO3A1_HUMAN	686	-	>sp|P02461|CO3A1_HUMAN Collagen alpha-1(III) chain OS=Homo sapiens OX=9606 GN=COL3A1 PE=1 SV=4	125.75	0.999942	2	547.801	531.806	76449000	76449000	1	8	8	34523	1	0.696483	GPPGLAGAPGLR	_GPP(hy)GLAGAP(hy)GLR_	3	684	695	y1;y4;y5;y6;y7;y8;y9;y10;y11;y1-NH3;y4-NH3;y5-NH3;y10-NH3;a2;b2;b3;b4;b5;b6	175.118845048286;458.270383341218;529.31047630689;586.329232971097;657.367022845653;770.448487883498;827.47174751507;940.519932453967;1037.56995089924;158.091477794891;441.244472592936;512.279295128581;923.498569334101;127.086420065522;155.081459591775;268.128862988329;325.150345753973;438.232380451444;509.265326603527	20039.4;16624.5;4618.6;44347.7;61913.3;12447.2;34138;226032.9;12906.1;898.9;19130.2;2333.6;3660.7;89585.4;43033.4;4901.5;6687.2;9580.3;3697.1	127.086420065522;155.081459591775;657.367022845653;940.519932453967	Adrenalgland,tissue,Adult,Gel,Elite	HCD/CID	HumanProteome	272	2	235	P02461	sp	Collagen alpha-1(III) chain	COL3A1
sp|P02461|CO3A1_HUMAN	692	-	>sp|P02461|CO3A1_HUMAN Collagen alpha-1(III) chain OS=Homo sapiens OX=9606 GN=COL3A1 PE=1 SV=4	125.75	1	2	547.801	531.806	76449000	76449000	1	8	8	34522	1	0.0494942	GPPGLAGAPGLR	_GPP(hy)GLAGAP(hy)GLR_	9	684	695	y1;y2;y3;y4;y5;y6;y7;y8;y9;y10;y11;y1-NH3;y2-NH3;y4-NH3;y10-NH3;y10(2+);a2;b2;b3;b4;b5;b6	175.118861343137;288.201620594287;345.221123153685;458.271033449999;529.306534561132;586.330070330784;657.366753138645;770.451837550962;827.472673796422;940.520379376497;1037.57111509437;158.092322731346;271.174768237576;441.244557605657;923.498353883302;470.763581947667;127.086488619791;155.081514595631;268.129054317302;325.150041117856;438.233420752086;509.270195174537	12178.7;1070.9;2233.9;10675.1;3816.7;31379.4;50284.6;11884.5;29155.2;188902.9;12302.8;3244.6;1565.4;12556.8;3167.4;5033.2;63237;31975.8;4062.8;6371.5;6983.4;4397.4	127.086488619791;345.221123153685;441.244557605657;458.271033449999;657.366753138645;940.520379376497	Adrenalgland,tissue,Adult,Gel,Elite	HCD/CID	HumanProteome	273	2	236	P02461	sp	Collagen alpha-1(III) chain	COL3A1
sp|P02461|CO3A1_HUMAN	416	-	>sp|P02461|CO3A1_HUMAN Collagen alpha-1(III) chain OS=Homo sapiens OX=9606 GN=COL3A1 PE=1 SV=4	102.87	0.999227	2	660.836	644.841	1862300	1862300	1	1	1	34524	1	1.18566	GPPGPAGANGAPGLR	_GPP(hy)GPAGANGAP(hy)GLR_	3	414	428	y1;y4;y6;y7;y8;y9;y10;y11;y12;y13;y14;y1-NH3;y4-NH3;y13-NH3;y11(2+);a2;b2;b3;b4;b6	175.118752762588;458.270760483416;586.329157660925;700.371907366552;771.407811387603;828.431873773223;899.468094731064;996.521212889297;1053.54231016268;1166.58963130967;1263.63916279603;158.092281847516;441.244548744081;1149.56443138336;498.763745550176;127.086394187265;155.081375852669;268.128587910076;325.149620065854;493.237642329487	10435.5;5229.6;3832.3;4221.4;2480.2;10044.1;3643.9;15688.2;16741.5;92390.9;16685.2;2060.3;2871;2041;4050.4;30291.6;17040.5;4354.5;3421.2;1574.1	127.086394187265;155.081375852669;1166.58963130967	Adrenalgland,tissue,Adult,Gel,Elite	HCD/CID	HumanProteome	274	2	237	P02461	sp	Collagen alpha-1(III) chain	COL3A1
sp|P02461|CO3A1_HUMAN	425	-	>sp|P02461|CO3A1_HUMAN Collagen alpha-1(III) chain OS=Homo sapiens OX=9606 GN=COL3A1 PE=1 SV=4	102.87	0.999989	2	660.836	644.841	1862300	1862300	1	1	1	34524	3	0	GPPGPAGANGAPGLR	_GPP(hy)GPAGANGAP(hy)GLR_	12	414	428	y1;y4;y6;y7;y8;y9;y10;y11;y12;y13;y14;y1-NH3;y4-NH3;y13-NH3;y11(2+);a2;b2;b3;b4;b6	175.118752762588;458.270760483416;586.329157660925;700.371907366552;771.407811387603;828.431873773223;899.468094731064;996.521212889297;1053.54231016268;1166.58963130967;1263.63916279603;158.092281847516;441.244548744081;1149.56443138336;498.763745550176;127.086394187265;155.081375852669;268.128587910076;325.149620065854;493.237642329487	10435.5;5229.6;3832.3;4221.4;2480.2;10044.1;3643.9;15688.2;16741.5;92390.9;16685.2;2060.3;2871;2041;4050.4;30291.6;17040.5;4354.5;3421.2;1574.1	127.086394187265;155.081375852669;1166.58963130967	Adrenalgland,tissue,Adult,Gel,Elite	HCD/CID	HumanProteome	275	2	238	P02461	sp	Collagen alpha-1(III) chain	COL3A1
sp|P02461|CO3A1_HUMAN	995	-	>sp|P02461|CO3A1_HUMAN Collagen alpha-1(III) chain OS=Homo sapiens OX=9606 GN=COL3A1 PE=1 SV=4;>P04258 SWISS-PROT:P04258 (Bos taurus) Similar to Collagen alpha 1(III) chain	51.495	0.92329	2	917.458	893.466	5815000	5815000	1	1	1	34554	1	0.781006	GPPGPQGLPGLAGTAGEPGR	_GPP(hy)GPQGLP(hy)GLAGTAGEP(hy)GR_	3	993	1012	y1;y3;y5;y6;y3-NH3;y12(2+);a2;b2;b3;b4;b5;b6;b6-NH3;b7;b7-NH3;b13(2+)	175.118724834289;345.187407267931;531.258851556521;602.299233092146;328.160544257433;557.785950258132;127.086282164783;155.081228848698;268.128544417438;325.149982669468;422.206823402486;550.271143376634;533.242779422388;607.294682728664;590.268213634689;566.302366689617	1903.8;9058.6;2142.3;796.5;1718.3;431;16777.3;9705.8;2307.3;1944.8;982.2;2100.5;1246.5;1959.9;664.4;2391.9	127.086282164783;155.081228848698;268.128544417438;345.187407267931	Adrenalgland,tissue,Adult,Gel,Elite	HCD/CID	HumanProteome	276	2	239	P02461	sp	Collagen alpha-1(III) chain	COL3A1
sp|P02461|CO3A1_HUMAN	1001	-	>sp|P02461|CO3A1_HUMAN Collagen alpha-1(III) chain OS=Homo sapiens OX=9606 GN=COL3A1 PE=1 SV=4;>P04258 SWISS-PROT:P04258 (Bos taurus) Similar to Collagen alpha 1(III) chain	51.495	0.98795	2	917.458	893.466	5815000	5815000	1	1	1	34554	2	0.545231	GPPGPQGLPGLAGTAGEPGR	_GPP(hy)GPQGLP(hy)GLAGTAGEP(hy)GR_	9	993	1012	y1;y3;y5;y6;y3-NH3;y12(2+);a2;b2;b3;b4;b5;b6;b6-NH3;b7;b7-NH3;b13(2+)	175.118724834289;345.187407267931;531.258851556521;602.299233092146;328.160544257433;557.785950258132;127.086282164783;155.081228848698;268.128544417438;325.149982669468;422.206823402486;550.271143376634;533.242779422388;607.294682728664;590.268213634689;566.302366689617	1903.8;9058.6;2142.3;796.5;1718.3;431;16777.3;9705.8;2307.3;1944.8;982.2;2100.5;1246.5;1959.9;664.4;2391.9	127.086282164783;155.081228848698;345.187407267931	Adrenalgland,tissue,Adult,Gel,Elite	HCD/CID	HumanProteome	277	2	240	P02461	sp	Collagen alpha-1(III) chain	COL3A1
sp|P02461|CO3A1_HUMAN	1010	-	>sp|P02461|CO3A1_HUMAN Collagen alpha-1(III) chain OS=Homo sapiens OX=9606 GN=COL3A1 PE=1 SV=4;>P04258 SWISS-PROT:P04258 (Bos taurus) Similar to Collagen alpha 1(III) chain	51.495	0.999924	2	917.458	893.466	5815000	5815000	1	1	1	34554	3	0	GPPGPQGLPGLAGTAGEPGR	_GPP(hy)GPQGLP(hy)GLAGTAGEP(hy)GR_	18	993	1012	y1;y3;y5;y6;y3-NH3;y12(2+);a2;b2;b3;b4;b5;b6;b6-NH3;b7;b7-NH3;b13(2+)	175.118724834289;345.187407267931;531.258851556521;602.299233092146;328.160544257433;557.785950258132;127.086282164783;155.081228848698;268.128544417438;325.149982669468;422.206823402486;550.271143376634;533.242779422388;607.294682728664;590.268213634689;566.302366689617	1903.8;9058.6;2142.3;796.5;1718.3;431;16777.3;9705.8;2307.3;1944.8;982.2;2100.5;1246.5;1959.9;664.4;2391.9	127.086282164783;155.081228848698;345.187407267931	Adrenalgland,tissue,Adult,Gel,Elite	HCD/CID	HumanProteome	278	2	241	P02461	sp	Collagen alpha-1(III) chain	COL3A1
sp|P02461|CO3A1_HUMAN	776	-	>sp|P02461|CO3A1_HUMAN Collagen alpha-1(III) chain OS=Homo sapiens OX=9606 GN=COL3A1 PE=1 SV=4;>P04258 SWISS-PROT:P04258 (Bos taurus) Similar to Collagen alpha 1(III) chain	65.467	0.90339	2	816.405	800.41	4261060	4261060	1	3	3	34876	1	0.206418	GPTGPIGPPGPAGQPGDK	_GPTGPIGP(hy)PGPAGQP(hy)GDK_	15	762	779	y1;y2;y3;y4;y1-NH3;y4-H2O;y11(2+);y12(2+);y14(2+);a2;b2;b3;b3-H2O;b4;b4-H2O;b5;b5-H2O;b6;b6-H2O;b7;b7-H2O	147.113117947719;262.140005760612;319.163034568106;432.208779282201;130.086339664557;414.198852799662;526.762449779024;555.273947406681;660.34211951148;127.086679785684;155.081725439575;256.129365393499;238.118700553603;313.151041036694;295.140187247617;410.207926953557;392.192743578579;523.287988392293;505.278145761339;580.320176131887;562.30781616075	1789;2046.8;944.8;22609;1331;2091;4813.2;1014.8;1515.9;5042.5;6484.5;3181.9;2473.8;3913.2;2964.5;641.7;1387.6;3992;4168.2;3416.1;1989.6	127.086679785684;155.081725439575;319.163034568106;414.198852799662;432.208779282201	Adrenalgland,tissue,Adult,Gel,Elite	HCD/CID	HumanProteome	279	2	242	P02461	sp	Collagen alpha-1(III) chain	COL3A1
sp|P02461|CO3A1_HUMAN	1148	-	>sp|P02461|CO3A1_HUMAN Collagen alpha-1(III) chain OS=Homo sapiens OX=9606 GN=COL3A1 PE=1 SV=4;>P04258 SWISS-PROT:P04258 (Bos taurus) Similar to Collagen alpha 1(III) chain	102.53	0.869016	2	483.256	475.259	15292500	25106810	0.609098	5	11	34927	1	0.21841	GPVGPSGPPGK	_GPVGPSGPP(hy)GK_	9	1140	1150	y1;y2;y3;y4;y5;y6;y7;y8;y9;y1-NH3;y2-NH3;y7-H2O;y8-H2O;y9-H2O;y7(2+);y8(2+);y10(2+);a2;b2;b3;b4;b6;b6-H2O;b7;b7-H2O	147.112914246849;204.134076792683;317.181690835437;414.234239545088;471.255520504068;558.2879179466;655.340703181461;712.362140516741;811.430202312156;130.086200628713;187.107708947192;637.328693281293;694.351498929502;793.423837922744;328.173906525674;356.682944308992;454.744617352881;127.086499780532;155.08153001776;254.148016476771;311.171132140468;495.253780210727;477.243942901029;552.2763983…	8428.5;7451.8;20402.1;62667.5;31287.5;14051.9;62424.9;148027.2;48719.3;4145;7513.5;5910.1;11459.4;1683.6;6748.1;2052.5;9323.2;75324.2;114263;16998.4;14877.5;2753.7;2345.6;2330.7;4002.9	127.086499780532;155.08153001776;187.107708947192;204.134076792683;317.181690835437;712.362140516741	Adrenalgland,tissue,Adult,Gel,Elite	HCD/CID	HumanProteome	280	2	243	P02461	sp	Collagen alpha-1(III) chain	COL3A1
sp|P02461|CO3A1_HUMAN	575	-	>sp|P02461|CO3A1_HUMAN Collagen alpha-1(III) chain OS=Homo sapiens OX=9606 GN=COL3A1 PE=1 SV=4;>P04258 SWISS-PROT:P04258 (Bos taurus) Similar to Collagen alpha 1(III) chain	59.198	0.999983	2	610.292	594.298	4685500	4685500	1	2	2	35275	1	0.363318	GQPGVMGFPGPK	_GQP(hy)GVM(ox)GFP(hy)GPK_	3	573	584	y1;y2;y3;y4;y5;y6;y7;y8;y9;y10;y1-NH3;y7(2+);y8(2+);y10(2+);a2;b2;b2-NH3	147.113886896944;244.165111578591;301.186530066409;414.233880767244;561.301156105358;618.324075664372;765.358979221616;864.429321073593;921.44866147708;1034.49654713197;130.087228963513;383.183050916274;432.716707225347;517.751439089843;158.092334225136;186.087376456711;169.060789876322	3669.2;9466.5;3194.4;48448.1;3888.6;15338.9;18619.4;4572.9;8444.1;22882.8;1067.9;1633.2;2256.4;71213.8;2211.5;19314.6;19435.5	169.060789876322;414.233880767244;517.751439089843;1034.49654713197	Adrenalgland,tissue,Adult,Gel,Elite	HCD/CID	HumanProteome	281	2	244	P02461	sp	Collagen alpha-1(III) chain	COL3A1
sp|P02461|CO3A1_HUMAN	581	-	>sp|P02461|CO3A1_HUMAN Collagen alpha-1(III) chain OS=Homo sapiens OX=9606 GN=COL3A1 PE=1 SV=4;>P04258 SWISS-PROT:P04258 (Bos taurus) Similar to Collagen alpha 1(III) chain	59.198	0.83211	2	610.292	594.298	4685500	4685500	1	2	2	35275	1	0.137443	GQPGVMGFPGPK	_GQP(hy)GVM(ox)GFP(hy)GPK_	9	573	584	y1;y2;y3;y4;y5;y6;y7;y8;y9;y10;y1-NH3;y7(2+);y8(2+);y10(2+);a2;b2;b2-NH3	147.113886896944;244.165111578591;301.186530066409;414.233880767244;561.301156105358;618.324075664372;765.358979221616;864.429321073593;921.44866147708;1034.49654713197;130.087228963513;383.183050916274;432.716707225347;517.751439089843;158.092334225136;186.087376456711;169.060789876322	3669.2;9466.5;3194.4;48448.1;3888.6;15338.9;18619.4;4572.9;8444.1;22882.8;1067.9;1633.2;2256.4;71213.8;2211.5;19314.6;19435.5	301.186530066409;414.233880767244;517.751439089843;1034.49654713197	Adrenalgland,tissue,Adult,Gel,Elite	HCD/CID	HumanProteome	282	2	245	P02461	sp	Collagen alpha-1(III) chain	COL3A1
sp|P02461|CO3A1_HUMAN	311	H7C435_11	>sp|P02461|CO3A1_HUMAN Collagen alpha-1(III) chain OS=Homo sapiens OX=9606 GN=COL3A1 PE=1 SV=4;>P04258 SWISS-PROT:P04258 (Bos taurus) Similar to Collagen alpha 1(III) chain;>tr|H7C435|H7C435_HUMAN Collagen alpha-1(III) chain (Fragment) OS=Homo sapiens OX=9	69.672	1	3	371.204	360.54	11885200	11885200	1	3	3	35433	2	0.30911	GRPGLPGAAGAR	_GRP(hy)GLP(hy)GAAGAR_	3	309	320	y1;y2;y3;y4;y5;y6;y7;y1-NH3;y2-NH3;y3-NH3;y4-NH3;y7(2+);b2;b2-NH3;b4;b5;b7(2+)	175.118924723785;246.155801974807;303.177389390014;374.214304987084;445.251670672968;502.272660688939;615.33257748206;158.0922548867;229.12907281106;286.150462456331;357.187161254108;308.164030383361;214.129881105822;197.103279758007;384.199308528676;497.282844816311;334.180814321718	51710.8;1649.1;29861.9;46400.1;29813;79552.6;24596.3;8342.2;4290.4;9196.7;8143.2;53932.4;7891.6;17496.1;26996.3;46632.5;5218	175.118924723785;308.164030383361;497.282844816311;502.272660688939	Adrenalgland,tissue,Adult,Gel,Elite	HCD/CID	HumanProteome	283	2	246	P02461	sp	Collagen alpha-1(III) chain	COL3A1
sp|P02461|CO3A1_HUMAN	314	H7C435_14	>sp|P02461|CO3A1_HUMAN Collagen alpha-1(III) chain OS=Homo sapiens OX=9606 GN=COL3A1 PE=1 SV=4;>P04258 SWISS-PROT:P04258 (Bos taurus) Similar to Collagen alpha 1(III) chain;>tr|H7C435|H7C435_HUMAN Collagen alpha-1(III) chain (Fragment) OS=Homo sapiens OX=9	69.672	1	3	371.204	360.54	11885200	11885200	1	3	3	35433	1	1.91227	GRPGLPGAAGAR	_GRP(hy)GLP(hy)GAAGAR_	6	309	320	y1;y2;y3;y4;y5;y6;y7;y1-NH3;y2-NH3;y3-NH3;y4-NH3;y7(2+);b2;b2-NH3;b4;b5;b7(2+)	175.118924723785;246.155801974807;303.177389390014;374.214304987084;445.251670672968;502.272660688939;615.33257748206;158.0922548867;229.12907281106;286.150462456331;357.187161254108;308.164030383361;214.129881105822;197.103279758007;384.199308528676;497.282844816311;334.180814321718	51710.8;1649.1;29861.9;46400.1;29813;79552.6;24596.3;8342.2;4290.4;9196.7;8143.2;53932.4;7891.6;17496.1;26996.3;46632.5;5218	175.118924723785;308.164030383361;497.282844816311;502.272660688939	Adrenalgland,tissue,Adult,Gel,Elite	HCD/CID	HumanProteome	284	2	247	P02461	sp	Collagen alpha-1(III) chain	COL3A1
sp|P02461|CO3A1_HUMAN	866	-	>sp|P02461|CO3A1_HUMAN Collagen alpha-1(III) chain OS=Homo sapiens OX=9606 GN=COL3A1 PE=1 SV=4	46.318	1	2	652.305	628.313	5600200	5600200	1	1	1	35752	1	0.382798	GSPGGPGAAGFPGAR	_GSP(hy)GGP(hy)GAAGFP(hy)GAR_	3	864	878	y1;y2;y3;y4;y5;y10;y11;y12;y13;y14;y4-NH3;y5-NH3;a2;b2;b3;b3-H2O;b4;b5;b5-H2O;b8	175.118941139513;246.156555908313;303.177100445352;416.224949408954;563.303710481271;932.457804314585;989.480470856313;1046.51654320798;1159.57035538706;1246.60145256767;399.198554056189;546.275569457172;117.065489850367;145.06081228679;258.106850827883;240.097782168753;315.130156062447;372.151685017423;354.141066474112;613.266691163014	11881.9;1705.3;3927.3;65121;16867.3;65208.8;15983.2;3883.3;114907;2347.5;24292.4;2167.3;2520.8;3882.6;3614.9;10107.6;4412.4;10021.6;12521.1;840.3	240.097782168753;416.224949408954;932.457804314585;1046.51654320798;1159.57035538706	Adrenalgland,tissue,Adult,Gel,Elite	HCD/CID	HumanProteome	285	2	248	P02461	sp	Collagen alpha-1(III) chain	COL3A1
sp|P02461|CO3A1_HUMAN	869	-	>sp|P02461|CO3A1_HUMAN Collagen alpha-1(III) chain OS=Homo sapiens OX=9606 GN=COL3A1 PE=1 SV=4	46.318	1	2	652.305	628.313	5600200	5600200	1	1	1	35752	2	0.147921	GSPGGPGAAGFPGAR	_GSP(hy)GGP(hy)GAAGFP(hy)GAR_	6	864	878	y1;y2;y3;y4;y5;y10;y11;y12;y13;y14;y4-NH3;y5-NH3;a2;b2;b3;b3-H2O;b4;b5;b5-H2O;b8	175.118941139513;246.156555908313;303.177100445352;416.224949408954;563.303710481271;932.457804314585;989.480470856313;1046.51654320798;1159.57035538706;1246.60145256767;399.198554056189;546.275569457172;117.065489850367;145.06081228679;258.106850827883;240.097782168753;315.130156062447;372.151685017423;354.141066474112;613.266691163014	11881.9;1705.3;3927.3;65121;16867.3;65208.8;15983.2;3883.3;114907;2347.5;24292.4;2167.3;2520.8;3882.6;3614.9;10107.6;4412.4;10021.6;12521.1;840.3	416.224949408954;563.303710481271;932.457804314585;1159.57035538706	Adrenalgland,tissue,Adult,Gel,Elite	HCD/CID	HumanProteome	286	2	249	P02461	sp	Collagen alpha-1(III) chain	COL3A1
sp|P02461|CO3A1_HUMAN	875	-	>sp|P02461|CO3A1_HUMAN Collagen alpha-1(III) chain OS=Homo sapiens OX=9606 GN=COL3A1 PE=1 SV=4	46.318	1	2	652.305	628.313	5600200	5600200	1	1	1	35752	1	0.146146	GSPGGPGAAGFPGAR	_GSP(hy)GGP(hy)GAAGFP(hy)GAR_	12	864	878	y1;y2;y3;y4;y5;y10;y11;y12;y13;y14;y4-NH3;y5-NH3;a2;b2;b3;b3-H2O;b4;b5;b5-H2O;b8	175.118941139513;246.156555908313;303.177100445352;416.224949408954;563.303710481271;932.457804314585;989.480470856313;1046.51654320798;1159.57035538706;1246.60145256767;399.198554056189;546.275569457172;117.065489850367;145.06081228679;258.106850827883;240.097782168753;315.130156062447;372.151685017423;354.141066474112;613.266691163014	11881.9;1705.3;3927.3;65121;16867.3;65208.8;15983.2;3883.3;114907;2347.5;24292.4;2167.3;2520.8;3882.6;3614.9;10107.6;4412.4;10021.6;12521.1;840.3	303.177100445352;399.198554056189;416.224949408954;932.457804314585;1159.57035538706	Adrenalgland,tissue,Adult,Gel,Elite	HCD/CID	HumanProteome	287	2	250	P02461	sp	Collagen alpha-1(III) chain	COL3A1
sp|P02462|CO4A1_HUMAN	971	-	>sp|P02462|CO4A1_HUMAN Collagen alpha-1(IV) chain OS=Homo sapiens OX=9606 GN=COL4A1 PE=1 SV=4	105.4	1	2	499.251	491.254	50504270	68756150	0.734542	9	18	30354	1	0.32289	GDPGTPGVPGK	_GDP(hy)GTPGVPGK_	3	969	979	y1;y2;y3;y4;y5;y6;y7;y8;y9;y1-NH3;y2-NH3;y7-H2O;y8-H2O;y9-H2O;y6(2+);y7(2+);y9(2+);a2;b2;b4;b5;b5-H2O;b10(2+)	147.112840630014;204.134174297744;301.186759583538;400.254965863691;457.276547562303;554.329048798231;655.378108959;712.398765426258;825.446277621312;130.087314474677;187.107649992336;637.36769724909;694.391441453178;807.438181090455;277.668392139045;328.191419894845;413.226405058847;145.060874304589;173.055706633921;343.123876091404;444.171804395274;426.160809225634;426.197773971704	28232.1;14033;155559;5475.1;6751.3;98273.1;10106.2;13356.6;14910.2;13979.7;7235.4;1159.9;2455.8;3149.2;20094.4;2733.5;41134.4;8023.2;10267.7;3503.9;10299.4;5129.8;13851.5	301.186759583538;413.226405058847;554.329048798231;712.398765426258;825.446277621312	Adrenalgland,tissue,Adult,Gel,Elite	HCD/CID	HumanProteome	288	2	251	P02462	sp	Collagen alpha-1(IV) chain	COL4A1
sp|P02462|CO4A1_HUMAN	974	-	>sp|P02462|CO4A1_HUMAN Collagen alpha-1(IV) chain OS=Homo sapiens OX=9606 GN=COL4A1 PE=1 SV=4	110.18	0.999994	2	499.251	491.254	61759600	68756150	0.898241	13	18	30353	1	0.10494	GDPGTPGVPGK	_GDPGTP(hy)GVPGK_	6	969	979	y1;y2;y3;y4;y5;y6;y7;y8;y9;y1-NH3;y7-H2O;y8-H2O;y9-H2O;y6(2+);y7(2+);y9(2+);a2;b2;b4;b5;b5-H2O;b8;b10(2+)	147.112800204775;204.134095469962;301.186508652405;400.256335459634;457.275866789607;570.323583139078;671.371068762539;728.393036106973;825.445542367601;130.087190389575;653.362766812534;710.382359719039;807.437560526866;285.665521990113;336.189475708928;413.226091160928;145.060687800327;173.05547986325;327.128956979167;428.176055784359;410.166428497504;697.313341333783;426.195843001439	23939.4;21076.6;173245.1;5987.6;6006.2;100157.5;16130.2;38491.2;12736.5;10073.6;2450.1;17074.3;3074;18326.5;4777.1;71611.3;8497.8;10673.2;3265.4;13758.8;4318.7;1031.9;5642.7	285.665521990113;301.186508652405;413.226091160928;428.176055784359;570.323583139078	Adrenalgland,tissue,Adult,Gel,Elite	HCD/CID	HumanProteome	289	2	252	P02462	sp	Collagen alpha-1(IV) chain	COL4A1
sp|P02462|CO4A1_HUMAN	977	-	>sp|P02462|CO4A1_HUMAN Collagen alpha-1(IV) chain OS=Homo sapiens OX=9606 GN=COL4A1 PE=1 SV=4	80.24	1	2	507.249	491.254	6809600	68756150	0.0990399	3	18	30347	1	0.301911	GDPGTPGVPGK	_GDPGTP(hy)GVP(hy)GK_	9	969	979	y1;y2;y3;y6;y7;y8;y9;y1-NH3;y2-NH3;y7-H2O;y8-H2O;y9-H2O;y7(2+);a2;b2;b4;b5	147.11296366929;204.134556184075;317.181919105365;586.319509092474;687.367433308419;744.389425081655;841.440975702446;130.087550739793;187.107649662001;669.356774057146;726.376940141954;823.429999002814;344.186875412815;145.062033317886;173.055891033824;327.130332582825;428.177114044811	14720.5;6280.7;75557.6;41153.9;7590.1;16347.7;29871.8;6144.3;1093.3;12264.3;4100;15971.8;1397.5;1698.9;3866.5;1566.9;4618.7	187.107649662001;204.134556184075;317.181919105365;586.319509092474;841.440975702446	Adrenalgland,tissue,Adult,Gel,Elite	HCD/CID	HumanProteome	290	2	253	P02462	sp	Collagen alpha-1(IV) chain	COL4A1
sp|P02462|CO4A1_HUMAN	399	A0A3B3ITG7_359	>sp|P02462|CO4A1_HUMAN Collagen alpha-1(IV) chain OS=Homo sapiens OX=9606 GN=COL4A1 PE=1 SV=4;>tr|A0A3B3ITG7|A0A3B3ITG7_HUMAN Collagen alpha-1(IV) chain (Fragment) OS=Homo sapiens OX=9606 GN=COL4A1 PE=1 SV=1	53.051	0.999914	2	631.312	615.317	4414400	4414400	1	1	1	31344	1	0.803619	GFPGTSLPGPSGR	_GFP(hy)GTSLP(hy)GPSGR_	3	397	409	y1;y2;y4;y5;y6;y7;y8;y9;y10;y11;y1-NH3;y6-H2O;y6-NH3;y9-NH3;y10-H2O;y11-H2O;y6(2+);y11(2+);a2;b2	175.119051968552;232.140836599839;416.225369928792;473.24579300194;586.293774563732;699.378319982894;786.409659715172;887.459850586399;944.479912641002;1057.52631548994;158.092423174301;568.284751467359;569.267300398972;870.441837467951;926.472310624457;1039.5241921565;293.651001045034;529.266310456932;177.102258607609;205.097354140385	13935.1;1445.1;3232.9;5135.9;119829;11551;19346.8;26823.1;18421.8;23806.9;2905.9;1395.8;5446.8;789.6;1324.2;1626;3354;15745.3;16173.9;2567.2	177.102258607609;586.293774563732;887.459850586399;944.479912641002;1057.52631548994	Adrenalgland,tissue,Adult,Gel,Elite	HCD/CID	HumanProteome	291	2	254	P02462	sp	Collagen alpha-1(IV) chain	COL4A1
sp|P02462|CO4A1_HUMAN	587	-	>sp|P02462|CO4A1_HUMAN Collagen alpha-1(IV) chain OS=Homo sapiens OX=9606 GN=COL4A1 PE=1 SV=4	131.83	1	2	566.773	542.78	6202270	314376470	0.0197288	5	14	34493	1	0.827614	GPPGGVGFPGSR	_GP(hy)P(hy)GGVGFP(hy)GSR_	2	586	597	y1;y4;y5;y6;y7;y8;y9;y10;y11;y1-NH3;y4-NH3;y6-NH3;y7-NH3;y10-H2O;y10-NH3;y10(2+);a2;b2;b3;b4;b5;b6	175.118795061198;432.218773327344;579.286874160037;636.308625408761;735.376618478815;792.398768683249;849.419931519713;962.467959623226;1075.51432778311;158.092267853662;415.192810116776;619.277269529946;718.346988242677;944.459087445198;945.441659236697;481.736932895413;143.081406281219;171.076274383989;284.121516474528;341.144467945716;398.166501197156;497.232922448932	11892.4;17175.1;4038.3;35446.7;7111.8;13671.8;30229.9;122361;32069.6;1555.5;10684;1227.4;503.1;2479.6;3999.8;13133.7;68667.8;34451.1;4709.7;3841.8;3093.5;3900.3	143.081406281219;171.076274383989;636.308625408761;962.467959623226	Adrenalgland,tissue,Adult,Gel,Elite	HCD/CID	HumanProteome	292	2	255	P02462	sp	Collagen alpha-1(IV) chain	COL4A1
sp|P02462|CO4A1_HUMAN	588	-	>sp|P02462|CO4A1_HUMAN Collagen alpha-1(IV) chain OS=Homo sapiens OX=9606 GN=COL4A1 PE=1 SV=4	146.16	1	2	558.775	542.78	314376470	314376470	1	14	14	34514	1	0.749819	GPPGGVGFPGSR	_GPP(hy)GGVGFP(hy)GSR_	3	586	597	y1;y3;y4;y5;y6;y7;y8;y9;y10;y1-NH3;y4-NH3;y10-H2O;y10-NH3;y10(2+);y11(2+);a2;b2;b3;b4;b5;b6	175.118856952004;319.171163856718;432.219490838198;579.287167489192;636.308697804695;735.378550032519;792.399536105206;849.420601296404;962.469044554317;158.092162826807;415.19267691369;944.456724273606;945.441974905338;481.73732218759;530.264025945088;127.086451404062;155.081466672268;268.126991041163;325.150471733016;382.172603470845;481.240119281853	10772.8;905.1;13816.2;4183.2;28148.3;6482.5;12451;25618.4;166788.6;1623.2;10263.6;3755.3;4323.4;9010.5;17810.2;69923.2;30820.9;3786.9;3569.3;3185.7;4143.3	127.086451404062;155.081466672268;962.469044554317	Adrenalgland,tissue,Adult,Gel,Elite	HCD/CID	HumanProteome	293	2	256	P02462	sp	Collagen alpha-1(IV) chain	COL4A1
sp|P02462|CO4A1_HUMAN	594	-	>sp|P02462|CO4A1_HUMAN Collagen alpha-1(IV) chain OS=Homo sapiens OX=9606 GN=COL4A1 PE=1 SV=4	146.16	1	2	558.775	542.78	314376470	314376470	1	14	14	34514	1	0.0230796	GPPGGVGFPGSR	_GPP(hy)GGVGFP(hy)GSR_	9	586	597	y1;y3;y4;y5;y6;y7;y8;y9;y10;y1-NH3;y4-NH3;y10-H2O;y10-NH3;y10(2+);y11(2+);a2;b2;b3;b4;b5;b6	175.118856952004;319.171163856718;432.219490838198;579.287167489192;636.308697804695;735.378550032519;792.399536105206;849.420601296404;962.469044554317;158.092162826807;415.19267691369;944.456724273606;945.441974905338;481.73732218759;530.264025945088;127.086451404062;155.081466672268;268.126991041163;325.150471733016;382.172603470845;481.240119281853	10772.8;905.1;13816.2;4183.2;28148.3;6482.5;12451;25618.4;166788.6;1623.2;10263.6;3755.3;4323.4;9010.5;17810.2;69923.2;30820.9;3786.9;3569.3;3185.7;4143.3	127.086451404062;155.081466672268;319.171163856718;415.19267691369;432.219490838198;962.469044554317	Adrenalgland,tissue,Adult,Gel,Elite	HCD/CID	HumanProteome	294	2	257	P02462	sp	Collagen alpha-1(IV) chain	COL4A1
sp|P02462|CO4A1_HUMAN	349	A0A3B3ITG7_309	>sp|P02462|CO4A1_HUMAN Collagen alpha-1(IV) chain OS=Homo sapiens OX=9606 GN=COL4A1 PE=1 SV=4;>tr|A0A3B3ITG7|A0A3B3ITG7_HUMAN Collagen alpha-1(IV) chain (Fragment) OS=Homo sapiens OX=9606 GN=COL4A1 PE=1 SV=1	91.853	0.999997	2	467.225	451.23	106037700	106037700	1	5	5	37269	1	0.939712	GYPGTPGPR	_GYP(hy)GTP(hy)GPR_	3	347	355	y1;y2;y3;y4;y5;y6;y7;y1-NH3;y4-NH3;y5-H2O;y6-H2O;y7-H2O;y7-NH3;y7(2+);a2;b2	175.118866962672;272.171637016534;329.192906773178;442.240057265545;543.288310819823;600.309570590906;713.357563220255;158.092443796249;425.213671143767;525.276929806219;582.300417202408;695.34564004947;696.329948713378;357.182102841299;193.097179981621;221.09204274309	19620.8;13120.5;19563.3;277032.7;57690.2;155213;362001.2;4063.9;42873.6;2940;14048.7;15658.3;13914.5;181442.3;242066.5;19717.8	193.097179981621;357.182102841299;442.240057265545;713.357563220255	Adrenalgland,tissue,Adult,Gel,Elite	HCD/CID	HumanProteome	295	2	258	P02462	sp	Collagen alpha-1(IV) chain	COL4A1
sp|P02462|CO4A1_HUMAN	352	A0A3B3ITG7_312	>sp|P02462|CO4A1_HUMAN Collagen alpha-1(IV) chain OS=Homo sapiens OX=9606 GN=COL4A1 PE=1 SV=4;>tr|A0A3B3ITG7|A0A3B3ITG7_HUMAN Collagen alpha-1(IV) chain (Fragment) OS=Homo sapiens OX=9606 GN=COL4A1 PE=1 SV=1	88.819	0.951629	2	467.225	451.23	48360700	106037700	0.456071	3	5	37269	1	0.108612	GYPGTPGPR	_GYP(hy)GTP(hy)GPR_	6	347	355	y1;y2;y3;y4;y5;y6;y7;y1-NH3;y4-NH3;y5-H2O;y6-H2O;y7-H2O;y7-NH3;y7(2+);a2;b2	175.118866962672;272.171637016534;329.192906773178;442.240057265545;543.288310819823;600.309570590906;713.357563220255;158.092443796249;425.213671143767;525.276929806219;582.300417202408;695.34564004947;696.329948713378;357.182102841299;193.097179981621;221.09204274309	19620.8;13120.5;19563.3;277032.7;57690.2;155213;362001.2;4063.9;42873.6;2940;14048.7;15658.3;13914.5;181442.3;242066.5;19717.8	193.097179981621;329.192906773178;425.213671143767;442.240057265545;713.357563220255	Adrenalgland,tissue,Adult,Gel,Elite	HCD/CID	HumanProteome	296	2	259	P02462	sp	Collagen alpha-1(IV) chain	COL4A1
sp|P02745|C1QA_HUMAN	85	X6RLJ0_85	>sp|P02745|C1QA_HUMAN Complement C1q subcomponent subunit A OS=Homo sapiens OX=9606 GN=C1QA PE=1 SV=2;>tr|X6RLJ0|X6RLJ0_HUMAN Complement C1q subcomponent subunit A (Fragment) OS=Homo sapiens OX=9606 GN=C1QA PE=1 SV=7	108.72	0.999989	2	630.323	614.328	67857700	67857700	1	3	3	103259	1	1.49637	VGYPGPSGPLGAR	_VGYP(hy)GP(hy)SGPLGAR_	4	82	94	y1;y2;y3;y5;y6;y7;y8;y9;y10;y11;y12;y1-NH3;y6-NH3;y7-H2O;y8-NH3;y9-H2O;y9-NH3;y10-H2O;y10-NH3;a2;b2;b3;b4	175.119011390785;246.154806511845;303.17726514665;513.313513680956;570.335419176176;657.367503316419;770.415408215872;827.436956174009;940.484425681879;1103.54689930573;1160.57084443184;158.092522508713;553.30653733088;639.355218469176;753.38925224991;809.428687646729;810.412974757602;922.474103266414;923.458999034619;129.102285638432;157.097191771893;320.160257810704;433.204724390084	11182.2;2108;7520.2;19403.4;28523.6;17391.8;142095.1;79010.8;292085.4;13895.2;12352.3;1687.3;626.2;1990.6;1788.4;1676.1;1956.3;3055;5439.9;13803.4;6145.8;6910.4;1124.9	320.160257810704;770.415408215872;827.436956174009;940.484425681879	Adrenalgland,tissue,Adult,Gel,Elite	HCD/CID	HumanProteome	297	2	260	P02745	sp	Complement C1q subcomponent subunit A	C1QA
sp|P02745|C1QA_HUMAN	87	X6RLJ0_87	>sp|P02745|C1QA_HUMAN Complement C1q subcomponent subunit A OS=Homo sapiens OX=9606 GN=C1QA PE=1 SV=2;>tr|X6RLJ0|X6RLJ0_HUMAN Complement C1q subcomponent subunit A (Fragment) OS=Homo sapiens OX=9606 GN=C1QA PE=1 SV=7	95.417	0.975083	2	630.323	614.328	9465700	67857700	0.139493	1	3	103259	1	0.346232	VGYPGPSGPLGAR	_VGYP(hy)GP(hy)SGPLGAR_	6	82	94	y1;y2;y3;y5;y6;y7;y8;y9;y10;y11;y12;y1-NH3;y6-NH3;y7-H2O;y8-NH3;y9-H2O;y9-NH3;y10-H2O;y10-NH3;a2;b2;b3;b4	175.119011390785;246.154806511845;303.17726514665;513.313513680956;570.335419176176;657.367503316419;770.415408215872;827.436956174009;940.484425681879;1103.54689930573;1160.57084443184;158.092522508713;553.30653733088;639.355218469176;753.38925224991;809.428687646729;810.412974757602;922.474103266414;923.458999034619;129.102285638432;157.097191771893;320.160257810704;433.204724390084	11182.2;2108;7520.2;19403.4;28523.6;17391.8;142095.1;79010.8;292085.4;13895.2;12352.3;1687.3;626.2;1990.6;1788.4;1676.1;1956.3;3055;5439.9;13803.4;6145.8;6910.4;1124.9	639.355218469176;657.367503316419;770.415408215872;827.436956174009;940.484425681879	Adrenalgland,tissue,Adult,Gel,Elite	HCD/CID	HumanProteome	298	2	261	P02745	sp	Complement C1q subcomponent subunit A	C1QA
sp|P04792|HSPB1_HUMAN	24	F8WE04_24	>sp|P04792|HSPB1_HUMAN Heat shock protein beta-1 OS=Homo sapiens OX=9606 GN=HSPB1 PE=1 SV=2;>tr|F8WE04|F8WE04_HUMAN Heat shock protein beta-1 OS=Homo sapiens OX=9606 GN=HSPB1 PE=1 SV=1	54.898	0.971126	3	640.292	634.961	5372200	218324900	0.0246064	1	10	34851	3	0	GPSWDPFRDWYPHSR	_GPSWDPFRDWYP(hy)HSR_	12	13	27	y3;y6;y10;y12;y13;y6-H2O;y10-NH3;y13-H2O;y9(2+);a2;b2;b3;b9	399.207072537243;861.398129665598;1376.64390039598;1677.75172804876;1764.78390413777;843.384072511144;1359.62358259415;1746.7706114405;640.305091469366;127.087186794643;155.081239103007;242.113139174536;1058.46658858078	4435.7;12559.7;183694.8;10763;42794;8594.9;29129.3;6759.2;10075.1;35246.1;22831;10343.3;5734.2	127.087186794643;1376.64390039598;1764.78390413777	Adrenalgland,tissue,Adult,Gel,Elite	HCD/CID	HumanProteome	299	2	262	P04792	sp	Heat shock protein beta-1	HSPB1
sp|P05060|SCG1_HUMAN	460	-	>sp|P05060|SCG1_HUMAN Secretogranin-1 OS=Homo sapiens OX=9606 GN=CHGB PE=1 SV=2	47.849	1	3	332.511	327.179	0	311082140	0	0	19	81632	2	0.17359	RHPQGAWK	_RHP(hy)QGAWK_	3	458	465	y1;y2;y6;y1-NH3;a2;b2;b2-NH3	147.11280960308;333.188049438372;702.35840508902;130.086240580274;266.172253103779;294.167335324853;277.140681032404	13059.7;7567.4;1978.6;11809.6;11061.7;24483.5;6328.2	130.086240580274;147.11280960308;266.172253103779;294.167335324853;333.188049438372	Adrenalgland,tissue,Adult,Gel,Elite	HCD/CID	HumanProteome	300	2	263	P05060	sp	Secretogranin-1	CHGB
sp|P05093|CP17A_HUMAN	409	A0A1W2PQT5_380;A0A1W2PRK7_410;A0A1W2PRY0_308;A0A1W2PQ28_257	>sp|P05093|CP17A_HUMAN Steroid 17-alpha-hydroxylase/17,20 lyase OS=Homo sapiens OX=9606 GN=CYP17A1 PE=1 SV=1;>tr|A0A1W2PQT5|A0A1W2PQT5_HUMAN Steroid 17-alpha-hydroxylase/17,20 lyase OS=Homo sapiens OX=9606 GN=CYP17A1 PE=1 SV=1;>tr|A0A1W2PRK7|A0A1W2PRK7_HUM	42.976	0.988924	3	539.237	533.905	25946000	3653973200	0.00710076	1	26	24426	2	0.0779603	EWHQPDQFMPER	_EWHQP(hy)DQFMPER_	5	405	416	y1;y2;y3;y7;y1-NH3;y2-H2O;y2-NH3;y3-H2O;y3-NH3;y7-H2O;a2;b3;b3-H2O;b4;b4-H2O	175.11871217888;304.162901254517;401.213673122715;922.424810247667;158.092290697289;286.151625329316;287.135659029109;383.205910270759;384.187407463179;904.407397558496;288.135691951977;453.192799253571;435.176881413908;581.257329163649;563.243225814277	147882.9;16221.6;499961.9;13680.7;5094.3;12539.5;10521.2;14691.3;58921;11955;12876.7;78802.8;79349.6;91487.9;151724.5	175.11871217888;401.213673122715;435.176881413908;563.243225814277;581.257329163649	Adrenalgland,tissue,Adult,Gel,Elite	HCD/CID	HumanProteome	301	2	264	P05093	sp	Steroid 17-alpha-hydroxylase/17,20 lyase	CYP17A1
sp|P05093|CP17A_HUMAN	368	A0A1W2PQT5_339;A0A1W2PRK7_368;A0A1W2PRY0_267;A0A1W2PQ28_216	>sp|P05093|CP17A_HUMAN Steroid 17-alpha-hydroxylase/17,20 lyase OS=Homo sapiens OX=9606 GN=CYP17A1 PE=1 SV=1;>tr|A0A1W2PQT5|A0A1W2PQT5_HUMAN Steroid 17-alpha-hydroxylase/17,20 lyase OS=Homo sapiens OX=9606 GN=CYP17A1 PE=1 SV=1;>tr|A0A1W2PRK7|A0A1W2PRK7_HUM	51.567	0.976463	3	468.611	463.28	14621000	4866148380	0.00300464	2	64	64427	3	0	LRPVAPMLIPHK	_LRPVAP(hy)M(ox)LIPHK_	6	363	374	y1;y2;y3;y4;y5;y7;y1-NH3;b2;b2-NH3;b4;b5;b7;b7-NH3;b8;b9	147.113033496675;284.171851654765;381.224703470306;494.308104687651;607.393201515499;867.475709103773;130.086322405724;270.192608203215;253.166116275203;466.313488100226;537.35105255058;797.434062626639;780.410854226765;910.518370023019;1023.60968368563	33052.2;68603;285495.8;25274.3;28770.6;136247.7;20714.1;44941.2;67002.6;152805.4;286754.3;102336.8;4841.9;31542.2;4596.2	381.224703470306;466.313488100226;537.35105255058	Adrenalgland,tissue,Adult,Gel,Elite	HCD/CID	HumanProteome	302	2	265	P05093	sp	Steroid 17-alpha-hydroxylase/17,20 lyase	CYP17A1
sp|P05997|CO5A2_HUMAN	1198	A0A087WYX9_811	>sp|P05997|CO5A2_HUMAN Collagen alpha-2(V) chain OS=Homo sapiens OX=9606 GN=COL5A2 PE=1 SV=3;>tr|A0A087WYX9|A0A087WYX9_HUMAN Collagen alpha-2(V) chain OS=Homo sapiens OX=9606 GN=COL5A2 PE=1 SV=1	59.248	0.802224	2	773.405	757.41	5472600	5472600	1	2	2	19873	1	0.228913	EGNPGPLGPIGPPGVR	_EGNPGPLGPIGP(hy)P(hy)GVR_	12	1187	1202	y1;y4;y5;y12;y13;y8(2+);y9(2+);y11(2+);b2;b2-H2O;b3;b3-H2O;b5;b5-H2O;b5-NH3	175.118741566124;444.261027484643;557.313139630921;1148.661970789;1245.71984109198;412.737374008407;441.246439779227;546.32200759569;187.071306911638;169.06026471949;301.113973560868;283.103583332891;455.19191350515;437.17759575309;438.160985719795	4913.8;2073.3;10570;7021.6;44312.3;2393.8;3307.5;13917.8;3674.6;4451.2;9510.5;10895.1;1638.6;5092.2;12084.7	438.160985719795;444.261027484643;546.32200759569;557.313139630921;1245.71984109198	Adrenalgland,tissue,Adult,Gel,Elite	HCD/CID	HumanProteome	303	2	266	P05997	sp	Collagen alpha-2(V) chain	COL5A2
sp|P05997|CO5A2_HUMAN	1199	A0A087WYX9_812	>sp|P05997|CO5A2_HUMAN Collagen alpha-2(V) chain OS=Homo sapiens OX=9606 GN=COL5A2 PE=1 SV=3;>tr|A0A087WYX9|A0A087WYX9_HUMAN Collagen alpha-2(V) chain OS=Homo sapiens OX=9606 GN=COL5A2 PE=1 SV=1	59.248	0.949626	2	773.405	757.41	5472600	5472600	1	2	2	19873	3	0	EGNPGPLGPIGPPGVR	_EGNPGPLGPIGP(hy)P(hy)GVR_	13	1187	1202	y1;y4;y5;y12;y13;y8(2+);y9(2+);y11(2+);b2;b2-H2O;b3;b3-H2O;b5;b5-H2O;b5-NH3	175.118741566124;444.261027484643;557.313139630921;1148.661970789;1245.71984109198;412.737374008407;441.246439779227;546.32200759569;187.071306911638;169.06026471949;301.113973560868;283.103583332891;455.19191350515;437.17759575309;438.160985719795	4913.8;2073.3;10570;7021.6;44312.3;2393.8;3307.5;13917.8;3674.6;4451.2;9510.5;10895.1;1638.6;5092.2;12084.7	438.160985719795;546.32200759569;1245.71984109198	Adrenalgland,tissue,Adult,Gel,Elite	HCD/CID	HumanProteome	304	2	267	P05997	sp	Collagen alpha-2(V) chain	COL5A2
sp|P05997|CO5A2_HUMAN	509	A0A087WYX9_122	>sp|P05997|CO5A2_HUMAN Collagen alpha-2(V) chain OS=Homo sapiens OX=9606 GN=COL5A2 PE=1 SV=3;>tr|A0A087WYX9|A0A087WYX9_HUMAN Collagen alpha-2(V) chain OS=Homo sapiens OX=9606 GN=COL5A2 PE=1 SV=1	56.29	0.999984	2	712.344	696.349	11207630	11207630	1	5	5	30361	1	0.267014	GDPGTVGPPGPVGER	_GDP(hy)GTVGP(hy)PGPVGER_	3	507	521	y1;y3;y5;y6;y7;y1-NH3;y8(2+);y9(2+);y13(2+);b2;b3;b3-H2O;b4;b5;b5-H2O;b6;b6-H2O;b7;b7-H2O;b6(2+)	175.118772396178;361.182387331554;557.31377450283;614.327148743058;711.392508261164;158.092721487764;412.71565878175;441.229647428731;626.331985293475;173.055628679131;286.103677665226;268.092845536937;343.126666386946;444.171278060535;426.160772496802;543.249695946617;525.238136079413;600.273212285151;582.261185943843;272.123593984217	1944.1;1067;1104.5;1234.8;828.8;208.5;4334.2;437.4;1723;517.4;395.4;451.9;536.1;1786.3;1225;1661;1095.6;1058.2;618.3;4900.7	173.055628679131;175.118772396178;268.092845536937;272.123593984217;412.71565878175;626.331985293475	Adrenalgland,tissue,Adult,Gel,Elite	HCD/CID	HumanProteome	305	2	105	P05997	sp	Collagen alpha-2(V) chain	COL5A2
sp|P05997|CO5A2_HUMAN	514	A0A087WYX9_127	>sp|P05997|CO5A2_HUMAN Collagen alpha-2(V) chain OS=Homo sapiens OX=9606 GN=COL5A2 PE=1 SV=3;>tr|A0A087WYX9|A0A087WYX9_HUMAN Collagen alpha-2(V) chain OS=Homo sapiens OX=9606 GN=COL5A2 PE=1 SV=1	56.29	0.915896	2	712.344	696.349	6253530	11207630	0.557971	4	5	30362	1	0.202793	GDPGTVGPPGPVGER	_GDP(hy)GTVGP(hy)PGPVGER_	8	507	521	y1;y3;y5;y6;y7;y1-NH3;y6-NH3;y8(2+);y9(2+);y13(2+);b2;b4;b5;b5-H2O;b6;b6-H2O;b7;b7-H2O;b6(2+)	175.118833338499;361.18280515956;557.312573139013;614.336897188281;711.386720614026;158.091484289133;597.310641572428;412.716012789288;441.230483545135;626.331912267122;173.0552398981;343.126251953147;444.171297773795;426.161664808713;543.248520043305;525.230075509471;600.272928431347;582.26155463478;272.123893385276	3276.2;1590.8;1125.1;2034.8;686.1;224.6;366.2;5485.3;717.5;3199.4;314.8;885.6;3561.3;3770;3039.4;3437.6;1972.6;828.9;10849.4	272.123893385276;412.716012789288;426.161664808713;582.26155463478;600.272928431347	Adrenalgland,tissue,Adult,Gel,Elite	HCD/CID	HumanProteome	306	2	268	P05997	sp	Collagen alpha-2(V) chain	COL5A2
sp|P05997|CO5A2_HUMAN	515	A0A087WYX9_128	>sp|P05997|CO5A2_HUMAN Collagen alpha-2(V) chain OS=Homo sapiens OX=9606 GN=COL5A2 PE=1 SV=3;>tr|A0A087WYX9|A0A087WYX9_HUMAN Collagen alpha-2(V) chain OS=Homo sapiens OX=9606 GN=COL5A2 PE=1 SV=1	51.009	0.915896	2	720.342	696.349	1655500	11207630	0.147712	1	5	30359	1	0.228167	GDPGTVGPPGPVGER	_GDP(hy)GTVGP(hy)P(hy)GPVGER_	9	507	521	y1;y3;y5;y6;y1-NH3;y5-NH3;y7(2+);y8(2+);y9(2+);y13(2+);b3;b3-H2O;b4;b5;b5-H2O;b6;b6-H2O;b7;b7-H2O;b6(2+)	175.118862058788;361.182794195191;557.31053775243;614.337219024069;158.092048886734;540.284780665072;364.192403439461;420.713044860282;449.227517114674;634.330090710539;286.103046929222;268.092883096421;343.12624241973;444.172076463514;426.161921082389;543.240997243274;525.237810807125;600.27395294003;582.260531596684;272.123859778617	5513.5;2110.1;404.2;1403.9;363.4;956.7;740.7;5413.5;646.4;3091.6;760.1;649.4;896.1;3180.1;2954.9;2618.4;2572.3;1562.8;702.2;8907.9	175.118862058788;272.123859778617;364.192403439461;420.713044860282;614.337219024069	Adrenalgland,tissue,Adult,Gel,Elite	HCD/CID	HumanProteome	307	2	106	P05997	sp	Collagen alpha-2(V) chain	COL5A2
sp|P05997|CO5A2_HUMAN	517	A0A087WYX9_130	>sp|P05997|CO5A2_HUMAN Collagen alpha-2(V) chain OS=Homo sapiens OX=9606 GN=COL5A2 PE=1 SV=3;>tr|A0A087WYX9|A0A087WYX9_HUMAN Collagen alpha-2(V) chain OS=Homo sapiens OX=9606 GN=COL5A2 PE=1 SV=1	41.825	0.834391	2	720.342	696.349	2188100	11207630	0.195233	1	5	30358	2	0.206531	GDPGTVGPPGPVGER	_GDP(hy)GTVGP(hy)PGP(hy)VGER_	11	507	521	y1;y3;y1-NH3;y7(2+);y8(2+);y9(2+);a2;b2;b3;b3-H2O;b4;b5;b5-H2O;b6;b6-H2O;b6(2+);b10(2+)	175.1188186275;361.183461506349;158.092802331718;364.188526655225;420.713636702656;449.229807033084;145.06055459915;173.055792506894;286.10318333247;268.093056381526;343.123964916945;444.177918163933;426.166930328931;543.251106661677;525.238742619392;272.123811041416;434.203940722849	6491.4;2576.7;515.7;1796.7;8165.9;1520.1;336.3;805.6;2345.3;1618.2;1051.5;5808.3;4697.6;3561.3;3183;13289.6;458.6	175.1188186275;272.123811041416;420.713636702656;444.177918163933	Adrenalgland,tissue,Adult,Gel,Elite	HCD/CID	HumanProteome	308	2	269	P05997	sp	Collagen alpha-2(V) chain	COL5A2
sp|P05997|CO5A2_HUMAN	1007	A0A087WYX9_620	>sp|P05997|CO5A2_HUMAN Collagen alpha-2(V) chain OS=Homo sapiens OX=9606 GN=COL5A2 PE=1 SV=3;>tr|A0A087WYX9|A0A087WYX9_HUMAN Collagen alpha-2(V) chain OS=Homo sapiens OX=9606 GN=COL5A2 PE=1 SV=1	62.035	0.99999	2	650.814	626.821	1662500	1662500	1	1	1	33670	1	0.125018	GMPGLPGPAGTPGK	_GM(ox)P(hy)GLP(hy)GPAGTP(hy)GK_	3	1005	1018	y1;y2;y3;y4;y5;y7;y8;y9;y10;y11;y12;y1-NH3;y5-NH3;y9-H2O;y10-H2O;y12-H2O;y9(2+);y10(2+);y12(2+);b2;b4;b5	147.112754599877;204.133056887082;317.181467193854;418.22617199624;475.251277199583;643.340941240625;700.360133462979;813.409754918148;926.494417889083;983.519295483165;1096.5625036553;130.086133262885;458.223846402582;795.399089131247;908.479860268457;1078.55009823992;407.207142528843;463.746033749745;548.784857057779;205.064020324142;375.132246057632;488.21659354005	3418.4;631.1;9386;1319.3;1575.7;5015.1;3272.9;47042.6;1418.8;1247.4;16108.7;2386.8;1632.1;6670.6;574.6;2197.3;6455.3;918.1;4992.4;6679.8;3442.6;3325.4	205.064020324142;317.181467193854;548.784857057779;813.409754918148;1096.5625036553	Adrenalgland,tissue,Adult,Gel,Elite	HCD/CID	HumanProteome	309	2	270	P05997	sp	Collagen alpha-2(V) chain	COL5A2
sp|P05997|CO5A2_HUMAN	1010	A0A087WYX9_623	>sp|P05997|CO5A2_HUMAN Collagen alpha-2(V) chain OS=Homo sapiens OX=9606 GN=COL5A2 PE=1 SV=3;>tr|A0A087WYX9|A0A087WYX9_HUMAN Collagen alpha-2(V) chain OS=Homo sapiens OX=9606 GN=COL5A2 PE=1 SV=1	62.035	0.917484	2	650.814	626.821	1662500	1662500	1	1	1	33670	1	0.328019	GMPGLPGPAGTPGK	_GM(ox)P(hy)GLP(hy)GPAGTP(hy)GK_	6	1005	1018	y1;y2;y3;y4;y5;y7;y8;y9;y10;y11;y12;y1-NH3;y5-NH3;y9-H2O;y10-H2O;y12-H2O;y9(2+);y10(2+);y12(2+);b2;b4;b5	147.112754599877;204.133056887082;317.181467193854;418.22617199624;475.251277199583;643.340941240625;700.360133462979;813.409754918148;926.494417889083;983.519295483165;1096.5625036553;130.086133262885;458.223846402582;795.399089131247;908.479860268457;1078.55009823992;407.207142528843;463.746033749745;548.784857057779;205.064020324142;375.132246057632;488.21659354005	3418.4;631.1;9386;1319.3;1575.7;5015.1;3272.9;47042.6;1418.8;1247.4;16108.7;2386.8;1632.1;6670.6;574.6;2197.3;6455.3;918.1;4992.4;6679.8;3442.6;3325.4	317.181467193854;407.207142528843;795.399089131247;813.409754918148;1096.5625036553	Adrenalgland,tissue,Adult,Gel,Elite	HCD/CID	HumanProteome	310	2	271	P05997	sp	Collagen alpha-2(V) chain	COL5A2
sp|P05997|CO5A2_HUMAN	1016	A0A087WYX9_629	>sp|P05997|CO5A2_HUMAN Collagen alpha-2(V) chain OS=Homo sapiens OX=9606 GN=COL5A2 PE=1 SV=3;>tr|A0A087WYX9|A0A087WYX9_HUMAN Collagen alpha-2(V) chain OS=Homo sapiens OX=9606 GN=COL5A2 PE=1 SV=1	62.035	0.895266	2	650.814	626.821	1662500	1662500	1	1	1	33670	1	0.0632506	GMPGLPGPAGTPGK	_GM(ox)P(hy)GLP(hy)GPAGTP(hy)GK_	12	1005	1018	y1;y2;y3;y4;y5;y7;y8;y9;y10;y11;y12;y1-NH3;y5-NH3;y9-H2O;y10-H2O;y12-H2O;y9(2+);y10(2+);y12(2+);b2;b4;b5	147.112754599877;204.133056887082;317.181467193854;418.22617199624;475.251277199583;643.340941240625;700.360133462979;813.409754918148;926.494417889083;983.519295483165;1096.5625036553;130.086133262885;458.223846402582;795.399089131247;908.479860268457;1078.55009823992;407.207142528843;463.746033749745;548.784857057779;205.064020324142;375.132246057632;488.21659354005	3418.4;631.1;9386;1319.3;1575.7;5015.1;3272.9;47042.6;1418.8;1247.4;16108.7;2386.8;1632.1;6670.6;574.6;2197.3;6455.3;918.1;4992.4;6679.8;3442.6;3325.4	204.133056887082;317.181467193854;813.409754918148;1096.5625036553	Adrenalgland,tissue,Adult,Gel,Elite	HCD/CID	HumanProteome	311	2	272	P05997	sp	Collagen alpha-2(V) chain	COL5A2
sp|P05997|CO5A2_HUMAN	263	A0A087WYX9_53	>sp|P05997|CO5A2_HUMAN Collagen alpha-2(V) chain OS=Homo sapiens OX=9606 GN=COL5A2 PE=1 SV=3;>tr|A0A087WYX9|A0A087WYX9_HUMAN Collagen alpha-2(V) chain OS=Homo sapiens OX=9606 GN=COL5A2 PE=1 SV=1	41.695	0.966586	3	555.589	544.925	6074100	6074100	1	2	2	34155	2	0.424572	GPEGPPGKPGEDGEPGR	_GPEGPPGKP(hy)GEDGEP(hy)GR_	9	255	271	y1;y3;y5;y10;y12;y13;y1-NH3;y3-NH3;y9(2+);y11(2+);a2;b2;b3;b3-H2O;b4	175.118877962407;345.188060810216;531.260864408426;1073.50157036213;1227.5836159908;1324.62165892008;158.091767556434;328.16263251551;473.198112926325;565.765905684745;127.086459596951;155.081467699519;284.124035258249;266.113456525219;341.144497849805	7132;14175.4;17653.4;6802.8;23366.6;1469.3;1614;2279.1;4706.1;2040.1;42737.9;37668.1;11373.4;7878.2;2726	127.086459596951;155.081467699519;1227.5836159908	Adrenalgland,tissue,Adult,Gel,Elite	HCD/CID	HumanProteome	312	2	273	P05997	sp	Collagen alpha-2(V) chain	COL5A2
sp|P05997|CO5A2_HUMAN	269	A0A087WYX9_59	>sp|P05997|CO5A2_HUMAN Collagen alpha-2(V) chain OS=Homo sapiens OX=9606 GN=COL5A2 PE=1 SV=3;>tr|A0A087WYX9|A0A087WYX9_HUMAN Collagen alpha-2(V) chain OS=Homo sapiens OX=9606 GN=COL5A2 PE=1 SV=1	41.695	0.996439	3	560.92	544.925	6074100	6074100	1	2	2	34154	1	0.255384	GPEGPPGKPGEDGEPGR	_GPEGP(hy)PGKP(hy)GEDGEP(hy)GR_	15	255	271	y1;y2;y3;y5;y9;y10;y16;y1-NH3;y3-NH3;a2;b2;b3;b3-H2O;b4;b4-H2O	175.119198601671;232.141267572361;345.188778392861;531.262125915154;945.405457399772;1073.50589506643;1623.75594994846;158.092626066765;328.162293050216;127.086736955792;155.081810935142;284.124622387254;266.113880192354;341.145503783736;323.137606447632	3562.7;1491.9;7197.5;11668.4;5981;2824.6;1024.2;768;1286.7;23935;20251.2;5499.4;4221.4;2930.7;825.8	127.086736955792;155.081810935142;232.141267572361;328.162293050216;345.188778392861;531.262125915154	Adrenalgland,tissue,Adult,Gel,Elite	HCD/CID	HumanProteome	313	2	274	P05997	sp	Collagen alpha-2(V) chain	COL5A2
sp|P05997|CO5A2_HUMAN	1178	A0A087WYX9_791	>sp|P05997|CO5A2_HUMAN Collagen alpha-2(V) chain OS=Homo sapiens OX=9606 GN=COL5A2 PE=1 SV=3;>tr|A0A087WYX9|A0A087WYX9_HUMAN Collagen alpha-2(V) chain OS=Homo sapiens OX=9606 GN=COL5A2 PE=1 SV=1	102.53	0.999621	2	483.256	475.259	9206700	9206700	1	3	3	34561	1	0.667744	GPPGPVGPSGK	_GPP(hy)GPVGPSGK_	3	1176	1186	y1;y2;y3;y4;y5;y6;y7;y8;y9;y1-NH3;y5-H2O;y7-H2O;y9-H2O;y7(2+);y9(2+);y10(2+);a2;b2;b3;b4;b6;b8	147.112643228292;204.134052048528;291.165049008082;388.218251217037;445.239379629421;544.307745195179;641.360566971518;698.381594467362;811.429990809181;130.086093645512;427.229039337813;623.350026723598;793.419672521647;321.183825402634;406.218189858762;454.744458546378;127.086398023078;155.081381886333;268.127313353359;325.150011768474;521.270578852284;675.3484704173	17264.4;5206.8;1989.6;35268.6;82766;7252.2;53746.2;46112.9;278560.4;12272.5;9570.9;2962.5;25447.8;7909.5;16280.1;28528.3;166228.8;77085;14407.5;8265.5;6498.1;2717.4	127.086398023078;155.081381886333;445.239379629421;811.429990809181	Adrenalgland,tissue,Adult,Gel,Elite	HCD/CID	HumanProteome	314	2	275	P05997	sp	Collagen alpha-2(V) chain	COL5A2
sp|P05997|CO5A2_HUMAN	131	A0A3B3IRH9_85	>sp|P05997|CO5A2_HUMAN Collagen alpha-2(V) chain OS=Homo sapiens OX=9606 GN=COL5A2 PE=1 SV=3;>tr|A0A3B3IRH9|A0A3B3IRH9_HUMAN Collagen alpha-2(V) chain (Fragment) OS=Homo sapiens OX=9606 GN=COL5A2 PE=1 SV=1	44.807	0.758825	3	473.908	463.245	4342800	4342800	1	1	1	35434	2	0.180185	GRPGPAGPPGSQGPR	_GRP(hy)GPAGPP(hy)GSQGPR_	3	129	143	y3;y4;y5;y6;y7;y8;y9;y10;y7-H2O;y7-NH3;y13(2+);b2;b2-NH3;b4;b6;b7;b6(2+);b8(2+)	329.191402807553;457.243344818178;544.28273768204;601.306347873369;714.352252459913;811.402427482843;868.433879722447;939.472371213779;696.345145846264;697.329352261673;603.800969496686;214.129063780535;197.102738022947;384.198029675391;552.288380347157;609.309734435914;276.64670818561;353.683862288727	3827.1;6350.5;3502;15096.6;140996.7;19731.3;4884.8;2298.3;3839.7;7502.1;897.1;3838.6;3685.6;5048.3;8599.2;88192.3;5026.1;3842.8	609.309734435914;714.352252459913;811.402427482843	Adrenalgland,tissue,Adult,Gel,Elite	HCD/CID	HumanProteome	315	2	276	P05997	sp	Collagen alpha-2(V) chain	COL5A2
sp|P05997|CO5A2_HUMAN	137	A0A3B3IRH9_91	>sp|P05997|CO5A2_HUMAN Collagen alpha-2(V) chain OS=Homo sapiens OX=9606 GN=COL5A2 PE=1 SV=3;>tr|A0A3B3IRH9|A0A3B3IRH9_HUMAN Collagen alpha-2(V) chain (Fragment) OS=Homo sapiens OX=9606 GN=COL5A2 PE=1 SV=1	44.807	0.93345	3	473.908	463.245	4342800	4342800	1	1	1	35434	1	0.646023	GRPGPAGPPGSQGPR	_GRP(hy)GPAGPP(hy)GSQGPR_	9	129	143	y3;y4;y5;y6;y7;y8;y9;y10;y7-H2O;y7-NH3;y13(2+);b2;b2-NH3;b4;b6;b7;b6(2+);b8(2+)	329.191402807553;457.243344818178;544.28273768204;601.306347873369;714.352252459913;811.402427482843;868.433879722447;939.472371213779;696.345145846264;697.329352261673;603.800969496686;214.129063780535;197.102738022947;384.198029675391;552.288380347157;609.309734435914;276.64670818561;353.683862288727	3827.1;6350.5;3502;15096.6;140996.7;19731.3;4884.8;2298.3;3839.7;7502.1;897.1;3838.6;3685.6;5048.3;8599.2;88192.3;5026.1;3842.8	601.306347873369;609.309734435914;697.329352261673;714.352252459913;811.402427482843	Adrenalgland,tissue,Adult,Gel,Elite	HCD/CID	HumanProteome	316	2	277	P05997	sp	Collagen alpha-2(V) chain	COL5A2
sp|P05997|CO5A2_HUMAN	593	A0A087WYX9_206	>sp|P05997|CO5A2_HUMAN Collagen alpha-2(V) chain OS=Homo sapiens OX=9606 GN=COL5A2 PE=1 SV=3;>tr|A0A087WYX9|A0A087WYX9_HUMAN Collagen alpha-2(V) chain OS=Homo sapiens OX=9606 GN=COL5A2 PE=1 SV=1	59.339	0.999404	3	706.703	690.708	21442000	21442000	1	1	1	57833	1	0.217378	LGPLGAPGEDGRPGPPGSIGIR	_LGPLGAP(hy)GEDGRP(hy)GP(hy)PGSIGIR_	7	587	608	y1;y10;y12;y13;y15;y16;y17;y18;y19;y20;y21;y16-NH3;y18-NH3;y10(2+);y14(2+);a2;b2;b3;b5;b6	175.119138896274;982.5340711843;1195.65320002589;1310.67495396407;1496.74492434958;1609.7926228283;1680.83256143386;1737.85093967693;1850.93689001836;1947.99294831219;2005.01501899303;1592.77096868434;1720.84040849435;491.769334729098;720.367907174857;143.118768896626;171.113586488541;268.165405331387;438.268827295575;509.308512078473	7794.4;11769.1;40124.7;6558.7;5503.1;177094.7;30453.8;149760.6;43030.3;6614;4508.5;13153.5;3005.8;1253.3;1534.9;1175;1311.9;22616.7;1497;2872.8	1496.74492434958;1592.77096868434;1609.7926228283;1737.85093967693;1850.93689001836	Adrenalgland,tissue,Adult,Gel,Elite	HCD/CID	HumanProteome	317	2	278	P05997	sp	Collagen alpha-2(V) chain	COL5A2
sp|P07099|HYEP_HUMAN	151	B1AQP9_151	>sp|P07099|HYEP_HUMAN Epoxide hydrolase 1 OS=Homo sapiens OX=9606 GN=EPHX1 PE=1 SV=1;>tr|B1AQP9|B1AQP9_HUMAN Epoxide hydrolase 1 (Fragment) OS=Homo sapiens OX=9606 GN=EPHX1 PE=1 SV=1	40.941	0.999584	3	701.673	696.341	153350000	2867636000	0.0534761	1	6	75675	3	0	PLLMVHGWPGSFYEFYK	_PLLM(ox)VHGWP(hy)GSFYEFYK_	9	143	159	y1;y2;y3;y1-NH3;a2;b2;b3;b4;b5;b6;b7(2+)	147.11276421297;310.17593687407;457.25053303392;130.08622278028;183.148978800984;211.143892322276;324.226759836481;471.270231638368;570.341343895;707.391276247825;382.713728725055	214353;191003.2;202729.4;82618.1;530386.7;228907.7;64794.4;157726.5;33429;102569.5;67441.5	147.11276421297;183.148978800984;211.143892322276	Adrenalgland,tissue,Adult,Gel,Elite	HCD/CID	HumanProteome	318	2	279	P07099	sp	Epoxide hydrolase 1	EPHX1
sp|P07237|PDIA1_HUMAN	353	H7BZ94_309;H0Y3Z3_119	>sp|P07237|PDIA1_HUMAN Protein disulfide-isomerase OS=Homo sapiens OX=9606 GN=P4HB PE=1 SV=3;>tr|H7BZ94|H7BZ94_HUMAN Protein disulfide-isomerase OS=Homo sapiens OX=9606 GN=P4HB PE=1 SV=2;>tr|H0Y3Z3|H0Y3Z3_HUMAN Protein disulfide-isomerase (Fragment) OS=Hom	46.461	0.990319	4	613.315	609.316	19079000	998775000	0.0191024	1	8	45739	3	0	IKPHLMSQELPEDWDKQPVK	_IKP(hy)HLM(ox)SQELPEDWDKQPVK_	3	351	370	y1;y2;y3;y4;y5;y6;y7;y8;y9;y10;y1-NH3;y4-NH3;y10-H2O;y7(2+);y8(2+);b2;b9;b10;b10-NH3;b6(2+);b8(2+)	147.112807406727;246.180995824086;343.233573563123;471.29174720741;599.388537552117;714.414236883011;900.498884469579;1015.52357217719;1144.56869182342;1241.61504628067;130.086169893562;454.262396624371;1223.62377379073;450.74711204035;508.261601150163;242.185202166302;1096.54514848734;1209.64768076016;1192.6164049755;376.707671179562;484.252709822379	50906.9;25411.6;41232;10449.8;20051.3;29623.6;22647.3;31800.6;23309.8;235423.7;23461.4;17114;5434.4;11322;5420.9;10087.8;62402.4;6858.9;4526.8;5220.3;6581.4	147.112807406727;1096.54514848734;1241.61504628067	Adrenalgland,tissue,Adult,Gel,Elite	HCD/CID	HumanProteome	319	2	280	P07237	sp	Protein disulfide-isomerase	P4HB
tr|A0A1B0GW44|A0A1B0GW44_HUMAN	234	A0A1B0GVD5_241;A0A1B0GWE8_239;P07339_241;A0A1B0GV23_241;A0A1B0GVP3_241;A0A1B0GU92_241;A0A1B0GU03_241;H7C469_50;C9JH19_226;F8WD96_241	>tr|A0A1B0GW44|A0A1B0GW44_HUMAN Cathepsin D OS=Homo sapiens OX=9606 GN=CTSD PE=1 SV=1;>tr|A0A1B0GVD5|A0A1B0GVD5_HUMAN Cathepsin D OS=Homo sapiens OX=9606 GN=CTSD PE=1 SV=1;>tr|A0A1B0GWE8|A0A1B0GWE8_HUMAN Cathepsin D OS=Homo sapiens OX=9606 GN=CTSD PE=1 SV=	54.764	0.999972	2	910.404	902.407	15062000	3284054700	0.0045864	1	18	15354	3	0	DPDAQPGGELMLGGTDSK	_DPDAQP(hy)GGELM(ox)LGGTDSK_	6	229	246	y1;y2;y3;y4;y5;y6;y7;y13;y15;y1-NH3;y6-H2O;y7-H2O;y13-H2O;a2;b2;b2-H2O;b3;b3-H2O;b4;b4-H2O;b5;b5-H2O;b5-NH3	147.113461736699;234.144471276277;349.171853837568;450.220010344536;507.239348847228;564.261365035782;677.346320818092;1293.59840904946;1492.72380783683;130.086756477867;546.249761580813;659.333124217282;1275.58546433863;185.091964237257;213.08676284899;195.076595772295;328.113395620054;310.103069015341;399.150136907765;381.139296070038;527.208307843858;509.197568054754;510.179625842098	1836.8;7197.3;2266.3;2636.9;5330.2;20127.4;11836.6;142412.8;1488.2;969.9;1246.9;547.4;13439.3;12350.9;22607.1;807.8;71558.3;7589.5;51689.2;4194;20742.9;3983.9;2396.6	328.113395620054;399.150136907765;1293.59840904946	Adrenalgland,tissue,Adult,Gel,Elite	HCD/CID	HumanProteome	320	2	281	A0A1B0GW44	tr	Isoform of P07339, Cathepsin D	CTSD
tr|A0A087WTA8|A0A087WTA8_HUMAN	145	P08123_147	>tr|A0A087WTA8|A0A087WTA8_HUMAN Collagen alpha-2(I) chain OS=Homo sapiens OX=9606 GN=COL1A2 PE=1 SV=1;>sp|P08123|CO1A2_HUMAN Collagen alpha-2(I) chain OS=Homo sapiens OX=9606 GN=COL1A2 PE=1 SV=7	81.526	1	4	412.95	404.953	209104250	209104250	1	29	29	2768	1	0.93397	AGEDGHPGKPGRPGER	_AGEDGHP(hy)GKPGRP(hy)GER_	7	139	154	y1;y4;y5;y7;y9;y10;y11;y13;y14;y1-NH3;y7-NH3;y11-H2O;y13-H2O;y14-H2O;y6(2+);y8(2+);b2	175.118984818616;474.229905242502;630.326923311192;784.405986771869;969.521982556243;1082.57039220065;1219.63081715133;1391.67798835196;1520.7418738937;158.092029059756;767.378272566615;1201.61441019676;1373.67319855034;1502.70926746259;344.181279080948;456.758250386808;129.06581531926	10442.5;4580.4;646.2;15379.4;9136.5;6202.9;6816.8;11618.9;3241.6;833.1;2472.6;5962.2;1810.1;11075.2;832.7;1778.5;6791.9	784.405986771869;969.521982556243;1082.57039220065;1391.67798835196;1502.70926746259	Adrenalgland,tissue,Adult,Gel,Elite	HCD/CID	HumanProteome	321	2	10847	A0A087WTA8	tr	Isoform of P08123, Collagen alpha-2(I) chain	COL1A2
tr|A0A087WTA8|A0A087WTA8_HUMAN	148	P08123_150	>tr|A0A087WTA8|A0A087WTA8_HUMAN Collagen alpha-2(I) chain OS=Homo sapiens OX=9606 GN=COL1A2 PE=1 SV=1;>sp|P08123|CO1A2_HUMAN Collagen alpha-2(I) chain OS=Homo sapiens OX=9606 GN=COL1A2 PE=1 SV=7	81.526	1	5	333.761	324.164	115679250	209104250	0.553213	15	29	2752	1	0.243424	AGEDGHPGKPGRPGER	_AGEDGHP(hy)GKP(hy)GRP(hy)GER_	10	139	154	y1;y4;y5;y6;y7;y8;y9;y10;y11;y12;y13;y14;y1-NH3;y6-NH3;y7-H2O;y7-NH3;y9-NH3;y10-NH3;y11-H2O;y12-NH3;y13-H2O;y14-H2O;b2	175.119143950246;474.230617808245;630.331283443139;687.353057267754;800.400882242325;928.495695590991;985.516943744003;1098.56444674222;1235.6232024134;1292.64450131692;1407.67117441932;1536.71131280399;158.093018120974;670.326995000232;782.394070747207;783.374825036153;968.490854519122;1081.53872645455;1217.61095298982;1275.61624725165;1389.64965914337;1518.70385772682;129.067048364532	14042.9;14741.5;1142.2;12086.9;155050.8;11007;45891.2;417589.3;25803.6;16448.7;85335.4;2507.7;319.2;3389.5;385.3;27277.1;3262.5;32127.2;12089.3;742.2;16612.8;51092.2;4723.9	687.353057267754;783.374825036153;800.400882242325;1098.56444674222;1407.67117441932	Adrenalgland,tissue,Adult,Gel,Elite	HCD/CID	HumanProteome	322	2	10848	A0A087WTA8	tr	Isoform of P08123, Collagen alpha-2(I) chain	COL1A2
tr|A0A087WTA8|A0A087WTA8_HUMAN	151	P08123_153	>tr|A0A087WTA8|A0A087WTA8_HUMAN Collagen alpha-2(I) chain OS=Homo sapiens OX=9606 GN=COL1A2 PE=1 SV=1;>sp|P08123|CO1A2_HUMAN Collagen alpha-2(I) chain OS=Homo sapiens OX=9606 GN=COL1A2 PE=1 SV=7	81.526	1	4	412.95	404.953	209104250	209104250	1	29	29	2768	3	0	AGEDGHPGKPGRPGER	_AGEDGHP(hy)GKPGRP(hy)GER_	13	139	154	y1;y4;y5;y7;y9;y10;y11;y13;y14;y1-NH3;y7-NH3;y11-H2O;y13-H2O;y14-H2O;y6(2+);y8(2+);b2	175.118984818616;474.229905242502;630.326923311192;784.405986771869;969.521982556243;1082.57039220065;1219.63081715133;1391.67798835196;1520.7418738937;158.092029059756;767.378272566615;1201.61441019676;1373.67319855034;1502.70926746259;344.181279080948;456.758250386808;129.06581531926	10442.5;4580.4;646.2;15379.4;9136.5;6202.9;6816.8;11618.9;3241.6;833.1;2472.6;5962.2;1810.1;11075.2;832.7;1778.5;6791.9	784.405986771869;1391.67798835196;1502.70926746259	Adrenalgland,tissue,Adult,Gel,Elite	HCD/CID	HumanProteome	323	2	10849	A0A087WTA8	tr	Isoform of P08123, Collagen alpha-2(I) chain	COL1A2
tr|A0A087WTA8|A0A087WTA8_HUMAN	418	P08123_420	>tr|A0A087WTA8|A0A087WTA8_HUMAN Collagen alpha-2(I) chain OS=Homo sapiens OX=9606 GN=COL1A2 PE=1 SV=1;>sp|P08123|CO1A2_HUMAN Collagen alpha-2(I) chain OS=Homo sapiens OX=9606 GN=COL1A2 PE=1 SV=7	94.692	0.985958	2	472.735	464.737	6937500	6937500	1	2	2	3349	1	0.0282155	AGVMGPPGSR	_AGVMGPP(hy)GSR_	7	412	421	y1;y3;y4;y5;y6;y7;y8;y9;y1-NH3;y4-NH3;y5-H2O;y5-NH3;y6-H2O;y6-NH3;y7-H2O;y7-NH3;y7(2+);b2;b3;b4	175.119140238515;319.171825147803;432.219559208778;529.272607171857;586.293920843473;717.334572451628;816.40227042503;873.425402354979;158.093053118247;415.192804727041;511.261979112366;512.245768389031;568.281586299441;569.267551780669;699.325353535231;700.308216637217;359.171544544966;129.065884828324;228.134229959676;359.171544544966	18272.5;2089.7;35024.2;97710.9;220936.4;134709.2;5612.9;7005;1085.4;9041.1;5766.9;13735.5;6703.3;13879;2037.6;4189.4;6016.1;5077.1;71652;6016.1	319.171825147803;415.192804727041;432.219559208778;529.272607171857;586.293920843473;717.334572451628	Adrenalgland,tissue,Adult,Gel,Elite	HCD/CID	HumanProteome	324	2	10851	A0A087WTA8	tr	Isoform of P08123, Collagen alpha-2(I) chain	COL1A2
tr|A0A087WTA8|A0A087WTA8_HUMAN	928	P08123_930	>tr|A0A087WTA8|A0A087WTA8_HUMAN Collagen alpha-2(I) chain OS=Homo sapiens OX=9606 GN=COL1A2 PE=1 SV=1;>sp|P08123|CO1A2_HUMAN Collagen alpha-2(I) chain OS=Homo sapiens OX=9606 GN=COL1A2 PE=1 SV=7	168.85	1	2	592.75	576.755	25447660	25447660	1	10	10	12869	1	1.17836	DGNPGNDGPPGR	_DGNP(hy)GNDGPP(hy)GR_	4	925	936	y1;y2;y3;y4;y5;y6;y7;y8;y9;y10;y3-NH3;y4-NH3;y5-NH3;y7-H2O;y7-NH3;y8-NH3;y9-H2O;y9-NH3;y10(2+);a2;b2;b2-H2O;b3;b3-H2O;b3-NH3;b4;b4-H2O;b4-NH3;b5;b5-NH3	175.119112373383;232.14031794235;345.188047359616;442.239890339862;499.261723425627;614.288199509759;728.331147974073;785.352901516534;898.400148716942;1012.45733712542;328.161592305001;425.213404367891;482.233674287089;710.321239470778;711.306849096026;768.327359808867;880.397058323147;881.374775211042;506.723184326706;145.062066183059;173.055789986102;155.0462103238;287.098394129244;269.0877564…	1347;1432.7;2896.8;8065;22047;5456.6;6328.1;7204;44369.9;230.4;402.3;932.6;589.6;481.4;347.1;930.8;823;2014.2;690.8;694.2;3471.9;172.6;3324.4;1607.9;519.8;5447.4;329.1;1214.2;1121.2;2341.5	400.145654030157;442.239890339862;499.261723425627;785.352901516534;898.400148716942	Adrenalgland,tissue,Adult,Gel,Elite	HCD/CID	HumanProteome	325	2	10858	A0A087WTA8	tr	Isoform of P08123, Collagen alpha-2(I) chain	COL1A2
tr|A0A087WTA8|A0A087WTA8_HUMAN	934	P08123_936	>tr|A0A087WTA8|A0A087WTA8_HUMAN Collagen alpha-2(I) chain OS=Homo sapiens OX=9606 GN=COL1A2 PE=1 SV=1;>sp|P08123|CO1A2_HUMAN Collagen alpha-2(I) chain OS=Homo sapiens OX=9606 GN=COL1A2 PE=1 SV=7	168.85	0.986866	2	592.75	576.755	25447660	25447660	1	10	10	12869	1	0.124255	DGNPGNDGPPGR	_DGNP(hy)GNDGPP(hy)GR_	10	925	936	y1;y2;y3;y4;y5;y6;y7;y8;y9;y10;y3-NH3;y4-NH3;y5-NH3;y7-H2O;y7-NH3;y8-NH3;y9-H2O;y9-NH3;y10(2+);a2;b2;b2-H2O;b3;b3-H2O;b3-NH3;b4;b4-H2O;b4-NH3;b5;b5-NH3	175.119112373383;232.14031794235;345.188047359616;442.239890339862;499.261723425627;614.288199509759;728.331147974073;785.352901516534;898.400148716942;1012.45733712542;328.161592305001;425.213404367891;482.233674287089;710.321239470778;711.306849096026;768.327359808867;880.397058323147;881.374775211042;506.723184326706;145.062066183059;173.055789986102;155.0462103238;287.098394129244;269.0877564…	1347;1432.7;2896.8;8065;22047;5456.6;6328.1;7204;44369.9;230.4;402.3;932.6;589.6;481.4;347.1;930.8;823;2014.2;690.8;694.2;3471.9;172.6;3324.4;1607.9;519.8;5447.4;329.1;1214.2;1121.2;2341.5	232.14031794235;328.161592305001;345.188047359616;442.239890339862;499.261723425627;898.400148716942	Adrenalgland,tissue,Adult,Gel,Elite	HCD/CID	HumanProteome	326	2	10859	A0A087WTA8	tr	Isoform of P08123, Collagen alpha-2(I) chain	COL1A2
tr|A0A087WTA8|A0A087WTA8_HUMAN	469	P08123_471	>tr|A0A087WTA8|A0A087WTA8_HUMAN Collagen alpha-2(I) chain OS=Homo sapiens OX=9606 GN=COL1A2 PE=1 SV=1;>sp|P08123|CO1A2_HUMAN Collagen alpha-2(I) chain OS=Homo sapiens OX=9606 GN=COL1A2 PE=1 SV=7	65.842	0.999995	2	591.809	583.812	21867200	21867200	1	3	3	19893	1	0.18106	EGPVGLPGIDGR	_EGPVGLP(hy)GIDGR_	7	463	474	y1;y2;y3;y5;y6;y7;y8;y9;y10;y1-NH3;y2-NH3;y6-NH3;y8-NH3;y6(2+);y10(2+);a2;b2;b2-H2O;b3;b3-H2O;b5;b5-H2O;b6	175.119090172839;232.14047849797;347.167022856236;517.272589221652;630.32049852732;743.404380659912;800.426759721206;899.496425455285;996.531685193723;158.092626516646;215.113523131483;613.298267564934;783.400604713805;315.664121609577;498.775273474841;159.076785298664;187.071492182157;169.061230362603;284.124255928823;266.113566929318;440.212312870006;422.203396777333;553.293929133709	39986.6;40584.3;5033.4;8318.7;154758;14906.7;121988.5;17756.9;3246.3;6929.2;1230.2;6152;1555;6722.5;2056.5;822.6;3829.8;1893;6995.4;22890.3;4125.2;30603.5;3003.6	232.14047849797;315.664121609577;517.272589221652;630.32049852732;800.426759721206	Adrenalgland,tissue,Adult,Gel,Elite	HCD/CID	HumanProteome	327	2	10868	A0A087WTA8	tr	Isoform of P08123, Collagen alpha-2(I) chain	COL1A2
tr|A0A087WTA8|A0A087WTA8_HUMAN	475	P08123_477	>tr|A0A087WTA8|A0A087WTA8_HUMAN Collagen alpha-2(I) chain OS=Homo sapiens OX=9606 GN=COL1A2 PE=1 SV=1;>sp|P08123|CO1A2_HUMAN Collagen alpha-2(I) chain OS=Homo sapiens OX=9606 GN=COL1A2 PE=1 SV=7	156.75	1	2	454.751	446.754	77411210	97635710	0.792858	11	19	75297	3	0	PGPIGPAGAR	_P(hy)GPIGPAGAR_	1	475	484	y1;y3;y4;y5;y6;y8;y1-NH3;y3-NH3;y4-NH3;y5-NH3;y6-NH3;y9(2+);a2;b2;b3;b4;b5	175.119153476665;303.177954852567;374.214857378535;471.274703257432;528.299187005618;738.428054992621;158.092840194233;286.151218123787;357.189308206903;454.248682576781;511.270536275936;398.231981878778;143.08163664469;171.076611161915;268.12752467976;381.217614418876;438.240402576333	5023.1;2052;7214.5;5363;20669.1;2844.7;910.6;2056.3;2206.6;1033;715.4;230.8;1599.5;4855.7;1826.6;336.4;786.6	374.214857378535;471.274703257432;528.299187005618	Adrenalgland,tissue,Adult,Gel,Elite	HCD/CID	HumanProteome	328	2	10869	A0A087WTA8	tr	Isoform of P08123, Collagen alpha-2(I) chain	COL1A2
tr|A0A087WTA8|A0A087WTA8_HUMAN	676	P08123_678	>tr|A0A087WTA8|A0A087WTA8_HUMAN Collagen alpha-2(I) chain OS=Homo sapiens OX=9606 GN=COL1A2 PE=1 SV=1;>sp|P08123|CO1A2_HUMAN Collagen alpha-2(I) chain OS=Homo sapiens OX=9606 GN=COL1A2 PE=1 SV=7	159.65	1	3	909.778	899.115	50041300	50041300	1	2	2	29824	1	0.664494	GAPGAVGAPGPAGATGDRGEAGAAGPAGPAGPR	_GAP(hy)GAVGAP(hy)GPAGATGDRGEAGAAGPAGPAGPR_	3	674	706	y1;y5;y6;y8;y9;y10;y11;y12;y13;y15;y16;y19;y20;y21;y22;y23;y24;y25;y26;y27;y28;y29;y30;y31;y5-NH3;y6-NH3;y19-NH3;y21-NH3;y25-NH3;y26-NH3;y27-H2O;y31-H2O;y18(2+);b2;b3;b4;b5;b6;b7;b8	175.119483632;497.279968350423;554.303253749428;722.393696942124;779.413927939865;850.451189608001;921.486775613341;978.508315309561;1049.55653026683;1235.60719417258;1391.71350731492;1664.81140549628;1735.8415824783;1792.86459172047;1863.90272316772;1960.95517540088;2017.97939511677;2131.02503590399;2202.06152995796;2259.08418580462;2358.1521434057;2429.19001182936;2486.21095260402;2599.25620706…	719.3;1021.8;3804.5;6022.3;4257;3274;1317.3;4203.5;2656.7;4818;23892.7;6835.7;4462.2;15203.7;3609.2;23820.3;23701;447695.6;54011.1;275078.2;84628;11168.6;24444.3;31249.3;932.9;936;470.3;1135.4;22829.4;3016.1;8225.8;4564.9;1053.7;916.3;35982.7;9101.7;28282;25406.1;6211.1;10329.7	242.113365705098;2131.02503590399;2259.08418580462;2358.1521434057;2486.21095260402;2599.25620706975	Adrenalgland,tissue,Adult,Gel,Elite	HCD/CID	HumanProteome	329	2	10853	A0A087WTA8	tr	Isoform of P08123, Collagen alpha-2(I) chain	COL1A2
tr|A0A087WTA8|A0A087WTA8_HUMAN	682	P08123_684	>tr|A0A087WTA8|A0A087WTA8_HUMAN Collagen alpha-2(I) chain OS=Homo sapiens OX=9606 GN=COL1A2 PE=1 SV=1;>sp|P08123|CO1A2_HUMAN Collagen alpha-2(I) chain OS=Homo sapiens OX=9606 GN=COL1A2 PE=1 SV=7	159.65	0.95352	3	909.778	899.115	50041300	50041300	1	2	2	29824	1	0.62101	GAPGAVGAPGPAGATGDRGEAGAAGPAGPAGPR	_GAP(hy)GAVGAP(hy)GPAGATGDRGEAGAAGPAGPAGPR_	9	674	706	y1;y5;y6;y8;y9;y10;y11;y12;y13;y15;y16;y19;y20;y21;y22;y23;y24;y25;y26;y27;y28;y29;y30;y31;y5-NH3;y6-NH3;y19-NH3;y21-NH3;y25-NH3;y26-NH3;y27-H2O;y31-H2O;y18(2+);b2;b3;b4;b5;b6;b7;b8	175.119483632;497.279968350423;554.303253749428;722.393696942124;779.413927939865;850.451189608001;921.486775613341;978.508315309561;1049.55653026683;1235.60719417258;1391.71350731492;1664.81140549628;1735.8415824783;1792.86459172047;1863.90272316772;1960.95517540088;2017.97939511677;2131.02503590399;2202.06152995796;2259.08418580462;2358.1521434057;2429.19001182936;2486.21095260402;2599.25620706…	719.3;1021.8;3804.5;6022.3;4257;3274;1317.3;4203.5;2656.7;4818;23892.7;6835.7;4462.2;15203.7;3609.2;23820.3;23701;447695.6;54011.1;275078.2;84628;11168.6;24444.3;31249.3;932.9;936;470.3;1135.4;22829.4;3016.1;8225.8;4564.9;1053.7;916.3;35982.7;9101.7;28282;25406.1;6211.1;10329.7	2017.97939511677;2114.00116425396;2131.02503590399;2259.08418580462;2358.1521434057	Adrenalgland,tissue,Adult,Gel,Elite	HCD/CID	HumanProteome	330	2	10854	A0A087WTA8	tr	Isoform of P08123, Collagen alpha-2(I) chain	COL1A2
tr|A0A087WTA8|A0A087WTA8_HUMAN	699	P08123_701	>tr|A0A087WTA8|A0A087WTA8_HUMAN Collagen alpha-2(I) chain OS=Homo sapiens OX=9606 GN=COL1A2 PE=1 SV=1;>sp|P08123|CO1A2_HUMAN Collagen alpha-2(I) chain OS=Homo sapiens OX=9606 GN=COL1A2 PE=1 SV=7	52.891	0.965911	2	626.307	618.31	1402300	107105110	0.0130927	1	14	30511	2	0.461825	GEAGAAGPAGPAGPR	_GEAGAAGP(hy)AGPAGPR_	8	692	706	y1;y3;y5;y6;y8;y6-NH3;y9(2+);a2;b2;b3;b3-H2O;b4;b5;b5-H2O;b6;b6-H2O;b7;b7-H2O	175.118874325098;329.192403420773;497.289465717764;554.314001810341;738.388476501845;537.286999124187;398.208392840879;159.076443038217;187.071240585803;258.108274948291;240.097348962509;315.129711751951;386.166762280475;368.155515920717;457.20955928054;439.19324059727;514.226006593954;496.221699673404	1184.8;1488.1;2796.3;5239;6504.7;908.6;2359.9;3123.7;10005.7;5455.8;849.1;3225.9;3303.1;1925.9;989.1;1804.3;950.6;592.2	187.071240585803;258.108274948291;738.388476501845	Adrenalgland,tissue,Adult,Gel,Elite	HCD/CID	HumanProteome	331	2	10856	A0A087WTA8	tr	Isoform of P08123, Collagen alpha-2(I) chain	COL1A2
tr|A0A087WTA8|A0A087WTA8_HUMAN	781	P08123_783	>tr|A0A087WTA8|A0A087WTA8_HUMAN Collagen alpha-2(I) chain OS=Homo sapiens OX=9606 GN=COL1A2 PE=1 SV=1;>sp|P08123|CO1A2_HUMAN Collagen alpha-2(I) chain OS=Homo sapiens OX=9606 GN=COL1A2 PE=1 SV=7	66.568	0.992045	2	767.341	751.346	35163100	35163100	1	7	7	30199	1	0.364997	GDGGPPGMTGFPGAAGR	_GDGGPP(hy)GMTGFP(hy)GAAGR_	6	776	792	y1;y2;y3;y4;y5;y6;y12;y1-NH3;y6-NH3;a2;b2;b3;b4;b4-H2O;b5;b5-H2O;b6;b6-H2O;b7;b7-H2O;b10(2+)	175.118933522238;232.139947557845;303.177254015624;374.217211639913;431.236409456677;544.292983564505;1150.55236313948;158.092439118145;527.265749414711;145.060473043361;173.055634775982;230.077081598911;287.098245574066;269.087810973295;384.151201579197;366.139591545614;497.205337837165;479.193653290293;554.228446760897;536.21913331321;422.169548117993	9441.4;6519.4;10236.7;2250.8;7487.2;82349.5;31867.8;2041.3;6744.2;1018.2;3284.2;7111.4;12627.3;10641.7;8678.7;6512.7;2983.1;2087.3;3247.2;2678.5;2457.5	287.098245574066;366.139591545614;384.151201579197;544.292983564505;1150.55236313948	Adrenalgland,tissue,Adult,Gel,Elite	HCD/CID	HumanProteome	332	2	10885	A0A087WTA8	tr	Isoform of P08123, Collagen alpha-2(I) chain	COL1A2
tr|A0A087WTA8|A0A087WTA8_HUMAN	787	P08123_789	>tr|A0A087WTA8|A0A087WTA8_HUMAN Collagen alpha-2(I) chain OS=Homo sapiens OX=9606 GN=COL1A2 PE=1 SV=1;>sp|P08123|CO1A2_HUMAN Collagen alpha-2(I) chain OS=Homo sapiens OX=9606 GN=COL1A2 PE=1 SV=7	66.568	0.999953	2	767.341	751.346	35163100	35163100	1	7	7	30199	1	0.538972	GDGGPPGMTGFPGAAGR	_GDGGPP(hy)GMTGFP(hy)GAAGR_	12	776	792	y1;y2;y3;y4;y5;y6;y12;y1-NH3;y6-NH3;a2;b2;b3;b4;b4-H2O;b5;b5-H2O;b6;b6-H2O;b7;b7-H2O;b10(2+)	175.118933522238;232.139947557845;303.177254015624;374.217211639913;431.236409456677;544.292983564505;1150.55236313948;158.092439118145;527.265749414711;145.060473043361;173.055634775982;230.077081598911;287.098245574066;269.087810973295;384.151201579197;366.139591545614;497.205337837165;479.193653290293;554.228446760897;536.21913331321;422.169548117993	9441.4;6519.4;10236.7;2250.8;7487.2;82349.5;31867.8;2041.3;6744.2;1018.2;3284.2;7111.4;12627.3;10641.7;8678.7;6512.7;2983.1;2087.3;3247.2;2678.5;2457.5	287.098245574066;431.236409456677;527.265749414711;544.292983564505;1150.55236313948	Adrenalgland,tissue,Adult,Gel,Elite	HCD/CID	HumanProteome	333	2	10886	A0A087WTA8	tr	Isoform of P08123, Collagen alpha-2(I) chain	COL1A2
tr|A0A087WTA8|A0A087WTA8_HUMAN	487	P08123_489	>tr|A0A087WTA8|A0A087WTA8_HUMAN Collagen alpha-2(I) chain OS=Homo sapiens OX=9606 GN=COL1A2 PE=1 SV=1;>sp|P08123|CO1A2_HUMAN Collagen alpha-2(I) chain OS=Homo sapiens OX=9606 GN=COL1A2 PE=1 SV=7	87.184	1	2	601.296	585.301	22741500	22741500	1	5	5	30848	1	1.05188	GEPGNIGFPGPK	_GEP(hy)GNIGFP(hy)GPK_	3	485	496	y2;y3;y4;y5;y6;y7;y8;y9;y10;y6-NH3;y8-NH3;y9-NH3;y10-NH3;a2;b2	244.165804659878;301.187162972095;414.234824796637;561.303090709926;618.325049124605;731.409601044641;845.451744054187;902.474151794567;1015.52193151053;601.297422533471;828.433947143545;885.446488700343;998.494838520801;159.076734814144;187.071534062769	4232.1;2243.5;27658.5;3373.9;23419.6;6314;7083.7;11108;24470.1;2576.3;594.9;1489.4;5895.7;7959.6;3318.2	159.076734814144;414.234824796637;618.325049124605;902.474151794567;1015.52193151053	Adrenalgland,tissue,Adult,Gel,Elite	HCD/CID	HumanProteome	334	2	10870	A0A087WTA8	tr	Isoform of P08123, Collagen alpha-2(I) chain	COL1A2
tr|A0A087WTA8|A0A087WTA8_HUMAN	493	P08123_495	>tr|A0A087WTA8|A0A087WTA8_HUMAN Collagen alpha-2(I) chain OS=Homo sapiens OX=9606 GN=COL1A2 PE=1 SV=1;>sp|P08123|CO1A2_HUMAN Collagen alpha-2(I) chain OS=Homo sapiens OX=9606 GN=COL1A2 PE=1 SV=7	87.184	0.982384	2	601.296	585.301	22741500	22741500	1	5	5	30848	1	0.187331	GEPGNIGFPGPK	_GEP(hy)GNIGFP(hy)GPK_	9	485	496	y2;y3;y4;y5;y6;y7;y8;y9;y10;y6-NH3;y8-NH3;y9-NH3;y10-NH3;a2;b2	244.165804659878;301.187162972095;414.234824796637;561.303090709926;618.325049124605;731.409601044641;845.451744054187;902.474151794567;1015.52193151053;601.297422533471;828.433947143545;885.446488700343;998.494838520801;159.076734814144;187.071534062769	4232.1;2243.5;27658.5;3373.9;23419.6;6314;7083.7;11108;24470.1;2576.3;594.9;1489.4;5895.7;7959.6;3318.2	301.187162972095;414.234824796637;618.325049124605;1015.52193151053	Adrenalgland,tissue,Adult,Gel,Elite	HCD/CID	HumanProteome	335	2	10871	A0A087WTA8	tr	Isoform of P08123, Collagen alpha-2(I) chain	COL1A2
tr|A0A087WTA8|A0A087WTA8_HUMAN	361	P08123_363	>tr|A0A087WTA8|A0A087WTA8_HUMAN Collagen alpha-2(I) chain OS=Homo sapiens OX=9606 GN=COL1A2 PE=1 SV=1;>sp|P08123|CO1A2_HUMAN Collagen alpha-2(I) chain OS=Homo sapiens OX=9606 GN=COL1A2 PE=1 SV=7	42.529	0.998233	2	912.406	896.411	775500	775500	1	1	1	30849	1	0.19418	GEPGSAGPQGPPGPSGEEGK	_GEP(hy)GSAGP(hy)QGPPGPSGEEGK_	3	359	378	y1;y2;y3;y4;y5;y6;y12;y13;y14;y3-H2O;a2;b2;b3;b5;b6;b6-H2O;b7;b7-H2O;b6(2+)	147.112443755224;204.134250579347;333.177085841166;462.224048703833;519.242073448253;606.283205330943;1139.55336930144;1252.60477654354;1309.62787472375;315.165575980321;159.076432539414;187.071723820421;300.120170921519;444.175964386883;515.209084158976;497.205304527005;572.240388644129;554.22893234892;258.108297689032	892.9;3225.6;1618.2;448.4;1727.6;505;335.9;3060.4;1707.5;1402;1377.7;1447.7;264.8;392;974.5;814.7;1344.7;695.2;3675.2	159.076432539414;187.071723820421;204.134250579347;258.108297689032;300.120170921519;1252.60477654354	Adrenalgland,tissue,Adult,Gel,Elite	HCD/CID	HumanProteome	336	2	10896	A0A087WTA8	tr	Isoform of P08123, Collagen alpha-2(I) chain	COL1A2
tr|A0A087WTA8|A0A087WTA8_HUMAN	580	P08123_582	>tr|A0A087WTA8|A0A087WTA8_HUMAN Collagen alpha-2(I) chain OS=Homo sapiens OX=9606 GN=COL1A2 PE=1 SV=1;>sp|P08123|CO1A2_HUMAN Collagen alpha-2(I) chain OS=Homo sapiens OX=9606 GN=COL1A2 PE=1 SV=7	55.899	0.998584	3	493.256	487.925	32173000	32173000	1	2	2	33174	1	2.63784	GLHGEFGLPGPAGPR	_GLHGEFGLP(hy)GPAGPR_	9	572	586	y1;y2;y3;y4;y5;y6;y7;y2-NH3;y3-NH3;y4-NH3;y5-NH3;y6-NH3;y6(2+);a2;b3;b4;b5	175.118878583544;272.17248211187;329.193252897751;400.2300075459;497.2908170077;554.31515027568;667.352464285556;255.146024017415;312.167379241489;383.208383673147;480.263324679603;537.286920782217;277.657185755378;143.118080470823;308.171768179014;365.193007644819;494.243129356299	8400.2;3382.5;24225.2;31176.4;48675.7;44129.5;64335.2;4401.8;7808.6;2751.5;3447.3;5719.8;4204.1;3273.8;13541.6;8978.9;8429.5	497.2908170077;537.286920782217;554.31515027568;667.352464285556	Adrenalgland,tissue,Adult,Gel,Elite	HCD/CID	HumanProteome	337	2	10932	A0A087WTA8	tr	Isoform of P08123, Collagen alpha-2(I) chain	COL1A2
tr|A0A087WTA8|A0A087WTA8_HUMAN	582	P08123_584	>tr|A0A087WTA8|A0A087WTA8_HUMAN Collagen alpha-2(I) chain OS=Homo sapiens OX=9606 GN=COL1A2 PE=1 SV=1;>sp|P08123|CO1A2_HUMAN Collagen alpha-2(I) chain OS=Homo sapiens OX=9606 GN=COL1A2 PE=1 SV=7	41.825	0.982193	3	498.588	487.925	13239000	32173000	0.411494	1	2	33173	1	0.761019	GLHGEFGLPGPAGPR	_GLHGEFGLP(hy)GP(hy)AGPR_	11	572	586	y1;y2;y3;y4;y5;y6;y7;y1-NH3;y2-NH3;y3-NH3;y5-NH3;y6-NH3;y6(2+);a2;b3;b4;b5	175.118702160045;272.172014030045;329.192856710441;400.22959257882;513.277445824817;570.309494496062;683.345750541074;158.091772517124;255.144919902477;312.16798695703;496.256482099642;553.282383589501;285.654296483854;143.117626702942;308.171888340449;365.192415060387;494.236076797228	33159;7649.4;39776.7;33774.5;106074.2;117262.8;160550.4;2747.1;6786;7907.3;7291.6;6588.1;9500.3;4487;29159.3;21181.3;27433.7	400.22959257882;496.256482099642;513.277445824817;570.309494496062;683.345750541074	Adrenalgland,tissue,Adult,Gel,Elite	HCD/CID	HumanProteome	338	2	10933	A0A087WTA8	tr	Isoform of P08123, Collagen alpha-2(I) chain	COL1A2
tr|A0A087WTA8|A0A087WTA8_HUMAN	451	P08123_453	>tr|A0A087WTA8|A0A087WTA8_HUMAN Collagen alpha-2(I) chain OS=Homo sapiens OX=9606 GN=COL1A2 PE=1 SV=1;>sp|P08123|CO1A2_HUMAN Collagen alpha-2(I) chain OS=Homo sapiens OX=9606 GN=COL1A2 PE=1 SV=7	116.81	1	2	627.328	611.333	49300200	49300200	1	4	4	33347	1	0.851784	GLPGSPGNIGPAGK	_GLP(hy)GSP(hy)GNIGPAGK_	3	449	462	y1;y2;y3;y4;y5;y6;y7;y8;y9;y10;y11;y12;y1-NH3;y3-NH3;y7-NH3;y10-H2O;y11-H2O;y9(2+);y10(2+);y12(2+);a2;b2;b3;b5;b8;b8-H2O;b8-NH3;b8(2+)	147.114026893118;204.134432335661;275.171453982516;372.224080596323;429.245169873962;542.328718467053;656.372089706938;713.393589224396;826.442179499942;913.473497878026;970.495876829394;1083.54367057336;130.087521189014;258.146401786079;639.344533039012;895.463845481373;952.485910311388;413.72405937634;457.240381804966;542.275163522435;143.118037186669;171.112881870363;284.159704781896;428.21435…	6888.5;12712.8;2049.1;21968.8;52256.5;13951.5;10254.5;14952.3;98844.8;20852.5;25830.2;22965.7;3519.4;1097.9;1373.5;1383;2392.2;25199;10511;56266.9;28400.9;7129.3;1561.2;1658;3691.3;1946.4;2712.8;2189.7	143.118037186669;429.245169873962;542.275163522435;826.442179499942;970.495876829394	Adrenalgland,tissue,Adult,Gel,Elite	HCD/CID	HumanProteome	339	2	10938	A0A087WTA8	tr	Isoform of P08123, Collagen alpha-2(I) chain	COL1A2
tr|A0A087WTA8|A0A087WTA8_HUMAN	454	P08123_456	>tr|A0A087WTA8|A0A087WTA8_HUMAN Collagen alpha-2(I) chain OS=Homo sapiens OX=9606 GN=COL1A2 PE=1 SV=1;>sp|P08123|CO1A2_HUMAN Collagen alpha-2(I) chain OS=Homo sapiens OX=9606 GN=COL1A2 PE=1 SV=7	116.81	1	2	627.328	611.333	49300200	49300200	1	4	4	33347	1	0.427622	GLPGSPGNIGPAGK	_GLP(hy)GSP(hy)GNIGPAGK_	6	449	462	y1;y2;y3;y4;y5;y6;y7;y8;y9;y10;y11;y12;y1-NH3;y3-NH3;y7-NH3;y10-H2O;y11-H2O;y9(2+);y10(2+);y12(2+);a2;b2;b3;b5;b8;b8-H2O;b8-NH3;b8(2+)	147.114026893118;204.134432335661;275.171453982516;372.224080596323;429.245169873962;542.328718467053;656.372089706938;713.393589224396;826.442179499942;913.473497878026;970.495876829394;1083.54367057336;130.087521189014;258.146401786079;639.344533039012;895.463845481373;952.485910311388;413.72405937634;457.240381804966;542.275163522435;143.118037186669;171.112881870363;284.159704781896;428.21435…	6888.5;12712.8;2049.1;21968.8;52256.5;13951.5;10254.5;14952.3;98844.8;20852.5;25830.2;22965.7;3519.4;1097.9;1373.5;1383;2392.2;25199;10511;56266.9;28400.9;7129.3;1561.2;1658;3691.3;1946.4;2712.8;2189.7	413.72405937634;429.245169873962;542.275163522435;713.393589224396;826.442179499942	Adrenalgland,tissue,Adult,Gel,Elite	HCD/CID	HumanProteome	340	2	10939	A0A087WTA8	tr	Isoform of P08123, Collagen alpha-2(I) chain	COL1A2
tr|A0A087WTA8|A0A087WTA8_HUMAN	346	P08123_348	>tr|A0A087WTA8|A0A087WTA8_HUMAN Collagen alpha-2(I) chain OS=Homo sapiens OX=9606 GN=COL1A2 PE=1 SV=1;>sp|P08123|CO1A2_HUMAN Collagen alpha-2(I) chain OS=Homo sapiens OX=9606 GN=COL1A2 PE=1 SV=7	98.105	0.9966	2	542.785	534.788	36403300	36403300	1	4	4	33543	1	0.484581	GLVGEPGPAGSK	_GLVGEP(hy)GPAGSK_	6	341	352	y1;y2;y3;y4;y5;y6;y7;y8;y9;y10;y1-NH3;y5-H2O;y6-H2O;y7-H2O;y8-H2O;y9-H2O;y10-H2O;y7(2+);a2;b2;b3;b4	147.112671068808;234.14376664571;291.165826484954;362.202251369444;459.25514668896;516.276660084993;629.324373670784;758.366210033524;815.388539873512;914.457256262468;130.086069488395;441.243442970311;498.264850425182;611.313380357866;740.355295972672;797.381042800764;896.452420912631;315.165865266597;143.11777186288;171.112689239889;270.180746376349;327.20187840472	10639;1312.7;4991.2;1672.9;12278.3;6670.2;92318.1;3003;40161;11214.5;3417.7;1004.2;5206.2;6597;4467.3;3502.3;966.5;5172.6;28428.8;20112.2;4359.6;2099.2	143.11777186288;516.276660084993;611.313380357866;629.324373670784;815.388539873512	Adrenalgland,tissue,Adult,Gel,Elite	HCD/CID	HumanProteome	341	2	10944	A0A087WTA8	tr	Isoform of P08123, Collagen alpha-2(I) chain	COL1A2
tr|A0A087WTA8|A0A087WTA8_HUMAN	439	P08123_441	>tr|A0A087WTA8|A0A087WTA8_HUMAN Collagen alpha-2(I) chain OS=Homo sapiens OX=9606 GN=COL1A2 PE=1 SV=1;>sp|P08123|CO1A2_HUMAN Collagen alpha-2(I) chain OS=Homo sapiens OX=9606 GN=COL1A2 PE=1 SV=7	48.899	0.996308	3	589.613	578.95	11738100	11738100	1	2	2	34449	2	0.402864	GPNGDAGRPGEPGLMGPR	_GPNGDAGRP(hy)GEP(hy)GLMGPR_	9	431	448	y1;y3;y4;y10;y17;y3-NH3;y4-NH3;y17-NH3;y7(2+);a2;b2;b3;b3-NH3;b4	175.118848446743;329.193342466473;460.239380292901;1042.51564745749;1709.83539817552;312.167195904757;443.211112889906;1692.8092858626;372.19643563337;127.086450944206;155.081447656697;269.124269374418;252.09784663725;326.148325025627	5816.1;5427.2;7943.6;2007.9;6294.9;5102.5;835.1;5623.9;6841.8;37870.6;14811.3;3804.5;5419.7;2059.4	127.086450944206;155.081447656697;460.239380292901	Adrenalgland,tissue,Adult,Gel,Elite	HCD/CID	HumanProteome	342	2	10882	A0A087WTA8	tr	Isoform of P08123, Collagen alpha-2(I) chain	COL1A2
tr|A0A087WTA8|A0A087WTA8_HUMAN	442	P08123_444	>tr|A0A087WTA8|A0A087WTA8_HUMAN Collagen alpha-2(I) chain OS=Homo sapiens OX=9606 GN=COL1A2 PE=1 SV=1;>sp|P08123|CO1A2_HUMAN Collagen alpha-2(I) chain OS=Homo sapiens OX=9606 GN=COL1A2 PE=1 SV=7	48.899	0.994063	3	589.613	578.95	11738100	11738100	1	2	2	34449	2	0.452819	GPNGDAGRPGEPGLMGPR	_GPNGDAGRP(hy)GEP(hy)GLMGPR_	12	431	448	y1;y3;y4;y10;y17;y3-NH3;y4-NH3;y17-NH3;y7(2+);a2;b2;b3;b3-NH3;b4	175.118848446743;329.193342466473;460.239380292901;1042.51564745749;1709.83539817552;312.167195904757;443.211112889906;1692.8092858626;372.19643563337;127.086450944206;155.081447656697;269.124269374418;252.09784663725;326.148325025627	5816.1;5427.2;7943.6;2007.9;6294.9;5102.5;835.1;5623.9;6841.8;37870.6;14811.3;3804.5;5419.7;2059.4	127.086450944206;155.081447656697;460.239380292901	Adrenalgland,tissue,Adult,Gel,Elite	HCD/CID	HumanProteome	343	2	10883	A0A087WTA8	tr	Isoform of P08123, Collagen alpha-2(I) chain	COL1A2
tr|A0A087WTA8|A0A087WTA8_HUMAN	394	P08123_396	>tr|A0A087WTA8|A0A087WTA8_HUMAN Collagen alpha-2(I) chain OS=Homo sapiens OX=9606 GN=COL1A2 PE=1 SV=1;>sp|P08123|CO1A2_HUMAN Collagen alpha-2(I) chain OS=Homo sapiens OX=9606 GN=COL1A2 PE=1 SV=7	57.148	0.809973	2	810.392	794.397	2629650	2629650	1	2	2	34451	1	0.321533	GPNGEAGSAGPPGPPGLR	_GPNGEAGSAGP(hy)PGPP(hy)GLR_	15	380	397	y1;y3;y4;y5;y8;y5-NH3;a2;b2;b3;b3-NH3;b4;b4-NH3;b5;b5-H2O;b5-NH3;b6;b6-H2O;b6-NH3;b7;b7-NH3;b17(2+)	175.119021614478;345.226132692732;458.271491239887;555.334089845665;822.446525698883;538.305013346546;127.086407790975;155.081464118991;269.124070231273;252.097768809058;326.145448759813;309.119590918576;455.188038216031;437.176492725021;438.161381818132;526.23303990978;508.216409751444;509.205437587274;583.25786876371;566.226452168719;723.323780323845	2550.4;1132.7;2263.1;6228.9;1842.2;592;6155.1;4488.4;6407.1;2411.6;3956.6;1307.7;3501.4;2877.8;6043.3;1340.2;1899.3;2191.1;859.3;577.5;1262	127.086407790975;269.124070231273;345.226132692732;458.271491239887;555.334089845665	Adrenalgland,tissue,Adult,Gel,Elite	HCD/CID	HumanProteome	344	2	10903	A0A087WTA8	tr	Isoform of P08123, Collagen alpha-2(I) chain	COL1A2
tr|A0A087WTA8|A0A087WTA8_HUMAN	907	P08123_909	>tr|A0A087WTA8|A0A087WTA8_HUMAN Collagen alpha-2(I) chain OS=Homo sapiens OX=9606 GN=COL1A2 PE=1 SV=1;>sp|P08123|CO1A2_HUMAN Collagen alpha-2(I) chain OS=Homo sapiens OX=9606 GN=COL1A2 PE=1 SV=7	164.69	0.997973	2	876.419	852.427	6623400	6623400	1	2	2	34474	1	0.411389	GPPGAVGSPGVNGAPGEAGR	_GPP(hy)GAVGSP(hy)GVNGAP(hy)GEAGR_	3	905	924	y1;y2;y3;y5;y6;y7;y8;y12;y14;y15;y18;y1-NH3;y6-NH3;y8-H2O;y12-NH3;y14-NH3;y15-NH3;a2;b2;b3;b4;b5;b6;b7;b8;b8-H2O;b11;b11-H2O	175.119133690809;232.139152568275;303.177345077517;489.240431985567;602.288604893191;673.326907896591;730.347667744575;1113.53294055465;1257.58084553793;1356.67332753012;1597.73545750294;158.092581473757;585.262433254241;712.340270379056;1096.5071581054;1240.55957098195;1339.63997144296;127.086598136525;155.08165569902;268.128938342236;325.150175111956;396.187251344782;495.255268190002;552.277332…	3584.8;2290.7;7742.9;1137.7;23792.8;4958;109179;3060.7;2920.7;806.9;7386.8;502.7;5273.4;596.5;997.2;3552.7;742.2;45706.3;26859.7;7759;5556.7;33796.3;28954;7710;9788.1;10379.8;1822.3;1491.4	127.086598136525;155.08165569902;268.128938342236;396.187251344782;730.347667744575	Adrenalgland,tissue,Adult,Gel,Elite	HCD/CID	HumanProteome	345	2	10941	A0A087WTA8	tr	Isoform of P08123, Collagen alpha-2(I) chain	COL1A2
tr|A0A087WTA8|A0A087WTA8_HUMAN	913	P08123_915	>tr|A0A087WTA8|A0A087WTA8_HUMAN Collagen alpha-2(I) chain OS=Homo sapiens OX=9606 GN=COL1A2 PE=1 SV=1;>sp|P08123|CO1A2_HUMAN Collagen alpha-2(I) chain OS=Homo sapiens OX=9606 GN=COL1A2 PE=1 SV=7	164.69	1	2	876.419	852.427	6623400	6623400	1	2	2	34473	1	0.0863339	GPPGAVGSPGVNGAPGEAGR	_GPP(hy)GAVGSP(hy)GVNGAP(hy)GEAGR_	9	905	924	y1;y2;y3;y4;y6;y7;y8;y9;y11;y12;y13;y14;y15;y17;y18;y6-NH3;y8-H2O;y8-NH3;y9-NH3;y12-H2O;y12-NH3;y13-NH3;y14-NH3;y15-NH3;y18-H2O;y18-NH3;y19(2+);a2;b2;b3;b4;b5;b6;b7;b8;b8-H2O;b11;b11-H2O	175.117911520929;232.138510006548;303.17678607614;432.216254202015;602.287333206804;673.325628920398;730.346347269235;844.390512958795;1000.4871281153;1113.52714853165;1200.55752423506;1257.58065833466;1356.6479022765;1484.70836278218;1597.75494658455;585.260542101612;712.336263981757;713.319364728669;827.356899875741;1095.53261471987;1096.50389203063;1183.5503516028;1240.55906335984;1339.6328378…	1782.7;2647.6;9918.7;1157;30004.1;3932.2;87034.8;5882.4;2431.2;28637;7532.2;32073.4;11311.8;3663.4;26441.9;6072.4;1003.1;1245.7;5360.6;865.9;6140.7;737.6;4436.2;480.8;754;7499.3;6134.1;59802.9;35074.9;9277.1;10929;38462.1;40858.1;11846.2;14745.7;12270.9;3846.6;2754.2	127.086349939165;495.254736500798;621.297860869834;639.308297246315;730.346347269235;1113.52714853165	Adrenalgland,tissue,Adult,Gel,Elite	HCD/CID	HumanProteome	346	2	10942	A0A087WTA8	tr	Isoform of P08123, Collagen alpha-2(I) chain	COL1A2
tr|A0A087WTA8|A0A087WTA8_HUMAN	919	P08123_921	>tr|A0A087WTA8|A0A087WTA8_HUMAN Collagen alpha-2(I) chain OS=Homo sapiens OX=9606 GN=COL1A2 PE=1 SV=1;>sp|P08123|CO1A2_HUMAN Collagen alpha-2(I) chain OS=Homo sapiens OX=9606 GN=COL1A2 PE=1 SV=7	164.69	1	2	876.419	852.427	6623400	6623400	1	2	2	34474	1	0.0603219	GPPGAVGSPGVNGAPGEAGR	_GPP(hy)GAVGSP(hy)GVNGAP(hy)GEAGR_	15	905	924	y1;y2;y3;y5;y6;y7;y8;y12;y14;y15;y18;y1-NH3;y6-NH3;y8-H2O;y12-NH3;y14-NH3;y15-NH3;a2;b2;b3;b4;b5;b6;b7;b8;b8-H2O;b11;b11-H2O	175.119133690809;232.139152568275;303.177345077517;489.240431985567;602.288604893191;673.326907896591;730.347667744575;1113.53294055465;1257.58084553793;1356.67332753012;1597.73545750294;158.092581473757;585.262433254241;712.340270379056;1096.5071581054;1240.55957098195;1339.63997144296;127.086598136525;155.08165569902;268.128938342236;325.150175111956;396.187251344782;495.255268190002;552.277332…	3584.8;2290.7;7742.9;1137.7;23792.8;4958;109179;3060.7;2920.7;806.9;7386.8;502.7;5273.4;596.5;997.2;3552.7;742.2;45706.3;26859.7;7759;5556.7;33796.3;28954;7710;9788.1;10379.8;1822.3;1491.4	127.086598136525;396.187251344782;489.240431985567;585.262433254241;602.288604893191;730.347667744575	Adrenalgland,tissue,Adult,Gel,Elite	HCD/CID	HumanProteome	347	2	10943	A0A087WTA8	tr	Isoform of P08123, Collagen alpha-2(I) chain	COL1A2
tr|A0A087WTA8|A0A087WTA8_HUMAN	592	P08123_594	>tr|A0A087WTA8|A0A087WTA8_HUMAN Collagen alpha-2(I) chain OS=Homo sapiens OX=9606 GN=COL1A2 PE=1 SV=1;>sp|P08123|CO1A2_HUMAN Collagen alpha-2(I) chain OS=Homo sapiens OX=9606 GN=COL1A2 PE=1 SV=7	212.9	0.999918	2	790.887	782.889	196240000	196240000	1	11	11	34487	1	0.764339	GPPGESGAAGPTGPIGSR	_GPP(hy)GESGAAGPTGPIGSR_	3	590	607	y1;y3;y5;y6;y1-NH3;a2;b2;b3;b4;b5;b5-H2O;b6;b6-H2O;b7;b7-H2O	175.118767462429;319.172122850267;529.318046781953;586.342135538555;158.09205241169;127.086449782039;155.08145346479;268.128973361738;325.150783804267;454.1933686644;436.186408947704;541.234474300384;523.222123452847;598.258217425294;580.244023657024	5859.9;9641.1;4730.6;9377.7;742.9;88088.8;45960.6;9137.7;4308.7;12212.4;2388.8;5818.3;2302.2;1652.2;1013.8	127.086449782039;155.08145346479;268.128973361738;454.1933686644	Adrenalgland,tissue,Adult,Gel,Elite	HCD/CID	HumanProteome	348	2	10913	A0A087WTA8	tr	Isoform of P08123, Collagen alpha-2(I) chain	COL1A2
tr|A0A087WTA8|A0A087WTA8_HUMAN	612	P08123_614	>tr|A0A087WTA8|A0A087WTA8_HUMAN Collagen alpha-2(I) chain OS=Homo sapiens OX=9606 GN=COL1A2 PE=1 SV=1;>sp|P08123|CO1A2_HUMAN Collagen alpha-2(I) chain OS=Homo sapiens OX=9606 GN=COL1A2 PE=1 SV=7	60.598	0.983794	2	556.254	540.259	314870	2968570	0.106068	1	3	34694	1	0.594805	GPSGPPGPDGNK	_GPSGP(hy)PGP(hy)DGNK_	5	608	619	y1;y3;y8;y11;y1-NH3;y7(2+);a2;b2;b3;b3-H2O;b4;b4-H2O;b5	147.112708046901;318.17711682259;813.37516731772;1054.49764777858;130.086079898169;350.66938682063;127.086497258272;155.081418652196;242.113061163835;224.103428883829;299.134937659618;281.124451721834;412.187073429587	2757.1;1370.1;3333.3;1691.2;1510.1;804.1;5253.7;3866.5;1988.3;1064.4;1290.4;1357.6;652.6	127.086497258272;155.081418652196;281.124451721834;299.134937659618;813.37516731772	Adrenalgland,tissue,Adult,Gel,Elite	HCD/CID	HumanProteome	349	2	10915	A0A087WTA8	tr	Isoform of P08123, Collagen alpha-2(I) chain	COL1A2
tr|A0A087WTA8|A0A087WTA8_HUMAN	613	P08123_615	>tr|A0A087WTA8|A0A087WTA8_HUMAN Collagen alpha-2(I) chain OS=Homo sapiens OX=9606 GN=COL1A2 PE=1 SV=1;>sp|P08123|CO1A2_HUMAN Collagen alpha-2(I) chain OS=Homo sapiens OX=9606 GN=COL1A2 PE=1 SV=7	145.09	0.992749	2	548.257	540.259	2653700	2968570	0.893932	2	3	34693	1	0.448707	GPSGPPGPDGNK	_GPSGPP(hy)GPDGNK_	6	608	619	y1;y2;y3;y4;y5;y6;y7;y8;y9;y10;y1-NH3;y2-NH3;y5-H2O;y6-NH3;y7-H2O;y7-NH3;y8-H2O;y8-NH3;y9-H2O;y9-NH3;y10-H2O;y9(2+);y11(2+);a2;b2;b3;b3-H2O;b4;b4-H2O;b5;b5-H2O;b7;b9;b9-H2O	147.112952298481;261.154100340417;318.177083230916;433.20271814012;530.256733835176;587.277842750115;700.326179258911;797.378507761955;854.400490252386;941.432486588002;130.086327248194;244.127683438547;512.243905220969;570.251513550276;682.314884598461;683.300103300736;779.37076038263;780.355954697018;836.399176968607;837.381618006101;923.423160725123;427.700119812103;519.746044496663;127.086603…	2818;886.7;4032.1;2401.4;4965.8;6255.6;24511.3;30383.4;12561.4;14627;1068.9;637.9;599.5;669.5;1668;1555.4;1580.1;1198.7;911.5;595.6;1213.3;269.4;1605.1;16795.4;11184.2;4925.1;6409.7;3465.9;6572.6;802.5;951.9;655.1;765.5;224.5	127.086603452984;587.277842750115;682.314884598461;700.326179258911;797.378507761955	Adrenalgland,tissue,Adult,Gel,Elite	HCD/CID	HumanProteome	350	2	10916	A0A087WTA8	tr	Isoform of P08123, Collagen alpha-2(I) chain	COL1A2
tr|A0A087WTA8|A0A087WTA8_HUMAN	838	P08123_840	>tr|A0A087WTA8|A0A087WTA8_HUMAN Collagen alpha-2(I) chain OS=Homo sapiens OX=9606 GN=COL1A2 PE=1 SV=1;>sp|P08123|CO1A2_HUMAN Collagen alpha-2(I) chain OS=Homo sapiens OX=9606 GN=COL1A2 PE=1 SV=7	96.773	0.910747	2	744.87	736.873	30800600	30800600	1	2	2	93423	1	0.16861	TGEVGAVGPPGFAGEK	_TGEVGAVGPP(hy)GFAGEK_	10	829	844	y1;y3;y4;y5;y6;y7;y8;y9;y10;y11;y12;y13;y4-NH3;y7-H2O;y8-H2O;y9-H2O;y12-H2O;y8(2+);a2;b2;b2-H2O;b3;b4;b6;b6-H2O;b7	147.112660030789;333.176041302652;404.212839286629;551.281166095666;608.301163472375;721.348503491579;818.402052018445;875.423698505181;974.492561317496;1045.52756662886;1102.54978585567;1201.61936250094;387.185237015342;703.335278572037;800.392834541216;857.413965529757;1084.54233979355;409.703793588127;131.082609278022;159.076224140432;141.066752679323;288.11833178597;387.185237015342;515.24287…	3402.9;8531.8;10298.7;4255.7;4027;18666.1;56528.9;83317.2;22900.8;6070.1;30850.4;3018.4;4159.7;2354.1;1881.8;4246.6;860.1;2257.9;2108;16878.1;1192.8;46586.7;4159.7;8905.6;8546.8;2247.8	288.11833178597;608.301163472375;703.335278572037;721.348503491579;818.402052018445;875.423698505181	Adrenalgland,tissue,Adult,Gel,Elite	HCD/CID	HumanProteome	351	2	10969	A0A087WTA8	tr	Isoform of P08123, Collagen alpha-2(I) chain	COL1A2
tr|A0A087WTA8|A0A087WTA8_HUMAN	1069	P08123_1071	>tr|A0A087WTA8|A0A087WTA8_HUMAN Collagen alpha-2(I) chain OS=Homo sapiens OX=9606 GN=COL1A2 PE=1 SV=1;>sp|P08123|CO1A2_HUMAN Collagen alpha-2(I) chain OS=Homo sapiens OX=9606 GN=COL1A2 PE=1 SV=7	108.53	1	2	618.328	610.331	72854500	72854500	1	9	9	93481	1	0.0931969	TGHPGTVGPAGIR	_TGHP(hy)GTVGPAGIR_	4	1066	1078	y1;y3;y5;y6;y7;y10;y11;y1-NH3;y5-NH3;y6-NH3;y10-H2O;y11-H2O;b2;b3;b3-H2O;b4;b6;b6-H2O;b7	175.118838211105;345.225486074888;513.314023660987;570.335728837926;669.40421106042;940.52226222746;1077.57914652188;158.092824769821;496.286112093922;553.308613304218;922.510398412916;1059.56769557575;159.076543679256;296.135113240773;278.124551364609;409.183159421883;567.252406904967;549.242939484191;666.325573592328	5399.8;672.9;2319.4;8349.3;4592.1;4230.5;4430.8;1045.3;1148.2;10102.8;1460.6;9439.3;496.7;33282.7;5553.2;730.8;255.6;337.3;250.2	278.124551364609;296.135113240773;553.308613304218;940.52226222746;1059.56769557575	Adrenalgland,tissue,Adult,Gel,Elite	HCD/CID	HumanProteome	352	2	10867	A0A087WTA8	tr	Isoform of P08123, Collagen alpha-2(I) chain	COL1A2
tr|A0A087WTA8|A0A087WTA8_HUMAN	226	P08123_228	>tr|A0A087WTA8|A0A087WTA8_HUMAN Collagen alpha-2(I) chain OS=Homo sapiens OX=9606 GN=COL1A2 PE=1 SV=1;>sp|P08123|CO1A2_HUMAN Collagen alpha-2(I) chain OS=Homo sapiens OX=9606 GN=COL1A2 PE=1 SV=7	128.38	0.999994	2	434.735	426.738	87752250	87752250	1	11	11	102546	1	1.08525	VGAPGPAGAR	_VGAP(hy)GPAGAR_	4	223	232	y1;y2;y3;y4;y5;y6;y7;y8;y9;y1-NH3;y3-NH3;y5-NH3;y6-NH3;y7-NH3;y9-NH3;y6(2+);a2;b2;b3;b8	175.118894873561;246.156235183247;303.176945271089;374.214218222022;471.26652388945;528.288067194236;641.335765654358;712.371090155407;769.395046918527;158.093699272063;286.151485071496;454.238087545656;511.262078370106;624.308446760645;752.374913938761;264.64781718307;129.103564475474;157.097193199892;228.134165420488;623.325606602054	2072.1;193.7;3308.9;3648.5;14523.9;17517.7;71100.1;3388.3;18712.6;170.2;330.3;709.5;577.3;2621.7;294.2;1736.7;1559;18828.5;2887.6;283.3	157.097193199892;228.134165420488;528.288067194236;641.335765654358;769.395046918527	Adrenalgland,tissue,Adult,Gel,Elite	HCD/CID	HumanProteome	353	2	10937	A0A087WTA8	tr	Isoform of P08123, Collagen alpha-2(I) chain	COL1A2
[truncated: 59,085 more rows]
