# Supplementary material for: HypDB: A functionally annotated web-based database of the proline hydroxylation proteome
Source: PLoS Biol. 2022 Aug 26;20(8):e3001757. doi: 10.1371/journal.pbio.3001757 (PMC9455854; doi:10.1371/journal.pbio.3001757)
Supplement: S2 Table — (XLSX) [file pbio.3001757.s013.xlsx]

## Sheet: Index
Supplemental Table S2 The list of non-redundant Hyp sites collected in HypDB and its related statistics.
Index	Contents
A	The list of non-redundant Hyp sites collected in HypDB
B	Relationship between non-overlapping hydroxyproline sites and number of samples collected from various tissues and celllines
C	Relative solvent accessbility of hydroxyproline and non-hyp prolines on proteins with hydroxyproline sites
D	Number of interaction of random protein samples in 10,000 repeats compared to Hyp protein network

## Sheet: (A) Non-redundant Hyp
Supplemental Table S2 The list of non-redundant Hyp sites collected in HypDB and its related statistics.
(A) The list of non-redundant Hyp sites collected in HypDB
genename	protein_id	simplified_protein_id	position	alt_name_position	protein_posi_matches	sp_tr	protein_name	fasta_header	count	best_sites_id	localization_credit_class	localization_credit_score	peptide_sequence	modified_sequence	pep_start_position	pep_end_position	mod_position	all_hyp_posi_same_peptide	stoichiometry	matches	masses	intensities	sites_id	site_id	literature	alt_modified_sequence	conserve_pvalue	conserved	rsa	bestpdbid	resolution	interaction_ids	interaction_count	hydroxylase_interactions
PGRMC1	sp|O00264|PGRC1_HUMAN	O00264	186	O00264_186	O00264_186	sp	Membrane-associated progesterone receptor component 1	>sp|O00264|PGRC1_HUMAN Membrane-associated progesterone receptor component 1 OS=Homo sapiens OX=9606 GN=PGRMC1 PE=1 SV=3	1	1	2	0.148254	EGEEPTVYSDEEEPK	_EGEEPTVYSDEEEP(hy)K_	173	187	14	186	0.00110065	y1;y5;y6;y7;y8;y9;y10;y11;y1-NH3;y6-NH3;y8-H2O;y11-H2O;y11(2+);a2;b2;b2-H2O;b3;b3-H2O	147.112851265508;647.289945029622;762.329667589722;849.343809978743;1012.41026086723;1111.48080097995;1212.52819012424;1309.57373727362;130.086234066518;745.290814319972;994.388700241342;1291.56518107548;655.292114936824;159.075871371895;187.070974743611;169.060730805334;316.114027278234;298.103389409856	5973.8;1064.1;1144.8;3414.8;19166.8;5794.2;5778.1;12790.4;1089.6;1044.9;1122.3;6103.6;2733;1079.4;7405.7;7876.8;10533.2;10839.8	1	0		_EGEEPTVYSDEEEP(hy)K_	4.04557e-59	0					0	EGLN3
ECI2	tr|F8WAW4|F8WAW4_HUMAN	F8WAW4	27	F8WAW4_27	F8W6J1_57;O75521_57;C9JB63_104;F8WAW4_27;F1LLU7_57;A0A0C4DGA2_27	tr	Isoform of O75521, Enoyl-CoA delta isomerase 2	>tr|F8WAW4|F8WAW4_HUMAN Enoyl-CoA delta isomerase 2, mitochondrial OS=Homo sapiens OX=9606 GN=ECI2 PE=1 SV=1;>tr|F8W6J1|F8W6J1_HUMAN Enoyl-CoA delta isomerase 2, mitochondrial OS=Homo sapiens OX=9606 GN=ECI2 PE=1 SV=1;>tr|F1LLU7|F1LLU7_HUMAN Enoyl-CoA delt	1	4	2	0.00777168	KDPGNEVK	_KDP(hy)GNEVK_	25	32	3	27	1	y1;y2;y3;y4;y1-NH3;y3-H2O;y4-NH3;a2;b4;b4-NH3;b5;b5-NH3;b6;b6-NH3;b7;b7-NH3	147.113129834981;246.181878095917;375.224977572794;489.268397145095;130.086834589518;357.214548313097;472.241766762062;216.13481034914;414.199588894869;397.172819958016;528.243278202285;511.216226260863;657.287090799888;640.259371922508;756.356655694171;739.331121787721	41018.7;107379.3;80633.2;209974.9;8517.1;73350.2;71387.1;3272.4;369568.2;49593.3;58854.4;25822.6;287580.3;69686.7;10496.2;6600.2	4	1		_KDP(hy)GNEVK_	2.60932e-23	1					0	EGLN3
PDE5A	tr|C9JGT3|C9JGT3_HUMAN	C9JGT3	42	C9JGT3_42	C9JGT3_42;O76074_94;G5E9C5_42	tr	Isoform of O76074, cGMP-specific 3',5'-cyclic phosphodiesterase (Fragment)	>tr|C9JGT3|C9JGT3_HUMAN cGMP-specific 3',5'-cyclic phosphodiesterase (Fragment) OS=Homo sapiens OX=9606 GN=PDE5A PE=1 SV=1;>tr|G5E9C5|G5E9C5_HUMAN Phosphodiesterase OS=Homo sapiens OX=9606 GN=PDE5A PE=1 SV=1;>sp|O76074|PDE5A_HUMAN cGMP-specific 3',5'-cycli	1	5	2	0.125316	ADNSAPGTPTRK	_ADNSAP(hy)GTP(hy)TRK_	37	48	6	42;45	1	y1;y7;y8;y1-NH3;y7-H2O;y7-NH3;y8-H2O;y8-NH3;a2;b2;b4;b4-NH3;b5;b5-NH3;b10;b7(2+)	147.112959566887;788.427630021503;859.465499575969;130.08649514959;770.419234585964;771.404704114757;841.458214456922;842.439562879104;159.076493797689;187.071469282471;388.14713104969;371.1199716398;459.183423033026;442.156359531382;944.406397958534;315.129892108522	10106.5;37910.2;41246.3;5441.2;4470.5;5452.9;4087.7;11245.9;12545.4;12890.8;14419.1;4265.1;6034.4;2913.8;6724;3727.4	5	2		_ADNSAP(hy)GTP(hy)TRK_	0.0314379	0					0
PDE5A	tr|C9JGT3|C9JGT3_HUMAN	C9JGT3	45	C9JGT3_45	O76074_97;G5E9C5_45;C9JGT3_45	tr	Isoform of O76074, cGMP-specific 3',5'-cyclic phosphodiesterase (Fragment)	>tr|C9JGT3|C9JGT3_HUMAN cGMP-specific 3',5'-cyclic phosphodiesterase (Fragment) OS=Homo sapiens OX=9606 GN=PDE5A PE=1 SV=1;>tr|G5E9C5|G5E9C5_HUMAN Phosphodiesterase OS=Homo sapiens OX=9606 GN=PDE5A PE=1 SV=1;>sp|O76074|PDE5A_HUMAN cGMP-specific 3',5'-cycli	1	6	2	0.201557	ADNSAPGTPTRK	_ADNSAP(hy)GTP(hy)TRK_	37	48	9	42;45	1	y1;y7;y8;y1-NH3;y7-H2O;y7-NH3;y8-H2O;y8-NH3;a2;b2;b4;b4-NH3;b5;b5-NH3;b10;b7(2+)	147.112959566887;788.427630021503;859.465499575969;130.08649514959;770.419234585964;771.404704114757;841.458214456922;842.439562879104;159.076493797689;187.071469282471;388.14713104969;371.1199716398;459.183423033026;442.156359531382;944.406397958534;315.129892108522	10106.5;37910.2;41246.3;5441.2;4470.5;5452.9;4087.7;11245.9;12545.4;12890.8;14419.1;4265.1;6034.4;2913.8;6724;3727.4	6	3		_ADNSAP(hy)GTP(hy)TRK_	0.0314379	0					0
COL1A1	sp|P02452|CO1A1_HUMAN	P02452	621	P02452_621	P02452_621	sp	Collagen alpha-1(I) chain	>sp|P02452|CO1A1_HUMAN Collagen alpha-1(I) chain OS=Homo sapiens OX=9606 GN=COL1A1 PE=1 SV=5	22	40525	1	1.48095	GVPGPPGAVGPAGKDGEAGAQGPPGPAGPAGER	_GVP(hy)GPP(hy)GAVGPAGKDGEAGAQGP(hy)P(hy)GPAGPAGER_	599	631	23	601;603;604;609;621;622;624;627	0.0;0.000925328986882926;0.0012526148542876673;0.0014033710799399555;0.0016995219387711713;0.002931761078261674;0.0039625499588108095;0.004311180168022588;0.005259364414842786;0.005527230581301833;0.006368490528995127;0.0063747833753242215;0.006785594473296167;0.008782967100864535;0.009625300756413772;0.009760987682437562;0.01132115237946287;0.013884727373664764;0.022391040610006244;0.02363446950…	y1;y3;y5;y6;y8;y9;y10;y11;y12;y13;y14;y15;y16;y18;y19;y24;y25;y26;y27;y28;y29;y30;y31;y13-NH3;y29-H2O;y30-NH3;y14(2+);y20(2+);y27(2+);a2;b2;b8;b12(2+)	175.11846834555;361.180901587917;529.270147480612;586.293010368021;754.378409181826;811.399302106261;924.448174208711;1037.49687031841;1094.51644942197;1222.57227210248;1293.6054069156;1350.63562234167;1421.66762359768;1607.716930974;1722.73387245151;2132.98725054986;2232.05234202985;2303.08317179167;2360.0985625723;2473.15881176022;2570.2139047945;2627.21619701616;2740.28023140355;1205.541922901…	14351.5;7533.3;8777.7;11446.6;15507.4;5905.7;40621.8;162787.9;116541.4;22291.9;7266.6;26294.5;9610.5;15166.7;6059;50952.7;13624.2;9833.7;9987.8;57248.1;97243.8;10971.3;74781.5;4998.9;23857.2;4569.6;3312.4;1718.9;6770.1;17882;2929.2;11642.9;5259.1	11;2612;3376;5850;11414;11897;13507;15859;17251;19422;20485;21366;22365;23969;26240;26890;38616;39529;40525;51343;54785;56177	8		_DGEAGAQGP(hy)P(hy)GPAGPAGER_;_GVP(hy)GPP(hy)GAVGPAGKDGEAGAQGP(hy)P(hy)GPAGPAGER_							0	P4HA2
COL1A1	sp|P02452|CO1A1_HUMAN	P02452	622	P02452_622	P02452_622	sp	Collagen alpha-1(I) chain	>sp|P02452|CO1A1_HUMAN Collagen alpha-1(I) chain OS=Homo sapiens OX=9606 GN=COL1A1 PE=1 SV=5	59	33331	1,uniprot	1.44202	GVPGPPGAVGPAGKDGEAGAQGPPGPAGPAGER	_GVPGPPGAVGPAGKDGEAGAQGPP(hy)GPAGPAGER_	599	631	24	601;603;604;609;621;622;624;627	0.30753646100417165;0.415000152250712;0.42334125564867214;0.44529796924548;0.4459684009958868;0.5937291094534324;0.6080359543538961;0.6374959222422459;0.6558530232818488;0.6606713281555155;0.6745853008930084;0.6875812179632149;0.6966555325029302;0.7123481071670901;0.7291358368971552;0.7333818977521532;0.7371793288037883;0.7383161229461388;0.7419643613789598;0.7469629704508979;0.7809387068435363;0…	y1;y3;y5;y6;y7;y8;y9;y10;y11;y12;y13;y14;y15;y16;y18;y19;y23;y24;y29;y30;y13-NH3;y9(2+);y10(2+);y12(2+);a2;b8;b12(2+)	175.119198445171;361.184516380739;529.272515547188;586.295558562214;657.331663220113;754.385325940595;811.407276779047;924.454038814487;1021.50855627976;1078.52951412078;1206.58537981385;1277.62591810816;1334.64848166653;1405.68671382788;1591.7580228054;1706.78104457058;2059.99071129242;2117.00307451542;2538.23871606069;2595.27220134909;1189.56623893223;406.208551191101;462.729908554841;539.76762…	1346.7;709.8;1440.9;1676.6;306.2;2155.1;2200.2;7561.6;20275.4;12663.4;2770.9;786.8;3351.1;1784.9;1445.1;1436.7;1070.2;2747.6;3382.4;2268;668.3;1398.8;1668.4;409.9;1521.7;1955.1;863.7	12;536;2613;3688;4265;5234;5851;7147;7551;7875;8306;8981;9088;9688;10333;10933;11415;11898;12375;12894;14024;14856;15860;16656;17252;19423;20486;21367;22366;23273;23970;24863;25285;26241;26891;27877;28581;29345;29667;30040;31460;32268;33331;34560;35090;35760;36523;37319;37547;38332;38617;39530;40107;40526;41511;45904;51344;54786;56178	9		_GVP(hy)GPP(hy)GAVGPAGKDGEAGAQGPP(hy)GPAGPAGER_;_GVPGP(hy)PGAVGPAGKDGEAGAQGPP(hy)GPAGPAGER_;_GVPGPP(hy)GAVGPAGKDGEAGAQGPP(hy)GPAGPAGER_;_GVPGPPGAVGPAGKDGEAGAQGPP(hy)GPAGPAGER_;_DGEAGAQGPP(hy)GPAGP(hy)AGER_;_DGEAGAQGP(hy)P(hy)GPAGPAGER_;_DGEAGAQGPP(hy)GPAGPAGER_;_AGERGVP(hy)GPP(hy)GAVGPAGKDGEAGAQGPP(hy)GPAGPAGER_;_GVP(hy)GP(hy)PGAVGPAGKDGEAGAQGPP(hy)GPAGPAGER_;_GVP(hy)GPPGAVGPAGKDGEAGAQGPP(hy)GPAG…							0	P4HA2
COL1A1	sp|P02452|CO1A1_HUMAN	P02452	1018	P02452_1018	P02452_1018	sp	Collagen alpha-1(I) chain	>sp|P02452|CO1A1_HUMAN Collagen alpha-1(I) chain OS=Homo sapiens OX=9606 GN=COL1A1 PE=1 SV=5	51	9691	1,uniprot	3.15019	EGAPGAEGSPGRDGSPGAK	_EGAP(hy)GAEGSP(hy)GRDGSP(hy)GAK_	1015	1033	4	1018;1024;1030	0.7498501909823347;0.8154930259602338;0.8177348873505885;0.8225300268371731;0.8623183249889368;0.8881648805299879;0.9076624331460031;0.9163401303789046;0.9228429096470508;0.923056969382548;0.9300997291152504;0.932372194798906;0.9485168156084198;0.9623148186691992;0.966399906331604;0.9669346500978442;0.9706509667003448;0.9726008044410464;0.9802495641557076;0.9843021997204344;0.9843532792795872;0.9…	y1;y2;y4;y6;y7;y10;y11;y12;y14;y15;y16;y1-NH3;y10(2+);y11(2+);y12(2+);y13(2+);a2;b2;b2-H2O;b3;b3-H2O;b4;b4-H2O	147.112537981736;218.149902478391;388.218207601168;532.27087263923;647.294452638672;973.456344456469;1060.49302708066;1117.52046657897;1317.59884354514;1374.62100061364;1487.66840329941;130.08602543151;487.238252931338;530.7499385983;559.264015969077;623.784648118345;159.076238066809;187.07111970258;169.060774895392;258.107908055724;240.097299127791;371.155724644321;353.144565708534	1183.1;162.2;1249.7;1643.5;195.9;740.3;258.4;901.9;2902.7;6888.9;14593.8;461.7;1171;493.6;3201.2;2270;144;1968.1;937.6;593.7;232.1;1392.9;495.1	13;201;2618;3377;3693;5236;5864;6833;7553;8309;9090;9691;10935;11421;12899;13512;14029;15440;15864;16660;17265;18344;19427;20491;21379;22371;23274;23980;24866;25289;26246;26895;27883;28584;29346;30051;30979;31463;32279;33341;35092;35771;36532;37557;38628;39534;40537;45926;51364;54806;56196	10		_EGAP(hy)GAEGSP(hy)GR_;_EGAP(hy)GAEGSP(hy)GRDGSP(hy)GAKGDR_;_EGAP(hy)GAEGSP(hy)GRDGSP(hy)GAK_							0	P4HA2
COL1A1	sp|P02452|CO1A1_HUMAN	P02452	1024	P02452_1024	P02452_1024	sp	Collagen alpha-1(I) chain	>sp|P02452|CO1A1_HUMAN Collagen alpha-1(I) chain OS=Homo sapiens OX=9606 GN=COL1A1 PE=1 SV=5	52	202	1,uniprot	0.495723	EGAPGAEGSPGRDGSPGAK	_EGAP(hy)GAEGSP(hy)GRDGSP(hy)GAK_	1015	1033	10	1018;1024;1030	0.9979725386505672;0.99868279580496;0.9992541170279025;0.9994475492195168;1.0;1.0;1.0;1.0;1.0;1.0;1.0;1.0;1.0;1.0;1.0;1.0;1.0;1.0;1.0;1.0;1.0;1.0;1.0;1.0;1.0;1.0;1.0;1.0;1.0;1.0;1.0;1.0;1.0;1.0;1.0;1.0;1.0;1.0;1.0;1.0;1.0;1.0;1.0;1.0;1.0;1.0;1.0;1.0;1.0;1.0;1.0;1.0	y1;y2;y4;y6;y8;y9;y12;y16;y1-NH3;y10(2+);y11(2+);a2;b2;b2-H2O;b3;b3-H2O;b4;b4-H2O	147.112790595652;218.150516306656;388.218425089229;532.282027740806;803.398087421501;860.423507425249;1117.54446994213;1487.69419275103;130.086383697952;487.238875281678;530.764150168129;159.076237284165;187.071336738031;169.060761633862;258.108000799617;240.09850083014;371.155556715151;353.145527717928	5111.7;2970.6;7261.1;5998.9;1250.3;4074.5;15831.1;58538.4;2433.9;5261.9;1576.6;778.3;15407.4;6024.6;3406.4;2030.6;5966.5;4024.7	14;202;2194;2619;3378;3694;5237;5865;6834;7554;8310;9091;9692;10936;11422;12900;13513;14030;15441;15865;16661;17266;18345;19428;20492;21380;22372;23275;23981;24867;25290;26247;26896;27884;28585;29347;30052;30980;31464;32280;33342;35093;35772;36533;37558;38629;39535;40538;45927;51365;54807;56197	11		_EGAP(hy)GAEGSP(hy)GRDGSP(hy)GAK_;_EGAPGAEGSP(hy)GRDGSP(hy)GAK_;_EGAPGAEGSP(hy)GR_;_EGAP(hy)GAEGSP(hy)GR_;_EGAP(hy)GAEGSP(hy)GRDGSP(hy)GAKGDR_;_QGP(hy)SGASGERGPPGPMGPPGLAGPP(hy)GESGREGAP(hy)GAEGSP(hy)GR_							0	P4HA2
COL1A1	sp|P02452|CO1A1_HUMAN	P02452	715	P02452_715	P02452_715	sp	Collagen alpha-1(I) chain	>sp|P02452|CO1A1_HUMAN Collagen alpha-1(I) chain OS=Homo sapiens OX=9606 GN=COL1A1 PE=1 SV=5	59	16673	1,uniprot	0.80871	GDAGAPGAPGSQGAPGLQGMPGER	_GDAGAP(hy)GAP(hy)GSQGAP(hy)GLQGM(ox)P(hy)GER_	710	733	6	715;718;724;730	0.996270273851704;0.99875862378859;0.9992570976356386;1.0;1.0;1.0;1.0;1.0;1.0;1.0;1.0;1.0;1.0;1.0;1.0;1.0;1.0;1.0;1.0;1.0;1.0;1.0;1.0;1.0;1.0;1.0;1.0;1.0;1.0;1.0;1.0;1.0;1.0;1.0;1.0;1.0;1.0;1.0;1.0;1.0;1.0;1.0;1.0;1.0;1.0;1.0;1.0;1.0;1.0;1.0;1.0;1.0;1.0;1.0;1.0;1.0;1.0;1.0;1.0	y1;y4;y5;y6;y7;y8;y9;y10;y11;y12;y13;y14;y15;y16;y17;y18;y19;y4-NH3;y16-NH3;y10(2+);y17(2+);y20(2+);b3;b4;b4-H2O;b5;b5-H2O;b6;b6-H2O;b7;b7-H2O;b8;b8-H2O	175.118639589839;474.230256821175;621.267501176779;678.287800016813;806.347652642493;919.429236665139;976.451453721282;1089.49922121686;1160.53000924958;1217.55765629447;1345.61181733257;1432.64660649715;1489.68040837452;1602.71645483692;1673.74348259366;1730.7686989412;1843.8223468773;457.203308405502;1585.698828121;545.254609974406;837.377858203516;957.932009978244;244.092295613141;301.11385633…	11727.3;68592.6;10012.9;31065;16848.5;4200.7;4444.5;191414.8;5682.6;64064.2;12568.3;8315.3;4574.7;269493.2;5240.3;15460.9;118510.3;9962.5;6868.7;4809.4;3371.4;4784.5;7612.8;23495.1;8615.9;35954.1;11416.9;13535.5;7787.1;13859.8;5345.9;34861.1;11639.6	15;546;2634;3704;4286;4801;5249;5875;7157;8323;9101;9703;10346;10940;11433;11910;12388;12912;14041;15881;16673;17275;19437;20501;21394;22386;23989;25298;26255;26909;27894;28599;29353;29676;30061;31477;32290;33351;34571;35101;35781;36543;37566;38641;39546;40118;40547;41530;42235;44426;45940;49064;51379;53373;54206;54818;56210;57391;58428	12		_GDAGAP(hy)GAP(hy)GSQGAP(hy)GLQGM(ox)P(hy)GER_;_GDAGAP(hy)GAP(hy)GSQGAP(hy)GLQGMP(hy)GER_;_GDAGAP(hy)GAP(hy)GSQGAP(hy)GLQGMP(hy)GERGAAGLPGP(hy)K_;_GDAGAP(hy)GAP(hy)GSQGAP(hy)GLQGMP(hy)GERGAAGLP(hy)GPKGDR_;_GDAGAP(hy)GAP(hy)GSQGAPGLQGM(ox)P(hy)GER_							0	P4HA2
COL1A1	sp|P02452|CO1A1_HUMAN	P02452	718	P02452_718	P02452_718	sp	Collagen alpha-1(I) chain	>sp|P02452|CO1A1_HUMAN Collagen alpha-1(I) chain OS=Homo sapiens OX=9606 GN=COL1A1 PE=1 SV=5	59	21395	1,uniprot	0.621874	GDAGAPGAPGSQGAPGLQGMPGER	_GDAGAP(hy)GAP(hy)GSQGAP(hy)GLQGMP(hy)GER_	710	733	9	715;718;724;730	1.0;1.0;1.0;1.0;1.0;1.0;1.0;1.0;1.0;1.0;1.0;1.0;1.0;1.0;1.0;1.0;1.0;1.0;1.0;1.0;1.0;1.0;1.0;1.0;1.0;1.0;1.0;1.0;1.0;1.0;1.0;1.0;1.0;1.0;1.0;1.0;1.0;1.0;1.0;1.0;1.0;1.0;1.0;1.0;1.0;1.0;1.0;1.0;1.0;1.0;1.0;1.0;1.0;1.0;1.0;1.0;1.0;1.0;1.0	y1;y3;y4;y6;y7;y10;y11;y12;y13;y14;y15;y16;y18;y19;y3-NH3;b3;b4;b4-H2O;b5;b8;b8-H2O	175.118963121919;361.182384646551;474.229911855866;662.290170406476;790.352997635042;1073.50268048726;1144.54356585289;1201.56073817308;1329.63473065499;1416.66478853728;1473.67782817077;1586.72038667675;1714.7872286254;1827.82242602403;344.157747993412;244.093129153037;301.113392484835;283.102915357012;372.150595059922;613.257474993837;595.247329569949	2294.8;622;13169.9;5287.6;2752.3;26462;2278;10575.4;3174.4;1233.3;3425;28760.8;1633;6802.4;2354;2359.1;3588.4;797.8;3913.4;3786.7;1403.2	16;547;2635;3705;4287;4802;5250;5876;7158;8324;9102;9704;10347;10941;11434;11911;12389;12913;14042;15882;16674;17276;19438;20502;21395;22387;23990;25299;26256;26910;27895;28600;29354;29677;30062;31478;32291;33352;34572;35102;35782;36544;37567;38642;39547;40119;40548;41531;42236;44427;45941;49065;51380;53374;54207;54819;56211;57392;58429	13		_GDAGAP(hy)GAP(hy)GSQGAP(hy)GLQGM(ox)P(hy)GER_;_GDAGAPGAP(hy)GSQGAP(hy)GLQGMP(hy)GER_;_GDAGAP(hy)GAP(hy)GSQGAP(hy)GLQGMP(hy)GER_;_GDAGAP(hy)GAP(hy)GSQGAP(hy)GLQGMP(hy)GERGAAGLPGP(hy)K_;_GDAGAP(hy)GAP(hy)GSQGAPGLQGM(ox)P(hy)GER_;_GANGAP(hy)GNDGAKGDAGAP(hy)GAP(hy)GSQGAP(hy)GLQGMP(hy)GER_;_GANGAPGNDGAKGDAGAP(hy)GAP(hy)GSQGAP(hy)GLQGMP(hy)GER_							0	P4HA2
COL1A1	sp|P02452|CO1A1_HUMAN	P02452	724	P02452_724	P02452_724	sp	Collagen alpha-1(I) chain	>sp|P02452|CO1A1_HUMAN Collagen alpha-1(I) chain OS=Homo sapiens GN=COL1A1 PE=1 SV=5	59	54820	1,uniprot	0.842489	GANGAPGNDGAKGDAGAPGAPGSQGAPGLQGMPGER	_GANGAPGNDGAKGDAGAP(hy)GAP(hy)GSQGAP(hy)GLQGMP(hy)GER_	698	733	27	703;715;718;724;730	0.9205962827307864;0.9482014022416376;0.9587575168169842;1.0;1.0;1.0;1.0;1.0;1.0;1.0;1.0;1.0;1.0;1.0;1.0;1.0;1.0;1.0;1.0;1.0;1.0;1.0;1.0;1.0;1.0;1.0;1.0;1.0;1.0;1.0;1.0;1.0;1.0;1.0;1.0;1.0;1.0;1.0;1.0;1.0;1.0;1.0;1.0;1.0;1.0;1.0;1.0;1.0;1.0;1.0;1.0;1.0;1.0;1.0;1.0;1.0;1.0;1.0;1.0	y1;y4;y5;y6;y7;y8;y9;y10;y12;y16;y4-NH3;y7-NH3;y10-NH3;y19(2+);a2;b2;b3;b4;b4-NH3;b5;b5-NH3;b17;b15(2+);b23(2+)	175.119681024727;474.232897350795;605.272336594003;662.295758598365;790.352123951539;903.439878399768;960.459182978486;1073.50905761695;1201.56279696093;1586.73443370409;457.206176362063;773.329234921591;1056.49057276022;914.422959515608;101.072112249574;129.066575044639;243.110661201447;300.129238187058;283.105150538962;371.167934231502;354.143250284937;1381.61857818304;627.271810708505;940.4165…	411524;1993963;171771.8;2226140;1543120;75729.9;546406;1.026753E+07;948264.1;725967.5;323743.7;141034.9;78471.2;146200.3;249753.7;55744.5;294616.4;304198.6;475003.6;342067.5;660649.9;339283.8;238856.1;139612.4	17;548;2636;3706;4288;4803;5251;5877;7159;8325;9103;9705;10348;10942;11435;11912;12390;12914;14043;15883;16675;17277;19439;20503;21396;22388;23991;25300;26257;26911;27896;28601;29355;29678;30063;31479;32292;33353;34573;35103;35783;36545;37568;38643;39548;40120;40549;41532;42237;44428;45942;49066;51381;53375;54208;54820;56212;57393;58430	14		_GDAGAP(hy)GAP(hy)GSQGAP(hy)GLQGMP(hy)GERGAAGLPGP(hy)KGDR_;_GDAGAP(hy)GAP(hy)GSQGAP(hy)GLQGM(ox)P(hy)GER_;_GDAGAP(hy)GAP(hy)GSQGAP(hy)GLQGMP(hy)GER_;_GANGAPGNDGAKGDAGAP(hy)GAP(hy)GSQGAP(hy)GLQGM(ox)P(hy)GER_;_GANGAP(hy)GNDGAKGDAGAP(hy)GAP(hy)GSQGAP(hy)GLQGMP(hy)GER_;_GANGAPGNDGAKGDAGAP(hy)GAP(hy)GSQGAP(hy)GLQGMP(hy)GER_							0	P4HA2
COL1A1	sp|P02452|CO1A1_HUMAN	P02452	730	P02452_730	P02452_730	sp	Collagen alpha-1(I) chain	>sp|P02452|CO1A1_HUMAN Collagen alpha-1(I) chain OS=Homo sapiens OX=9606 GN=COL1A1 PE=1 SV=5	59	15884	1,uniprot	1.49641	GDAGAPGAPGSQGAPGLQGMPGER	_GDAGAP(hy)GAP(hy)GSQGAP(hy)GLQGM(ox)P(hy)GER_	710	733	21	715;718;724;730	0.9925799109680112;1.0;1.0;1.0;1.0;1.0;1.0;1.0;1.0;1.0;1.0;1.0;1.0;1.0;1.0;1.0;1.0;1.0;1.0;1.0;1.0;1.0;1.0;1.0;1.0;1.0;1.0;1.0;1.0;1.0;1.0;1.0;1.0;1.0;1.0;1.0;1.0;1.0;1.0;1.0;1.0;1.0;1.0;1.0;1.0;1.0;1.0;1.0;1.0;1.0;1.0;1.0;1.0;1.0;1.0;1.0;1.0;1.0;1.0	y1;y3;y4;y6;y7;y9;y16;y19;y3-NH3;y4-NH3;b3;b4;b4-H2O;b5;b5-H2O;b6;b6-H2O;b7;b7-H2O;b8;b8-H2O	175.119029096088;361.18251942288;474.229757983065;678.2850093672;806.332743240134;976.433296152062;1602.71232910697;1843.81706890533;344.15539567469;457.202608740961;244.09219120755;301.113934706926;283.103334931543;372.149986032599;354.139985664958;485.197033168275;467.186484203197;542.220065227927;524.205998584267;613.256105356745;595.246167309644	7290.8;3101.3;45244.2;17803.2;8228.3;2993.2;32039.8;21903.5;13358.7;5118.8;6512.8;10672.6;6445.7;17438.6;5947.6;4869.8;5894.4;8403.8;5717.2;16242.2;7765	18;549;2637;3707;4289;4804;5252;5878;7160;8326;9104;9706;10349;10943;11436;11913;12391;12915;14044;15884;16676;17278;19440;20504;21397;22389;23992;25301;26258;26912;27897;28602;29356;29679;30064;31480;32293;33354;34574;35104;35784;36546;37569;38644;39549;40121;40550;41533;42238;44429;45943;49067;51382;53376;54209;54821;56213;57394;58431	15		_GANGAP(hy)GNDGAKGDAGAP(hy)GAP(hy)GSQGAP(hy)GLQGMP(hy)GER_;_GDAGAP(hy)GAP(hy)GSQGAP(hy)GLQGM(ox)P(hy)GER_;_GANGAPGNDGAKGDAGAP(hy)GAP(hy)GSQGAP(hy)GLQGMP(hy)GER_;_GDAGAP(hy)GAP(hy)GSQGAP(hy)GLQGMP(hy)GER_							0	P4HA2
COL1A1	sp|P02452|CO1A1_HUMAN	P02452	373	P02452_373	P02452_373	sp	Collagen alpha-1(I) chain	>sp|P02452|CO1A1_HUMAN Collagen alpha-1(I) chain OS=Homo sapiens GN=COL1A1 PE=1 SV=5	54	56247	1,uniprot	1.31439	GEAGPQGPRGSEGPQGVRGEPGPPGPAGAAGPAGNPGADGQPGAK	_GEAGPQGPRGSEGPQGVRGEP(hy)GPP(hy)GPAGAAGPAGNP(hy)GADGQP(hy)GAK_	353	397	21	357;360;373;375;376;378;384;388;394	0.9005610005820301;0.9203351669532992;0.9342800802734168;0.9376214084599848;0.9721491827192767;0.973770677936666;0.9816360468984712;0.9853177804191836;0.9961921123839694;0.9965009784704024;0.9989353209734786;1.0;1.0;1.0;1.0;1.0;1.0;1.0;1.0;1.0;1.0;1.0;1.0;1.0;1.0;1.0;1.0;1.0;1.0;1.0;1.0;1.0;1.0;1.0;1.0;1.0;1.0;1.0;1.0;1.0;1.0;1.0;1.0;1.0;1.0;1.0;1.0;1.0;1.0;1.0;1.0;1.0;1.0;1.0	y4;y6;y7;y8;y10;y11;y12;y13;y14;y15;y16;y24;b12;b21;b22;b23;b27;b28;b29;b30;b17(2+);b18(2+);b20(2+);b25(2+);b28(2+);b30(2+)	388.21962873925;573.302097963974;688.338148172105;759.366488717793;929.433438295192;1043.48196953328;1100.48864699337;1171.54399522313;1268.59584530227;1325.60586124894;1396.63950066627;2016.97489457423;1123.51751773639;2016.97489457423;2073.98370572259;2171.03874368186;2509.18693626895;2566.19621645299;2637.23592440983;2708.28984568038;781.382103207247;859.432742430914;952.465431551703;1171.0705…	962192.6;317352.5;117471.4;71242.5;3771045;338023.7;505209;1052711;2114059;1470879;90001.6;3126241;89371.3;3126241;1232367;436394;428055.6;327834.4;1118593;2243218;157146.7;82211.1;767794;703268.4;254659.8;798866.6	19;557;2660;3721;4303;4839;5264;5905;7165;7897;8342;9115;9720;10359;11451;11926;12402;12927;14058;15903;16694;17300;19469;20534;21413;22412;24017;25325;26283;26933;27923;28624;29365;29687;30089;31498;32316;33378;34588;35116;35807;36568;37360;37593;38323;38660;39560;40134;40576;41542;45980;51415;54855;56247	16		_GEP(hy)GP(hy)PGPAGAAGPAGNP(hy)GADGQP(hy)GAK_;_GSEGPQGVRGEP(hy)GP(hy)PGPAGAAGPAGNP(hy)GADGQPGAK_;_GSEGPQGVRGEP(hy)GP(hy)PGPAGAAGPAGNP(hy)GADGQP(hy)GAK_;_GSEGPQGVRGEP(hy)GPP(hy)GPAGAAGPAGNP(hy)GADGQPGAK_;_GEP(hy)GP(hy)PGPAGAAGPAGNP(hy)GADGQPGAK_;_GEP(hy)GPP(hy)GPAGAAGP(hy)AGNP(hy)GADGQP(hy)GAK_;_GSEGPQGVRGEP(hy)GPP(hy)GPAGAAGPAGNP(hy)GADGQP(hy)GAK_;_GEAGPQGPRGSEGPQGVRGEP(hy)GPP(hy)GPAGAAGPAGNP(hy)…							0	P4HA2
COL1A1	sp|P02452|CO1A1_HUMAN	P02452	376	P02452_376	P02452_376	sp	Collagen alpha-1(I) chain	>sp|P02452|CO1A1_HUMAN Collagen alpha-1(I) chain OS=Homo sapiens OX=9606 GN=COL1A1 PE=1 SV=5	49	29366	1,uniprot	1.02872	GEPGPPGPAGAAGPAGNPGADGQPGAK	_GEP(hy)GPP(hy)GPAGAAGP(hy)AGNP(hy)GADGQP(hy)GAK_	371	397	6	373;375;376;378;384;388;394	0.3655199342600812;0.4048361039507334;0.4137612833769092;0.5670147323674404;0.6180779924728845;0.6301853664092925;0.6330833909693722;0.6981516746178152;0.7027596638370457;0.7067048291498006;0.7272319225381549;0.7744597625450643;0.7837977079171485;0.7889728846622903;0.7975476648011183;0.8124522340433338;0.8200137471045958;0.8216512202098991;0.8557798089576069;0.8665381557205158;0.8830875867501919;…	y14;y15;y16;y17;y18;y20;y22;y23;y25;y15-H2O;y17-NH3;y23-H2O;y20(2+);a2;b2;b4;b4-H2O;b5;b7;b9;b10;b11;b12;b12-H2O;b13;b6(2+)	1284.5825783396;1341.60210893944;1412.63498740654;1483.68190407928;1540.70101421063;1708.79048829132;1878.8701432439;1975.90854478924;2145.98040340186;1323.59333394921;1466.63375935955;1957.91075138337;854.89855155564;159.076331547578;187.07197434986;357.140188538973;339.131989771797;454.193025464687;624.264200317084;792.352866571372;849.375983888064;920.410675366196;991.449215378659;973.43948953…	4574;9871.1;6587.9;1322.6;3145.8;2347.1;1043.5;12053;5125.3;606.8;315.2;1487.7;447.5;483.5;963.6;4139.4;823.2;2805.8;1625.9;1044.8;959.5;1884.8;2518.2;614.7;904.6;2788.8	20;558;2661;3722;4304;4840;5906;7898;8343;9116;10360;11452;11927;12403;12928;14059;15904;16695;17301;19471;20535;21414;22413;24018;25327;26284;26935;27924;28625;29366;30091;31499;32317;33379;34589;35808;36569;37361;37594;38324;38661;39561;40135;40577;41543;45981;51417;54857;56249	17		_GEP(hy)GPP(hy)GPAGAAGPAGNPGADGQPGAK_;_GEAGPQGPRGSEGPQGVRGEP(hy)GPP(hy)GPAGAAGPAGNP(hy)GADGQP(hy)GAK_;_GSEGPQGVRGEP(hy)GPP(hy)GPAGAAGPAGNP(hy)GADGQPGAK_;_GEP(hy)GPP(hy)GPAGAAGP(hy)AGNP(hy)GADGQP(hy)GAK_;_GSEGPQGVRGEP(hy)GPP(hy)GPAGAAGPAGNP(hy)GADGQP(hy)GAK_;_GEP(hy)GPP(hy)GPAGAAGPAGNP(hy)GADGQPGAK_;_GEP(hy)GPP(hy)GPAGAAGPAGNP(hy)GADGQP(hy)GAK_;_GEPGP(hy)P(hy)GPAGAAGPAGNPGADGQPGAK_							0	P4HA2
COL1A1	sp|P02452|CO1A1_HUMAN	P02452	378	P02452_378	P02452_378	sp	Collagen alpha-1(I) chain	>sp|P02452|CO1A1_HUMAN Collagen alpha-1(I) chain OS=Homo sapiens OX=9606 GN=COL1A1 PE=1 SV=5	11	38662	1	0.0696289	GEPGPPGPAGAAGPAGNPGADGQPGAK	_GEP(hy)GPP(hy)GPAGAAGP(hy)AGNP(hy)GADGQP(hy)GAK_	371	397	8	373;375;376;378;384;388;394	0.004535074535887277;0.005019888494403192;0.010199250200015029;0.021175083314898827;0.02203847199150237;0.05843560189279925;0.058847829243626124;0.07360715705992435;0.12497772117344863;0.14626796238478107;0.15208061169289075	y1;y2;y4;y6;y7;y8;y9;y10;y11;y12;y14;y15;y16;y17;y18;y19;y20;y21;y22;y23;y25;y15-H2O;y24(2+);b3;b4;b4-H2O;b5;b7;b9;b13;b17;b6(2+)	147.113193928239;218.150467979274;388.219113302021;573.299808228582;688.326770688732;759.364149844074;816.388041501962;929.432213969429;1043.46988413906;1100.49443768026;1284.58144750451;1341.60426403006;1412.64180370492;1483.6793980366;1540.69692569884;1611.74341604546;1708.79023012474;1765.81306146181;1878.86245011041;1975.9120733935;2145.97925609302;1323.58571272399;1016.97561486599;300.119563…	224.1;430.3;12004;2825.7;972.1;368.2;291.7;7665.1;422.8;1155.5;1905.5;4125.5;3180.5;490.6;1985.4;198.2;1293.4;619.1;5179.4;16121.6;6093.9;650.1;223.1;344.8;1184.1;407.7;716.9;370.4;201.8;404.2;1091.7;862.1	21;5907;9117;12404;15905;19472;21415;38662;40578;51418;54858	18		_GSEGPQGVRGEP(hy)GPPGP(hy)AGAAGP(hy)AGNP(hy)GADGQP(hy)GAK_;_GEP(hy)GPP(hy)GPAGAAGP(hy)AGNP(hy)GADGQP(hy)GAK_;_GEP(hy)GP(hy)PGP(hy)AGAAGPAGNP(hy)GADGQP(hy)GAK_;_GEP(hy)GPP(hy)GP(hy)AGAAGPAGNP(hy)GADGQP(hy)GAK_;_GSEGPQGVRGEP(hy)GPP(hy)GP(hy)AGAAGPAGNP(hy)GADGQP(hy)GAK_;_GSEGPQGVRGEP(hy)GPPGP(hy)AGAAGPAGNP(hy)GADGQPGAK_							0	P4HA2
COL1A1	sp|P02452|CO1A1_HUMAN	P02452	384	P02452_384	P02452_384	sp	Collagen alpha-1(I) chain	>sp|P02452|CO1A1_HUMAN Collagen alpha-1(I) chain OS=Homo sapiens GN=COL1A1 PE=1 SV=5	45	51419	1	1.32409	GEAGPQGPRGSEGPQGVRGEPGPPGPAGAAGPAGNPGADGQPGAK	_GEAGPQGPRGSEGPQGVRGEP(hy)GPP(hy)GPAGAAGP(hy)AGNP(hy)GADGQP(hy)GAK_	353	397	32	357;360;373;375;376;378;384;388;394	0.013975779781008536;0.027667924647407915;0.05348611310979997;0.056908771181682076;0.06157400526998169;0.06916712694721608;0.07933220181143638;0.0903346699289578;0.09372418545739987;0.09470531899811416;0.09639125633319036;0.09676535901202836;0.0980360883755219;0.09980534474100047;0.10434794848996004;0.1123999240321462;0.11826402489813374;0.12309611263299515;0.12391801001040573;0.12775676592333912…	y1;y2;y4;y6;y7;y8;y9;y10;y11;y12;y13;y14;y15;y16;y10-H2O;y11-NH3;y14-NH3;y15-NH3;y11(2+);b2;b9;b12;b18;b20;b22;b23;b25;b25-H2O;b27;b28;b29;b30;b31;b34;b35;b7(2+);b15(2+);b25(2+)	147.113971230189;218.151317445765;388.221242701635;573.300089954656;688.333654006973;759.376211704055;816.382250722712;929.437114126688;1043.48712804855;1100.49900501698;1171.55553941334;1284.58801190055;1341.60725778917;1412.64106340411;911.427452524075;1026.46150494868;1267.55169495998;1324.5896105919;522.245909766495;187.072643465295;850.407968110453;1123.50467592679;1717.83549587195;1903.9105…	51317.9;84673.1;3216054;1278043;715237.4;741325.2;613425.1;1.095747E+07;1092828;1951829;2652817;7889961;2416075;455436.8;120677;86491.9;138005.4;72837.3;92476.3;151504.2;163133.2;402696.9;499014.1;6102963;4580606;1615339;1569313;672302.6;3143665;1359583;5428624;8516048;1.244818E+07;530063.4;3994310;77326.3;65370.7;2206832	22;559;2662;3723;4305;4841;5908;7166;7899;8344;9118;11453;12929;14060;16696;17302;19473;20536;21416;22414;24019;25328;26285;26936;27925;28626;29367;29688;30092;31500;32318;33380;34590;35809;36570;37595;38663;39562;40136;40579;41544;45982;51419;54859;56250	19		_GSEGPQGVRGEP(hy)GPPGP(hy)AGAAGP(hy)AGNP(hy)GADGQP(hy)GAK_;_GEP(hy)GP(hy)PGPAGAAGPAGNP(hy)GADGQPGAK_;_GEP(hy)GPP(hy)GPAGAAGP(hy)AGNP(hy)GADGQP(hy)GAK_;_GSEGPQGVRGEP(hy)GPP(hy)GPAGAAGPAGNP(hy)GADGQP(hy)GAK_;_GEP(hy)GPP(hy)GPAGAAGPAGNP(hy)GADGQP(hy)GAK_;_GEAGPQGPRGSEGPQGVRGEP(hy)GPP(hy)GPAGAAGP(hy)AGNP(hy)GADGQP(hy)GAK_;_GSEGPQGVRGEP(hy)GPP(hy)GPAGAAGP(hy)AGNP(hy)GADGQP(hy)GAK_;_GEAGP(hy)QGPRGSEGPQ…							0	P4HA2
COL1A1	sp|P02452|CO1A1_HUMAN	P02452	388	P02452_388	P02452_388	sp	Collagen alpha-1(I) chain	>sp|P02452|CO1A1_HUMAN Collagen alpha-1(I) chain OS=Homo sapiens OX=9606 GN=COL1A1 PE=1 SV=5	55	38664	1,uniprot	1.74915	GEPGPPGPAGAAGPAGNPGADGQPGAK	_GEP(hy)GP(hy)PGPAGAAGPAGNP(hy)GADGQPGAK_	371	397	18	373;375;376;378;384;388;394	0.8912960395858979;0.9549477221883138;0.9814236044230408;0.9935898133217896;0.9963322696225464;0.9977619130553732;0.9984053370275108;0.9992556487930973;0.999508426914368;0.9995667769367972;1.0;1.0;1.0;1.0;1.0;1.0;1.0;1.0;1.0;1.0;1.0;1.0;1.0;1.0;1.0;1.0;1.0;1.0;1.0;1.0;1.0;1.0;1.0;1.0;1.0;1.0;1.0;1.0;1.0;1.0;1.0;1.0;1.0;1.0;1.0;1.0;1.0;1.0;1.0;1.0;1.0;1.0;1.0;1.0;1.0	y1;y2;y3;y4;y5;y6;y7;y8;y9;y10;y11;y12;y13;y14;y15;y1-NH3;y10-H2O;y11-NH3;y12-NH3;y13-NH3;a2;b2;b4;b9;b10;b11;b11-H2O;b12;b12-H2O;b13;b16;b17;b6(2+)	147.112784661389;218.149737841226;275.171145232954;372.224088315864;500.283513841168;557.304572046663;672.331543326621;743.369270663702;800.389831218444;913.437701792663;1027.47825254908;1084.50295197493;1155.53444100341;1252.59542640008;1309.6141908189;130.086050969102;895.425528960763;1010.45531605196;1067.47800575149;1138.51988699168;159.076348575066;187.071478568596;357.140582225461;792.35122…	2514.6;1126.7;1646.7;26838.2;701.5;6472.2;5394.2;5130.9;10179.2;51563.2;949.4;4136.1;1367;1121.6;552.8;1237.8;1427.1;261.5;792.7;222;1516;2119.5;3862.4;658.1;1050.3;2033.6;328.2;1697.9;532.2;9902.3;1308.5;1824.8;838	23;560;2663;3724;4306;4842;5265;5909;7167;7900;8345;9119;9721;10361;11454;11928;12405;12930;14061;15906;16697;17303;19474;20537;21417;22415;23285;24020;25329;26286;26937;27926;28627;29368;29689;30093;31501;32319;33381;34591;35117;35810;36571;37362;37596;38325;38664;39563;40137;40580;41545;45983;51420;54860;56251	20		_GSEGPQGVRGEP(hy)GPPGP(hy)AGAAGP(hy)AGNP(hy)GADGQP(hy)GAK_;_GEPGPP(hy)GPAGAAGP(hy)AGNP(hy)GADGQPGAK_;_GEAGPQGPRGSEGPQGVRGEP(hy)GP(hy)PGPAGAAGPAGNP(hy)GADGQPGAK_;_GEP(hy)GP(hy)PGPAGAAGPAGNP(hy)GADGQP(hy)GAK_;_GSEGPQGVRGEP(hy)GP(hy)PGPAGAAGPAGNP(hy)GADGQPGAK_;_GSEGPQGVRGEP(hy)GP(hy)PGPAGAAGPAGNP(hy)GADGQP(hy)GAK_;_GSEGPQGVRGEP(hy)GPP(hy)GPAGAAGPAGNP(hy)GADGQPGAK_;_GEP(hy)GP(hy)PGPAGAAGPAGNP(hy)GADG…							0	P4HA2
COL1A1	sp|P02452|CO1A1_HUMAN	P02452	394	P02452_394	P02452_394	sp	Collagen alpha-1(I) chain	>sp|P02452|CO1A1_HUMAN Collagen alpha-1(I) chain OS=Homo sapiens OX=9606 GN=COL1A1 PE=1 SV=5	55	11455	1,uniprot	0.61058	GEPGPPGPAGAAGPAGNPGADGQPGAK	_GEP(hy)GPP(hy)GPAGAAGPAGNP(hy)GADGQP(hy)GAK_	371	397	24	373;375;376;378;384;388;394	0.2549939887879173;0.3467321745018229;0.5470170447639494;0.5761987834822274;0.6181175206856839;0.6418566044417156;0.6493125368802957;0.6629018689247262;0.6655061014902338;0.6884036952926258;0.6968686577539359;0.7063036730321905;0.7150040226773846;0.7157041937054788;0.7334958265051744;0.7364376529192961;0.7612521401290663;0.7728428591237722;0.7748302524161047;0.7824855195599361;0.7958456854996663;…	y1;y2;y3;y4;y6;y7;y10;y12;y15;y16;y22;y10-NH3;y15(2+);y17(2+);y25(2+);b2;b4;b4-H2O;b5;b7;b9;b9-H2O;b11;b12;b13;b16;b17;b6(2+)	147.113149256255;218.151358299298;275.172840585479;388.220754499408;573.301974822319;688.331118902267;929.438122851537;1100.49910608921;1325.61576246916;1396.65401482356;1862.85041259026;912.410728957811;663.311947783239;734.350304605078;1065.50297260539;187.072413789568;357.142061937832;339.132497634664;454.19592332963;624.263615377945;792.353367558669;774.346709407169;920.418794550004;991.44989…	20222.2;12980.6;36351.5;745901;60032.6;19803.5;140138.8;9833.4;9691.3;7157.3;7602.9;24630.5;24431.8;75346.8;10043.5;15813.7;66270.4;17706;23011.1;26087.4;13940.9;9644.5;26600.2;30407.6;21236.4;13007.2;48878;31164.2	24;561;2664;3725;4307;4843;5266;5910;7168;7901;8346;9120;9722;10362;11455;11929;12406;12931;14062;15907;16698;17304;19475;20538;21418;22416;23286;24021;25330;26287;26938;27927;28628;29369;29690;30094;31502;32320;33382;34592;35118;35811;36572;37363;37597;38326;38665;39564;40138;40581;41546;45984;51421;54861;56252	21		_GSEGPQGVRGEP(hy)GPPGP(hy)AGAAGP(hy)AGNP(hy)GADGQP(hy)GAK_;_GEPGPP(hy)GP(hy)AGAAGPAGNP(hy)GADGQP(hy)GAK_;_GEP(hy)GP(hy)PGPAGAAGPAGNP(hy)GADGQP(hy)GAK_;_GSEGPQGVRGEP(hy)GP(hy)PGPAGAAGPAGNP(hy)GADGQP(hy)GAK_;_GEP(hy)GPP(hy)GPAGAAGP(hy)AGNP(hy)GADGQP(hy)GAK_;_GSEGPQGVRGEP(hy)GPP(hy)GPAGAAGPAGNP(hy)GADGQP(hy)GAK_;_GEP(hy)GPP(hy)GPAGAAGPAGNP(hy)GADGQP(hy)GAK_;_GSEGPQGVRGEP(hy)GP(hy)PGPAGAAGP(hy)AGNP(h…							0	P4HA2
COL1A1	sp|P02452|CO1A1_HUMAN	P02452	475	P02452_475	P02452_475	sp	Collagen alpha-1(I) chain	>sp|P02452|CO1A1_HUMAN Collagen alpha-1(I) chain OS=Homo sapiens GN=COL1A1 PE=1 SV=5	64	56221	1,uniprot	1.91422	GEPGPTGLPGPPGERGGPGSRGFPGADGVAGPK	_GEP(hy)GPTGLP(hy)GP(hy)P(hy)GERGGP(hy)GSRGFPGADGVAGPK_	473	505	3	475;477;481;483;484;490;496;504	0.16780300115429012;0.6581612470473448;0.7431356594712742;0.8039388033136681;0.8580119924916508;0.8886759398184032;0.8937084352268017;0.9395688869275508;0.9555978205818412;0.9577765639935236;0.9631918389530004;0.9801047874853565;0.9811677423260919;0.9813901659767416;0.982533825331262;0.9826197067134844;0.982630835617748;0.9826468491066814;0.9863409653110722;0.9865791625027296;0.98960763360522;0.9…	y1;y2;y3;y4;y6;y23;y24;y25;y26;y27;y28;y29;y30;y31;y1-NH3;y3-NH3;y6-NH3;y25-NH3;y14(2+);y16(2+);y25(2+);a2;b2;b8	147.113270196332;244.166089614844;301.187437241489;372.225876115411;528.315529624097;2168.04051839809;2225.07642474617;2338.12740251528;2451.20786867037;2508.22923063051;2609.28505279469;2706.34204508084;2763.36575655915;2876.40712030403;130.087156688147;284.161919119496;511.293703295524;2321.1033951639;658.346859188058;743.378891110829;1169.56826120863;159.077324780991;187.072364092915;725.35964…	113273.5;429417.2;385449;260853.3;315828.9;298567.6;592539.2;2.108999E+07;1890709;5523823;2635673;2071565;2612925;2841898;70449.2;75297.1;724567.1;694165.9;90690.6;60647.2;355694.9;282246.9;201393.8;62639.5	25;562;2665;3726;4308;4797;5267;5885;6843;7169;7559;7902;8347;8982;9121;9723;10363;10955;11456;11930;12407;12932;13529;14063;15780;15908;16699;17305;18353;19476;20511;21419;22417;23287;24022;24884;25331;26288;26939;27928;28629;29370;29691;30071;30993;31503;32300;33361;34593;35119;35791;36553;37339;37576;38278;38666;39565;40139;40557;41547;45950;51390;54829;56221	22		_GEP(hy)GPTGLP(hy)GPP(hy)GER_;_GEP(hy)GPTGLP(hy)GP(hy)P(hy)GER_;_GEP(hy)GPTGLP(hy)GP(hy)P(hy)GERGGPGSR_;_GEP(hy)GPTGLP(hy)GP(hy)PGERGGP(hy)GSRGFP(hy)GADGVAGPK_;_GEP(hy)GPTGLP(hy)GP(hy)PGERGGP(hy)GSR_;_GEP(hy)GPTGLP(hy)GP(hy)P(hy)GERGGPGSRGFP(hy)GADGVAGPK_;_GEP(hy)GPTGLP(hy)GP(hy)P(hy)GERGGP(hy)GSRGFPGADGVAGPK_;_GEP(hy)GP(hy)TGLP(hy)GPP(hy)GER_;_GEP(hy)GPTGLP(hy)GP(hy)PGER_							0	P4HA2
COL1A1	sp|P02452|CO1A1_HUMAN	P02452	481	P02452_481	P02452_481	sp	Collagen alpha-1(I) chain	>sp|P02452|CO1A1_HUMAN Collagen alpha-1(I) chain OS=Homo sapiens GN=COL1A1 PE=1 SV=5	64	45951	1,uniprot	1.50736	GARGEPGPTGLPGPPGERGGPGSR	_GARGEP(hy)GPTGLP(hy)GPP(hy)GERGGP(hy)GSR_	470	493	12	475;477;481;483;484;490	0.02818815374449888;0.5951916342845871;1.0;1.0;1.0;1.0;1.0;1.0;1.0;1.0;1.0;1.0;1.0;1.0;1.0;1.0;1.0;1.0;1.0;1.0;1.0;1.0;1.0;1.0;1.0;1.0;1.0;1.0;1.0;1.0;1.0;1.0;1.0;1.0;1.0;1.0;1.0;1.0;1.0;1.0;1.0;1.0;1.0;1.0;1.0;1.0;1.0;1.0;1.0;1.0;1.0;1.0;1.0;1.0;1.0;1.0;1.0;1.0;1.0;1.0;1.0;1.0;1.0;1.0	y1;y5;y6;y7;y10;y11;y12;y13;y15;y16;y1-NH3;y5-H2O;y6-H2O;y10-NH3;y11-NH3;y12-NH3;y13-NH3;y14(2+);y17(2+);a2;b5;b7;b7-H2O;b9;b9-H2O;b10;b10-H2O;b11;b11-H2O;b7(2+);b8(2+);b9(2+);b11(2+)	175.120490886373;489.244480307265;546.263775543743;702.366854652067;1001.48048684987;1098.53531385353;1155.55592866629;1268.60402036915;1438.71235825552;1539.76357324224;158.093119917312;471.232566421305;528.255295109817;984.455397212312;1081.50907926416;1138.52354395157;1251.58094697785;691.349495528008;818.908492609537;101.07223541302;471.232566421305;641.304586568558;623.293223597792;839.41341…	4331313;595943.4;1515450;791077;1.448338E+07;1.429342E+07;1.979898E+07;1.249243E+08;1.217898E+07;5281572;421229.6;5806065;1892396;7510302;1.174798E+07;444670.2;1.137563E+07;2161843;304535.6;218293.2;5806065;1.444841E+07;1388059;1262193;2608964;2.417447E+07;1.003421E+07;3239963;1223054;965298.4;1228763;1121417;1308207	26;563;2666;3727;4309;4798;5268;5886;6844;7170;7560;7903;8348;8983;9122;9724;10364;10956;11457;11931;12408;12933;13531;14064;15781;15910;16700;17307;18355;19478;20512;21421;22418;23288;24023;24885;25332;26289;26940;27929;28630;29371;29692;30072;30994;31504;32301;33363;34594;35120;35792;36554;37340;37577;38279;38667;39567;40140;40558;41548;45951;51391;54830;56222	23		_GEP(hy)GPTGLP(hy)GPP(hy)GER_;_GEP(hy)GPTGLP(hy)GP(hy)P(hy)GER_;_GEP(hy)GPTGLP(hy)GP(hy)P(hy)GERGGPGSR_;_GARGEPGPTGLP(hy)GPP(hy)GER_;_GARGEP(hy)GPTGLP(hy)GPP(hy)GERGGP(hy)GSR_;_GEP(hy)GPTGLP(hy)GP(hy)PGER_;_GEPGPTGLP(hy)GPP(hy)GER_;_GEPGPTGLP(hy)GP(hy)PGER_;_GARGEPGPTGLP(hy)GPP(hy)GERGGP(hy)GSR_;_GEP(hy)GP(hy)TGLP(hy)GPP(hy)GER_;_GARGEP(hy)GPTGLP(hy)GPP(hy)GER_							0	P4HA2
COL1A1	sp|P02452|CO1A1_HUMAN	P02452	484	P02452_484	P02452_484	sp	Collagen alpha-1(I) chain	>sp|P02452|CO1A1_HUMAN Collagen alpha-1(I) chain OS=Homo sapiens OX=9606 GN=COL1A1 PE=1 SV=5	62	13532	1	0.177887	GEPGPTGLPGPPGER	_GEP(hy)GP(hy)TGLPGPP(hy)GER_	473	487	12	475;477;481;483;484	0.4252921348031792;0.4544793171188474;0.5727404421661625;0.585806555891817;0.5880696403352405;0.6066983887107644;0.6311494171447473;0.6390580247421275;0.6570206861081926;0.7215660189985531;0.7301114624126355;0.7443533999654549;0.7470247614672141;0.7595330252547775;0.7946050931185715;0.7972154857730732;0.7980033466535182;0.8321969988457099;0.9064491254860044;0.9103751005454;0.9108015214291779;0.92…	y1;y3;y4;y5;y6;y7;y11;y13;y5-NH3;y7-H2O;y11-H2O;y13-H2O;y12(2+);a2;b2;b4;b8	175.118961460181;361.184320351505;474.234401409069;571.284553069516;628.316707539237;725.362603461242;1109.55948155949;1279.65298057188;554.265358988849;707.352757237301;1091.56102771522;1261.64089279826;583.802164736499;159.076511705233;187.071307617929;357.142312932098;741.353237856941	207283.5;62800.2;94502.8;352715.8;274902.9;189439.3;633814.8;2084724;80743.2;38299.9;71540.8;200752.3;79461.5;217499.3;120293.3;52314;181397.3	27;564;2667;3728;4310;4799;5269;5888;7171;7561;7904;8349;8984;9124;9725;10365;10958;11459;11933;12410;12934;13532;14065;15782;15911;16701;17309;18356;19480;20514;21423;22420;24024;24886;25333;26290;26941;27931;28631;29372;29693;30074;30996;31505;32302;33364;34595;35121;35793;36555;37341;37579;38280;38669;39569;40141;40560;41549;45953;51393;54832;56224	24		_GEP(hy)GPTGLP(hy)GPP(hy)GER_;_GARGEPGPTGLP(hy)GPP(hy)GER_;_GARGEP(hy)GPTGLP(hy)GPP(hy)GERGGP(hy)GSR_;_GEP(hy)GPTGLP(hy)GP(hy)PGERGGP(hy)GSR_;_GEP(hy)GPTGLP(hy)GP(hy)PGER_;_GARGEP(hy)GPTGLP(hy)GP(hy)P(hy)GER_;_GEPGPTGLP(hy)GPP(hy)GER_;_GEPGPTGLP(hy)GP(hy)PGER_;_GEP(hy)GP(hy)TGLPGPP(hy)GER_;_GEP(hy)GP(hy)TGLP(hy)GPP(hy)GER_;_GARGEP(hy)GPTGLP(hy)GPP(hy)GER_							0	P4HA2
COL1A1	sp|P02452|CO1A1_HUMAN	P02452	451	P02452_451	P02452_451	sp	Collagen alpha-1(I) chain	>sp|P02452|CO1A1_HUMAN Collagen alpha-1(I) chain OS=Homo sapiens GN=COL1A1 PE=1 SV=5	74	56242	1,uniprot	1.01489	GEPGPVGVQGPPGPAGEEGKRGAR	_GEP(hy)GPVGVQGPP(hy)GPAGEEGKRGAR_	449	472	3	451;453;459;460;462	0.17660218282247184;0.4134747378455672;0.4475751749962317;0.6400800778326597;0.7280553044362429;0.7560658199365828;0.786938664689199;0.8325199007996757;0.8355091570683086;0.8436926529262888;0.8594193335283249;0.9232974458300324;0.9253579519904168;0.9683335010053404;0.9743597903249528;0.9747140550542986;0.976900921406794;0.9781127585436398;0.9786407082795042;0.9802249551451068;0.9828824137460308;0…	y1;y3;y6;y7;y10;y13;y14;y15;y16;y17;y18;y19;y20;y21;y22;y13-NH3;y14-NH3;y15-H2O;y16-NH3;y18-NH3;y22-NH3;y11(2+);y12(2+);a2;b2;b3;b3-H2O;b4;b4-H2O;b6;b6-H2O;b7;b7-H2O;b8;b8-H2O;b9	175.120402637942;303.179261698944;644.396809131028;773.440532630847;1030.54027178845;1297.66577463721;1394.71926072359;1451.73944230591;1579.80046129305;1678.87045486751;1735.89092313373;1834.96326578698;1932.01184790986;1989.0324888145;2102.08308917988;1280.63848951455;1377.69765076657;1433.72582989608;1562.77688294466;1718.86709920526;2085.05997860548;564.300157531409;592.813367673076;159.07756…	599544.4;229398.8;825693;501151.8;61923.5;1534443;7771641;1.46446E+07;1.255303E+07;4038668;2.066988E+07;2265359;1.083344E+07;5894139;3.782199E+07;118809.4;1271409;1046651;5098038;1652749;2470798;353304.5;404399.2;1178021;862126.2;48065;90680.2;130426;99571.1;251835.2;406687.2;108243.7;69703.7;531417.1;200496.9;82033.4	28;565;2195;2655;3729;4299;4810;5260;5901;6845;7172;7562;7905;8339;8985;9125;9717;10366;10959;11460;11922;12411;12935;14054;15445;15899;16690;17296;19464;20530;21409;22407;23289;24013;24881;25322;26278;26928;27919;28619;29373;29684;30085;31001;31494;32313;33375;34583;35113;35803;36565;37337;37590;38289;38655;39570;40130;40572;41538;42242;43358;44430;45137;45975;47995;49072;49812;51410;53381;54213…	25		_GEPGP(hy)VGVQGPP(hy)GPAGEEGK_;_GDTGAKGEP(hy)GPVGVQGPP(hy)GPAGEEGKR_;_GEPGPVGVQGPP(hy)GPAGEEGKR_;_GEP(hy)GPVGVQGPP(hy)GPAGEEGKRGAR_;_GEP(hy)GPVGVQGPP(hy)GPAGEEGK_;_GEP(hy)GPVGVQGPP(hy)GP(hy)AGEEGKR_;_GEP(hy)GPVGVQGPPGPAGEEGK_;_GEP(hy)GPVGVQGP(hy)PGPAGEEGK_;_GEP(hy)GP(hy)VGVQGPP(hy)GPAGEEGK_;_GDTGAKGEP(hy)GPVGVQGPP(hy)GPAGEEGK_;_GEP(hy)GPVGVQGP(hy)P(hy)GPAGEEGKR_;_GEP(hy)GPVGVQGP(hy)PGPAGEEGKR_;_G…							0	P4HA2
COL1A1	sp|P02452|CO1A1_HUMAN	P02452	459	P02452_459	P02452_459	sp	Collagen alpha-1(I) chain	>sp|P02452|CO1A1_HUMAN Collagen alpha-1(I) chain OS=Homo sapiens GN=COL1A1 PE=1 SV=5	34	56244	1	4.2828	GEPGPVGVQGPPGPAGEEGKRGAR	_GEPGP(hy)VGVQGP(hy)P(hy)GPAGEEGKRGAR_	449	472	11	451;453;459;460;462	0.00041935340167104177;0.00044184877161281434;0.0010028610422286382;0.002221849305270884;0.002645207457030488;0.002939496474898337;0.002961251573855633;0.0031287320252257373;0.003240057118584821;0.004751096544373284;0.007244742150755008;0.007606852405158306;0.00906346646157572;0.011297585559135544;0.011569266065668195;0.012526863988359838;0.012629450381723608;0.015021220544704075;0.01599538829362…	y1;y3;y6;y7;y9;y10;y11;y12;y13;y14;y15;y16;y17;y18;y19;y22;y1-NH3;y9-NH3;y11-NH3;y12-NH3;y13-NH3;y14-NH3;y15-H2O;y16-H2O;y16-NH3;y18-NH3;y22-NH3;a2;b2;b2-H2O;b3;b4;b6;b6-H2O;b7;b7-H2O;b8;b8-H2O;b9;b10	175.120112412861;303.18033280518;644.398807569294;773.44261732587;959.506384433107;1030.5423236587;1127.59735406877;1184.61842944268;1297.66785022441;1410.71597983716;1467.73601957762;1595.79693640161;1694.86768014543;1751.88481010441;1850.96469185483;2118.07840290432;158.092573488257;942.480747394249;1110.57502541722;1167.59446194671;1280.64556190222;1393.69076700856;1449.71902061094;1577.782055…	1057741;606371.2;1383063;1380426;3148116;2611849;1.410905E+07;1.199265E+07;4.19057E+07;5.048977E+07;3.657695E+07;8808899;2075289;1.024638E+07;1252099;5511908;178517;197042.7;1212325;870672.6;2302874;3549849;3127403;6613642;7560735;751921.1;263703.3;4679855;3377478;315574.9;677196.7;285945;1004107;1729173;1220714;722704.9;1631444;1095304;179464.2;709963.6	29;2657;3730;5262;5903;6846;9126;10367;11462;11924;12412;12937;15901;17298;19466;20532;21411;22409;24015;26280;26930;27921;28621;30087;34585;35805;38657;39571;40574;41540;45977;51412;54851;56244	26		_GNSGEP(hy)GAP(hy)GSKGDTGAKGEP(hy)GPVGVQGP(hy)P(hy)GPAGEEGK_;_GDTGAKGEP(hy)GPVGVQGP(hy)P(hy)GPAGEEGKR_;_GEPGPVGVQGP(hy)P(hy)GPAGEEGKR_;_GDTGAKGEP(hy)GPVGVQGP(hy)P(hy)GPAGEEGK_;_GEPGP(hy)VGVQGP(hy)P(hy)GPAGEEGKRGAR_;_GDTGAKGEP(hy)GP(hy)VGVQGP(hy)P(hy)GPAGEEGKR_;_GDTGAKGEP(hy)GPVGVQGP(hy)PGPAGEEGKR_;_GEP(hy)GPVGVQGP(hy)P(hy)GPAGEEGK_;_GEPGP(hy)VGVQGP(hy)P(hy)GPAGEEGK_;_GEPGP(hy)VGVQGP(hy)P(hy)GPAGE…							0	P4HA2
COL1A1	sp|P02452|CO1A1_HUMAN	P02452	460	P02452_460	P02452_460	sp	Collagen alpha-1(I) chain	>sp|P02452|CO1A1_HUMAN Collagen alpha-1(I) chain OS=Homo sapiens GN=COL1A1 PE=1 SV=5	66	51413	1,uniprot	2.28246	GDTGAKGEPGPVGVQGPPGPAGEEGKR	_GDTGAKGEP(hy)GPVGVQGPP(hy)GPAGEEGKR_	443	469	18	451;453;459;460;462	0.3658247631237257;0.6400800778326597;0.7905884479032891;0.8084636931531026;0.8418980050535215;0.8745030658466524;0.8905075595896658;0.9210099197376131;0.9211552183454871;0.960972152987745;0.9622093119539722;0.962437659676048;0.966876178831812;0.9690697378323992;0.9735823608287284;0.9738818797172164;0.9743597903249528;0.9784954987014362;0.978570648292462;0.9796565657682204;0.9809646165194952;0.98…	y1;y3;y4;y5;y6;y7;y8;y9;y10;y11;y12;y1-NH3;y8-NH3;y10-NH3;y13(2+);y15(2+);a2;b2;b5;b5-H2O;b7;b8;b8-H2O;b9;b10;b10-H2O;b12;b12-H2O;b13;b13-H2O;b13-NH3;b11(2+)	175.120409447844;360.23724300924;489.285504281036;618.319232764727;675.345159840931;746.380872440794;843.433616812102;900.457871704684;1013.50714857447;1110.5482479207;1167.57900321665;158.092828734476;826.403496859637;996.49122447933;648.318712632429;726.366535200545;145.06108507897;173.057001588019;402.164293773404;384.152456046247;587.279413256203;716.323106426587;698.313136414511;829.35578995…	1323774;614504.5;832994.2;653778.2;3678483;2327404;9159810;5232684;2.246621E+07;253891.7;2626765;219273.9;53729.2;56799.3;162127;187635.9;325508.5;567505.6;95286.4;243003.7;202007.8;1557569;554666.2;87268.2;1397953;1061291;324337.6;473006.3;1420944;1086523;63098.8;296728.4	30;566;2197;2658;3731;4301;4812;5263;5904;6847;7173;7906;8341;9127;9719;10368;11463;11925;12413;12938;14056;15447;15783;15902;16692;17299;19467;20533;21412;22410;24016;24883;25324;26281;26931;27922;28622;29374;29686;30088;31003;31496;32315;33377;34586;35115;35806;36567;37338;37592;38290;38658;39572;40132;40575;41541;43360;44432;45139;45978;47997;49814;51413;53383;54852;56245	27		_GEPGPVGVQGP(hy)PGPAGEEGKR_;_GEP(hy)GPVGVQGPP(hy)GPAGEEGK_;_GDTGAKGEP(hy)GP(hy)VGVQGP(hy)P(hy)GPAGEEGKR_;_GDTGAKGEP(hy)GP(hy)VGVQGPP(hy)GPAGEEGK_;_GEPGP(hy)VGVQGPP(hy)GPAGEEGKRGAR_;_GNSGEP(hy)GAP(hy)GSKGDTGAKGEP(hy)GPVGVQGPP(hy)GPAGEEGK_;_GNSGEPGAP(hy)GSKGDTGAKGEP(hy)GPVGVQGPP(hy)GPAGEEGK_;_GDTGAKGEP(hy)GPVGVQGPP(hy)GPAGEEGK_;_GEPGPVGVQGPP(hy)GPAGEEGK_;_GEP(hy)GPVGVQGP(hy)P(hy)GPAGEEGK_;_GEP(hy)G…							0	P4HA2
COL1A1	sp|P02452|CO1A1_HUMAN	P02452	289	P02452_289	P02452_289	sp	Collagen alpha-1(I) chain	>sp|P02452|CO1A1_HUMAN Collagen alpha-1(I) chain OS=Homo sapiens OX=9606 GN=COL1A1 PE=1 SV=5	52	18357	1,uniprot	1.23168	GEPGSPGENGAPGQMGPR	_GEP(hy)GSP(hy)GENGAP(hy)GQM(ox)GPR_	287	304	3	289;292;298;303	0.22522700338991175;0.7821856937600615;0.8234195638838544;0.8288060893485698;0.8576039800811398;0.862239920223404;0.8783057980159676;0.8786411204707691;0.8842491375428934;0.9049788815025284;0.9239661249581244;0.9325342251768658;0.9385850267379062;0.9603765524089306;0.9721105079544804;0.975956528176872;0.97953926641825;0.9822394045006456;0.9887887429738026;0.9894512229761832;0.9906172389536;0.9931…	y2;y3;y4;y5;y6;y13;y2-NH3;y7(2+);a2;b2;b3;b4;b5;b5-H2O;b6;b6-H2O	272.173050160433;329.193547543883;476.234758016711;604.297671288013;661.319536330577;1315.59568001447;255.145590030287;387.685476880072;159.076564372426;187.071391060191;300.119128924776;357.142566810984;444.17375333605;426.165842587928;557.229890187608;539.216095404292	1125.7;2601.6;1174.8;528.5;799.6;19447.2;455.8;987.2;1250.6;2088.5;7165.2;615.9;3509.1;1115.6;2393;829.1	31;2640;3708;4292;4806;5270;5891;6848;7174;8328;9128;9708;10369;10960;11438;11934;12414;13522;14066;15887;16679;17287;18357;19449;20517;21400;22392;24002;24887;25310;26265;26914;27906;28605;30077;30998;31483;32305;33367;35106;35796;36558;37582;38296;38647;39573;40564;45965;49074;51400;54839;56231	28		_GEP(hy)GSP(hy)GENGAP(hy)GQMGP(hy)R_;_GFSGLDGAKGDAGP(hy)AGPKGEP(hy)GSP(hy)GENGAP(hy)GQMGPR_;_GEP(hy)GSPGENGAP(hy)GQMGPR_;_GEP(hy)GSP(hy)GENGAPGQM(ox)GPR_;_GFSGLDGAKGDAGP(hy)AGP(hy)KGEP(hy)GSP(hy)GENGAP(hy)GQMGPR_;_GEP(hy)GSP(hy)GENGAPGQM(ox)GP(hy)RGLPGER_;_GEP(hy)GSP(hy)GENGAP(hy)GQM(ox)GP(hy)R_;_GFSGLDGAKGDAGPAGPKGEP(hy)GSP(hy)GENGAP(hy)GQMGPR_;_GEP(hy)GSP(hy)GENGAP(hy)GQM(ox)GPR_;_GDAGP(hy)AGP(…							0	P4HA2
COL1A1	sp|P02452|CO1A1_HUMAN	P02452	292	P02452_292	P02452_292	sp	Collagen alpha-1(I) chain	>sp|P02452|CO1A1_HUMAN Collagen alpha-1(I) chain OS=Homo sapiens GN=COL1A1 PE=1 SV=5	52	45966	1,uniprot	1.86961	GDAGPAGPKGEPGSPGENGAPGQMGPRGLPGER	_GDAGPAGPKGEP(hy)GSP(hy)GENGAP(hy)GQMGPRGLP(hy)GER_	278	310	15	282;285;289;292;298;303;307	0.9184327865519764;0.947669491844596;0.9825982825775226;0.9865974402250712;0.9883961970554006;0.9911617667604926;0.9926753650798166;0.9952841027948662;0.9962570138022904;0.9966758115849856;0.9966882813381608;0.9976245693282144;0.9980071022423772;0.9984199731580692;0.998890211269904;0.9990857443240916;1.0;1.0;1.0;1.0;1.0;1.0;1.0;1.0;1.0;1.0;1.0;1.0;1.0;1.0;nan;1.0;1.0;1.0;1.0;1.0;1.0;1.0;1.0;1.0;1…	y1;y4;y6;y11;y13;y14;y15;y16;y17;y18;y19;y20;y22;y24;y26;y29;y30;y4-NH3;y13-NH3;y16-NH3;y17-NH3;y18-NH3;y19-NH3;y22-H2O;y26-H2O;y29-H2O;y10(2+);y12(2+);y20(2+);y21(2+);a2;b3;b3-H2O;b5;b5-H2O;b7;b10;b10-H2O;b11;b11-H2O;b12;b13;b14;b14-H2O;b16;b17;b17-H2O;b19;b15(2+);b16(2+);b17(2+);b20(2+)	175.120213516565;474.233048023992;644.341548652532;1213.62218202513;1383.68624960167;1454.71954055272;1511.74505780032;1625.7876262595;1754.83337495606;1811.8551459814;1924.90063843486;2011.93682607757;2182.00774603344;2368.06548910828;2593.22702051381;2818.31680751319;2875.35087891036;457.20725361031;1366.65998122091;1608.76182213476;1737.81379192887;1794.83340545159;1907.8797892264;2163.9818920…	1298951;392193.4;253938.4;128876.8;3.679708E+07;5376841;1.604855E+07;1.872114E+07;4578728;8502043;3.646692E+07;1185349;1671576;364275.3;611141.6;2688976;783604.1;205475.7;2365000;1763041;1937980;1990221;9797615;237446.4;194918.5;363963;127980.9;863466;633474.9;532132.2;69916.3;450726.8;233552.8;161735.4;138843.2;172112.9;423469.6;141462.8;6036088;264525.8;223105.5;1428602;1.016485E+07;3004834;173…	32;2641;3709;4293;4807;5271;5892;6849;7175;8329;9129;9709;10370;10961;11439;11935;12415;13523;14067;15888;16680;17288;18358;19450;20518;21401;22393;24003;24888;25311;26266;26915;27907;28606;30078;30999;31484;32306;33368;35107;35797;36559;37583;38297;38648;39574;40565;45966;49075;51401;54840;56232	29		_GEPGSP(hy)GENGAP(hy)GQMGPR_;_GEP(hy)GSP(hy)GENGAP(hy)GQMGP(hy)R_;_GEP(hy)GSPGENGAP(hy)GQMGPR_;_GEPGSP(hy)GENGAP(hy)GQM(ox)GPR_;_GEP(hy)GSP(hy)GENGAPGQM(ox)GPR_;_GDAGPAGPKGEPGSP(hy)GENGAP(hy)GQMGPR_;_GDAGPAGPKGEP(hy)GSP(hy)GENGAP(hy)GQM(ox)GPRGLP(hy)GER_;_GEP(hy)GSP(hy)GENGAP(hy)GQM(ox)GP(hy)R_;_GFSGLDGAKGDAGPAGPKGEP(hy)GSP(hy)GENGAP(hy)GQMGPR_;_GDAGPAGPKGEP(hy)GSP(hy)GENGAP(hy)GQMGPR_;_GEP(hy)GS…							0	P4HA2
COL1A1	sp|P02452|CO1A1_HUMAN	P02452	298	P02452_298	P02452_298	sp	Collagen alpha-1(I) chain	>sp|P02452|CO1A1_HUMAN Collagen alpha-1(I) chain OS=Homo sapiens OX=9606 GN=COL1A1 PE=1 SV=5	52	31485	1,uniprot	1.29166	GFSGLDGAKGDAGPAGPKGEPGSPGENGAPGQMGPR	_GFSGLDGAKGDAGP(hy)AGP(hy)KGEP(hy)GSP(hy)GENGAP(hy)GQMGPR_	269	304	30	282;285;289;292;298;303	0.8288060893485698;0.9077926307598904;0.9145123855827672;0.9263781596809182;0.9533634978217984;0.9536050147487364;0.9580023319119558;0.9709138178571496;0.9786940604651929;0.9795539232916826;0.9797639550347272;0.981593524147133;0.9830321511602266;0.9844417666681085;0.9860546680043006;0.9912848906637096;0.9916915166584436;0.9938904756585176;0.9946798344839244;0.9948261570451088;0.9955491300698972;0…	y1;y2;y3;y4;y5;y6;y7;y8;y9;y10;y11;y12;y13;y21;y2-NH3;y3-NH3;y7-NH3;y10-NH3;y11-NH3;y12-NH3;y13-H2O;y13-NH3;y7(2+);a2;b2;b3;b4;b4-H2O;b6;b8;b8-H2O;b15;b15-H2O;b16;b16-H2O;b20;b22;b23;b23-H2O;b25(2+);b26(2+)	175.11910195122;272.171817461582;329.193971202903;460.233983306118;588.290359948087;645.314319062261;758.361375731439;829.39723480624;886.420501606206;1000.4628066612;1129.52678838196;1186.53233501804;1299.5785583932;2040.9242594626;255.144834060173;312.166172238564;741.335279052597;983.445291994529;1112.47354795347;1169.49124226672;1281.55066992429;1282.54489422122;379.684438306337;177.102199109…	3506.4;2953.1;7963.4;6133.8;3034.9;15859.2;165500.7;9580.1;27492.6;17070.7;1577.3;3196.2;4202.2;10209.1;3417.3;2384.6;9742.2;3608;1425.7;1858.9;2351.8;2583.2;24921.2;19061.5;6550.2;3992.5;1328.5;4097.2;1982.6;2694.7;1842.8;5971;4202.2;3583.6;1941;14642.3;3456.1;11342.3;10209.1;1056.2;1208.7	33;2642;3710;4294;4808;5272;5893;6850;7176;8330;9130;9710;10371;10962;11440;11936;12416;13524;14068;15889;16681;17289;18359;19451;20519;21402;22394;24004;24889;25312;26267;26916;27908;28607;30079;31000;31485;32307;33369;35108;35798;36560;37584;38298;38649;39575;40566;45967;49076;51402;54841;56233	30		_GFSGLDGAKGDAGP(hy)AGP(hy)KGEP(hy)GSP(hy)GENGAP(hy)GQMGPR_;_GDAGPAGPKGEP(hy)GSP(hy)GENGAP(hy)GQMGPR_;_GFSGLDGAKGDAGPAGP(hy)KGEPGSPGENGAP(hy)GQMGPR_;_GDAGPAGPKGEPGSP(hy)GENGAP(hy)GQM(ox)GPR_;_GEP(hy)GSP(hy)GENGAP(hy)GQM(ox)GPR_;_GEP(hy)GSP(hy)GENGAP(hy)GQMGPR_;_GDAGPAGP(hy)KGEP(hy)GSP(hy)GENGAP(hy)GQM(ox)GPR_;_GDAGP(hy)AGPKGEPGSP(hy)GENGAP(hy)GQMGPR_;_GDAGP(hy)AGPKGEP(hy)GSP(hy)GENGAP(hy)GQMGPR_;_…							0	P4HA2
COL1A1	sp|P02452|CO1A1_HUMAN	P02452	919	P02452_919	P02452_919	sp	Collagen alpha-1(I) chain	>sp|P02452|CO1A1_HUMAN Collagen alpha-1(I) chain OS=Homo sapiens OX=9606 GN=COL1A1 PE=1 SV=5	69	40584	1,uniprot	0.346689	GETGPAGRPGEVGPPGPPGPAGEKGSPGADGPAGAPGTPGPQGIAGQR	_GETGPAGRP(hy)GEVGP(hy)PGPP(hy)GP(hy)AGEKGSPGADGPAGAP(hy)GTPGPQGIAGQR_	911	958	9	915;919;924;925;927;928;930;937;942;946;949;951	0.6430760737955941;0.7469701621649728;0.7691267231571999;0.8151462051193448;0.9369673137488655;0.9553132500754052;0.9617988027799932;0.9804395450470792;0.9809952715887752;0.9838463640866268;0.9869287844333476;0.9895239280559182;0.9925331921850664;0.9935117282181132;0.9961992098749844;0.9964258924251864;0.997529681906266;0.998357280035134;0.9993547494825971;0.9995001594608536;0.9998059308915348;0.…	y4;y6;y8;y9;y10;y12;y13;y14;y13-H2O;y8(2+);y10(2+);y30(2+);b2;b8;b9;b11;b12;b13;b16;b30;b35;b35-H2O;b38;b17(2+);b29(2+);b30(2+)	431.23466146906;601.337153101987;826.449783244013;883.46452535584;980.518938578956;1138.58930754052;1251.63763053751;1322.66079399517;1233.61436833973;413.728026153275;490.765049542671;1322.66079399517;187.070676212722;726.350872411092;839.390802845769;1025.45887014535;1124.51925085826;1181.54961364261;1448.66579552017;2698.19682720928;3051.38973923517;3033.34531485437;3322.48818810535;773.360962…	7458.7;4618.5;6389.6;3119.3;58166;2093.4;49665.5;1460.4;6416.3;2402.4;28604.7;1460.4;3012.8;10548.4;2222;6593.9;6637.7;16293.2;8504.9;9257.2;41539.5;6636.9;6951.4;2582.6;2614.2;5982.7	34;205;567;922;2061;2198;2668;3383;3739;4311;4813;5273;5918;6851;7178;7563;7913;8353;8986;9139;9726;10374;11005;11466;11937;12418;12942;13533;14075;15448;15784;15912;16704;17313;18360;19483;20539;21424;22424;24025;24890;25334;26294;26945;27936;28637;29375;29694;30099;31005;31510;32322;33387;34597;35122;35817;36578;37342;37603;38291;38676;39582;40142;40584;41554;45996;51431;54877;56265	31		_GETGPAGRP(hy)GEVGPP(hy)GPPGP(hy)AGEK_;_P(hy)GEVGPP(hy)GPP(hy)GPAGEK_;_GETGPAGRP(hy)GEVGP(hy)PGPP(hy)GPAGEK_;_GETGP(hy)AGRPGEVGPP(hy)GP(hy)PGPAGEK_;_GETGPAGRP(hy)GEVGPP(hy)GP(hy)PGPAGEK_;_GETGPAGRP(hy)GEVGPP(hy)GPPGPAGEK_;_GETGPAGRP(hy)GEVGPP(hy)GPP(hy)GP(hy)AGEK_;_GETGPAGRP(hy)GEVGPP(hy)GPP(hy)GPAGEK_;_GETGPAGRP(hy)GEVGP(hy)PGPP(hy)GP(hy)AGEKGSPGADGPAGAP(hy)GTPGPQGIAGQR_;_GETGPAGRP(hy)GEVGPP(hy)…							0	P4HA2
COL1A1	sp|P02452|CO1A1_HUMAN	P02452	924	P02452_924	P02452_924	sp	Collagen alpha-1(I) chain	>sp|P02452|CO1A1_HUMAN Collagen alpha-1(I) chain OS=Homo sapiens OX=9606 GN=COL1A1 PE=1 SV=5	17	15913	1	3.45448	GETGPAGRPGEVGPPGPPGPAGEK	_GETGPAGRP(hy)GEVGPP(hy)GPP(hy)GPAGEK_	911	934	14	915;919;924;925;927;928;930	0.0006427591829836457;0.0016427199648660381;0.005671346849312439;0.006442618797303817;0.00678252221351036;0.007661131902923053;0.008632831559023396;0.01008399117397242;0.014609013459386644;0.023047763139466517;0.0280341202941782;0.037269117134598455;0.05207134341660535;0.05788636298746964;0.06175269471697936;0.13824734868811436;0.25317509162897833	y1;y3;y5;y6;y7;y8;y9;y10;y11;y18;y19;y20;y1-NH3;y5-H2O;y10(2+);a2;b2;b3;b3-H2O;b4;b4-H2O;b8;b23(2+)	147.113173283797;333.178168113673;501.265628848034;558.285257649667;671.333348929887;768.387338712524;825.406367068586;938.456105616414;1035.50955030263;1703.80831229812;1774.84619483755;1871.92169010915;130.086534984596;483.257392215664;469.731020250452;159.076438653491;187.07148663074;288.119355047927;270.109053746222;345.139489072254;327.130143256083;726.344688016512;1035.48899631867	43894.4;57007.6;71959;32773.5;240027.3;525548.6;158563.6;733630.4;621816.6;200615.6;80986.9;476605.1;19374.2;21541.1;86614.6;230095.9;235788.9;58188.1;22395.2;37324.6;56535.8;65073.2;63705.8	35;2669;5919;7914;12419;15913;17314;19484;20540;21425;22425;26295;27937;28638;38677;51432;56266	32		_GETGPAGRP(hy)GEVGP(hy)PGP(hy)P(hy)GPAGEK_;_P(hy)GEVGP(hy)P(hy)GPP(hy)GPAGEK_;_GETGPAGRP(hy)GEVGPP(hy)GPP(hy)GPAGEK_;_GETGPAGRP(hy)GEVGP(hy)P(hy)GPP(hy)GP(hy)AGEK_;_GETGP(hy)AGRPGEVGP(hy)P(hy)GP(hy)PGP(hy)AGEK_;_GETGPAGRP(hy)GEVGP(hy)PGPP(hy)GP(hy)AGEK_;_GPRGETGPAGRP(hy)GEVGP(hy)PGP(hy)P(hy)GPAGEK_;_GETGPAGRP(hy)GEVGP(hy)P(hy)GP(hy)P(hy)GPAGEK_							0	P4HA2
COL1A1	sp|P02452|CO1A1_HUMAN	P02452	925	P02452_925	P02452_925	sp	Collagen alpha-1(I) chain	>sp|P02452|CO1A1_HUMAN Collagen alpha-1(I) chain OS=Homo sapiens OX=9606 GN=COL1A1 PE=1 SV=5	68	36	1	2.01183	PGEVGPPGPPGPAGEK	_P(hy)GEVGP(hy)P(hy)GPP(hy)GPAGEK_	919	934	7	919;924;925;927;928;930	0.05517490398480557;0.4931191797661348;0.6139981624997806;0.6441341719130115;0.7008569709857279;0.7151486187728784;0.7164285242545076;0.8632902269729901;0.9084982046481229;0.9223965035347936;0.9442890149704918;0.9498866871411196;0.9543022331542944;0.9567438540067804;0.9588981947174866;0.9616556430691792;0.967427152011979;0.9751835464070208;0.9896987213041928;0.9906271840273656;0.9908258474949349;…	y1;y3;y5;y6;y7;y8;y9;y10;y11;y12;y9(2+);y11(2+);b2;b3;b4;b5;b5-H2O	147.112985027372;333.175640904592;501.264979187601;558.289594754896;671.343320672315;768.38877708915;825.410084990274;938.461885523698;1051.50880945569;1108.52975857798;413.20424034192;526.254163568278;171.076782574731;300.118415918313;399.187705049857;456.20893928499;438.195719768303	12784.2;13884.6;15411.3;12431.2;13161.5;36558.3;33334.8;64453.6;30987.8;68424.5;51472.5;14549.1;11802.3;49758.1;31785.9;12617;7143.5	36;206;568;923;2062;2199;2670;3384;3740;4312;4814;5274;5920;6852;7179;7564;7915;8354;8987;9140;9727;10375;11006;11467;11938;12420;12943;13534;14076;15785;15914;16705;17315;18361;19485;20541;21426;22426;24026;24891;25335;26296;26946;27938;28639;29376;29695;30100;31006;31511;32323;33388;34598;35123;35818;36579;37343;37604;38292;38678;39583;40143;40585;41555;45997;51433;54878;56267	33		_GETGPAGRP(hy)GEVGPP(hy)GPPGP(hy)AGEK_;_P(hy)GEVGPP(hy)GPP(hy)GPAGEK_;_P(hy)GEVGPP(hy)GPP(hy)GP(hy)AGEK_;_P(hy)GEVGPP(hy)GPPGPAGEK_;_GETGPAGRP(hy)GEVGPP(hy)GPP(hy)GP(hy)AGEK_;_GETGPAGRP(hy)GEVGPP(hy)GP(hy)PGPAGEK_;_P(hy)GEVGP(hy)P(hy)GPP(hy)GPAGEK_;_GETGPAGRP(hy)GEVGPP(hy)GPPGPAGEK_;_GETGPAGRP(hy)GEVGPP(hy)GPP(hy)GPAGEK_;_P(hy)GEVGPP(hy)GP(hy)PGP(hy)AGEK_;_P(hy)GEVGPP(hy)GPPGP(hy)AGEK_;_GETGPAGRP…							0	P4HA2
COL1A1	sp|P02452|CO1A1_HUMAN	P02452	927	P02452_927	P02452_927	sp	Collagen alpha-1(I) chain	>sp|P02452|CO1A1_HUMAN Collagen alpha-1(I) chain OS=Homo sapiens OX=9606 GN=COL1A1 PE=1 SV=5	45	39584	1	2.06748	GETGPAGRPGEVGPPGPPGPAGEK	_GETGPAGRP(hy)GEVGPP(hy)GP(hy)P(hy)GP(hy)AGEK_	911	934	17	915;919;924;925;927;928;930	0.0074075982985668766;0.007738861942963434;0.009409698893948614;0.010788982303773469;0.011207052622414105;0.01273155380442621;0.013363109025598662;0.01492049098790759;0.015125583330659718;0.01849109677384977;0.02166080890748507;0.0230001145275552;0.026306107733691277;0.028062633043174436;0.0298704078398878;0.032433159196790316;0.042306790374328336;0.046560305344683285;0.052536790337848485;0.06025…	y5;y6;y7;y8;y9;y10;y11;y13;y16;y6-H2O;y8-H2O;y9-H2O;y10-H2O;y11-H2O;y18(2+);y20(2+);b8;b9;b11;b13;b14;b16;b17;b19	517.261768381756;574.28141864877;687.328831243973;800.378063316814;857.399952876519;970.442392342052;1067.50056820685;1223.58385600128;1522.70165430443;556.270459950999;782.367176076698;839.395906986836;952.454794883929;1049.49355701516;868.422608129693;952.454794883929;726.352747030958;839.395906986836;1025.46210646671;1181.55409415692;1278.58998212798;1448.67434401386;1561.70052278087;1731.7660…	3721.7;2172.6;6275.5;15773.7;3699.6;5201.7;6272.4;831.4;2501.1;712.9;2466.4;757.6;1114.7;2472.8;607.5;1114.7;5654.5;757.6;10313;10920.3;2904.8;13706.2;3150.2;1754.6	37;207;569;2671;3385;3741;4815;5275;5921;6853;7180;7916;9141;9728;10376;11007;11468;11939;12421;12944;13535;15915;17316;19486;20542;21427;22427;24027;25336;26297;26947;27939;28640;30101;34599;36580;37344;38679;39584;40586;41556;45998;51434;54879;56268	34		_GETGP(hy)AGRPGEVGPP(hy)GP(hy)P(hy)GPAGEK_;_GPRGETGPAGRP(hy)GEVGPPGP(hy)PGPAGEK_;_GETGPAGRP(hy)GEVGPP(hy)GP(hy)PGP(hy)AGEK_;_P(hy)GEVGPP(hy)GPP(hy)GPAGEK_;_GETGP(hy)AGRPGEVGPP(hy)GP(hy)PGPAGEK_;_GETGPAGRP(hy)GEVGPPGP(hy)PGPAGEK_;_GETGPAGRP(hy)GEVGP(hy)PGP(hy)P(hy)GPAGEK_;_P(hy)GEVGPP(hy)GP(hy)P(hy)GPAGEK_;_GETGP(hy)AGRPGEVGP(hy)PGP(hy)P(hy)GPAGEK_;_GETGPAGRP(hy)GEVGPP(hy)GPP(hy)GP(hy)AGEK_;_GETGP…							0	P4HA2
COL1A1	sp|P02452|CO1A1_HUMAN	P02452	928	P02452_928	P02452_928	sp	Collagen alpha-1(I) chain	>sp|P02452|CO1A1_HUMAN Collagen alpha-1(I) chain OS=Homo sapiens OX=9606 GN=COL1A1 PE=1 SV=5	65	15916	1,uniprot	0.989924	GETGPAGRPGEVGPPGPPGPAGEK	_GETGPAGRP(hy)GEVGPP(hy)GPP(hy)GPAGEK_	911	934	18	915;919;924;925;927;928;930	0.3027705529995069;0.30575399291065314;0.32231791804463583;0.33840367463994897;0.34848102811247994;0.3742479611878886;0.3807411477790235;0.3842750485844348;0.4321978747792987;0.5080796152390059;0.5190683557348729;0.5694323847923752;0.5703101773576635;0.5801862884147188;0.6151864614797059;0.6151885097466243;0.6333254034729567;0.644023236856986;0.6501659755732089;0.6709156101874691;0.69651839997169…	y1;y3;y5;y6;y7;y8;y9;y10;y18;y1-NH3;y5-H2O;y8-H2O;b2;b4;b4-H2O;b6;b8;b11;b11(2+);b23(2+)	147.112630891208;333.175638408044;501.264905250855;558.287340564856;671.332509013185;768.385506834665;825.395019616925;938.451643353291;1703.80505075191;130.08608388377;483.2547638291;750.369584349036;187.070845871274;345.14025462286;327.128958574983;513.227934277322;726.349706054632;1025.4594742067;513.227934277322;1035.48038037107	1331.3;4462.6;4548.2;2700.9;9581.2;13222.2;1579.8;2245.8;1961.5;742.4;754.7;997.5;507;661.8;1146;386.3;6632.9;3072.9;386.3;5831.7	38;208;570;924;2200;2672;3386;3742;4313;4816;5276;5922;6854;7181;7565;7917;8355;9142;9729;10377;11008;11469;11940;12422;12945;13536;14077;15786;15916;16706;17317;18362;19487;20543;21428;22428;24028;24892;25337;26298;26948;27940;28641;29377;29696;30102;31007;31512;32324;33389;34600;35124;35819;36581;37345;37605;38680;39585;40144;40587;41557;45999;51435;54880;56269	35		_GETGP(hy)AGRPGEVGPP(hy)GP(hy)P(hy)GPAGEK_;_P(hy)GEVGPP(hy)GPP(hy)GPAGEK_;_P(hy)GEVGPP(hy)GPP(hy)GP(hy)AGEK_;_GETGPAGRP(hy)GEVGP(hy)PGPP(hy)GPAGEK_;_GETGPAGRP(hy)GEVGPP(hy)GPP(hy)GP(hy)AGEK_;_P(hy)GEVGP(hy)P(hy)GPP(hy)GPAGEK_;_GETGPAGRP(hy)GEVGPP(hy)GPP(hy)GPAGEK_;_GETGPAGRP(hy)GEVGPP(hy)GP(hy)P(hy)GP(hy)AGEK_;_GPRGETGPAGRP(hy)GEVGPP(hy)GPP(hy)GPAGEK_;_GETGPAGRP(hy)GEVGP(hy)PGPP(hy)GP(hy)AGEK_;_G…							0	P4HA2
COL1A1	sp|P02452|CO1A1_HUMAN	P02452	930	P02452_930	P02452_930	sp	Collagen alpha-1(I) chain	>sp|P02452|CO1A1_HUMAN Collagen alpha-1(I) chain OS=Homo sapiens OX=9606 GN=COL1A1 PE=1 SV=5	54	4314	1	0.0984189	GETGPAGRPGEVGPPGPPGPAGEK	_GETGPAGRP(hy)GEVGPP(hy)GPP(hy)GP(hy)AGEK_	911	934	20	915;919;924;925;927;928;930	0.0017416797440980602;0.0033198911095071717;0.0037240881292238226;0.006385547934378562;0.013548704403357474;0.014577662320810512;0.017373329848306092;0.01913056686541913;0.021120293906341802;0.021341529108853074;0.02371384123632885;0.02606217065212434;0.02931992137253417;0.03133810279936138;0.04339933900337516;0.049002046854977714;0.05059293780212632;0.05324897574245747;0.06110759097044038;0.0718…	y1;y2;y3;y4;y5;y6;y7;y8;y9;y10;y11;y13;y16;y18;y20;y21;y22;y1-NH3;y2-H2O;y5-H2O;y7-H2O;y8-H2O;y9-H2O;y10-H2O;y11-H2O;y20-H2O;a2;b2;b3;b3-H2O;b4;b4-H2O;b6;b6-H2O;b8;b9;b10;b11;b12;b13;b13-NH3;b14;b14-H2O;b15;b16;b16-H2O;b17;b19;b11(2+);b14(2+);b15(2+);b16(2+);b17(2+);b19(2+)	147.112275502458;276.154089968442;333.176264915095;404.211302926493;517.260725773934;574.281733750912;687.329396471469;784.382549506351;841.406714383607;954.451834490613;1051.50488051706;1207.59050258456;1506.69666492403;1719.82904185918;1887.91807922579;1944.93671953908;2045.9817853894;130.086328124566;258.143324616657;499.249975306747;669.318544466679;766.372295050473;823.393341687178;936.44604…	6180.6;3530.5;10484.6;3610.8;22141.1;9524.4;30778.9;88547.3;18409;29977.6;39533.7;7486.5;7500;9463.7;16745.8;15348.3;25988.4;1413.1;2646.3;13970.3;7323.9;30568.8;2887.6;8447.4;13728.5;18360.2;5041.9;11061.3;2195.8;2982;2756.6;4645.8;3239.4;2772.1;40167.3;3558.9;1760.4;56273.2;32868.8;78842.8;3297.2;27805.3;1175.6;2733;70813.1;7581.9;6971.3;15005.1;3239.4;3342.2;1978.4;2909.9;1862.6;2347.5	39;571;925;2063;2673;3387;3743;4314;5277;5923;6855;7182;7918;8356;9143;10378;11009;11470;12423;12946;13537;14078;15917;17318;18363;19488;20544;21429;22429;24029;25338;26299;26949;27941;28642;29378;29697;30103;31513;32325;33390;34601;35820;36582;37346;38681;39586;40145;40588;41558;46000;51436;54881;56270	36		_P(hy)GEVGPP(hy)GPPGP(hy)AGEK_;_GETGPAGRP(hy)GEVGPP(hy)GPP(hy)GP(hy)AGEK_;_GETGPAGRP(hy)GEVGPP(hy)GPP(hy)GP(hy)AGEKGSPGADGPAGAP(hy)GTPGPQGIAGQR_;_GETGPAGRP(hy)GEVGPP(hy)GP(hy)PGPAGEK_;_GETGPAGRP(hy)GEVGPP(hy)GP(hy)P(hy)GP(hy)AGEK_;_GETGP(hy)AGRPGEVGP(hy)P(hy)GP(hy)PGP(hy)AGEK_;_P(hy)GEVGPP(hy)GPPGP(hy)AGEKGSP(hy)GADGPAGAP(hy)GTPGPQGIAGQR_;_P(hy)GEVGPP(hy)GP(hy)PGP(hy)AGEK_;_GETGPAGRP(hy)GEVGPP(hy…							0	P4HA2
COL1A1	sp|P02452|CO1A1_HUMAN	P02452	423	P02452_423	P02452_423	sp	Collagen alpha-1(I) chain	>sp|P02452|CO1A1_HUMAN Collagen alpha-1(I) chain OS=Homo sapiens OX=9606 GN=COL1A1 PE=1 SV=5	52	36621	1	0.461599	GPSGPQGPGGPPGPKGNSGEPGAPGSK	_GPSGPQGP(hy)GGPP(hy)GP(hy)KGNSGEP(hy)GAP(hy)GSK_	416	442	8	417;420;423;426;427;429;436;439	0.0032015650210619954;0.020463193489621168;0.03351631642575828;0.034186730196856266;0.03564207103182953;0.04203713583460973;0.04305759023497407;0.053894396458271474;0.05727048726011536;0.06272644120546904;0.06855045226133788;0.07090694912871068;0.0759933927710349;0.08221715005668763;0.08244284017820024;0.09092709961998537;0.09498586611969934;0.09659788781330343;0.09724921930043562;0.1012537601088…	y1;y2;y3;y4;y5;y6;y7;y8;y9;y10;y11;y12;y14;y15;y16;y17;y20;y21;y23;y24;y1-NH3;y2-H2O;y4-H2O;y7-H2O;y10-H2O;y20-NH3;y21-H2O;y15(2+);y16(2+);y19(2+);a2;b2;b3;b3-H2O;b4;b4-H2O;b6;b6-H2O;b6-NH3;b7;b7-H2O;b7-NH3;b8;b9;b9-H2O;b10;b10-H2O;b13;b13-H2O;b23(2+)	147.113196129002;234.144647020948;291.167016828017;404.21431004521;475.251044042079;532.274402424218;645.32065804768;774.363313031555;831.386649685884;918.420050577283;1032.45838624647;1089.48227038042;1330.63402741209;1387.65008508918;1500.69429320329;1597.74875186517;1824.83365048197;1881.8589473936;2106.97553927812;2164.00564450993;130.086373471954;216.135140582813;386.203778831142;627.3130427…	1896.2;2314.7;701.3;39042.9;1855;1082.9;24136.8;680.8;1864.5;2471.7;2007;8594.8;1091.7;1166.4;2581.3;9643.1;8192.9;11848.9;4134.6;1594.1;506.7;982.9;2543.2;613;281;1976.9;1879.9;938.3;787.4;2518.5;8442.2;5827.7;4404.8;3544.9;4108.6;3249.7;2950.1;1410.7;1176.2;1789;848.8;1458.2;938.3;1448.9;578;4610.6;2688.5;3726.6;1286.8;289.6	40;224;2702;3403;3775;4343;4831;5298;5973;6872;7195;7578;8380;9751;10407;10981;11957;12451;12975;13558;14106;15943;16729;17353;18382;19522;20584;21473;22462;24068;24908;25368;26329;26982;27975;28674;29384;30140;31029;31546;32371;33433;35137;35862;36621;37647;38717;39610;40643;45935;51374;56205	37		_GPSGPQGP(hy)GGP(hy)PGP(hy)K_;_GPSGPQGP(hy)GGPP(hy)GPKGNSGEP(hy)GAP(hy)GSKGDTGAK_;_GPSGPQGP(hy)GGPP(hy)GPK_;_GPSGPQGPGGP(hy)PGP(hy)K_;_GPSGPQGP(hy)GGPPGP(hy)K_;_GP(hy)SGPQGP(hy)GGPP(hy)GPK_;_GP(hy)SGPQGP(hy)GGPP(hy)GP(hy)K_;_GPSGPQGP(hy)GGPP(hy)GPKGNSGEP(hy)GAP(hy)GSK_;_GPSGPQGPGGP(hy)P(hy)GP(hy)K_;_GPSGPQGP(hy)GGPP(hy)GP(hy)KGNSGEP(hy)GAP(hy)GSK_;_GPSGP(hy)QGPGGPP(hy)GPK_;_GPSGPQGP(hy)GGPP(hy)GP…							0	P4HA2
COL1A1	sp|P02452|CO1A1_HUMAN	P02452	427	P02452_427	P02452_427	sp	Collagen alpha-1(I) chain	>sp|P02452|CO1A1_HUMAN Collagen alpha-1(I) chain OS=Homo sapiens OX=9606 GN=COL1A1 PE=1 SV=5	57	17355	1,uniprot	0.599657	GPSGPQGPGGPPGPK	_GPSGP(hy)QGPGGPP(hy)GP(hy)K_	416	430	12	417;420;423;426;427;429	0.20351973508518933;0.2788504037730551;0.2939426936471951;0.3515219353129164;0.5227108174710443;0.6224558785938176;0.6280972855808219;0.6366997633589678;0.7006965128003061;0.7312056747064374;0.77280918911088;0.7824707968831237;0.8249800147953656;0.8260824943973465;0.8285629732602648;0.837802361113157;0.8385392629588447;0.8727359903946864;0.8814405987175878;0.8849720454782194;0.8903211005559876;0.…	y1;y2;y3;y4;y5;y6;y7;y8;y9;y12;y13;y2-NH3;y13-H2O;y14(2+);a2;b2;b3;b3-H2O;b4;b4-H2O;b7(2+)	147.113342653297;260.160775328823;317.183631962734;430.229377070322;527.283055684969;584.303051129281;641.327704160099;738.379811106359;795.399376080137;1093.53314055076;1180.56538825395;243.133834367109;1162.55542200196;639.308754524306;127.086859188597;155.081632096012;242.114548899253;224.10356272467;299.136069876508;281.125826212617;299.136069876508	1341.3;3076.3;3982.5;2332.3;4809.5;1781.2;456.9;6012.2;9761.9;798;1511.8;857.6;1907.5;742.1;5200.2;3364.9;1245.8;1384.6;857.8;2169.3;857.8	41;226;2704;3405;3776;4344;4832;5300;5975;6874;7196;7579;8381;9167;9753;10409;10983;11498;11959;12453;13560;14108;15791;15945;16730;17355;18383;19524;20586;21475;22464;24070;24909;25370;26331;26984;27977;28676;29385;30141;31030;31547;32372;33435;35139;35863;36623;37649;38315;38719;39611;40645;41584;45937;51376;54815;56207	38		_GPSGPQGP(hy)GGPP(hy)GP(hy)K_;_GPSGPQGPGGP(hy)PGP(hy)K_;_GPSGPQGPGGPP(hy)GPKGNSGEPGAP(hy)GSKGDTGAK_;_GPSGPQGP(hy)GGPP(hy)GP(hy)KGNSGEP(hy)GAP(hy)GSK_;_GPSGPQGP(hy)GGP(hy)P(hy)GP(hy)K_;_GP(hy)SGPQGP(hy)GGPP(hy)GPK_;_GPSGPQGPGGPP(hy)GP(hy)KGNSGEPGAP(hy)GSK_;_GPSGPQGP(hy)GGPP(hy)GPK_;_GPSGPQGPGGPP(hy)GP(hy)KGNSGEP(hy)GAP(hy)GSKGDTGAK_;_GPSGPQGPGGP(hy)P(hy)GP(hy)K_;_GPSGPQGPGGPP(hy)GP(hy)KGNSGEP(hy)G…							0	P4HA2
COL1A1	sp|P02452|CO1A1_HUMAN	P02452	313	P02452_313	P02452_313	sp	Collagen alpha-1(I) chain	>sp|P02452|CO1A1_HUMAN Collagen alpha-1(I) chain OS=Homo sapiens OX=9606 GN=COL1A1 PE=1 SV=5	57	42	1,uniprot	0.445214	GRPGAPGPAGAR	_GRP(hy)GAP(hy)GPAGAR_	311	322	3	313;316;318	0.7567328770974309;0.9431672786411748;0.974336130927662;0.9780827445811534;0.9798896476712544;0.9998265921858698;1.0;1.0;1.0;1.0;1.0;1.0;1.0;1.0;1.0;1.0;1.0;1.0;1.0;1.0;1.0;1.0;1.0;1.0;1.0;1.0;1.0;1.0;1.0;1.0;1.0;1.0;1.0;1.0;1.0;1.0;1.0;1.0;1.0;1.0;1.0;1.0;1.0;1.0;1.0;1.0;1.0;1.0;1.0;1.0;1.0;1.0;1.0;1.0;1.0;1.0;1.0	y1;y7;y9;y10;y1-NH3;y7-NH3;y10-NH3;y7(2+);b2;b2-NH3;b5;b7;b9;b10;b11;b10(2+)	175.118937701356;641.335915252659;769.39634960253;882.443351235265;158.092213428711;624.309420604663;865.416947139275;321.170894322132;214.1297083757;197.103194293301;455.236507739342;625.302159909837;793.390319507852;850.415921519599;921.448519803904;425.712878931094	7588.8;12777.7;4206.4;36470.6;2418.8;1201.6;1146.8;2574.5;7673.9;17557.2;1783.8;3650.3;1228.2;1556.1;1133.3;960.5	42;230;2708;3409;3780;4818;5304;5946;6878;7199;7582;7938;8385;9170;9757;10987;11501;11963;12457;12978;13564;14112;15949;16734;17360;18387;18890;19528;20590;21480;22468;24075;24912;25374;26335;26988;27981;28680;29387;30145;31013;31551;32376;33440;35142;35867;36627;37654;38319;38725;39615;40649;46018;51455;54903;56291;59611	39		_GRP(hy)GAP(hy)GPAGAR_;_GRP(hy)GAPGPAGAR_							0	P4HA2
COL1A1	sp|P02452|CO1A1_HUMAN	P02452	316	P02452_316	P02452_316	sp	Collagen alpha-1(I) chain	>sp|P02452|CO1A1_HUMAN Collagen alpha-1(I) chain OS=Homo sapiens OX=9606 GN=COL1A1 PE=1 SV=5	56	11502	1	1.80273	GRPGAPGPAGAR	_GRP(hy)GAP(hy)GPAGAR_	311	322	6	313;316;318	0.0396399327585272;0.053180214614807146;0.12037469781199947;0.334351875446313;0.5348346047125863;0.7306324974795657;0.7841148486076578;0.7876730139946987;0.8031351507595346;0.8337537098181084;0.8341877157363125;0.8353042091251263;0.8452431255255373;0.8568755940859542;0.8609850960838945;0.8729599086933779;0.9070466233344232;0.9122835482843435;0.9173911130367588;0.9231300441665758;0.923259983522624…	y1;y3;y4;y5;y6;y7;y3-NH3;y4-NH3;y6-NH3;y6(2+);b4;b5;b6;b7;b8(2+)	175.118517532948;303.176818375914;374.213773034228;471.266287190786;528.28768365579;641.334942673437;286.149487362573;357.186079000593;511.262739126482;264.647750245462;384.19770349829;455.23479361592;568.282730368249;625.3036852829;361.682629045217	7040.8;36307.9;67967;73479.3;57986.2;64903.9;3928;1082.1;2760.2;1721.8;7281.2;88378.4;26326.2;96679.7;5967.3	43;231;2709;3410;3781;4819;5305;5947;6879;7583;7939;8386;9171;9758;10988;11502;11964;12458;12979;13565;14113;15950;16735;17361;18388;18891;19529;20591;21481;22469;24076;24913;25375;26336;26989;27982;28681;29388;30146;31014;31552;32377;33441;35143;35868;36628;37655;38320;38726;39616;40650;46019;51456;54904;56292;59612	40		_GRP(hy)GAP(hy)GPAGAR_;_GLP(hy)GERGRP(hy)GAP(hy)GPAGAR_;_GRPGAP(hy)GPAGAR_;_GLPGERGRP(hy)GAP(hy)GPAGAR_							0	P4HA2
COL1A1	sp|P02452|CO1A1_HUMAN	P02452	523	P02452_523	P02452_523	sp	Collagen alpha-1(I) chain	>sp|P02452|CO1A1_HUMAN Collagen alpha-1(I) chain OS=Homo sapiens OX=9606 GN=COL1A1 PE=1 SV=5	57	9764	1,uniprot	4.17723	GSPGEAGRPGEAGLPGAK	_GSP(hy)GEAGRP(hy)GEAGLP(hy)GAK_	521	538	3	523;529;535	0.7971757578780162;0.8588039070042398;0.9106113508739648;0.9642144223598084;0.9716815352846512;0.9820185715632292;0.9836307770819464;0.9841992920524107;0.9876691917015424;0.9912938347255508;0.9918483277123796;0.993229702455451;0.993560306966227;0.9944598091936668;0.9947848745167522;0.9965603782121756;0.9969094156194692;0.9972150743641679;0.9985364186211868;0.999593041167157;1.0;1.0;1.0;1.0;1.0;1.…	y1;y2;y3;y4;y5;y6;y10;y12;y13;y14;y15;y16;y1-NH3;y2-NH3;y10(2+);a2;b2;b3;b3-H2O;b4;b10;b6(2+)	147.112891178875;218.149882868759;275.172451220313;388.219145999059;501.302212259476;558.323391251986;928.47386545111;1141.59592842019;1212.63145331297;1341.67584289729;1398.69665662324;1511.74276817217;130.086307700958;201.123512533867;464.738304469349;117.065859427438;145.060933481256;258.108427387711;240.098666019431;315.130465963539;898.398542849299;258.108427387711	3700.1;2182;794.6;12486.1;362.9;514.4;1418.1;4654.8;11706.9;8682;24917.5;27089.1;2219.5;231.3;275.5;1942.9;1387.3;452.3;998.7;236.2;606.9;452.3	44;2717;3788;4354;4847;5312;5984;7205;7588;7945;8393;9179;9764;10420;10994;11509;11971;12465;12987;13568;14120;15957;16741;17368;18391;19537;20595;21489;22477;24080;24919;25378;26343;26997;27986;28688;29394;30151;31038;31555;32386;33449;35148;35877;36635;37659;38327;38730;39624;40658;41594;46054;48008;49079;51483;54936;56318	41		_GSP(hy)GEAGRP(hy)GEAGLP(hy)GAK_;_GSP(hy)GPAGP(hy)KGSP(hy)GEAGRP(hy)GEAGLP(hy)GAK_;_GSP(hy)GPAGPKGSP(hy)GEAGRP(hy)GEAGLP(hy)GAK_							0	P4HA2
COL1A1	sp|P02452|CO1A1_HUMAN	P02452	529	P02452_529	P02452_529	sp	Collagen alpha-1(I) chain	>sp|P02452|CO1A1_HUMAN Collagen alpha-1(I) chain OS=Homo sapiens OX=9606 GN=COL1A1 PE=1 SV=5	59	31556	1,uniprot	0.323034	GSPGEAGRPGEAGLPGAK	_GSP(hy)GEAGRP(hy)GEAGLP(hy)GAK_	521	538	9	523;529;535	1.0;1.0;1.0;1.0;1.0;1.0;1.0;1.0;1.0;1.0;1.0;1.0;1.0;1.0;1.0;1.0;1.0;1.0;1.0;1.0;1.0;1.0;1.0;1.0;1.0;1.0;1.0;1.0;1.0;1.0;1.0;1.0;1.0;1.0;1.0;1.0;1.0;1.0;1.0;1.0;1.0;1.0;1.0;1.0;1.0;1.0;1.0;1.0;1.0;1.0;1.0;1.0;1.0;1.0;1.0;1.0;1.0;1.0;1.0	y1;y2;y3;y4;y5;y6;y7;y8;y9;y10;y11;y12;y13;y14;y15;y16;y1-NH3;y2-NH3;y9-H2O;y14-H2O;y15-H2O;y16-H2O;b2;b3;b3-H2O;b4;b9;b9-H2O;b10;b6(2+);b10(2+)	147.112922681691;218.150097822967;275.171756558835;388.219337442114;501.305737421983;558.325525935604;629.363080610871;758.398750815256;815.420990237625;928.473829220542;1084.57845012317;1141.59660490582;1212.63400508898;1341.67731773916;1398.6981579442;1511.74590114778;130.086407098693;201.123407315579;797.427030928689;1323.66564281427;1380.68719117828;1493.73430216624;145.060841744493;258.10852…	245126.8;126577.6;82891.7;731147.9;14296.5;21555.9;28541.3;5649.6;6855.1;94375.3;11302;148871;313611.3;261282.1;806770.8;497447.8;29429.3;7673.5;68155.1;22194.5;45303.2;50313.5;85594.5;29091.2;28777.3;5405.5;58884.9;3934.3;80512;29091.2;6823.7	45;2718;3420;3789;4355;4848;5313;5985;6888;7206;7589;7946;8394;9180;9765;10421;10995;11510;11972;12466;12988;13569;14121;15958;16742;17369;18392;19538;20596;21490;22478;24081;24920;25379;26344;26998;27987;28689;29395;30152;31039;31556;32387;33450;35149;35878;36636;37660;38328;38731;39625;40659;41595;46055;48009;49080;51484;54937;56319	42		_GSPGEAGRP(hy)GEAGLP(hy)GAK_;_GSP(hy)GPAGPKGSP(hy)GEAGRP(hy)GEAGLP(hy)GAK_;_GSP(hy)GPAGP(hy)KGSP(hy)GEAGRP(hy)GEAGLP(hy)GAK_;_P(hy)GEAGLP(hy)GAK_;_GSP(hy)GEAGRP(hy)GEAGLP(hy)GAK_							0	P4HA2
COL1A1	sp|P02452|CO1A1_HUMAN	P02452	535	P02452_535	P02452_535	sp	Collagen alpha-1(I) chain	>sp|P02452|CO1A1_HUMAN Collagen alpha-1(I) chain OS=Homo sapiens OX=9606 GN=COL1A1 PE=1 SV=5	59	37661	1,uniprot	1.40703	GSPGPAGPKGSPGEAGRPGEAGLPGAK	_GSPGPAGPKGSP(hy)GEAGRP(hy)GEAGLP(hy)GAK_	512	538	24	514;516;519;523;529;535	1.0;1.0;1.0;1.0;1.0;1.0;1.0;1.0;1.0;1.0;1.0;1.0;1.0;1.0;1.0;1.0;1.0;1.0;1.0;1.0;1.0;1.0;1.0;1.0;1.0;1.0;1.0;1.0;1.0;1.0;1.0;1.0;1.0;1.0;1.0;1.0;1.0;1.0;1.0;1.0;1.0;1.0;1.0;1.0;1.0;1.0;1.0;1.0;1.0;1.0;1.0;1.0;1.0;1.0;1.0;1.0;1.0;1.0;1.0	y1;y2;y3;y4;y6;y7;y10;y13;y16;y18;y20;y21;y23;y24;y1-NH3;y10(2+);y22(2+);b3;b4;b5;b6;b7;b14;b20;b22;b23;b24;b26;b13(2+);b26(2+)	147.112712991158;218.149671459675;275.171917953302;388.218430637746;558.324757816752;629.362829798698;928.478377082919;1212.64160303565;1511.75161310575;1655.79848198771;1880.94401108605;1937.96777060689;2106.06837231053;2163.09708618969;130.085943954449;464.74057885843;1005.01110382545;242.113056543311;299.134109162162;396.187457343257;467.225406377991;524.246008760208;1192.55834552959;1775.8309…	3026.1;1723.3;1058.1;14957.2;262.5;276.5;1997;2202.1;1716.8;2496.9;5621.3;5363.5;1590.8;1614.5;1942.1;292.6;568.5;2614.9;303.7;2901.2;938.2;712.9;366.8;7175.8;4394.2;9406.4;3353.2;1635.4;475.3;527	46;2719;3421;3790;4356;4849;5314;5986;6889;7207;7590;7947;8395;9181;9766;10422;10996;11511;11973;12467;12989;13570;14122;15959;16743;17370;18393;19539;20597;21491;22479;24082;24921;25380;26345;26999;27988;28690;29396;30153;31040;31557;32388;33451;35150;35879;36637;37661;38329;38732;39626;40660;41596;46056;48010;49081;51485;54938;56320	43		_GSPGEAGRP(hy)GEAGLP(hy)GAK_;_GSP(hy)GPAGPKGSP(hy)GEAGRP(hy)GEAGLP(hy)GAK_;_GSP(hy)GPAGP(hy)KGSPGEAGRP(hy)GEAGLP(hy)GAK_;_GSP(hy)GPAGP(hy)KGSP(hy)GEAGRP(hy)GEAGLP(hy)GAK_;_P(hy)GEAGLP(hy)GAK_;_GSP(hy)GEAGRP(hy)GEAGLP(hy)GAK_;_GSPGPAGPKGSP(hy)GEAGRP(hy)GEAGLP(hy)GAK_							0	P4HA2
COL1A1	sp|P02452|CO1A1_HUMAN	P02452	691	P02452_691	P02452_691	sp	Collagen alpha-1(I) chain	>sp|P02452|CO1A1_HUMAN Collagen alpha-1(I) chain OS=Homo sapiens OX=9606 GN=COL1A1 PE=1 SV=5	70	24924	1,uniprot	1.19682	GVQGPPGPAGPR	_GVQGPP(hy)GPAGPR_	686	697	6	690;691;693	0.7765773039450327;0.8546056670933774;0.9209944801056876;0.9759219980996292;0.9869557330430933;0.9921872413537786;0.9923053880818664;0.993036363652178;0.993854963104426;0.9939596066768481;0.9952961292971282;0.9955694330557462;0.9956432064776048;0.9969801144258362;0.997747384697403;0.9986427082174648;0.9986726600963676;0.9987125598662274;0.9991011874377588;0.999825846556144;1.0;1.0;1.0;1.0;1.0;1.0…	y1;y3;y5;y6;y7;y8;y9;y10;y10-NH3;y7(2+);a2;b2;b3;b4;b11	175.119076922491;329.193309897146;497.283099744275;554.303830745387;667.351628046905;764.404895584022;821.426034344981;949.483761483179;932.457705741919;334.17973681483;129.102267486893;157.097296338961;285.156020619387;342.177251491277;931.473758305262	6888.7;5417.1;7025.8;53312.1;45977.9;135522.5;103799.4;8031;8180.8;8154.6;44565.6;11066.7;8928.1;8119.7;35002.6	47;237;595;926;2064;2203;2725;3417;3794;4359;4854;5318;5991;6885;7210;7593;7948;8398;9185;9771;10426;11001;11515;11977;12471;12992;13574;14125;15453;15798;15965;16748;17377;18398;19546;20603;21497;22485;23303;24089;24924;25385;26351;27005;27993;28696;29399;29714;30160;31046;31562;32393;33458;35153;35884;36643;37667;38333;38739;39630;40177;40663;41599;45142;45992;51487;54872;56261;57404;58440	44		_GVQGPP(hy)GPAGPRGANGAP(hy)GNDGAK_;_GVQGP(hy)PGP(hy)AGPR_;_GVQGP(hy)P(hy)GPAGPR_;_GERGFP(hy)GERGVQGPP(hy)GPAGPR_;_GVQGPP(hy)GPAGPR_							0	P4HA2
COL1A1	sp|P02452|CO1A1_HUMAN	P02452	658	P02452_658	P02452_658	sp	Collagen alpha-1(I) chain	>sp|P02452|CO1A1_HUMAN Collagen alpha-1(I) chain OS=Homo sapiens OX=9606 GN=COL1A1 PE=1 SV=5	40	41553	1,uniprot	0.396193	GEQGPAGSPGFQGLPGPAGPPGEAGKPGEQGVPGDLGAPGPSGAR	_GEQGPAGSP(hy)GFQGLP(hy)GPAGPP(hy)GEAGKP(hy)GEQGVPGDLGAP(hy)GPSGAR_	632	676	27	640;646;648;652;658;664;670;672	0.9419856552418928;0.9526498524086706;0.9813569052988887;0.9953799092252712;1.0;1.0;1.0;1.0;1.0;1.0;1.0;1.0;1.0;1.0;1.0;1.0;1.0;1.0;1.0;1.0;1.0;1.0;1.0;1.0;1.0;1.0;1.0;1.0;1.0;1.0;1.0;1.0;1.0;1.0;1.0;1.0;1.0;1.0;1.0;1.0	y1;y3;y5;y6;y7;y8;y9;y10;y12;y13;y15;y16;y18;y19;y20;y21;y22;y25;y26;y27;y28;y29;y30;y31;y33;y34;y35;y36;y37;y38;y39;y41;y42;y43;y8-H2O;y18-H2O;y31-H2O;y34-NH3;y41-H2O;y24(2+);y36(2+);y38(2+);b2;b3;b4;b6;b6-H2O;b7;b7-H2O;b8;b8-H2O;b9;b9-H2O;b10;b11;b11-H2O;b12;b12-H2O;b12-NH3;b13;b14;b14-H2O;b15;b16;b18;b18-H2O;b19;b19-H2O;b27;b32;b35;b38;b41;b30(2+)	175.119472881579;303.178943178125;487.262042211442;544.285667995745;657.333235397054;728.369425002491;785.390514074676;898.476999028688;1070.52876108596;1167.57829487392;1323.6732948472;1451.71648284922;1637.76112643037;1750.838066037;1878.93202218996;1935.95589711988;2006.99320177461;2306.10586475256;2403.15766652615;2460.17544965061;2531.22648830353;2628.26688255145;2685.29375362032;2798.335671…	478.9;139.2;364.1;202.2;5556.7;577.9;1349.3;5074.2;156.2;16264.5;820;765.2;2432.6;3595.1;403.2;3437.2;3827.9;3298.6;14773.2;12367.3;500.4;6443;2348.7;66685.2;7333.5;2264.3;652.3;599.7;21909.1;4165.2;5144.3;9711.9;10350.7;5761.9;167.6;246.6;1362.1;925.5;827;444.7;252.5;3595.1;419.2;518.2;767;1264.3;520.7;1125.9;273.8;6041.3;3437.9;143;110.2;191.8;1957.2;352.1;2649.1;303.8;312.3;555.7;15640.8;5417.…	48;2728;3736;5322;5994;7213;7910;8402;9135;11003;11517;12996;13577;14072;15969;17382;19549;20606;21501;22488;24093;26293;27009;27996;28697;29400;30098;31508;33386;35816;36577;37601;38673;39633;40583;41553;45987;51424;54867;56257	45		_GEQGPAGSP(hy)GFQGLP(hy)GPAGPP(hy)GEAGKP(hy)GEQGVPGDLGAP(hy)GPSGARGER_;_P(hy)GEQGVP(hy)GDLGAP(hy)GPSGAR_;_GEQGPAGSP(hy)GFQGLP(hy)GPAGP(hy)PGEAGKP(hy)GEQGVPGDLGAP(hy)GPSGAR_;_P(hy)GEQGVPGDLGAP(hy)GPSGAR_;_GEQGPAGSP(hy)GFQGLP(hy)GPAGPP(hy)GEAGKP(hy)GEQGVPGDLGAPGP(hy)SGAR_;_GEQGPAGSP(hy)GFQGLP(hy)GPAGP(hy)PGEAGKP(hy)GEQGVPGDLGAPGP(hy)SGAR_;_P(hy)GEQGVP(hy)GDLGAPGP(hy)SGAR_;_GEQGPAGSP(hy)GFQGLP(hy)GP…							0	P4HA2
COL1A1	sp|P02452|CO1A1_HUMAN	P02452	664	P02452_664	P02452_664	sp	Collagen alpha-1(I) chain	>sp|P02452|CO1A1_HUMAN Collagen alpha-1(I) chain OS=Homo sapiens OX=9606 GN=COL1A1 PE=1 SV=5	32	2729	1,uniprot	0.363859	PGEQGVPGDLGAPGPSGAR	_P(hy)GEQGVP(hy)GDLGAPGP(hy)SGAR_	658	676	7	658;664;670;672	0.0;0.007613008494880984;0.058014344758107315;0.2557776052814584;0.39188068693874;0.4286853817573713;0.477464850906041;0.7386934491100932;0.7892679518954074;0.9145453956125881;0.9157622917812348;0.9329312532508192;0.940189374013677;1.0;1.0;1.0;1.0;1.0;1.0;1.0;1.0;1.0;1.0;1.0;1.0;1.0;1.0;1.0;1.0;1.0;1.0;1.0	y1;y7;y8;y9;y10;y11;y12;y13;y14;y15;y16;y7-NH3;y9-NH3;y13-H2O;y13-NH3;y16-NH3;a2;b2;b3;b3-H2O;b4;b4-H2O;b4-NH3;b5;b5-H2O;b5-NH3;b6;b6-H2O;b6-NH3;b7;b7-H2O;b9	175.119142644074;657.331246514552;728.368525970558;785.390638532099;898.473802525631;1013.50132196554;1070.52266572103;1183.57032193964;1282.64142046861;1339.65938429285;1467.7217034376;640.305973003125;768.359485471567;1165.56164717932;1166.54600081536;1450.69127585695;143.081600004774;171.076534166074;300.119093569288;282.109215076555;428.177259072733;410.165444073881;411.150708818636;485.19910…	13806.6;94373.7;13112.9;51495.2;118721.2;13762.6;30376.5;856220;31397.6;78699.4;13540.7;23600.5;2678.7;4824.5;22148.9;5828.3;10607.1;27082.6;120362.4;11369.6;68912.9;6908.4;7514.5;90244.3;22929.7;23999.3;78991.5;11111.9;7559.7;5497.7;2011.4;4501	49;2729;3737;5323;5995;7214;7911;8403;9136;11004;11518;12997;13578;14073;15970;17383;19550;20607;21502;22489;24094;27010;27997;28698;29401;31509;38674;39634;45988;51425;54868;56258	46		_GEQGPAGSP(hy)GFQGLP(hy)GPAGPP(hy)GEAGKPGEQGVP(hy)GDLGAPGP(hy)SGAR_;_P(hy)GEQGVP(hy)GDLGAP(hy)GPSGAR_;_P(hy)GEQGVP(hy)GDLGAPGP(hy)SGAR_;_P(hy)GEQGVP(hy)GDLGAP(hy)GPSGARGERGFP(hy)GER_							0	P4HA2
COL1A1	sp|P02452|CO1A1_HUMAN	P02452	670	P02452_670	P02452_670	sp	Collagen alpha-1(I) chain	>sp|P02452|CO1A1_HUMAN Collagen alpha-1(I) chain OS=Homo sapiens GN=COL1A1 PE=1 SV=5	7	45989	1,uniprot	1.11945	PGEQGVPGDLGAPGPSGAR	_P(hy)GEQGVP(hy)GDLGAP(hy)GPSGAR_	658	676	13	658;664;670;672	0.03021181892519887;0.5149575924206173;0.5742990047015292;0.7923214113564061;0.8270539217965701;0.8492587439910075;0.8855811056594898	y1;y3;y4;y5;y6;y7;y8;y9;y10;y12;y13;y5-NH3;y6-NH3;y7-H2O;y7-NH3;y6(2+);y8(2+);a2;b2;b3;b4;b5;b5-H2O;b5-NH3;b6;b6-H2O;b6-NH3;b7;b9;b9-H2O;b10;b11;b11-H2O;b11-NH3;b12	175.120076848605;303.178255600008;390.211707988163;487.265252441016;544.286563309752;657.334715507414;728.371687055646;785.393679393124;898.4743235388;1070.53127425916;1183.57406658652;470.242604414525;527.250839184725;639.323513335237;640.30769692279;272.646955546479;364.689997014918;143.082464408669;171.077586757543;300.120760965402;428.175319527281;485.200739832146;467.191317023623;468.1796118…	4268529;1853369;4490603;1.517757E+07;1.670572E+07;1.375938E+08;5131176;1.845397E+07;1095497;236540.6;1747680;931822.8;3637876;483576.7;5376740;614342;443139.4;5119025;8024998;8907072;6275030;5058186;1287746;1456469;3.280961E+07;2485107;2296178;386761.2;3.146355E+07;576643.3;333759.7;8261976;1814086;938149.6;1252002	50;3738;14074;45989;51426;54869;56259	47		_P(hy)GEQGVP(hy)GDLGAP(hy)GPSGAR_;_P(hy)GEQGVP(hy)GDLGAP(hy)GPSGARGER_;_GEQGPAGSP(hy)GFQGLP(hy)GPAGPP(hy)GEAGKP(hy)GEQGVPGDLGAP(hy)GPSGAR_							0	P4HA2
COL1A1	sp|P02452|CO1A1_HUMAN	P02452	672	P02452_672	P02452_672	sp	Collagen alpha-1(I) chain	>sp|P02452|CO1A1_HUMAN Collagen alpha-1(I) chain OS=Homo sapiens OX=9606 GN=COL1A1 PE=1 SV=5	6	19551	2	0.0292428	PGEQGVPGDLGAPGPSGAR	_P(hy)GEQGVP(hy)GDLGAPGP(hy)SGAR_	658	676	15	658;664;670;672	0.1757328894348793;0.7386934491100932;0.85013750505941;1.0;1.0;1.0	y1;y2;y3;y7;y8;y9;y10;y11;y12;y13;y14;y15;y16;y7-NH3;y13-H2O;y13-NH3;y13(2+);a2;b2;b3;b3-H2O;b4;b4-NH3;b5;b5-H2O;b5-NH3;b6;b6-H2O;b7	175.118768623225;246.156483395087;303.17751618433;657.329974315762;728.370793776135;785.38911979891;898.472082275247;1013.50191093562;1070.52508378158;1183.56691528685;1282.63881091065;1339.65693019419;1467.70955669571;640.304132923299;1165.55743194303;1166.54809491268;592.285371267545;143.081297718493;171.076339857333;300.118598470478;282.108296116701;428.176607110679;411.149988238307;485.197671…	4196.3;584.5;1619.3;23927.1;2843;12925.9;23681.2;3046.7;3628.2;206260.9;6338.3;21205.6;3026.1;5476.4;3061.9;6254;2608.5;2471;7478.9;33879.4;1240.5;17311.7;1762.9;20511.3;5209.7;5857.7;21337.4;3583.7;845.1	51;7912;9137;17384;19551;39635	48		_P(hy)GEQGVP(hy)GDLGAPGP(hy)SGAR_;_P(hy)GEQGVPGDLGAPGP(hy)SGAR_							0	P4HA2
COL1A1	sp|P02452|CO1A1_HUMAN	P02452	565	P02452_565	P02452_565	sp	Collagen alpha-1(I) chain	>sp|P02452|CO1A1_HUMAN Collagen alpha-1(I) chain OS=Homo sapiens OX=9606 GN=COL1A1 PE=1 SV=5	66	40627	1,uniprot	0.468608	GLTGSPGSPGPDGKTGPPGPAGQDGRPGPPGPPGAR	_GLTGSP(hy)GSPGPDGKTGP(hy)PGP(hy)AGQDGRP(hy)GP(hy)PGPPGAR_	539	574	27	544;547;549;555;556;558;565;567;568;570;571	0.3793844898950736;0.521757174376345;0.5726135144834793;0.6109989323419684;0.7266066431988447;0.7422053766375035;0.8087219177715732;0.8139364878411729;0.816905190461912;0.9276786801062016;0.9345928738437014;0.9364214537110302;0.9443377596404712;0.9548591491452616;0.9583033113732128;0.9646236612012546;0.9664729643277571;0.967308344774884;0.9721529933201472;0.97260479064273;0.9727723132778572;0.972…	y1;y9;y10;y12;y15;y17;y18;y19;y20;y21;y22;y24;y26;y27;y28;y29;y30;y31;y32;y33;y1-NH3;y10-NH3;y26-NH3;y28-H2O;y30-H2O;y26(2+);a2;b2;b5;b5-H2O;b21(2+)	175.118365218949;821.424207113056;934.46294853761;1147.59353969718;1447.69823231925;1631.78876776882;1688.79197368642;1785.85701871987;1898.90668480208;1955.92234476801;2056.97595953528;2242.08673072758;2454.17016416344;2511.18363231281;2608.23931829493;2695.26658565985;2752.29101381783;2865.3425579959;2952.36008930351;3009.38955671839;158.092223056278;917.439276694371;2437.16778051158;2590.22296…	60630;73430;13123.1;86507.8;14744.9;39476.6;25066.8;108063.6;160097.4;122599.3;99951.4;62968.1;48851.2;76827.2;617368.6;66093.1;54368.8;267669.8;35076.9;32913.6;5868;18874.1;34633.7;52387.1;15199.7;32131.1;57591.8;20758.5;26527.8;41175.2;18874.1	52;241;599;2205;2730;3422;3798;4363;4824;5324;5996;6890;7215;7594;7952;8404;8995;9191;9775;10430;11010;11521;11979;12475;12998;13579;14131;15971;16752;17385;18402;19552;20608;21503;22490;24099;24929;25389;26354;27011;27998;28699;29402;29718;30167;31053;31566;32358;33420;34640;35157;35849;36651;37369;37632;38335;38743;39636;40180;40627;41605;46034;48014;51493;54915;56302	49		_P(hy)GPP(hy)GPP(hy)GAR_;_TGPP(hy)GPAGQDGRP(hy)GP(hy)PGP(hy)PGAR_;_TGP(hy)P(hy)GPAGQDGRP(hy)GP(hy)P(hy)GPPGAR_;_TGPP(hy)GPAGQDGRP(hy)GPP(hy)GP(hy)PGAR_;_TGPP(hy)GPAGQDGRP(hy)GP(hy)P(hy)GPPGAR_;_TGP(hy)P(hy)GPAGQDGRPGP(hy)P(hy)GP(hy)PGAR_;_TGPP(hy)GPAGQDGRP(hy)GPP(hy)GP(hy)P(hy)GAR_;_TGPP(hy)GPAGQDGRP(hy)GPP(hy)GPP(hy)GAR_;_TGP(hy)P(hy)GPAGQDGRP(hy)GPP(hy)GP(hy)PGAR_;_TGPP(hy)GPAGQDGRP(hy)GP(hy)PG…			0.588235	5CTI	1.9		0	P4HA2
COL1A1	sp|P02452|CO1A1_HUMAN	P02452	567	P02452_567	P02452_567	sp	Collagen alpha-1(I) chain	>sp|P02452|CO1A1_HUMAN Collagen alpha-1(I) chain OS=Homo sapiens OX=9606 GN=COL1A1 PE=1 SV=5	29	15972	1	2.77179	PGPPGPPGAR	_P(hy)GP(hy)P(hy)GPP(hy)GAR_	565	574	3	565;567;568;570;571	0.006106109003222288;0.015933290846112648;0.04069948486473122;0.04278022701789601;0.0478836486319924;0.05371730575150103;0.0565399519388452;0.09544051142188112;0.18080346915088005;0.18792371550496145;0.1972979566443367;0.2335084631077877;0.2394782578570233;0.26521918233254904;0.2748445876220941;0.3375024061281696;0.4022074535274912;0.40308214950588256;0.4429901164365015;0.5299327045509588;0.56131…	y1;y2;y3;y4;y5;y6;y7;y8;y9;y1-NH3;y5-NH3;y7-NH3;y8-NH3;y9-NH3;y6(2+);y9(2+);a2;b2;b3;b4;b5;b6	175.118961448027;246.154676636452;303.177645971786;416.225063315964;513.278042823281;570.299530653947;683.346721640495;796.394171438211;853.415179566318;158.091192690347;496.252375651577;666.320009469357;779.367826588182;836.387224528799;285.652998117438;427.211645554154;143.080305306359;171.076408359617;284.123984388161;397.171859846529;454.193989345255;551.247052354466	2703.2;228.9;485.6;5279.6;7383.9;17653;68156.8;85874.7;12673.6;685.1;779.2;947;620.3;620.7;502;2107.1;10085.9;15342.7;4418.4;1079.5;533.8;565.8	53;600;3799;4364;5325;5997;9192;11011;11522;12476;12999;14132;15972;17386;19553;20609;21504;22491;24100;26355;28700;36652;37633;39637;40628;41606;51494;54916;56303	50		_TGPP(hy)GPAGQDGRP(hy)GP(hy)P(hy)GPPGAR_;_TGP(hy)P(hy)GPAGQDGRPGP(hy)P(hy)GP(hy)PGAR_;_TGPP(hy)GPAGQDGRPGP(hy)PGPP(hy)GAR_;_TGP(hy)P(hy)GPAGQDGRP(hy)GPP(hy)GP(hy)PGAR_;_TGP(hy)P(hy)GPAGQDGRP(hy)GPP(hy)GPP(hy)GAR_;_TGPP(hy)GPAGQDGRPGP(hy)P(hy)GPPGAR_;_TGPP(hy)GPAGQDGRP(hy)GP(hy)PGP(hy)PGAR_;_TGPP(hy)GPAGQDGRP(hy)GPP(hy)GP(hy)P(hy)GAR_;_TGPP(hy)GPAGQDGRP(hy)GPPGP(hy)P(hy)GARGQAGVMGFP(hy)GPK_;_TGPP(…			0.566176	5CTI	1.9		0	P4HA2
COL1A1	sp|P02452|CO1A1_HUMAN	P02452	568	P02452_568	P02452_568	sp	Collagen alpha-1(I) chain	>sp|P02452|CO1A1_HUMAN Collagen alpha-1(I) chain OS=Homo sapiens GN=COL1A1 PE=1 SV=5	61	46035	1	1.32817	PGPPGPPGARGQAGVMGFPGPK	_P(hy)GPP(hy)GPP(hy)GARGQAGVM(ox)GFP(hy)GPK_	565	586	4	565;567;568;570;571;583;585	0.07552931765458762;0.13855981024566244;0.14388140781162193;0.23398098530936545;0.2714021921425069;0.27790429431514;0.3259250177591673;0.4519690363369739;0.4660230656149759;0.4793214459382941;0.500543235694484;0.5467529350201822;0.5592384171573841;0.5887991448136636;0.6424252935820319;0.6816041240716082;0.74075384613455;0.7652303432729843;0.7942855094258734;0.8017068865732865;0.8276521539680392;0…	y1;y2;y3;y4;y5;y6;y7;y10;y15;y16;y17;y18;y19;y20;y21;y1-NH3;y17-NH3;y19-NH3;y7(2+);y20(2+);a2;b2;b3;b4;b5;b6;b18;b6(2+)	147.113818874158;244.16721074533;301.188908166657;414.237006672643;561.306850452505;618.325779282554;765.360609299677;992.499391650582;1461.72833072425;1574.78291910417;1671.83800578412;1728.85787811535;1841.90478859259;1938.95810452138;1995.98269268912;130.086841917425;1654.82937730115;1824.89077729544;383.186614230911;969.997221779846;143.08260370825;171.077639610497;268.131091471143;381.179500…	252258.8;1686272;487630.1;6511893;275572.2;1020501;840999.9;126266;837786.9;3336762;1.093559E+07;7166716;3.625793E+07;3.839626E+07;2809366;93595.5;481080.6;770838.2;115420.9;542016.7;2225229;7779248;2094406;1086139;1123087;244677.4;895702;2094406	54;242;601;2731;3423;3800;4365;4825;5326;5998;6891;7216;7595;7953;8405;9193;9776;10431;11012;11523;11980;12477;13000;13580;14133;15973;16753;17387;18403;19554;20610;21505;22492;24101;24930;25390;26356;27012;27999;28701;29403;29719;30168;31054;31567;32359;33421;34641;35158;35850;36653;37634;38744;39638;40181;40629;41607;46035;51495;54917;56304	51		_TGP(hy)P(hy)GPAGQDGRPGP(hy)P(hy)GP(hy)PGAR_;_TGP(hy)P(hy)GPAGQDGRP(hy)GPP(hy)GP(hy)PGAR_;_TGP(hy)P(hy)GPAGQDGRP(hy)GP(hy)PGP(hy)PGAR_;_TGP(hy)P(hy)GPAGQDGRP(hy)GPP(hy)GPP(hy)GAR_;_P(hy)GPP(hy)GP(hy)PGAR_;_P(hy)GPP(hy)GPP(hy)GAR_;_TGPP(hy)GPAGQDGRP(hy)GP(hy)PGP(hy)PGAR_;_P(hy)GPP(hy)GPP(hy)GARGQAGVM(ox)GFP(hy)GPK_;_PGPP(hy)GP(hy)PGAR_;_TGP(hy)PGP(hy)AGQDGRP(hy)GPP(hy)GP(hy)PGAR_;_TGPP(hy)GPAGQDGR…			0.625	5CTI	1.9		0	P4HA2
COL1A1	sp|P02452|CO1A1_HUMAN	P02452	571	P02452_571	P02452_571	sp	Collagen alpha-1(I) chain	>sp|P02452|CO1A1_HUMAN Collagen alpha-1(I) chain OS=Homo sapiens OX=9606 GN=COL1A1 PE=1 SV=5	58	5327	1,uniprot	0.14686	PGPPGPPGAR	_P(hy)GPP(hy)GPP(hy)GAR_	565	574	7	565;567;568;570;571	0.2638810951247645;0.26815280635452743;0.2860613632428388;0.3168517581218464;0.3214717348817928;0.38560318036252345;0.5355779836773298;0.592531988277298;0.6523880990907176;0.6752495725356444;0.7182990025221307;0.7183713416439549;0.7368903907294135;0.7473567266416323;0.7667378715209238;0.7854618539063929;0.8004968332097195;0.8028319620825703;0.8687378611477143;0.8705253276944938;0.8710104770262045…	y1;y3;y4;y5;y6;y7;y8;y9;y1-NH3;y3-NH3;y5-NH3;y6-NH3;y7-NH3;a2;b2;b3;b4;b5;b6(2+)	175.119290090608;303.178008391586;416.225313018271;513.278424222236;570.299817901804;683.347900027145;780.400504370376;837.422937534064;158.092970053352;286.151801856671;496.252645446389;553.274012303326;666.32188988484;143.081763352326;171.076690134782;268.129511938826;381.17763955289;438.199005103228;268.129511938826	27145.1;23512.9;12355.3;43676.2;51627.6;307594.3;103407.4;32613.4;3003;1863.4;4309.8;1466.8;4182.5;24256.8;77706.6;13280.7;6330;5556.2;13280.7	55;243;603;2206;2732;3424;3801;4367;4826;5327;6000;6893;7217;7596;7954;8406;9195;9777;10432;11013;11525;11981;12479;13002;13582;14135;15975;16754;17389;18405;19555;20611;21507;22493;25391;26357;27013;28001;28702;29404;30169;31056;31568;33422;34642;35159;35852;36655;37636;38746;39640;40182;40631;41608;46036;51497;54919;56306	52		_TGPP(hy)GPAGQDGRP(hy)GP(hy)P(hy)GPPGAR_;_TGP(hy)P(hy)GPAGQDGRP(hy)GP(hy)PGP(hy)PGAR_;_TGPP(hy)GPAGQDGRPGP(hy)PGP(hy)P(hy)GAR_;_TGP(hy)P(hy)GPAGQDGRP(hy)GPP(hy)GPP(hy)GAR_;_TGP(hy)PGPAGQDGRPGP(hy)P(hy)GP(hy)PGAR_;_P(hy)GPP(hy)GPP(hy)GAR_;_P(hy)GPP(hy)GPP(hy)GARGQAGVM(ox)GFP(hy)GPK_;_TGPP(hy)GPAGQDGRP(hy)GPPGP(hy)P(hy)GARGQAGVMGFP(hy)GPK_;_TGPP(hy)GPAGQDGRP(hy)GP(hy)PGPP(hy)GAR_;_TGPP(hy)GPAGQDGRP…			0.720588	5CTI	1.9		0	P4HA2
COL1A1	sp|P02452|CO1A1_HUMAN	P02452	555	P02452_555	P02452_555	sp	Collagen alpha-1(I) chain	>sp|P02452|CO1A1_HUMAN Collagen alpha-1(I) chain OS=Homo sapiens OX=9606 GN=COL1A1 PE=1 SV=5	53	33418	1	6.79272	TGPPGPAGQDGRPGPPGPPGAR	_TGP(hy)P(hy)GPAGQDGRP(hy)GP(hy)P(hy)GPPGAR_	553	574	3	555;556;558;565;567;568;570;571	0.002390061700445842;0.003411463700845611;0.004341171170874942;0.007824386532749809;0.008006687264457265;0.008329538462197125;0.00916686371938707;0.009812024275045423;0.010014783800538562;0.010226664286989113;0.012207796211664542;0.01222249152803169;0.01265087608207804;0.01870649208494996;0.02326496964400307;0.024392592557050254;0.027128391352023624;0.02846087535146625;0.02930239682279593;0.03047…	y1;y10;y12;y15;y19;y20;y1-NH3;y10-NH3;y19-H2O;y20-H2O;y8(2+);y10(2+);y13(2+);y16(2+);y17(2+);b2;b3	175.120897588514;950.46584894222;1163.59150283986;1463.69466223634;1801.85070660337;1914.89881587676;158.094099476095;933.454344169879;1783.83006869164;1896.87776483081;390.705488552634;475.740275799509;639.812902348805;767.871716695013;816.400318547695;159.078333421297;272.123463427805	5072.3;1890.9;8797.2;5459.5;27324.1;43707.1;767.5;287.5;7723.2;1373;717.7;815.3;1654.6;1122.4;2221.2;1855.1;1165.8	56;244;597;2734;3425;3802;4361;4822;6002;6894;8407;9189;9778;10428;11519;11982;12473;13003;14129;15977;16755;17391;18407;19557;20613;21510;22496;24096;24927;25392;26360;27014;28003;28704;29716;30165;31051;31571;32356;33418;34638;35155;35847;36649;37630;38753;39642;40624;41602;46031;51491;54913;56300	53		_TGP(hy)P(hy)GPAGQDGRP(hy)GPP(hy)GP(hy)PGAR_;_TGP(hy)P(hy)GPAGQDGRPGP(hy)P(hy)GP(hy)PGAR_;_TGP(hy)PGP(hy)AGQDGRPGPP(hy)GP(hy)P(hy)GAR_;_TGP(hy)P(hy)GPAGQDGRP(hy)GP(hy)PGP(hy)PGAR_;_TGP(hy)PGPAGQDGRP(hy)GPPGP(hy)PGAR_;_TGP(hy)P(hy)GPAGQDGRP(hy)GPP(hy)GPP(hy)GAR_;_TGP(hy)PGPAGQDGRP(hy)GP(hy)PGP(hy)PGAR_;_TGP(hy)PGPAGQDGRPGP(hy)P(hy)GP(hy)PGAR_;_TGP(hy)P(hy)GPAGQDGRPGPP(hy)GP(hy)P(hy)GAR_;_TGP(hy)PG…							0	P4HA2
COL1A1	sp|P02452|CO1A1_HUMAN	P02452	556	P02452_556	P02452_556	sp	Collagen alpha-1(I) chain	>sp|P02452|CO1A1_HUMAN Collagen alpha-1(I) chain OS=Homo sapiens OX=9606 GN=COL1A1 PE=1 SV=5	67	33419	1,uniprot	2.82443	TGPPGPAGQDGRPGPPGPPGAR	_TGP(hy)P(hy)GPAGQDGRP(hy)GPP(hy)GP(hy)PGAR_	553	574	4	555;556;558;565;567;568;570;571	0.7597274582301408;0.780020736959183;0.8112384892589132;0.8637884046569069;0.930024709099352;0.9443306386619048;0.9625656312672236;0.9650319433235236;0.9655740845690532;0.9702201073384304;0.9714983541565272;0.9721305001280608;0.9770013885754354;0.9774018371130476;0.9775828459328216;0.9779442671360769;0.9785799041791508;0.9787705726207584;0.979553806785904;0.9820075274025593;0.98254110303795;0.986…	y1;y3;y5;y6;y7;y8;y10;y12;y14;y15;y16;y17;y18;y19;y20;y21;y1-NH3;y10-NH3;y17-NH3;y18-H2O;y20-H2O;y8(2+);y10(2+);y11(2+);a2;b2;b3;b3-H2O;b4;b5;b5-H2O	175.119351003787;303.178261050608;513.277084927547;570.302641319521;683.349945370828;780.400451530483;950.469895067016;1163.59308793261;1406.68088715578;1463.7000433588;1534.73748129659;1631.79055272562;1688.81159741431;1801.85927958066;1914.91031302829;1971.92984309794;158.092614102885;933.450270284821;1614.76173663339;1670.79888806399;1896.89241430561;390.703520527159;475.737567197725;553.79010…	10890.8;1054.9;691.1;901.8;3426.1;1071.8;9669.6;42339.5;5851.5;25028.7;15480.3;53037.8;49653.9;127053.6;10477.2;5719.3;935.5;513.2;2417.8;2640.6;1974.3;3191.1;2590.3;626.7;2612;8740.2;3569.7;2436.9;1447.5;1861.8;1672.9	57;245;598;2204;2735;3426;3803;4362;4823;5328;6003;6895;7218;7597;7951;8408;8994;9190;9779;10429;11015;11520;11983;12474;13004;13583;14130;15454;15978;16756;17392;18408;19558;20614;21511;22497;24097;24928;25393;26361;27015;28004;28705;29405;29717;30166;31052;31572;32357;33419;34639;35156;35848;36650;37368;37631;38334;38754;39643;40179;40625;41603;46032;48013;51492;54914;56301	54		_TGPP(hy)GPAGQDGRPGPP(hy)GPPGAR_;_TGPP(hy)GPAGQDGRPGP(hy)P(hy)GP(hy)PGAR_;_TGPP(hy)GPAGQDGRP(hy)GP(hy)PGP(hy)PGAR_;_TGP(hy)P(hy)GPAGQDGRP(hy)GP(hy)P(hy)GPPGAR_;_TGPP(hy)GPAGQDGRP(hy)GPP(hy)GP(hy)PGAR_;_TGPP(hy)GPAGQDGRP(hy)GP(hy)P(hy)GPPGAR_;_TGP(hy)P(hy)GPAGQDGRPGP(hy)P(hy)GP(hy)PGAR_;_TGPP(hy)GPAGQDGRPGP(hy)P(hy)GPPGAR_;_TGPP(hy)GPAGQDGRPGPPGP(hy)P(hy)GARGQAGVM(ox)GFP(hy)GPK_;_TGPP(hy)GPAGQDGR_…							0	P4HA2
COL1A1	sp|P02452|CO1A1_HUMAN	P02452	885	P02452_885	P02452_885	sp	Collagen alpha-1(I) chain	>sp|P02452|CO1A1_HUMAN Collagen alpha-1(I) chain OS=Homo sapiens GN=COL1A1 PE=1 SV=5	63	45958	1,uniprot	3.29951	VGPPGPSGNAGPPGPPGPAGKEGGK	_VGP(hy)P(hy)GPSGNAGPP(hy)GPPGP(hy)AGKEGGK_	883	907	3	885;886;888;894;895;897;898;900	0.005099319450561894;0.054222963794034816;0.09694909161711623;0.10130109166226513;0.10524108757222593;0.10616673603239624;0.1200397188157016;0.1433483516256872;0.1438674138489094;0.14570625326494085;0.14695783630634862;0.1531945764873857;0.16892376813589707;0.17146920039586705;0.17164892680103672;0.17591046998471305;0.1759890059564347;0.197860719318126;0.20002858572143212;0.2027151531274453;0.203…	y1;y2;y3;y4;y6;y10;y11;y12;y13;y14;y15;y20;y21;y22;y23;y24;y1-NH3;y10(2+);y13(2+);a2;b2;b11;b11-NH3;b14;b14-NH3	147.113976147978;204.136356029897;261.157412250976;390.203011660642;575.314515031171;913.47786138612;1010.53219388465;1067.56061104622;1180.60430000227;1277.66247529017;1334.67632361399;1760.86580250474;1817.89988185025;1930.9360639453;2043.98285041062;2101.01891877725;130.086670977727;457.241618317835;590.805408572152;129.103126933518;157.098363382968;923.427549527016;906.410060492293;1190.55876…	134259.9;84118.1;203118;51145.4;187079.4;2963025;4627068;624306.8;2455323;2788811;370393.1;849381.7;835063.7;3623389;3729143;800478.2;44550.7;196529.8;283281.5;595387.5;287890.8;320402;135445.5;101056.6;65161.7	58;246;604;2737;3427;3804;4368;4856;5329;6004;7219;7598;7955;8409;9196;9780;10433;11016;11526;11984;12480;13005;13584;14136;15980;16757;17393;19559;20615;21512;22498;24102;24931;25394;26362;27016;28005;28706;29406;29720;30170;31057;31573;32397;33462;34643;35160;35890;36656;37370;37669;38336;38755;39644;40183;40668;41609;45958;48015;49822;51498;54940;56323	55		_VGP(hy)PGP(hy)SGNAGPP(hy)GPP(hy)GPAGK_;_VGP(hy)P(hy)GPSGNAGPP(hy)GPPGP(hy)AGKEGGK_;_VGP(hy)P(hy)GPSGNAGPP(hy)GPP(hy)GPAGKEGGK_;_VGP(hy)P(hy)GPSGNAGPP(hy)GP(hy)P(hy)GPAGK_;_VGP(hy)P(hy)GPSGNAGP(hy)P(hy)GPP(hy)GPAGK_;_VGP(hy)P(hy)GPSGNAGP(hy)PGP(hy)P(hy)GPAGK_;_VGP(hy)P(hy)GPSGNAGPP(hy)GPP(hy)GPAGK_;_VGP(hy)PGP(hy)SGNAGP(hy)PGPP(hy)GPAGK_;_VGP(hy)P(hy)GPSGNAGP(hy)PGPP(hy)GPAGKEGGK_;_VGP(hy)P(hy)GP…							0	P4HA2
COL1A1	sp|P02452|CO1A1_HUMAN	P02452	886	P02452_886	P02452_886	sp	Collagen alpha-1(I) chain	>sp|P02452|CO1A1_HUMAN Collagen alpha-1(I) chain OS=Homo sapiens OX=9606 GN=COL1A1 PE=1 SV=5	68	35891	1,uniprot	1.57179	VGPPGPSGNAGPPGPPGPAGK	_VGPP(hy)GPSGNAGPP(hy)GPPGPAGK_	883	903	4	885;886;888;894;895;897;898;900	0.09694909161711623;0.4531173693635032;0.5072127333713621;0.6331527979473811;0.7722644386569452;0.8368009506896649;0.8525800617381364;0.8554174508557751;0.8589102666724882;0.862497426561975;0.8651454030947077;0.8694530910431969;0.8708835594985532;0.8918962059985521;0.8972198109160674;0.9038237923732136;0.9053923456784428;0.9062905517588408;0.9079156373304595;0.914443187208627;0.9179753025245462;0…	y1;y2;y4;y5;y6;y7;y8;y9;y10;y11;y12;y14;y16;y17;y18;y1-NH3;y16-NH3;y17-NH3;y18-NH3;a2;b2;b3;b4;b5;b11;b11-H2O;b14;b14-H2O	147.111373052211;204.133874253013;372.223128665371;429.244294750455;526.296719976155;623.349599356788;680.371245627243;793.418452514262;890.475179673129;947.497275643347;1018.54241875379;1189.59622612189;1373.67627965462;1430.69653943788;1543.74625619495;130.084697222344;1356.65254968482;1413.6772131494;1526.7204398521;129.100661297976;157.095529692878;254.149613649631;367.196996978508;424.217767…	2510.3;5045.2;11694.5;6402.5;17512.8;30946;10317.7;15416;6330.4;14686;6754.4;6409.4;22034.8;18189.1;77929.3;881;526.4;1193.6;3632.1;4773.3;1855.2;2666.4;2746.4;3623.2;1934.9;1441;2494.7;614.3	59;247;605;2738;3428;3805;4369;4857;5330;6005;6896;7220;7599;7956;8410;8996;9197;9781;10434;11017;11527;11985;12481;13006;13585;14137;15800;15981;16758;17394;19560;20616;21513;22499;23304;24103;24932;25395;26363;27017;28006;28707;29407;29721;30171;31058;31574;32398;33463;34644;35161;35891;36657;37371;37670;38337;38756;39645;40184;40669;41610;45959;48016;49082;49823;51499;54941;56324	56		_VGPP(hy)GPSGNAGPP(hy)GP(hy)PGPAGKEGGKGPR_;_VGPP(hy)GPSGNAGPP(hy)GPPGPAGK_;_VGPP(hy)GPSGNAGPP(hy)GPP(hy)GPAGKEGGKGPR_;_VGP(hy)P(hy)GPSGNAGPP(hy)GP(hy)P(hy)GPAGK_;_VGP(hy)P(hy)GPSGNAGP(hy)P(hy)GPP(hy)GPAGK_;_VGP(hy)P(hy)GPSGNAGP(hy)PGP(hy)P(hy)GPAGK_;_VGPP(hy)GPSGNAGP(hy)PGPP(hy)GPAGK_;_VGP(hy)P(hy)GPSGNAGPP(hy)GPP(hy)GPAGK_;_VGPP(hy)GPSGNAGPP(hy)GPP(hy)GPAGK_							0	P4HA2
COL1A1	sp|P02452|CO1A1_HUMAN	P02452	894	P02452_894	P02452_894	sp	Collagen alpha-1(I) chain	>sp|P02452|CO1A1_HUMAN Collagen alpha-1(I) chain OS=Homo sapiens OX=9606 GN=COL1A1 PE=1 SV=5	17	17396	1	2.25847	VGPPGPSGNAGPPGPPGPAGK	_VGP(hy)P(hy)GPSGNAGP(hy)P(hy)GPP(hy)GPAGK_	883	903	12	885;886;888;894;895;897;898;900	0.0;0.005025522751717823;0.00866123700092211;0.010429720509974066;0.011411388742105129;0.01932361763535129;0.020968033363917542;0.02333004792772261;0.02348197124549129;0.024442956731818774;0.028192584350356664;0.03354694263045212;0.05104877758711497;0.05335020981067164;0.08462523957293742;0.12808102900472096;0.8141636928757919	y1;y2;y4;y5;y6;y7;y8;y9;y10;y11;y1-NH3;y7(2+);y9(2+);a2;b2;b4;b5;b7;b8;b9;b9-NH3;b10;b11;b11-H2O;b11-NH3	147.112630177998;204.134074689324;372.222568498395;429.244890328231;542.29164441064;639.345799190198;696.36290223699;809.41530369129;922.462285286497;979.485808605166;130.085904489714;320.175495672934;405.209166551133;129.102191537294;157.096805462824;383.189996046783;440.213239247705;624.297306274413;681.315556267989;795.362950170943;778.336573451587;866.397444687216;923.422300288857;905.4078713…	8645.9;22020.7;14455.7;22630.5;57040.5;40023.6;21506.6;91109.8;337246.7;24394.5;10891.1;14305.6;11308.7;22832.2;14673.7;17274;9511.7;6290.1;11707.7;34831.9;13798.6;15995.9;46107.1;11752.5;26616.3	60;606;6006;8411;9198;11528;11986;15983;17396;19562;20618;26364;30172;38757;40185;40671;41611	57		_VGP(hy)P(hy)GPSGNAGP(hy)PGPP(hy)GPAGK_;_VGP(hy)P(hy)GPSGNAGPP(hy)GP(hy)P(hy)GPAGK_;_VGP(hy)P(hy)GPSGNAGP(hy)P(hy)GPP(hy)GPAGK_;_VGP(hy)P(hy)GPSGNAGP(hy)PGP(hy)P(hy)GPAGK_;_VGP(hy)P(hy)GPSGNAGPP(hy)GPP(hy)GPAGK_;_VGP(hy)P(hy)GPSGNAGP(hy)P(hy)GPP(hy)GPAGKEGGK_							0	P4HA2
COL1A1	sp|P02452|CO1A1_HUMAN	P02452	895	P02452_895	P02452_895	sp	Collagen alpha-1(I) chain	>sp|P02452|CO1A1_HUMAN Collagen alpha-1(I) chain OS=Homo sapiens OX=9606 GN=COL1A1 PE=1 SV=5	67	9782	1,uniprot	1.71737	VGPPGPSGNAGPPGPPGPAGK	_VGP(hy)PGPSGNAGPP(hy)GPPGP(hy)AGK_	883	903	13	885;886;888;894;895;897;898;900	0.6548336181911801;0.6774304671469439;0.7201194904513757;0.8654221192978777;0.920167103246544;0.9300005565529521;0.9768558131653188;0.978910546245538;0.9802555389688468;0.981114380410846;0.99170821165688;0.9929102093637772;0.9951942371581508;0.9958086633076272;0.9964671105470768;0.9972768530553656;0.9974297124783699;0.9976214758152234;0.9987733463939948;0.9988789681102104;0.9990735581221362;0.999…	y1;y2;y6;y7;y8;y9;y10;y11;y1-NH3;y7(2+);y9(2+);a2;b5;b9;b11;b11-H2O;b11-NH3	147.112832390386;204.133857120427;542.291277499797;639.345315346205;696.365621154609;809.414043235419;906.466146903375;963.480434325294;130.086301522042;320.176602430326;405.210670908569;129.102070659099;424.218761951063;779.362105505686;907.421994807745;889.405683661014;890.393844414101	709.8;479.1;1018;2449.4;1634.7;4432.5;2936.9;378.1;176.3;312.3;679.2;1205.9;342.2;458.2;1008.3;352.1;464.2	61;248;607;2739;3429;3806;4370;4859;5331;6007;6897;7221;7600;7957;8412;9199;9782;10435;11018;11529;11987;12482;13007;13586;14138;15801;15984;16759;17397;19563;20619;21514;22501;23305;24105;24933;25396;26365;27019;28007;28708;29408;29722;30173;31059;31575;32399;33465;34645;35162;35893;36658;37372;37672;38338;38758;39647;40186;40672;41612;45960;48017;49083;49824;51500;54942;56325	58		_VGPP(hy)GPSGNAGPP(hy)GPPGPAGK_;_VGPP(hy)GPSGNAGPP(hy)GPP(hy)GPAGKEGGKGPR_;_VGP(hy)P(hy)GPSGNAGPP(hy)GP(hy)P(hy)GPAGK_;_VGP(hy)P(hy)GPSGNAGP(hy)P(hy)GPP(hy)GPAGK_;_VGP(hy)P(hy)GPSGNAGP(hy)PGP(hy)P(hy)GPAGK_;_VGP(hy)PGPSGNAGPP(hy)GPPGP(hy)AGK_;_VGPP(hy)GPSGNAGPP(hy)GPP(hy)GPAGKEGGK_;_VGP(hy)P(hy)GPSGNAGPP(hy)GPP(hy)GPAGK_;_VGPP(hy)GPSGNAGPP(hy)GPP(hy)GPAGK_;_VGP(hy)PGPSGNAGPP(hy)GPP(hy)GPAGK_;_VGP…							0	P4HA2
COL1A1	sp|P02452|CO1A1_HUMAN	P02452	897	P02452_897	P02452_897	sp	Collagen alpha-1(I) chain	>sp|P02452|CO1A1_HUMAN Collagen alpha-1(I) chain OS=Homo sapiens GN=COL1A1 PE=1 SV=5	45	54943	1	2.72342	VGPPGPSGNAGPPGPPGPAGKEGGKGPR	_VGP(hy)P(hy)GPSGNAGPP(hy)GPP(hy)GPAGKEGGKGPR_	883	910	15	885;886;888;894;895;897;898;900	0.0021176301373287973;0.003770096032956157;0.004324411849236816;0.004832953519370512;0.005407314774905887;0.005625202005995628;0.0071542800253749875;0.007401276833690403;0.0076102680907384045;0.007698109182903809;0.012184660190695648;0.013450245565558287;0.014567183977157819;0.0157722149419568;0.016405153605144232;0.017488418654007642;0.02475653087220581;0.0252414260373292;0.02880846368334653;0.0…	y2;y3;y5;y6;y7;y8;y9;y10;y11;y12;y13;y14;y15;y16;y17;y18;y25;y16-H2O;y9(2+);a2;b2;b4;b5;b8;b10;b11;b11-H2O;b11-NH3;b11(2+)	272.172699479996;329.193619285077;514.310632663696;571.333411617325;700.378291565572;828.465965775447;885.494868319906;956.527571319217;1053.58506415702;1110.60441244423;1223.6550863642;1320.70697460018;1377.72920099172;1490.77601629265;1587.82891120386;1644.84912101512;2241.10460201145;1472.75751660011;443.251252635302;129.103258115586;157.098114431436;383.193440766515;440.214470340617;681.31646…	323602.8;1389195;400663.2;4668861;4166677;335681.8;2277874;434334.6;4977773;3327612;2.714916E+07;4.631758E+07;1.460988E+07;7.129421E+07;5.462917E+07;6920111;2037116;1087112;443165.9;2726673;1468579;1378616;362847.9;477937.9;1888448;7796202;2351323;3558145;358692.5	62;2740;4860;5332;6008;7222;7958;9200;9783;10436;11019;11530;11988;12483;13008;14139;15985;17398;19564;20620;21515;22502;24106;25397;26366;27020;28008;28709;30174;31060;31576;32400;33466;34646;35894;36659;37673;38759;39648;40673;41613;45961;51501;54943;56326	59		_VGP(hy)P(hy)GPSGNAGPP(hy)GP(hy)P(hy)GPAGKEGGKGPR_;_VGP(hy)P(hy)GPSGNAGP(hy)PGPP(hy)GPAGK_;_VGP(hy)P(hy)GPSGNAGPP(hy)GP(hy)P(hy)GPAGK_;_VGPP(hy)GPSGNAGP(hy)PGP(hy)PGPAGK_;_VGP(hy)P(hy)GPSGNAGP(hy)P(hy)GPP(hy)GPAGK_;_VGPP(hy)GPSGNAGPP(hy)GP(hy)PGPAGK_;_VGP(hy)P(hy)GPSGNAGP(hy)PGP(hy)P(hy)GPAGK_;_VGP(hy)P(hy)GPSGNAGPPGP(hy)P(hy)GPAGK_;_VGPP(hy)GP(hy)SGNAGPPGP(hy)P(hy)GPAGK_;_VGP(hy)P(hy)GPSGNAGPP(h…							0	P4HA2
COL1A1	sp|P02452|CO1A1_HUMAN	P02452	898	P02452_898	P02452_898	sp	Collagen alpha-1(I) chain	>sp|P02452|CO1A1_HUMAN Collagen alpha-1(I) chain OS=Homo sapiens OX=9606 GN=COL1A1 PE=1 SV=5	67	32401	1,uniprot	0.68696	VGPPGPSGNAGPPGPPGPAGKEGGK	_VGPP(hy)GPSGNAGPP(hy)GPP(hy)GPAGKEGGK_	883	907	16	885;886;888;894;895;897;898;900	0.6774304671469439;0.8290341612012264;0.8906805193310718;0.9079156373304595;0.9482056121482402;0.9554415615630812;0.9640182463966;0.9790758571842049;0.9878492362930889;0.9882118077383868;0.991238573069275;0.9922366519461928;0.9933282750449764;0.9935977799773372;0.9936160387719956;0.9943083476916794;0.9945799840782926;0.9946510352426796;0.9958004910005068;0.996251164079246;0.996785495371502;0.9972…	y1;y2;y3;y4;y5;y6;y7;y8;y9;y10;y11;y12;y13;y14;y15;y16;y20;y21;y22;y23;y24;y1-NH3;y10-H2O;y11-H2O;y13-H2O;y14-H2O;y22-NH3;y23-H2O;y10(2+);y13(2+);y23(2+);a2;b2;b3;b4;b5;b6;b9;b11;b11-H2O;b14;b14-NH3;b10(2+)	147.113005899223;204.134247011641;261.155653752109;390.198051859353;518.293859247897;575.312698054191;646.352986371026;743.403465555942;800.425918575871;913.472783583272;1010.52504757344;1067.54696382296;1180.59493576796;1277.64609554985;1334.67464006954;1405.72318862244;1760.85115897974;1817.87749006774;1930.92323531286;2027.97175737389;2084.99997955541;130.086010416102;895.4696981299;992.511949…	4289.4;2559.8;7934.1;9668.9;2934.1;7767.9;6524.1;22589.1;28348.9;102923.8;156326.1;35344;86921.5;105486.9;7461.9;3742.5;19029.8;21361.3;146855;26772.6;18549.8;1439.1;4797.2;21185.6;2468.9;4582.3;11728.6;6047.9;19435;9815.1;5313.3;13054.2;5045.5;6494.6;3202.9;4292.2;1920.1;4224.9;26571.3;5029.8;5077.8;2151;3143.3	63;249;608;2741;3430;3807;4371;4861;5333;6009;6898;7223;7959;8413;8997;9201;9784;10437;11020;11531;11989;12484;13009;13587;14140;15802;15986;16760;17399;19565;20621;21516;22503;23306;24107;24934;25398;26367;27021;28009;28710;29409;29723;30175;31061;31577;32401;33467;34647;35163;35895;36660;37373;37674;38339;38760;39649;40187;40674;41614;45962;48018;49084;49825;51502;54944;56327	60		_VGPP(hy)GPSGNAGPP(hy)GPP(hy)GPAGKEGGKGPR_;_VGP(hy)P(hy)GPSGNAGPP(hy)GP(hy)P(hy)GPAGK_;_VGP(hy)P(hy)GPSGNAGP(hy)P(hy)GPP(hy)GPAGK_;_VGP(hy)P(hy)GPSGNAGP(hy)PGP(hy)P(hy)GPAGK_;_VGPP(hy)GPSGNAGP(hy)PGPP(hy)GPAGK_;_VGPP(hy)GPSGNAGPP(hy)GPP(hy)GPAGKEGGK_;_VGP(hy)P(hy)GPSGNAGPP(hy)GPP(hy)GPAGK_;_VGPP(hy)GPSGNAGPP(hy)GPP(hy)GPAGK_;_VGP(hy)PGPSGNAGPP(hy)GPP(hy)GPAGK_;_VGP(hy)PGP(hy)SGNAGP(hy)PGPP(hy)GPA…							0	P4HA2
COL2A1	sp|P02458|CO2A1_HUMAN	P02458	644	P02458_644	P02458_644	sp	Collagen alpha-1(II) chain	>sp|P02458|CO2A1_HUMAN Collagen alpha-1(II) chain OS=Homo sapiens OX=9606 GN=COL2A1 PE=1 SV=3	8	36688	1	1.52784	GLPGKDGETGAAGPPGPAGPAGER	_GLP(hy)GKDGETGAAGPP(hy)GPAGPAGER_	630	653	15	632;643;644	1.0;1.0;1.0;1.0;1.0;1.0;1.0;1.0	y1;y3;y5;y6;y7;y8;y9;y10;y11;y12;y13;y22;y1-NH3;y10-NH3;y11-H2O;y11-NH3;y9(2+);y12(2+);a2;b2;b8;b10;b11;b12;b13;b13-H2O	175.119287896725;361.183805475924;529.272601085144;586.295381084707;657.328781381295;754.385315956188;811.408570341774;924.454520811045;1021.50670729784;1078.5292659533;1149.56232539155;1977.93019652518;158.092841346956;907.436398133838;1003.49967745115;1004.48158916627;406.208192947096;539.772009167811;143.118191884105;171.113246411747;770.367318288104;928.441809949009;999.480607535748;1070.5208…	6338.4;1134.6;5882.8;10137.1;3011.5;22923.6;17867.9;85539.2;72838;12038.1;2714.6;2952;727.2;2730.2;649;1091.4;1596;617.8;13339.8;4023;1638.1;2325.7;3060.6;3527.6;13160.6;1143.1	64;15988;23307;24109;32428;33475;35909;36688	61		_DGETGAAGPP(hy)GPAGPAGER_;_GLP(hy)GKDGETGAAGPP(hy)GPAGPAGER_							0
COL3A1	sp|P02461|CO3A1_HUMAN	P02461	236	P02461_236	P02461_236	sp	Collagen alpha-1(III) chain	>sp|P02461|CO3A1_HUMAN Collagen alpha-1(III) chain OS=Homo sapiens OX=9606 GN=COL3A1 PE=1 SV=4;>P04258 SWISS-PROT:P04258 (Bos taurus) Similar to Collagen alpha 1(III) chain	6	35169	1,uniprot	0.167558	DGESGRPGRPGER	_DGESGRP(hy)GRP(hy)GER_	230	242	7	236;239	0.8798840865774225;0.9894140932974584;1.0;1.0;1.0;1.0	y1;y4;y7;y9;y10;y11;y12;y1-NH3;y7-NH3;y9-NH3;y10-NH3;y11-H2O;y6(2+);a2;b2;b2-H2O	175.119159293369;474.231346486537;800.401297119877;1013.52383808687;1100.55540667131;1229.59959682667;1286.61904497971;158.092393502649;783.373909025362;996.497067756607;1083.53061286532;1211.58733656305;344.180554836532;145.060678404484;173.056323039933;155.044998259461	2273.8;2213.6;4167.7;2431.9;8773.9;1676.8;4589.8;275.3;361.4;2792.4;2473.7;2015.2;498.9;720.5;230.1;234.8	65;250;9792;18409;24935;35169	62	PubMed:557335	_DGESGRP(hy)GRP(hy)GER_							0
COL3A1	sp|P02461|CO3A1_HUMAN	P02461	239	P02461_239	P02461_239	sp	Collagen alpha-1(III) chain	>sp|P02461|CO3A1_HUMAN Collagen alpha-1(III) chain OS=Homo sapiens OX=9606 GN=COL3A1 PE=1 SV=4;>P04258 SWISS-PROT:P04258 (Bos taurus) Similar to Collagen alpha 1(III) chain	7	24936	1,uniprot	0.0628241	DGESGRPGRPGER	_DGESGRP(hy)GRP(hy)GER_	230	242	10	236;239	1.0;1.0;1.0;1.0;1.0;1.0;1.0	y1;y3;y4;y7;y10;y11;y12;y7-NH3;y10-NH3;y11-NH3;y12-H2O;y12-NH3;y9(2+);y10(2+);y11(2+);a2;b2;b3;b3-H2O;b6;b9;b12	175.118746831809;361.182172666536;474.229399771935;800.399230705581;1100.55308566158;1229.59519828489;1286.61620593944;783.369826386028;1083.52563518061;1212.57042582018;1268.60058526828;1269.58934562595;507.265877159002;550.780649340384;615.30061278054;145.060825707761;173.05540376717;302.098431754632;284.087740590448;602.252208772099;928.42068251945;1227.52966713402	3423.3;551.9;3935.4;6028.8;6888.6;494;43397.7;1359.7;19922.3;4124.6;1748.7;2792;293.4;806.5;326.9;1727.3;2140.3;1347;606;540.2;1195.3;1768.3	66;251;9793;18410;24936;29414;35170	63	PubMed:557335	_DGESGRP(hy)GRP(hy)GER_;_DGESGRPGRP(hy)GER_							0
COL3A1	sp|P02461|CO3A1_HUMAN	P02461	1016	P02461_1016	P02461_1016	sp	Collagen alpha-1(III) chain	>sp|P02461|CO3A1_HUMAN Collagen alpha-1(III) chain OS=Homo sapiens OX=9606 GN=COL3A1 PE=1 SV=4;>P04258 SWISS-PROT:P04258 (Bos taurus) Similar to Collagen alpha 1(III) chain	16	10438	1,uniprot	1.0883	DGNPGSDGLPGR	_DGNP(hy)GSDGLP(hy)GR_	1013	1024	4	1016;1022	0.569342142759643;0.7807105657636496;0.9507427531772004;1.0;1.0;1.0;1.0;1.0;1.0;1.0;1.0;1.0;1.0;1.0;1.0;1.0	y1;y3;y4;y5;y6;y7;y8;y9;y1-NH3;y3-NH3;y6-H2O;y8-H2O;y9-H2O;y9(2+);a2;b2;b3;b3-H2O	175.118439255402;345.187013920653;458.271252603745;515.292461348064;630.319434163704;717.351135096817;774.37246571419;887.421031682777;158.092089360476;328.160359516106;612.308317832301;756.35885150407;869.411560505658;444.213368146435;145.060518058763;173.055169421138;287.097843062513;269.086285029397	23710.9;51402.8;4960.1;52342.2;19198.1;28463.8;37842.3;81645.5;1318;17800.8;1206.7;1879.9;4862.4;43032.5;4633;14089.7;8596;4508.5	67;252;632;4444;7224;7601;9794;10438;13016;18411;24937;29451;34698;37389;40217;41661	64	PubMed:7016180	_GPP(hy)GPQGLP(hy)GLAGTAGEP(hy)GRDGNP(hy)GSDGLPGR_;_GPP(hy)GPQGLP(hy)GLAGTAGEP(hy)GRDGNP(hy)GSDGLP(hy)GR_;_DGNP(hy)GSDGLP(hy)GR_							0
COL3A1	sp|P02461|CO3A1_HUMAN	P02461	1022	P02461_1022	P02461_1022	sp	Collagen alpha-1(III) chain	>sp|P02461|CO3A1_HUMAN Collagen alpha-1(III) chain OS=Homo sapiens OX=9606 GN=COL3A1 PE=1 SV=4;>P04258 SWISS-PROT:P04258 (Bos taurus) Similar to Collagen alpha 1(III) chain	17	11021	1,uniprot	0.288833	DGNPGSDGLPGR	_DGNPGSDGLP(hy)GR_	1013	1024	10	1016;1022	0.953836195440633;0.9810517336345298;1.0;1.0;1.0;1.0;1.0;1.0;1.0;1.0;1.0;1.0;1.0;1.0;1.0;1.0;1.0	y1;y2;y3;y4;y5;y6;y7;y8;y9;y10;y1-NH3;y2-NH3;y3-NH3;y8-H2O;y9-H2O;y9(2+);a2;b2;b3;b3-H2O;b9;b9-NH3	175.11937679138;232.141171153464;345.188819245251;458.273523020592;515.294469590762;630.322803380324;717.353660388051;774.375552821404;871.428339155735;985.479326175048;158.092835260813;215.114241256186;328.16254925599;756.367517125458;853.425208075417;436.217623179381;145.061148464735;173.056356078506;287.098982706961;269.088262840722;813.339717915455;796.306072623081	6061.3;950.2;8829.2;602.6;9463.2;2540.3;4557;9841.8;15703.6;201.9;1636.7;1042.1;2498.4;626.5;471.8;1821.1;1364;2845.6;2727;1465.9;312.8;312.3	68;253;633;4445;7225;7602;9795;10439;11021;13017;18412;24938;29452;34699;37390;40218;41662	65	PubMed:7016180	_DGNPGSDGLP(hy)GR_;_GPP(hy)GPQGLP(hy)GLAGTAGEP(hy)GRDGNP(hy)GSDGLP(hy)GR_;_DGNP(hy)GSDGLP(hy)GR_							0
COL3A1	sp|P02461|CO3A1_HUMAN	P02461	904	P02461_904	P02461_904	sp	Collagen alpha-1(III) chain	>sp|P02461|CO3A1_HUMAN Collagen alpha-1(III) chain OS=Homo sapiens OX=9606 GN=COL3A1 PE=1 SV=4	12	12485	1	1.67903	DGPPGPAGNTGAPGSPGVSGPK	_DGP(hy)P(hy)GPAGNTGAP(hy)GSP(hy)GVSGPK_	902	923	3	904;905;907;914;917;922	0.00513595213069042;0.007138581017391337;0.009846634744264176;0.010464069531882496;0.013110466483896258;0.01675622291624348;0.01884791865585692;0.02004673773948237;0.02012792834695419;0.020728998523791783;0.0767271399685464;0.8801578673851753	y2;y3;y4;y5;y7;y8;y10;y11;y12;y13;y14;y15;y18;y19;y20;y20-H2O;y18(2+);b2;b3;b3-H2O;b5	244.166211768169;301.186297547361;388.218349125318;487.289443933647;657.355655116174;744.382913310349;914.456621295457;985.491543957596;1042.51625656479;1143.55948777401;1257.60761600147;1314.62793200255;1539.73365678882;1652.78834509272;1765.8345445673;1747.82096413612;770.374917173064;173.056073069417;286.104300128779;268.090104144457;456.167186451867	1363.2;2179;7285.2;587.3;10186.9;1318.7;28229.2;1910.6;7322.8;4877.4;1569;5226;2454.6;10206.9;42538.4;3207.4;1939.8;670.8;1517.6;614;845.2	69;2743;6013;9205;11535;12485;16009;19566;21521;25399;27022;51504	66		_DGP(hy)P(hy)GPAGNTGAP(hy)GSP(hy)GVSGPK_;_DGP(hy)P(hy)GPAGNTGAP(hy)GSP(hy)GVSGP(hy)K_							0
COL3A1	sp|P02461|CO3A1_HUMAN	P02461	905	P02461_905	P02461_905	sp	Collagen alpha-1(III) chain	>sp|P02461|CO3A1_HUMAN Collagen alpha-1(III) chain OS=Homo sapiens GN=COL3A1 PE=1 SV=4	58	46058	1,uniprot	1.59911	DGPPGPAGNTGAPGSPGVSGPKGDAGQPGEK	_DGPP(hy)GPAGNTGAP(hy)GSP(hy)GVSGPKGDAGQP(hy)GEK_	902	932	4	904;905;907;914;917;922;929	0.7399492770370316;0.8129765130244723;0.8758562200187614;0.8944945821631178;0.8969416868735017;0.9438728134799558;0.9556044059265284;0.9744091575177748;0.9777565850622124;0.9840793003927144;0.9877437720834191;0.988867123614462;0.9893365699126326;0.9898580756948546;0.9907021840759624;0.9943062511209524;0.995352640977524;0.9983139735240554;0.9986200700063388;1.0;1.0;1.0;1.0;1.0;1.0;1.0;1.0;1.0;1.0;…	y1;y4;y7;y9;y11;y12;y13;y16;y19;y21;y22;y24;y26;y27;y28;y30;y28-H2O;y23(2+);b3;b3-H2O;b4;b5;b7;b7-H2O;b8;b12;b15	147.113955553581;446.227348146308;702.339292251756;874.388191731309;1099.52454775859;1156.57236648309;1243.6019973908;1512.73555569942;1769.8397371688;1897.90189188858;1998.94511705616;2170.01620633412;2338.09597805343;2395.1270102704;2508.16857043435;2662.24052120163;2490.18703863104;1057.00441330689;270.110915432997;252.09973699291;383.157261369211;440.182028089012;608.270125713112;590.25937847…	139024.2;1972360;617665.4;243858.6;85794;310383.4;476386.6;2488488;7042371;1901816;1212378;1732892;1260028;1482955;6175050;416184.1;395997.2;136816.9;459585.8;167499.5;118107.1;320400.2;394004.4;179700.5;113471.7;130585.2;62842.1	70;254;609;2744;3811;4372;4862;5334;6014;6899;7226;7963;8415;8998;9206;9796;10440;11536;11990;12486;13018;13589;14144;14865;16010;16761;17407;19567;20623;21522;22509;24129;24939;25400;26368;27023;28016;28716;29415;29724;30186;31065;31581;33525;34654;35171;35951;36717;37686;38762;39657;40188;40695;41615;46058;51505;54945;56330	67	PubMed:6246925	_DGPP(hy)GPAGNTGAP(hy)GSP(hy)GVSGPKGDAGQP(hy)GEK_;_DGPP(hy)GPAGNTGAP(hy)GSP(hy)GVSGPK_;_DGP(hy)P(hy)GPAGNTGAP(hy)GSP(hy)GVSGP(hy)K_;_DGP(hy)P(hy)GPAGNTGAP(hy)GSP(hy)GVSGPK_;_DGPP(hy)GPAGNTGAP(hy)GSP(hy)GVSGP(hy)KGDAGQP(hy)GEK_;_DGPP(hy)GPAGNTGAP(hy)GSP(hy)GVSGP(hy)K_;_DGPP(hy)GPAGNTGAP(hy)GSP(hy)GVSGPKGDAGQPGEK_							0
COL3A1	sp|P02461|CO3A1_HUMAN	P02461	914	P02461_914	P02461_914	sp	Collagen alpha-1(III) chain	>sp|P02461|CO3A1_HUMAN Collagen alpha-1(III) chain OS=Homo sapiens OX=9606 GN=COL3A1 PE=1 SV=4	60	7227	1,uniprot	1.76858	DGPPGPAGNTGAPGSPGVSGPK	_DGPP(hy)GPAGNTGAP(hy)GSP(hy)GVSGPK_	902	923	13	904;905;907;914;917;922	0.9887247708876572;0.9890547826622268;0.9955269483377344;1.0;1.0;1.0;1.0;1.0;1.0;1.0;1.0;1.0;1.0;1.0;1.0;1.0;1.0;1.0;1.0;1.0;1.0;1.0;1.0;1.0;1.0;1.0;1.0;1.0;1.0;1.0;1.0;1.0;1.0;1.0;1.0;1.0;1.0;1.0;1.0;1.0;1.0;1.0;1.0;1.0;1.0;1.0;1.0;1.0;1.0;1.0;1.0;1.0;1.0;1.0;1.0;1.0;1.0;1.0;1.0;1.0	y1;y2;y3;y4;y5;y6;y7;y8;y9;y10;y11;y1-NH3;y10-H2O;y7(2+);y8(2+);y11(2+);y16(2+);b3	147.112997726956;244.166309813931;301.188328749991;388.219746348879;487.290156407868;544.309080501354;657.35829081537;744.386239187793;801.411989938412;914.459267274602;985.495212422812;130.086525633054;896.44911428489;329.182945432571;372.698494756643;493.24209675673;693.336660325078;270.109320407963	5339;2673.8;3981.2;8135.9;2080.6;2598.4;30299.5;8668.5;16146.7;90642.5;2875.1;5759;1967.7;2883.3;1128.5;1655.1;1280.6;3608.9	71;255;610;2745;3812;4373;4863;5335;6015;6900;7227;7964;8416;8999;9207;9797;10441;11537;11991;12487;13019;13590;14145;14866;16011;16762;17408;18413;19568;20624;21523;22510;24130;24940;25401;26369;27024;28017;28717;29416;29725;30187;31066;31582;32454;33526;34655;35172;35952;36718;37687;38763;39659;40189;40696;41616;46059;51506;54946;56331	68	PubMed:6246925	_DGPP(hy)GPAGNTGAP(hy)GSP(hy)GVSGPKGDAGQP(hy)GEK_;_DGPP(hy)GPAGNTGAP(hy)GSP(hy)GVSGPK_;_DGP(hy)P(hy)GPAGNTGAP(hy)GSP(hy)GVSGP(hy)K_;_DGPPGPAGNTGAP(hy)GSP(hy)GVSGPK_;_DGPPGP(hy)AGNTGAP(hy)GSP(hy)GVSGPK_;_DGPP(hy)GPAGNTGAP(hy)GSP(hy)GVSGP(hy)KGDAGQP(hy)GEK_;_DGPP(hy)GPAGNTGAP(hy)GSP(hy)GVSGP(hy)K_;_DGPP(hy)GPAGNTGAP(hy)GSP(hy)GVSGPKGDAGQPGEK_							0
COL3A1	sp|P02461|CO3A1_HUMAN	P02461	917	P02461_917	P02461_917	sp	Collagen alpha-1(III) chain	>sp|P02461|CO3A1_HUMAN Collagen alpha-1(III) chain OS=Homo sapiens OX=9606 GN=COL3A1 PE=1 SV=4	60	40697	1,uniprot	0.36232	DGPPGPAGNTGAPGSPGVSGPKGDAGQPGEK	_DGPP(hy)GPAGNTGAP(hy)GSP(hy)GVSGPKGDAGQP(hy)GEK_	902	932	16	904;905;907;914;917;922;929	0.675611848128886;1.0;1.0;1.0;1.0;1.0;1.0;1.0;1.0;1.0;1.0;1.0;1.0;1.0;1.0;1.0;1.0;1.0;1.0;1.0;1.0;1.0;1.0;1.0;1.0;1.0;1.0;1.0;1.0;1.0;1.0;1.0;1.0;1.0;1.0;1.0;1.0;1.0;1.0;1.0;1.0;1.0;1.0;1.0;1.0;1.0;1.0;1.0;1.0;1.0;1.0;1.0;1.0;1.0;1.0;1.0;1.0;1.0;1.0;1.0	y4;y6;y7;y9;y11;y12;y13;y15;y16;y19;y20;y21;y22;y29;y30;y19-H2O;y27(2+);b3;b12;b12-H2O;b12-NH3	446.223234721614;631.302130224199;702.339897780828;874.390246545726;1099.53628185633;1156.55621861374;1243.5833265699;1399.67884194266;1512.72247863609;1769.82319606432;1840.86841845444;1897.87300951303;1998.91541526371;2605.20459874123;2662.22478547329;1751.79311042529;1198.05668623237;270.108992614652;1008.44602429087;990.42197945027;991.411671819793	25739.2;6618.3;7783.7;9601.8;2998.5;6318.5;8267;2670.5;23136.8;37454;1627.4;7814.3;2166.4;35896.9;20975.1;4572;1857.7;1414.4;7369.7;2562.5;4271.8	72;256;611;2746;3813;4374;4864;5336;6016;6901;7228;7965;8417;9000;9208;9798;10442;11538;11992;12488;13020;13591;14146;14867;16012;16763;17409;18414;19569;20625;21524;22511;24131;24941;25402;26370;27025;28018;28718;29417;29726;30188;31067;31583;32455;33527;34656;35173;35953;36719;37688;38764;39660;40190;40697;41617;46060;51507;54947;56332	69	PubMed:6246925	_DGPP(hy)GPAGNTGAP(hy)GSP(hy)GVSGPKGDAGQP(hy)GEK_;_DGPP(hy)GPAGNTGAP(hy)GSP(hy)GVSGPK_;_DGP(hy)P(hy)GPAGNTGAP(hy)GSP(hy)GVSGP(hy)K_;_DGPPGP(hy)AGNTGAP(hy)GSP(hy)GVSGPK_;_DGPP(hy)GPAGNTGAP(hy)GSP(hy)GVSGP(hy)KGDAGQP(hy)GEK_;_DGPP(hy)GPAGNTGAP(hy)GSP(hy)GVSGP(hy)K_;_DGPP(hy)GPAGNTGAP(hy)GSP(hy)GVSGPKGDAGQPGEK_							0
COL3A1	sp|P02461|CO3A1_HUMAN	P02461	922	P02461_922	P02461_922	sp	Collagen alpha-1(III) chain	>sp|P02461|CO3A1_HUMAN Collagen alpha-1(III) chain OS=Homo sapiens OX=9606 GN=COL3A1 PE=1 SV=4	35	39661	1	0.295962	DGPPGPAGNTGAPGSPGVSGPK	_DGPPGP(hy)AGNTGAP(hy)GSP(hy)GVSGP(hy)K_	902	923	21	904;905;907;914;917;922	0.0156297182129083;0.018441268722653826;0.02477023602332753;0.02920530214083978;0.03256780758061894;0.034950603426037605;0.04011435268724964;0.04430495251878935;0.045771199864617015;0.05131469040673077;0.05525676985766005;0.06387833805197522;0.06544864937854324;0.06636310131232306;0.06667870751143817;0.06834904403890166;0.07658750507888219;0.07818344806215277;0.07919990930289941;0.082114548549512…	y1;y2;y3;y4;y5;y6;y7;y8;y9;y10;y12;y4-H2O;y4-NH3;y8-H2O;y10-H2O;b3;b11;b11-H2O;b12;b12-H2O;b12-NH3	147.113133736525;260.158759399009;317.182690655937;404.213541744472;503.281913678961;560.303936500129;673.350729538373;760.383971487775;817.404677453622;930.45142438725;1058.50384627984;386.205188335744;387.187666735849;742.371254928212;912.436869319344;270.107863067424;937.396753613749;919.389270677231;1008.43244863267;990.425397104616;991.415197819962	3852.6;6102.7;5944.3;17092;3184.7;5270.4;50112.4;15121.8;20692.9;98567.2;2554.7;3030.1;4936.6;2040.9;8365.4;7050;5568.6;2062.3;2094.5;6072.2;3645.4	73;2747;3814;4375;6017;7229;7966;8418;9209;11539;13021;16013;17410;19570;20626;21525;22512;24132;25403;27026;28019;28719;29418;30189;31584;34657;38765;39661;40191;40698;41618;46061;51508;54948;56333	70		_DGPP(hy)GPAGNTGAP(hy)GSPGVSGP(hy)K_;_DGP(hy)PGPAGNTGAP(hy)GSP(hy)GVSGP(hy)KGDAGQP(hy)GEK_;_DGPP(hy)GP(hy)AGNTGAPGSP(hy)GVSGP(hy)K_;_DGP(hy)P(hy)GPAGNTGAP(hy)GSP(hy)GVSGP(hy)K_;_DGPPGP(hy)AGNTGAP(hy)GSP(hy)GVSGP(hy)K_;_DGPP(hy)GPAGNTGAP(hy)GSP(hy)GVSGP(hy)KGDAGQP(hy)GEK_;_DGPP(hy)GPAGNTGAP(hy)GSP(hy)GVSGP(hy)KGDAGQPGEK_;_DGPP(hy)GPAGNTGAP(hy)GSP(hy)GVSGP(hy)K_							0
COL3A1	sp|P02461|CO3A1_HUMAN	P02461	470	P02461_470	P02461_470	sp	Collagen alpha-1(III) chain	>sp|P02461|CO3A1_HUMAN Collagen alpha-1(III) chain OS=Homo sapiens OX=9606 GN=COL3A1 PE=1 SV=4;>P04258 SWISS-PROT:P04258 (Bos taurus) Similar to Collagen alpha 1(III) chain	12	4376	1,uniprot	0.526591	GEDGKDGSPGEPGANGLPGAAGER	_GEDGKDGSP(hy)GEP(hy)GANGLP(hy)GAAGER_	462	485	9	470;473;479	0.4859736244943598;0.5614643096368349;0.9746804383353628;1.0;1.0;1.0;1.0;1.0;1.0;1.0;1.0;1.0	y1;y3;y4;y5;y6;y7;y8;y9;y10;y13;y1-NH3;y7-H2O;y7-NH3;y10-NH3;y13-NH3;y13(2+);a2;b2;b3;b4;b5;b5-H2O;b5-NH3;b6;b6-H2O;b7;b8;b8-H2O;b9;b9-H2O;b10;b10-H2O;b11;b11-H2O;b12;b13;b13-H2O;b14;b14-H2O	175.118455675927;361.181760669931;432.218746345032;503.2556910249;560.276962875486;673.324972341115;786.408756300915;843.430886745385;957.472695262605;1198.57532491773;158.091840608237;655.31115801194;656.296175638606;940.444792118977;1181.55148231858;599.792348674669;159.075966625928;187.070832887998;302.09755651937;359.118281361617;487.213376713051;469.203265828979;470.185493176006;602.24039263…	19958.8;19065.3;35101.2;17735.1;57014;1480523;57386.2;206610;10818.6;10137.6;1716.3;4600.9;13647;8504.8;71090.8;22597.8;36359.5;49862.6;9559.8;5776.8;13619.5;8344.9;4768.1;16619.4;5257.2;9779.8;130346.6;36268.1;55092.4;16023.9;49746.5;12740.9;389575.4;104255.3;11758.8;36341.1;15199.9;38453.2;13900.1	74;4376;4880;7230;7603;10469;13022;24945;29419;34659;35186;38346	71	PubMed:687591	_DGSP(hy)GEP(hy)GANGLP(hy)GAAGER_;_GEDGKDGSP(hy)GEP(hy)GANGLP(hy)GAAGER_;_GEAGIP(hy)GVP(hy)GAKGEDGKDGSP(hy)GEP(hy)GANGLP(hy)GAAGER_							0
COL3A1	sp|P02461|CO3A1_HUMAN	P02461	473	P02461_473	P02461_473	sp	Collagen alpha-1(III) chain	>sp|P02461|CO3A1_HUMAN Collagen alpha-1(III) chain OS=Homo sapiens OX=9606 GN=COL3A1 PE=1 SV=4;>P04258 SWISS-PROT:P04258 (Bos taurus) Similar to Collagen alpha 1(III) chain	12	4377	1,uniprot	0.493675	DGSPGEPGANGLPGAAGER	_DGSP(hy)GEP(hy)GANGLP(hy)GAAGER_	467	485	7	470;473;479	1.0;1.0;1.0;1.0;1.0;1.0;1.0;1.0;1.0;1.0;1.0;1.0	y1;y3;y4;y5;y6;y7;y8;y9;y10;y11;y12;y13;y14;y15;y16;y1-NH3;y7-H2O;y7-NH3;y8-NH3;y10-NH3;y11-NH3;y12-NH3;y13-H2O;y13-NH3;y14-H2O;y15-H2O;y16-H2O;y16-NH3;a2;b2;b3;b3-H2O;b5;b5-H2O;b6;b6-H2O;b8;b8-H2O;b9;b9-H2O;b11;b12;b12-H2O;b12-NH3	175.11879184119;361.18262786259;432.219953502867;503.257107629733;560.278701214221;673.326612482657;786.410512802686;843.432765751577;957.469088075417;1028.50777632897;1085.52974845164;1198.57715001562;1327.61986838306;1384.641108266;1497.6897740635;158.092380159527;655.308883747206;656.29999212362;769.385592160459;940.446455528683;1011.48628712535;1068.50926960696;1180.57055486848;1181.554656766…	392424.2;241547.9;299739.8;109218.3;222831.1;5130802;445978;2158517;1396178;444808.8;587757.2;7477296;142784.4;255459.2;503535.9;25332.7;47225.2;409911.3;18798.1;184154.7;11807.9;51955.5;90270.8;757412.6;52702.1;25143;146948.5;13769.4;46124.4;168940.2;171674.5;107832.4;127059.6;83498.3;270367.3;566677.7;13635.7;13857.9;40653.4;21803;8237.1;18083.9;14663.3;7283.5	75;4377;4881;7231;7604;10470;13023;24946;29420;34660;35187;38347	72	PubMed:687591	_DGSP(hy)GEP(hy)GANGLP(hy)GAAGER_;_GEDGKDGSP(hy)GEP(hy)GANGLP(hy)GAAGER_;_GEAGIP(hy)GVP(hy)GAKGEDGKDGSP(hy)GEP(hy)GANGLP(hy)GAAGER_							0
COL3A1	sp|P02461|CO3A1_HUMAN	P02461	479	P02461_479	P02461_479	sp	Collagen alpha-1(III) chain	>sp|P02461|CO3A1_HUMAN Collagen alpha-1(III) chain OS=Homo sapiens OX=9606 GN=COL3A1 PE=1 SV=4;>P04258 SWISS-PROT:P04258 (Bos taurus) Similar to Collagen alpha 1(III) chain	12	35188	1,uniprot	0.688405	GEDGKDGSPGEPGANGLPGAAGER	_GEDGKDGSP(hy)GEP(hy)GANGLP(hy)GAAGER_	462	485	18	470;473;479	1.0;1.0;1.0;1.0;1.0;1.0;1.0;1.0;1.0;1.0;1.0;1.0	y1;y3;y4;y5;y6;y7;y8;y9;y10;y11;y12;y13;y16;y1-NH3;y7-NH3;y10-NH3;y11-NH3;y12-NH3;y13-H2O;y13-NH3;y16-NH3;a2;b2;b3;b4;b5;b5-H2O;b5-NH3;b6;b6-H2O;b7;b7-H2O;b8;b8-H2O;b9;b9-H2O;b10;b10-H2O;b11;b11-H2O;b12;b13;b13-H2O;b14;b14-H2O;b16;b16-H2O;b16-NH3;b17;b17-NH3;b14(2+)	175.118859437936;361.182692912835;432.220124814227;503.257109975817;560.278051171548;673.325915071963;786.410244659442;843.431189664347;957.475228049134;1028.51199491966;1085.53357858247;1198.57401785842;1497.68584908111;158.092162991333;656.300816699541;940.444211837785;1011.47613694303;1068.51143971393;1180.57025964913;1181.55430639739;1480.6758478036;159.076266823174;187.071149623391;302.09833…	76307.5;32878.3;53540.8;44990.7;147246;1889393;110914.7;321598.5;115259.2;20379.3;39024;396835.5;8422.7;9334.9;70151.8;44513.5;9232.4;17774.6;3491.7;102287.6;7495.3;73917.5;76611.1;19937.2;11535.6;21405.7;15095.1;11662.9;48165.6;26646.4;23806.9;5316.5;164081.1;113777.8;69173;20646;76179.1;20118.4;338832.6;94118;14084.3;38788.1;4956.4;26072.9;8265.2;36494.5;3692.5;19379.6;5161.8;3495;7080	76;4378;4882;7232;7605;10471;13024;24947;29421;34661;35188;38348	73	PubMed:687591	_DGSP(hy)GEP(hy)GANGLP(hy)GAAGER_;_GEDGKDGSP(hy)GEP(hy)GANGLP(hy)GAAGER_;_GEAGIP(hy)GVP(hy)GAKGEDGKDGSP(hy)GEP(hy)GANGLP(hy)GAAGER_							0
COL3A1	sp|P02461|CO3A1_HUMAN	P02461	512	P02461_512	E7ENY8_512;P02461_512	sp	Collagen alpha-1(III) chain	>sp|P02461|CO3A1_HUMAN Collagen alpha-1(III) chain OS=Homo sapiens GN=COL3A1 PE=1 SV=4;>tr|E7ENY8|E7ENY8_HUMAN Collagen alpha-1(III) chain OS=Homo sapiens GN=COL3A1 PE=2 SV=1	25	56371	1,uniprot	6.70275	GAPGPAGPRGAAGEPGRDGVPGGPGMR	_GAP(hy)GPAGPRGAAGEP(hy)GRDGVPGGPGMR_	510	536	3	512;514;524;530;533	0.5465257195248707;0.5858706023822478;0.7874175368454822;0.8906996807040648;0.972607786523456;1.0;1.0;1.0;1.0;1.0;1.0;1.0;1.0;1.0;1.0;1.0;1.0;1.0;1.0;1.0;1.0;1.0;1.0;1.0;1.0	y1;y4;y6;y7;y9;y10;y13;y15;y21;y22;y23;y24;y25;y23-NH3;y25-NH3;y7(2+);y16(2+);a2;b2;b5;b24(2+)	175.120294822823;460.237930741557;574.273042352305;671.330254909834;827.408692421933;942.443994900696;1268.61898922365;1454.70607716876;1963.95783352954;2034.99534841954;2132.05251222516;2189.07004005457;2302.11994003738;2115.01866093625;2285.07259805996;336.169029921107;763.366469435572;101.071806225647;129.066582406694;396.189507622764;1034.5002677117	390061;94195.1;165200.5;880930.6;518864.1;110145.9;3943069;327288.3;4138800;4270487;3632618;1.629029E+07;2.479422E+07;249809.5;234261.7;878705;220186.5;1081821;513493.8;91661.9;364044.6	77;3439;3822;4389;5349;9220;9808;10455;11028;11547;16778;17431;18420;21548;24152;25423;27046;28738;31601;35979;46100;49834;51545;54985;56371	74	PubMed:687591	_GAP(hy)GPAGPR_;_GAP(hy)GPAGPRGAAGEP(hy)GRDGVP(hy)GGPGM(ox)R_;_GAP(hy)GPAGPRGAAGEPGRDGVPGGPGMR_;_GAP(hy)GPAGPRGAAGEP(hy)GRDGVPGGPGMR_;_GAP(hy)GPAGPRGAAGEP(hy)GRDGVPGGPGM(ox)R_							0
COL3A1	sp|P02461|CO3A1_HUMAN	P02461	290	P02461_290	E7ENY8_290;P02461_290	sp	Collagen alpha-1(III) chain	>sp|P02461|CO3A1_HUMAN Collagen alpha-1(III) chain OS=Homo sapiens GN=COL3A1 PE=1 SV=4;>tr|E7ENY8|E7ENY8_HUMAN Collagen alpha-1(III) chain OS=Homo sapiens GN=COL3A1 PE=2 SV=1	38	56396	1,uniprot	1.08012	GETGAPGLKGENGLPGENGAPGPMGPRGAPGER	_GETGAP(hy)GLKGENGLP(hy)GENGAP(hy)GPM(ox)GPRGAPGER_	276	308	15	281;290;296	0.9979108620776616;1.0;1.0;1.0;1.0;1.0;1.0;1.0;1.0;1.0;1.0;1.0;1.0;1.0;1.0;1.0;1.0;1.0;1.0;1.0;1.0;1.0;1.0;1.0;1.0;1.0;1.0;1.0;1.0;1.0;1.0;1.0;1.0;1.0;1.0;1.0;1.0;1.0	y1;y13;y14;y15;y16;y18;y19;y24;y13-NH3;y19-H2O;y19-NH3;y17(2+);y27(2+);a2;b2;b3;b5;b5-H2O;b13;b14;b14-NH3;b13(2+);b28(2+)	175.120088606883;1310.63207664093;1381.67997161404;1438.68926452298;1552.73630022175;1738.80154402624;1851.84646791193;2322.06630770393;1293.61364195127;1833.83675795711;1834.82668043001;841.390351414541;1310.63207664093;159.078009628984;187.072407251995;288.120846682928;416.179238921123;398.1687839434;1184.55387228611;1297.64007371692;1280.6289979033;592.784640935791;1310.63207664093	449664.3;4511553;623308;1555664;2139061;1184545;1.161907E+07;501244.9;344413.4;589139.7;532391.1;286476.7;4511553;222562;244901.3;45657.3;112777.3;110346.6;144929.9;719173.6;81936.7;51840.8;4511553	78;2781;3838;4410;5360;6072;8451;9239;10480;11037;11568;12519;13062;14176;16041;17452;19615;21575;22554;24169;25441;27064;28059;28755;30234;31099;32498;33573;35998;36760;38796;39689;40744;46134;49836;51575;55015;56396	75	PubMed:557335	_NGEKGETGAP(hy)GLKGENGLP(hy)GENGAP(hy)GPM(ox)GPR_;_GETGAP(hy)GLKGENGLP(hy)GENGAP(hy)GPMGPR_;_NGEKGETGAP(hy)GLKGENGLP(hy)GENGAP(hy)GPMGPR_;_GENGLP(hy)GENGAPGP(hy)M(ox)GPR_;_GENGLP(hy)GENGAPGPMGP(hy)R_;_GENGLP(hy)GENGAP(hy)GPMGPR_;_GENGLP(hy)GENGAP(hy)GPM(ox)GPR_;_GETGAP(hy)GLKGENGLP(hy)GENGAP(hy)GPM(ox)GPRGAPGER_;_GENGLP(hy)GENGAP(hy)GPMGP(hy)R_;_NGEKGETGAP(hy)GLKGENGLP(hy)GENGAPGPM(ox)GPR_							0
COL3A1	sp|P02461|CO3A1_HUMAN	P02461	296	P02461_296	E7ENY8_296;P02461_296	sp	Collagen alpha-1(III) chain	>sp|P02461|CO3A1_HUMAN Collagen alpha-1(III) chain OS=Homo sapiens GN=COL3A1 PE=1 SV=4;>tr|E7ENY8|E7ENY8_HUMAN Collagen alpha-1(III) chain OS=Homo sapiens GN=COL3A1 PE=2 SV=1	33	56397	1,uniprot	1.04275	GENGLPGENGAPGPMGPR	_GENGLP(hy)GENGAP(hy)GPMGPR_	285	302	12	290;296	0.2521645896626024;0.4768784891462357;0.4917446519674243;0.6475699836456871;0.7484345734327371;0.7755544839204722;0.8619409870963594;0.8794833262130698;0.9043168988029168;0.9582663635363726;0.960571412641914;0.9625706916769176;0.9883564267063248;0.9972273430547012;1.0;1.0;1.0;1.0;1.0;1.0;1.0;1.0;1.0;1.0;1.0;1.0;1.0;1.0;1.0;1.0;1.0;1.0;1.0	y1;y2;y3;y4;y5;y6;y7;y8;y9;y10;y12;y13;y7-NH3;y13-NH3;y6(2+);a2;b2;b4;b6;b8;b8-NH3;b10;b10-NH3	175.120172761728;272.17333324338;329.194876997713;460.235438530955;557.289795912115;614.310278082732;727.358405306166;798.396124981538;855.419141032076;969.460669211785;1155.5230487631;1268.57106576922;710.330681697191;1251.56095905674;307.657059907334;159.077697852828;187.072513034365;358.137944165867;584.263943490048;770.336269126494;753.308181959716;941.404829190114;924.381572210806	211796.5;161537.7;1486395;978313.6;6916448;4205837;4.214265E+07;1018853;1673883;936785.2;175996.5;2076225;1328854;1108267;126940.4;1237200;1873257;867226;199269;107966.5;118260.7;1094732;590452.1	79;2782;3839;4411;6073;9240;10481;12520;13063;14177;16042;17453;19616;21576;22555;24170;25442;27065;28060;28756;30235;32499;33574;35999;36761;38797;39690;40745;46135;49837;51576;55016;56397	76	PubMed:557335	_GETGAP(hy)GLKGENGLP(hy)GENGAP(hy)GPMGPR_;_NGEKGETGAP(hy)GLKGENGLP(hy)GENGAP(hy)GPMGPR_;_GETGAP(hy)GLKGENGLP(hy)GENGAP(hy)GPMGP(hy)R_;_GENGLP(hy)GENGAP(hy)GPMGPR_;_GENGLP(hy)GENGAP(hy)GPM(ox)GPR_;_GETGAP(hy)GLKGENGLP(hy)GENGAP(hy)GPM(ox)GPR_;_GENGLP(hy)GENGAP(hy)GPMGP(hy)R_							0
COL3A1	sp|P02461|CO3A1_HUMAN	P02461	1040	P02461_1040	P02461_1040	sp	Collagen alpha-1(III) chain	>sp|P02461|CO3A1_HUMAN Collagen alpha-1(III) chain OS=Homo sapiens OX=9606 GN=COL3A1 PE=1 SV=4;>P04258 SWISS-PROT:P04258 (Bos taurus) Similar to Collagen alpha 1(III) chain	7	34681	1,uniprot	0.798332	GENGSPGAPGAPGHPGPPGPVGPAGK	_GENGSP(hy)GAPGAP(hy)GHPGPP(hy)GPVGPAGK_	1035	1060	6	1040;1043;1046;1049;1052	1.0;1.0;1.0;1.0;1.0;1.0;1.0	y1;y2;y4;y5;y7;y9;y10;y11;y12;y15;y17;y18;y19;y20;y21;y22;y23;y4-NH3;y16(2+);a2;b2	147.112597511799;204.133113923219;372.223489034058;429.243929260865;625.365979031669;795.436446920078;892.488758632311;949.504028629379;1046.56047974659;1353.68946941799;1481.7489150045;1578.80065767163;1649.83513201174;1706.86050250718;1819.90724570774;1906.93873062112;1963.95818266215;355.196749156744;712.868430491005;159.076055341712;187.070883813769	3311;5138.3;12318.2;23901.6;4461.8;10855.2;33907.2;10286.5;169558.4;94807.2;29069.3;675014.3;42020.1;63210.3;654276.8;46311.4;21934.8;10589.5;4292.4;25592.1;38593.7	80;4395;4883;7241;10463;13041;34681	77	PubMed:7016180	_GDRGENGSP(hy)GAPGAP(hy)GHP(hy)GPP(hy)GPVGPAGK_;_GDRGENGSP(hy)GAPGAP(hy)GHPGPPGPVGP(hy)AGK_;_GENGSP(hy)GAP(hy)GAP(hy)GHP(hy)GPP(hy)GPVGPAGK_;_GENGSP(hy)GAP(hy)GAPGHP(hy)GPP(hy)GPVGPAGK_;_GENGSP(hy)GAPGAP(hy)GHP(hy)GPP(hy)GPVGPAGK_;_GENGSP(hy)GAPGAP(hy)GHPGPP(hy)GPVGPAGK_							0
COL3A1	sp|P02461|CO3A1_HUMAN	P02461	1043	P02461_1043	P02461_1043	sp	Collagen alpha-1(III) chain	>sp|P02461|CO3A1_HUMAN Collagen alpha-1(III) chain OS=Homo sapiens OX=9606 GN=COL3A1 PE=1 SV=4;>P04258 SWISS-PROT:P04258 (Bos taurus) Similar to Collagen alpha 1(III) chain	6	13042	1,uniprot	0.648696	GDRGENGSPGAPGAPGHPGPPGPVGPAGK	_GDRGENGSP(hy)GAP(hy)GAP(hy)GHP(hy)GP(hy)PGPVGPAGK_	1032	1060	12	1040;1043;1046;1049;1052	0.5484210526315789;0.6628834976996288;0.6718984510497621;0.7583526727678372;1.0;1.0	y2;y4;y5;y10;y11;y12;y15;y16;y17;y18;y19;y20;y21;y22;b5;b6;b7;b8;b8-H2O;b8-NH3;b9;b10;b11;b11-H2O;b11-NH3;b12;b14;b7(2+);b13(2+)	204.13507747416;372.22438085297;429.244924469983;892.489752950875;949.507775958961;1062.557735297;1369.68438690187;1440.71706364952;1497.74458242371;1610.79049745685;1681.82841624754;1738.85282803547;1851.89748469918;1938.93053039764;515.218648688951;629.263924889376;686.284764087429;773.317225926523;755.306560531814;756.286796659195;886.363121172081;943.384850577946;1014.42241050597;996.41475384…	36300.1;49188.2;181150.8;543183.1;44767.1;2061065;2472912;337584.1;1423353;3.462474E+07;1125476;1224536;1.159772E+07;103931;36586.5;94832.1;288688.8;4147943;469247.9;227082.8;227740.1;1949506;5743765;74862.6;978336.5;209548;71839;49093.5;86726.7	81;4396;4884;7242;13042;34682	78	PubMed:7016180	_GDRGENGSP(hy)GAP(hy)GAP(hy)GHP(hy)GP(hy)PGPVGPAGK_;_GENGSP(hy)GAP(hy)GAP(hy)GHP(hy)GPPGP(hy)VGPAGK_;_GENGSP(hy)GAP(hy)GAP(hy)GHP(hy)GPP(hy)GPVGPAGK_							0
COL3A1	sp|P02461|CO3A1_HUMAN	P02461	1046	P02461_1046	P02461_1046	sp	Collagen alpha-1(III) chain	>sp|P02461|CO3A1_HUMAN Collagen alpha-1(III) chain OS=Homo sapiens OX=9606 GN=COL3A1 PE=1 SV=4;>P04258 SWISS-PROT:P04258 (Bos taurus) Similar to Collagen alpha 1(III) chain	7	4885	1,uniprot	0.134612	GENGSPGAPGAPGHPGPPGPVGPAGK	_GENGSP(hy)GAP(hy)GAP(hy)GHP(hy)GPP(hy)GPVGPAGK_	1035	1060	12	1040;1043;1046;1049;1052	0.03449982436012577;0.6628834976996288;0.9950206499203568;1.0;1.0;1.0;1.0	y1;y2;y4;y5;y7;y8;y9;y10;y11;y12;y13;y14;y15;y16;y17;y18;y19;y20;y21;y22;y1-NH3;y13-NH3;y17(2+);y23(2+);a2;b2;b3;b3-H2O;b4;b5;b5-H2O;b5-NH3;b8;b8-H2O;b8-NH3	147.112848164697;204.13409776867;372.223443213117;429.24491066648;625.365238531804;682.388206294222;795.43750223263;892.487123064004;949.511261447269;1062.55747306495;1199.61220173522;1256.63655770008;1369.68399916801;1440.72286545257;1497.74016592362;1610.79095207047;1681.83331706966;1738.84567073001;1851.89611545815;1938.92792935342;130.086220671731;1182.56742885203;749.378528766709;998.4692873…	15677.4;30817.9;37379.1;89048.8;14003.7;10901.1;22051.3;25528.9;27318;371735.7;45064.9;12442.7;269664.1;21291.5;7759.2;512711.2;50485.5;47535.9;375856.7;22017.4;9709.9;15510.1;11616.8;9455.3;27404.4;48815.6;21109.3;15649.8;17166.8;24377.3;32032.1;32471.3;10976.2;15809.5;9454.8	82;4397;4885;7243;10464;13043;34683	79	PubMed:7016180	_GDRGENGSP(hy)GAPGAP(hy)GHP(hy)GPP(hy)GPVGPAGK_;_GENGSP(hy)GAP(hy)GAP(hy)GHP(hy)GPPGP(hy)VGPAGK_;_GENGSP(hy)GAP(hy)GAP(hy)GHP(hy)GPP(hy)GPVGPAGK_;_GENGSP(hy)GAP(hy)GAP(hy)GHPGPP(hy)GPVGPAGK_;_GDRGENGSP(hy)GAP(hy)GAP(hy)GHPGPPGP(hy)VGPAGK_;_GENGSP(hy)GAPGAP(hy)GHPGPP(hy)GPVGPAGK_							0
COL3A1	sp|P02461|CO3A1_HUMAN	P02461	1049	P02461_1049	P02461_1049	sp	Collagen alpha-1(III) chain	>sp|P02461|CO3A1_HUMAN Collagen alpha-1(III) chain OS=Homo sapiens OX=9606 GN=COL3A1 PE=1 SV=4;>P04258 SWISS-PROT:P04258 (Bos taurus) Similar to Collagen alpha 1(III) chain	7	7244	1,uniprot	1.10868	GDRGENGSPGAPGAPGHPGPPGPVGPAGK	_GDRGENGSP(hy)GAPGAP(hy)GHP(hy)GPPGP(hy)VGPAGK_	1032	1060	18	1040;1043;1046;1049;1052	0.6628834976996288;0.7395219653525502;0.8336637457034763;1.0;1.0;1.0;1.0	y1;y2;y4;y5;y9;y10;y11;y12;y15;y18;y10(2+);y12(2+);y15(2+);b11;b14;b16;b17;b17(2+)	147.112927511619;204.134362221943;372.223336543402;429.246020131254;795.43592774999;892.488374841755;949.511137607163;1062.55564130216;1369.69051309649;1594.79658595975;446.748051741418;531.782885787728;685.351453028114;1014.42182931808;1239.53361655325;1409.61374619559;1546.66804623107;773.835691963706	1910.8;7741.6;8095.6;10870.8;5562.4;21854.4;8452.9;40754.6;6313.5;19636.3;7481.8;3873.6;4281.2;31046.4;15046.7;9323.2;8511.6;2723	83;4398;4886;7244;10465;13044;34684	80	PubMed:7016180	_GDRGENGSP(hy)GAPGAP(hy)GHP(hy)GPPGP(hy)VGPAGK_;_GDRGENGSP(hy)GAPGAP(hy)GHP(hy)GPP(hy)GPVGPAGK_;_GENGSP(hy)GAP(hy)GAP(hy)GHP(hy)GPPGP(hy)VGPAGK_;_GENGSP(hy)GAP(hy)GAP(hy)GHP(hy)GPP(hy)GPVGPAGK_;_GDRGENGSP(hy)GAPGAP(hy)GHP(hy)GP(hy)PGPVGPAGK_;_GENGSP(hy)GAP(hy)GAPGHP(hy)GPP(hy)GPVGPAGK_;_GENGSP(hy)GAPGAP(hy)GHP(hy)GPP(hy)GPVGPAGK_							0
COL3A1	sp|P02461|CO3A1_HUMAN	P02461	1052	P02461_1052	P02461_1052	sp	Collagen alpha-1(III) chain	>sp|P02461|CO3A1_HUMAN Collagen alpha-1(III) chain OS=Homo sapiens OX=9606 GN=COL3A1 PE=1 SV=4;>P04258 SWISS-PROT:P04258 (Bos taurus) Similar to Collagen alpha 1(III) chain	4	13045	1,uniprot	0.500331	GDRGENGSPGAPGAPGHPGPPGPVGPAGK	_GDRGENGSP(hy)GAPGAP(hy)GHPGPP(hy)GPVGPAGK_	1032	1060	21	1040;1043;1046;1049;1052	0.4630605792397086;0.8050454264796684;0.9014334446052891;0.9655001756398742	y4;y5;y7;y8;y9;y10;y11;y12;y15;y18;y27;b3;b5;b8;b11;b14;b16;b17;b19;b24;b25	372.223889058256;429.244876407515;625.364241174407;682.390989576368;795.435852567946;892.487691818024;949.509722413181;1046.56215287254;1353.6852661555;1578.80895699653;2420.15506620721;329.158088022245;515.219593820384;773.317594774517;1014.42617552141;1239.53867538386;1409.6224632254;1546.65915106566;1700.73904050383;2163.9709605005;2221.00989122308	5119.7;12768.4;8903.9;6805.7;12767.5;47344.2;8678.3;119217.3;22519.9;8394.6;6893.9;3142.4;7518.2;2858.9;17241.6;16677.7;3006.1;45617.2;2971;15334.8;7085.9	84;4399;10466;13045	81	PubMed:7016180	_GENGSP(hy)GAP(hy)GAPGHP(hy)GPP(hy)GPVGPAGK_;_GDRGENGSP(hy)GAPGAP(hy)GHP(hy)GPP(hy)GPVGPAGK_;_GDRGENGSP(hy)GAPGAP(hy)GHPGPP(hy)GPVGPAGK_;_GENGSP(hy)GAP(hy)GAP(hy)GHP(hy)GPP(hy)GPVGPAGK_							0
COL3A1	sp|P02461|CO3A1_HUMAN	P02461	746	P02461_746	E7ENY8_746;P02461_746	sp	Collagen alpha-1(III) chain	>sp|P02461|CO3A1_HUMAN Collagen alpha-1(III) chain OS=Homo sapiens OX=9606 GN=COL3A1 PE=1 SV=4	56	85	1,uniprot	0.713478	GEPGGPGADGVPGK	_GEP(hy)GGP(hy)GADGVPGK_	744	757	3	746;749;755	0.4256723544694895;0.5253060928345556;0.525639923488577;0.8054959727716882;0.8099388738599982;0.8438532965730408;0.8644930628098929;0.8875217614044064;0.9207817977645671;0.9417957807744768;0.9429528762313336;0.9627882740588092;0.9664984409531626;0.9842452988941476;0.98686610509294;0.9896705586972376;0.9937451950189136;0.9937535789659884;0.996761385665364;1.0;1.0;1.0;1.0;1.0;1.0;1.0;1.0;1.0;1.0;1.…	y1;y2;y3;y5;y6;y7;y8;y9;y10;y11;y12;y1-NH3;y10(2+);a2;b2;b4;b4-H2O;b5;b5-H2O;b7;b7-H2O;b10(2+)	147.112686871903;204.13423941813;301.186994383411;457.276818568083;572.30298378132;643.344765795093;700.361541581324;813.409858324178;870.432158529897;927.453965637927;1040.50012482682;130.086061292342;435.720196639445;159.076289571935;187.07131954731;357.140071781752;339.128122718047;414.162432682185;396.149223168766;584.230149497313;566.217209199329;414.162432682185	12029.8;19968.3;108094.4;7596.5;4158.6;1225.9;6071;29732.5;11027.1;19434.5;52359.1;4653.4;3324.3;20235.6;12239.9;4921.5;1158.5;8698.5;3019.9;11636.9;3823.5;8698.5	85;261;2772;3442;3840;4393;5353;6062;6906;7238;7619;8438;9241;9813;10461;11551;12000;12505;13064;13602;14163;16028;16782;17441;18425;19602;20657;21561;22539;24160;25432;26388;27051;28046;28746;29432;30227;31092;31610;32522;33568;34691;35185;35991;36754;37728;38787;39670;40210;40737;41634;46117;49838;51557;54998;56384	82	PubMed:6246925	_GEP(hy)GGP(hy)GADGVPGKDGPR_;_GEP(hy)GGP(hy)GADGVP(hy)GK_;_GDKGEP(hy)GGPGADGVPGK_;_GDKGEP(hy)GGP(hy)GADGVPGKDGPR_;_GGLGSPGP(hy)KGDKGEP(hy)GGPGADGVPGK_;_GGLGSP(hy)GP(hy)KGDKGEP(hy)GGPGADGVP(hy)GK_;_GEP(hy)GGP(hy)GADGVPGK_;_GEP(hy)GGPGADGVP(hy)GK_;_GDKGEP(hy)GGPGADGVPGKDGPR_;_GDKGEP(hy)GGP(hy)GADGVPGK_;_GEP(hy)GGPGADGVPGK_;_GGLGSP(hy)GP(hy)KGDKGEP(hy)GGPGADGVPGK_;_GEP(hy)GGPGADGVPGKDGPR_							0
COL3A1	sp|P02461|CO3A1_HUMAN	P02461	749	P02461_749	P02461_749;E7ENY8_749	sp	Collagen alpha-1(III) chain	>sp|P02461|CO3A1_HUMAN Collagen alpha-1(III) chain OS=Homo sapiens OX=9606 GN=COL3A1 PE=1 SV=4	52	14164	1,uniprot	1.39395	GDKGEPGGPGADGVPGKDGPR	_GDKGEP(hy)GGP(hy)GADGVP(hy)GKDGPR_	741	761	9	746;749;755	0.03040433153685985;0.10246365936374506;0.11847378877369112;0.15511258950605186;0.16040927649375325;0.17061644372111645;0.18192427039202294;0.19908099554160785;0.20307163000095804;0.2247352021293709;0.22619331689512245;0.2347959712792261;0.2371649882813293;0.2434663014512363;0.2438165528839383;0.24519150240081994;0.2570553218823633;0.28121150029891456;0.283065404738797;0.28478360100006905;0.28982…	y1;y3;y4;y6;y7;y9;y10;y11;y12;y13;y14;y15;y16;y6(2+);y9(2+);b2;b5;b7;b7-H2O;b8;b8-H2O;b6(2+)	175.119163990471;329.192438293898;444.221455459203;629.339481274828;742.382949388663;898.47249048277;1013.49656531422;1084.53189729315;1141.55679017111;1254.60341784302;1311.62451794307;1368.64294203211;1481.69296560801;315.166183416193;449.739948304537;173.055288263856;487.214177474554;657.282347512577;639.27504910068;714.304040859199;696.291951340277;300.633131989189	1130.1;13259.8;4337.3;1450.7;117197.1;6121.8;24638;13295.4;53615.4;323709;22425.7;9252.5;22768.2;2450.5;9144.9;1432.2;16026.4;37943.2;1423.1;74887.7;7730.1;5019.3	86;262;2773;3443;3841;4394;5354;6063;6907;7239;7620;8439;9242;9814;10462;11552;12001;12506;13065;13603;14164;16029;16783;17442;18426;19603;20658;21562;22540;24161;25433;26389;27052;28047;28747;29433;30228;31093;31611;34692;35992;36755;37729;38788;39671;40211;40738;41635;46118;51558;54999;56385	83	PubMed:6246925	_GGLGSP(hy)GPKGDKGEP(hy)GGP(hy)GADGVPGK_;_GEP(hy)GGP(hy)GADGVPGKDGPR_;_GEP(hy)GGP(hy)GADGVP(hy)GK_;_GDKGEP(hy)GGP(hy)GADGVPGKDGPR_;_GEP(hy)GGP(hy)GADGVPGK_;_GGLGSP(hy)GP(hy)KGDKGEP(hy)GGP(hy)GADGVPGK_;_GEP(hy)GGP(hy)GADGVPGKDGP(hy)R_;_GDKGEP(hy)GGP(hy)GADGVP(hy)GKDGPR_;_GDKGEP(hy)GGP(hy)GADGVPGK_;_GGLGSP(hy)GPKGDKGEP(hy)GGP(hy)GADGVP(hy)GK_;_GGLGSP(hy)GP(hy)KGDKGEP(hy)GGP(hy)GADGVP(hy)GK_;_GDKGEP…							0
COL3A1	sp|P02461|CO3A1_HUMAN	P02461	755	P02461_755	P02461_755;E7ENY8_755	sp	Collagen alpha-1(III) chain	>sp|P02461|CO3A1_HUMAN Collagen alpha-1(III) chain OS=Homo sapiens OX=9606 GN=COL3A1 PE=1 SV=4	36	21563	1,uniprot	3.10189	GGLGSPGPKGDKGEPGGPGADGVPGK	_GGLGSP(hy)GPKGDKGEP(hy)GGPGADGVP(hy)GK_	732	757	24	737;739;746;749;755	0.009331616158257424;0.01177034574912842;0.03553837278197342;0.03689375444599008;0.03737909413384475;0.041077356480054665;0.04208351170389228;0.045761607929423465;0.05406967610067706;0.060427211424617176;0.06275244005292471;0.06462292385921846;0.10005682031668807;0.1052699420227847;0.1082300228228781;0.11943444746243252;0.12525916025373107;0.1252833200281568;0.14261376673752715;0.1519431841402270…	y1;y2;y3;y5;y6;y9;y10;y11;y12;y14;y15;y1-NH3;b2;b3;b4;b5;b5-H2O;b6;b7;b11;b12;b14;b14-NH3;b17	147.112872846293;204.134238968941;317.182074246921;473.272330807403;588.300510152414;813.412397829374;870.434225541005;927.452943202916;1040.50203805878;1226.57472997173;1354.64320140188;130.086228910386;115.050409516466;228.134428821734;285.155923289732;372.187911168647;354.177816982305;485.237061751918;542.257791176996;939.460942771521;1067.55306736747;1253.61228448813;1236.6074645498;1480.7098…	56832.9;76362.6;162691.2;7140.4;3075.6;17407.3;3097.3;15659.6;71504.2;3620.2;3640.6;24964.8;4021.3;14888.9;13304.5;22236;16947.3;8258.6;3785;14581.4;7841.9;55202.4;2919.6;5468.1	87;2774;3842;5355;6064;6908;7240;8440;9243;11553;12507;13066;13604;14165;16030;17443;18427;19604;20659;21563;22541;24162;25434;28048;28748;29434;30229;31094;35993;38789;39672;40739;46119;51559;55000;56386	84	PubMed:6246925	_GDKGEP(hy)GGPGADGVP(hy)GK_;_GEP(hy)GGP(hy)GADGVP(hy)GK_;_GGLGSP(hy)GP(hy)KGDKGEP(hy)GGPGADGVP(hy)GK_;_GDKGEP(hy)GGP(hy)GADGVP(hy)GKDGPR_;_GDKGEP(hy)GGP(hy)GADGVPGK_;_GGLGSP(hy)GPKGDKGEP(hy)GGP(hy)GADGVP(hy)GK_;_GGLGSP(hy)GPKGDKGEP(hy)GGPGADGVP(hy)GK_;_GGLGSP(hy)GP(hy)KGDKGEP(hy)GGP(hy)GADGVP(hy)GK_;_GDKGEP(hy)GGPGADGVP(hy)GKDGPR_;_GEP(hy)GGPGADGVP(hy)GK_;_GDKGEP(hy)GGP(hy)GADGVP(hy)GK_							0
COL3A1	sp|P02461|CO3A1_HUMAN	P02461	1072	P02461_1072	P02461_1072	sp	Collagen alpha-1(III) chain	>sp|P02461|CO3A1_HUMAN Collagen alpha-1(III) chain OS=Homo sapiens GN=COL3A1 PE=1 SV=4	36	46144	1	1.86135	SGDRGESGPAGPAGAPGPAGSRGAPGPQGPR	_SGDRGESGPAGP(hy)AGAP(hy)GPAGSRGAP(hy)GPQGPR_	1061	1091	12	1069;1072;1076;1078;1085;1087;1090	0.001672435735019128;0.0018043215726669048;0.0025443108830214877;0.0026530241984301928;0.007340917285699602;0.008863923104160723;0.011541334489208526;0.012496298318891548;0.014034986249533277;0.015664087457922218;0.016061893920736595;0.016792622265578882;0.016879705267814214;0.01740064051112173;0.020188938285225718;0.02068996546798196;0.0207673837438386;0.02103405064657281;0.021778828047368432;0.…	y1;y7;y9;y14;y16;y17;y18;y19;y20;y21;y22;y16-NH3;y20-NH3;y7(2+);y12(2+);y13(2+);y15(2+);y16(2+);b4;b9;b10;b10-H2O;b11;b11-H2O;b12;b13;b13-H2O;b14;b14-H2O;b15	175.119956227422;724.377874863694;852.433930660427;1320.68321162688;1490.75241574131;1561.79120511102;1618.81021436127;1689.84998066446;1802.89644583344;1859.91966116229;1930.96311752028;1473.72515951857;1785.88641466967;362.690800241129;576.798149012311;612.32121714782;689.363226851258;745.879589779243;416.192051361826;843.366803023165;914.400341584262;896.393858039751;971.422744025671;953.40734…	63758.9;191051.2;204164.1;2482914;2406701;3225986;1.327451E+07;4440702;1.538853E+07;5286207;1234265;2075917;275129.8;62535.5;182214.9;228918.9;934042.5;1.776552E+07;111076.7;584607.5;3571342;619888.8;7004964;687109.2;898261.1;783747.1;428618.6;1147415;309500.7;180476.7	88;2790;3850;6083;7254;8453;9250;10482;11038;11574;13072;13611;14183;16045;17463;19625;20670;21583;22563;24176;25449;27070;28066;28762;30240;33579;35191;36006;36766;37737;38798;39696;40752;46144;51587;56406	85		_GESGPAGPAGAP(hy)GP(hy)AGSR_;_GESGP(hy)AGP(hy)AGAPGPAGSR_;_SGDRGESGPAGP(hy)AGAPGP(hy)AGSR_;_GESGPAGP(hy)AGAPGP(hy)AGSR_;_SGDRGESGPAGP(hy)AGAP(hy)GPAGSRGAP(hy)GPQGPR_;_SGDRGESGPAGP(hy)AGAP(hy)GPAGSR_;_GESGPAGP(hy)AGAP(hy)GPAGSR_							0
COL3A1	sp|P02461|CO3A1_HUMAN	P02461	1076	P02461_1076	P02461_1076	sp	Collagen alpha-1(III) chain	>sp|P02461|CO3A1_HUMAN Collagen alpha-1(III) chain OS=Homo sapiens OX=9606 GN=COL3A1 PE=1 SV=4	60	4891	1,uniprot	2.42041	SGDRGESGPAGPAGAPGPAGSRGAPGPQGPR	_SGDRGESGPAGPAGAP(hy)GPAGSRGAPGPQGP(hy)R_	1061	1091	16	1069;1072;1076;1078;1085;1087;1090	0.04900287693519083;0.2730603776149984;0.2936971817059183;0.37987494713258574;0.4323250061044647;0.7694267397005221;0.775079551486647;0.8222742733282536;0.8643847394688725;0.900847845753246;0.9262949040513;0.926497356719606;0.9290026632512276;0.9423840414607904;0.9694050719728551;0.9705225728711568;0.9764480849537676;0.9773176199027394;0.9783656320766926;0.979310034532018;0.982746478700438;0.9843…	y1;y9;y13;y14;y15;y16;y17;y18;y19;y20;y21;y22;y16-NH3;b6;b8;b8-H2O;b10;b11;b11-H2O;b14;b15;b9(2+);b10(2+);b11(2+);b13(2+)	175.119037215305;852.439974549934;1223.6228984568;1320.6730639191;1377.70048090197;1490.74482648078;1561.79046182826;1618.80465127267;1689.83909831514;1786.89317522155;1843.91347237233;1914.95483992734;1473.71848152017;602.255334307394;746.306160479133;728.294589532318;914.398330769153;971.41673315134;953.404475979062;1196.51593146959;1267.56915857726;422.181831392863;457.700834213859;486.2103474…	34614.2;7138;17274.6;40770.5;224590.5;808092.9;80760.4;397468.2;210706;263105;139872.9;44800.9;36706.7;10134.9;66780.8;7051.5;61054.2;213669;28630.2;5967.9;19477.3;17698.7;14583.3;19768.9;12988.5	89;1676;2791;3851;4415;4891;5362;6084;7255;7621;7992;8454;9251;9820;10483;11039;11575;12008;12522;13073;13612;14184;16046;16790;17464;18433;19626;20671;21584;22564;23322;24177;24948;25450;26395;27071;28067;28763;29435;29742;30241;31101;31623;32505;33580;35192;36007;36767;37738;38367;38799;39697;40227;40753;41646;46145;49853;51588;55026;56407	86	PubMed:7016180	_SGDRGESGPAGPAGAP(hy)GPAGSRGAP(hy)GPQGPR_;_SGDRGESGPAGPAGAP(hy)GP(hy)AGSRGAPGPQGPR_;_GESGPAGPAGAP(hy)GPAGSR_;_SGDRGESGPAGPAGAP(hy)GPAGSRGAPGPQGP(hy)R_;_SGDRGESGPAGP(hy)AGAP(hy)GPAGSR_;_SGDRGESGPAGPAGAP(hy)GPAGSRGAPGP(hy)QGPR_;_GESGPAGP(hy)AGAP(hy)GPAGSR_;_SGDRGESGPAGPAGAP(hy)GPAGSR_							0
COL3A1	sp|P02461|CO3A1_HUMAN	P02461	359	P02461_359	P02461_359;E7ENY8_359	sp	Collagen alpha-1(III) chain	>sp|P02461|CO3A1_HUMAN Collagen alpha-1(III) chain OS=Homo sapiens OX=9606 GN=COL3A1 PE=1 SV=4	44	31107	1,uniprot	0.723792	GEVGPAGSPGSNGAPGQR	_GEVGPAGSP(hy)GSNGAP(hy)GQR_	351	368	9	359;365	nan;1.0;1.0;1.0;1.0;1.0;1.0;1.0;1.0;1.0;1.0;1.0;1.0;1.0;1.0;1.0;1.0;1.0;1.0;1.0;1.0;1.0;1.0;1.0;1.0;1.0;1.0;1.0;1.0;1.0;1.0;1.0;1.0;1.0;1.0;1.0;1.0;1.0;1.0;1.0;1.0;1.0;1.0;1.0	y1;y3;y4;y5;y6;y7;y8;y9;y10;y14;y4-NH3;y10-H2O;y15(2+);y16(2+);a2;b2;b3;b3-H2O;b4;b4-H2O;b6;b6-H2O;b8;b8-H2O	175.118893594484;360.199927240459;473.246426621768;544.283831864111;601.305810439998;715.350222742238;802.385101520733;859.418032514912;972.44912016383;1284.59147911463;456.219155163202;954.453953837687;671.31066451258;720.855830290602;159.076175813273;187.071266606723;286.139100500513;268.1296405641;343.161778541305;325.150875206543;511.252733582317;493.242243560251;655.306811634117;637.29358581…	30194.5;7233.7;225818.7;21100.7;66833.9;34071.4;31298.2;43666.5;86539.6;108929.5;43814.1;6494.2;58845.8;4661.7;15708.5;64003.4;15640.3;29855.4;18170.5;11301.4;21668.7;17446.5;30545.8;31770.5	90;2798;3856;5363;6091;7256;8460;9257;9821;10488;11040;11581;12527;13078;13613;14189;16052;16791;17472;18434;19633;20677;21590;22571;24185;25457;26399;27077;28072;28768;30247;31107;31628;32512;33587;35193;36013;36773;37744;38804;39704;46152;51595;56414	87	PubMed:557335	_GEVGPAGSP(hy)GSNGAP(hy)GQR_							0
COL3A1	sp|P02461|CO3A1_HUMAN	P02461	365	P02461_365	E7ENY8_365;P02461_365	sp	Collagen alpha-1(III) chain	>sp|P02461|CO3A1_HUMAN Collagen alpha-1(III) chain OS=Homo sapiens GN=COL3A1 PE=1 SV=4;>tr|E7ENY8|E7ENY8_HUMAN Collagen alpha-1(III) chain OS=Homo sapiens GN=COL3A1 PE=2 SV=1	44	51596	1,uniprot	0.385419	GEVGPAGSPGSNGAPGQR	_GEVGPAGSP(hy)GSNGAP(hy)GQR_	351	368	15	359;365	nan;1.0;1.0;1.0;1.0;1.0;1.0;1.0;1.0;1.0;1.0;1.0;1.0;1.0;1.0;1.0;1.0;1.0;1.0;1.0;1.0;1.0;1.0;1.0;1.0;1.0;1.0;1.0;1.0;1.0;1.0;1.0;1.0;1.0;1.0;1.0;1.0;1.0;1.0;1.0;1.0;1.0;1.0;1.0	y1;y3;y4;y5;y6;y7;y8;y9;y10;y11;y12;y13;y14;y1-NH3;y4-NH3;y7-NH3;y8-H2O;y8-NH3;y9-H2O;y9-NH3;y10-H2O;y10-NH3;y11-NH3;y12-H2O;y14-H2O;y17(2+);a2;b2;b3;b3-H2O;b4;b6;b6-H2O;b8;b8-H2O;b13;b13-H2O	175.120360105081;360.199883143764;473.249392313376;544.288348384774;601.308821527819;715.353325817725;802.384411461567;859.402951910378;972.454430419771;1059.48998397154;1116.51344120875;1187.54484363242;1284.60576456592;158.093765540319;456.223297336147;698.329459362229;784.371323802581;785.365800841743;841.393584311413;842.386504934091;954.441850146537;955.435308283252;1042.45699651874;1098.489…	1365608;946528.1;1.465242E+07;945578.5;2613276;1208006;488396.9;690310.3;4593786;212852.9;641764.2;262670.6;420331;129943.6;1210863;116372.5;48726.8;99436.1;76668.1;314626.7;461025.9;1968565;103147.1;289260.6;190386.5;99436.1;1313539;2675960;636167;372773.6;523291.1;530598.5;118211.4;381673.8;529315.2;342980;174788	91;2799;3857;5364;6092;7257;8461;9258;9822;10489;11041;11582;12528;13079;13614;14190;16053;16792;17473;18435;19634;20678;21591;22572;24186;25458;26400;27078;28073;28769;30248;31108;31629;32513;33588;35194;36014;36774;37745;38805;39705;46153;51596;56415	88	PubMed:557335	_GEVGPAGSP(hy)GSNGAP(hy)GQR_							0
COL3A1	sp|P02461|CO3A1_HUMAN	P02461	599	P02461_599	E7ENY8_599;P02461_599	sp	Collagen alpha-1(III) chain	>sp|P02461|CO3A1_HUMAN Collagen alpha-1(III) chain OS=Homo sapiens OX=9606 GN=COL3A1 PE=1 SV=4	53	7258	1,uniprot	1.19165	GGPGGPGPQGPPGK	_GGP(hy)GGP(hy)GPQGPP(hy)GK_	597	610	3	599;602;604;607;608	0.7105447875038606;0.9057947596709772;0.9836003886910006;0.9849802842930327;0.9872658885634332;0.9881985192001279;0.9916237474442574;1.0;1.0;1.0;1.0;1.0;1.0;1.0;1.0;1.0;1.0;1.0;1.0;1.0;1.0;1.0;1.0;1.0;1.0;1.0;1.0;1.0;1.0;1.0;1.0;1.0;1.0;1.0;1.0;1.0;1.0;1.0;1.0;1.0;1.0;1.0;1.0;1.0;1.0;1.0;1.0;1.0;1.0;1.0;1.0;1.0;1.0	y1;y2;y3;y4;y5;y7;y8;y9;y10;y11;y12;y7-NH3;y7(2+);y8(2+);y9(2+);y10(2+);y13(2+);b3;b4;b5;b6;b6(2+)	147.113461680073;204.135033184618;317.182573862507;414.235832743349;471.257289818499;696.368095530656;753.388369401401;866.437870226657;923.461198248973;980.481123372657;1093.5284233544;679.348371674087;348.691003650307;377.198479320028;433.723224697829;462.235965697523;575.773736516809;228.098066980823;285.11909620729;342.140916108923;455.188726292719;228.098066980823	2231.5;903.5;8468.3;13046.6;11045.7;5263.5;3917.1;16433.2;9359.9;11428.3;12773.5;801.1;1993.5;753.2;2508.8;895.6;875.1;5608.4;3818.4;6160.2;780.2;5608.4	92;266;2805;3449;3863;4427;5365;6096;6912;7258;7622;8468;9263;9825;10495;11043;11587;12010;12534;13085;13617;14198;16056;16793;17484;18438;19641;20681;21597;22578;24194;24950;25465;26401;27085;28080;28775;29441;30258;31112;31635;32523;33594;36022;36781;37751;38813;39711;40767;46154;51597;55033;56416	89	PubMed:687591	_GGP(hy)GGPGP(hy)QGPP(hy)GK_;_GGP(hy)GGP(hy)GPQGPPGK_;_GGP(hy)GGP(hy)GPQGP(hy)P(hy)GK_;_GGP(hy)GGPGPQGP(hy)PGK_;_GGP(hy)GGP(hy)GPQGPP(hy)GK_;_GGP(hy)GGPGPQGPPGK_;_GGP(hy)GGPGPQGPP(hy)GK_							0
COL3A1	sp|P02461|CO3A1_HUMAN	P02461	602	P02461_602	E7ENY8_602;P02461_602	sp	Collagen alpha-1(III) chain	>sp|P02461|CO3A1_HUMAN Collagen alpha-1(III) chain OS=Homo sapiens OX=9606 GN=COL3A1 PE=1 SV=4	53	36023	1,uniprot	1.4065	GNDGAPGKNGERGGPGGPGPQGPPGK	_GNDGAP(hy)GKNGERGGP(hy)GGP(hy)GPQGPP(hy)GK_	585	610	18	599;602;604;607;608	0.5796591451487614;0.6862345215210625;0.8098879947580728;0.8190645985644788;0.8802199307393853;0.9003515787304442;0.9428169020373808;0.9473656414652909;0.9484847902973802;0.9547063486853732;0.9576983604300056;0.9653537376344944;0.9697893602340556;0.9724926095173226;0.972624629597768;0.9791485659999092;0.9820417851340288;0.9822377594839052;0.98312700441813;0.988866064886536;0.9902767834040344;0.99…	y1;y2;y3;y4;y6;y7;y8;y9;y14;y18;y19;y21;y1-NH3;y2-NH3;y6-NH3;y7-NH3;y9-NH3;y21-H2O;y19(2+);a2;b2;b2-NH3;b3;b3-NH3;b5;b5-NH3;b9;b13;b16;b17;b17-NH3;b18;b19	147.112787776933;204.134035548271;317.18180626321;414.234401620114;599.314673328463;696.367078238264;753.388415347462;866.435081637456;1207.56030831651;1663.7461881523;1791.87782406297;1961.94181824947;130.086098525863;187.107686923542;582.287262175564;679.341158113954;849.413617491722;1943.9245079248;896.445091817446;144.076567330171;172.071700632889;155.045181970438;287.098347144612;270.0719441…	5728.4;6168.8;20163;30658.1;6525.3;41026.2;17213.8;23850;373.9;10851.5;1592.2;33425.1;4357.7;486.2;12332.5;5868.2;2505.9;8998.2;1047.1;757.4;7184.8;4697.5;4125.6;4028;4903.8;6307.1;1830.2;494.8;3466.1;36230;9141.8;1967.8;22639.8	93;267;2806;3450;3864;4428;5366;6097;6913;7259;7623;8469;9264;9826;10496;11044;11588;12011;12535;13086;13618;14199;16057;16794;17485;18439;19642;20682;21598;22579;24195;24951;25466;26402;27086;28081;28776;29442;30259;31113;31636;32524;33595;36023;36782;37752;38814;39712;40768;46155;51598;55034;56417	90	PubMed:687591	_GGP(hy)GGPGP(hy)QGPPGK_;_GGPGGP(hy)GPQGPP(hy)GK_;_GGP(hy)GGP(hy)GPQGPPGK_;_GGP(hy)GGP(hy)GPQGP(hy)P(hy)GK_;_GNDGAP(hy)GKNGERGGP(hy)GGP(hy)GPQGPP(hy)GK_;_GGP(hy)GGP(hy)GPQGPP(hy)GK_;_NGERGGP(hy)GGP(hy)GPQGPP(hy)GK_							0
COL3A1	sp|P02461|CO3A1_HUMAN	P02461	608	P02461_608	E7ENY8_608;P02461_608	sp	Collagen alpha-1(III) chain	>sp|P02461|CO3A1_HUMAN Collagen alpha-1(III) chain OS=Homo sapiens OX=9606 GN=COL3A1 PE=1 SV=4	53	11045	1,uniprot	0.726481	GGPGGPGPQGPPGK	_GGP(hy)GGP(hy)GPQGPP(hy)GK_	597	610	12	599;602;604;607;608	0.7772009854926187;0.7909624311901572;0.8098879947580728;0.8886490189061159;0.9538044207934704;0.9547063486853732;0.9555510134739476;0.9684834455262692;0.9782618284031188;0.9802120233406192;0.9865116855367978;0.988866064886536;0.9902767834040344;0.990304040329823;0.9907853127962948;0.9909500467997814;0.9918949500687912;0.994225241020682;0.995322322230352;0.9974276112727359;0.99791679758656;1.0;1.…	y1;y2;y3;y4;y5;y6;y7;y8;y9;y10;y11;y12;y1-NH3;b2;b3;b4;b5;b6;b7;b10;b6(2+)	147.113035441378;204.134614440869;317.182372972751;414.235035499501;471.257111224204;599.31623392521;696.36918437287;753.38831671489;866.436748026949;923.461054521464;980.480001141127;1093.52536519266;130.086627814587;115.050276095863;228.098132353047;285.11931027663;342.141365929416;455.188592695934;512.210919045511;794.348027180249;228.098132353047	3991.9;5110.4;5405.5;11068.2;9641.2;596.3;4623.6;3412.5;12174.5;5027.5;5505.7;322.4;1383.6;734.4;6736.2;3082.2;4309;498.2;345.1;743.4;6736.2	94;268;2808;3452;3865;4429;5367;6099;6915;7260;7624;8470;9265;9827;10497;11045;11589;12012;12536;13087;13619;14200;16059;16795;17487;18440;19644;20684;21599;22581;24196;24952;25468;26403;27087;28084;28777;29443;30260;31114;31637;32525;33596;36024;36783;37753;38815;39714;40769;46156;51599;55036;56418	91	PubMed:687591	_GGPGGPGPQGPP(hy)GK_;_GGP(hy)GGP(hy)GPQGPPGK_;_GGP(hy)GGP(hy)GPQGP(hy)P(hy)GK_;_GNDGAP(hy)GKNGERGGP(hy)GGP(hy)GPQGPP(hy)GK_;_GGP(hy)GGP(hy)GPQGPP(hy)GK_;_GGP(hy)GGPGPQGPPGK_;_NGERGGP(hy)GGP(hy)GPQGPP(hy)GK_;_GGP(hy)GGPGPQGPP(hy)GK_							0
COL3A1	sp|P02461|CO3A1_HUMAN	P02461	962	P02461_962	P02461_962	sp	Collagen alpha-1(III) chain	>sp|P02461|CO3A1_HUMAN Collagen alpha-1(III) chain OS=Homo sapiens OX=9606 GN=COL3A1 PE=1 SV=4	59	11047	1,uniprot	0.535553	GLAGPPGMPGPR	_GLAGP(hy)P(hy)GMP(hy)GPR_	957	968	6	961;962;965;967	0.599218940215806;0.7323869869181525;0.8438460973062414;0.9324961625885104;0.9375026063748454;0.9656553082413606;0.9755783189933016;0.996882347318638;0.9995983164523764;0.999672147240186;1.0;1.0;1.0;1.0;1.0;1.0;1.0;1.0;1.0;1.0;1.0;1.0;1.0;1.0;1.0;1.0;1.0;1.0;1.0;1.0;1.0;1.0;1.0;1.0;1.0;1.0;1.0;1.0;1.0;1.0;1.0;1.0;1.0;1.0;1.0;1.0;1.0;1.0;1.0;1.0;1.0;1.0;1.0;1.0;1.0;nan;1.0;nan;1.0	y1;y4;y5;y6;y7;y8;y9;y10;y1-NH3;y4-NH3;y8(2+);a2;b2;b3	175.119094191554;442.240619754469;573.28266213789;630.301962085962;743.350759741593;856.397959173047;913.418611288588;984.456598996913;158.092555825112;425.214051797744;428.702944775541;143.117951239183;171.112994002814;242.149720743702	8638.1;14131.9;1896.8;9080.5;27002.8;21900.6;17837.3;13255.5;977.8;4547.8;3755.5;39828.2;19429.2;4227.1	95;269;2810;3454;3866;4430;4892;5368;6101;6916;7261;7625;8001;8472;9267;9829;10499;11047;11590;12013;12538;13088;13621;14201;16061;16796;17489;18441;19646;20686;21601;22582;24198;24953;25470;26404;27089;28086;28779;29444;30262;31116;31638;32526;33598;35199;36026;36785;37755;38355;38817;39715;40771;41652;46159;49841;51601;55038;56421	92	PubMed:6246925	_GLAGP(hy)P(hy)GM(ox)PGP(hy)R_;_GLAGPP(hy)GMP(hy)GP(hy)R_;_GLAGPP(hy)GM(ox)P(hy)GPR_;_GLAGPP(hy)GM(ox)P(hy)GPRGSP(hy)GPQGVK_;_GLAGP(hy)P(hy)GM(ox)P(hy)GPR_;_GLAGPP(hy)GM(ox)P(hy)GP(hy)R_;_GLAGPP(hy)GMPGP(hy)R_;_GLAGPP(hy)GM(ox)PGP(hy)R_;_GLAGP(hy)P(hy)GMP(hy)GPR_;_GLAGP(hy)P(hy)GMPGP(hy)R_;_GLAGP(hy)P(hy)GMP(hy)GPRGSPGP(hy)QGVK_;_GLAGPP(hy)GMP(hy)GPR_							0
COL3A1	sp|P02461|CO3A1_HUMAN	P02461	965	P02461_965	P02461_965	sp	Collagen alpha-1(III) chain	>sp|P02461|CO3A1_HUMAN Collagen alpha-1(III) chain OS=Homo sapiens OX=9606 GN=COL3A1 PE=1 SV=4	39	11591	1,uniprot	0.989733	GLAGPPGMPGPR	_GLAGPP(hy)GM(ox)P(hy)GPR_	957	968	9	961;962;965;967	0.051594507194217834;0.08376234234032089;0.08762108281871299;0.09621656800983272;0.1417361487999625;0.15212641225236226;0.18024973285215187;0.2386498110268241;0.2640336577963677;0.2821403671839305;0.3072273531343959;0.3396269713816115;0.34306241417000644;0.37638239054094186;0.3924719187099303;0.4244829033841084;0.44204266589345936;0.4700945325418392;0.5589431067041358;0.5805198069412189;0.5810240…	y1;y2;y3;y4;y1-NH3;y2-NH3;y3-NH3;y4-NH3;a2;b2;b3;b4;b5;b6;b7	175.118636242364;272.171052485345;329.192538471565;442.239912661561;158.092093261596;255.144655486449;312.16769534616;425.213286621052;143.117523792358;171.112368493709;242.149282840115;299.170700934445;396.222926907569;509.264966423607;566.292863927961	22692.2;24619.3;17592.8;117559.6;7375.3;77931.6;31085.8;161362.2;11691;7297.2;10089.1;18741.6;13197.7;7168.2;12615.7	96;270;3455;3867;4431;4893;6102;6917;9268;10500;11048;11591;12539;13089;13622;14202;16062;17490;18442;19647;20687;21602;22583;24199;24954;25471;28780;30263;31117;31639;33599;36027;37756;39716;40772;46160;51602;55039;56422	93	PubMed:7016180	_GLAGPP(hy)GM(ox)P(hy)GPR_;_GLAGP(hy)P(hy)GM(ox)P(hy)GPR_;_GLAGP(hy)P(hy)GMP(hy)GPR_;_GLAGPP(hy)GMP(hy)GPR_;_GLAGPP(hy)GMP(hy)GPRGSPGP(hy)QGVK_							0
COL3A1	sp|P02461|CO3A1_HUMAN	P02461	620	P02461_620	P02461_620;E7ENY8_620	sp	Collagen alpha-1(III) chain	>sp|P02461|CO3A1_HUMAN Collagen alpha-1(III) chain OS=Homo sapiens OX=9606 GN=COL3A1 PE=1 SV=4	25	39741	1,uniprot	1.27409	NGETGPQGPPGPTGPGGDK	_NGETGPQGPP(hy)GPTGP(hy)GGDK_	611	629	10	620;625	0.02862144369812997;0.04630052345968241;0.1462322172195417;0.15201154401968775;0.3042383573419108;0.3277665793186857;0.4548445436355241;0.4697107921897552;0.4783453058194925;0.5419749257963054;0.5538636864055837;0.5652272033347051;0.5775488478528739;0.5813553702771399;0.5851422529226329;0.593778794522289;0.5968860255896005;0.6155600870977777;0.6320768097757896;0.6526037003879439;0.777508098893475…	y5;y6;y8;y9;y10;y14;y5-H2O;y6-H2O;y8-H2O;y9-H2O;y14-H2O;y11(2+);y15(2+);y16(2+);a2;b2;b2-NH3;b3;b3-H2O;b3-NH3;b4;b4-H2O;b4-NH3;b5;b5-H2O;b5-NH3;b7;b7-H2O;b7-NH3;b8;b8-H2O;b8-NH3;b16;b13(2+)	489.229903076644;546.251273270041;744.350823203592;801.372584515144;914.419463452044;1293.60334886069;471.219363072553;528.239943409146;726.340251654774;783.349152933292;1275.57602136701;506.239753853993;675.816646025024;726.340251654774;144.076891401761;172.07165879129;155.045169291114;301.11398544537;283.102041915019;284.08769189114;402.161135225501;384.151420803017;385.135322785113;459.1823420…	16868.3;23696;14404;14185.6;29095.3;18243.2;3203.3;3712.8;3634;1537.8;5545.6;3527.4;4486.3;3634;775.6;10108;2226.4;15090.1;1513.9;3111.4;5504.7;5946.2;2725;5506.1;3274.2;4230.5;1510.3;1307.7;1778;2231.5;2637.6;3259.3;2516.9;1108.9	97;2839;4467;7295;8014;8490;9287;10531;11614;12553;13119;14217;17518;19675;21629;22601;24224;25498;27125;28112;29469;39741;46157;51616;56419	94	PubMed:687591	_NGETGPQGPP(hy)GPTGPGGDK_;_NGETGPQGPP(hy)GPTGP(hy)GGDK_							0
COL3A1	sp|P02461|CO3A1_HUMAN	P02461	983	P02461_983	P02461_983	sp	Collagen alpha-1(III) chain	>sp|P02461|CO3A1_HUMAN Collagen alpha-1(III) chain OS=Homo sapiens OX=9606 GN=COL3A1 PE=1 SV=4	45	16044	1,uniprot	1.07046	GSPGPQGVKGESGKPGANGLSGER	_GSP(hy)GP(hy)QGVKGESGKP(hy)GANGLSGER_	969	992	15	971;973;983	nan;0.31549375434888577;0.509301031644836;0.5330990019400574;0.5947260332782964;0.6133617418714611;0.7217208716345481;0.8457190427304974;0.8502303889807958;0.8896781565113551;0.8912355088269154;0.9008798628321172;0.9087003481501772;0.9153665315240028;0.9235448752520029;0.9250615489976584;0.9385838325871786;0.9571782687219836;0.9667502121165008;0.9702835151710476;0.9722526948328892;0.9801116838682…	y1;y3;y4;y5;y6;y7;y8;y9;y10;y11;y13;y14;y15;y20;y22;y10-NH3;y20-H2O;y22-NH3;a2;b2;b4;b4-H2O;b17(2+);b22(2+)	175.1186423856;361.183203314055;448.213671758972;561.297811068759;618.319120216337;732.361589516831;803.393750215631;860.419885189764;973.467162603915;1101.5556715262;1245.61419008915;1374.64249174642;1431.67644744248;1956.96968764372;2127.0365466486;956.426269797919;1938.94784466508;2110.02082390613;117.065578809926;145.06094728168;315.12843158331;297.118194181695;770.366241393238;984.4889989718…	11175.2;2465.7;10811.4;5393.9;17371;22446.5;9776.6;21446.7;71026.6;3294.9;8824.9;4936.6;31981.9;40405.7;149522.4;7150.6;7640.6;17587.6;4871;2877.5;2108.6;1651.5;2687.4;3350.1	98;2789;3448;3848;4906;5361;6081;6909;7252;8452;9249;9819;12521;13071;13610;14182;16044;17461;18432;19624;20669;21582;22562;24175;25448;27069;28065;28761;30239;31100;31622;32504;33622;34713;35226;36005;36802;37774;38837;39694;40750;46175;51586;55025;56405	95	PubMed:7016180	_GESGKP(hy)GANGLSGER_;_P(hy)GANGLSGER_;_GESGKP(hy)GANGLSGERGPP(hy)GPQGLP(hy)GLAGTAGEP(hy)GR_;_GESGKP(hy)GANGLSGERGP(hy)PGPQGLP(hy)GLAGTAGEP(hy)GR_;_GSP(hy)GP(hy)QGVKGESGKP(hy)GANGLSGER_;_GSP(hy)GPQGVKGESGKP(hy)GANGLSGER_							0
COL3A1	sp|P02461|CO3A1_HUMAN	P02461	551	P02461_551	P02461_551;E7ENY8_551	sp	Collagen alpha-1(III) chain	>sp|P02461|CO3A1_HUMAN Collagen alpha-1(III) chain OS=Homo sapiens OX=9606 GN=COL3A1 PE=1 SV=4	31	17501	1,uniprot	1.0203	GMPGSPGGPGSDGKPGPPGSQGESGR	_GMP(hy)GSP(hy)GGPGSDGKP(hy)GPP(hy)GSQGESGR_	537	562	15	539;542;545;551;553;554	0.08996504040690717;0.15951766332760145;0.30503585905830993;0.3534243411397308;0.5276163853698572;0.6124837610233994;0.6250505696029269;0.6626636070920799;0.7783971199602397;0.7987854953609881;0.8106626313185694;0.8170300067999141;0.8379406419441565;0.8856281983257984;0.8981043625250206;0.9644653443583922;0.9653786032553564;0.9666977808557404;0.9698774565999254;0.9772835523693676;1.0;1.0;1.0;1.0;…	y1;y3;y4;y5;y9;y10;y11;y12;y14;y15;y18;y21;y22;y24;y11-H2O;y12-NH3;y24-H2O;y19(2+);y25(2+);b5;b12;b14;b16	175.119284640545;319.172658755346;448.21407180568;505.237312458746;890.400665148007;987.450511189849;1044.46816860213;1157.51841215598;1342.63369535142;1457.67198696414;1698.7644771738;1925.8590116676;2012.89591144143;2182.9584346203;1026.4495822716;1140.49757932762;2164.94631819886;878.401835530675;1157.51841215598;446.171572284993;1029.39620070914;1214.51374842353;1384.58928739434	2341.4;7335.7;1510.1;6230.8;5451.5;14265.3;6693.1;117776.9;35576.7;4791;10799.1;64742.2;5826.7;117977.5;16695.9;4427.4;18273.9;2330.1;117776.9;1980.6;3520;5397.5;1371.3	99;2819;3887;4468;4907;6111;7298;8478;9288;11600;13122;13626;14218;16070;17501;19656;21614;22588;24209;25481;27100;28094;28785;33610;34714;35203;36035;38823;39745;51618;56436	96	PubMed:687591	_P(hy)GPP(hy)GSQGESGRP(hy)GP(hy)P(hy)GPSGPR_;_GM(ox)P(hy)GSP(hy)GGPGSDGKP(hy)GPP(hy)GSQGESGR_;_P(hy)GPP(hy)GSQGESGRP(hy)GPPGP(hy)SGPR_;_GMP(hy)GSP(hy)GGPGSDGKP(hy)GPP(hy)GSQGESGR_;_P(hy)GPP(hy)GSQGESGRP(hy)GP(hy)PGPSGPR_;_P(hy)GPP(hy)GSQGESGRP(hy)GPP(hy)GPSGPR_;_P(hy)GPP(hy)GSQGESGRP(hy)GPPGPSGP(hy)R_;_GMP(hy)GSP(hy)GGP(hy)GSDGKP(hy)GPP(hy)GSQGESGR_							0
COL3A1	sp|P02461|CO3A1_HUMAN	P02461	554	P02461_554	E7ENY8_554;P02461_554	sp	Collagen alpha-1(III) chain	>sp|P02461|CO3A1_HUMAN Collagen alpha-1(III) chain OS=Homo sapiens OX=9606 GN=COL3A1 PE=1 SV=4	33	11601	1,uniprot	1.79414	PGPPGSQGESGRPGPPGPSGPR	_PGPP(hy)GSQGESGRP(hy)GP(hy)PGPSGPR_	551	572	4	551;553;554;563;565;566;571	0.08996504040690717;0.7162144554777486;0.7375911627909603;0.7729652450565825;0.8524577971961533;0.9532203939115164;0.9540475950990268;0.9632480300286342;0.9876671645521066;1.0;1.0;1.0;1.0;1.0;1.0;1.0;1.0;1.0;1.0;1.0;1.0;1.0;1.0;1.0;1.0;1.0;1.0;1.0;1.0;1.0;1.0;1.0;1.0	y1;y5;y8;y10;y13;y15;y17;y18;y19;y21;y19-NH3;y14(2+);y16(2+);y20(2+);a2;b2	175.119800104344;513.270756431308;780.400185706237;950.476633023328;1250.62693877677;1436.69421735611;1651.78427249933;1708.80979666556;1821.85749347508;1975.93118169538;1804.8412607342;690.338899283254;782.886471458716;959.957719469287;127.087198245458;155.082092013161	28624.7;5794.8;12403.3;33657;48690.4;93629.3;66030;136187.9;703732.1;207233.7;41680.4;7768.9;17104.2;20771.5;88548;82195.5	100;2820;3888;4469;4908;6112;7299;8479;9289;11601;13123;13627;14219;16071;17502;19657;21615;22589;24210;25482;27101;28095;28786;32534;33611;34715;35204;36036;38824;39747;40782;51619;56437	97	PubMed:687591	_PGPP(hy)GSQGESGRP(hy)GPP(hy)GPSGPR_;_P(hy)GPP(hy)GSQGESGRP(hy)GPPGP(hy)SGPR_;_GMP(hy)GSP(hy)GGPGSDGKPGPP(hy)GSQGESGRP(hy)GP(hy)PGPSGPR_;_PGPP(hy)GSQGESGRP(hy)GP(hy)PGPSGPR_;_GM(ox)P(hy)GSP(hy)GGPGSDGKPGPP(hy)GSQGESGRP(hy)GPPGPSGPR_;_GMP(hy)GSP(hy)GGPGSDGKPGPP(hy)GSQGESGR_;_P(hy)GPP(hy)GSQGESGRP(hy)GP(hy)PGPSGPR_;_GM(ox)P(hy)GSP(hy)GGP(hy)GSDGKPGPP(hy)GSQGESGR_;_P(hy)GPP(hy)GSQGESGRPGP(hy)PGP(hy)…							0
COL3A1	sp|P02461|CO3A1_HUMAN	P02461	563	P02461_563	E7ENY8_563;P02461_563	sp	Collagen alpha-1(III) chain	>sp|P02461|CO3A1_HUMAN Collagen alpha-1(III) chain OS=Homo sapiens OX=9606 GN=COL3A1 PE=1 SV=4	35	3889	1,uniprot	0.0998522	PGPPGSQGESGRPGPPGPSGPR	_PGPP(hy)GSQGESGRP(hy)GPP(hy)GPSGPR_	551	572	13	551;553;554;563;565;566;571	0.10928757708531456;0.30503585905830993;0.3127371478598456;0.3705948171232309;0.4230082676892335;0.6946332798141632;nan;0.5040732033826363;0.5360619699318286;0.5698287431501812;0.8390826721072462;1.0;nan;0.5083725381994133;0.5648845707067859;0.7747010792867366;0.9526871572383744;0.9723423314001154;0.9783673261685368;1.0;1.0;1.0;1.0;1.0;nan;0.9654088109846714;1.0;1.0;1.0;1.0;1.0;nan;1.0;nan;1.0	y1;y2;y3;y4;y5;y6;y7;y8;y9;y10;y12;y13;y15;y16;y17;y20;y21;y2-NH3;y3-NH3;y4-H2O;y5-NH3;y7-NH3;y8-NH3;y10-H2O;y10-NH3;y12-NH3;y13-H2O;y13-NH3;y15-NH3;y16-NH3;y20-NH3;y21-NH3;y14(2+);y19(2+);a2;b2;b3;b4;b5;b6;b6-H2O;b7;b7-H2O;b8;b8-H2O;b9;b9-H2O;b9-NH3;b12;b12-NH3;b14;b17;b19;b20;b9(2+);b21(2+)	175.11879749235;272.171660879962;329.193198002613;416.225812034404;513.277752905665;570.30187110771;683.347221664844;780.400314669309;837.422888291175;950.469037911332;1163.59017447674;1250.62270860285;1436.68990082194;1564.74235027291;1651.77764549455;1918.89879220796;1975.92068566067;255.144991309104;312.166079176391;398.212300081488;496.251609058461;666.321129285639;763.375029915951;932.460604…	15145;11941.3;11624.8;885.6;11743.6;1773.4;6483.9;31546.2;5757.6;87357.1;11507.7;69782.9;21843.3;11420.6;12064.1;159219.9;67101.3;1904.3;2331.1;966.4;2181.1;2031.6;4340;4089.1;13979.3;8957.9;1294;20598.9;14073.5;1274.3;295575.2;55939.7;1342.3;4131.9;11823.6;34943.7;7389.6;4279.9;8326;6187.4;1892.5;8090.1;2117.9;1991.4;1120.7;41107.2;3492.5;2062.9;52692.9;13622.8;13995.1;1894;7654.7;3433.2;1446;91…	101;2840;3468;3889;4470;5381;6113;6929;7296;7650;8491;9290;9854;11076;11615;13120;13641;14220;16092;17519;18464;19658;20698;21630;22602;25483;27102;28096;28799;31657;36037;38838;39743;51620;56438	98	PubMed:687591	_PGPP(hy)GSQGESGRP(hy)GPP(hy)GPSGPR_;_P(hy)GPP(hy)GSQGESGRP(hy)GPPGP(hy)SGPR_;_P(hy)GPP(hy)GPSGPR_;_PGPP(hy)GSQGESGRP(hy)GP(hy)PGPSGPR_;_P(hy)GPP(hy)GSQGESGRP(hy)GP(hy)PGPSGPR_;_P(hy)GPP(hy)GSQGESGRP(hy)GPP(hy)GPSGPR_;_P(hy)GPP(hy)GSQGESGRP(hy)GPPGPSGP(hy)R_;_PGP(hy)PGSQGESGRP(hy)GP(hy)P(hy)GPSGPR_							0
TF	sp|P02787|TRFE_HUMAN	P02787	351	P02787_351	P02787_351	sp	Serotransferrin	>sp|P02787|TRFE_HUMAN Serotransferrin OS=Homo sapiens OX=9606 GN=TF PE=1 SV=3	6	7310	2	0.501251	EGTCPEAPTDECK	_EGTCP(hy)EAPTDECK_	347	359	5	351;354	0.0025279374631869927;0.0052398806030426286;0.0195135290687776;0.0787263630917308;0.0947303005159409;0.21390402544183632	y1;y2;y3;y4;y5;y6;y7;y8;y1-NH3;y3-H2O;y6-H2O;y8-H2O;y6(2+);a2;b2;b2-H2O;b3;b3-H2O	147.112944859157;307.143420083787;436.184823403575;551.210922811375;652.264128852188;749.313236177069;820.349832411112;949.394813527481;130.085968443078;418.17549107572;731.303489698517;931.383159530841;375.15965620048;159.075825986905;187.071743556708;169.06067940532;288.118802521531;270.108836542156	9120.1;16051.3;9356.5;7919.5;1528.7;75807.5;34310.6;5927.9;6186.7;5100.4;4927.5;2739.1;6866.4;1860.3;8713.4;9245.8;5950.6;11510	102;7310;23350;25532;30303;31141	99		_EGTCP(hy)EAPTDECKPVK_;_EGTCP(hy)EAPTDECK_;_EGTCP(hy)EAPTDECKPVKWCALSHHER_	2.86042e-08	0					0
CHGB	sp|P05060|SCG1_HUMAN	P05060	107	P05060_107	P05060_107;A0A0A0MT66_87	sp	Secretogranin-1	>sp|P05060|SCG1_HUMAN Secretogranin-1 OS=Homo sapiens OX=9606 GN=CHGB PE=1 SV=2;>tr|A0A0A0MT66|A0A0A0MT66_HUMAN Secretogranin-1 (Fragment) OS=Homo sapiens OX=9606 GN=CHGB PE=1 SV=1	2	103	1	1.11757	GEAGAPGEEDIQGPTK	_GEAGAP(hy)GEEDIQGPTK_	102	117	6	107	0.006267453889390236;0.013685589830018923	y1;y2;y3;y4;y5;y6;y7;y8;y9;y10;y11;y12;y13;y14;y1-NH3;y2-H2O;y4-H2O;y5-H2O;y5-NH3;y7-NH3;y8-H2O;y8-NH3;y9-H2O;y10-H2O;y11-H2O;a2;b2;b3;b3-H2O;b4;b5;b5-H2O;b6	147.113028251596;248.160567508028;345.213743785952;402.235084424094;530.293665553882;643.378632189597;758.405807387485;887.449684797026;1016.49131873637;1073.51323157106;1186.55993822103;1257.59722734628;1314.61793409375;1385.65830401031;130.086394200641;230.150748842749;384.224907645516;512.283923438331;513.266673222184;741.38407199902;869.440360065468;870.430655572237;998.478728438753;1055.4914…	79610.3;37888.3;153570.4;648160.8;359857.3;339858.2;272255.4;308106.8;202071.4;483495.5;1376246;46564.4;88858;17152.9;22928.7;10241.9;37897.6;83582.5;240343.8;16177;26251.3;4698.3;29449.7;33372.5;289640.3;215305.7;572521.4;376485.1;57469.2;341696.1;156553.4;123064.1;9176.8	103;57419	100		_LLRDPADASEAHESSSRGEAGAP(hy)GEEDIQGPTK_;_GEAGAP(hy)GEEDIQGPTK_	0.0397623	1					0
COL5A2	sp|P05997|CO5A2_HUMAN	P05997	971	A0A087WYX9_584;P05997_971	A0A087WYX9_584;P05997_971	sp	Collagen alpha-2(V) chain	>sp|P05997|CO5A2_HUMAN Collagen alpha-2(V) chain OS=Homo sapiens OX=9606 GN=COL5A2 PE=1 SV=3;>tr|A0A087WYX9|A0A087WYX9_HUMAN Collagen alpha-2(V) chain OS=Homo sapiens OX=9606 GN=COL5A2 PE=1 SV=1	30	104	1	0.0604107	GDPGEDGQPGPDGPPGPAGTTGQR	_GDP(hy)GEDGQP(hy)GPDGPP(hy)GPAGTTGQR_	969	992	3	971;977;982;983	0.3820916197378079;0.920728963280956;0.9583599186441898;0.970849646008494;1.0;1.0;1.0;1.0;1.0;1.0;1.0;1.0;1.0;1.0;1.0;1.0;1.0;1.0;1.0;1.0;1.0;1.0;1.0;1.0;1.0;1.0;1.0;1.0;1.0;1.0;1.0	y1;y2;y3;y4;y5;y6;y7;y8;y9;y10;y11;y12;y13;y14;y15;y16;y18;y19;y22;y1-NH3;y8-H2O;y8-NH3;y9-H2O;y10-H2O;y10-NH3;y11-H2O;y11-NH3;y12-H2O;y12-NH3;y13-H2O;y14-H2O;y15-H2O;y16-H2O;y16-NH3;y18-NH3;y22-NH3;b2;b3;b3-H2O;b4;b4-H2O;b5;b5-H2O;b6;b6-H2O;b7;b7-H2O;b8;b8-H2O;b8-NH3;b9;b9-H2O;b10;b10-H2O;b11;b11-H2O;b11-NH3;b13	175.119311866272;303.178482617395;360.199729165902;461.247462405201;562.295159886563;619.316652382646;690.35635204719;787.40826934266;844.430583848303;957.477069046882;1054.52966513716;1111.55186489633;1226.57848195915;1323.63043588689;1380.65176393975;1493.7006938932;1678.7763017404;1793.8099597039;2092.92465817425;158.093079508178;769.397289618354;770.380451669313;826.404350532009;939.464357202…	20258.1;7295.3;27779.5;23959.9;15455.9;43550.1;5915.8;61719.1;42029;116316.1;216433.2;395514.2;17494.5;87908.4;52299.5;559117.1;11537.3;2822.5;27586.1;1197.9;2070.2;3575.6;3050.8;4381.9;6544.9;5279.7;9598.6;8759.1;14844.4;6388.9;4690.6;5853.2;50603.3;19560.4;3903.8;9113.7;5868.2;9650;5172;10784.3;5929.9;47880.6;18975.7;9242;9177.2;21333.8;5858.2;117958.8;29637.3;13645.1;3198.6;1148.2;6722.4;5516.…	104;2883;3913;6213;8040;14291;17586;19714;20765;21716;22667;24295;25560;27177;28168;28862;30333;31716;32596;33687;36102;36851;37800;38378;38906;39778;40849;46283;51766;55164;56528	101		_GDP(hy)GEDGQPGPDGPP(hy)GPAGTTGQR_;_GPAGPP(hy)GGP(hy)GDKGDP(hy)GEDGQPGPDGPP(hy)GPAGTTGQR_;_GPAGP(hy)P(hy)GGPGDKGDP(hy)GEDGQPGPDGPP(hy)GPAGTTGQR_;_VGDRGPAGP(hy)PGGP(hy)GDKGDP(hy)GEDGQPGPDGPP(hy)GPAGTTGQR_;_VGDRGPAGP(hy)PGGP(hy)GDKGDP(hy)GEDGQP(hy)GPDGPP(hy)GPAGTTGQR_;_GDP(hy)GEDGQP(hy)GPDGPP(hy)GPAGTTGQR_;_GPAGP(hy)P(hy)GGPGDKGDP(hy)GEDGQP(hy)GPDGPP(hy)GPAGTTGQR_;_GPAGP(hy)PGGP(hy)GDKGDP(hy)GEDGQP…							0
COL5A2	sp|P05997|CO5A2_HUMAN	P05997	977	P05997_977	A0A087WYX9_590;P05997_977	sp	Collagen alpha-2(V) chain	>sp|P05997|CO5A2_HUMAN Collagen alpha-2(V) chain OS=Homo sapiens OX=9606 GN=COL5A2 PE=1 SV=3;>tr|A0A087WYX9|A0A087WYX9_HUMAN Collagen alpha-2(V) chain OS=Homo sapiens OX=9606 GN=COL5A2 PE=1 SV=1	28	28863	1	1.12067	GPAGPPGGPGDKGDPGEDGQPGPDGPPGPAGTTGQR	_GPAGP(hy)P(hy)GGPGDKGDP(hy)GEDGQP(hy)GPDGPP(hy)GPAGTTGQR_	957	992	21	961;962;965;971;977;982;983	0.4650455700124494;0.6205132230271551;0.6628493715793178;0.6820029948601444;0.6979356848815069;0.7442575304024219;0.7494943873157499;0.7580998927166528;0.7672341273355175;0.7699603860960776;0.8251133879871089;0.8327851518267886;0.8436347934040429;0.8469480573805617;0.8508936469061282;0.8634149032008972;0.8836349688140356;0.9270629797133776;0.9407397262358572;1.0;1.0;1.0;1.0;1.0;1.0;1.0;1.0;1.0	y1;y3;y4;y5;y6;y8;y9;y10;y11;y12;y14;y15;y16;y19;y16-H2O;y12(2+);y15(2+);y22(2+);a2;b2;b3;b4;b11;b13;b14;b20	175.118826716227;360.199372523134;461.246359480932;562.296527197445;619.320047155364;787.408507368741;844.435614101629;957.473642730247;1054.52669491316;1111.54983692666;1323.6295472738;1380.67081000517;1493.69786873185;1793.78561039929;1475.69596431184;556.278948499073;690.832929785988;1046.96353119683;127.086506484394;155.081510444766;226.117977091558;283.140192521157;892.386329977605;1077.5150…	1122.6;3581.8;1772;1211;2152.9;6039.1;2155.9;16347;32628;36228.6;6523.2;4496.1;86913.4;2567.5;5665.1;1305;4014.5;655.4;5217.2;3196;1634.1;3766;3093.2;1059.1;14814.4;17638.6	105;2884;6214;8041;14292;17587;19715;20766;21717;22668;24296;25561;27178;28169;28863;30334;31717;32597;33688;36852;37801;38907;39779;40850;46284;51767;55165;56529	102		_GDP(hy)GEDGQP(hy)GPDGP(hy)P(hy)GPAGTTGQR_;_VGDRGPAGP(hy)PGGP(hy)GDKGDP(hy)GEDGQP(hy)GPDGPP(hy)GPAGTTGQR_;_GDP(hy)GEDGQP(hy)GPDGPP(hy)GPAGTTGQR_;_GPAGP(hy)P(hy)GGPGDKGDP(hy)GEDGQP(hy)GPDGPP(hy)GPAGTTGQR_;_GPAGPP(hy)GGP(hy)GDKGDP(hy)GEDGQP(hy)GPDGP(hy)PGPAGTTGQR_;_VGDRGPAGPP(hy)GGP(hy)GDKGDP(hy)GEDGQP(hy)GPDGPP(hy)GPAGTTGQR_;_GPAGP(hy)PGGP(hy)GDKGDP(hy)GEDGQP(hy)GPDGPP(hy)GPAGTTGQR_;_GPAGPP(hy)GGP…							0
COL5A2	sp|P05997|CO5A2_HUMAN	P05997	982	P05997_982	A0A087WYX9_595;P05997_982	sp	Collagen alpha-2(V) chain	>sp|P05997|CO5A2_HUMAN Collagen alpha-2(V) chain OS=Homo sapiens OX=9606 GN=COL5A2 PE=1 SV=3;>tr|A0A087WYX9|A0A087WYX9_HUMAN Collagen alpha-2(V) chain OS=Homo sapiens OX=9606 GN=COL5A2 PE=1 SV=1	1	106	1	0.970025	GDPGEDGQPGPDGPPGPAGTTGQR	_GDP(hy)GEDGQP(hy)GPDGP(hy)P(hy)GPAGTTGQR_	969	992	14	971;977;982;983	0.0141546	y1;y3;y4;y6;y8;y9;y10;y11;y12;y14;y15;y16;y12-H2O;y12-NH3;y16-NH3;y11(2+);b4;b5;b5-H2O;b7;b7-H2O;b8;b8-H2O	175.119284372315;360.198661853129;461.247162431894;619.314141437921;787.40577435511;844.425671931361;957.474498821962;1070.5245438506;1127.54648967983;1339.62119346994;1396.6458467117;1509.69285145687;1109.53093349167;1110.51496047204;1492.67543510181;535.764319191174;343.124682791325;472.166669364189;454.157030829317;644.218060752044;626.206622444296;772.274815758403;754.264035972284	2938.1;3391;2617.2;4161.1;5957.6;2302.8;10000.3;20148.7;56515.5;10018.2;2842.6;73653.3;1704.4;1981.9;1851.9;3767.2;2189.9;6999.1;1309.3;2731.5;1408.1;13965.6;4659.2	106	103		_GDP(hy)GEDGQP(hy)GPDGP(hy)P(hy)GPAGTTGQR_							0
COL5A2	sp|P05997|CO5A2_HUMAN	P05997	983	P05997_983	P05997_983;A0A087WYX9_596	sp	Collagen alpha-2(V) chain	>sp|P05997|CO5A2_HUMAN Collagen alpha-2(V) chain OS=Homo sapiens OX=9606 GN=COL5A2 PE=1 SV=3;>tr|A0A087WYX9|A0A087WYX9_HUMAN Collagen alpha-2(V) chain OS=Homo sapiens OX=9606 GN=COL5A2 PE=1 SV=1	24	2885	1	2.09917	GPAGPPGGPGDKGDPGEDGQPGPDGPPGPAGTTGQR	_GPAGP(hy)PGGP(hy)GDKGDP(hy)GEDGQPGPDGPP(hy)GPAGTTGQR_	957	992	27	961;962;965;971;977;982;983	0.7158640829677957;0.9448554890493772;0.970849646008494;1.0;1.0;1.0;1.0;1.0;1.0;1.0;1.0;1.0;1.0;1.0;1.0;1.0;1.0;1.0;1.0;1.0;1.0;1.0;1.0;1.0	y6;y8;y9;y10;y11;y12;y13;y10-H2O;y8(2+);y10(2+);y14(2+);y16(2+);a2;b2;b4;b7;b14;b20;b17(2+)	619.31560298942;787.403328779775;844.426731113429;957.473718714422;1054.52529633993;1111.55107620678;1226.57048548381;939.460347770146;394.206421958474;479.240480550609;662.31625442508;739.356153183701;127.086099649427;155.081042038642;283.139491459136;550.261773554176;1192.52410939017;1791.7472583669;746.321872926448	3542.5;5187;5103.9;16860.9;17548.9;2376;1297.7;2051.2;1759.3;1980;2438.4;4587.2;3008.8;3387.1;2457.7;1407.7;2712.8;5240.2;2151.5	107;2885;6215;14293;17588;19716;21718;22669;24297;27179;28170;28864;30335;31718;32598;33689;36103;37802;39780;40851;46285;51768;55166;56530	104		_GDP(hy)GEDGQPGPDGPP(hy)GPAGTTGQR_;_GPAGPP(hy)GGP(hy)GDKGDP(hy)GEDGQPGPDGPP(hy)GPAGTTGQR_;_GPAGP(hy)P(hy)GGPGDKGDP(hy)GEDGQPGPDGPP(hy)GPAGTTGQR_;_VGDRGPAGP(hy)PGGP(hy)GDKGDP(hy)GEDGQPGPDGPP(hy)GPAGTTGQR_;_GDP(hy)GEDGQP(hy)GPDGP(hy)P(hy)GPAGTTGQR_;_VGDRGPAGP(hy)PGGP(hy)GDKGDP(hy)GEDGQP(hy)GPDGPP(hy)GPAGTTGQR_;_GPAGP(hy)P(hy)GGPGDKGDP(hy)GEDGQP(hy)GPDGPP(hy)GPAGTTGQR_;_GPAGP(hy)PGGP(hy)GDKGDP(hy)GE…							0
COL5A2	sp|P05997|CO5A2_HUMAN	P05997	509	P05997_509	A0A087WYX9_122;P05997_509	sp	Collagen alpha-2(V) chain	>sp|P05997|CO5A2_HUMAN Collagen alpha-2(V) chain OS=Homo sapiens OX=9606 GN=COL5A2 PE=1 SV=3;>tr|A0A087WYX9|A0A087WYX9_HUMAN Collagen alpha-2(V) chain OS=Homo sapiens OX=9606 GN=COL5A2 PE=1 SV=1	54	40251	1	0.450805	GDPGTVGPPGPVGER	_GDP(hy)GTVGPP(hy)GPVGER_	507	521	3	509;514;515;517	1.0;1.0;1.0;1.0;1.0;1.0;1.0;1.0;1.0;1.0;1.0;1.0;1.0;1.0;1.0;1.0;1.0;1.0;1.0;1.0;1.0;1.0;1.0;1.0;1.0;1.0;1.0;1.0;1.0;1.0;1.0;1.0;1.0;1.0;1.0;1.0;1.0;1.0;1.0;1.0;1.0;1.0;1.0;1.0;1.0;1.0;1.0;1.0;1.0;1.0;1.0;1.0;1.0;1.0	y1;y3;y5;y6;y7;y8;y9;y10;y11;y12;y13;y1-NH3;y5-NH3;y6-H2O;y6-NH3;y7-NH3;y8-H2O;y8-NH3;y9-H2O;y9-NH3;y10-NH3;y11-H2O;y12-H2O;y13-H2O;a2;b2;b4;b6;b6-H2O;b7;b7-H2O;b6(2+)	175.118946512252;361.18307371675;557.305099135912;614.326361464283;727.374094065626;824.427028242173;881.447912078892;980.51664071797;1081.56572408436;1138.58690511943;1251.63317044918;158.092567733315;540.273618793962;596.315235207947;597.297748999318;710.349184904954;806.416833023284;807.400813602487;863.436680372343;864.423762166163;963.486913828535;1063.55424407846;1120.58233418955;1233.62274…	44854.8;24696.7;16257.8;35921;142663.2;450633.7;8684.2;200906.9;34348.9;42920;54617.7;5095.1;3198.3;1087.3;3097.8;6215.5;13244.2;30809.3;14760.9;32128.4;1896.9;6115.5;4406.2;15351.5;5317.3;5062;13735.3;31841.3;39428.3;22993.4;11692.6;145758.1	108;305;664;2886;3485;4504;4922;5412;6178;6944;7316;7662;8033;8530;9324;9887;10559;11096;12055;12580;13145;13661;14253;16115;17566;18485;19717;20743;21687;22650;24276;25545;26439;27180;28147;28841;30317;31146;31695;33673;34749;36840;37794;38884;39781;40251;40823;41712;44461;45161;46286;51738;55126;56502	105		_GDP(hy)GTVGP(hy)PGPVGER_;_GDP(hy)GTVGPPGP(hy)VGER_;_GDP(hy)GTVGPP(hy)GPVGER_;_GDP(hy)GTVGP(hy)P(hy)GPVGER_;_GDP(hy)GTVGP(hy)PGP(hy)VGER_							0
COL5A2	sp|P05997|CO5A2_HUMAN	P05997	515	P05997_515	A0A087WYX9_128;P05997_515	sp	Collagen alpha-2(V) chain	>sp|P05997|CO5A2_HUMAN Collagen alpha-2(V) chain OS=Homo sapiens GN=COL5A2 PE=1 SV=3	49	51740	1	0.780864	RGPRGDPGTVGPPGPVGER	_RGPRGDP(hy)GTVGPP(hy)GPVGER_	503	521	13	509;514;515;517	0.08379787331029281;0.14771187128768526;0.2487408198829641;0.4009154646369826;0.4429499533553429;0.6176601064687853;0.6230944866462144;0.768218726027992;0.7770574913767466;0.7830071332470235;0.9072614553067604;0.922573315344742;0.9392092982381436;0.9621681398393472;0.9749449114502572;0.9883914380935652;0.9932459284720516;1.0;1.0;1.0;1.0;1.0;1.0;1.0;1.0;1.0;1.0;1.0;1.0;1.0;1.0;1.0;1.0;1.0;1.0;1.0;…	y1;y2;y3;y4;y5;y6;y7;y8;y9;y1-NH3;y3-NH3;y5-H2O;y5-NH3;y6-NH3;y7-H2O;y7-NH3;y8-NH3;b2;b6;b6-H2O;b6-NH3;b8;b8-NH3;b9;b9-H2O;b9-NH3;b10;b10-H2O;b11;b11-H2O;b11-NH3;b12;b13;b14;b14-H2O	175.120064031668;304.161595157119;361.184463556566;460.253618886938;557.307135478256;614.327587650598;727.376033954431;824.428586252618;881.452010632927;158.093350360904;344.157885412089;539.300489292479;540.280399040113;597.305833733791;709.363829113372;710.350747357276;807.407537121454;214.131643929072;639.335422534874;621.325617775887;622.309151962172;809.405572848945;792.379441093783;910.4525…	4557792;277223;3137216;2374781;9260138;7329538;3.659528E+07;6446237;929875.6;748099.1;426152.4;110642.5;571367.5;504091.4;308584.6;1371169;70342;68296.9;1.483746E+07;113978.5;1404836;1963153;337081.9;1.539231E+07;7557026;583039.9;4793708;738846.2;5.151238E+07;3940345;52647.3;882278.2;257837.2;6336067;729672.8	109;307;665;2888;3487;4505;4923;6180;6946;8034;8531;9326;9889;10561;11098;12057;12582;13146;13662;14255;16117;17568;18487;19719;20745;21689;22652;24278;25546;27182;28149;28843;30319;31148;31697;33675;34750;36842;37796;38886;39783;40252;40825;41714;44462;46288;51740;55128;56504	106		_GDP(hy)GTVGPP(hy)GPVGER_;_RGPRGDP(hy)GTVGPP(hy)GPVGER_;_GDP(hy)GTVGP(hy)P(hy)GPVGER_							0
COL5A2	sp|P05997|CO5A2_HUMAN	P05997	722	P05997_722	A0A087WYX9_335;P05997_722	sp	Collagen alpha-2(V) chain	>sp|P05997|CO5A2_HUMAN Collagen alpha-2(V) chain OS=Homo sapiens OX=9606 GN=COL5A2 PE=1 SV=3;>tr|A0A087WYX9|A0A087WYX9_HUMAN Collagen alpha-2(V) chain OS=Homo sapiens OX=9606 GN=COL5A2 PE=1 SV=1	12	6186	1	1.41033	GEPGITGLPGEKGMAGGHGPDGPK	_GEP(hy)GITGLP(hy)GEKGM(ox)AGGHGPDGPK_	720	743	3	722;728;742	1.0;1.0;1.0;1.0;1.0;1.0;1.0;1.0;1.0;1.0;1.0;1.0	y1;y2;y3;y5;y6;y9;y10;y16;y18;y3-NH3;y16-H2O;y7(2+);y13(2+);y14(2+);y15(2+);y19(2+);a2;b2;b3	147.112674713693;244.164847392631;301.186823346613;513.265635127056;570.28811798442;821.386683178262;892.426737827475;1523.68860144746;1693.79363902255;284.160271651849;1505.67655899632;354.175698893641;612.790053395102;677.314097589586;705.819705104383;897.918632161984;159.0763941775;187.071320262411;300.118716319633	5445.6;6119.3;39430.9;12781.3;30124.7;15921.7;13426;88584.9;10088.7;14427.9;8057.8;10012.5;8051.6;4443.8;8328.3;5183.3;43000.8;18087;22309.3	110;3917;6186;13154;14256;19725;21696;24279;46289;51743;55129;56507	107		_GEP(hy)GITGLP(hy)GEKGM(ox)AGGHGPDGPK_;_GEP(hy)GITGLP(hy)GEK_							0
COL5A2	sp|P05997|CO5A2_HUMAN	P05997	728	P05997_728	A0A087WYX9_341;P05997_728	sp	Collagen alpha-2(V) chain	>sp|P05997|CO5A2_HUMAN Collagen alpha-2(V) chain OS=Homo sapiens OX=9606 GN=COL5A2 PE=1 SV=3;>tr|A0A087WYX9|A0A087WYX9_HUMAN Collagen alpha-2(V) chain OS=Homo sapiens OX=9606 GN=COL5A2 PE=1 SV=1	12	3918	1	0.765437	GEPGITGLPGEK	_GEP(hy)GITGLP(hy)GEK_	720	731	9	722;728	1.0;1.0;1.0;1.0;1.0;1.0;1.0;1.0;1.0;1.0;1.0;1.0	y1;y2;y3;y4;y5;y6;y7;y10;y1-NH3;y2-H2O;y4-H2O;a2;b2;b3;b4;b5;b6;b7;b7-H2O;b8;b8-H2O	147.11271102328;276.155469646833;333.176727631626;446.224401499514;559.307702644273;616.328569599989;717.377620976941;1000.5240054356;130.086433521971;258.144881092029;428.213963749965;159.076514099795;187.071310481799;300.119043830502;357.140187344175;470.224808821807;571.270485457054;628.292964455077;610.286030045205;741.382933822597;723.370551997799	13683.9;11771.1;24733.1;132297.5;4217.4;5711;4827.8;1686.9;8660.9;20186.3;16178.7;9917.6;8898;64992.8;14032.4;3477.8;1564.1;2907.2;3586.6;1093.6;1011.4	111;3918;6187;13155;14257;19726;21697;24280;46290;51744;55130;56508	108		_GEP(hy)GITGLP(hy)GEKGM(ox)AGGHGPDGPK_;_GEP(hy)GITGLP(hy)GEK_;_GERGNP(hy)GERGEP(hy)GITGLP(hy)GEK_;_GNP(hy)GERGEP(hy)GITGLP(hy)GEK_							0
EPRS1	sp|P07814|SYEP_HUMAN	P07814	1472	P07814_1472	P07814_1472	sp	Bifunctional glutamate/proline--tRNA ligase	>sp|P07814|SYEP_HUMAN Bifunctional glutamate/proline--tRNA ligase OS=Homo sapiens OX=9606 GN=EPRS PE=1 SV=5	23	20799	1	0.176134	DQDLEPGAPSMGAK	_DQDLEPGAP(hy)SMGAK_	1464	1477	9	1472	0.0;0.010233891209863585;0.0120850346659103;0.01917494596279934;0.02589180521414769;0.03372670439892254;0.040609440797429;0.06637391677459767;0.07645648868284298;0.0798569507783153;0.08016062445945728;0.10740212198299932;0.1397693254315004;0.2431092617338143;0.29816499177022165;0.4103400902204981;0.5;0.5059178398623002;0.6966763244058135;0.7539676581432712;1.0;1.0;1.0	y1;y5;y6;y7;y8;y9;y10;y11;y12;y1-NH3;y5-H2O;y8-NH3;y9-H2O;y10-H2O;y9(2+);a2;b2;b2-H2O;b2-NH3;b3;b3-H2O;b3-NH3;b4;b4-NH3;b5;b5-H2O;b5-NH3	147.113102780202;493.240340393339;606.291628742978;677.326850039395;734.351905192399;831.4037789102;960.444090831918;1073.53181339683;1188.54655366146;130.086273325088;475.230161196705;717.326948582368;813.385140285429;942.434475282898;416.205166253985;216.098401679654;244.092889678137;226.082252095756;227.066526360329;359.119929497458;341.109702534109;342.093163194658;472.203549277789;455.177494…	2818.5;1917.7;25289.9;4336.8;4851.9;71643.4;5631.7;1143.4;2052.9;767.6;1879.8;2028.2;2991.8;2938.6;1802.6;2139.9;25066.8;3522.8;6905.7;75815.9;2801.4;17334.1;7743.5;3129.8;892.6;1672.3;1164.6	112;937;2930;15476;16834;17625;20799;22698;23801;30361;31170;33728;36131;42275;43399;44482;45181;46390;49908;51847;53429;54227;56577	109		_TTARDQDLEPGAP(hy)SMGAK_;_DQDLEPGAP(hy)SMGAK_	9.2919e-10	0					0
COL6A2	sp|P12110|CO6A2_HUMAN	P12110	504	P12110_504	H7C0M5_45;P12110_504	sp	Collagen alpha-2(VI) chain	>sp|P12110|CO6A2_HUMAN Collagen alpha-2(VI) chain OS=Homo sapiens OX=9606 GN=COL6A2 PE=1 SV=4;>tr|H7C0M5|H7C0M5_HUMAN Collagen alpha-2(VI) chain (Fragment) OS=Homo sapiens OX=9606 GN=COL6A2 PE=1 SV=1	1	136	2	0.279794	GDSGQPGPKGDPGR	_GDSGQP(hy)GPKGDPGR_	499	512	6	504	1	y1;y6;y7;y8;y10;y11;y1-NH3;y6-NH3;y7-NH3;y8-NH3;y10-H2O;y10-NH3	175.119031393159;629.337527349353;726.389957972417;783.412146927226;1024.51865143753;1081.54801370637;158.092423674322;612.310990185699;709.363670736197;766.386116712807;1006.50296544031;1007.4892706535	176205.1;11086.4;69581.1;64351;37078.4;3165.9;64210.3;11438;61724.7;56798.8;3076.5;18830.9	136	133		_GDSGQP(hy)GPKGDPGR_	7.92388e-51	1					0
HSP90B1	sp|P14625|ENPL_HUMAN	P14625	292	P14625_292	P14625_292;Q96GW1_292;A0A1W2PRR1_292	sp	Endoplasmin	>sp|P14625|ENPL_HUMAN Endoplasmin OS=Homo sapiens OX=9606 GN=HSP90B1 PE=1 SV=1;>tr|Q96GW1|Q96GW1_HUMAN Endoplasmin OS=Homo sapiens OX=9606 GN=HSP90B1 PE=1 SV=1;>tr|A0A1W2PRR1|A0A1W2PRR1_HUMAN Endoplasmin OS=Homo sapiens OX=9606 GN=HSP90B1 PE=1 SV=1	17	137	3	0	TETVEEPMEEEEAAK	_TETVEEP(hy)MEEEEAAK_	286	300	7	292	0.0;0.0022455718587439766;0.005598163330681471;0.006548297572262525;0.008026812210132545;0.013518066999026914;0.019581290433452008;0.025779366826872114;0.02605927938775658;0.02830645513908533;0.048310406966319996;0.06359726433053656;0.1324978346182532;0.1450399218794876;0.16698641687699414;0.3870124326343312;1.0	y1;y2;y3;y4;y5;y6;y7;y9;y10;y11;y12;y13;y1-NH3;y2-NH3;y6-H2O;y7-H2O;y9-H2O;y10-H2O;y11-H2O;a2;b2;b2-H2O;b3;b3-H2O;b4;b4-H2O;b5;b5-H2O	147.112799104574;218.149881727989;289.187022140728;418.229574347794;547.272360233988;676.315449085755;805.358158928493;1049.4463037178;1178.48705914949;1307.53203436079;1406.59434024529;1507.650320482;130.086030864741;201.123563756938;658.309395473812;787.344506554639;1031.4339261223;1160.47535503027;1289.51730397192;203.102680708301;231.097657997884;213.087030355314;332.14512531997;314.134880968…	9736.9;8020.3;9222.1;15618.2;12336.8;11811.2;11246.4;100467.7;17482.9;16054.6;2702;2838.2;3799.6;24935.4;2004.5;1613.4;3916.4;5582.7;4545.9;44105.2;92377.2;14335.1;52681.7;73940.8;5512.5;23218.4;1988.1;7696.1	137;9490;19287;25105;29545;39129;43471;44541;45237;46703;48119;49167;50017;52155;53495;57512;58543	134		_TETVEEP(hy)MEEEEAAK_;_TETVEEP(hy)M(ox)EEEEAAKEEK_;_TETVEEP(hy)M(ox)EEEEAAK_;_TETVEEP(hy)MEEEEAAKEEKEESDDEAAVEEEEEEK_	4.55456e-22	0					0	P4HA1
COL5A1	sp|P20908|CO5A1_HUMAN	P20908	1371	P20908_1371	P20908_1371	sp	Collagen alpha-1(V) chain	>sp|P20908|CO5A1_HUMAN Collagen alpha-1(V) chain OS=Homo sapiens OX=9606 GN=COL5A1 PE=1 SV=3	4	39962	1	0.149824	GDDGEPGQTGSPGPTGEPGPSGPPGK	_GDDGEP(hy)GQTGSPGP(hy)TGEP(hy)GPSGPP(hy)GK_	1366	1391	6	1371;1377;1383;1388;1389	0.7894989902875277;1.0;1.0;1.0	y1;y3;y4;y5;y6;y7;y8;y9;y11;y12;y21;y7-H2O;y9-H2O;y15(2+);y16(2+);y24(2+);a2;b2;b3;b3-H2O;b4;b4-H2O;b5;b5-H2O;b6;b6-H2O;b7;b7-H2O;b8;b8-H2O;b9;b9-H2O;b10;b11;b11(2+)	147.112920729082;317.182134641473;414.234969752303;471.255835686918;558.282460773405;655.341646426793;712.361878068485;825.410520163438;1011.47377046334;1112.50745740121;1922.87098665645;637.32549905383;807.397209627805;690.328466692339;733.832966221625;1112.50745740121;145.061235578729;173.056417154617;288.082699604408;270.07220611195;345.103761253446;327.093134023384;474.144964113763;456.133162…	200.6;1974.9;7311.8;3400.6;345.6;3220.1;1073.2;23446;2176;203.7;4519.4;168.9;1140.4;624;259.2;203.7;216;134.3;474.6;188.3;380.2;196.8;984.1;524.7;225.8;131.2;447.8;212.3;994.2;478.2;918.3;728.1;132.6;1096.1;838.1	138;9492;17897;39962	135		_GDDGEP(hy)GQTGSP(hy)GPTGEP(hy)GPSGPP(hy)GK_;_GDDGEP(hy)GQTGSPGP(hy)TGEP(hy)GPSGPP(hy)GK_;_GDDGEP(hy)GQTGSP(hy)GPTGEP(hy)GPSGP(hy)PGKR_	1.25853e-12	1					0
COL5A1	sp|P20908|CO5A1_HUMAN	P20908	1377	P20908_1377	P20908_1377	sp	Collagen alpha-1(V) chain	>sp|P20908|CO5A1_HUMAN Collagen alpha-1(V) chain OS=Homo sapiens OX=9606 GN=COL5A1 PE=1 SV=3	3	39963	1	0.554183	GDDGEPGQTGSPGPTGEPGPSGPPGK	_GDDGEPGQTGSP(hy)GPTGEP(hy)GPSGPP(hy)GK_	1366	1391	12	1371;1377;1383;1388;1389	0.21050100971247235;1.0;1.0	y2;y3;y4;y5;y6;y7;y8;y9;y11;y12;y13;y14;y15;y16;y17;y18;y20;y21;y9-H2O;y11-H2O;y12-H2O;y13-H2O;y13-NH3;y14-H2O;y15-H2O;y16-H2O;y17-H2O;y18-H2O;y21-H2O;y21-NH3;a2;b2;b3;b4;b4-H2O;b5;b5-H2O;b6;b6-H2O;b7;b7-H2O;b8;b8-H2O;b8-NH3;b9;b9-H2O;b9-NH3;b10;b10-NH3;b11;b11-H2O;b11-NH3;b16;b17;b17-H2O	204.13356428979;317.181923894819;414.23468720399;471.255969745474;558.287712876906;655.341052294873;712.362943324194;825.410428888942;1011.47217420351;1112.52156592843;1209.5739056109;1266.59633733772;1379.64341729967;1466.6748042878;1523.69747318571;1624.74379932797;1809.81369245817;1906.87680976381;807.400670352507;993.459015388033;1094.50905974176;1191.57565144368;1192.56061131931;1248.5846641…	41.1;1868.1;7268.8;3217;570.8;3205.4;1373.2;22069.6;2192.1;264.4;2741;1908.9;16626.5;1576.2;2659.2;2667.6;299.1;8109.4;1180.6;112.5;140.1;395.4;102.4;237.6;1676.5;233.8;490.9;293.3;3186.1;110.4;152.9;297.5;465.9;287.8;244;874.2;538.2;274.6;131.4;329.4;289;1251.3;336;222.7;734.3;244.4;150.2;277.2;117.6;985.3;717.6;326.1;53.6;508.5;204.1	139;9493;39963	136		_GDDGEP(hy)GQTGSP(hy)GPTGEP(hy)GPSGP(hy)P(hy)GK_;_GDDGEPGQTGSP(hy)GPTGEP(hy)GPSGPP(hy)GK_;_GDDGEP(hy)GQTGSP(hy)GPTGEP(hy)GPSGPP(hy)GK_	1.25853e-12	1					0
COL5A1	sp|P20908|CO5A1_HUMAN	P20908	1383	P20908_1383	P20908_1383	sp	Collagen alpha-1(V) chain	>sp|P20908|CO5A1_HUMAN Collagen alpha-1(V) chain OS=Homo sapiens OX=9606 GN=COL5A1 PE=1 SV=3	3	39964	1	0.450396	GDDGEPGQTGSPGPTGEPGPSGPPGK	_GDDGEP(hy)GQTGSPGP(hy)TGEP(hy)GPSGPP(hy)GK_	1366	1391	18	1371;1377;1383;1388;1389	1.0;1.0;1.0	y1;y3;y4;y5;y6;y7;y8;y9;y11;y12;y21;y7-H2O;y9-H2O;y15(2+);y16(2+);y24(2+);a2;b2;b3;b3-H2O;b4;b4-H2O;b5;b5-H2O;b6;b6-H2O;b7;b7-H2O;b8;b8-H2O;b9;b9-H2O;b10;b11;b11(2+)	147.112920729082;317.182134641473;414.234969752303;471.255835686918;558.282460773405;655.341646426793;712.361878068485;825.410520163438;1011.47377046334;1112.50745740121;1922.87098665645;637.32549905383;807.397209627805;690.328466692339;733.832966221625;1112.50745740121;145.061235578729;173.056417154617;288.082699604408;270.07220611195;345.103761253446;327.093134023384;474.144964113763;456.133162…	200.6;1974.9;7311.8;3400.6;345.6;3220.1;1073.2;23446;2176;203.7;4519.4;168.9;1140.4;624;259.2;203.7;216;134.3;474.6;188.3;380.2;196.8;984.1;524.7;225.8;131.2;447.8;212.3;994.2;478.2;918.3;728.1;132.6;1096.1;838.1	140;9494;39964	137		_GDDGEP(hy)GQTGSP(hy)GPTGEP(hy)GPSGP(hy)P(hy)GK_;_GDDGEP(hy)GQTGSPGP(hy)TGEP(hy)GPSGPP(hy)GK_;_GDDGEP(hy)GQTGSP(hy)GPTGEP(hy)GPSGPP(hy)GK_	1.25853e-12	1					0
COL5A1	sp|P20908|CO5A1_HUMAN	P20908	1388	P20908_1388	P20908_1388	sp	Collagen alpha-1(V) chain	>sp|P20908|CO5A1_HUMAN Collagen alpha-1(V) chain OS=Homo sapiens OX=9606 GN=COL5A1 PE=1 SV=3	1	141	1	0.543586	GDDGEPGQTGSPGPTGEPGPSGPPGK	_GDDGEP(hy)GQTGSP(hy)GPTGEP(hy)GPSGP(hy)P(hy)GK_	1366	1391	23	1371;1377;1383;1388;1389	0.00369979	y3;y4;y5;y7;y8;y9;y11;y13;y14;y15;y17;y18;y21;b2;b3;b8;b11(2+)	317.181906472991;430.229392326698;487.252634395938;671.334856253237;728.354717190641;841.406456491086;1027.46432157583;1225.56544117745;1282.5969075218;1395.6351041759;1539.67417946543;1640.74299629631;1938.86993817641;173.055374365089;288.082407451056;772.277471907136;509.19466091148	2764.5;15112;4987;6189.2;1578.3;51070.2;4609.6;3205;1079.5;16075.1;3266.2;1263.7;8005.5;1833.2;1686.3;2950.6;1466	141	138		_GDDGEP(hy)GQTGSP(hy)GPTGEP(hy)GPSGP(hy)P(hy)GK_	1.81158e-90	0					0
COL5A1	sp|P20908|CO5A1_HUMAN	P20908	1389	P20908_1389	P20908_1389	sp	Collagen alpha-1(V) chain	>sp|P20908|CO5A1_HUMAN Collagen alpha-1(V) chain OS=Homo sapiens OX=9606 GN=COL5A1 PE=1 SV=3	3	142	1	0.100544	GDDGEPGQTGSPGPTGEPGPSGPPGK	_GDDGEP(hy)GQTGSP(hy)GPTGEP(hy)GPSGPP(hy)GK_	1366	1391	24	1371;1377;1383;1388;1389	1.0;1.0;1.0	y2;y3;y4;y5;y6;y7;y8;y9;y10;y11;y12;y13;y14;y15;y16;y17;y18;y21;y9-H2O;y10-H2O;y12-H2O;y13-NH3;y15-H2O;y18-H2O;y21-H2O;y7(2+);a2;b2;b3;b4;b4-H2O;b5;b5-H2O;b6;b7;b8;b8-H2O;b9;b9-H2O;b10;b11;b11-H2O;b13;b13-H2O;b17;b17-NH3	204.133978971418;317.181847698774;414.233945851162;471.255826642479;558.290043906198;655.341514383994;712.362248700774;825.410583951881;954.452333113685;1011.47437339435;1112.51659005266;1209.57216702018;1266.59708840716;1379.6431987497;1466.67600326253;1523.69011745652;1624.74770466372;1922.8711391706;807.399676624597;936.442351465901;1094.52399833997;1192.56009898892;1361.6324959242;1606.734538…	5072.1;9606.9;29458.8;17935.2;5001.4;23206;15815.7;332480.4;6812.4;33974;12717.1;36117.5;10196.8;152856.5;12950.8;4932.2;12513.1;176788;4400.7;2402.3;1292;1058.9;18800.6;5559.8;103529.7;7806.7;1574.3;13303.9;12456.9;10660.8;4047.4;52693.6;26153.6;1837.1;2046.1;25392.5;2505.3;9580.9;2410;1649.9;22727.1;16300.6;3817;3390.1;3825.4;1501.8	142;9495;39965	139		_GDDGEP(hy)GQTGSP(hy)GPTGEP(hy)GPSGPP(hy)GK_;_GDDGEPGQTGSP(hy)GPTGEP(hy)GPSGPP(hy)GK_	1.25853e-12	1					0
COL5A1	sp|P20908|CO5A1_HUMAN	P20908	648	P20908_648	P20908_648	sp	Collagen alpha-1(V) chain	>sp|P20908|CO5A1_HUMAN Collagen alpha-1(V) chain OS=Homo sapiens OX=9606 GN=COL5A1 PE=1 SV=3	41	29083	1,uniprot	1.65235	GDPGPSGPPGPPGDDGERGDDGEVGPR	_GDP(hy)GPSGP(hy)PGPP(hy)GDDGERGDDGEVGPR_	646	672	3	648;653;654;656;657	0.08844868749864522;0.9886691957671584;1.0;1.0;1.0;1.0;1.0;1.0;1.0;1.0;1.0;1.0;1.0;1.0;1.0;1.0;1.0;1.0;1.0;1.0;1.0;1.0;1.0;1.0;1.0;1.0;1.0;1.0;1.0;1.0;1.0;1.0;1.0;1.0;1.0;1.0;1.0;1.0;1.0;1.0;1.0	y2;y4;y6;y7;y9;y12;y13;y16;y17;y18;y20;y21;y22;y23;y24;y25;y20-H2O;y21-NH3;y15(2+);y19(2+);y25(2+);b4;b4-H2O;b5;b6;b6-H2O;b7;b7-H2O	272.170463412981;428.261477093552;614.325729220806;729.35424974576;901.407395048978;1243.56552938876;1358.59029857837;1643.68953433765;1740.74244875865;1797.7645232321;2007.86302773396;2064.88478167717;2151.91686884396;2248.97051666739;2305.99310241872;2419.03775928581;1989.85277216186;2047.87423369738;765.827074504165;947.900470874874;1210.04353776169;343.124716645516;325.114674505762;440.179146…	7681.6;33577.3;111486.5;51845;7916.8;173772.1;94397.1;43077.1;155987.9;133701.7;705067.8;306885.4;155933.6;259672.4;203178.7;515214.5;90702.1;12781.2;9307.4;10735;7071.5;9774.8;9426.8;13246.8;20052.2;7965.1;32681.7;13905.1	143;3121;4091;6499;8165;8720;9496;10038;10716;12183;13312;14452;16323;16965;17898;20050;21031;21992;22952;24557;25779;26596;27444;28383;29083;30542;31272;31945;32863;33966;34886;36302;37046;37987;39147;39966;41096;46760;52198;55523;56854	140	PubMed:2496661	_GDP(hy)GPSGP(hy)P(hy)GP(hy)PGDDGERGDDGEVGPR_;_GDP(hy)GPSGP(hy)P(hy)GPP(hy)GDDGERGDDGEVGPR_;_GDP(hy)GPSGPP(hy)GP(hy)PGDDGERGDDGEVGPR_;_GDP(hy)GPSGPP(hy)GPP(hy)GDDGER_;_GDP(hy)GPSGP(hy)PGPP(hy)GDDGERGDDGEVGPR_;_GDP(hy)GPSGPP(hy)GPP(hy)GDDGERGDDGEVGPR_;_GDP(hy)GPSGP(hy)P(hy)GP(hy)P(hy)GDDGERGDDGEVGPR_	1.25853e-12	1					0
COL5A1	sp|P20908|CO5A1_HUMAN	P20908	653	P20908_653	P20908_653	sp	Collagen alpha-1(V) chain	>sp|P20908|CO5A1_HUMAN Collagen alpha-1(V) chain OS=Homo sapiens OX=9606 GN=COL5A1 PE=1 SV=3	35	28384	1	3.57088	GDPGPSGPPGPPGDDGERGDDGEVGPR	_GDP(hy)GPSGPP(hy)GPP(hy)GDDGERGDDGEVGPR_	646	672	8	648;653;654;656;657	0.047722401894713884;0.06170463715935191;0.06284645223206423;0.0759583910935204;0.07827080355012342;0.08532362788130607;0.09944112286553997;0.1011795097725088;0.15474093652842674;0.18701740997318;0.1999986770168052;0.2110841939879266;0.21881102016468984;0.21972806805728404;0.231018249032403;0.2576399558693136;0.2711502076320122;0.2998777808994425;0.3387278136908242;0.4446678394906593;0.5027465751…	y1;y4;y6;y7;y12;y13;y16;y17;y18;y19;y20;y21;y22;y23;y24;y25;y17-H2O;y19-H2O;y20-H2O;y25-H2O;y10(2+);y14(2+);y15(2+);y25(2+);b4;b6;b6-H2O;b7;b7-H2O;b8;b9;b12	175.119449046643;428.260446678028;614.325376625091;729.351973122656;1243.56384601228;1358.5906642901;1643.6846157645;1740.73888587277;1797.76258061562;1910.80843706576;2007.86002215282;2064.88181476104;2151.91090415052;2248.96686313945;2305.98784458567;2419.03408358581;1722.72532784568;1892.78989383196;1989.84987944151;2401.03513272618;529.253850525029;737.312158405975;765.824053987812;1210.02753…	46353.9;388460.3;869876.8;367787.8;2087604;1218828;644198.8;1849530;1702203;4732050;6756860;3414128;1574252;2485878;1746385;4460394;214116.3;360672.9;1181566;149238.8;115472.7;74642.4;54837.5;120386.7;107694.8;184074.7;159574.7;374255.9;53451.5;93986.8;105008.6;71242.6	144;3122;6500;8166;9497;10039;10717;12184;13313;16324;17899;20051;21032;21993;22953;24558;25780;26597;27445;28384;29084;30543;31273;31946;32864;33967;34887;36303;37047;37988;39148;39967;41097;52199;55524	141		_GDP(hy)GPSGP(hy)P(hy)GP(hy)PGDDGERGDDGEVGPR_;_GDP(hy)GPSGP(hy)P(hy)GPP(hy)GDDGER_;_GDP(hy)GPSGP(hy)P(hy)GPP(hy)GDDGERGDDGEVGPR_;_GDP(hy)GPSGPP(hy)GPP(hy)GDDGERGDDGEVGPR_;_GDP(hy)GPSGP(hy)P(hy)GP(hy)P(hy)GDDGERGDDGEVGPR_	1.25853e-12	1					0
COL5A1	sp|P20908|CO5A1_HUMAN	P20908	654	P20908_654	P20908_654	sp	Collagen alpha-1(V) chain	>sp|P20908|CO5A1_HUMAN Collagen alpha-1(V) chain OS=Homo sapiens OX=9606 GN=COL5A1 PE=1 SV=3	39	33968	1,uniprot	1.49766	GDPGPSGPPGPPGDDGERGDDGEVGPR	_GDP(hy)GPSGP(hy)P(hy)GPP(hy)GDDGERGDDGEVGPR_	646	672	9	648;653;654;656;657	0.2469535903156713;0.4446678394906593;0.6405332157216181;0.7825940058408526;0.8457949748430612;1.0;1.0;1.0;1.0;1.0;1.0;1.0;1.0;1.0;1.0;1.0;1.0;1.0;1.0;1.0;1.0;1.0;1.0;1.0;1.0;1.0;1.0;1.0;1.0;1.0;1.0;1.0;1.0;1.0;1.0;1.0;1.0;1.0;1.0	y3;y4;y6;y7;y9;y12;y13;y16;y17;y18;y19;y20;y21;y22;y23;y24;y25;y13-NH3;y20-NH3;b3;b3-H2O;b7	329.193204663094;428.261246934896;614.32680936341;729.353286956374;901.404777305169;1243.56463561949;1358.59330987958;1643.69547363387;1740.7446791611;1797.76593824928;1910.8120194287;2023.85969452066;2080.88160220439;2167.91201882531;2264.96513525172;2321.99611049565;2435.03348000154;1341.57767949192;2006.84470025588;286.104220784077;268.092946427403;584.231016158197	252.6;1584.4;3864.6;1422.6;558.2;3605.4;3877.2;1252.5;3294.9;4559;7932.9;17188.3;10025.5;2314.2;3676.2;1672.8;7894.7;315.6;1035.6;554.2;880.7;1384.1	145;3123;4092;6501;8167;8721;9498;10040;10718;12185;13314;14453;16325;17900;20052;21033;21994;22954;24559;25781;26598;27446;28385;29085;30544;31274;31947;32865;33968;34888;36304;37048;37989;39149;39968;41098;46761;52200;55525	142	PubMed:2496661	_GDPGP(hy)SGPP(hy)GP(hy)PGDDGERGDDGEVGPR_;_GDP(hy)GPSGP(hy)P(hy)GP(hy)PGDDGERGDDGEVGPR_;_GDP(hy)GPSGP(hy)P(hy)GPP(hy)GDDGERGDDGEVGPR_;_GDP(hy)GPSGPP(hy)GPP(hy)GDDGER_;_GDP(hy)GPSGPP(hy)GPP(hy)GDDGERGDDGEVGPR_;_GDP(hy)GPSGP(hy)P(hy)GP(hy)P(hy)GDDGERGDDGEVGPR_	1.25853e-12	1					0
COL5A1	sp|P20908|CO5A1_HUMAN	P20908	656	P20908_656	P20908_656	sp	Collagen alpha-1(V) chain	>sp|P20908|CO5A1_HUMAN Collagen alpha-1(V) chain OS=Homo sapiens OX=9606 GN=COL5A1 PE=1 SV=3	16	16326	1	0.423086	GDPGPSGPPGPPGDDGERGDDGEVGPR	_GDP(hy)GPSGPP(hy)GP(hy)P(hy)GDDGERGDDGEVGPR_	646	672	11	648;653;654;656;657	0.034558017720155286;0.040703237213868836;0.04541536150491196;0.05069556163802757;0.05606515129136257;0.05824536770052404;0.0759583910935204;0.07779923528200099;0.0847828524024125;0.08532362788130607;0.09090509186758118;0.0951432885309965;0.10318347770775498;0.11483202301348283;0.2761341304941759;0.7537350775609407	y4;y6;y7;y12;y13;y16;y20;y23;y25;y7-H2O;y17(2+);y19(2+);y22(2+);b2;b4;b4-H2O;b5;b6;b7;b7-H2O;b25(2+)	428.260403649775;614.324757261814;729.350783952528;1243.56279201955;1358.58628888678;1643.66320734388;2023.85067856343;2264.93090954199;2435.02609199871;711.334372806441;878.870988838739;963.902931466224;1084.45293192969;173.055269214481;343.124417580234;325.113356997899;440.173184957517;527.206538489031;584.231110118208;566.215675234862;1168.48131463827	4922.4;22632.7;8225.8;20883.4;13962.7;3638.1;44278.9;4440.8;46449;1674.5;3273.2;5320.7;5896;1019.7;1483.1;1262.1;725.9;2781.7;4461.2;2724.6;1092.3	146;3124;6502;16326;17901;20053;21034;21995;22955;27447;30545;34889;36305;39150;39969;52201	143		_GDP(hy)GPSGP(hy)P(hy)GPP(hy)GDDGERGDDGEVGPR_;_GDP(hy)GPSGP(hy)P(hy)GP(hy)P(hy)GDDGERGDDGEVGPR_;_GDP(hy)GPSGPP(hy)GP(hy)P(hy)GDDGERGDDGEVGPR_;_GDP(hy)GPSGPP(hy)GP(hy)PGDDGERGDDGEVGPR_	1.25853e-12	1					0
COL5A1	sp|P20908|CO5A1_HUMAN	P20908	657	P20908_657	P20908_657	sp	Collagen alpha-1(V) chain	>sp|P20908|CO5A1_HUMAN Collagen alpha-1(V) chain OS=Homo sapiens OX=9606 GN=COL5A1 PE=1 SV=3	39	3125	1,uniprot	0.245088	GDPGPSGPPGPPGDDGERGDDGEVGPR	_GDP(hy)GPSGPP(hy)GPP(hy)GDDGERGDDGEVGPR_	646	672	12	648;653;654;656;657	0.8457949748430612;0.8902506752034057;0.9691292700064796;0.9840446777792108;1.0;1.0;1.0;1.0;1.0;1.0;1.0;1.0;1.0;1.0;1.0;1.0;1.0;1.0;1.0;1.0;1.0;1.0;1.0;1.0;1.0;1.0;1.0;1.0;1.0;1.0;1.0;1.0;1.0;1.0;1.0;1.0;1.0;1.0;1.0	y4;y6;y7;y12;y13;y17;y18;y19;y20;y21;y22;y24;y25;y15(2+);y16(2+);y23(2+);b3;b3-H2O;b4;b5;b6;b7;b7-H2O	428.260540930833;614.32525485423;729.349286119138;1243.56611497159;1358.59279999832;1740.74252912973;1797.75622885754;1910.80844971753;2007.86381753727;2064.88427424962;2151.90922666672;2305.98598526856;2419.03608456174;765.825295515139;822.344807058501;1124.98628871741;286.105708639073;268.092773960674;343.12476747566;440.178243618541;527.209580107803;584.228499969517;566.220513442064	1002;3182;1221.1;3775.2;2961.9;2504.5;2180.8;7064;12635.1;5467.5;3556.8;1615.8;13843.9;634.5;862.7;1289.8;220.8;494;477;425.8;318.4;1241.9;335.1	147;3125;4093;6503;8168;8722;9499;10041;10719;12186;13315;14454;16327;16966;17902;20054;21035;21996;22956;24560;25782;26599;27448;28386;29086;30546;31275;31948;32866;33969;34890;36306;37049;37990;39151;39970;41099;52202;55526	144	PubMed:2496661	_GDP(hy)GPSGP(hy)P(hy)GPP(hy)GDDGERGDDGEVGPR_;_GDP(hy)GPSGPP(hy)GPP(hy)GDDGER_;_GDP(hy)GPSGP(hy)PGPP(hy)GDDGERGDDGEVGPR_;_GDP(hy)GPSGPP(hy)GPP(hy)GDDGERGDDGEVGPR_;_GDP(hy)GPSGP(hy)P(hy)GP(hy)P(hy)GDDGERGDDGEVGPR_	1.25853e-12	1					0
COL5A1	sp|P20908|CO5A1_HUMAN	P20908	1395	P20908_1395	P20908_1395	sp	Collagen alpha-1(V) chain	>sp|P20908|CO5A1_HUMAN Collagen alpha-1(V) chain OS=Homo sapiens OX=9606 GN=COL5A1 PE=1 SV=3	43	5580	1	1.33376	GPPGPAGPEGR	_GPP(hy)GPAGPEGR_	1393	1403	3	1394;1395	0.4684111965306525;0.6303754238882817;0.6568102899806066;0.6863929863343554;0.8385173732684325;0.9101139738909028;0.9194653743407084;0.9282172154732872;0.93951528307092;0.9480436687493026;0.9575168835650202;0.9905712616547808;0.9925700353839384;0.998067051198274;1.0;1.0;1.0;1.0;1.0;1.0;1.0;1.0;1.0;1.0;1.0;1.0;1.0;1.0;1.0;1.0;1.0;1.0;1.0;1.0;1.0;1.0;1.0;1.0;1.0;1.0;1.0;1.0;1.0	y1;y2;y4;y5;y6;y7;y8;y9;y1-NH3;y2-NH3;y7-NH3;y8-H2O;y8-NH3;y9-H2O;y9-NH3;y7(2+);y8(2+);y9(2+);y10(2+);a2;b2;b3;b4	175.119093796875;232.140524323131;458.235354415474;515.257316264853;586.294123575637;683.347307370038;740.368971025579;853.416617698454;158.092532487441;215.113649440863;666.317537952263;722.365987227021;723.341889593182;835.399775092417;836.392000611231;342.177284904383;370.688942651222;427.211840912901;475.737198280798;127.086664202301;155.081711153267;268.12880316206;325.150850981389	12397.2;2577;1088.4;3069.2;1416.6;8164.8;13422.4;42173.9;2131.1;275;428;564.5;621.9;375.8;1546.6;852.3;1064.9;886.1;1553.9;22685.3;8864.3;1552.6;1444.4	148;419;3135;3615;4101;5580;6531;7063;7426;8728;9508;10049;10734;11248;11768;12193;12761;13320;13823;14481;16338;17929;18641;20080;21044;22014;22966;24576;25783;27460;28398;29097;30554;31281;31961;33983;37058;38003;39980;46779;50074;52215;56871	145		_RGPP(hy)GPAGPEGR_;_GPP(hy)GPAGPEGR_	1.25853e-12	1					0
MSN	sp|P26038|MOES_HUMAN	P26038	470	P26038_470	P26038_470	sp	Moesin	>sp|P26038|MOES_HUMAN Moesin OS=Homo sapiens OX=9606 GN=MSN PE=1 SV=3	38	149	3	0	TAMSTPHVAEPAENEQDEQDENGAEASADLR	_TAMSTP(hy)HVAEPAENEQDEQDENGAEASADLR_	465	495	6	470;475	0.020980820427640927;0.049871075254893794;0.06329707676557714;0.08031147175213643;0.08349706208553054;0.08896642435809106;0.10865068534301482;0.12241548003137408;0.12968135608697898;0.13839018541625295;0.1453848817057979;0.1492243029517194;0.15989253532220218;0.1865627697961172;0.1977910140067718;0.19825811359700807;0.1989997266501548;0.21648662899392;0.216941092352873;0.24567118358825565;0.24698…	y1;y2;y3;y4;y5;y6;y7;y8;y9;y10;y11;y12;y13;y14;y15;y21;b8;b9;b10;b12;b13;b14;b15(2+);b17(2+)	175.118697916402;288.202844927596;403.229800100898;474.267914200396;561.300129155937;632.336220563402;761.380173154938;832.414153638068;889.439402816111;1003.48112213215;1132.52971797728;1247.54536309837;1375.59650140801;1504.6530036641;1619.67009025377;2287.95753224424;841.386418229793;912.429136862431;1041.46852180896;1209.55069345896;1338.60484371869;1452.63372990448;791.347349642844;912.88688…	3690.1;10847.2;5060.8;7163.1;10267.9;11757;12121.9;5537.3;15509.3;13078.6;10307;9463.4;1627.2;2174.3;2113.8;6389.1;3280.6;3623.7;23779;3832.9;8062.1;1472.4;2855.2;1148.7	149;1181;1377;1719;2078;2271;5008;6577;12208;14683;14799;15047;15536;17976;21092;25813;27518;30581;31988;32902;34019;35435;36323;37083;38020;39179;41127;42421;43527;45280;46864;48165;49197;50134;55645;56923;57561;58582	146		_TAM(ox)STP(hy)HVAEP(hy)AENEQDEQDENGAEASADLR_;_TAMSTP(hy)HVAEPAENEQDEQDENGAEASADLRADAM(ox)AK_;_TAMSTP(hy)HVAEPAENEQDEQDENGAEASADLR_	2.53359e-35	0					0
CHML	sp|P26374|RAE2_HUMAN	P26374	650	P26374_650	P26374_650	sp	Rab proteins geranylgeranyltransferase component A 2	>sp|P26374|RAE2_HUMAN Rab proteins geranylgeranyltransferase component A 2 OS=Homo sapiens OX=9606 GN=CHML PE=1 SV=2	1	150	3	0	LESSEESKNLESPEK	_LESSEESKNLESP(hy)EK_	638	652	13	650	1	y1;y9;y10;y11;y12;y13;y9-H2O;y10-H2O;y12-H2O;y13-H2O;a2;b2;b5;b5-H2O;b6;b6-H2O	147.112704688919;1047.53209606323;1176.57367623651;1305.6176244359;1392.65136022334;1479.68227732578;1029.52335189941;1158.56536666574;1374.63965064365;1461.6712483314;215.139320823509;243.133987957793;546.240527483428;528.231042525131;675.284247320985;657.267173988058	1445.8;84546.9;64040.7;191464;262610.1;50564.3;69688.5;63262.9;27286.4;9586.8;7396.3;16669;36543.5;3407.4;20417.5;1251.4	150	147		_LESSEESKNLESP(hy)EK_	2.76946e-05	0					0
CALR	sp|P27797|CALR_HUMAN	P27797	216	P27797_216	K7EJB9_148;P27797_216	sp	Calreticulin	>sp|P27797|CALR_HUMAN Calreticulin OS=Homo sapiens GN=CALR PE=1 SV=1;>tr|K7EJB9|K7EJB9_HUMAN Calreticulin (Fragment) OS=Homo sapiens GN=CALR PE=2 SV=1	27	50163	1	0.0817236	IKDPDASKPEDWDER	_IKDPDASKP(hy)EDWDER_	208	222	9	211;216	0.0022015775313478886;0.007787996849383675;0.008390330045325354;0.008471559947503234;0.008774374117686733;0.00958413077028688;0.009978453733044464;0.010297237459336594;0.010507438163774292;0.010581000041378864;0.011275223684243442;0.011584562350203585;0.011841318935674135;0.012718540925223887;0.013315750832527064;0.017293832314043453;0.01849411247128295;0.023230197967683386;0.026991894001285474;0…	y1;y2;y3;y4;y5;y6;y7;y8;y9;y10;y11;y12;y13;y14;y1-NH3;y2-NH3;y7-H2O;y9-H2O;y12-H2O;y7(2+);b2;b2-NH3;b3;b7;b8	175.118962419656;304.161098844025;419.187668732669;605.26782209794;720.297376239653;849.32901965805;962.383257642857;1090.4764974251;1177.50612668281;1248.54619494912;1363.56878127148;1460.6265772384;1575.65523934867;1703.74835509269;158.092424238975;287.136208313268;944.369344988023;1159.49084629778;1442.61985479932;481.69566997512;242.18604644502;225.1591960794;357.212806136757;727.354193205074…	4011949;1.866842E+07;1181267;760722.7;1318167;548695.8;2.039132E+07;2711972;1475559;2743597;1393450;1.4447E+07;4068168;2422190;422191.6;537628.5;1897538;609939;3786640;1617492;2969415;427939.6;5262130;219441.4;103802.1	151;432;974;1381;10069;12212;15540;16977;19022;23011;35442;37460;39183;40379;42439;43548;44607;45291;46880;48190;49208;50163;52339;54298;56933;57578;58593	148		_IKDPDASKP(hy)EDWDER_	4.94214e-39	1					0	P4HA1
CANX	sp|P27824|CALX_HUMAN	P27824	522	P27824_522	P27824_522	sp	Calnexin	>sp|P27824|CALX_HUMAN Calnexin OS=Homo sapiens OX=9606 GN=CANX PE=1 SV=2	1	152	2	0.149501	KTDAPQPDVKEEEEEK	_KTDAPQP(hy)DVKEEEEEK_	516	531	7	522	0.000660758	y1;y2;y6;y10;y12;y13;y14;y15;y1-NH3;y10-H2O;y12-H2O;y8(2+);b3;b4;b4-NH3;b5;b6;b8	147.112578332724;276.156337761857;792.329109524044;1247.56409674806;1472.67636819207;1543.7106418841;1658.74585340509;1759.78747351637;130.086136792481;1229.55861395816;1454.66112052656;510.248474069836;345.177786912618;416.213900797708;399.18713139639;513.26331058696;641.328312137408;869.407856019679	5980.8;1580.9;2156;8251.6;15254.8;5332.8;11319.3;21746.5;1887;2393.7;9156.4;3146.6;1793.6;4858.1;1748;2478.5;9025.9;1887	152	149		_KTDAPQP(hy)DVKEEEEEK_	0.00152966	1					0	EGLN1;EGLN3;P4HA1
POLD1	tr|M0R2J2|M0R2J2_HUMAN	M0R2J2	9	M0R2J2_9;A0A2R8Y7K6_9	P28340_9;M0R2I8_9;M0QZR8_9;M0R2J2_9;M0R2B7_9;A0A2R8Y7K6_9	tr	Isoform of P28340, DNA polymerase delta catalytic subunit (Fragment)	>tr|M0R2J2|M0R2J2_HUMAN DNA polymerase delta catalytic subunit (Fragment) OS=Homo sapiens OX=9606 GN=POLD1 PE=1 SV=1;>tr|M0R2I8|M0R2I8_HUMAN DNA polymerase delta catalytic subunit (Fragment) OS=Homo sapiens OX=9606 GN=POLD1 PE=1 SV=1;>tr|A0A2R8Y7K6|A0A2R8Y	6	9529	1	1.11137	PGPGPGVPPKR	_PGP(hy)GP(hy)GVP(hy)P(hy)KR_	7	17	3	9;11;14;15	1.0;1.0;1.0;1.0;nan;1.0;1.0	y1;y7;y8;y9;y1-NH3;y7-NH3;y8-NH3;y9-NH3;a2;b2;b3;b4;b8;b10	175.118949819524;798.447525006061;855.472806502567;968.517147164433;158.092339176304;781.42466703317;838.446713822813;951.491478360858;127.086615312382;155.081468590289;268.129281352806;325.15101012525;707.339504124241;948.481726552629	191712.1;10086.2;20336.2;36006.1;44371.9;1168.9;3429.2;9356.8;216622.2;142186.2;72122.7;108372.5;1540.5;5479.3	153;4141;6581;9529;11773;13345;14512	150		_PGP(hy)GP(hy)GVP(hy)P(hy)KRAR_;_PGP(hy)GP(hy)GVP(hy)P(hy)KR_	1.93412e-49	0					0	EGLN3
POLD1	tr|M0R2J2|M0R2J2_HUMAN	M0R2J2	14	A0A2R8Y7K6_14;M0R2J2_14	M0R2I8_14;A0A2R8Y7K6_14;M0R2J2_14;M0QZR8_14;P28340_14;M0R2B7_14	tr	Isoform of P28340, DNA polymerase delta catalytic subunit (Fragment)	>tr|M0R2J2|M0R2J2_HUMAN DNA polymerase delta catalytic subunit (Fragment) OS=Homo sapiens OX=9606 GN=POLD1 PE=1 SV=1;>tr|M0R2I8|M0R2I8_HUMAN DNA polymerase delta catalytic subunit (Fragment) OS=Homo sapiens OX=9606 GN=POLD1 PE=1 SV=1;>tr|A0A2R8Y7K6|A0A2R8Y	6	9531	2	0.00892742	PGPGPGVPPKR	_PGP(hy)GP(hy)GVP(hy)P(hy)KR_	7	17	8	9;11;14;15	1.0;1.0;1.0;1.0;nan;1.0;1.0	y1;y7;y8;y9;y1-NH3;y7-NH3;y8-NH3;y9-NH3;a2;b2;b3;b4;b8;b10	175.118949819524;798.447525006061;855.472806502567;968.517147164433;158.092339176304;781.42466703317;838.446713822813;951.491478360858;127.086615312382;155.081468590289;268.129281352806;325.15101012525;707.339504124241;948.481726552629	191712.1;10086.2;20336.2;36006.1;44371.9;1168.9;3429.2;9356.8;216622.2;142186.2;72122.7;108372.5;1540.5;5479.3	155;4143;6583;9531;11775;13347;14514	152		_PGP(hy)GP(hy)GVP(hy)P(hy)KRAR_;_PGP(hy)GP(hy)GVP(hy)P(hy)KR_	1.93412e-49	0					0	EGLN3
POLD1	tr|M0R2J2|M0R2J2_HUMAN	M0R2J2	15	M0R2J2_15;A0A2R8Y7K6_15	M0QZR8_15;M0R2I8_15;P28340_15;A0A2R8Y7K6_15;M0R2B7_15;M0R2J2_15	tr	Isoform of P28340, DNA polymerase delta catalytic subunit (Fragment)	>tr|M0R2J2|M0R2J2_HUMAN DNA polymerase delta catalytic subunit (Fragment) OS=Homo sapiens OX=9606 GN=POLD1 PE=1 SV=1;>tr|M0R2I8|M0R2I8_HUMAN DNA polymerase delta catalytic subunit (Fragment) OS=Homo sapiens OX=9606 GN=POLD1 PE=1 SV=1;>tr|A0A2R8Y7K6|A0A2R8Y	6	156	3	0	PGPGPGVPPKRAR	_PGP(hy)GP(hy)GVP(hy)P(hy)KRAR_	7	19	9	9;11;14;15	1.0;1.0;1.0;1.0;nan;1.0;1.0	y1;y6;y9;y10;y11;y1-NH3;y9-NH3;y10-NH3;y11-NH3;y10(2+);a2;b2;b3;b4;b12;b12(2+)	175.119343915208;756.437883363848;1025.5870254942;1082.60605883813;1195.65760992821;158.092824828512;1008.56216049205;1065.58346490063;1178.63108527309;541.806778049394;127.086902389067;155.081781365801;268.129884974598;325.151274079977;1175.61978288112;588.317409561491	351448;36880.1;71673.3;56982;264587.4;14112.4;111905.9;121887.6;599080.5;11203;575404.3;254293.8;38977.5;32660;120523.2;15350.7	156;4144;6584;9532;11776;13348;14515	153		_PGP(hy)GP(hy)GVP(hy)P(hy)KRAR_;_PGP(hy)GP(hy)GVP(hy)P(hy)KR_	1.93412e-49	0					0	EGLN3
FBN1	sp|P35555|FBN1_HUMAN	P35555	2284	P35555_2284	H0YND0_720;P35555_2284	sp	Fibrillin-1	>sp|P35555|FBN1_HUMAN Fibrillin-1 OS=Homo sapiens OX=9606 GN=FBN1 PE=1 SV=3;>tr|H0YND0|H0YND0_HUMAN Fibrillin-1 (Fragment) OS=Homo sapiens OX=9606 GN=FBN1 PE=1 SV=1	1	157	3	0	RPDGEGCVDENECQTK	_RP(hy)DGEGCVDENECQTK_	2283	2298	2	2284	0.00235043	y1;y2;y3;y4;y5;y6;y7;y8;y9;y1-NH3;y3-NH3;y4-NH3;y5-H2O;y6-H2O;y6-NH3;y7-H2O;y8-H2O;y8-NH3;y7(2+);b10(2+)	147.112765921462;248.160464665177;376.21906238178;536.24874404127;665.292064414791;779.335976182419;908.380107153935;1023.40512716359;1122.47241022722;130.086425694969;359.191215645341;519.222602745145;647.280493330063;761.324953151092;762.305745475039;890.361609862837;1005.39277704617;1006.38076744121;454.696670096157;566.22158544012	10150.1;10024.1;7051.1;15661.8;17414;22556.1;21216.6;30573.7;3240.2;2881;1450.8;916.5;3434.6;1586.6;4638.5;7775;6095.1;12159.4;1084.6;961.5	157	154		_RP(hy)DGEGCVDENECQTK_	1.1348e-22	1					0
COL4A4	sp|P53420|CO4A4_HUMAN	P53420	1259	P53420_1259	P53420_1259	sp	Collagen alpha-4(IV) chain	>sp|P53420|CO4A4_HUMAN Collagen alpha-4(IV) chain OS=Homo sapiens OX=9606 GN=COL4A4 PE=1 SV=3	1	158	1	0.788618	DIPDPGPPGDQGPPGPDGPR	_DIPDPGP(hy)P(hy)GDQGP(hy)P(hy)GPDGPR_	1253	1272	7	1257;1259;1260;1265;1266	1	y1;y2;y3;y5;y6;y7;y8;y9;y10;y11;y12;y13;y14;y15;y16;y17;y18;y1-NH3;y2-NH3;y3-NH3;y6-H2O;y8-NH3;y10-H2O;y10-NH3;y14-H2O;y16-NH3;y18-H2O;y8(2+);a2;b2	175.119203786986;272.171889761317;329.193511892851;541.272871730485;598.294614502851;711.342715451738;824.39134436424;881.413159138034;1009.47249366389;1124.49805878322;1181.51902552344;1294.56523566308;1407.61524150489;1464.63784935867;1561.68980743606;1676.718877882;1773.76995560088;158.092790562091;255.145149127912;312.167841318877;580.281478519295;807.362973464438;991.458533252258;992.4440973…	7443.7;2039.5;82756.4;3028.9;1835.3;6507.9;32924.1;41513.8;39133;7085.5;7786;37884.8;288695.9;68537.1;196752.7;6193.7;19156.7;1427.8;1226.9;2362.2;880.8;1265.9;3150.5;7723.8;10771.1;1093.2;2803.7;1243.3;25315.7;4210.5	158	155		_DIPDPGP(hy)P(hy)GDQGP(hy)P(hy)GPDGPR_							0
COL4A4	sp|P53420|CO4A4_HUMAN	P53420	1260	P53420_1260;J3KNM7_1260	P53420_1260;J3KNM7_1260	sp	Collagen alpha-4(IV) chain	>sp|P53420|CO4A4_HUMAN Collagen alpha-4(IV) chain OS=Homo sapiens OX=9606 GN=COL4A4 PE=1 SV=3	3	6649	1	0.328089	DIPDPGPPGDQGPPGPDGPR	_DIPDPGPP(hy)GDQGP(hy)P(hy)GPDGPR_	1253	1272	8	1257;1259;1260;1265;1266	0.2761635207319473;1.0;1.0;1.0;1.0	y1;y2;y3;y5;y6;y7;y8;y9;y10;y11;y12;y13;y14;y15;y16;y17;y18;y9-H2O;y10-NH3;y14-NH3;a2;b2	175.118627696905;272.171108084316;329.192750942747;541.272833524971;598.292021205442;711.340542132107;824.388697497862;881.410214525359;1009.46745488001;1124.49464502436;1181.51424424546;1294.56360079307;1391.61674463245;1448.63650602266;1545.69031418112;1660.71175048524;1757.76424848737;863.415087264668;992.445854138472;1374.58981837109;201.123108589528;229.117837375694	1131.6;455.3;14900.4;309.5;827.1;1085;5887.1;4896.7;5708;622.9;2677.2;13390.7;44344.7;11785.7;35768.6;1644.4;2790.1;205.9;1140.3;307.3;4266.2;895	159;6649;25911;50358;56990	156		_DIPDPGP(hy)P(hy)GDQGP(hy)P(hy)GPDGPR_;_DIPDPGPP(hy)GDQGP(hy)P(hy)GPDGPR_;_DIPDPGPP(hy)GDQGPP(hy)GPDGPR_							0
COL4A4	sp|P53420|CO4A4_HUMAN	P53420	1265	P53420_1265	P53420_1265	sp	Collagen alpha-4(IV) chain	>sp|P53420|CO4A4_HUMAN Collagen alpha-4(IV) chain OS=Homo sapiens OX=9606 GN=COL4A4 PE=1 SV=3	2	160	1	0.13547	DIPDPGPPGDQGPPGPDGPR	_DIPDPGP(hy)P(hy)GDQGP(hy)P(hy)GPDGPR_	1253	1272	13	1257;1259;1260;1265;1266	0.2304429883156265;1.0	y1;y2;y3;y5;y6;y7;y8;y9;y10;y11;y12;y13;y14;y15;y16;y17;y18;y1-NH3;y2-NH3;y3-NH3;y6-H2O;y8-NH3;y10-H2O;y10-NH3;y14-H2O;y16-NH3;y18-H2O;y8(2+);a2;b2	175.119203786986;272.171889761317;329.193511892851;541.272871730485;598.294614502851;711.342715451738;824.39134436424;881.413159138034;1009.47249366389;1124.49805878322;1181.51902552344;1294.56523566308;1407.61524150489;1464.63784935867;1561.68980743606;1676.718877882;1773.76995560088;158.092790562091;255.145149127912;312.167841318877;580.281478519295;807.362973464438;991.458533252258;992.4440973…	7443.7;2039.5;82756.4;3028.9;1835.3;6507.9;32924.1;41513.8;39133;7085.5;7786;37884.8;288695.9;68537.1;196752.7;6193.7;19156.7;1427.8;1226.9;2362.2;880.8;1265.9;3150.5;7723.8;10771.1;1093.2;2803.7;1243.3;25315.7;4210.5	160;6650	157		_DIPDPGP(hy)P(hy)GDQGP(hy)P(hy)GPDGPR_;_DIPDPGPP(hy)GDQGP(hy)P(hy)GPDGPR_							0
COL4A4	sp|P53420|CO4A4_HUMAN	P53420	1266	P53420_1266	P53420_1266	sp	Collagen alpha-4(IV) chain	>sp|P53420|CO4A4_HUMAN Collagen alpha-4(IV) chain OS=Homo sapiens OX=9606 GN=COL4A4 PE=1 SV=3	2	6651	1	0.10136	DIPDPGPPGDQGPPGPDGPR	_DIPDPGPP(hy)GDQGP(hy)P(hy)GPDGPR_	1253	1272	14	1257;1259;1260;1265;1266	1.0;1.0	y1;y2;y3;y5;y6;y7;y8;y9;y10;y11;y12;y13;y14;y15;y16;y17;y18;y9-H2O;y10-NH3;y14-NH3;a2;b2	175.118627696905;272.171108084316;329.192750942747;541.272833524971;598.292021205442;711.340542132107;824.388697497862;881.410214525359;1009.46745488001;1124.49464502436;1181.51424424546;1294.56360079307;1391.61674463245;1448.63650602266;1545.69031418112;1660.71175048524;1757.76424848737;863.415087264668;992.445854138472;1374.58981837109;201.123108589528;229.117837375694	1131.6;455.3;14900.4;309.5;827.1;1085;5887.1;4896.7;5708;622.9;2677.2;13390.7;44344.7;11785.7;35768.6;1644.4;2790.1;205.9;1140.3;307.3;4266.2;895	161;6651	158		_DIPDPGP(hy)P(hy)GDQGP(hy)P(hy)GPDGPR_;_DIPDPGPP(hy)GDQGP(hy)P(hy)GPDGPR_							0
COL4A4	sp|P53420|CO4A4_HUMAN	P53420	1366	P53420_1366	P53420_1366	sp	Collagen alpha-4(IV) chain	>sp|P53420|CO4A4_HUMAN Collagen alpha-4(IV) chain OS=Homo sapiens OX=9606 GN=COL4A4 PE=1 SV=3	3	20215	1	0.603801	GEPGPPADVDDCPR	_GEP(hy)GPP(hy)ADVDDCPR_	1364	1377	3	1366;1369	1.0;1.0;1.0	y1;y2;y3;y4;y5;y6;y7;y8;y9;y10;y11;y12;y2-NH3;y9(2+);y10(2+);y11(2+);y12(2+);a2;b2;b5;b6;b6-H2O;b6(2+)	175.118526267284;272.171344868744;432.201489256027;547.229389090799;662.255724547132;761.323861813063;876.350977768952;947.388333714717;1060.43446774917;1157.48787459302;1214.50862126438;1327.55685501907;255.143741579105;530.721161197871;579.247253223359;607.757671032223;664.282203511883;159.075350767612;187.070704651101;454.191986032369;567.240902056438;549.231475195562;284.122811115695	1399.9;1036.3;4031.4;3928;2732.5;5326.2;3758.2;2865.2;21103.8;5025;4537;2522.2;729.3;6604;60776.2;2561.6;18662.2;778.1;1305.1;847.2;1195.8;403.6;705.9	162;14560;20215	159		_GEP(hy)GPPADVDDCPR_;_GEP(hy)GPP(hy)ADVDDCPR_							0
COL4A4	sp|P53420|CO4A4_HUMAN	P53420	1369	P53420_1369	P53420_1369	sp	Collagen alpha-4(IV) chain	>sp|P53420|CO4A4_HUMAN Collagen alpha-4(IV) chain OS=Homo sapiens OX=9606 GN=COL4A4 PE=1 SV=3	3	163	1	0.378462	GEPGPPADVDDCPR	_GEP(hy)GPP(hy)ADVDDCPR_	1364	1377	6	1366;1369	0.8720213520907999;1.0;1.0	y1;y2;y3;y4;y5;y6;y7;y8;y9;y10;y12;y2-NH3;y11(2+);a2;b2;b3;b6;b6(2+)	175.118749182279;272.171910880964;432.202162346242;547.228657514765;662.25593372697;761.325653247825;876.353070607447;947.387060566787;1060.43580445342;1157.48870854964;1327.55620920712;255.144383068236;607.758398356912;159.076553092955;187.071381085588;300.119732162475;567.241852240146;284.12474895391	6978.4;5184.2;24380.8;27127.4;25587.5;23411.7;12449.3;11448.5;89044.1;122964.3;18113;2701.5;4892.8;4322.8;3750.4;4913.8;5026.5;954	163;14561;20216	160		_GEP(hy)GPP(hy)ADVDDCPR_							0
COL14A1	sp|Q05707|COEA1_HUMAN	Q05707	1715	Q05707_1715	J3QT75_62;A0A0A0MQT7_676;Q05707_1715	sp	Collagen alpha-1(XIV) chain	>sp|Q05707|COEA1_HUMAN Collagen alpha-1(XIV) chain OS=Homo sapiens OX=9606 GN=COL14A1 PE=1 SV=3;>tr|A0A0A0MQT7|A0A0A0MQT7_HUMAN Collagen alpha-1(XIV) chain OS=Homo sapiens OX=9606 GN=COL14A1 PE=1 SV=1;>tr|J3QT75|J3QT75_HUMAN Collagen alpha-1(XIV) chain (Fr	45	39354	1,uniprot	3.09124	GPPGPAGPSGESRPGSPGPPGSPGPR	_GP(hy)P(hy)GPAGPSGESRPGSP(hy)GP(hy)P(hy)GSPGPR_	1713	1738	3	1714;1715;1720;1726;1729;1731;1732;1735;1737	0.9768581001106112;1.0;1.0;1.0;1.0;1.0;1.0;1.0;1.0;1.0;1.0;1.0;1.0;1.0;1.0;1.0;1.0;1.0;1.0;1.0;1.0;1.0;1.0;1.0;1.0;1.0;1.0;1.0;1.0;1.0;1.0;1.0;1.0;1.0;1.0;1.0;1.0;1.0;1.0;1.0;1.0;1.0;1.0;1.0;1.0	y10;y13;y15;y17;y18;y19;y20;y21;y22;y23;y24;y24-NH3;y8(2+);a2;b2;b3;b4;b6;b7	966.467480912586;1207.56639238194;1450.7035715749;1636.76872142352;1723.80424717182;1820.85070479121;1877.87637772934;1948.91104714139;2045.96445690921;2102.98713872417;2216.03330417881;2199.01132731191;398.702254276963;143.081524604524;171.076460918267;284.124653465998;341.145088758947;509.235429851774;566.253788070777	1189.1;1870.9;2126.6;826.4;1042.5;9320.6;14120.7;6234.4;10656.6;13941.4;39308.9;2308.4;290.1;8864.2;6032.4;982.4;808.3;424.2;346.1	164;826;3262;3646;4186;4725;5062;6703;7105;10852;11332;13403;13941;14598;16475;17085;18151;18701;20302;21227;22181;23133;24699;25163;25979;26723;27662;28493;29239;30714;31330;32108;33031;34201;34992;37192;38123;39354;40042;40428;41254;42002;52723;55826;57065	161	PubMed:7827751	_GPP(hy)GPAGPSGESRP(hy)GSP(hy)GP(hy)PGSP(hy)GPR_;_GP(hy)P(hy)GPAGPSGESRPGSP(hy)GP(hy)P(hy)GSPGPR_;_GPP(hy)GPAGPSGESRP(hy)GSPGPP(hy)GSP(hy)GPR_;_GPP(hy)GPAGPSGESRPGSPGP(hy)P(hy)GSP(hy)GPR_;_GPP(hy)GPAGPSGESRPGSP(hy)GP(hy)P(hy)GSPGPR_;_GPP(hy)GPAGPSGESRP(hy)GSP(hy)GP(hy)PGSPGPR_;_GPP(hy)GPAGPSGESRPGSP(hy)GP(hy)PGSP(hy)GPR_;_GPP(hy)GPAGPSGESRP(hy)GSP(hy)GPPGSP(hy)GPR_;_GPP(hy)GPAGPSGESRPGSPGPP(hy)GS…	9.22611e-06	1					0
COL14A1	sp|Q05707|COEA1_HUMAN	Q05707	1726	Q05707_1726	Q05707_1726;J3QT75_73;A0A0A0MQT7_687	sp	Collagen alpha-1(XIV) chain	>sp|Q05707|COEA1_HUMAN Collagen alpha-1(XIV) chain OS=Homo sapiens OX=9606 GN=COL14A1 PE=1 SV=3;>tr|A0A0A0MQT7|A0A0A0MQT7_HUMAN Collagen alpha-1(XIV) chain OS=Homo sapiens OX=9606 GN=COL14A1 PE=1 SV=1;>tr|J3QT75|J3QT75_HUMAN Collagen alpha-1(XIV) chain (Fr	40	28494	1,uniprot	0.218926	GPPGPAGPSGESRPGSPGPPGSPGPR	_GPP(hy)GPAGPSGESRP(hy)GSP(hy)GP(hy)PGSPGPR_	1713	1738	14	1714;1715;1720;1726;1729;1731;1732;1735;1737	0.0015908941572503113;0.3432176650638167;0.3583178726035869;0.3911096935762043;0.446382227758746;0.4547041898643078;0.4825780565712425;0.497441031656493;0.5023299161230196;0.5475596288303356;0.5695299613130768;0.5819882154262291;0.5970734617390311;0.6411328545367522;0.6605819151902479;0.6642112455601554;0.6672158163196459;0.6704918601825818;0.6970229665099336;0.6978418833068609;0.7052258129770933…	y1;y12;y13;y15;y17;y18;y19;y20;y21;y22;y23;y24;y25;y12-NH3;y13-NH3;y23-H2O;y24-H2O;a2;b2;b3;b4;b5;b6;b7;b8;b10(2+);b13(2+)	175.118976902172;1094.51774486103;1207.56968488818;1450.70092184592;1636.77101815908;1723.80158162486;1820.84972582019;1877.87207844827;1948.90744633974;2045.96166009134;2102.98350095009;2216.02980860859;2313.08231266884;1077.49626129443;1190.54774298871;2084.96311450523;2198.0126012667;127.086513253219;155.081554324486;268.12938424996;325.150454437826;422.202945122277;493.239411787504;550.260283…	3814.2;3386.8;16615.5;31971.8;5938.1;8527.8;109616.8;135584.1;50125.7;170108.2;150058.1;857426.6;117497.9;14095.7;1627.4;9342.8;41337.1;125846.6;72943.7;13421.3;14971.3;3779.4;12353.7;10262.5;6707.3;7392.3;1644.3	165;827;3263;3647;4726;5063;6704;7106;10853;11333;13404;13943;14599;16477;17086;18152;18702;20303;21229;22182;23134;24700;25164;25980;26725;27664;28494;29240;30715;31331;32109;34202;37193;38124;39355;40044;41255;52724;55827;57066	162	PubMed:7827751	_GP(hy)P(hy)GPAGPSGESRPGSPGP(hy)P(hy)GSP(hy)GPR_;_GPP(hy)GPAGPSGESRP(hy)GSP(hy)GPP(hy)GSP(hy)GPR_;_GPP(hy)GPAGPSGESRP(hy)GSP(hy)GP(hy)PGSPGP(hy)R_;_GPP(hy)GPAGPSGESRP(hy)GSP(hy)GP(hy)PGSP(hy)GPR_;_GPP(hy)GPAGPSGESRP(hy)GSP(hy)GPPGSP(hy)GP(hy)R_;_GP(hy)P(hy)GPAGPSGESRP(hy)GSPGP(hy)P(hy)GSPGPR_;_GPP(hy)GPAGPSGESRP(hy)GSPGPP(hy)GSP(hy)GPR_;_GPP(hy)GPAGPSGESRP(hy)GSPGP(hy)P(hy)GSPGP(hy)R_;_GPP(hy)GPA…	9.22611e-06	1					0
COL14A1	sp|Q05707|COEA1_HUMAN	Q05707	1729	Q05707_1729	Q05707_1729;J3QT75_76;A0A0A0MQT7_690	sp	Collagen alpha-1(XIV) chain	>sp|Q05707|COEA1_HUMAN Collagen alpha-1(XIV) chain OS=Homo sapiens OX=9606 GN=COL14A1 PE=1 SV=3;>tr|A0A0A0MQT7|A0A0A0MQT7_HUMAN Collagen alpha-1(XIV) chain OS=Homo sapiens OX=9606 GN=COL14A1 PE=1 SV=1;>tr|J3QT75|J3QT75_HUMAN Collagen alpha-1(XIV) chain (Fr	36	3264	1,uniprot	1.359	PGSPGPPGSPGPR	_PGSP(hy)GPP(hy)GSP(hy)GPR_	1726	1738	4	1726;1729;1731;1732;1735;1737	0.3911096935762043;0.481513169605687;0.4892452936428987;0.6662921595840768;0.6704918601825818;0.7181252378312863;0.8619363596648298;0.8777847049959114;0.9051772828930214;0.9206768735581018;0.9436259485937304;0.9658345889944732;0.9755831173570064;0.976371533890826;0.9782071847982148;0.9877663055932762;0.9905754214808696;0.9932535449187628;0.9948835072855794;0.9962770038205504;1.0;1.0;1.0;1.0;1.0;1…	y4;y7;y8;y9;y10;y12;y7(2+);a2;b2;b3;b4;b9(2+)	442.239138728905;699.343145718118;796.393095966601;853.419217162718;966.463067269776;1110.52392793383;350.17506639308;127.086577204608;155.081411041291;242.11335527707;355.161158757128;383.676918851381	1502.8;5863.4;16907.6;6198.2;16034.5;3010.9;692.9;818.2;3927.6;5893.3;858.9;606.1	166;3264;3648;4727;5064;6705;7107;11334;13405;13944;14600;16478;17087;18153;18703;20304;21230;22183;23135;25981;26726;27665;28495;29241;30716;31332;32110;34203;34993;38125;39356;40045;41256;52725;55828;57067	163	PubMed:7827751	_PGSP(hy)GPP(hy)GSP(hy)GPR_;_P(hy)GSP(hy)GP(hy)P(hy)GSP(hy)GPR_;_GPP(hy)GPAGPSGESRP(hy)GSP(hy)GPP(hy)GSP(hy)GPR_;_P(hy)GSP(hy)GPPGSP(hy)GP(hy)R_;_GPP(hy)GPAGPSGESRP(hy)GSP(hy)GP(hy)PGSP(hy)GPR_;_GP(hy)P(hy)GPAGPSGESRPGSP(hy)GPP(hy)GSP(hy)GPR_;_PGSP(hy)GPP(hy)GSPGP(hy)R_;_P(hy)GSP(hy)GPP(hy)GSP(hy)GPR_;_PGSP(hy)GP(hy)PGSPGP(hy)R_;_GPP(hy)GPAGPSGESRPGSP(hy)GP(hy)P(hy)GSPGPR_;_GPP(hy)GPAGPSGESRPGSP(…	9.22611e-06	1					0
COL14A1	sp|Q05707|COEA1_HUMAN	Q05707	1732	Q05707_1732	J3QT75_79;Q05707_1732;A0A0A0MQT7_693	sp	Collagen alpha-1(XIV) chain	>sp|Q05707|COEA1_HUMAN Collagen alpha-1(XIV) chain OS=Homo sapiens OX=9606 GN=COL14A1 PE=1 SV=3;>tr|A0A0A0MQT7|A0A0A0MQT7_HUMAN Collagen alpha-1(XIV) chain OS=Homo sapiens OX=9606 GN=COL14A1 PE=1 SV=1;>tr|J3QT75|J3QT75_HUMAN Collagen alpha-1(XIV) chain (Fr	31	18154	1,uniprot	0.950827	GPPGPAGPSGESRPGSPGPPGSPGPR	_GPP(hy)GPAGP(hy)SGESRP(hy)GSPGPP(hy)GSPGP(hy)R_	1713	1738	20	1714;1715;1720;1726;1729;1731;1732;1735;1737	0.481513169605687;0.7150591311588326;0.7430366014949698;0.7867664610703653;0.8501350019436077;0.8619363596648298;0.8646710782702826;0.8703945557071706;0.8828410967505131;0.8962353951031101;0.9141899607921328;0.9440280834891062;0.9782071847982148;0.9856719000904098;0.986124875991243;0.9928864939309968;0.9932535449187628;0.994437827502522;0.9948835072855794;1.0;1.0;1.0;1.0;1.0;1.0;1.0;1.0;1.0;1.0;1…	y1;y4;y6;y7;y8;y10;y19;y1-NH3;y4-NH3;y6-NH3;y7-H2O;y20(2+);a2;b2;b3;b4;b7;b16;b18;b16(2+);b17(2+)	175.119189686127;442.240715900681;586.295779464141;699.343882050836;796.394297761077;950.451249546879;1836.84525535407;158.093247256758;425.214507314916;569.267928052115;681.331320617465;947.444823632746;127.086787503355;155.081898893907;268.129356156688;325.151777521539;550.262027656462;1436.64492970245;1590.71184237441;718.829900624598;767.354000333388	2505.7;5773.9;6997.7;77215;13080.2;11057.7;5566.8;1957.9;3648.3;1744.8;7413.6;4110.4;23218.2;10506.6;4998.1;3701.7;6795.2;7020.4;28412.9;1687.9;2452.7	167;3265;3649;4728;6706;7109;11335;13946;16480;18154;20305;21231;22184;23137;24701;25982;26728;27666;28497;29243;30717;31333;32111;34204;37195;38126;39357;40047;42003;52726;57068	164	PubMed:7827751	_PGSP(hy)GPP(hy)GSP(hy)GPR_;_GPP(hy)GPAGPSGESRPGSPGP(hy)P(hy)GSPGP(hy)R_;_GPP(hy)GPAGPSGESRPGSPGP(hy)P(hy)GSP(hy)GPR_;_P(hy)GSP(hy)GP(hy)P(hy)GSP(hy)GPR_;_GPP(hy)GPAGPSGESRP(hy)GSP(hy)GPP(hy)GSP(hy)GPR_;_GPP(hy)GPAGPSGESRP(hy)GSP(hy)GP(hy)PGSP(hy)GPR_;_GP(hy)P(hy)GPAGPSGESRPGSP(hy)GPP(hy)GSP(hy)GPR_;_PGSP(hy)GPP(hy)GSPGP(hy)R_;_GPP(hy)GPAGPSGESRP(hy)GSPGPP(hy)GSP(hy)GPR_;_P(hy)GSP(hy)GPP(hy)GSP(h…	9.22611e-06	1					0
GANAB	tr|F5H6X6|F5H6X6_HUMAN	F5H6X6	104	F5H6X6_104	F5H6X6_104;E9PKU7_109;Q14697_201;E9PNH1_109	tr	Isoform of Q14697, Neutral alpha-glucosidase AB	>tr|F5H6X6|F5H6X6_HUMAN Neutral alpha-glucosidase AB OS=Homo sapiens OX=9606 GN=GANAB PE=1 SV=1;>tr|E9PKU7|E9PKU7_HUMAN Neutral alpha-glucosidase AB OS=Homo sapiens OX=9606 GN=GANAB PE=1 SV=1;>sp|Q14697|GANAB_HUMAN Neutral alpha-glucosidase AB OS=Homo sapi	1	168	2	0.256461	DPAEGDGAQPEETPR	_DPAEGDGAQP(hy)EETPR_	95	109	10	104	0.00135271	y1;y2;y3;y4;y6;y7;y8;y9;y10;y11;y12;y13;y6-H2O;y9-NH3;y11-H2O;a2;b2;b2-H2O;b3;b3-H2O;b4;b5;b6;b8	175.119237482404;272.171381579725;373.219425195505;502.261288933309;744.35161545076;872.415136520877;943.440653003562;1000.46821941832;1115.5019942581;1172.5152566;1301.56031697924;1372.60580974512;726.340679376005;983.445262553325;1154.4931016801;185.092070215668;213.086970857193;195.076006358048;284.124733289779;266.113733217955;413.167378751261;470.188847351589;585.211617616709;713.276351515987	4008;5636.4;6109.8;2392.6;13928.5;3607.7;1193.9;14240.8;2410;20533.6;9701.7;3104.9;3164.2;4598.3;6470;18172.6;24097.1;2661.7;26261.1;7367.6;7279;2895;1829;1292.6	168	165		_DPAEGDGAQP(hy)EETPR_	5.86169e-23	0					0	EGLN3
KCTD19	sp|Q17RG1|KCD19_HUMAN	Q17RG1	628	Q17RG1_628	Q17RG1_628	sp	BTB/POZ domain-containing protein KCTD19	>sp|Q17RG1|KCD19_HUMAN BTB/POZ domain-containing protein KCTD19 OS=Homo sapiens OX=9606 GN=KCTD19 PE=2 SV=1	1	169	1	1.07781	DPPATPMQK	_DPP(hy)ATP(hy)M(ox)QK_	626	634	3	628;631	1	y1;y5;y6;y1-NH3;y5-NH3;a2;b2;b2-H2O;b3;b4	147.112848033857;636.302188224619;707.334711839441;130.086369694319;619.26886493474;185.092201836605;213.087097486392;195.076385809064;326.133373179823;397.171822887259	81483.3;4024.5;1855.6;31766.3;1837.4;34705.2;138902.8;20436.4;56114;45379.4	169	166		_DPP(hy)ATP(hy)M(ox)QK_	2.10231e-26	1					0
KCTD19	sp|Q17RG1|KCD19_HUMAN	Q17RG1	631	Q17RG1_631	Q17RG1_631	sp	BTB/POZ domain-containing protein KCTD19	>sp|Q17RG1|KCD19_HUMAN BTB/POZ domain-containing protein KCTD19 OS=Homo sapiens OX=9606 GN=KCTD19 PE=2 SV=1	1	170	3	0	DPPATPMQK	_DPP(hy)ATP(hy)M(ox)QK_	626	634	6	628;631	1	y1;y5;y6;y1-NH3;y5-NH3;a2;b2;b2-H2O;b3;b4	147.112848033857;636.302188224619;707.334711839441;130.086369694319;619.26886493474;185.092201836605;213.087097486392;195.076385809064;326.133373179823;397.171822887259	81483.3;4024.5;1855.6;31766.3;1837.4;34705.2;138902.8;20436.4;56114;45379.4	170	167		_DPP(hy)ATP(hy)M(ox)QK_	2.10231e-26	1					0
FSIP2	sp|Q5CZC0|FSIP2_HUMAN	Q5CZC0	6584	Q5CZC0_6584	Q5CZC0_6584	sp	Fibrous sheath-interacting protein 2	>sp|Q5CZC0|FSIP2_HUMAN Fibrous sheath-interacting protein 2 OS=Homo sapiens OX=9606 GN=FSIP2 PE=2 SV=4	1	171	2	0.185923	NYSLGSPDLEKR	_NYSLGSP(hy)DLEKR_	6578	6589	7	6584	1	y1;y4;y10;y11;y1-NH3;y4-H2O;y4-NH3;y10-H2O;y10-NH3;y11-H2O;y11(2+);a2;b2;b2-NH3	175.11907761797;545.340682039195;1117.58612575876;1280.63039009817;158.092557530329;527.329915657448;528.311832160313;1099.57680327397;1100.56179381205;1262.63678514692;640.828279621222;250.118719188993;278.113796105341;261.087198336458	41756.7;29923.4;176986.4;2480.2;2697.5;1937;3059.8;8312.8;25267.9;3742.9;4808.4;170493.3;32253.1;12787.1	171	168		_NYSLGSP(hy)DLEKR_	1.53082e-12	0					0
MUSTN1	sp|Q8IVN3|MSTN1_HUMAN	Q8IVN3	10	Q8IVN3_10	D6R8Y8_10;Q8IVN3_10	sp	Musculoskeletal embryonic nuclear protein 1	>sp|Q8IVN3|MSTN1_HUMAN Musculoskeletal embryonic nuclear protein 1 OS=Homo sapiens OX=9606 GN=MUSTN1 PE=3 SV=2;>tr|D6R8Y8|D6R8Y8_HUMAN Uncharacterized protein OS=Homo sapiens OX=9606 PE=4 SV=1	1	172	3	0	SQAGAQEAPIK	_(ac)SQAGAQEAP(hy)IK_	2	12	9	10	1	y1;y1-NH3;a2;b2;b2-H2O;b2-NH3;b3;b3-H2O;b4;b4-H2O;b4-NH3;b5;b5-H2O;b5-NH3;b6;b6-NH3;b7;b7-H2O;b7-NH3;b8	147.1130191445;130.086400750487;230.11343887836;258.10860630221;240.09809403426;241.081774340885;329.145936649442;311.135298799999;386.167328108606;368.156952425928;369.140715484051;457.204256373634;439.194329058557;440.177864399716;585.261038910357;568.236951321203;714.306059682388;696.297232121004;697.279790271998;785.348762694833	11046.2;8152.5;5350.1;106745.9;63288.4;7878.5;41981.8;57133.1;23543.7;36231.7;28045.1;17426.9;5323.9;21528.5;2916.3;33112.2;9522;4865.7;12318.7;1739.2	172	169		_(ac)SQAGAQEAP(hy)IK_	3.75783e-06	0					0
NLGN2	sp|Q8NFZ4|NLGN2_HUMAN	Q8NFZ4	166	Q8NFZ4_166	Q8NFZ4_166;Q8N2Q7_178	sp	Neuroligin-2	>sp|Q8NFZ4|NLGN2_HUMAN Neuroligin-2 OS=Homo sapiens OX=9606 GN=NLGN2 PE=1 SV=1;>sp|Q8N2Q7|NLGN1_HUMAN Neuroligin-1 OS=Homo sapiens OX=9606 GN=NLGN1 PE=1 SV=2	1	173	2	0.586075	DEATLNPPDTDIR	_DEATLNP(hy)PDTDIR_	160	172	7	166	1	y1;y4;y5;y6;y9;y10;y1-NH3;y4-NH3;y5-H2O;y5-NH3;y6-H2O;y6-NH3;y9-H2O;y9-NH3;y10-H2O;b3;b3-H2O;b4;b4-H2O;b9;b9-H2O;b12	175.118826188726;504.277284317123;619.304748054422;716.357734157509;1056.5316231647;1157.58001561794;158.092186069391;487.249415336798;601.29209989241;602.27706836641;698.347027040202;699.330455932562;1038.52816558809;1039.50510701586;1139.56339321756;316.113800952972;298.103293893351;417.161330349152;399.15088173374;969.415568267342;951.403881950841;1298.58050237302	176954.6;414500.6;25805.2;2286953;359408.5;132992.2;11349.1;7638.8;2865.6;11761.3;18833.7;56716.1;2456.2;26864.1;5924.9;260560.3;188332.8;118722.3;174739.9;30217;15731.4;4589.4	173	170		_DEATLNP(hy)PDTDIR_	1.51452e-52	0					0
KMT2C	tr|H7BY37|H7BY37_HUMAN	H7BY37	1709	H7BY37_1709	H0Y765_765;H7BY37_1709;Q8NEZ4_4148	tr	Isoform of Q8NEZ4, [Histone H3]-lysine(4) N-methyltransferase (Fragment)	>tr|H7BY37|H7BY37_HUMAN Histone-lysine N-methyltransferase 2C (Fragment) OS=Homo sapiens OX=9606 GN=KMT2C PE=1 SV=1;>sp|Q8NEZ4|KMT2C_HUMAN Histone-lysine N-methyltransferase 2C OS=Homo sapiens OX=9606 GN=KMT2C PE=1 SV=3;>tr|H0Y765|H0Y765_HUMAN Histone-lysi	1	174	1	1.09239	GPPPGSANPPR	_GPP(hy)PGSANPP(hy)R_	1707	1717	3	1709;1716	1	y1;y6;y8;y9;y10;y1-NH3;y6-NH3;y8-H2O;y8-NH3;y9-H2O;y9-NH3;y8(2+);a2;b2;b3;b7;b9(2+)	175.119072738349;657.331658277255;811.406541089459;924.454886126678;1021.50625451276;158.092629946161;640.305218292204;793.401609739337;794.381203486949;906.43990951743;907.428440156469;406.206613696459;127.086734854499;155.08160283025;268.129455980755;580.26996479841;396.187896988138	57428.6;62363;296287.4;1630028;138287.3;9790;2602.2;3904.4;17774.9;14337.1;67044.2;11312.6;814163.6;304039.9;53667.9;8805.4;13765.9	174	171		_GPP(hy)PGSANPP(hy)R_	0.0392385	1					0
KMT2C	tr|H7BY37|H7BY37_HUMAN	H7BY37	1716	H7BY37_1716	H0Y765_772;Q8NEZ4_4155;H7BY37_1716	tr	Isoform of Q8NEZ4, [Histone H3]-lysine(4) N-methyltransferase (Fragment)	>tr|H7BY37|H7BY37_HUMAN Histone-lysine N-methyltransferase 2C (Fragment) OS=Homo sapiens OX=9606 GN=KMT2C PE=1 SV=1;>sp|Q8NEZ4|KMT2C_HUMAN Histone-lysine N-methyltransferase 2C OS=Homo sapiens OX=9606 GN=KMT2C PE=1 SV=3;>tr|H0Y765|H0Y765_HUMAN Histone-lysi	1	175	2	0.234923	GPPPGSANPPR	_GPPPGSANP(hy)P(hy)R_	1707	1717	10	1709;1716	1	y1;y5;y9;y1-NH3;y5-NH3;y9-H2O;y9-NH3;y10(2+);a2;b2;b5;b6;b7;b9(2+)	175.118880747618;586.294081211502;924.454299752762;158.092204392648;569.267253459026;906.439163124471;907.427707443501;511.256323465799;127.086647099277;155.081507687487;406.205891931;493.23816291466;564.2793845067;396.18809890871	16623.8;33396.2;435632.1;4032.7;4854.8;3937.7;17340;39360.1;217761;85591.2;5187.5;5822.6;3047.3;6700.2	175	172		_GPPPGSANP(hy)P(hy)R_	0.0392385	1					0
RAB3IL1	sp|Q8TBN0|R3GEF_HUMAN	Q8TBN0	358	Q8TBN0_358	Q8TBN0_358	sp	Guanine nucleotide exchange factor for Rab-3A	>sp|Q8TBN0|R3GEF_HUMAN Guanine nucleotide exchange factor for Rab-3A OS=Homo sapiens OX=9606 GN=RAB3IL1 PE=1 SV=1	1	176	3	0	QDAEPMFWEIMR	_QDAEP(hy)M(ox)FWEIM(ox)R_	354	365	5	358	1	y1;y8;y9;y8-H2O;y8-NH3;y9-NH3;a2;b2;b2-H2O;b3;b3-H2O;b3-NH3;b4;b4-H2O;b7(2+)	175.118806703334;1157.51897375531;1286.55636665725;1139.51083325543;1140.48967746504;1269.5236038357;216.098042520555;244.092627917016;226.082281631526;315.129772993228;297.118971233741;298.104236121904;444.173265838256;426.161382606176;426.161382606176	9160.6;8191.7;3361.1;1765.2;5782.6;867.9;1062.4;9117.3;7913.7;7242.2;9050.8;1066.9;2236.9;3221.8;3221.8	176	173		_QDAEP(hy)M(ox)FWEIM(ox)R_	0.000104449	0					0
PIEZO2	tr|J3KRQ5|J3KRQ5_HUMAN	J3KRQ5	580	J3KRQ5_580	Q9H5I5_580;J3KRQ5_580;E7EVM7_529	tr	Isoform of Q9H5I5, Piezo-type mechanosensitive ion channel component 2	>tr|J3KRQ5|J3KRQ5_HUMAN Piezo-type mechanosensitive ion channel component 2 OS=Homo sapiens OX=9606 GN=PIEZO2 PE=1 SV=1;>tr|E7EVM7|E7EVM7_HUMAN Piezo-type mechanosensitive ion channel component OS=Homo sapiens OX=9606 GN=PIEZO2 PE=1 SV=2;>sp|Q9H5I5|PIEZ2_H	1	177	3	0	KEPGELASK	_KEP(hy)GELASK_	578	586	3	580	1	y1;y3;y4;y5;y1-NH3;y3-H2O;y4-H2O;y5-H2O;b4;b4-H2O;b4-NH3;b5;b5-H2O;b5-NH3	147.112768351215;305.181800891616;418.265802642081;547.308513564509;130.086274333399;287.171268506425;400.254938623128;529.295305731289;428.213689623601;410.2032266238;411.186096155862;557.256803673593;539.24424300667;540.230308314085	43149;126569.8;30216.2;15918.7;19368.2;9945.1;3933.8;14556.2;88374.8;15600.9;3632.2;19283.3;3277.4;2686.6	177	174		_KEP(hy)GELASK_	2.24326e-62	0					0
DDX21	sp|Q9NR30|DDX21_HUMAN	Q9NR30	83	Q9NR30_83	Q9NR30_83	sp	Nucleolar RNA helicase 2	>sp|Q9NR30|DDX21_HUMAN Nucleolar RNA helicase 2 OS=Homo sapiens OX=9606 GN=DDX21 PE=1 SV=5	1	178	2	0.73208	KEEPSQNDISPK	_KEEP(hy)SQNDISP(hy)K_	80	91	4	83;90	1	y1;y3;y11;y1-NH3;y11-H2O;y11(2+);b2;b2-H2O;b2-NH3;b9;b9-H2O;b11;b11-H2O;b11-NH3;b6(2+);b9(2+)	147.112834936325;347.192744909328;1275.57035457667;130.086355224118;1257.56060465878;638.276790497427;258.144979111656;240.134345015156;241.11830479369;1057.48021605939;1039.46694646448;1257.56060465878;1239.56071103288;1240.54969756681;358.160913966173;529.244093047222	109042;49970.1;8533.9;86190;56101.1;3067.1;67127.8;19364.8;1583.2;282515.2;9725.8;56101.1;1934.6;980.3;14256.2;1157.8	178	175		_KEEP(hy)SQNDISP(hy)K_	1.5882e-212	0					0
DDX21	sp|Q9NR30|DDX21_HUMAN	Q9NR30	90	Q9NR30_90	Q9NR30_90	sp	Nucleolar RNA helicase 2	>sp|Q9NR30|DDX21_HUMAN Nucleolar RNA helicase 2 OS=Homo sapiens OX=9606 GN=DDX21 PE=1 SV=5	1	179	2	0.735677	KEEPSQNDISPK	_KEEP(hy)SQNDISP(hy)K_	80	91	11	83;90	1	y1;y3;y11;y1-NH3;y11-H2O;y11(2+);b2;b2-H2O;b2-NH3;b9;b9-H2O;b11;b11-H2O;b11-NH3;b6(2+);b9(2+)	147.112834936325;347.192744909328;1275.57035457667;130.086355224118;1257.56060465878;638.276790497427;258.144979111656;240.134345015156;241.11830479369;1057.48021605939;1039.46694646448;1257.56060465878;1239.56071103288;1240.54969756681;358.160913966173;529.244093047222	109042;49970.1;8533.9;86190;56101.1;3067.1;67127.8;19364.8;1583.2;282515.2;9725.8;56101.1;1934.6;980.3;14256.2;1157.8	179	176		_KEEP(hy)SQNDISP(hy)K_	1.5882e-212	0					0
GRHPR	sp|Q9UBQ7|GRHPR_HUMAN	Q9UBQ7	39	Q9UBQ7_39	U3KQ56_39;Q9UBQ7_39;Q5T946_39	sp	Glyoxylate reductase/hydroxypyruvate reductase	>sp|Q9UBQ7|GRHPR_HUMAN Glyoxylate reductase/hydroxypyruvate reductase OS=Homo sapiens OX=9606 GN=GRHPR PE=1 SV=1;>tr|U3KQ56|U3KQ56_HUMAN Glyoxylate reductase/hydroxypyruvate reductase OS=Homo sapiens OX=9606 GN=GRHPR PE=1 SV=1	15	26154	2	0.200905	AADCEVEQWDSDEPIPAK	_AADCEVEQWDSDEP(hy)IP(hy)AK_	26	43	14	39;41	0.0030445169681186947;0.00438293227958995;0.009717484588758526;0.010348643913880571;0.01132750549642248;0.013105721762713643;0.013385651690974582;0.016407641895872453;0.025227126472753218;0.0595246713484144;0.09302969640055557;0.10258187489169987;0.2256250160532555;0.3790924248037994;0.4029788206612829	y1;y2;y10;y11;y12;y13;y1-NH3;y10-NH3;y11-NH3;y12-H2O;y12-NH3;a2;b2;b3;b4;b5;b5-H2O;b6;b8;b11(2+)	147.112767958655;218.149570189158;1189.53743198829;1317.59324185046;1446.63467680203;1545.70717502854;130.086160343222;1172.49314400044;1300.57258909303;1428.61768169469;1429.60694160919;115.086363536904;143.081109805511;258.107930930601;418.138284080247;547.182297670526;529.168385994997;646.24749778757;903.340331042345;646.24749778757	5417.1;4111.4;2214.9;3356.6;11296.1;4832.9;1416;1063.4;2129.8;2429.1;657.2;1672.6;2531.3;5468.1;2614.3;5202.8;828;3928.9;1390.9;3928.9	180;11865;26154;34473;37284;43120;44228;45007;45638;47739;48904;53164;56057;57269;59230	177		_AADCEVEQWDSDEP(hy)IPAKELER_;_AADCEVEQWDSDEP(hy)IP(hy)AKELER_;_AADCEVEQWDSDEP(hy)IP(hy)AK_;_AADCEVEQWDSDEP(hy)IPAK_	4.96975e-17	0	0.352941	2GCG	2.2		0
HYOU1	sp|Q9Y4L1|HYOU1_HUMAN	Q9Y4L1	966	Q9Y4L1_966	E9PL22_904;Q9Y4L1_966;A0A087X054_904	sp	Hypoxia up-regulated protein 1	>sp|Q9Y4L1|HYOU1_HUMAN Hypoxia up-regulated protein 1 OS=Homo sapiens GN=HYOU1 PE=1 SV=1;>tr|E9PL22|E9PL22_HUMAN Hypoxia up-regulated protein 1 OS=Homo sapiens GN=HYOU1 PE=2 SV=1	16	54672	1	0.07787	VETGSEPGDTEPLELGGPGAEPEQK	_VETGSEP(hy)GDTEPLELGGP(hy)GAEPEQK_	960	984	7	966;977	0.01626514359897734;0.02198764601564073;0.02513853937815172;0.027902606342203658;0.028971929383059158;0.029968754832737133;0.03597405721903741;0.04016974201701861;0.04054963861282925;0.044655118947415064;0.1140928302185476;0.12594852808806922;0.14025315394541907;0.1518303891540552;0.2308613797325903;0.5033337111882851	y1;y2;y4;y5;y6;y7;y8;y9;y10;y11;y12;y13;y14;y15;y16;y18;y19;y20;y2-NH3;y4-H2O;y5-H2O;y8-H2O;y9-H2O;y10-H2O;y11-H2O;y12-H2O;y12-NH3;y14-H2O;y15-H2O;y19-H2O;y19-NH3;a2;b2;b3;b5;b5-H2O;b6;b6-H2O;b8;b8-H2O;b9;b9-H2O;b10;b10-H2O;b11;b11-H2O;b14	147.112649916141;275.171661174324;501.267597423153;630.31193224044;701.349498521795;758.367292840409;871.415662925249;928.438096982361;985.458534007053;1098.54295332284;1227.58939314599;1340.66211473292;1437.72025292332;1566.77216767361;1667.80390518944;1839.85642249925;1952.91113716773;2081.9565379162;258.144356396172;483.25502153826;612.300468818277;853.414764915877;910.428342540196;967.4416831…	143193.7;1041496;1.153447E+07;1306809;568956.9;384593.6;3494904;4098778;1.14325E+07;6990275;2956665;390904.3;1.62212E+07;996370.3;2652038;292523.2;7938751;190656.4;579309.8;303361.1;824392.1;140594.9;123291.5;163879.6;101059.6;198878.4;96738.6;1035029;351050.1;2386544;387837.1;206991.1;1020537;437370.8;574042.7;682459.7;1448480;1825194;159660;119277.9;152237.8;120665.7;466005.3;366006.5;1284315;1…	181;26178;43173;44272;45031;45654;47790;48946;49624;51069;54116;54672;56087;57282;58277;59292	178		_VETGSEP(hy)GDTEPLELGGPGAEPEQK_;_VETGSEP(hy)GDTEPLELGGP(hy)GAEPEQK_	1.89177e-41	1					0
HYOU1	sp|Q9Y4L1|HYOU1_HUMAN	Q9Y4L1	977	Q9Y4L1_977	A0A087X054_915;Q9Y4L1_977;E9PL22_915	sp	Hypoxia up-regulated protein 1	>sp|Q9Y4L1|HYOU1_HUMAN Hypoxia up-regulated protein 1 OS=Homo sapiens GN=HYOU1 PE=1 SV=1;>tr|E9PL22|E9PL22_HUMAN Hypoxia up-regulated protein 1 OS=Homo sapiens GN=HYOU1 PE=2 SV=1	20	48947	1	1.17095	VETGSEPGDTEPLELGGPGAEPEQK	_VETGSEPGDTEPLELGGP(hy)GAEPEQK_	960	984	18	966;977	0.19703941587179852;0.20025709024431404;0.20060711964178665;0.2592049677308709;0.2871652082713183;0.3355016045906866;0.3545079299082549;0.4693382660753122;0.5433864042165572;0.5590465183585989;0.614386753771848;0.6695486809809168;0.6945822063214789;0.7367706130405451;0.8153352907418292;0.8354206934335293;0.9896941457480112;1.0;1.0;1.0	y1;y2;y4;y5;y6;y7;y8;y9;y10;y11;y12;y14;y1-NH3;y2-NH3;y5-H2O;y12-H2O;y9(2+);a2;b2;b4;b4-H2O;b6;b6-H2O;b10;b10-H2O;b11;b11-H2O	147.112864397493;275.172812089429;501.267622865615;630.309118145783;701.348153857849;758.367730649731;871.416247134623;928.438606389147;985.456480492855;1098.53887202471;1227.57723062662;1437.72254830094;130.086117519101;258.14489205557;612.299708013326;1209.5560292363;464.721317370433;201.12338700684;229.119052025979;387.186060208733;369.17811702111;603.260681101487;585.251244028478;973.40651692…	559810.9;745943.8;4566259;519467.8;547022.6;1504018;7381063;789249.2;2728123;883045.5;600361.8;1685895;331229.7;566426.8;561332.6;83225.7;225292.7;1127661;1238825;149866.4;380910.4;1122507;880399.7;265639.1;139874.1;804096.6;439054.5	182;11871;14774;18841;26179;43174;44273;45032;45655;47791;48947;49625;51070;53215;54117;54673;56088;57283;58278;59293	179		_VETGSEPGDTEPLELGGP(hy)GAEPEQK_;_VETGSEP(hy)GDTEPLELGGP(hy)GAEPEQK_;_VIPPAGQTEDAEPISEPEKVETGSEPGDTEPLELGGP(hy)GAEPEQK_	1.89177e-41	1					0
HS3ST4	sp|Q9Y661|HS3S4_HUMAN	Q9Y661	400	Q9Y661_400	Q9Y661_400	sp	Heparan sulfate glucosamine 3-O-sulfotransferase 4	>sp|Q9Y661|HS3S4_HUMAN Heparan sulfate glucosamine 3-O-sulfotransferase 4 OS=Homo sapiens OX=9606 GN=HS3ST4 PE=2 SV=3	1	184	3	0	KPEDSSAPR	_KP(hy)EDSSAP(hy)R_	399	407	2	400;406	1	y1;y6;y7;y1-NH3;y6-H2O;y6-NH3;y7-H2O;y7-NH3;a2;b2;b2-NH3;b3;b3-NH3;b4	175.119108713504;648.295128689363;777.340597691591;158.092455712995;630.284919641774;631.268600193163;759.323384360518;760.305889891141;214.154931187608;242.150016721479;225.12348523936;371.192894760964;354.166243479203;486.219683104726	58878.6;26440.1;2557.9;35550.6;4233.8;2131.5;1052.4;2412.4;2437.9;37640.5;16842.8;20554;36212.2;5577.6	184	181		_KP(hy)EDSSAP(hy)R_	2.78908e-10	0					0
HS3ST4	sp|Q9Y661|HS3S4_HUMAN	Q9Y661	406	Q9Y661_406	Q9Y661_406	sp	Heparan sulfate glucosamine 3-O-sulfotransferase 4	>sp|Q9Y661|HS3S4_HUMAN Heparan sulfate glucosamine 3-O-sulfotransferase 4 OS=Homo sapiens OX=9606 GN=HS3ST4 PE=2 SV=3	1	185	2	0.715493	KPEDSSAPR	_KP(hy)EDSSAP(hy)R_	399	407	8	400;406	1	y1;y6;y7;y1-NH3;y6-H2O;y6-NH3;y7-H2O;y7-NH3;a2;b2;b2-NH3;b3;b3-NH3;b4	175.119108713504;648.295128689363;777.340597691591;158.092455712995;630.284919641774;631.268600193163;759.323384360518;760.305889891141;214.154931187608;242.150016721479;225.12348523936;371.192894760964;354.166243479203;486.219683104726	58878.6;26440.1;2557.9;35550.6;4233.8;2131.5;1052.4;2412.4;2437.9;37640.5;16842.8;20554;36212.2;5577.6	185	182		_KP(hy)EDSSAP(hy)R_	2.78908e-10	0					0
NUDT4	tr|F8VRL4|F8VRL4_HUMAN	F8VRL4	3	F8VRL4_3	A0A0C4DGJ4_3;F8VRL4_3;F8VRR0_3	tr	Isoform of Q9NZJ9, Diphosphoinositol polyphosphate phosphohydrolase 2 (Fragment)	>tr|F8VRL4|F8VRL4_HUMAN Diphosphoinositol polyphosphate phosphohydrolase 2 (Fragment) OS=Homo sapiens OX=9606 GN=NUDT4 PE=1 SV=1;>tr|F8VRR0|F8VRR0_HUMAN Diphosphoinositol polyphosphate phosphohydrolase 2 (Fragment) OS=Homo sapiens OX=9606 GN=NUDT4 PE=1 SV=	1	186	3	0	MEPEEEPGGAAVR	_(ac)M(ox)EP(hy)EEEPGGAAVR_	1	13	3	3	0.679961	y1;y9;y10;y1-NH3;y9-H2O;y9-NH3;y10-H2O;y10-NH3;b3;b3-H2O;b4;b4-H2O	175.119043672897;885.444503511109;1014.48460832943;158.092456974434;867.428524956906;868.416358383276;996.473262322328;997.453574494627;432.136050978251;414.125405005248;561.179048984229;543.168071220046	27872.7;44398.4;31386.9;1941.3;1733.1;4549.1;7635.3;5338.3;11665.4;5880.7;3247.9;2579.7	186	183		_(ac)M(ox)EP(hy)EEEPGGAAVR_	0.00056705	0					0
WIPF3	tr|A0A0A0MSG0|A0A0A0MSG0_HUMAN	A0A0A0MSG0	131	A0A0A0MSG0_131	A0A0A0MSG0_131;A6NGB9_131	tr	Isoform of A6NGB9, WAS/WASL-interacting protein family member 3	>tr|A0A0A0MSG0|A0A0A0MSG0_HUMAN WAS/WASL-interacting protein family member 3 OS=Homo sapiens OX=9606 GN=WIPF3 PE=1 SV=1;>sp|A6NGB9|WIPF3_HUMAN WAS/WASL-interacting protein family member 3 OS=Homo sapiens OX=9606 GN=WIPF3 PE=1 SV=4	1	187	3	0	APSPRLPNK	_AP(hy)SP(hy)RLP(hy)NK_	130	138	2	131;133;136	1	y1;y2;y1-NH3;y2-NH3;b5;b5-H2O;b5-NH3;b6;b6-H2O	147.112962997704;261.155749205567;130.086306835321;244.129185959706;541.272945830061;523.262176194858;524.242684850672;654.357064300068;636.345306564829	150188.8;214000.7;137809.3;123337.8;332737.5;210329.4;14050.9;364853.5;256744.9	187	184		_AP(hy)SP(hy)RLP(hy)NK_	1.28235e-05	1					0
WIPF3	tr|A0A0A0MSG0|A0A0A0MSG0_HUMAN	A0A0A0MSG0	133	A0A0A0MSG0_133	A0A0A0MSG0_133;A6NGB9_133	tr	Isoform of A6NGB9, WAS/WASL-interacting protein family member 3	>tr|A0A0A0MSG0|A0A0A0MSG0_HUMAN WAS/WASL-interacting protein family member 3 OS=Homo sapiens OX=9606 GN=WIPF3 PE=1 SV=1;>sp|A6NGB9|WIPF3_HUMAN WAS/WASL-interacting protein family member 3 OS=Homo sapiens OX=9606 GN=WIPF3 PE=1 SV=4	1	188	3	0	APSPRLPNK	_AP(hy)SP(hy)RLP(hy)NK_	130	138	4	131;133;136	1	y1;y2;y1-NH3;y2-NH3;b5;b5-H2O;b5-NH3;b6;b6-H2O	147.112962997704;261.155749205567;130.086306835321;244.129185959706;541.272945830061;523.262176194858;524.242684850672;654.357064300068;636.345306564829	150188.8;214000.7;137809.3;123337.8;332737.5;210329.4;14050.9;364853.5;256744.9	188	185		_AP(hy)SP(hy)RLP(hy)NK_	1.28235e-05	1					0
WIPF3	tr|A0A0A0MSG0|A0A0A0MSG0_HUMAN	A0A0A0MSG0	136	A0A0A0MSG0_136	A6NGB9_136;A0A0A0MSG0_136	tr	Isoform of A6NGB9, WAS/WASL-interacting protein family member 3	>tr|A0A0A0MSG0|A0A0A0MSG0_HUMAN WAS/WASL-interacting protein family member 3 OS=Homo sapiens OX=9606 GN=WIPF3 PE=1 SV=1;>sp|A6NGB9|WIPF3_HUMAN WAS/WASL-interacting protein family member 3 OS=Homo sapiens OX=9606 GN=WIPF3 PE=1 SV=4	1	189	2	0.871162	APSPRLPNK	_AP(hy)SP(hy)RLP(hy)NK_	130	138	7	131;133;136	1	y1;y2;y1-NH3;y2-NH3;b5;b5-H2O;b5-NH3;b6;b6-H2O	147.112962997704;261.155749205567;130.086306835321;244.129185959706;541.272945830061;523.262176194858;524.242684850672;654.357064300068;636.345306564829	150188.8;214000.7;137809.3;123337.8;332737.5;210329.4;14050.9;364853.5;256744.9	189	186		_AP(hy)SP(hy)RLP(hy)NK_	1.28235e-05	1					0
FAM157A	sp|C9JC47|F157A_HUMAN	C9JC47	222	C9JC47_222	P0CG42_223;P0CG43_226;C9JC47_222	sp	Putative protein FAM157A	>sp|C9JC47|F157A_HUMAN Putative protein FAM157A OS=Homo sapiens OX=9606 GN=FAM157A PE=3 SV=1;>sp|P0CG42|F157B_HUMAN Putative protein FAM157B OS=Homo sapiens OX=9606 GN=FAM157B PE=3 SV=1;>sp|P0CG43|F157C_HUMAN Putative protein FAM157C OS=Homo sapiens OX=960	1	190	3	0	LQGAEPSR	_LQGAEP(hy)SR_	217	224	6	222	1	y1;y3;y4;y6;y7;y1-NH3;y3-H2O;y3-NH3;y4-H2O;y6-H2O;y6-NH3;y7-H2O;y7-NH3;a2;b2;b2-NH3	175.119122429451;375.198716000759;504.240995132062;632.299866044692;760.358931469817;158.092643419425;357.187913781899;358.173164149889;486.229511309092;614.289349934621;615.272125273406;742.348071985894;743.332333230496;214.155017241424;242.150008042532;225.123461769611	21661.5;12140.1;23638.9;71194.8;15570.7;5616.4;2621.1;1630.1;3081.8;10533.8;12714.6;23365.8;25710.7;1353.5;9734.9;8141.9	190	187		_LQGAEP(hy)SR_	0.973684	1					0
ADGRB1	tr|A0A2R8Y5M7|A0A2R8Y5M7_HUMAN	A0A2R8Y5M7	1517	A0A2R8Y5M7_1517	O14514_1520;A0A2R8Y5M7_1517	tr	Isoform of O14514, Adhesion G protein-coupled receptor B1	>tr|A0A2R8Y5M7|A0A2R8Y5M7_HUMAN Adhesion G protein-coupled receptor B1 OS=Homo sapiens OX=9606 GN=ADGRB1 PE=1 SV=1;>sp|O14514|AGRB1_HUMAN Adhesion G protein-coupled receptor B1 OS=Homo sapiens OX=9606 GN=ADGRB1 PE=1 SV=2	2	6823	2	0.63263	DKEVLGPDSKPEK	_DKEVLGPDSKP(hy)EK_	1507	1519	11	1513;1517	1.0;1.0	y1;y2;y6;y7;y10;y11;y12;y1-NH3;y2-H2O;y10-H2O;y10-NH3;y11-H2O;y12-NH3	147.112775668079;276.155104435575;719.367691945143;816.420738644915;1085.58184123662;1214.60859353747;1342.70446706215;130.086198778884;258.144907942317;1067.5580165893;1068.55437461236;1196.62836758427;1325.67917989139	134573.2;71075.4;41619.1;94836.4;10801.1;33793.1;103753.6;74398.2;82841.2;65764.6;25671;10127.2;18261.4	191;6823	188		_DKEVLGPDSKP(hy)EK_	3.84556e-12	0					0
FCN3	sp|O75636|FCN3_HUMAN	O75636	59	O75636_59	O75636_59	sp	Ficolin-3	>sp|O75636|FCN3_HUMAN Ficolin-3 OS=Homo sapiens OX=9606 GN=FCN3 PE=1 SV=2	10	5829	1,uniprot	1.18624	GAPGPQGPPGPPGK	_GAP(hy)GPQGPP(hy)GPP(hy)GK_	57	70	3	59;65;68	0.0;0.25600791953028995;1.0;1.0;1.0;1.0;1.0;1.0;1.0;1.0	y1;y2;y3;y4;y5;y6;y7;y8;y9;y10;y11;y12;y1-NH3;y9-NH3;y8(2+);y10(2+);b2;b3;b5;b6;b6-NH3;b9;b9-NH3;b9(2+)	147.112505456901;204.133602136908;317.18147105635;414.233623930285;471.255680021307;584.302996008908;681.356194106171;738.376429562452;866.432675396816;963.484663854843;1020.50892094155;1133.55628476551;130.086056336125;849.403799471332;369.691628121302;482.247345849723;129.065637325797;242.1132216274;396.187322901442;524.244317327004;507.216460697318;791.367824611872;774.355940619932;396.1873229…	4420.4;4822.3;15126.7;16862.8;4605.8;14944.6;21602;55469.3;4771.8;7476;23036;43759.3;3498.4;2576.1;1729.6;21899.4;2051.2;4069.2;9007.1;1137;1384.4;813.1;861.6;9007.1	192;2593;5829;9658;10925;12363;13500;17226;26865;51210	189	PubMed:9694814	_GAP(hy)GPQGPP(hy)GPP(hy)GK_	0.000392909	1					0
FCN3	sp|O75636|FCN3_HUMAN	O75636	68	O75636_68	O75636_68	sp	Ficolin-3	>sp|O75636|FCN3_HUMAN Ficolin-3 OS=Homo sapiens OX=9606 GN=FCN3 PE=1 SV=2	10	10927	1,uniprot	0.281945	GAPGPQGPPGPPGK	_GAP(hy)GPQGPP(hy)GPP(hy)GK_	57	70	12	59;65;68	0.25600791953028995;1.0;1.0;1.0;1.0;1.0;1.0;1.0;1.0;1.0	y1;y2;y3;y4;y5;y6;y7;y8;y9;y10;y11;y1-NH3;y6-NH3;y9-NH3;y12(2+);b2;b4;b5;b9(2+)	147.112735386223;204.134723455518;317.182303511873;414.234371842008;471.257515070713;584.304434341006;681.356932142425;738.378230397889;866.440518507293;963.489006722168;1020.51106137797;130.086423032934;567.286423904746;849.412323029176;567.286423904746;129.066122562855;299.137775859968;396.187485425305;396.187485425305	5269.5;2928.5;14728.3;10245.3;3308.5;6981.6;19712.7;28476.4;2520.4;7329.3;6136;1408.6;1197.6;3879.9;1197.6;1848.1;1296.8;8281.4;8281.4	193;2594;5831;9660;10927;12365;13502;17228;26867;51212	190	PubMed:9694814	_GAP(hy)GPQGPP(hy)GPP(hy)GK_;_GAPGPQGP(hy)PGPP(hy)GK_	0.000392909	1					0
FCN3	sp|O75636|FCN3_HUMAN	O75636	77	O75636_77	O75636_77	sp	Ficolin-3	>sp|O75636|FCN3_HUMAN Ficolin-3 OS=Homo sapiens OX=9606 GN=FCN3 PE=1 SV=2	6	13503	1,uniprot	0.753666	GEPGDPVNLLR	_GEP(hy)GDPVNLLR_	75	85	3	77	0.7861577983342357;1.0;1.0;1.0;1.0;1.0	y1;y2;y3;y4;y5;y6;y7;y8;y9;y1-NH3;y2-NH3;y4-NH3;y6-NH3;y7-H2O;y7-NH3;y8-NH3;y9-NH3;y7(2+);y10(2+);a2;b2;b5	175.119344755199;288.203461518807;401.287092050348;515.330640067079;614.399483420851;711.4520668282;826.479478544385;883.501853983577;996.548285936229;158.093094160641;271.177211346475;498.303051891551;694.425239144494;808.474348043749;809.456312347585;866.479134711698;979.533109370777;413.74412666414;563.298615697702;159.076802356161;187.071836144543;472.168794727324	16583.2;6709.5;5980.8;26623.8;13537.4;195825.2;23725.7;35921.4;106839;1613.6;1672.2;1885.7;4373.4;580.9;1720.8;362.7;1288.2;2998.8;671.4;20010.5;11803.6;706.7	194;5832;10928;13503;14844;51214	191	PubMed:9694814	_GEP(hy)GDPVNLLR_;_MGPKGEP(hy)GDPVNLLR_	0.000392909	1					0
SORBS2	tr|H7BXR3|H7BXR3_HUMAN	H7BXR3	361	H7BXR3_361	H7BXR3_361;H7C1R7_119;H7BZK1_187;O94875_243;H7BZX1_189	tr	Isoform of O94875, Sorbin and SH3 domain-containing protein 2 (Fragment)	>sp|O94875|SRBS2_HUMAN Sorbin and SH3 domain-containing protein 2 OS=Homo sapiens OX=9606 GN=SORBS2 PE=1 SV=3;>tr|H7BZK1|H7BZK1_HUMAN Sorbin and SH3 domain-containing protein 2 (Fragment) OS=Homo sapiens OX=9606 GN=SORBS2 PE=1 SV=1;>tr|H7BXR3|H7BXR3_HUMAN	3	8294	1	0.322927	SLERPMSSASMASDFR	_SLERP(hy)MSSASM(ox)ASDFR_	357	372	5	361	0.028126301224586016;0.2267732937204893;0.40868491226579945	y1;y2;y3;y4;y5;y6;y7;y1-NH3;y14(2+);a2;b2;b4;b5;b7;b8;b9;b10;b10-H2O;b6(2+);b8(2+)	175.118178884177;322.186119198243;437.211867925449;524.244824122242;595.280676292707;742.313145807053;829.347398042758;158.092302778126;802.34224991314;173.127847104443;201.122304802644;486.264204486235;599.312798434741;817.377556250293;904.411643207015;975.457167765519;1062.47648030159;1044.46898012399;365.680569321092;452.71146652302	13682.5;26878.1;2368.3;3560.1;13737.5;2609.5;5077.9;1954.3;4324.7;22738;5781.7;2612.8;2626;1270.9;2582.6;3738.5;935.4;2015.3;1235.6;1635.1	195;8294;33315	192		_SLERP(hy)MSSASM(ox)ASDFR_	1.13439e-11	1					0
AP2A1	sp|O95782|AP2A1_HUMAN	O95782	898	O95782_898	O95782_898	sp	AP-2 complex subunit alpha-1	>sp|O95782|AP2A1_HUMAN AP-2 complex subunit alpha-1 OS=Homo sapiens GN=AP2A1 PE=1 SV=3	8	57381	1	0.433633	ANHPMDAEVTK	_ANHP(hy)MDAEVTK_	895	905	4	898	0.002274098853358592;0.03249794885156768;0.13265740027108194;0.15978392766273927;0.18159434616825185;0.20103934832421527;0.2964614277380282;0.34813506580883896	y1;y2;y3;y4;y5;y6;y7;y8;y9;y10;y1-NH3;y2-H2O;y2-NH3;y8-H2O;y9-H2O;y8(2+);a2;b2;b2-NH3;b3;b3-NH3;b6;b7;b8;b9;b7(2+)	147.11280643971;248.160590872621;347.22845801285;476.272815366217;547.310879287571;662.337831315743;793.374830715759;906.421179224235;1043.4828989504;1157.52940042717;130.086431451194;230.150454090654;231.133496176157;888.415336107013;1025.46619680604;453.71651184977;158.092183714206;186.087325381849;169.060735845972;323.146180340563;306.116632177505;682.260022866427;753.29928911869;882.342910283…	2106551;2164055;923496.4;301339.5;1103142;875099.4;1003479;2028925;1151713;195612.7;1095329;476446;41607.1;1016552;666795.3;469923.3;281499.9;1273803;548684.8;2759206;565389.6;299134.3;97637.6;1238317;403366.1;54075.1	196;5223;13506;16646;30023;30962;54751;57381	193		_IFKANHP(hy)MDAEVTK_;_ANHP(hy)MDAEVTK_	0.013026	1					0
ALDH1A1	sp|P00352|AL1A1_HUMAN	P00352	76	P00352_76	Q5SYQ7_76;Q5SYQ9_76;Q5SYQ8_76;P00352_76	sp	Aldehyde dehydrogenase 1A1	>sp|P00352|AL1A1_HUMAN Retinal dehydrogenase 1 OS=Homo sapiens OX=9606 GN=ALDH1A1 PE=1 SV=2;>tr|Q5SYQ9|Q5SYQ9_HUMAN Retinal dehydrogenase 1 OS=Homo sapiens OX=9606 GN=ALDH1A1 PE=1 SV=1;>tr|Q5SYQ8|Q5SYQ8_HUMAN Retinal dehydrogenase 1 (Fragment) OS=Homo sapi	7	197	3	0	QAFQIGSPWR	_QAFQIGSP(hy)WR_	69	78	8	76	0.005264764577770893;0.015419320502490744;0.01601148746607677;0.03031688814763006;0.03574797302668396;0.06497553672662752;0.4735742916635237	y1;y3;y4;y5;y6;y7;y8;y9;y1-NH3;y3-NH3;y4-H2O;y4-NH3;y5-H2O;y5-NH3;y6-H2O;y6-NH3;y7-H2O;y7-NH3;y8-H2O;a2;b2;b2-NH3;b3;b3-NH3;b4;b4-NH3	175.119122049078;474.245632227831;561.277261511159;618.299471285105;731.383447850496;859.442740438462;1006.51184997909;1077.54992545783;158.092443110378;457.219001915813;543.266694190459;544.248014763217;600.287877235558;601.273007138902;713.370562795441;714.356549691377;841.431610135271;842.415655759199;988.50421082887;172.108287966781;200.103153198954;183.076485696697;347.171302004395;330.14473…	12406.5;8889.9;4565.3;45165.7;25983.8;14522.1;21328.5;5518.2;1999;15042.4;684.1;675.8;2841.3;1279.3;817.7;1429.9;2535.8;8916.8;1840.8;8554.8;8393;2021.7;13734.6;6722.6;990.1;4070.2	197;3374;18341;44415;45129;45833;51280	194		_QAFQIGSP(hy)WR_	3.08759e-40	0	0.661765	5L2M	1.7		0
PGK1	sp|P00558|PGK1_HUMAN	P00558	71	P00558_71	P00558_71;B7Z7A9_43	sp	Phosphoglycerate kinase 1	>sp|P00558|PGK1_HUMAN Phosphoglycerate kinase 1 OS=Homo sapiens OX=9606 GN=PGK1 PE=1 SV=3	51	32263	1	0.523787	SVVLMSHLGRPDGVPMPDKYSLEPVAVELK	_SVVLMSHLGRPDGVP(hy)MPDKYSLEPVAVELK_	57	86	15	67;71	0.003295966875116666;0.011915100687699229;0.015838821453924387;0.01699248672997999;0.029448406783550932;0.03511807513204788;0.0430462707980684;0.04398521579924112;0.04613045138820331;0.046428968962626715;0.04953221314349705;0.0562829929801103;0.060079487659758964;0.06145102676332749;0.06890144127483727;0.07145344439651954;0.07416694710288015;0.07801317360032521;0.07875529217576477;0.0806338419633…	y1;y2;y3;y4;y5;y7;y8;y9;y10;y11;y12;y14;y16;y1-NH3;y3-H2O;y8-NH3;y12(2+);y14(2+);y20(2+);a2;b2;b3;b3-H2O;b4;b7;b8;b12;b13;b14;b16;b19;b22;b14(2+);b15(2+);b18(2+);b23(2+);b25(2+)	147.111966397109;260.195234925478;389.237128623972;488.304432810443;559.342514773244;755.461616248964;884.498028725088;997.58856649607;1084.62364696594;1247.67868783809;1375.78840125463;1587.85526078424;1831.94927403732;130.085209390867;371.226192751008;867.475472019687;688.389626242374;794.428934331648;1100.5640192327;159.111848116857;187.106480522424;286.174066889132;268.163700065978;399.256880…	6087.4;9876.4;4812.4;4151.4;5987.4;11670.4;3603.5;1718.5;6683.2;5373.4;3059.4;6215.6;2876.6;3213.9;4831.5;597.8;1114.7;3812.7;1439.2;4694.1;7740.4;10910.5;3346.7;3057.7;818.2;597.8;2175.2;1255.7;3606.5;9610.6;1725.4;4339.6;2266;2760.7;2120.9;3631.6;1065.9	198;920;1273;1674;1894;2060;2192;3375;4253;4780;5230;9675;11896;15439;15853;16652;18756;18884;19257;20476;22355;23266;23789;23931;24861;26234;26876;28573;30030;30968;32263;33322;34557;35085;37545;38612;40523;41508;42227;43352;44422;45132;45845;49055;49799;51306;53363;54201;54762;57388;58424	195		_SVVLMSHLGRP(hy)DGVPM(ox)PDKYSLEPVAVELK_;_SVVLM(ox)SHLGRPDGVP(hy)MPDKYSLEPVAVELK_;_SVVLMSHLGRPDGVP(hy)MPDK_;_SVVLM(ox)SHLGRPDGVP(hy)MPDK_;_SVVLMSHLGRPDGVP(hy)MPDKYSLEPVAVELK_	5.5977e-165	0	0.654412	2WZB	1.47		0
SERPINA1	sp|P01009|A1AT_HUMAN	P01009	45	A0A024R6I7_45;P01009_45	G3V544_45;A0A0G2JRN3_45;G3V387_45;A0A024R6I7_45;A0A0B4J278_45;P01009_45;G3V5R8_45	sp	Alpha-1-antitrypsin	>sp|P01009|A1AT_HUMAN Alpha-1-antitrypsin OS=Homo sapiens OX=9606 GN=SERPINA1 PE=1 SV=3;>tr|A0A024R6I7|A0A024R6I7_HUMAN Alpha-1-antitrypsin OS=Homo sapiens OX=9606 GN=SERPINA1 PE=1 SV=1;>tr|A0A0G2JRN3|A0A0G2JRN3_HUMAN Alpha-1-antitrypsin OS=Homo sapiens OX	7	15856	1	0.495965	TDTSHHDQDHPTFNK	_TDTSHHDQDHP(hy)TFNK_	35	49	11	45	0.0004666815793965753;0.0018247245194572095;0.01139419136323095;0.01423521051881399;0.025139930669141115;0.06136114764637536;0.065683104528692;0.09749197348211387	y1;y2;y3;y4;y5;y6;y10;y14;y1-NH3;y2-NH3;y5-H2O;y6(2+);a2;b2;b2-H2O	147.112410838081;261.155500170085;408.22181269261;509.26874487257;622.315897591711;759.387118591748;1254.54114215941;1694.70119358481;130.085826955371;244.128158199673;604.306415966765;380.192561350854;189.086499964031;217.081197338425;199.071492248632	3868.9;3838.6;3239.6;1398.5;4303.9;1013.1;1682.3;1917.6;3810.6;1922.4;2900.4;617.9;4417.2;3605.6;940	199;2603;15856;16653;19416;23966;25275;26878	196		_TDTSHHDQDHP(hy)TFNK_	0.00146438	0					0
COL1A1	sp|P02452|CO1A1_HUMAN	P02452	1159	P02452_1159	P02452_1159	sp	Collagen alpha-1(I) chain	>sp|P02452|CO1A1_HUMAN Collagen alpha-1(I) chain OS=Homo sapiens OX=9606 GN=COL1A1 PE=1 SV=5	66	15861	1,uniprot	1.39788	GPPGSAGAPGKDGLNGLPGPIGPPGPR	_GP(hy)PGSAGAPGKDGLNGLP(hy)GPIGP(hy)P(hy)GPR_	1142	1168	18	1144;1150;1159;1164;1165;1167	0.4762526285258502;0.9768637790783434;0.9816102126776964;0.9823642811801396;0.9825600758986156;0.9849280708572716;0.9850235116207984;0.9902936045405616;0.991306538169196;0.9919901872624084;0.9920451857773128;0.9928072548143246;0.993125790607956;0.9941899897711892;0.9953371945823352;0.9964694493048979;0.9964940451109648;0.9975970007809536;0.9976611306749066;0.9984017826725072;0.998439995129669;0.9…	y5;y6;y7;y8;y9;y10;y19;y5-NH3;y6-NH3;y17(2+);a2;b2;b3;b4;b5;b5-H2O;b6;b6-H2O;b7;b7-H2O;b8;b8-H2O	555.287297119746;612.308468948002;725.383378785448;822.443611432451;879.464215807917;992.512719697892;1843.96098685818;538.257647913131;595.278988877053;845.437974791216;143.080926939715;171.075951842246;268.128682513455;325.148838875471;412.181365855143;394.171085524663;483.217626178211;465.206136509426;540.236439829099;522.230085045593;611.277657301206;593.266606184994	148054.8;344973.4;28593.7;273436.4;105389.3;181330.4;201092.4;41512.1;26117.8;18972.4;36201.9;28630.1;83790.5;31141.9;33590.1;24758;55172.8;36027.4;14923.7;32398.4;129035.4;85058.3	200;537;2193;2615;3689;4266;5235;5853;6831;7148;7552;7876;8307;9089;9689;10334;10934;11418;11899;12376;12895;13508;14025;14857;15861;16657;17254;18342;19425;20487;21369;22368;23971;24864;25286;26242;26893;27879;28582;29668;30041;30973;31461;32269;33332;34561;35091;35761;36524;37320;37548;38274;38618;39532;40108;40527;41512;42234;44425;45909;47986;49803;51348;53369;54788;56179	197		_GPP(hy)GSAGAPGKDGLNGLP(hy)GPIGP(hy)PGP(hy)R_;_GPPGSAGAPGKDGLNGLP(hy)GPIGP(hy)P(hy)GPR_;_GP(hy)PGSAGAPGKDGLNGLP(hy)GPIGP(hy)P(hy)GPR_;_GPP(hy)GSAGAP(hy)GKDGLNGLP(hy)GPIGPP(hy)GP(hy)R_;_DGLNGLP(hy)GPIGP(hy)P(hy)GPR_;_GPPGSAGAPGKDGLNGLP(hy)GPIGP(hy)PGP(hy)R_;_GPP(hy)GSAGAP(hy)GKDGLNGLP(hy)GPIGP(hy)P(hy)GPR_;_DGLNGLP(hy)GPIGPPGP(hy)R_;_GPP(hy)GSAGAPGKDGLNGLP(hy)GPIGP(hy)P(hy)GPR_;_GPP(hy)GSAGAPGKDGL…							0	P4HA2
COL1A1	sp|P02452|CO1A1_HUMAN	P02452	1030	P02452_1030	P02452_1030	sp	Collagen alpha-1(I) chain	>sp|P02452|CO1A1_HUMAN Collagen alpha-1(I) chain OS=Homo sapiens OX=9606 GN=COL1A1 PE=1 SV=5	34	36527	1	0.47126	EGAPGAEGSPGRDGSPGAKGDR	_EGAP(hy)GAEGSP(hy)GRDGSP(hy)GAKGDR_	1015	1036	16	1018;1024;1030	0.658548920060232;0.8187833373037467;0.8864768950226664;0.9296057849798066;0.9858961167291019;0.9908883017279678;0.9932754568696202;0.9982798998603114;1.0;1.0;1.0;1.0;1.0;1.0;1.0;1.0;1.0;1.0;1.0;1.0;1.0;1.0;1.0;1.0;1.0;1.0;1.0;1.0;1.0;1.0;1.0;1.0;1.0;1.0	y1;y3;y4;y5;y6;y7;y9;y10;y13;y14;y15;y16;y17;y18;y19;y9-NH3;y12(2+);a2;b2;b2-H2O;b3;b3-H2O;b4;b4-H2O	175.119104986837;347.166954172396;475.263587404207;546.300954292621;603.321337920107;716.370118357915;860.424809683919;975.454673184591;1301.62062256405;1388.65397156429;1445.67319545264;1574.71734437721;1645.75532000207;1702.77564430544;1815.82270382639;843.378748869133;594.790581955833;159.076730141742;187.071615263218;169.061220830721;258.108969330249;240.098669089307;371.157679199164;353.1466…	10966.2;6707.8;2561.2;2089.5;4186.9;11308.8;1768.1;559.9;19441.7;4678.8;29065.7;14056.2;10889.7;17234.9;20104.3;1989.4;1674.6;1393.5;8657.4;6502.4;4234.7;1111.1;3709.9;1681.5	203;2620;3379;4783;5238;5857;6835;8311;9693;13514;15866;17258;18346;20493;21373;22373;23975;27885;28586;30045;30974;32273;33335;35765;36527;37552;38622;39536;40531;41514;45912;51352;54792;56183	198		_DGSP(hy)GAKGDRGETGPAGPP(hy)GAP(hy)GAPGAP(hy)GPVGPAGK_;_EGAP(hy)GAEGSP(hy)GRDGSP(hy)GAK_;_EGAPGAEGSP(hy)GRDGSP(hy)GAK_;_DGSP(hy)GAKGDRGETGPAGPP(hy)GAP(hy)GAP(hy)GAP(hy)GPVGPAGK_;_DGSP(hy)GAKGDRGETGP(hy)AGPP(hy)GAP(hy)GAP(hy)GAPGPVGPAGK_;_DGSP(hy)GAKGDRGETGPAGPP(hy)GAP(hy)GAP(hy)GAPGPVGPAGK_;_DGSP(hy)GAKGDRGETGP(hy)AGPP(hy)GAPGAP(hy)GAPGPVGPAGK_;_EGAP(hy)GAEGSP(hy)GRDGSP(hy)GAKGDR_;_DGSP(hy)GAKGDR…							0	P4HA2
COL1A1	sp|P02452|CO1A1_HUMAN	P02452	757	P02452_757	P02452_757	sp	Collagen alpha-1(I) chain	>sp|P02452|CO1A1_HUMAN Collagen alpha-1(I) chain OS=Homo sapiens OX=9606 GN=COL1A1 PE=1 SV=5	35	5870	1,uniprot	1.88445	GDAGPKGADGSPGKDGVR	_GDAGPKGADGSP(hy)GKDGVR_	746	763	12	750;757	0.18096473575884814;0.6293979946092453;0.7662360599485291;0.7965397776887637;0.8124773164519559;0.8487729224316068;0.8494643131446755;0.9143574688736748;0.9238107554172019;0.9270389927132704;0.9552902530450659;0.9944832510739214;1.0;1.0;1.0;nan;0.8323053996601355;0.9304715785249834;0.976191240623984;0.981029911964786;0.9849951799131158;0.9901166807344612;1.0;1.0;1.0;1.0;1.0;1.0;1.0;1.0;1.0;1.0;1.…	y1;y2;y3;y4;y5;y6;y7;y8;y9;y12;y13;y14;y16;y4-NH3;y6-NH3;y7-H2O;y7-NH3;y6(2+);y8(2+);y10(2+);y12(2+);y15(2+);y16(2+);a2;b2;b3;b4;b4-H2O;b5;b6;b6-H2O;b7;b7-H2O;b8;b8-H2O;b9;b9-H2O;b10;b10-H2O;b11;b11-H2O	175.119195082381;274.189083880803;331.208882822383;446.235473621199;574.330368364455;631.352429627289;744.399794029954;831.42799760762;888.45463144716;1131.53345594129;1259.638261611;1356.69073492328;1484.74166315451;429.210880723581;614.324308696264;726.391795714952;727.37647047756;316.179184567638;416.220643555563;502.244203984413;566.274166124142;707.357326594505;742.875393707661;145.061306902…	131152.8;15427.4;415531.4;280425.9;127214.3;511266.8;1733148;11982.8;126370.5;74321.3;49110.4;90674.8;73309.6;22318.1;33823.8;19746.1;13892;11554.8;67768.3;15458.1;67167.4;39054.9;26599.5;41788.4;49016.5;29418.8;39845.3;22171.8;15170.1;136061.8;14356.5;61177.6;15706.8;127990.8;14264.9;144563.5;11376.6;130750.1;11224.5;113441.3;85954	204;2623;3382;4791;5870;6838;8314;9694;13517;15869;16662;17270;18349;19432;20496;21383;22376;23984;24868;25293;26250;27889;28589;30057;30985;31467;32285;33346;35776;36538;37585;40542;45931;54811;56201	199		_GDAGP(hy)KGADGSP(hy)GKDGVR_;_GDRGDAGP(hy)KGADGSP(hy)GK_;_GDAGPKGADGSP(hy)GKDGVR_;_GADGSP(hy)GKDGVR_							0	P4HA2
COL1A1	sp|P02452|CO1A1_HUMAN	P02452	973	P02452_973	P02452_973;P02458_995	sp	Collagen alpha-1(I) chain	>sp|P02452|CO1A1_HUMAN Collagen alpha-1(I) chain OS=Homo sapiens OX=9606 GN=COL1A1 PE=1 SV=5	62	40597	1,uniprot	0.608848	GFPGLPGPSGEPGKQGPSGASGERGPPGPMGPPGLAGPPGESGR	_GFP(hy)GLP(hy)GPSGEPGKQGPSGASGERGPPGPM(ox)GPPGLAGPPGESGR_	971	1014	3	973;976;978;982;987;996;997;999;1002;1003;1008;1009	0.6170383905494705;0.7559615824980436;0.7731221188285448;0.8011110932485714;0.8014830838632673;0.8178882635793504;0.8350718603499299;0.8392794474422643;0.8473020042240883;0.8491344943728432;0.8528979979256449;0.8582069587057313;0.8582771575156319;0.8587410644063493;0.8590281554915153;0.8773768314900646;0.8818136343791227;0.8838594818972244;0.8890291798577303;0.8898298996400728;0.9007781404169508;…	y1;y3;y8;y13;y14;y17;y18;y29;y30;y33;y35;y37;y38;y39;y41;y42;y39-H2O;y19(2+);y21(2+);y23(2+);y30(2+);a2;b2;b4;b5;b11	175.119049950166;319.171408898001;756.364143474007;1191.60700398309;1248.62173841738;1549.76122763426;1646.76618030219;2599.22815050555;2727.27647087777;3009.44749697125;3195.4971346211;3379.5797918947;3436.61877357564;3549.66623616611;3719.72569313013;3832.82053724637;3531.64628444629;872.426914011246;978.982333621324;1072.01399043633;1364.13070287728;177.101720154945;205.097344250709;375.165296…	6315.5;6555.3;3884.4;6839.2;3952.7;3453.1;2819.2;66018.5;33004.3;284647.2;31555.9;33245.7;41208.4;802592.9;26423.1;364991.2;39651.1;10426.3;7637.3;5271.5;5561.6;12608.9;3346.7;28509.8;24855.4;10761.7	209;572;2674;3389;3746;4317;5278;5912;6858;7183;7567;7921;8359;9145;9730;10381;10964;11473;11942;12426;12947;13540;14081;14858;15920;16707;17321;18364;19491;20551;21432;22430;23290;24036;24893;25342;26300;26952;27946;28644;29379;29698;30109;31009;31519;32331;33397;34604;35125;35826;36588;37347;37611;38688;39587;40147;40597;41561;45993;51428;54873;56262	200		_GFP(hy)GLP(hy)GPSGEPGKQGPSGASGERGPPGP(hy)M(ox)GPPGLAGPPGESGR_;_GFP(hy)GLP(hy)GPSGEPGKQGPSGASGERGPPGPM(ox)GPPGLAGPPGESGR_;_GFP(hy)GLP(hy)GPSGEPGKQGPSGASGERGPPGPM(ox)GPPGLAGPP(hy)GESGR_;_GFP(hy)GLPGPSGEPGK_;_GFPGLP(hy)GPSGEP(hy)GK_;_GFP(hy)GLP(hy)GPSGEPGK_;_GFP(hy)GLP(hy)GPSGEP(hy)GKQGPSGASGERGPPGPM(ox)GPPGLAGPP(hy)GESGR_;_GFP(hy)GLP(hy)GP(hy)SGEPGK_;_GFP(hy)GLP(hy)GPSGEPGKQGPSGASGERGPPGP(hy)MGPPG…							0	P4HA2
COL1A1	sp|P02452|CO1A1_HUMAN	P02452	976	P02452_976	P02452_976;P02458_998	sp	Collagen alpha-1(I) chain	>sp|P02452|CO1A1_HUMAN Collagen alpha-1(I) chain OS=Homo sapiens OX=9606 GN=COL1A1 PE=1 SV=5	62	35827	1,uniprot	1.96934	GFPGLPGPSGEPGKQGPSGASGERGPPGPMGPPGLAGPPGESGR	_GFPGLP(hy)GPSGEPGKQGPSGASGERGPP(hy)GPMGPPGLAGPP(hy)GESGR_	971	1014	6	973;976;978;982;987;996;997;999;1002;1003;1008;1009	0.8746197090090702;0.8772083515298548;0.8798720262828935;0.8923248459668899;0.8965927740497559;0.9107982295088732;0.9215551974371442;0.9239480800270504;0.9387678217281701;0.9444218979914571;0.9532356978812262;0.9568809115085845;0.9601950589632652;0.9681779234464708;0.9692574562035524;0.9719168312549612;0.9746526953485368;0.9783282274791096;0.9839107394284604;0.9862174522475532;0.9877527383090378;…	y1;y2;y3;y5;y6;y7;y8;y9;y10;y11;y12;y13;y14;y15;y16;y18;y19;y20;y21;y23;y24;y25;y26;y27;y28;y29;y30;y31;y33;y34;y35;y36;y37;y38;y39;y40;y41;y42;y1-NH3;y7-H2O;y7-NH3;y8-NH3;y12-NH3;y15-NH3;y16-NH3;y19-NH3;y21-H2O;y28-NH3;y30-H2O;y33-H2O;y33-NH3;y34-H2O;y37-H2O;y38-NH3;y40-NH3;y42-H2O;y42-NH3;y7(2+);y16(2+);y32(2+);y34(2+);y37(2+);a2;b2;b5;b6;b10;b18;b31;b32;b30(2+);b35(2+);b37(2+)	175.119043137001;232.140351540513;319.17228377791;505.236736755412;618.283825704322;715.336427695933;772.358222838377;843.395577861407;956.480493428575;1013.50063917603;1110.55335407916;1207.60741727828;1264.62813103787;1395.66920751417;1492.72359932835;1662.80210732785;1759.84211933262;1816.85559640862;1972.9647904162;2159.02886604835;2246.05519692805;2317.09642407741;2374.11937706473;2461.15058…	3011.6;1265.9;7724.7;2328;20079.1;27009;47639.1;35674.1;5244.4;10606.4;40344.6;71358.4;16325.8;1646.6;1895.4;910.1;8978.5;995.1;8669.2;6812.1;17455.8;8916.8;14586.3;10019.3;875.1;78309.9;32175;5490.1;194435.6;3347.7;17600.2;3301.5;63644;57449.8;370991.2;4346.1;10669.7;69008.7;397.3;840.9;1453.7;1045.7;1717.5;705.7;893.5;857.3;20856.4;606.3;9444.2;8477.3;7613.3;6432.1;7709.1;7406;6967.4;4664.5;129…	210;573;2675;3390;3747;4318;5279;5913;6859;7184;7568;7922;8360;9146;9731;10382;10965;11474;11943;12427;12948;13541;14082;14859;15921;16708;17322;18365;19492;20552;21433;22431;23291;24037;24894;25343;26301;26953;27947;28645;29380;29699;30110;31010;31520;32332;33398;34605;35126;35827;36589;37348;37612;38689;39588;40148;40598;41562;45994;51429;54874;56263	201		_GFP(hy)GLP(hy)GPSGEPGKQGPSGASGERGPPGPM(ox)GPPGLAGPPGESGR_;_GFPGLP(hy)GPSGEPGK_;_GFP(hy)GLP(hy)GPSGEP(hy)GKQGPSGASGER_;_GFP(hy)GLPGPSGEPGK_;_GFPGLP(hy)GPSGEP(hy)GKQGPSGASGER_;_GFPGLP(hy)GPSGEPGKQGPSGASGERGPP(hy)GPMGPPGLAGPP(hy)GESGR_;_GFPGLP(hy)GPSGEPGKQGPSGASGERGPPGPM(ox)GPPGLAGPPGESGR_;_GFP(hy)GLP(hy)GPSGEPGKQGPSGASGERGP(hy)PGPM(ox)GPPGLAGPPGESGR_;_GFP(hy)GLP(hy)GPSGEPGK_;_GFP(hy)GLP(hy)GPSGEPG…							0	P4HA2
COL1A1	sp|P02452|CO1A1_HUMAN	P02452	982	P02452_982	P02458_1004;P02452_982	sp	Collagen alpha-1(I) chain	>sp|P02452|CO1A1_HUMAN Collagen alpha-1(I) chain OS=Homo sapiens OX=9606 GN=COL1A1 PE=1 SV=5;>sp|P02458|CO2A1_HUMAN Collagen alpha-1(II) chain OS=Homo sapiens OX=9606 GN=COL2A1 PE=1 SV=3	61	7923	1,uniprot	0.667497	GFPGLPGPSGEPGK	_GFP(hy)GLP(hy)GPSGEP(hy)GK_	971	984	12	973;976;978;982	0.0;0.0;0.1076000483967541;0.1716776685979977;0.1719194361987005;0.2287588481687188;0.2771931606685729;0.29736183745431793;0.3176472389852143;0.3218033945157581;0.33956235504381355;0.3555747655022624;0.36221660803782896;0.3636166012331121;0.3711432152728675;0.39074925903276775;0.3934476368933552;0.39970847751827576;0.4251227291986512;0.42845014266621495;0.4348355527680903;0.4349518505115056;0.467…	y1;y2;y3;y5;y6;y7;y8;y9;y10;y11;y12;y1-NH3;y2-NH3;y5-H2O;y6-H2O;y7-H2O;y8-H2O;y9-H2O;a2;b2;b3;b4;b9;b9-H2O	147.112613543084;204.134124420077;317.181653866143;503.245514385878;590.278084614634;687.330340532588;744.352041697487;857.400319063224;970.486652401435;1027.51304643378;1140.55009840287;130.086131338158;187.109277091586;485.235685189227;572.266569209043;669.318689754977;726.341069160108;839.389869656086;177.101989203485;205.096945143629;318.143038073029;375.16495292564;842.395823769495;824.37925…	25992.4;30166.4;208758.8;22603.3;11273;50584.6;23394.9;97786.8;3203.8;2301.5;8310.3;9529.6;1586.1;8460.8;5472;12871.1;6840.4;22869.4;16361.9;8644.5;13151.8;16989.1;1220.3;10030.7	211;574;2677;3391;3749;4319;5280;5915;6860;7185;7569;7923;8361;9147;9732;10383;10966;11475;11944;12428;12950;13543;14083;15923;16709;17323;18366;19494;20553;21435;22432;23292;24038;24895;25345;26302;26954;27948;28647;29381;29700;30111;31011;31521;32333;33399;34606;35127;35828;36590;37349;37613;38690;39589;40149;40599;41563;45995;51430;54876;56264	202		_GFPGLPGPSGEP(hy)GK_;_GFP(hy)GLP(hy)GPSGEP(hy)GKQGPSGASGER_;_GFP(hy)GLPGPSGEP(hy)GK_;_GFPGLP(hy)GPSGEP(hy)GK_;_GFPGLP(hy)GPSGEP(hy)GKQGPSGASGER_;_GFP(hy)GLP(hy)GP(hy)SGEP(hy)GK_;_GFP(hy)GLP(hy)GP(hy)SGEPGK_;_GFPGLP(hy)GPSGEP(hy)GKQGPSGASGERGPPGPM(ox)GPPGLAGPP(hy)GESGR_;_GERGFP(hy)GLP(hy)GPSGEP(hy)GK_;_GVVGLP(hy)GQRGERGFPGLP(hy)GPSGEP(hy)GK_;_GVVGLPGQRGERGFP(hy)GLP(hy)GPSGEP(hy)GK_;_GFP(hy)GLP(hy)…							0	P4HA2
COL1A1	sp|P02452|CO1A1_HUMAN	P02452	544	P02452_544	P02452_544	sp	Collagen alpha-1(I) chain	>sp|P02452|CO1A1_HUMAN Collagen alpha-1(I) chain OS=Homo sapiens OX=9606 GN=COL1A1 PE=1 SV=5	60	5955	1,uniprot	1.2809	GLTGSPGSPGPDGK	_GLTGSP(hy)GSP(hy)GP(hy)DGK_	539	552	6	544;547;549	0.9638561703420372;0.9702438388091464;0.9834691659491579;0.9907420031589512;0.9911254417858794;0.9925718532430065;0.9943860536910132;0.9962600621302284;0.9967459142258857;0.9971866067010732;0.9991058057503568;1.0;1.0;1.0;1.0;1.0;1.0;1.0;1.0;1.0;1.0;1.0;1.0;1.0;1.0;1.0;1.0;1.0;1.0;1.0;1.0;1.0;1.0;1.0;1.0;1.0;1.0;1.0;1.0;1.0;1.0;1.0;1.0;1.0;1.0;1.0;1.0;1.0;1.0;1.0;1.0;1.0;1.0;1.0;1.0;1.0;1.0;1.0;1.…	y2;y6;y7;y8;y9;y11;y6-H2O;y8-NH3;y9-H2O;y11-H2O;y11-NH3;y9(2+);a2;b2;b3;b3-H2O;b5;b5-H2O;b7;b7-H2O	204.134220949896;602.276412242003;689.304540836205;746.32565796623;859.374886248942;1003.42621204505;584.267175801903;729.304762579564;841.365919419873;985.413906220614;986.396867718815;430.192106390299;143.117755879258;171.112675659366;272.160101679261;254.148599107262;416.213756875476;398.201080028545;586.28168306359;568.270227881254	4205.6;12273.7;3461.4;2133.1;11279.5;3244.9;2053;8273.8;7169;1125.4;2628.3;3001.9;14905.4;6957.9;3320.5;1639.1;4275.3;2912.8;8517.5;2242.5	212;2687;3393;3763;4329;4820;5284;5955;6863;7189;7572;7931;8367;9157;9741;10395;10971;11485;11950;12439;12961;13546;14093;15449;15928;16716;17336;18369;19504;20564;21455;22444;24051;24900;25354;26312;26965;27958;28657;29383;29704;30127;31019;31533;32355;33415;34616;35133;35845;36607;37629;38307;38704;39597;40157;40622;46028;51462;54911;56298	203		_GLTGSP(hy)GSP(hy)GP(hy)DGK_;_GLTGSP(hy)GSP(hy)GPDGK_;_GLTGSP(hy)GSPGPDGKTGPP(hy)GPAGQDGRP(hy)GP(hy)P(hy)GPPGAR_;_GLTGSP(hy)GSPGPDGKTGPP(hy)GP(hy)AGQDGRP(hy)GP(hy)PGPPGAR_;_GLTGSP(hy)GSPGPDGK_;_GLTGSP(hy)GSPGPDGKTGPP(hy)GPAGQDGRP(hy)GP(hy)PGPPGAR_;_GLTGSP(hy)GSP(hy)GPDGKTGPP(hy)GPAGQDGR_;_GLTGSP(hy)GSPGP(hy)DGK_;_GLTGSP(hy)GSPGPDGKTGP(hy)PGPAGQDGRP(hy)GP(hy)P(hy)GPPGAR_							0	P4HA2
COL1A1	sp|P02452|CO1A1_HUMAN	P02452	547	P02452_547	P02452_547	sp	Collagen alpha-1(I) chain	>sp|P02452|CO1A1_HUMAN Collagen alpha-1(I) chain OS=Homo sapiens GN=COL1A1 PE=1 SV=5	35	46029	1,uniprot	1.40088	GLTGSPGSPGPDGKTGPPGPAGQDGR	_GLTGSP(hy)GSP(hy)GPDGKTGPP(hy)GPAGQDGR_	539	564	9	544;547;549;555;556;558	0.15894468202426326;0.6802190004622269;0.7527361023920583;0.8350468148468003;0.8569242041189988;0.8682361484571146;0.8763431936001588;0.8828732038683619;0.8930575251864772;0.8934104186618856;0.8941353669279937;0.8962157081689748;0.9134647322113808;0.9638561703420372;0.9651291442464264;0.9678005253724226;0.9685604189309356;0.969470769391803;0.9706298380282088;0.9771642175911982;0.9786030805451776;…	y1;y2;y5;y7;y8;y9;y10;y11;y12;y14;y16;y17;y18;y19;y20;y21;y1-NH3;y18-H2O;a2;b2;b5;b5-H2O	175.12043866803;232.142000217327;532.248971845097;700.339495912988;757.363078970365;870.408166237189;967.465566966399;1024.48211474493;1125.53357355809;1310.65517154042;1522.73642167124;1579.77169019206;1692.80206607824;1779.8332745394;1836.85473152509;1949.9019254747;158.093991169733;1674.79656260546;143.118891421082;171.113965599854;416.21879594488;398.207768579056	408289.3;1060562;132104.6;554514.6;408635.4;974090.1;1540553;1322468;1491453;1245712;499968.3;1421632;5755786;989406.7;533903.7;4859332;47636.6;306721.3;826863.4;324228.2;157416.8;508977.3	213;2688;3394;4330;4821;5285;5956;6864;7573;8368;9158;10396;10972;11486;11951;12440;12962;13547;14094;15929;18370;19505;20565;21456;22445;24901;25355;27959;28658;30128;33416;36608;40623;46029;51463	204		_GLTGSP(hy)GSP(hy)GPDGK_;_GLTGSPGSP(hy)GPDGK_;_GLTGSP(hy)GSP(hy)GP(hy)DGK_;_GLTGSP(hy)GSP(hy)GPDGKTGPP(hy)GPAGQDGR_							0	P4HA2
COL1A1	sp|P02452|CO1A1_HUMAN	P02452	436	P02452_436	P02452_436	sp	Collagen alpha-1(I) chain	>sp|P02452|CO1A1_HUMAN Collagen alpha-1(I) chain OS=Homo sapiens OX=9606 GN=COL1A1 PE=1 SV=5	38	27963	1,uniprot	0.724714	GNSGEPGAPGSKGDTGAK	_GNSGEP(hy)GAP(hy)GSKGDTGAK_	431	448	6	436;439	0.27890142976373405;0.3805654443173393;0.4676758920530353;0.7098065003626687;0.7894633607936974;0.8312113712928305;0.8561127867076445;0.8659973273394233;0.8692751964711003;0.8940208642491572;0.914782984021684;0.9215932954007542;0.931634123463544;0.9323663596989044;0.9416276119459333;0.9420255101950286;0.9754365481389992;0.9890468998121916;0.9925701549731666;0.994415806380093;0.994687579280324;0.9…	y1;y2;y4;y6;y7;y8;y9;y10;y11;y12;y13;y16;y1-NH3;y10-H2O;y13-H2O;y14(2+);a2;b2;b2-NH3	147.112687852515;218.149509236736;376.218589510643;548.26606206692;676.362856239327;763.392093944776;820.41365525462;933.462076145265;1004.49963221975;1061.52141346691;1174.5681017655;1447.66326484378;130.086167224247;915.451377572456;1156.56191431262;652.307514584013;144.076530381802;172.071571989273;155.04500849951	14469.9;5039;24979.5;18543.6;5139.2;5177.9;14148.3;172028.2;18311.2;22457.7;150347.8;3434.1;7931.3;7494.1;7169.1;1248.7;2416.4;29639.8;16826.4	214;2692;4336;4834;5288;5965;8370;9742;13548;15931;16720;17341;18371;19510;20572;21460;22450;24057;25359;26319;26971;27963;28663;30135;31020;31538;32366;33427;35858;36616;37642;38721;39601;40637;46042;51470;54925;56311	205		_GPSGPQGPGGPPGP(hy)KGNSGEP(hy)GAP(hy)GSKGDTGAK_;_GPSGPQGPGGPP(hy)GPKGNSGEP(hy)GAP(hy)GSKGDTGAK_;_GNSGEP(hy)GAP(hy)GSKGDTGAK_;_GNSGEP(hy)GAP(hy)GSK_;_GPSGPQGP(hy)GGP(hy)PGP(hy)KGNSGEP(hy)GAP(hy)GSKGDTGAK_;_GNSGEP(hy)GAP(hy)GSKGDTGAKGEP(hy)GPVGVQGPPGP(hy)AGEEGK_;_GPSGPQGPGGPP(hy)GP(hy)KGNSGEP(hy)GAP(hy)GSK_							0	P4HA2
COL1A1	sp|P02452|CO1A1_HUMAN	P02452	439	P02452_439	P02452_439	sp	Collagen alpha-1(I) chain	>sp|P02452|CO1A1_HUMAN Collagen alpha-1(I) chain OS=Homo sapiens OX=9606 GN=COL1A1 PE=1 SV=5	38	4835	1,uniprot	1.579	GPSGPQGPGGPPGPKGNSGEPGAPGSKGDTGAK	_GPSGPQGPGGPP(hy)GPKGNSGEP(hy)GAP(hy)GSKGDTGAK_	416	448	24	417;420;423;426;427;429;436;439	0.6724356579588586;0.993832734990848;1.0;1.0;1.0;1.0;1.0;1.0;1.0;1.0;1.0;1.0;1.0;1.0;1.0;1.0;1.0;1.0;1.0;1.0;1.0;1.0;1.0;1.0;1.0;1.0;1.0;1.0;1.0;1.0;1.0;1.0;1.0;1.0;1.0;1.0;1.0;1.0	y1;y2;y4;y6;y7;y8;y9;y10;y12;y13;y27;y1-NH3;y10-H2O;y10-NH3;y13-NH3;y11(2+);y22(2+);y26(2+);y27(2+);a2;b2;b3;b4;b6;b6-NH3;b7;b7-H2O;b10;b10-H2O;b12;b13;b20;b22	147.112845400244;218.150262724592;376.218879633451;548.269042628222;676.360421993393;763.394413578701;820.417888406601;933.462770227036;1061.52354779871;1174.56944683464;2379.11788227382;130.086088965167;915.453106076287;916.444732114141;1157.54499111967;502.755157620791;1007.4838913593;1161.54812279832;1190.06781363343;127.086569668189;155.081588672985;242.113473312024;299.13523169202;524.247756…	70945.8;6277.2;74509.8;47940.7;13423.4;19175.9;94905.2;596446.3;14015.5;379766.8;29951.8;26450.8;30227.7;13076;20371.4;17834.1;14117.3;8081.9;10278.9;57928.3;58529.8;54640.3;26130.7;22258.4;16895.8;15623.2;13073;41810.1;23875.6;12703;13772.6;47146.1;31161.7	215;2693;4337;4835;5289;5966;8371;9743;13549;15932;16721;17342;18372;19511;20573;21461;22451;24058;25360;26320;26972;27964;28664;30136;31021;31539;32367;33428;35859;36617;37643;38722;39602;40638;46043;51471;54926;56312	206		_GNSGEPGAP(hy)GSK_;_GPSGPQGPGGP(hy)PGP(hy)KGNSGEPGAP(hy)GSKGDTGAK_;_GPSGPQGPGGPPGP(hy)KGNSGEP(hy)GAP(hy)GSKGDTGAK_;_GPSGPQGPGGP(hy)PGP(hy)KGNSGEP(hy)GAP(hy)GSK_;_GP(hy)SGPQGPGGPP(hy)GP(hy)KGNSGEP(hy)GAP(hy)GSKGDTGAK_;_GPSGPQGPGGPP(hy)GP(hy)KGNSGEPGAP(hy)GSK_;_GPSGPQGPGGPP(hy)GPKGNSGEP(hy)GAP(hy)GSKGDTGAK_;_GPSGPQGPGGP(hy)PGP(hy)KGNSGEPGAP(hy)GSK_;_GNSGEP(hy)GAP(hy)GSKGDTGAK_;_GNSGEP(hy)GAP(hy)GSK…							0	P4HA2
COL1A1	sp|P02452|CO1A1_HUMAN	P02452	1086	P02452_1086	P02452_1086	sp	Collagen alpha-1(I) chain	>sp|P02452|CO1A1_HUMAN Collagen alpha-1(I) chain OS=Homo sapiens GN=COL1A1 PE=1 SV=5	15	51472	1	0.692907	GPAGPQGPR	_GP(hy)AGPQGPR_	1085	1093	2	1086;1092	0.0010939498800594859;0.0019038675309320265;0.006003863059028375;0.008328406952690874;0.008453544690605656;0.013212410305914765;0.016319891540588043;0.022607941499699483;0.03183820941368373;0.04727322762101622;0.09946538575982472;0.11102307870358284;0.17676723107457853;0.3136523592734993;0.5872648627951426	y1;y2;y3;y4;y5;y6;y7;y8;y3-NH3;y4-NH3;y5-NH3;y6-NH3;y7-NH3;y6(2+);a2;b2;b3;b4;b5;b6;b6-NH3	175.120556692304;272.173079264811;329.195236917966;457.253071350382;554.307421428024;611.328732975831;682.365646234997;795.415389098484;312.1677437319;440.225393715711;537.281910248193;594.303305992811;665.335916624541;306.169359091133;143.08256254593;171.077609629668;242.115256430868;299.137905592629;396.189003181147;524.248989181448;507.225242553986	612007.9;242179.7;1288816;512423.2;5620695;7645116;8369014;3514430;162779.1;85766.9;63429;207025;108566.5;177066.1;4647305;5242794;1105779;653837;142938.2;100636;73434.8	216;5290;5969;8372;13550;18373;28665;30137;31540;33429;35860;36618;37644;51472;54927	207		_GP(hy)AGPQGP(hy)RGDKGETGEQGDR_;_GP(hy)AGPQGPR_							0	P4HA2
COL1A1	sp|P02452|CO1A1_HUMAN	P02452	997	P02452_997	P02452_997	sp	Collagen alpha-1(I) chain	>sp|P02452|CO1A1_HUMAN Collagen alpha-1(I) chain OS=Homo sapiens OX=9606 GN=COL1A1 PE=1 SV=5	64	40600	1,uniprot	2.63659	GPPGPMGPPGLAGPPGESGREGAPGAEGSPGR	_GPP(hy)GPMGPP(hy)GLAGP(hy)PGESGREGAP(hy)GAEGSP(hy)GR_	995	1026	3	996;997;999;1002;1003;1008;1009;1018;1024	0.08090398263865815;0.3337868425687653;0.3529392159313419;0.38130444500039584;0.41943496460504176;0.4223942279684523;0.4308310954482143;0.4429357075847208;0.5460218222712787;0.6133763992150914;0.7298790344278138;0.7582269389495134;0.7699776364993712;0.8220727630004591;0.8359673852758289;0.8696695695874114;0.8827195825812542;0.8835220456874442;0.8933230529661481;0.900269862235097;0.903312185471016…	y1;y3;y5;y6;y7;y11;y15;y19;y20;y21;y22;y24;y25;y26;y27;y28;y29;y30;y31;y3-NH3;y15-NH3;y25-NH3;y26-NH3;y29-H2O;y30-H2O;y27(2+);a2;b2;b3;b4;b5;b6;b7;b8;b10;b11;b12;b13;b23(2+)	175.118954229622;345.186966915641;489.239781898176;618.282662503552;689.312609984284;987.444258948936;1416.6429497389;1812.80150787573;1869.8258063811;1940.85908420085;2053.93801443329;2224.01339533955;2321.06565130399;2378.08645668817;2509.11807361403;2606.17914039204;2663.20151923054;2776.24656550027;2873.30127035766;328.161009107233;1399.60126275289;2304.0286863015;2361.05567842315;2645.160671…	13728.4;13368.8;89782.2;7587.4;17698.4;44251.8;84172.9;126830.3;238681.5;174655.8;41517.8;250590.2;908994.4;591406.9;85688.3;409244.9;594618.2;2609585;509646.2;29656.4;10066.2;58803.8;45445.9;28747.7;161677.5;45864.3;335177.7;171629.4;75067.7;69588;27587;120549.2;135042.4;13836.1;16964.8;7727.7;30538;9095.4;6796.9	217;583;2695;3395;3767;4338;4828;5291;5932;6865;7191;7575;7935;8373;9163;9744;10403;10974;11492;11953;12447;12967;13551;14102;14861;15450;15788;15934;16722;17344;18374;19513;20576;21463;22453;23295;24061;24902;25361;26322;26975;27966;28667;29705;30112;31023;31541;32334;33401;34622;35134;35830;36591;37356;37615;38712;39603;40163;40600;41580;46007;51441;54890;56278	208		_GPP(hy)GPMGPPGLAGPPGESGR_;_GP(hy)P(hy)GPMGPP(hy)GLAGPP(hy)GESGR_;_GPP(hy)GPMGPPGLAGP(hy)PGESGREGAP(hy)GAEGSP(hy)GR_;_GPP(hy)GP(hy)MGPP(hy)GLAGPP(hy)GESGR_;_GPP(hy)GPMGPP(hy)GLAGP(hy)PGESGR_;_GPP(hy)GPM(ox)GPPGLAGP(hy)PGESGREGAP(hy)GAEGSP(hy)GR_;_GPP(hy)GPM(ox)GPPGLAGPPGESGR_;_GPP(hy)GPM(ox)GPP(hy)GLAGP(hy)PGESGR_;_GPP(hy)GP(hy)MGPP(hy)GLAGP(hy)PGESGR_;_GPP(hy)GPMGPP(hy)GLAGP(hy)PGESGREGAP(hy)GAE…							0	P4HA2
COL1A1	sp|P02452|CO1A1_HUMAN	P02452	1003	P02452_1003	P02452_1003	sp	Collagen alpha-1(I) chain	>sp|P02452|CO1A1_HUMAN Collagen alpha-1(I) chain OS=Homo sapiens OX=9606 GN=COL1A1 PE=1 SV=5	59	5935	1,uniprot	0.890206	QGPSGASGERGPPGPMGPPGLAGPPGESGR	_QGPSGASGERGPPGP(hy)MGPP(hy)GLAGP(hy)PGESGR_	985	1014	19	987;996;997;999;1002;1003;1008;1009	0.02424420196003217;0.04248223536460385;0.10125367590156324;0.1115108575639052;0.1290566460930019;0.14737829084758686;0.19645022773195184;0.20143861861253665;0.2175200928039395;0.2259405338291031;0.2412346004282248;0.25408418331252697;0.2806416210089291;0.3089794922278936;0.3349798131696593;0.3529392159313419;0.3766337472702976;0.3892712800350917;0.39310950264749295;0.4001154256234577;0.411739648…	y3;y7;y8;y9;y11;y12;y13;y14;y15;y23;y28;y7-NH3;y12(2+);y19(2+);y24(2+);y26(2+);y27(2+);b2;b2-NH3;b12;b14(2+)	319.171500564073;715.33441201475;772.355902947979;843.392681503237;1013.48747821539;1126.54659563502;1223.59956263498;1280.62428930323;1411.64351283868;2175.00906006168;2574.19132088836;698.303913543406;563.775541745486;888.416227156706;1131.51801970169;1195.54767153243;1239.06630692123;186.086828848242;169.060788261301;1081.48294847821;618.279804397007	626.4;3136.7;3549.9;2774.7;1064.3;4215.8;6763.5;1490.6;436.2;940.6;3958.4;269.1;350.7;604.6;789.7;1385.4;523.2;473;221.7;419.9;677	218;584;2697;3396;3769;4340;5293;5935;6867;7192;7576;7936;8374;9164;9746;10405;10975;11494;11955;12449;12969;13553;14104;14862;15789;15937;16724;17347;19516;20578;21465;22456;24063;24903;25363;26324;26976;27969;28669;30114;31543;32336;33403;34624;35135;35832;36593;37357;37616;38714;39605;40165;40601;41582;46009;48011;51444;54892;56281	209		_QGPSGASGERGPP(hy)GPMGPP(hy)GLAGP(hy)PGESGR_;_QGPSGASGERGPPGP(hy)MGPP(hy)GLAGP(hy)PGESGR_;_QGPSGASGERGPP(hy)GPMGPP(hy)GLAGP(hy)P(hy)GESGREGAPGAEGSP(hy)GR_;_QGPSGASGERGP(hy)PGPM(ox)GPP(hy)GLAGPP(hy)GESGR_;_GP(hy)P(hy)GPMGPP(hy)GLAGPP(hy)GESGR_;_GPP(hy)GP(hy)MGPP(hy)GLAGPP(hy)GESGR_;_GPP(hy)GPMGPP(hy)GLAGP(hy)PGESGR_;_GFP(hy)GLP(hy)GPSGEPGKQGPSGASGERGPPGPM(ox)GPP(hy)GLAGP(hy)PGESGR_;_GPP(hy)GPM(ox)…							0	P4HA2
COL1A1	sp|P02452|CO1A1_HUMAN	P02452	1009	P02452_1009	P02452_1009	sp	Collagen alpha-1(I) chain	>sp|P02452|CO1A1_HUMAN Collagen alpha-1(I) chain OS=Homo sapiens GN=COL1A1 PE=1 SV=5	63	51446	1,uniprot	1.30722	QGPSGASGERGPPGPMGPPGLAGPPGESGREGAPGAEGSPGR	_QGP(hy)SGASGERGPPGPMGPPGLAGPP(hy)GESGREGAP(hy)GAEGSP(hy)GR_	985	1026	25	987;996;997;999;1002;1003;1008;1009;1018;1024	0.5016961815298322;0.6010741430122538;0.6637712335067206;0.7047450009656011;0.7108627136796349;0.7388543107302908;0.7391574458012445;0.7574739123051285;0.7679536072666506;0.7834750495111468;0.7848095981021143;0.8024591492004549;0.8405828251217019;0.8414842289752913;0.8436471843599548;0.8556668677343968;0.856500645160335;0.8713307370890709;0.8866569530456092;0.8957475981674274;0.8976775705027981;0…	y1;y2;y3;y4;y5;y7;y9;y11;y12;y15;y17;y18;y19;y20;y21;y1-NH3;y3-NH3;y5-H2O;y12-H2O;y14(2+);y16(2+);y22(2+);a2;b2;b2-NH3;b14;b14-H2O;b14-NH3;b17;b17-H2O;b20;b20-H2O;b16(2+)	175.120184098253;232.141891868379;345.189856333839;432.222972774763;489.244291023324;689.327881194637;859.398162528604;987.443608361474;1116.50606075058;1416.65227497938;1602.722701019;1715.76464922528;1812.82172075779;1869.84159804285;1940.87780729764;158.093736354663;328.163946890269;471.234113823037;1098.48808121619;665.306837025127;773.349229625243;1027.46687838776;158.093736354663;186.089101…	1149572;325934.9;1518188;511437.8;3092591;298900.8;336030.9;767797.5;83141.8;948934.4;1115682;6611324;1645417;1134435;853913.5;363118.2;824309.6;172095.8;200662.1;982776.2;137502.6;899939.4;363118.2;154526.6;75857.8;2022130;3191171;530480.3;1495648;1801269;703191.9;581427.4;100133	219;585;2698;3397;3770;4341;4829;5294;5937;6868;7193;7577;7937;8375;9165;9747;10406;10977;11495;11956;12450;12970;13554;14105;14863;15790;15939;16725;17348;18376;19518;20580;21467;22458;23296;24064;24904;25364;26325;26977;27971;28670;29706;30115;31025;31544;32337;33404;34625;35136;35833;36594;37617;38715;39606;40166;40603;41583;46010;48012;51446;54894;56283	210		_QGPSGASGERGPP(hy)GPMGPPGLAGPP(hy)GESGREGAP(hy)GAEGSP(hy)GR_;_QGPSGASGERGPP(hy)GPM(ox)GPPGLAGPP(hy)GESGREGAP(hy)GAEGSP(hy)GR_;_QGPSGASGERGP(hy)PGPM(ox)GPP(hy)GLAGPP(hy)GESGR_;_GP(hy)P(hy)GPMGPP(hy)GLAGPP(hy)GESGR_;_GPP(hy)GP(hy)MGPP(hy)GLAGPP(hy)GESGR_;_GPP(hy)GPMGPPGLAGPP(hy)GESGREGAP(hy)GAEGSP(hy)GRDGSP(hy)GAK_;_QGP(hy)SGASGERGPPGPMGPPGLAGPP(hy)GESGREGAP(hy)GAEGSP(hy)GR_;_GFPGLPGPSGEP(hy)GKQGPS…							0	P4HA2
COL1A1	sp|P02452|CO1A1_HUMAN	P02452	223	P02452_223	A0A140T9I7_781;H0YIS1_787;Q15485_77;A0A140TA43_894;P12107_936;A0A0G2JL35_894;A0A0C4DFS1_894;A0A140T9N1_808;P20908_966;P02458_245;P02452_223;Q4VXY6_808;A0A140TA54_787	sp	Collagen alpha-1(I) chain	>sp|P02452|CO1A1_HUMAN Collagen alpha-1(I) chain OS=Homo sapiens OX=9606 GN=COL1A1 PE=1 SV=5;>sp|Q15485|FCN2_HUMAN Ficolin-2 OS=Homo sapiens OX=9606 GN=FCN2 PE=1 SV=2;>sp|P20908|CO5A1_HUMAN Collagen alpha-1(V) chain OS=Homo sapiens OX=9606 GN=COL5A1 PE=1 S	11	26978	1	0.718273	GPPGPPGK	_GPP(hy)GP(hy)PGK_	221	228	3	223;225;226	nan;1.0;1.0;1.0;1.0;1.0;1.0;1.0;1.0;nan;0.259065636817466	y1;y2;y4;y5;y6;y1-NH3;y6(2+);y7(2+);a2;b2;b3;b4;b5;b6;b6(2+)	147.112871864974;204.134318479862;414.234385665746;471.255697087004;584.303747796672;130.086247633999;292.65528782536;341.181777328763;127.086522209343;155.08155480856;268.12909726576;325.149970846607;438.197808314176;535.250980191714;268.12909726576	52857.4;45018.2;1308625;410798;1435729;44422.2;60176.7;80401.4;1490569;494584.4;200561.2;40842.5;76758.3;16152.5;200561.2	220;3398;3771;8376;9748;18377;21468;26978;32369;40640;51461	211		_GPP(hy)GP(hy)PGK_;_GPP(hy)GPP(hy)GK_							0	P4HA2
COL1A1	sp|P02452|CO1A1_HUMAN	P02452	1144	P02452_1144	P02452_1144	sp	Collagen alpha-1(I) chain	>sp|P02452|CO1A1_HUMAN Collagen alpha-1(I) chain OS=Homo sapiens GN=COL1A1 PE=1 SV=5	44	56289	1,uniprot	1.64546	GPPGSAGAPGKDGLNGLPGPIGPPGPRGR	_GPP(hy)GSAGAPGKDGLNGLP(hy)GP(hy)IGP(hy)PGPRGR_	1142	1170	3	1144;1150;1159;1164;1165;1167	0.4065092214920258;0.6688485950468879;0.6901433298598353;0.7129110280991287;0.8111655103046003;0.8519489394923466;0.8762100007137494;0.8833654175098427;0.9066872858201178;0.9113963293914156;0.9381156512553618;0.9449221103915574;0.9505126293144086;0.9611766088911315;0.9644750384557044;0.9690906302337796;0.9719898533211472;0.9759902120732942;0.986932221124438;0.9975364201620114;1.0;1.0;1.0;1.0;1.0;…	y1;y12;y17;y21;y22;y23;y24;y25;y26;y27;y28;y12-NH3;y27-H2O;y27-NH3;y18(2+);y20(2+);a2;b2;b3;b4;b5;b6;b6-H2O;b8;b8-H2O	175.119683086593;1205.63957951081;1659.89604003788;2057.09427090844;2128.12659154375;2185.1608101911;2256.17983619672;2343.23312842886;2400.25381784749;2513.29798919328;2610.33809930628;1188.60786332955;2495.29073609416;2496.25365929367;887.958331311358;980.522166067319;127.087510498491;155.082240049952;268.130305457416;325.153667366143;412.184958612969;483.221462733799;465.212004529818;611.28199…	330139.9;608853.9;2997861;4841187;335136.4;3180861;1575867;1144710;2151001;1.774612E+07;1073671;82074.8;695169.1;829241.3;101598.1;163762.9;3207780;1691400;458676.7;115832.8;152124.2;126521.4;98217.7;383924.7;315965	221;2699;3400;3773;4342;5295;5943;6869;8377;9749;10978;11496;12972;13555;15940;16726;17349;18379;19519;20581;21470;22459;24065;24905;25365;26326;26979;27972;28671;30120;31026;31545;32343;33409;35837;36600;37622;38302;39607;40609;46016;51452;54900;56289	212		_GPP(hy)GSAGAP(hy)GKDGLNGLP(hy)GPIGP(hy)PGP(hy)R_;_GPP(hy)GSAGAPGKDGLNGLP(hy)GPIGP(hy)PGP(hy)R_;_GPP(hy)GSAGAPGKDGLNGLP(hy)GPIGP(hy)P(hy)GPR_;_GPP(hy)GSAGAPGKDGLNGLP(hy)GPIGPP(hy)GP(hy)R_;_GPP(hy)GSAGAP(hy)GKDGLNGLP(hy)GPIGP(hy)P(hy)GPR_;_GPP(hy)GSAGAPGKDGLNGLP(hy)GP(hy)IGP(hy)PGPRGR_;_GP(hy)PGSAGAPGKDGLNGLP(hy)GPIGP(hy)P(hy)GPR_;_GPP(hy)GSAGAP(hy)GKDGLNGLP(hy)GPIGPP(hy)GP(hy)R_;_GPP(hy)GSAGAPGK_…							0	P4HA2
COL1A1	sp|P02452|CO1A1_HUMAN	P02452	1150	P02452_1150	P02452_1150	sp	Collagen alpha-1(I) chain	>sp|P02452|CO1A1_HUMAN Collagen alpha-1(I) chain OS=Homo sapiens OX=9606 GN=COL1A1 PE=1 SV=5	39	21471	1	0.453472	GPPGSAGAPGK	_GPP(hy)GSAGAP(hy)GK_	1142	1152	9	1144;1150	0.026975439483438904;0.04224695084754883;0.06179557458017304;0.10010385296772864;0.137181984237891;0.14917990996516686;0.15345028598459415;0.2002427982480951;0.21038838080277367;0.2121438145516458;0.23392417376318936;0.23997223065511866;0.25372579971215004;0.2658776122355965;0.2763922017382152;0.3112875640553768;0.32423248489628914;0.3461716163553162;0.35890561281944383;0.3681115429819068;0.37243…	y1;y2;y3;y4;y5;y6;y7;y8;y9;y10;y1-NH3;y2-NH3;y9-H2O;a2;b2;b3;b5;b5-H2O;b8;b8-H2O;b6(2+)	147.112863663677;204.134285252005;317.181947630453;388.218870125875;445.239820734876;516.278399310192;603.310122441281;660.330907586591;773.378598653933;870.430315825433;130.086214365353;187.107755878396;755.368345334998;127.086568135996;155.081607927716;268.12570563504;412.1811337516;394.172274827512;611.280001523703;593.268207331072;242.113356635604	10940.5;17911.5;61917.7;7131.5;10198.3;6059;6197.4;12861.9;107427.8;5705.5;6723.8;1127.9;6576.6;104173.4;39377.8;5706.2;3555;2666.2;965.3;1182.2;1453.1	222;2700;3401;5296;5944;6870;8378;9750;10979;12973;13556;15941;16727;17350;18380;19520;20582;21471;22460;24066;24906;25366;26327;26980;27973;28672;30121;31027;32344;33410;35838;36601;37623;39608;40610;46017;51453;54901;56290	213		_GPP(hy)GSAGAP(hy)GKDGLNGLP(hy)GPIGP(hy)PGP(hy)R_;_GHRGFSGLQGPP(hy)GP(hy)PGSP(hy)GEQGPSGASGPAGPRGP(hy)PGSAGAP(hy)GK_;_GHRGFSGLQGP(hy)PGP(hy)PGSP(hy)GEQGPSGASGPAGPRGP(hy)PGSAGAP(hy)GK_;_GPP(hy)GSAGAP(hy)GKDGLNGLP(hy)GP(hy)IGP(hy)PGPRGR_;_GPP(hy)GSAGAP(hy)GKDGLNGLP(hy)GPIGP(hy)P(hy)GPR_;_GPP(hy)GSAGAP(hy)GKDGLNGLP(hy)GPIGPP(hy)GP(hy)R_;_GFSGLQGP(hy)PGPP(hy)GSP(hy)GEQGPSGASGPAGPRGPP(hy)GSAGAP(hy)GK_…							0	P4HA2
COL1A1	sp|P02452|CO1A1_HUMAN	P02452	417	P02452_417	P02452_417	sp	Collagen alpha-1(I) chain	>sp|P02452|CO1A1_HUMAN Collagen alpha-1(I) chain OS=Homo sapiens OX=9606 GN=COL1A1 PE=1 SV=5	38	30139	1	0.785724	GPSGPQGPGGPPGPK	_GP(hy)SGPQGPGGP(hy)PGPK_	416	430	2	417;420;423;426;427;429	0.002650947343843584;0.0028173136951561177;0.0031872991535615105;0.006368244481924177;0.011487704186469378;0.011929296653481787;0.011992322616763593;0.012383118091322963;0.013181080672109356;0.013948189257436823;0.01405055419940442;0.014941891570480825;0.018427507001906512;0.018440341517656157;0.023259766903393955;0.023987164853041355;0.02494602294401538;0.025076155241221688;0.025418661912500886;…	y1;y5;y6;y8;y9;y11;y12;y13;y1-NH3;y11(2+);y12(2+);y14(2+);a2;b2;b3;b4	147.113110295113;511.287498493723;568.305755248487;722.383505944356;779.404449237492;1004.51410663379;1061.53387728012;1148.564375617;130.086706183613;502.761012389473;531.274010647696;631.314655952504;143.081841978915;171.076918163171;258.108941938518;315.130225374759	7068.2;7833.7;3952.6;22682.5;30278.3;10274.8;8170.7;14531.9;3113;18729.2;5291.5;9223.2;7173.2;8159.2;5509.6;2347	223;2701;3402;3774;4830;5297;5972;6871;7194;8379;9166;10980;11497;12974;13557;15942;16728;17351;18381;19521;20583;21472;22461;24067;24907;25367;26328;26981;27974;28673;30139;31028;33431;36620;37646;38716;39609;51373	214		_GP(hy)SGPQGPGGP(hy)PGPK_;_GP(hy)SGPQGPGGPP(hy)GP(hy)K_;_GP(hy)SGPQGPGGPP(hy)GP(hy)KGNSGEP(hy)GAP(hy)GSK_;_GP(hy)SGPQGP(hy)GGPP(hy)GP(hy)K_;_GP(hy)SGPQGPGGP(hy)P(hy)GPK_;_GP(hy)SGPQGP(hy)GGPPGP(hy)K_;_GP(hy)SGPQGPGGPP(hy)GPK_;_GP(hy)SGPQGP(hy)GGPP(hy)GPK_							0	P4HA2
COL1A1	sp|P02452|CO1A1_HUMAN	P02452	426	P02452_426	P02452_426	sp	Collagen alpha-1(I) chain	>sp|P02452|CO1A1_HUMAN Collagen alpha-1(I) chain OS=Homo sapiens OX=9606 GN=COL1A1 PE=1 SV=5	34	225	1	0.718684	GPSGPQGPGGPPGPK	_GPSGPQGP(hy)GGP(hy)P(hy)GPK_	416	430	11	417;420;423;426;427;429	0.003733548070662256;0.004655969140781825;0.005174075784500134;0.005915268025070032;0.009884664336384477;0.01126876554616455;0.011675087594918069;0.01382528122684155;0.014782141768606068;0.018768617923405548;0.022474190839931088;0.027167590249066863;0.029020395317460018;0.02910559098989652;0.031959366329485685;0.03305693951910267;0.041234914511163234;0.049920525892446034;0.0523287101087834;0.0549…	y1;y2;y3;y4;y5;y11;y1-NH3;y11-NH3;y8(2+);a2;b2;b3;b3-H2O;b4;b4-H2O;b5;b6;b6-H2O;b6-NH3;b7;b7-H2O;b13(2+)	147.113205152558;244.16529623741;301.187208201945;414.236305710881;527.292035762637;1036.5249944724;130.086366013287;1019.49289836376;377.693779872694;127.086618998797;155.081627577208;242.113606841978;224.103081367707;299.13476832725;281.124447462826;396.190147616204;524.255694305373;506.243520738696;507.226896504989;581.279362751953;563.268121154284;546.242626897794	437.6;2218.5;1233.2;2699.7;8537.6;5511.8;356;1032.9;510.1;8720.9;5956.6;3321;3447.1;2588.8;2867.9;267.8;792.9;441.2;637;298.7;366.9;346.1	225;2703;3404;5299;5974;6873;9752;10408;10982;11958;12452;13559;14107;15944;17354;19523;20585;21474;22463;24069;25369;26330;26983;27976;28675;33434;35138;36622;37648;38718;40644;45936;51375;56206	215		_GPSGPQGPGGP(hy)PGPK_;_GPSGPQGPGGP(hy)P(hy)GPKGNSGEP(hy)GAP(hy)GSKGDTGAK_;_GPSGPQGP(hy)GGP(hy)PGP(hy)K_;_GPSGPQGPGGP(hy)P(hy)GP(hy)KGNSGEP(hy)GAP(hy)GSKGDTGAK_;_GPSGPQGPGGPP(hy)GPK_;_GPSGPQGPGGP(hy)PGP(hy)K_;_GPSGPQGPGGP(hy)P(hy)GP(hy)KGNSGEP(hy)GAP(hy)GSK_;_GPSGPQGPGGP(hy)PGP(hy)KGNSGEPGAP(hy)GSK_;_GP(hy)SGPQGP(hy)GGPP(hy)GPK_;_GP(hy)SGPQGPGGP(hy)P(hy)GPK_;_GPSGPQGP(hy)GGP(hy)P(hy)GPK_;_GPSGPQGP…							0	P4HA2
COL1A1	sp|P02452|CO1A1_HUMAN	P02452	429	P02452_429	P02452_429	sp	Collagen alpha-1(I) chain	>sp|P02452|CO1A1_HUMAN Collagen alpha-1(I) chain OS=Homo sapiens OX=9606 GN=COL1A1 PE=1 SV=5	52	5301	1	0.67351	GPSGPQGPGGPPGPK	_GPSGPQGPGGPP(hy)GP(hy)K_	416	430	14	417;420;423;426;427;429	0.003734676314860515;0.051045610996478544;0.05457240685401322;0.05471168177310221;0.06054666619151135;0.06078168481251923;0.07321493009777894;0.07833199232065377;0.0792366484857019;0.08656265198492108;0.09209656119137903;0.09986856553031463;0.1005359753856822;0.1032406985698025;0.1038050036902285;0.10730902779066134;0.1147634594297484;0.11612395877771126;0.11665279814457982;0.1191973001296476;0.1…	y1;y2;y3;y4;y5;y6;y7;y8;y9;y10;y11;y12;y13;y1-NH3;y2-NH3;y6-NH3;y10-NH3;y13-H2O;y12(2+);y14(2+);a2;b2;b3;b3-H2O;b4;b4-H2O;b6;b6-H2O;b6-NH3;b9;b10;b10-H2O;b13	147.11293134708;260.160047949596;317.181920492041;430.229509284046;527.28238252671;584.305009267167;641.327240064584;738.378571802617;795.399966305492;923.459381333395;1020.51080987604;1077.53109330106;1164.56502769832;130.086370983387;243.134252319953;567.275315159496;906.429930833062;1146.54964885104;539.271256562299;631.30985101438;127.086612694979;155.081624607734;242.113502773041;224.1030120…	2609.1;2737.5;1008.5;1967.2;5840.2;1430.8;1274.1;6549.1;9956.7;427;4930.9;3283;3019.7;1042;539.7;200.3;2082.3;513.3;595.2;357.1;4743.1;3099.7;1995.4;1735.4;1268.4;1344.9;981.2;430.9;654.9;203.6;516.1;486.4;298.2	227;2705;3406;3777;4345;4833;5301;5976;6875;7197;7580;8382;9754;10410;10984;11960;12454;13561;14109;15946;16731;17356;18384;19525;20587;21476;22465;24071;24910;25371;26332;26985;27978;28677;29386;30142;31548;32373;33436;35140;35864;36624;37650;38720;39612;40646;41585;45938;49815;51377;54816;56208	216		_GP(hy)SGPQGPGGPP(hy)GP(hy)K_;_GPSGPQGP(hy)GGPP(hy)GP(hy)K_;_GPSGPQGPGGPP(hy)GPK_;_GPSGPQGPGGP(hy)PGP(hy)K_;_GPSGPQGP(hy)GGPP(hy)GP(hy)KGNSGEP(hy)GAP(hy)GSK_;_GPSGP(hy)QGPGGPP(hy)GP(hy)K_;_GPSGPQGPGGPPGP(hy)K_;_GP(hy)SGPQGP(hy)GGPP(hy)GP(hy)K_;_GPSGPQGP(hy)GGP(hy)PGPK_;_GPSGPQGPGGP(hy)PGP(hy)KGNSGEP(hy)GAP(hy)GSKGDTGAK_;_GPSGPQGPGGP(hy)P(hy)GP(hy)K_;_GPSGPQGPGGPP(hy)GP(hy)K_;_GPSGPQGPGGPP(hy)GP(h…							0	P4HA2
COL1A1	sp|P02452|CO1A1_HUMAN	P02452	583	P02452_583	P02452_583	sp	Collagen alpha-1(I) chain	>sp|P02452|CO1A1_HUMAN Collagen alpha-1(I) chain OS=Homo sapiens OX=9606 GN=COL1A1 PE=1 SV=5	58	12976	1,uniprot	1.32042	GQAGVMGFPGPK	_GQAGVMGFP(hy)GPK_	575	586	9	583;585	0.4128927467112048;0.8651814447052721;0.9569093043342324;0.9657144381792632;0.9689135141771285;0.9735072086600683;0.9743891952019341;0.9765320406553574;0.9811863747309788;0.9833712093385799;0.9883484041705286;0.991265357285403;0.991428406767392;0.9923584266705792;0.9931475153800752;0.9934571503265248;0.993613470859453;0.9944275002063095;0.99484100375338;0.995507598833022;0.9955433979881906;0.9957…	y1;y2;y3;y4;y5;y6;y7;y9;y1-NH3;y2-NH3;y4-NH3;a2;b2;b2-NH3;b7	147.112619689624;244.165213872759;301.186839536852;414.234163394646;561.304059121194;618.324919167159;749.366867874573;905.44629207207;130.086166014745;227.139085443439;397.207576858286;158.091981622451;186.087060111455;169.060662899796;601.273455550333	135663.7;368467.9;204498.5;530913.7;32871.8;25324;19587.4;2413.8;43984.4;8368.3;213434.2;1167.2;90900.6;21802.1;4209.8	228;586;2706;3407;3778;4346;4836;5302;5977;6876;7198;7581;8383;9168;9755;10411;10985;11499;11961;12455;12976;13562;14110;15947;16732;17357;18385;19526;20588;21477;22466;24072;24911;25372;26333;26986;27979;28678;30143;31031;31549;32374;33437;34626;35141;35865;36625;37651;38316;38723;39613;40167;40647;41586;46045;51474;54929;56314	217		_GQAGVM(ox)GFP(hy)GPK_;_TGPP(hy)GPAGQDGRP(hy)GP(hy)PGP(hy)PGARGQAGVMGFP(hy)GPK_;_GQAGVM(ox)GFP(hy)GP(hy)KGAAGEP(hy)GKAGER_;_GQAGVMGFP(hy)GPKGAAGEPGKAGER_;_GQAGVMGFP(hy)GP(hy)K_;_GQAGVMGFP(hy)GP(hy)KGAAGEP(hy)GKAGER_;_GQAGVM(ox)GFP(hy)GP(hy)KGAAGEPGKAGER_;_GQAGVMGFP(hy)GPKGAAGEP(hy)GK_;_GQAGVMGFP(hy)GP(hy)KGAAGEP(hy)GK_;_GQAGVM(ox)GFP(hy)GP(hy)K_;_GQAGVMGFP(hy)GPKGAAGEPGK_;_GQAGVMGFP(hy)GPK_;_GQAG…			0.632353	5CTI	1.9		0	P4HA2
COL1A1	sp|P02452|CO1A1_HUMAN	P02452	585	P02452_585	P02452_585	sp	Collagen alpha-1(I) chain	>sp|P02452|CO1A1_HUMAN Collagen alpha-1(I) chain OS=Homo sapiens OX=9606 GN=COL1A1 PE=1 SV=5	53	34627	1	0.681034	GQAGVMGFPGPK	_GQAGVM(ox)GFP(hy)GP(hy)K_	575	586	11	583;585	0.016393238381759587;0.05064810329198941;0.057767998976401135;0.0804778192426939;0.08418977009477074;0.08879363915120768;0.09659905656442304;0.10015654909849132;0.11172685209806946;0.12291419339675415;0.12673080349986746;0.13765639214274658;0.1450985925838583;0.14530861693531186;0.15031691203081474;0.16285700329333852;0.17456345298496986;0.17559432752486612;0.1811677576461652;0.19980675095010084;…	y1;y2;y3;y4;y5;y6;y7;y8;y9;y10;y1-NH3;y7(2+);a2;b2;b2-NH3;b3;b3-NH3	147.112333775907;260.159782477554;317.180917278426;430.228206886929;577.296805182319;634.318418833307;781.352737764659;880.422343216628;937.443135546335;1008.47910270939;130.085951283474;391.179774044936;158.092040036235;186.086782728139;169.060216834945;257.123780975978;240.096437782642	26698.7;50027.5;21592.7;246738.5;17596.3;47552.1;51469.6;8145.7;33892.3;24251.5;25653.8;6737.7;12395.5;139677.1;69450.6;19455.2;6705.3	229;587;2707;3408;3779;4347;5303;5978;6877;8384;9169;9756;10412;10986;11500;11962;12456;12977;13563;14111;15948;16733;17358;18386;19527;20589;21478;22467;24073;25373;26334;26987;27980;28679;30144;31032;31550;32375;33438;34627;35866;36626;37652;38317;38724;39614;40168;40648;41587;46046;51475;54930;56315	218		_GQAGVM(ox)GFPGP(hy)K_;_GQAGVMGFP(hy)GP(hy)K_;_GQAGVM(ox)GFP(hy)GP(hy)K_;_GQAGVMGFP(hy)GP(hy)KGAAGEP(hy)GKAGER_			0.529412	5CTI	1.9		0	P4HA2
COL1A1	sp|P02452|CO1A1_HUMAN	P02452	871	P02452_871	P02452_871	sp	Collagen alpha-1(I) chain	>sp|P02452|CO1A1_HUMAN Collagen alpha-1(I) chain OS=Homo sapiens OX=9606 GN=COL1A1 PE=1 SV=5	76	31553	1,uniprot	1.45405	GSAGPPGATGFPGAAGR	_GSAGPP(hy)GATGFP(hy)GAAGR_	866	882	6	870;871;877	0.9855777581870426;0.9966314544739512;0.9981955617108113;1.0;1.0;1.0;1.0;1.0;1.0;1.0;1.0;1.0;1.0;1.0;1.0;1.0;1.0;1.0;1.0;1.0;1.0;1.0;1.0;1.0;1.0;1.0;1.0;1.0;1.0;1.0;1.0;1.0;1.0;1.0;1.0;1.0;1.0;1.0;1.0;1.0;1.0;1.0;1.0;1.0;1.0;1.0;1.0;1.0;1.0;1.0;1.0;1.0;1.0;1.0;1.0;1.0;1.0;1.0;1.0;1.0;1.0;1.0;1.0;1.0;1.0;1.0;1.0;nan;1.0;1.0;1.0;1.0;1.0;1.0;1.0;1.0	y1;y2;y3;y5;y6;y7;y8;y9;y10;y11;y12;y13;y14;y15;y1-NH3;y2-NH3;y6-NH3;y9-H2O;y10-H2O;y11-H2O;y11-NH3;y12-H2O;y12-NH3;y13-H2O;y14(2+);b2;b3;b3-H2O;b4;b4-H2O;b5;b5-H2O;b6;b6-H2O;b7;b8;b8-H2O;b11;b6(2+)	175.119151380876;232.140741544149;303.177709742795;431.237127477132;544.284865840394;691.35377510542;748.374823537771;849.422026323728;920.46004463922;977.48099283825;1090.52873307352;1187.58184190842;1244.60400365407;1315.64963654498;158.092712330013;215.113777413705;527.257889698891;831.403696943535;902.447626401056;959.478157160237;960.468808214804;1072.51965842377;1073.50997742021;1169.571114…	10997.4;1960.7;2636.4;1932.1;33342.4;6436.2;24882.4;31998.8;12848;24480.5;22318.4;74914.3;7373.5;423.2;2392.6;1786.2;6535;933.9;539;307.2;680.6;6735.4;3214.2;4903.8;395;3656.2;3952.3;8634.5;8347.2;2662.7;2206.6;2389.6;921.8;635.5;723.1;1099.3;830.9;465.1;9330.6	232;588;2201;2711;3412;3782;4348;4837;5307;5981;6880;7200;7584;7940;8388;8990;9173;9759;10414;10990;11504;11966;12460;12981;13566;14114;15451;15792;15952;16736;17363;18389;18892;19531;20593;21483;22471;23297;24078;24914;25376;26338;26991;27984;28682;29389;29707;30149;31033;31553;32384;33447;34628;35144;35875;36633;37358;37657;38321;38728;39618;40169;40656;41589;42244;43361;44435;45956;48005;49816…	219		_GSAGPP(hy)GATGFP(hy)GAAGR_;_GARGSAGPP(hy)GATGFP(hy)GAAGR_;_GSAGP(hy)P(hy)GATGFP(hy)GAAGR_							0	P4HA2
COL1A1	sp|P02452|CO1A1_HUMAN	P02452	877	P02452_877	P02452_877	sp	Collagen alpha-1(I) chain	>sp|P02452|CO1A1_HUMAN Collagen alpha-1(I) chain OS=Homo sapiens GN=COL1A1 PE=1 SV=5	76	45957	1,uniprot	1.9371	GARGSAGPPGATGFPGAAGRVGPPGPSGNAGPPGPPGPAGK	_GARGSAGPP(hy)GATGFP(hy)GAAGRVGPPGP(hy)SGNAGPP(hy)GPP(hy)GPAGK_	863	903	15	870;871;877;885;886;888;894;895;897;898;900	1.0;1.0;1.0;1.0;1.0;1.0;1.0;1.0;1.0;1.0;1.0;1.0;1.0;1.0;1.0;1.0;1.0;1.0;1.0;1.0;1.0;1.0;1.0;1.0;1.0;1.0;1.0;1.0;1.0;1.0;1.0;1.0;1.0;1.0;1.0;1.0;1.0;1.0;1.0;1.0;1.0;1.0;1.0;1.0;1.0;1.0;1.0;1.0;1.0;1.0;1.0;1.0;1.0;1.0;1.0;1.0;1.0;1.0;1.0;1.0;1.0;1.0;1.0;1.0;1.0;nan;1.0;1.0;1.0;1.0;1.0;1.0;1.0;1.0;1.0;1.0	y1;y2;y4;y5;y6;y7;y8;y9;y10;y11;y12;y14;y19;y25;y26;y27;y28;y29;y30;y11-NH3;y12-NH3;y25-H2O;y26-H2O;y27-NH3;y7(2+);y9(2+);y11(2+);y16(2+);y23(2+);y24(2+);y27(2+);b3;b7;b8;b9;b10;b11;b11-H2O;b12;b12-H2O;b13;b13-H2O;b13-NH3;b14;b14-H2O;b20;b21;b22;b30;b31;b15(2+);b16(2+);b29(2+);b30(2+)	147.113581918106;204.13600622181;372.22720898066;429.242321095038;542.297099665821;639.351785032329;696.369593265782;809.419084852924;906.472947365227;963.493520754561;1034.53022444731;1205.58901057783;1656.80883852003;2168.09444698759;2225.12545646782;2338.16063088441;2485.2325420099;2542.27029249408;2643.31934947033;946.467572925375;1017.49358087526;2150.08488973889;2207.08917118973;2321.130435…	143646.1;334870.3;349174.2;117381.1;723033.8;2264911;983833.8;3255546;9193126;4950164;1004308;577327.8;1766897;1125627;3935139;5065682;1908396;3262867;1216661;142045;357237.7;896905.8;452572.1;2012254;78004.8;262129.6;470785.4;274027.2;823607.6;707497.6;1.25408E+07;204312;2046779;922904.8;620232.6;1932521;3256819;221329.4;2123950;1227728;8068163;2356104;127976.8;9939984;1203007;908543.9;671852.6;…	233;589;2202;2712;3413;3783;4349;4838;5308;5982;6881;7201;7585;7941;8389;8991;9174;9760;10415;10991;11505;11967;12461;12982;13567;14115;15452;15793;15953;16737;17364;18390;18893;19532;20594;21484;22472;23298;24079;24915;25377;26339;26992;27985;28683;29390;29708;30150;31034;31554;32385;33448;34629;35145;35876;36634;37359;37658;38322;38729;39619;40170;40657;41590;42245;43362;44436;45957;48006;49817…	220		_GSAGPP(hy)GATGFP(hy)GAAGR_;_GARGSAGPP(hy)GATGFP(hy)GAAGR_;_GSAGP(hy)P(hy)GATGFP(hy)GAAGR_;_GARGSAGPP(hy)GATGFP(hy)GAAGRVGPPGP(hy)SGNAGPP(hy)GPP(hy)GPAGK_							0	P4HA2
COL1A1	sp|P02452|CO1A1_HUMAN	P02452	601	P02452_601	P02452_601	sp	Collagen alpha-1(I) chain	>sp|P02452|CO1A1_HUMAN Collagen alpha-1(I) chain OS=Homo sapiens OX=9606 GN=COL1A1 PE=1 SV=5	65	8992	1,uniprot	1.07168	GVPGPPGAVGPAGK	_GVP(hy)GPP(hy)GAVGPAGK_	599	612	3	601;603;604;609	0.4822606095431237;0.5998554490377013;0.6244344174559394;0.6385521524853555;0.6490630539399326;0.6611105833995371;0.6685158845250395;0.679489879757684;0.7001865848783667;0.7008159429443082;0.7051902996506865;0.73432268339809;0.7358918159911833;0.7425790334847744;0.7495992770906842;0.7686103461014633;0.7887413913973953;0.7960836955469331;0.8082977967305035;0.8286031720348209;0.8391791260458926;0.8…	y1;y2;y3;y4;y5;y6;y7;y8;y9;y10;y11;y12;y1-NH3;y2-NH3;a2;b2;b3;b8;b12(2+)	147.112753597096;204.134248335207;275.17152204113;372.224217687896;429.245648064853;528.314156326729;599.350833618622;656.372893652195;769.420999651678;866.474159145915;923.495483896225;1036.54221728715;130.086304772124;187.107829787626;129.102231947117;157.097105055832;270.144536723969;665.325371461925;495.256485943197	83751.4;183492.9;32894.4;190526.5;503734.2;195208.1;92630.3;305609.8;2786516;544174.9;615431.6;1240457;34919.5;9039.5;512122.6;72789.4;9333.5;81776;84295	234;593;2722;3414;3791;4357;4852;5315;5987;6882;7208;7591;8396;8992;9182;9769;10423;10997;11512;11974;12468;12990;13571;14123;15796;15962;16746;17373;18396;19542;20600;21494;22482;23301;24085;24922;25383;26348;27002;27991;28693;29397;29712;30156;31043;31560;32391;33454;34634;35151;35882;36640;37664;38330;38735;39627;40174;40661;41597;45140;45902;49819;51340;54783;56175	221		_GVP(hy)GPP(hy)GAVGPAGKDGEAGAQGPP(hy)GPAGPAGER_;_GVP(hy)GPP(hy)GAVGPAGK_;_GVPGPP(hy)GAVGPAGKDGEAGAQGPP(hy)GPAGPAGER_;_GVP(hy)GPP(hy)GAVGPAGKDGEAGAQGP(hy)P(hy)GPAGPAGER_;_GVP(hy)GP(hy)P(hy)GAVGPAGK_;_GVP(hy)GP(hy)PGAVGPAGKDGEAGAQGPP(hy)GPAGPAGER_;_GVP(hy)GPPGAVGPAGK_;_GVP(hy)GPPGAVGPAGKDGEAGAQGPP(hy)GPAGPAGER_							0	P4HA2
COL1A1	sp|P02452|CO1A1_HUMAN	P02452	604	P02452_604	P02452_604	sp	Collagen alpha-1(I) chain	>sp|P02452|CO1A1_HUMAN Collagen alpha-1(I) chain OS=Homo sapiens GN=COL1A1 PE=1 SV=5	66	45903	1,uniprot	1.00784	GAAGEPGKAGERGVPGPPGAVGPAGK	_GAAGEP(hy)GKAGERGVP(hy)GPP(hy)GAVGPAGK_	587	612	18	592;601;603;604;609	0.55964049125201;0.6611105833995371;0.6868659325613552;0.7051902996506865;0.741656799684746;0.7435639124451318;0.7495992770906842;0.7586795809212211;0.7922693783158321;0.7962222289622971;0.8153269293268679;0.8164216725663399;0.8216154320162705;0.8379928797293883;0.8424055382942539;0.8437023409489554;0.856080322602929;0.8561098506253135;0.8632341699136856;0.8698881104023871;0.8700511359685023;0.87…	y1;y2;y3;y4;y5;y6;y7;y8;y9;y21;y24;y10(2+);y15(2+);y17(2+);y18(2+);a2;b2;b3;b4;b5;b14;b16;b20(2+)	147.114064668785;204.1360014371;275.173555813502;372.226474485584;429.248451040946;528.313197077582;599.343587823219;656.370917012498;769.425085861565;1904.00614265357;2161.10876847763;433.740583538497;674.860452768322;767.899448196499;803.427611333;101.071851023539;129.066797872204;200.104384196048;257.124321444354;386.170799286613;1253.63002995623;1423.69955309814;881.436411390228	80408.2;68184.9;50341;373379.6;1015827;485268.3;48270.6;529336.1;2372317;293358.8;1250985;390494.9;78518.5;99965.7;103029.1;681251.4;552657.8;109707.8;38056.3;123196.6;97848.1;4207379;80669.2	235;594;2723;3415;3793;4358;4853;5316;5989;6883;7209;7592;8397;8993;9183;9770;10424;10999;11513;11975;12469;12991;13572;14124;15797;15963;16747;17374;18397;19544;20601;21495;22483;23302;24087;24923;25384;26349;27003;27992;28694;29398;29713;30158;31044;31561;32392;33455;34636;35152;35883;36641;37367;37665;38331;38737;39628;40176;40662;41598;45141;45903;49820;51342;54784;56176	222		_GVP(hy)GPP(hy)GAVGPAGKDGEAGAQGPP(hy)GPAGPAGER_;_GVPGPP(hy)GAVGPAGK_;_GVP(hy)GPP(hy)GAVGPAGK_;_GVPGPP(hy)GAVGPAGKDGEAGAQGPP(hy)GPAGPAGER_;_GVPGP(hy)PGAVGPAGK_;_GAAGEP(hy)GKAGERGVP(hy)GPP(hy)GAVGPAGK_;_GVP(hy)GP(hy)P(hy)GAVGPAGK_;_GVPGPP(hy)GAVGPAGKDGEAGAQGPPGPAGPAGER_;_GVP(hy)GPPGAVGPAGKDGEAGAQGPP(hy)GPAGPAGER_							0	P4HA2
COL1A1	sp|P02452|CO1A1_HUMAN	P02452	690	P02452_690	P02452_690	sp	Collagen alpha-1(I) chain	>sp|P02452|CO1A1_HUMAN Collagen alpha-1(I) chain OS=Homo sapiens GN=COL1A1 PE=1 SV=5	33	54871	1	1.95314	GVQGPPGPAGPRGANGAPGNDGAK	_GVQGP(hy)P(hy)GPAGPRGANGAP(hy)GNDGAK_	686	709	5	690;691;693;703	0.0;0.003152552886840647;0.0036912422994487366;0.004302759170936597;0.004657106368628379;0.005097190580317169;0.005371108154627626;0.006091341793886164;0.006238410262627462;0.006851229768515831;0.008039114051279812;0.008110321448986303;0.008505654664348878;0.010534303732440608;0.014540338373306263;0.015349280561351175;0.01734631954762704;0.017418166967759927;0.019648137923169887;0.020233526505703…	y1;y2;y3;y4;y5;y6;y7;y8;y9;y10;y12;y15;y16;y17;y18;y19;y20;y21;y22;y1-NH3;y7-H2O;y7-NH3;y19-NH3;y20-NH3;y22-H2O;y22-NH3;y14(2+);y22(2+);y23(2+);a2;b2;b3;b3-NH3;b4;b10;b17;b7(2+)	147.113828988753;218.152270271255;275.173195182582;390.202317745303;504.243470518034;561.271468468601;674.31370973736;745.351042467137;802.376323586738;916.422678123607;1044.47886997313;1354.65256499381;1425.69590271678;1522.74539338272;1579.76446415276;1692.81260838907;1805.86160205291;1862.88528290481;1990.92536776796;130.087332741412;656.304989036646;657.296132290964;1675.80923199436;1788.8446…	1002390;112251.8;2511404;369911.2;57527.8;90064.3;5163037;75205.4;509980.7;276259.5;111059.5;1693421;533895.9;3948409;4111642;8732061;3.28587E+07;2.200005E+07;639371.3;377365.6;318299.6;244497.1;716487;1950136;6954017;4221157;606272.3;444002.8;70515.4;5498663;2050773;1063124;132074.7;1058819;301855.4;63364.7;397024	236;2724;3416;5317;5990;6884;9184;10425;11000;11514;11976;12470;13573;15964;17376;19545;20602;21496;22484;24088;26350;27004;28695;30159;31045;33457;36642;37666;38738;39629;45991;51486;54871	223		_GVQGP(hy)PGP(hy)AGPR_;_GVQGP(hy)P(hy)GPAGPR_;_GFP(hy)GERGVQGP(hy)P(hy)GPAGPR_;_GVQGP(hy)P(hy)GPAGPRGANGAP(hy)GNDGAK_							0	P4HA2
COL1A1	sp|P02452|CO1A1_HUMAN	P02452	964	P02452_964	P02452_964	sp	Collagen alpha-1(I) chain	>sp|P02452|CO1A1_HUMAN Collagen alpha-1(I) chain OS=Homo sapiens OX=9606 GN=COL1A1 PE=1 SV=5	43	41600	1,uniprot	0.32082	GVVGLPGQR	_GVVGLP(hy)GQR_	959	967	6	964	0.8937398453524675;0.979217438554976;0.9920265468798576;0.9971828879199032;0.9974784987713708;1.0;1.0;1.0;nan;1.0;1.0;1.0;1.0;1.0;1.0;1.0;1.0;1.0;1.0;nan;0.3957143554449163;0.9636548908644192;0.9649152344744684;0.9977597272005472;1.0;1.0;1.0;1.0;1.0;1.0;1.0;1.0;1.0;1.0;1.0;1.0;1.0;1.0;1.0;1.0;1.0;1.0;1.0	y1;y3;y4;y5;y6;y7;y1-NH3;y3-NH3;y4-NH3;y5-NH3;y6-NH3;y7-NH3;a2;b2;b3;b4;b5	175.11898690208;360.198498606909;473.246398757533;586.330592459195;643.352849722111;742.420716913307;158.092454500989;343.172239038019;456.219947207419;569.304625338936;626.326387631949;725.399381829761;129.10233767511;157.097180096304;256.165563041332;313.187132910511;426.271594722714	7950;456.5;7717;682.1;1243.4;580.5;1799.5;2507.5;26102.9;1080.6;439.1;168.9;4296.1;3882;3660.2;10695;649.2	238;596;3795;4360;4855;5319;5983;7211;8399;9186;9772;10427;11002;11516;11978;12472;12993;14126;15799;15966;16749;17379;18399;21498;24090;25386;27006;29715;31047;31563;33459;34637;35885;36644;37668;38740;40664;41600;46053;49821;51482;54935;56317	224		_GVVGLP(hy)GQRGER_;_GVVGLP(hy)GQRGERGFPGLP(hy)GPSGEP(hy)GK_;_GVVGLP(hy)GQR_							0	P4HA2
COL1A1	sp|P02452|CO1A1_HUMAN	P02452	238	P02452_238	P02452_238	sp	Collagen alpha-1(I) chain	>sp|P02452|CO1A1_HUMAN Collagen alpha-1(I) chain OS=Homo sapiens OX=9606 GN=COL1A1 PE=1 SV=5	36	21499	1	0.310825	NGDDGEAGKPGRPGER	_NGDDGEAGKP(hy)GRP(hy)GER_	229	244	10	238;241	0.1080573385970728;0.16522958429277276;0.1668183576264264;0.16783940455390622;0.2406907200783201;0.2681448910636374;0.29140785123113705;0.3001054945508588;0.3219637297790076;0.3633731097867976;0.3726242338454773;0.383335863015633;0.4096722973836623;0.4831914973361031;0.48732506105682893;0.4972364222399573;0.5009988163178283;0.547396213532644;0.5534457973057663;0.5593596388389189;0.618773778494628…	y1;y4;y6;y7;y8;y9;y10;y11;y12;y13;y1-NH3;y4-NH3;y6-NH3;y7-H2O;y7-NH3;y10-NH3;y11-H2O;y13(2+);a2;b2;b2-NH3	175.119133472655;474.230602826602;687.352925195692;800.40075192356;928.495694674863;985.517512383637;1056.55479007554;1185.59848745296;1242.62002195172;1357.64285373764;158.092607719943;457.200938087537;670.323799053461;782.385828698744;783.374396073089;1039.52901673285;1167.58796672093;679.327136073086;144.076844036007;172.071780080162;155.045389896953	21316;17257.5;3337.1;99035.1;5190.4;42146.1;52028.5;8251.3;12851.9;1661;1240.8;2641.9;3279.3;556.7;26630.2;3650.3;1176.7;1902.5;5369.9;4858.8;4916.3	239;2726;3418;3796;5320;5992;6886;7949;8400;9187;9773;12994;13575;15967;16750;17380;18400;19547;20604;21499;22486;24091;24925;25387;26352;27007;27994;30161;31048;31564;32394;35886;36645;38741;39631;51488	225		_P(hy)GRP(hy)GERGPP(hy)GPQGAR_;_NGDDGEAGKP(hy)GRP(hy)GER_							0	P4HA2
COL1A1	sp|P02452|CO1A1_HUMAN	P02452	241	P02452_241	P02452_241	sp	Collagen alpha-1(I) chain	>sp|P02452|CO1A1_HUMAN Collagen alpha-1(I) chain OS=Homo sapiens OX=9606 GN=COL1A1 PE=1 SV=5	40	13576	1,uniprot	0.142325	NGDDGEAGKPGRPGER	_NGDDGEAGKPGRP(hy)GER_	229	244	13	238;241	0.993300360499354;0.9953466531171312;0.9999257501873084;1.0;1.0;1.0;1.0;1.0;1.0;1.0;1.0;1.0;1.0;1.0;1.0;1.0;1.0;1.0;1.0;1.0;1.0;1.0;1.0;1.0;1.0;1.0;1.0;1.0;1.0;1.0;1.0;1.0;1.0;1.0;1.0;1.0;1.0;1.0;1.0;1.0	y1;y3;y4;y8;y9;y10;y4-H2O;y4-NH3;y7(2+);y11(2+);a2;b2;b3;b3-H2O;b4;b4-H2O;b4-NH3;b5;b5-H2O;b5-NH3;b6;b6-H2O;b6-NH3	175.118892790792;361.185914035501;474.230890255423;912.511044400955;969.52251786663;1040.57522097497;456.222879976528;457.209068303445;392.710415104505;585.314999021858;144.077111196322;172.071825544912;287.099226214673;269.088052802662;402.125694760349;384.116711653833;385.100045851574;459.152014617116;441.141302083125;442.12414883769;588.200137798076;570.190302140559;571.173175787505	22047.4;1050.9;17970.5;2326.2;4962.7;35688.8;505.7;1977.9;1306.3;1762.3;477.9;2673.7;2317.8;481.8;2693.7;1005.9;1010.7;921.3;804.7;2108.7;2935;2088;1639.5	240;2727;3419;3797;5321;5993;6887;7212;7950;8401;9188;9774;12995;13576;15968;16751;17381;18401;19548;20605;21500;22487;24092;24926;25388;26353;27008;27995;30162;31049;31565;32395;33460;35887;36646;38742;39632;40665;51489;56321	226		_NGDDGEAGKP(hy)GRP(hy)GER_;_P(hy)GERGPP(hy)GPQGAR_;_NGDDGEAGKPGRP(hy)GER_;_P(hy)GRP(hy)GERGPP(hy)GPQGAR_;_PGRP(hy)GERGPP(hy)GPQGAR_							0	P4HA2
COL3A1	sp|P02461|CO3A1_HUMAN	P02461	1157	P02461_1157	E7ENY8_854;P02461_1157	sp	Collagen alpha-1(III) chain	>sp|P02461|CO3A1_HUMAN Collagen alpha-1(III) chain OS=Homo sapiens GN=COL3A1 PE=1 SV=4;>tr|E7ENY8|E7ENY8_HUMAN Collagen alpha-1(III) chain OS=Homo sapiens GN=COL3A1 PE=2 SV=1	60	56339	1,uniprot	2.27661	DGTSGHPGPIGPPGPRGNRGER	_DGTSGHP(hy)GPIGPP(hy)GPRGNRGER_	1151	1172	7	1157;1159;1162;1163;1165	0.14558774399847274;0.1796503301693117;0.18078227264148436;0.24899259066684;0.35107498447798746;0.4418736990876059;0.4552814378055443;0.5092830278652042;0.5093939843730949;0.5265627172025561;0.5584045887323643;0.5661036204935533;0.5939221820665317;0.6007272487132815;0.6055754785146183;0.6223260256775279;0.6276446326344605;0.6317753781368902;0.6379038435438289;0.6423931571659327;0.6610955131846562…	y1;y3;y10;y11;y12;y13;y14;y15;y16;y17;y19;y20;y1-NH3;y10-NH3;y11-NH3;y12-NH3;y13-NH3;y15-NH3;y16-NH3;y17-H2O;a2;b2;b3;b3-H2O	175.120240784059;361.18602776379;1111.57914178229;1208.63137131066;1265.65163532139;1378.7339189564;1475.79058637403;1532.81070250031;1645.8595690231;1782.92432224751;1926.97473421857;2028.01330320879;158.09458972449;1094.55055616879;1191.60486829566;1248.6297475324;1361.71371719944;1515.79284237761;1628.84166206452;1764.90996133939;145.061786104684;173.057005173881;274.105479191414;256.093936649…	8049576;646680.9;5418849;2.355152E+07;8.889776E+07;3.031926E+07;7.600123E+07;5.211366E+07;1.191935E+08;3241008;1.369501E+07;5441173;269202.2;1.535348E+07;9069874;2.106328E+07;3456510;2621285;3564970;7645254;7740342;4698669;1442871;1392338	257;612;2750;3432;3815;4379;4865;5337;6021;6902;7233;7606;7967;8420;9210;9799;10443;11022;11540;11993;12489;13025;13592;14147;14868;16014;16764;17412;18415;19573;20628;21528;22514;24135;24942;25406;26371;27028;28022;28721;29422;29727;30198;31069;31586;32460;33536;34662;35174;35958;36724;37696;38767;39662;40703;41620;46073;51516;54957;56339	227	PubMed:7016180	_GPVGPSGPPGKDGTSGHP(hy)GPIGP(hy)PGPRGNR_;_GPVGPSGPP(hy)GKDGTSGHP(hy)GPIGPPGP(hy)R_;_GPVGPSGPPGKDGTSGHP(hy)GPIGPPGP(hy)R_;_GPVGPSGPPGKDGTSGHP(hy)GPIGP(hy)PGPR_;_GPVGPSGP(hy)P(hy)GKDGTSGHP(hy)GPIGP(hy)P(hy)GPR_;_DGTSGHP(hy)GPIGPP(hy)GPR_;_DGTSGHP(hy)GPIGP(hy)P(hy)GPR_;_DGTSGHP(hy)GPIGP(hy)P(hy)GPRGNRGER_;_GPVGPSGPP(hy)GKDGTSGHP(hy)GPIGPP(hy)GPR_;_GPVGPSGPP(hy)GKDGTSGHP(hy)GPIGP(hy)PGP(hy)R_;_DGTSGH…							0
COL3A1	sp|P02461|CO3A1_HUMAN	P02461	1085	P02461_1085	P02461_1085	sp	Collagen alpha-1(III) chain	>sp|P02461|CO3A1_HUMAN Collagen alpha-1(III) chain OS=Homo sapiens OX=9606 GN=COL3A1 PE=1 SV=4	32	33557	1,uniprot	3.53921	GAPGPQGPRGDKGETGER	_GAP(hy)GPQGPRGDKGETGER_	1083	1100	3	1085;1087;1090	0.4633285815739936;0.8873051579055412;0.92520006957705;0.953336204085852;0.9607984897943004;0.9756616519901544;0.9816685733079183;0.9932526210086242;1.0;1.0;1.0;1.0;1.0;1.0;1.0;1.0;1.0;1.0;1.0;1.0;1.0;nan;1.0;1.0;1.0;1.0;1.0;1.0;1.0;1.0;1.0;1.0	y1;y4;y6;y7;y11;y12;y14;y15;y16;y16-NH3;y7(2+);y13(2+);b2;b5	175.11921692292;462.231087089111;648.295711798348;776.389023876818;1201.59529633913;1258.61355317267;1483.72528651635;1540.7470643265;1653.79389245946;1636.77555455038;388.69982918187;693.836926933193;129.065970510241;396.189820213351	2776.4;2397.7;2027.2;2762;912.8;7437.9;14808.6;20411.3;35174.7;4992.4;579.6;1715.4;1634.5;411.7	258;5350;6049;8430;9221;9809;11029;11999;13599;16779;17432;18421;20646;21549;24153;25424;27047;28038;28739;30216;31082;31602;32483;33557;35980;36743;37718;40726;46102;51546;54986;56372	228	PubMed:7016180	_GAP(hy)GPQGPRGDK_;_GAP(hy)GPQGPR_;_GAP(hy)GPQGP(hy)RGDKGETGER_;_GAP(hy)GPQGPRGDKGETGER_							0
COL3A1	sp|P02461|CO3A1_HUMAN	P02461	668	P02461_668	E7ENY8_668;P02461_668	sp	Collagen alpha-1(III) chain	>sp|P02461|CO3A1_HUMAN Collagen alpha-1(III) chain OS=Homo sapiens GN=COL3A1 PE=1 SV=4;>tr|E7ENY8|E7ENY8_HUMAN Collagen alpha-1(III) chain OS=Homo sapiens GN=COL3A1 PE=2 SV=1	45	46104	1,uniprot	1.67999	GDAGAPGAPGGKGDAGAPGERGPPGLAGAPGLR	_GDAGAP(hy)GAP(hy)GGKGDAGAP(hy)GERGP(hy)P(hy)GLAGAPGLR_	663	695	6	668;671;680;685;686;692	1.0;1.0;1.0;1.0;1.0;1.0;1.0;1.0;1.0;1.0;1.0;1.0;1.0;1.0;1.0;1.0;1.0;1.0;1.0;1.0;1.0;1.0;1.0;1.0;1.0;1.0;1.0;1.0;1.0;1.0;1.0;1.0;1.0;1.0;1.0;1.0;1.0;1.0;1.0;1.0;1.0;1.0;1.0;1.0;1.0	y1;y16;y19;y20;y21;y24;y26;y27;y28;y28-NH3;y17(2+);y18(2+);y22(2+);y23(2+);y25(2+);b3;b4;b4-H2O;b5;b5-H2O;b6;b6-H2O;b8;b8-H2O;b12;b14	175.120514461053;1549.81788667644;1748.90995893961;1863.92509864066;1920.9672695615;2163.11241019088;2347.18412985149;2404.20531720408;2517.2566060451;2500.2439550192;810.922497041068;839.441692206476;1025.03262108781;1053.53343617184;1138.58524008701;244.094264342386;301.116488974648;283.104411389636;372.153181337541;354.14349965395;485.201738227325;467.189903062799;613.259736585688;595.25239656…	644232.2;1608719;6242322;572960.4;2918736;1029656;1400811;2958335;2.582225E+07;1063136;71394.8;497204.3;347868.9;361884;9332644;803271;1153457;651927.4;2125091;514987.1;225694.9;143675.5;1538887;694454.2;298777.5;362848.3	259;2769;3440;5351;6052;6904;7235;8431;9810;10456;11030;11548;12499;13600;14157;16025;16780;17433;18422;19595;20648;21550;22532;24154;24943;25425;26386;27048;28039;28740;30218;31084;31603;32485;33559;35182;35982;36745;37720;40728;41629;46104;51548;54988;56374	229	PubMed:687591	_GDAGAP(hy)GAP(hy)GGKGDAGAP(hy)GERGPP(hy)GLAGAP(hy)GLR_;_GDAGAP(hy)GAPGGKGDAGAP(hy)GER_;_GDAGAP(hy)GAP(hy)GGKGDAGAP(hy)GERGP(hy)PGLAGAP(hy)GLR_;_GDAGAP(hy)GAP(hy)GGKGDAGAP(hy)GER_;_GDAGAP(hy)GAP(hy)GGK_;_GDAGAP(hy)GAP(hy)GGKGDAGAP(hy)GERGP(hy)P(hy)GLAGAPGLR_							0
COL3A1	sp|P02461|CO3A1_HUMAN	P02461	671	P02461_671	P02461_671;E7ENY8_671	sp	Collagen alpha-1(III) chain	>sp|P02461|CO3A1_HUMAN Collagen alpha-1(III) chain OS=Homo sapiens OX=9606 GN=COL3A1 PE=1 SV=4	45	35183	1,uniprot	0.96455	GDAGAPGAPGGKGDAGAPGER	_GDAGAP(hy)GAP(hy)GGKGDAGAP(hy)GER_	663	683	9	668;671;680	0.9838363673323474;1.0;1.0;1.0;1.0;1.0;1.0;1.0;1.0;1.0;1.0;1.0;1.0;1.0;1.0;1.0;1.0;1.0;1.0;1.0;1.0;1.0;1.0;1.0;1.0;1.0;1.0;1.0;1.0;1.0;1.0;1.0;1.0;1.0;1.0;1.0;1.0;1.0;1.0;1.0;1.0;1.0;1.0;1.0;1.0	y1;y4;y6;y7;y8;y9;y10;y11;y12;y13;y14;y15;y16;y1-NH3;y4-NH3;y7-NH3;y8-H2O;y10(2+);y11(2+);y18(2+);a2;b2;b3;b3-H2O;b4;b4-H2O;b5;b5-H2O;b12	175.1190039585;474.230752991415;602.289687206875;673.326947991469;788.352701424357;845.374556972762;973.473231654112;1030.48889886958;1087.51162091786;1200.56031031908;1271.59598489316;1328.6186464397;1441.66587503471;158.092221205552;457.204588907821;656.307853869133;770.347676799452;487.237224458511;515.7483065811;785.371236085547;145.060744344652;173.055668963768;244.092679853742;226.082447535…	1396;3241.3;2262.2;4296.4;1360.8;7023.2;907;898.8;3873.3;26040.8;2301.9;2461.5;9391.7;211.7;1105.4;239;322.3;708.7;834;353;535.7;1338;3022.5;387.3;2534.9;1351.4;1123.7;425.7;364.9	260;2770;3441;5352;6053;6905;7236;8432;9811;10457;11031;11549;12500;13601;14158;16026;16781;17434;18423;19596;20649;21551;22533;24155;24944;25426;26387;27049;28040;28741;30219;31085;31604;32486;33560;35183;35983;36746;37721;40729;41630;46105;51549;54989;56375	230	PubMed:687591	_GDAGAP(hy)GAP(hy)GGKGDAGAPGERGP(hy)P(hy)GLAGAP(hy)GLR_;_GDAGAP(hy)GAP(hy)GGKGDAGAP(hy)GERGPP(hy)GLAGAP(hy)GLR_;_GDAGAP(hy)GAP(hy)GGKGDAGAP(hy)GERGP(hy)PGLAGAP(hy)GLR_;_GDAGAP(hy)GAP(hy)GGKGDAGAP(hy)GER_;_GDAGAP(hy)GAP(hy)GGK_;_GDAGAP(hy)GAP(hy)GGKGDAGAP(hy)GERGP(hy)P(hy)GLAGAPGLR_							0
COL3A1	sp|P02461|CO3A1_HUMAN	P02461	455	P02461_455	E7ENY8_455;P02461_455	sp	Collagen alpha-1(III) chain	>sp|P02461|CO3A1_HUMAN Collagen alpha-1(III) chain OS=Homo sapiens OX=9606 GN=COL3A1 PE=1 SV=4	51	36756	1,uniprot	1.0055	GEAGIPGVPGAKGEDGKDGSPGEPGANGLPGAAGER	_GEAGIP(hy)GVP(hy)GAKGEDGKDGSP(hy)GEP(hy)GANGLP(hy)GAAGER_	450	485	6	455;458;470;473;479	1.0;1.0;1.0;1.0;1.0;1.0;1.0;1.0;1.0;1.0;1.0;1.0;1.0;1.0;1.0;1.0;1.0;1.0;1.0;1.0;1.0;1.0;1.0;1.0;1.0;1.0;1.0;1.0;1.0;1.0;1.0;1.0;1.0;1.0;1.0;1.0;1.0;1.0;1.0;1.0;1.0;1.0;1.0;1.0;1.0;1.0;1.0;1.0;1.0;1.0;1.0	y1;y3;y6;y7;y8;y9;y10;y12;y13;y15;y16;y18;y19;y28;y31;y1-NH3;y10-NH3;y15-NH3;y31-H2O;y13(2+);y21(2+);y30(2+);y32(2+);b2;b3;b4;b4-H2O;b5;b8;b15	175.118610362017;361.183494449979;560.279437553934;673.32654857774;786.413832476321;843.433179481235;957.47251731009;1085.5328343232;1198.57970840569;1384.63320515982;1497.69377568989;1641.7587279152;1756.77772854378;2612.17894665633;2881.32508637046;158.091751703201;940.440740287042;1367.64447500231;2863.31805745107;599.794496483682;971.444884001138;1384.63320515982;1497.69377568989;187.07139216…	1001.7;732.9;573.8;6758.6;338.2;3932;1070.6;292.7;9023.9;2517.5;3729.4;3571.1;589.7;9829.3;12659.8;224.9;2143.5;376.6;2573.1;1715.2;1283.2;2517.5;3729.4;1573.1;2480.3;8187.7;737.6;2186.6;903.7;376.6	263;614;2775;3444;3827;4400;4878;6065;7609;7978;8441;9227;9815;10467;11558;12508;13051;13605;14166;16031;16784;17446;18428;19609;20667;21569;22547;24163;25435;27058;28053;28749;29424;30230;31095;31612;32494;33569;34671;35994;36756;37730;38344;38790;39678;40740;41644;46125;51565;55006;56391	231	PubMed:687591	_GEAGIP(hy)GVP(hy)GAK_;_GERGEAGIP(hy)GVP(hy)GAK_;_GEAGIP(hy)GVP(hy)GAKGEDGKDGSP(hy)GEP(hy)GANGLP(hy)GAAGER_;_GEP(hy)GPRGERGEAGIP(hy)GVP(hy)GAK_;_GEAGIP(hy)GVP(hy)GAKGEDGK_							0
COL3A1	sp|P02461|CO3A1_HUMAN	P02461	458	P02461_458	P02461_458;E7ENY8_458	sp	Collagen alpha-1(III) chain	>sp|P02461|CO3A1_HUMAN Collagen alpha-1(III) chain OS=Homo sapiens OX=9606 GN=COL3A1 PE=1 SV=4	51	31613	1,uniprot	0.637676	GERGEAGIPGVPGAK	_GERGEAGIP(hy)GVP(hy)GAK_	447	461	12	455;458	1.0;1.0;1.0;1.0;1.0;1.0;1.0;1.0;1.0;1.0;1.0;1.0;1.0;1.0;1.0;1.0;1.0;1.0;1.0;1.0;1.0;1.0;1.0;1.0;1.0;1.0;1.0;1.0;1.0;1.0;1.0;1.0;1.0;1.0;1.0;1.0;1.0;1.0;1.0;1.0;1.0;1.0;1.0;1.0;1.0;1.0;1.0;1.0;1.0;1.0;1.0	y1;y2;y3;y4;y5;y7;y1-NH3;y2-NH3;y4-NH3;a2;b2;b3;b5;b5-NH3;b6;b7;b7-NH3;b8;b8-NH3;b10;b11;b13;b14;b8(2+);b10(2+)	147.112842998923;218.149968524191;275.17147079385;388.21912246842;487.286791258907;657.356676509914;130.086186395957;201.123302948119;371.199737896931;159.076784911086;187.071119443903;343.172634539369;529.236266833134;512.208396428922;600.272258727108;657.29537690862;640.269250057709;770.379726987359;753.355848467929;940.448219745123;1039.51657235242;1209.58587332125;1280.62524063047;385.6917102…	8784.4;9533.6;8695;61451.2;761.1;6219.5;2074.4;1135.3;582.8;742.3;880.6;1610.2;965.4;548.4;698.3;8513.4;1502.6;20323.6;987.7;27228.4;23463.6;1908.4;1543.4;396.1;346.7	264;615;2776;3445;3828;4401;4879;6066;7610;7979;8442;9228;9816;10468;11559;12509;13052;13606;14167;16032;16785;17447;18429;19610;20668;21570;22548;24164;25436;27059;28054;28750;29425;30231;31096;31613;32495;33570;34672;35995;36757;37731;38345;38791;39679;40741;41645;46126;51566;55007;56392	232	PubMed:687591	_GEAGIP(hy)GVP(hy)GAK_;_GERGEAGIP(hy)GVP(hy)GAK_;_GERGEAGIP(hy)GVP(hy)GAKGEDGK_;_GEAGIP(hy)GVP(hy)GAKGEDGKDGSP(hy)GEP(hy)GANGLP(hy)GAAGER_;_GEP(hy)GPRGERGEAGIP(hy)GVP(hy)GAK_;_GEAGIP(hy)GVP(hy)GAKGEDGK_							0
COL3A1	sp|P02461|CO3A1_HUMAN	P02461	701	P02461_701	E7ENY8_701;P02461_701	sp	Collagen alpha-1(III) chain	>sp|P02461|CO3A1_HUMAN Collagen alpha-1(III) chain OS=Homo sapiens OX=9606 GN=COL3A1 PE=1 SV=4	10	37750	1,uniprot	1.44948	GGAGPPGPEGGKGAAGPPGPPGAAGTPGLQGMPGER	_GGAGPP(hy)GPEGGKGAAGPP(hy)GPP(hy)GAAGTP(hy)GLQGMP(hy)GER_	696	731	6	700;701;703;712;713;715;716;722;728	0.7657485120850716;0.8348753600364699;1.0;1.0;1.0;1.0;1.0;1.0;1.0;1.0	y1;y4;y5;y6;y7;y9;y10;y11;y12;y13;y14;y15;y16;y17;y18;y19;y20;y30;y31;y32;y4-NH3;y20-H2O;y32-H2O;y10(2+);y16(2+);y18(2+);y19(2+);y21(2+);y27(2+);b3;b4;b5;b6;b7;b14;b15;b16;b19;b10(2+)	175.119119130784;474.230764812708;605.272560749742;662.29459238485;790.354847503801;960.462541363717;1073.50386667674;1174.56109530245;1231.57385550807;1302.60966442766;1373.65996319953;1430.68982534924;1543.7185027492;1640.77012076655;1697.81436300404;1810.83594211214;1907.88985879094;2689.27920088385;2802.30896875738;2899.36183060581;457.205343715182;1889.89057974278;2881.35627544899;537.257950…	2649.4;12029.3;1021.5;6762.2;4829.6;1684.6;27174.4;2355.6;6699.3;6458.1;2207.5;3807.5;18123.4;27049.4;3742.1;4619.4;32367.7;7461;16560.1;16701.4;1590.4;2128.3;4801.1;3274.8;1330.1;780.4;2789.2;3032.7;728.8;901;4834.4;3419.8;3166.2;3362.9;2773.1;3677.1;5724.1;3365.2;627.8	265;9824;11042;18436;24949;29440;37750;40766;46111;51555	233	PubMed:687591	_GGAGPP(hy)GPEGGK_;_GPP(hy)GLAGAP(hy)GLRGGAGPP(hy)GPEGGK_;_GGAGPP(hy)GPEGGKGAAGPP(hy)GPP(hy)GAAGTP(hy)GLQGMP(hy)GER_							0
COL3A1	sp|P02461|CO3A1_HUMAN	P02461	500	P02461_500	P02461_500;E7ENY8_500	sp	Collagen alpha-1(III) chain	>sp|P02461|CO3A1_HUMAN Collagen alpha-1(III) chain OS=Homo sapiens OX=9606 GN=COL3A1 PE=1 SV=4	48	30215	1,uniprot	0.723947	GAPGFRGPAGPNGIPGEKGPAGER	_GAP(hy)GFRGPAGPNGIP(hy)GEKGPAGER_	486	509	15	488;493;496;500;505	1.0;1.0;1.0;1.0;1.0;1.0;1.0;1.0;1.0;1.0;1.0;1.0;1.0;1.0;1.0;1.0;1.0;1.0;1.0;1.0;1.0;1.0;1.0;1.0;1.0;1.0;1.0;1.0;1.0;1.0;1.0;1.0;1.0;1.0;1.0;1.0;1.0;1.0;1.0;1.0;1.0;1.0;1.0;1.0;1.0;1.0;1.0;1.0	y1;y3;y4;y5;y6;y7;y8;y9;y10;y12;y13;y14;y22;y10-H2O;y10-NH3;y22-NH3;y6(2+);y7(2+);y8(2+);y14(2+);b2;b8;b10	175.118995833617;361.184203185661;432.220416438854;529.271725636798;586.294238874138;714.387657546287;843.428345117364;900.452431872938;1013.50022604933;1183.61072663606;1297.64958289745;1394.70258789948;2150.07220603171;995.484467410292;996.487267285371;2133.0563672381;293.651236879793;357.698097824739;422.218255743369;697.856040082394;129.065800445736;756.377795948784;884.438401196385	44079.4;15689.6;28441.9;126492.7;335077.1;79497;27719.6;88156.9;1238188;26427.4;41003.9;39327.8;178936.3;6659.3;21468.4;47652.3;19249.2;19501.9;36529.3;22671.1;78872.5;263747.8;15380.6	271;2823;3458;4438;4894;5369;6047;6920;7628;8480;9830;10454;11051;12543;13630;14208;16074;16797;17506;18445;19662;20688;21618;22590;24211;24955;25485;26406;27107;28099;28788;30215;31123;31646;32481;33555;35205;35977;36741;37716;38825;40724;41628;46071;49833;51514;54955;56369	234	PubMed:687591	_GPAGPNGIP(hy)GEK_;_GPAGPNGIP(hy)GEKGP(hy)AGER_;_GAP(hy)GFRGPAGPNGIP(hy)GEK_;_GAPGFRGPAGPNGIP(hy)GEK_;_GAP(hy)GFRGPAGPNGIP(hy)GEKGPAGER_;_GAP(hy)GFRGPAGPNGIP(hy)GEKGP(hy)AGER_;_GAPGFRGP(hy)AGPNGIP(hy)GEKGPAGER_;_GPAGPNGIP(hy)GEKGPAGER_							0
COL3A1	sp|P02461|CO3A1_HUMAN	P02461	686	P02461_686	P02461_686;E7ENY8_686	sp	Collagen alpha-1(III) chain	>sp|P02461|CO3A1_HUMAN Collagen alpha-1(III) chain OS=Homo sapiens OX=9606 GN=COL3A1 PE=1 SV=4	60	40731	1,uniprot	1.23373	GPPGLAGAPGLRGGAGPPGPEGGK	_GPP(hy)GLAGAP(hy)GLRGGAGP(hy)P(hy)GPEGGK_	684	707	3	685;686;692;700;701;703	0.7083489200180543;0.8052363359587301;0.9155321850570168;1.0;1.0;1.0;1.0;1.0;1.0;1.0;1.0;1.0;1.0;1.0;1.0;1.0;1.0;1.0;1.0;1.0;1.0;1.0;1.0;1.0;1.0;1.0;1.0;1.0;1.0;1.0;1.0;1.0;1.0;1.0;1.0;1.0;1.0;1.0;1.0;1.0;1.0;1.0;1.0;1.0;1.0;1.0;1.0;1.0;1.0;1.0;1.0;1.0;1.0;1.0;1.0;1.0;1.0;1.0;1.0;1.0	y1;y2;y3;y4;y5;y6;y7;y8;y9;y12;y16;y17;y18;y19;y21;y22;y23;y1-NH3;y16-NH3;y22-H2O;y20(2+);a2;b2;b3;b4;b5;b6	147.112510409766;204.13415132423;261.155201678139;390.195940212761;487.249892708028;544.271683108562;657.317338171178;770.366244764306;827.386200394121;1012.4568812218;1451.72105776937;1522.75580051437;1579.77879490252;1650.81662298746;1820.91734518696;1933.96797028461;2031.01877071829;130.085871300429;1434.68612317648;1915.95259519321;882.45800089792;127.086346966358;155.08137917293;268.12859641…	11764.5;11592.1;41550.9;4134.9;25160.6;9976.3;25955.1;31726.3;15776.2;12278.2;177923.1;21808.3;126442.2;132838.8;55502.7;306279.1;22121.3;4085.2;8292.4;25689;12653.6;152989.1;67572.3;18639.7;21964.4;23471.4;14028.5	272;625;2825;3460;3876;4391;5371;6056;6921;7267;7629;8007;8482;9275;9831;10459;11052;11602;12014;12503;13036;13633;14161;16077;16798;17508;18446;19665;20651;21554;22591;23323;24213;24956;25488;26407;27109;28101;28789;29446;29728;30221;31087;31648;32488;33562;34669;35206;35985;36748;37380;38827;39726;40197;40731;41632;46108;51552;54992;56378	235	PubMed:687591	_GPP(hy)GLAGAP(hy)GLRGGAGPP(hy)GPEGGK_;_GP(hy)P(hy)GLAGAP(hy)GLR_;_GDAGAP(hy)GERGPP(hy)GLAGAP(hy)GLR_;_GPP(hy)GLAGAP(hy)GLRGGAGP(hy)P(hy)GPEGGK_;_GPP(hy)GLAGAP(hy)GLRGGAGPPGP(hy)EGGK_;_GPP(hy)GLAGAP(hy)GLR_							0
COL3A1	sp|P02461|CO3A1_HUMAN	P02461	692	P02461_692	E7ENY8_692;P02461_692	sp	Collagen alpha-1(III) chain	>sp|P02461|CO3A1_HUMAN Collagen alpha-1(III) chain OS=Homo sapiens GN=COL3A1 PE=1 SV=4;>tr|E7ENY8|E7ENY8_HUMAN Collagen alpha-1(III) chain OS=Homo sapiens GN=COL3A1 PE=2 SV=1	61	54993	1,uniprot	0.472848	GDAGAPGAPGGKGDAGAPGERGPPGLAGAPGLR	_GDAGAP(hy)GAP(hy)GGKGDAGAP(hy)GERGP(hy)PGLAGAP(hy)GLR_	663	695	30	668;671;680;685;686;692	0.8779952360305378;0.9991104116201868;1.0;1.0;1.0;1.0;1.0;1.0;1.0;1.0;1.0;1.0;1.0;1.0;1.0;1.0;1.0;1.0;1.0;1.0;1.0;1.0;1.0;1.0;1.0;1.0;1.0;1.0;1.0;1.0;1.0;1.0;1.0;1.0;1.0;1.0;1.0;1.0;1.0;1.0;1.0;1.0;1.0;1.0;1.0;1.0;1.0;1.0;1.0;1.0;1.0;1.0;1.0;1.0;1.0;1.0;1.0;1.0;1.0;1.0;1.0	y1;y3;y4;y5;y6;y7;y16;y20;y21;y25;y26;y27;y28;y1-NH3;y4-NH3;y6-NH3;y13(2+);y15(2+);y18(2+);a2;b2;b3;b3-H2O;b4;b4-H2O;b5;b5-H2O;b12	175.120479292159;345.22609567486;458.274613511528;529.313750186499;586.334456421738;657.373994635218;1549.81620483234;1863.91851487106;1920.95749781126;2276.14871067745;2347.18698968832;2404.20800839788;2517.26633327096;158.094540628945;441.252646234421;569.299228272184;625.843936403906;718.888973085548;839.45127159923;145.061901553033;173.05704181055;244.094613314749;226.083943701946;301.1161086…	937990.5;697359.1;8138498;879406.5;6097137;2496981;6267220;584464.9;1120673;5346395;693856.8;944282.3;1738008;72912.6;1016674;351228.9;84214;294775.3;608154.2;203291.4;610804.2;1091444;142204.1;1113463;1164656;2090724;705617.1;1701366	273;626;2826;3461;3877;4392;5372;6057;6922;7268;7630;8008;8483;9276;9832;10460;11053;11603;12015;12504;13037;13634;14162;16078;16799;17509;18447;19666;20652;21555;22592;23324;24214;24957;25489;26408;27110;28102;28790;29447;29729;30222;31088;31649;32489;33563;34670;35207;35986;36749;37381;37723;38828;39727;40198;40732;41633;46109;51553;54993;56379	236	PubMed:687591	_GDAGAP(hy)GAP(hy)GGKGDAGAPGERGP(hy)P(hy)GLAGAP(hy)GLR_;_GDAGAP(hy)GERGP(hy)PGLAGAP(hy)GLR_;_GPP(hy)GLAGAP(hy)GLRGGAGPP(hy)GPEGGK_;_GP(hy)P(hy)GLAGAP(hy)GLR_;_GDAGAP(hy)GERGPP(hy)GLAGAP(hy)GLR_;_GPP(hy)GLAGAP(hy)GLRGGAGP(hy)P(hy)GPEGGK_;_GDAGAP(hy)GAP(hy)GGKGDAGAP(hy)GERGP(hy)PGLAGAP(hy)GLR_;_GPP(hy)GLAGAP(hy)GLR_							0
COL3A1	sp|P02461|CO3A1_HUMAN	P02461	416	P02461_416	P02461_416;E7ENY8_416	sp	Collagen alpha-1(III) chain	>sp|P02461|CO3A1_HUMAN Collagen alpha-1(III) chain OS=Homo sapiens OX=9606 GN=COL3A1 PE=1 SV=4	62	40784	1,uniprot	2.36057	GPPGPAGANGAPGLRGGAGEPGKNGAK	_GPP(hy)GPAGANGAP(hy)GLRGGAGEP(hy)GKNGAK_	414	440	3	415;416;418;425;434	0.5674242584708366;0.9799873340683464;0.9928403045032672;0.993076129813556;0.9965724156862414;1.0;1.0;1.0;1.0;1.0;1.0;1.0;1.0;1.0;1.0;1.0;1.0;1.0;1.0;1.0;1.0;1.0;1.0;1.0;1.0;1.0;1.0;1.0;1.0;1.0;1.0;1.0;1.0;1.0;1.0;1.0;1.0;1.0;1.0;1.0;1.0;1.0;1.0;1.0;1.0;1.0;1.0;1.0;1.0;1.0;1.0;1.0;1.0;1.0;1.0;1.0;1.0;1.0;nan;1.0;1.0;1.0	y1;y2;y3;y4;y5;y7;y9;y12;y16;y18;y19;y20;y21;y22;y23;y24;y25;y26;y4-NH3;y16-NH3;y21-NH3;y23-H2O;y24-NH3;y25-NH3;y26-H2O;a2;b2;b3;b4;b5;b6;b7;b23;b20(2+)	147.11297100329;218.149527905034;275.170789708803;389.213594398318;517.308787788089;687.379643114381;873.439363736592;1058.52882520395;1497.77694355159;1625.83376122343;1739.87697357636;1810.91516562712;1867.9339979272;1938.97188996004;2036.02346613269;2093.04318925879;2206.09132508439;2303.14588904385;372.188101912077;1480.74068779699;1850.91101078694;2018.001786578;2076.01989124562;2189.0695919…	512.3;408.7;2174.9;4236.6;774.4;9103.9;835.8;436.3;9703.2;4432.8;5600.1;4097;15588.9;5084.7;29348.9;21885.5;112998.4;18856.1;837.3;942.9;1219.2;4370.1;4277.9;16966.4;2931.3;33232.3;16140.6;4899;3310.1;772.8;2027;823.5;2336.4;965.4	274;627;2828;3463;3878;4439;4896;5373;6070;6924;7270;7631;8009;8485;9278;9833;10505;11055;11605;12017;12545;13097;13636;14209;16080;16801;17510;18448;19668;20691;21621;22594;23325;24216;24958;25491;26410;27112;28104;28792;29730;30271;31125;31650;32536;33613;34693;35208;36041;36794;37765;38356;38830;39729;40212;40784;41656;46131;49845;51572;55012;56440	237	PubMed:687591	_GPP(hy)GPAGANGAP(hy)GLR_;_GP(hy)P(hy)GPAGANGAP(hy)GLR_;_GPP(hy)GPAGANGAP(hy)GLRGGAGEP(hy)GK_;_GPP(hy)GPAGANGAP(hy)GLRGGAGEP(hy)GKNGAK_;_GPP(hy)GPAGANGAPGLRGGAGEPGK_							0
COL3A1	sp|P02461|CO3A1_HUMAN	P02461	425	P02461_425	E7ENY8_425;P02461_425	sp	Collagen alpha-1(III) chain	>sp|P02461|CO3A1_HUMAN Collagen alpha-1(III) chain OS=Homo sapiens OX=9606 GN=COL3A1 PE=1 SV=4	61	40785	1,uniprot	0.326011	GPPGPAGANGAPGLR	_GPP(hy)GPAGANGAP(hy)GLR_	414	428	12	415;416;418;425	0.8641129229073659;0.985092222516042;0.9908324029908638;1.0;1.0;1.0;1.0;1.0;1.0;1.0;1.0;1.0;1.0;1.0;1.0;1.0;1.0;1.0;1.0;1.0;1.0;1.0;1.0;1.0;1.0;1.0;1.0;1.0;1.0;1.0;1.0;1.0;1.0;1.0;1.0;1.0;1.0;1.0;1.0;1.0;1.0;1.0;1.0;1.0;1.0;1.0;1.0;1.0;1.0;1.0;1.0;1.0;1.0;1.0;1.0;nan;1.0;1.0;1.0;1.0;1.0	y1;y3;y4;y5;y6;y7;y8;y9;y10;y1-NH3;y3-NH3;y4-NH3;y11(2+);a2;b2;b3;b4;b5;b6;b7;b8;b10;b10-NH3	175.11879621194;345.223824358377;458.270936593203;529.3085834103;586.329649241815;700.372086034288;771.409177698906;828.43041376788;899.467566944628;158.092645723954;328.19789983644;441.244196576333;498.76372435939;127.086382164834;155.08147680086;268.125117719663;325.147346435387;422.204330572572;493.239908668637;550.25888485022;621.297271921851;792.361994933178;775.335233917997	68138;45269.3;385647.8;25434.9;77048.9;31660.5;16282.9;28686.1;8310;13594.6;14919.8;1495075;21476.5;79240.5;45841;17064;29483.7;23245.5;41692.6;53050;33848.7;9653.2;20053.9	275;628;2829;3464;3880;4440;4897;5374;6071;6925;7271;7632;8010;8486;9279;9834;10506;11056;11606;12018;12546;13098;13637;14210;16081;16802;17511;18449;19669;20692;21622;22595;23326;24217;24959;25492;26411;27113;28105;28793;29731;30272;31126;31651;32537;33614;34694;35209;36042;36795;37766;38357;38831;39730;40213;40785;41657;46132;51573;55013;56441	238	PubMed:687591	_GPP(hy)GPAGANGAP(hy)GLR_;_GPP(hy)GPAGANGAP(hy)GLRGGAGEP(hy)GK_;_GP(hy)P(hy)GPAGANGAP(hy)GLR_;_GPP(hy)GPAGANGAP(hy)GLRGGAGEP(hy)GKNGAK_							0
COL3A1	sp|P02461|CO3A1_HUMAN	P02461	995	P02461_995	P02461_995	sp	Collagen alpha-1(III) chain	>sp|P02461|CO3A1_HUMAN Collagen alpha-1(III) chain OS=Homo sapiens OX=9606 GN=COL3A1 PE=1 SV=4;>P04258 SWISS-PROT:P04258 (Bos taurus) Similar to Collagen alpha 1(III) chain	18	29448	1,uniprot	1.94835	GPPGPQGLPGLAGTAGEPGRDGNPGSDGLPGR	_GPP(hy)GPQGLP(hy)GLAGTAGEP(hy)GRDGNP(hy)GSDGLP(hy)GR_	993	1024	3	994;995;1001;1010;1016;1022	0.9632596015015882;0.9694884393054588;1.0;1.0;1.0;1.0;1.0;1.0;1.0;1.0;1.0;1.0;1.0;1.0;1.0;1.0;1.0;1.0	y1;y2;y3;y5;y6;y7;y9;y11;y12;y15;y17;y20;y21;y24;y25;y26;y27;y28;y29;y30;y31;y3-NH3;y15-NH3;y24-NH3;y27-H2O;y30-H2O;y18(2+);y22(2+);y23(2+);a2;b2;b3;b4;b6;b6-NH3;b7;b7-NH3;b8;b17;b13(2+)	175.118752901973;232.140396722934;345.187724129841;515.293263660969;630.31916535421;717.36333538228;887.420466325498;1058.48459140982;1173.51699916287;1499.68473261022;1685.73944900321;1914.86316558813;1985.89270997008;2269.0411711756;2382.12574274831;2439.14667281433;2567.20296073705;2664.25534570871;2721.27811507173;2834.3289217332;2931.3791372783;328.16073811614;1482.66811436186;2252.025423861…	6552.3;1543.6;16503.9;131826.9;1811;1677;10613.2;43794.9;1958.2;39575.8;6743.5;12179;12034.8;217079.6;19999.1;78667.2;10983.7;61458.7;81280;428080.3;30438.4;10606.4;6734.3;7783.4;7605.6;23552.9;2343.3;3239.9;2773.9;119922.1;62432.8;20696.7;17090.3;26042.4;12100.9;13318.6;6667.4;49565.2;1912.2;13352.2	276;629;4441;7272;7633;9835;10507;11058;13099;14884;18450;24960;29448;34695;35210;37386;40214;41658	239	PubMed:7016180	_GPP(hy)GPQGLP(hy)GLAGTAGEP(hy)GR_;_GPP(hy)GPQGLP(hy)GLAGTAGEP(hy)GRDGNP(hy)GSDGLP(hy)GR_;_GPP(hy)GPQGLP(hy)GLAGTAGEP(hy)GRDGNP(hy)GSDGLPGR_							0
COL3A1	sp|P02461|CO3A1_HUMAN	P02461	1001	P02461_1001	P02461_1001	sp	Collagen alpha-1(III) chain	>sp|P02461|CO3A1_HUMAN Collagen alpha-1(III) chain OS=Homo sapiens OX=9606 GN=COL3A1 PE=1 SV=4;>P04258 SWISS-PROT:P04258 (Bos taurus) Similar to Collagen alpha 1(III) chain	18	4442	1,uniprot	0.269604	GPPGPQGLPGLAGTAGEPGR	_GPP(hy)GPQGLP(hy)GLAGTAGEP(hy)GR_	993	1012	9	994;995;1001;1010	1.0;1.0;1.0;1.0;1.0;1.0;1.0;1.0;1.0;1.0;1.0;1.0;1.0;1.0;1.0;1.0;1.0;1.0	y1;y3;y5;y6;y7;y8;y9;y10;y11;y12;y13;y14;y15;y16;y17;y18;y19;y1-NH3;y3-NH3;y7-H2O;y12-H2O;y15-H2O;y18-H2O;y18-NH3;y17(2+);y18(2+);a2;b2;b3;b4;b5;b6;b6-NH3;b7;b7-NH3;b8;b8-NH3;b11;b17;b13(2+)	175.118467771404;345.187038317882;531.25014479005;602.287231432272;703.338688297851;760.357535985443;831.393086742268;944.471695781063;1001.49813857536;1114.54575833553;1227.63112262828;1284.64987110732;1412.710792632;1509.75874668005;1566.77869400738;1679.82718943559;1776.88673657539;158.091604085231;328.160402579823;685.330724333509;1096.5262403773;1394.68357601986;1661.83345028281;1662.8025501…	10215.6;52281;13192.6;6810.7;9660.5;22414.6;21536.6;3686.2;16033.9;313089.6;20957.9;64134.4;4897.3;18822.2;24422;96123;61631.1;1897.4;15858.7;3922.1;16086.5;4700.2;1880.1;2223.3;1071.3;6090.6;129790.5;60663.3;17419.6;13690.8;1536.2;10924.6;8826.6;12526.9;5087.3;29218.9;9660.5;1291.9;1356.2;14334.2	277;630;4442;7273;7634;9836;10508;11059;13100;14885;18451;24961;29449;34696;35211;37387;40215;41659	240	PubMed:7016180	_GPP(hy)GPQGLP(hy)GLAGTAGEP(hy)GR_;_GPP(hy)GPQGLP(hy)GLAGTAGEP(hy)GRDGNP(hy)GSDGLP(hy)GR_							0
COL3A1	sp|P02461|CO3A1_HUMAN	P02461	1010	P02461_1010	P02461_1010	sp	Collagen alpha-1(III) chain	>sp|P02461|CO3A1_HUMAN Collagen alpha-1(III) chain OS=Homo sapiens OX=9606 GN=COL3A1 PE=1 SV=4;>P04258 SWISS-PROT:P04258 (Bos taurus) Similar to Collagen alpha 1(III) chain	18	18452	1,uniprot	0.138011	GPPGPQGLPGLAGTAGEPGR	_GPP(hy)GPQGLP(hy)GLAGTAGEP(hy)GR_	993	1012	18	994;995;1001;1010	1.0;1.0;1.0;1.0;1.0;1.0;1.0;1.0;1.0;1.0;1.0;1.0;1.0;1.0;1.0;1.0;1.0;1.0	y1;y2;y3;y4;y5;y6;y3-NH3;a2;b2;b3;b4;b5;b6;b6-NH3;b7;b7-NH3;b13(2+)	175.118780330731;232.140583135778;345.187740139546;474.235957690751;531.254374985066;602.300528353856;328.161229443305;127.086432961392;155.081432040627;268.128986714163;325.150287660015;422.207000110221;550.263443182071;533.235364238645;607.294270473986;590.268002097233;566.302476175947	1268;310.3;7128.8;366.4;1612;1088.1;1074.5;12286.3;5614.9;1861.6;1697.8;399.1;2881.8;1267.1;1405.6;750.1;1706.8	278;631;4443;7274;7635;9837;10509;11060;13101;14886;18452;24962;29450;34697;35212;37388;40216;41660	241	PubMed:7016180	_GPP(hy)GPQGLP(hy)GLAGTAGEP(hy)GR_;_GPP(hy)GPQGLP(hy)GLAGTAGEP(hy)GRDGNP(hy)GSDGLP(hy)GR_							0
COL3A1	sp|P02461|CO3A1_HUMAN	P02461	776	P02461_776	P02461_776;E7ENY8_776	sp	Collagen alpha-1(III) chain	>sp|P02461|CO3A1_HUMAN Collagen alpha-1(III) chain OS=Homo sapiens OX=9606 GN=COL3A1 PE=1 SV=4;>P04258 SWISS-PROT:P04258 (Bos taurus) Similar to Collagen alpha 1(III) chain	30	7277	1,uniprot	0.787319	GPTGPIGPPGPAGQPGDK	_GPTGPIGPP(hy)GPAGQP(hy)GDK_	762	779	15	769;770;772;776	0.5823706453166406;0.8183503695437843;0.9416462309224792;0.9590068845071344;0.9667508362997976;0.9703094348606882;0.9705825300990784;0.977933390328222;0.9864451105189582;0.9974328646733333;1.0;1.0;1.0;1.0;1.0;1.0;1.0;1.0;1.0;1.0;1.0;1.0;1.0;1.0;1.0;1.0;1.0;1.0;1.0;1.0	y1;y3;y4;y6;y8;y9;y10;y11;y12;y16;y1-NH3;y11(2+);y14(2+);y15(2+);a2;b2;b3;b3-H2O;b4;b4-H2O;b6;b6-H2O;b7;b7-H2O;b14	147.11084077863;319.160721176035;432.208004954412;617.290279844582;785.38450523008;842.402646615731;955.448034870663;1052.49993308695;1109.52080035516;1477.75572221815;130.084447097145;526.753978380894;660.336835561658;688.843152376964;127.084646702275;155.079449175745;256.127295975358;238.116504483434;313.14888420228;295.138362733548;523.286352445959;505.27644724052;580.30912379225;562.302452685…	2901.5;4084.7;11324.2;783.9;2140.7;3227.9;7263.9;13722.2;11830.6;757.9;1063.6;3260.8;1618.4;536.3;2248;2514.5;2497.6;1761.4;1595.1;1796.7;2553.6;3408.2;1555.2;1793.7;1957.3	279;635;4448;7277;7637;9839;10513;11063;12020;13105;14889;16804;18453;23327;24964;29454;29733;30194;31127;33532;34702;35214;37392;37692;38361;39732;40221;41666;46066;49829	242	PubMed:6246925	_DGPRGPTGPIGPP(hy)GPAGQP(hy)GDKGEGGAP(hy)GLP(hy)GIAGPR_;_GPTGPIGPP(hy)GPAGQP(hy)GDK_;_GPTGPIGP(hy)P(hy)GPAGQP(hy)GDKGEGGAP(hy)GLP(hy)GIAGPR_;_GPTGPIGP(hy)PGPAGQP(hy)GDKGEGGAPGLPGIAGP(hy)R_;_DGPRGPTGPIGPPGPAGQP(hy)GDKGEGGAPGLPGIAGPR_;_GPTGPIGPP(hy)GPAGQP(hy)GDKGEGGAP(hy)GLPGIAGP(hy)R_;_GPTGPIGPP(hy)GPAGQP(hy)GDKGEGGAP(hy)GLP(hy)GIAGPR_;_GPTGPIGPP(hy)GPAGQP(hy)GDKGEGGAPGLP(hy)GIAGPR_;_GPTGPIGP(hy)P…							0
COL3A1	sp|P02461|CO3A1_HUMAN	P02461	1148	P02461_1148	P02461_1148	sp	Collagen alpha-1(III) chain	>sp|P02461|CO3A1_HUMAN Collagen alpha-1(III) chain OS=Homo sapiens OX=9606 GN=COL3A1 PE=1 SV=4	13	32539	1,uniprot	0.251597	GPVGPSGPPGKDGTSGHPGPIGPPGPR	_GPVGPSGPPGKDGTSGHP(hy)GPIGP(hy)PGPR_	1140	1166	9	1147;1148;1157;1159;1162;1163;1165	0.13360122094659654;0.1563031182934926;0.32004043175976804;0.3330578738887636;0.36638885553020295;0.4155442895354927;0.4777618487799647;0.5218604272127341;0.6053593384198205;0.6090976910248653;0.7316212360141173;0.8067313107675649;1.0	y1;y5;y6;y8;y9;y10;y11;y12;y13;y15;y16;y18;y19;y20;y21;y22;y23;y24;y25;y5-NH3;y10-NH3;y20-H2O;y23-NH3;y9(2+);y11(2+);a2;b2;b3;b4;b5;b6;b6-H2O;b7;b7-H2O;b12;b12-NH3;b16;b17;b19;b13(2+);b23(2+)	175.118799851264;539.29250526087;596.313777328122;806.449551071161;863.471507861689;976.518077471544;1113.58102493388;1170.61329019984;1257.63998310521;1415.70206177789;1530.7562874562;1715.85216049137;1812.89047171621;1909.94706718365;1966.96713997037;2053.99099655833;2151.05330003978;2208.07355702899;2307.14450427848;522.266853137679;959.497209079724;1891.93678811905;2134.06399427418;432.240926…	3764.4;32202;48019.5;50485.8;40086.1;298263.7;4799.5;2430.7;3949.8;41328;9049.7;16100;70685.1;180340.4;76729.3;48964.2;141521.4;222321.5;37870.9;2083.7;6704;20738.3;5461.1;8784.2;3033.3;57467.8;66966.7;19333.4;28287.5;3084.5;15118.8;12246.9;15626.4;8766.5;5287.4;1916;6505.6;21134.8;8721.7;15626.4;1965.6	280;4449;7278;7638;9841;10514;11064;18455;24967;29455;32539;36044;40789	243	PubMed:7016180	_GPVGPSGPP(hy)GKDGTSGHP(hy)GPIGPPGP(hy)R_;_GPVGPSGPPGKDGTSGHP(hy)GPIGP(hy)PGPR_;_GPVGPSGPP(hy)GK_;_GPVGPSGP(hy)P(hy)GKDGTSGHP(hy)GPIGP(hy)P(hy)GPR_;_GPVGPSGPP(hy)GKDGTSGHP(hy)GPIGPP(hy)GPR_							0
COL3A1	sp|P02461|CO3A1_HUMAN	P02461	575	P02461_575	P02461_575;P02458_599	sp	Collagen alpha-1(III) chain	>sp|P02461|CO3A1_HUMAN Collagen alpha-1(III) chain OS=Homo sapiens OX=9606 GN=COL3A1 PE=1 SV=4;>P04258 SWISS-PROT:P04258 (Bos taurus) Similar to Collagen alpha 1(III) chain	14	4450	1,uniprot	0.671018	GQPGVMGFPGPK	_GQP(hy)GVMGFP(hy)GP(hy)K_	573	584	3	575;581;583	1.0;1.0;1.0;1.0;1.0;1.0;1.0;1.0;1.0;1.0;1.0;1.0;1.0;1.0	y1;y2;y3;y4;y5;y6;y7;y8;y9;y10;y1-NH3;y10(2+);a2;b2;b2-NH3	147.112668790279;260.160176619592;317.181524115118;430.228948936354;577.308974272328;634.319062571568;765.360324213995;864.42934313016;921.449800142997;1034.49681936978;130.086223472907;517.751666332476;158.092228655415;186.087056662846;169.060483730329	7793.2;37606.6;14446.3;182911.5;3913.5;35538.6;55932.3;15176.1;34871.3;38645.2;5200.5;16609.1;9057.2;52023.7;61919.8	281;636;4450;7279;7639;9789;10515;11065;13013;18456;34651;35167;40222;41667	244	PubMed:687591	_GQP(hy)GVMGFP(hy)GP(hy)K_;_GQP(hy)GVM(ox)GFP(hy)GPK_;_GQP(hy)GVM(ox)GFP(hy)GP(hy)K_							0
COL3A1	sp|P02461|CO3A1_HUMAN	P02461	581	P02461_581	P02461_581;P02458_605	sp	Collagen alpha-1(III) chain	>sp|P02461|CO3A1_HUMAN Collagen alpha-1(III) chain OS=Homo sapiens OX=9606 GN=COL3A1 PE=1 SV=4;>P04258 SWISS-PROT:P04258 (Bos taurus) Similar to Collagen alpha 1(III) chain	14	41668	1,uniprot	1.01536	GQPGVMGFPGPK	_GQP(hy)GVM(ox)GFP(hy)GPK_	573	584	9	575;581;583	1.0;1.0;1.0;1.0;1.0;1.0;1.0;1.0;1.0;1.0;1.0;1.0;1.0;1.0	y1;y2;y3;y4;y5;y6;y7;y1-NH3;b2;b2-NH3;b3;b4;b5	147.113022168469;244.165716869719;301.187255779962;414.234845103769;561.303043346426;618.325440883439;765.361809133523;130.085983003711;186.087395335639;169.061149897052;299.133659658929;356.157270241564;455.226782876227	440.7;5057.7;2185.5;11947.8;778.8;949.6;91.1;129.8;642.6;301.5;388.6;595.1;168	282;637;4451;7280;7640;9790;10516;11066;13014;18457;34652;35168;40223;41668	245	PubMed:687591	_GQP(hy)GVMGFP(hy)GP(hy)K_;_GQP(hy)GVM(ox)GFP(hy)GPK_;_GQP(hy)GVM(ox)GFP(hy)GP(hy)K_							0
COL3A1	sp|P02461|CO3A1_HUMAN	P02461	311	P02461_311	P02461_311;H7C435_11	sp	Collagen alpha-1(III) chain	>sp|P02461|CO3A1_HUMAN Collagen alpha-1(III) chain OS=Homo sapiens OX=9606 GN=COL3A1 PE=1 SV=4;>P04258 SWISS-PROT:P04258 (Bos taurus) Similar to Collagen alpha 1(III) chain;>tr|H7C435|H7C435_HUMAN Collagen alpha-1(III) chain (Fragment) OS=Homo sapiens OX=9	14	4453	1,uniprot	0.309692	GRPGLPGAAGAR	_GRP(hy)GLP(hy)GAAGAR_	309	320	3	311;314	1.0;1.0;1.0;1.0;1.0;1.0;1.0;1.0;1.0;1.0;1.0;1.0;1.0;1.0	y1;y3;y4;y6;y7;y8;y9;y10;y11;y1-NH3;y3-NH3;y4-NH3;y7-NH3;y10-NH3;y11-NH3;y8(2+);b2;b2-NH3;b4;b4-NH3;b5;b5-NH3;b7;b8;b9;b10;b11;b9(2+);b10(2+)	175.118508753724;303.176752065197;374.214302714379;502.272454461276;615.319161850744;728.404503355034;785.424559146667;898.473177663123;1054.57138391481;158.091941606813;286.149942214957;357.187510862835;598.293303677049;881.446604683705;1037.54661095268;364.704780151711;214.129320790619;197.102806194512;384.196492693663;367.171190768228;497.282243250243;480.255377613873;667.350967679526;738.3871…	45817.6;4115;3050.9;8194.5;129764.8;5344.7;20553.5;188855.6;7333.3;15698.4;12823;3065.8;10613.7;2858.1;11360.2;1525.8;38980.7;88176.3;1426.3;9548.8;10288.4;6253.8;8795.4;32935.2;14881.7;20822;14828;4969.7;7162.6	283;4453;4898;7282;7642;9842;10518;11068;13106;18459;24968;29456;29735;35216	246	PubMed:557335	_GRP(hy)GLP(hy)GAAGAR_							0
COL3A1	sp|P02461|CO3A1_HUMAN	P02461	314	P02461_314	H7C435_14;P02461_314	sp	Collagen alpha-1(III) chain	>sp|P02461|CO3A1_HUMAN Collagen alpha-1(III) chain OS=Homo sapiens OX=9606 GN=COL3A1 PE=1 SV=4;>P04258 SWISS-PROT:P04258 (Bos taurus) Similar to Collagen alpha 1(III) chain;>tr|H7C435|H7C435_HUMAN Collagen alpha-1(III) chain (Fragment) OS=Homo sapiens OX=9	14	10519	1,uniprot	2.1187	GRPGLPGAAGAR	_GRP(hy)GLP(hy)GAAGAR_	309	320	6	311;314	1.0;1.0;1.0;1.0;1.0;1.0;1.0;1.0;1.0;1.0;1.0;1.0;1.0;1.0	y1;y2;y3;y4;y6;y7;y1-NH3;y2-NH3;y3-NH3;y4-NH3;y6-NH3;y7-NH3;b2;b2-NH3;b3;b4;b4-NH3;b5;b5-NH3;b6;b7;b8;b9(2+)	175.119043894829;246.156362537323;303.177669963496;374.214671103075;502.273136322703;615.320947463229;158.092374935288;229.129449140796;286.150908329113;357.188402139305;485.246325849457;598.294771605811;214.129980998407;197.103444445293;327.177852435696;384.199096560274;367.171625995132;497.283186700401;480.254948651522;610.330997406575;667.352511645455;738.389791665172;405.215824104808	170569.2;26409.5;516045.6;702305.4;1281320;1918701;64147.6;41588.4;66403;73982.8;28588.7;20804.8;92954.4;160756;16467.6;330905.9;16202.4;1121216;14919.3;141867.6;436435;285946.6;8886.3	284;4454;4899;7283;7643;9843;10519;11069;13107;18460;24969;29457;29736;35217	247	PubMed:557335	_GRP(hy)GLP(hy)GAAGAR_;_P(hy)GLP(hy)GAAGAR_							0
COL3A1	sp|P02461|CO3A1_HUMAN	P02461	866	P02461_866	P02461_866	sp	Collagen alpha-1(III) chain	>sp|P02461|CO3A1_HUMAN Collagen alpha-1(III) chain OS=Homo sapiens OX=9606 GN=COL3A1 PE=1 SV=4	57	29739	1,uniprot	1.17178	GSPGGPGAAGFPGAR	_GSP(hy)GGP(hy)GAAGFP(hy)GAR_	864	878	3	866;869;875	0.34093104697500304;0.9990311986343824;0.9996748078730908;1.0;1.0;1.0;1.0;1.0;1.0;1.0;1.0;1.0;1.0;1.0;1.0;1.0;1.0;1.0;1.0;nan;1.0;1.0;1.0;1.0;1.0;1.0;1.0;1.0;1.0;1.0;1.0;1.0;1.0;1.0;1.0;1.0;1.0;1.0;1.0;1.0;1.0;1.0;1.0;1.0;1.0;1.0;1.0;1.0;1.0;1.0;1.0;1.0;1.0;1.0;1.0;1.0;1.0	y1;y3;y4;y5;y6;y7;y8;y9;y10;y11;y12;y13;y4-NH3;y5-NH3;y10-NH3;a2;b3;b3-H2O;b4;b5;b5-H2O	175.118629668523;303.17651438661;416.224232056677;563.293910459043;620.314215533051;691.35147697554;762.389048911842;819.410277184194;932.4586608118;989.479149299249;1046.49994422168;1159.54669110109;399.19815508739;546.265521240875;915.432688461925;117.066060969954;258.104250948495;240.097286008051;315.130543427131;372.150768133647;354.140228507217	17485.3;2369;32016.6;8367.9;61306.9;78292.5;27276.5;31267.3;115259;40700.5;56090.4;44792.1;17406.9;2740.6;1754.1;2005.6;2826.8;4513.9;2822.8;3171;6657.1	285;2834;3465;3884;4464;5378;6117;7292;7647;8487;9284;9851;10528;11073;11611;12026;12550;13116;13638;14214;16087;16808;17513;18461;19670;20693;21624;22596;23333;24219;24973;25493;26417;27120;28107;28794;29466;29739;30274;31130;31652;32541;33617;35221;36046;36797;37769;38364;38832;39738;40790;41678;46141;49850;51583;55022;56402	248	PubMed:6246925	_GSP(hy)GGP(hy)GAAGFP(hy)GAR_;_GSP(hy)GGPGAAGFP(hy)GAR_							0
COL3A1	sp|P02461|CO3A1_HUMAN	P02461	869	P02461_869	P02461_869	sp	Collagen alpha-1(III) chain	>sp|P02461|CO3A1_HUMAN Collagen alpha-1(III) chain OS=Homo sapiens GN=COL3A1 PE=1 SV=4	56	51584	1,uniprot	1.17011	GERGSPGGPGAAGFPGAR	_GERGSP(hy)GGP(hy)GAAGFP(hy)GAR_	861	878	9	866;869;875	0.5516156790599686;0.9267546989466242;0.9349805130767991;0.9409983099312212;0.9847862501869908;0.9885599714322528;0.9890650955755186;0.9893108205972548;0.9911008400453848;0.9915810934409188;0.9927745127416606;0.9928107424287184;0.9958958264964664;0.9963313537104206;0.9965233441843798;0.9967237392907308;0.997462863673062;0.9974728676086652;0.9979578540120811;1.0;1.0;1.0;1.0;1.0;1.0;1.0;1.0;1.0;1.0…	y1;y2;y3;y4;y5;y6;y7;y8;y9;y10;y12;y1-NH3;y2-NH3;y4-NH3;y7-NH3;y7(2+);b5;b6;b7;b8;b8-H2O;b9;b9-H2O;b10;b10-H2O;b11;b11-H2O;b12;b12-H2O;b13;b14;b7(2+)	175.120288317147;246.157070282417;303.181006112898;416.22752335927;563.296014315316;620.317757954718;691.354749069907;762.391175287898;819.414399227594;932.463086857025;1046.49601033483;158.094424156686;229.130812477108;399.200565584279;674.325573808527;346.182457486713;487.229080800869;600.278778620421;657.298215356429;714.319490958387;696.310926858964;827.36950117313;809.358150664505;884.389853…	1066445;42540.6;517689.8;7742652;2494262;1.932976E+07;1.36416E+07;3354738;4956074;3853678;95397;113076.2;87208.7;2621731;105864.6;369191.5;1251269;56947.2;1722749;1.210519E+07;332983.8;3381959;487300.6;1.448644E+07;2858326;7936023;3104998;1166263;451663.8;2028337;277635.3;162803.9	286;2835;3466;3885;4465;5379;6118;7293;7648;8488;9285;9852;10529;11074;11612;12027;12551;13117;13639;14215;16088;16809;17514;18462;19671;20694;21625;22597;23334;24220;24974;25494;26418;27121;28108;28795;29467;29740;30275;31131;31653;32542;33618;35222;36047;36798;37770;38365;38833;39739;40791;41679;46142;51584;55023;56403	249	PubMed:6246925	_GSP(hy)GGP(hy)GAAGFP(hy)GAR_;_GERGSP(hy)GGP(hy)GAAGFP(hy)GAR_;_GSPGGP(hy)GAAGFP(hy)GAR_							0
COL3A1	sp|P02461|CO3A1_HUMAN	P02461	875	P02461_875	P02461_875	sp	Collagen alpha-1(III) chain	>sp|P02461|CO3A1_HUMAN Collagen alpha-1(III) chain OS=Homo sapiens OX=9606 GN=COL3A1 PE=1 SV=4	57	287	1,uniprot	0.146146	GSPGGPGAAGFPGAR	_GSP(hy)GGP(hy)GAAGFP(hy)GAR_	864	878	12	866;869;875	0.34093104697500304;1.0;1.0;1.0;1.0;1.0;1.0;1.0;1.0;1.0;1.0;1.0;1.0;1.0;1.0;1.0;1.0;1.0;nan;1.0;1.0;1.0;1.0;1.0;1.0;1.0;1.0;1.0;1.0;1.0;1.0;1.0;1.0;1.0;1.0;1.0;1.0;1.0;1.0;1.0;1.0;1.0;1.0;1.0;1.0;1.0;1.0;1.0;1.0;1.0;1.0;1.0;1.0;1.0;1.0;1.0;1.0	y1;y2;y3;y4;y5;y10;y11;y12;y13;y14;y4-NH3;y5-NH3;a2;b2;b3;b3-H2O;b4;b5;b5-H2O;b8	175.118941139513;246.156555908313;303.177100445352;416.224949408954;563.303710481271;932.457804314585;989.480470856313;1046.51654320798;1159.57035538706;1246.60145256767;399.198554056189;546.275569457172;117.065489850367;145.06081228679;258.106850827883;240.097782168753;315.130156062447;372.151685017423;354.141066474112;613.266691163014	11881.9;1705.3;3927.3;65121;16867.3;65208.8;15983.2;3883.3;114907;2347.5;24292.4;2167.3;2520.8;3882.6;3614.9;10107.6;4412.4;10021.6;12521.1;840.3	287;2836;3467;3886;4466;5380;6119;7294;7649;8489;9286;9853;10530;11075;11613;12028;12552;13118;13640;14216;16089;16810;17515;18463;19672;20695;21626;22598;23335;24221;24975;25495;26419;27122;28109;28796;29468;29741;30276;31132;31654;32543;33619;35223;36048;36799;37771;38366;38834;39740;40792;41680;46143;49851;51585;55024;56404	250	PubMed:6246925	_GSP(hy)GGP(hy)GAAGFP(hy)GAR_;_GERGSP(hy)GGP(hy)GAAGFP(hy)GAR_;_GSP(hy)GGPGAAGFP(hy)GAR_							0
COL4A1	sp|P02462|CO4A1_HUMAN	P02462	971	P02462_971	P02462_971	sp	Collagen alpha-1(IV) chain	>sp|P02462|CO4A1_HUMAN Collagen alpha-1(IV) chain OS=Homo sapiens OX=9606 GN=COL4A1 PE=1 SV=4	32	7652	1	0.590585	GDPGTPGVPGK	_GDP(hy)GTPGVP(hy)GK_	969	979	3	971;974;977	0.3811871314355768;0.3935487390221285;0.44445535319817386;0.5525125734330755;0.5743533728483569;0.581421704775125;0.6134062047902267;0.6166119796182842;0.6598435867507748;0.683221818024162;0.7345418555285601;0.8144757199423239;0.8741791046687162;0.9044124534534016;0.9193343969548208;0.9252973560796576;0.9690667811454408;0.9748034691845844;0.991910061591269;1.0;1.0;1.0;1.0;1.0;1.0;1.0;1.0;1.0;1.0;…	y1;y2;y3;y6;y7;y8;y9;y1-NH3;y8-H2O;y9-H2O;a2;b2;b4;b5	147.112918349987;204.134460595895;317.182239406957;570.325000236292;671.369891784165;728.392734787333;841.443197116815;130.086347930605;710.38602190585;823.434930178323;145.060874626583;173.055985491862;343.125683908636;444.174297365378	3243.8;3509.2;2104.1;8706.2;1069.2;1305.2;1604.9;1585;319.6;326.1;1175.4;1387.4;633.4;542.2	288;3470;5383;6122;6931;7300;7652;8493;9293;9856;12554;13644;14221;16094;17521;18466;19676;20700;21633;22604;23336;24225;24976;25499;27126;28113;28801;30280;35227;39748;51621;56444	251		_GDP(hy)GTP(hy)GVP(hy)GK_;_GDP(hy)GTPGVP(hy)GK_;_GDP(hy)GTP(hy)GVPGK_;_GDP(hy)GTPGVPGK_							0
COL4A1	sp|P02462|CO4A1_HUMAN	P02462	974	P02462_974	P02462_974	sp	Collagen alpha-1(IV) chain	>sp|P02462|CO4A1_HUMAN Collagen alpha-1(IV) chain OS=Homo sapiens OX=9606 GN=COL4A1 PE=1 SV=4	29	7301	1	0.15404	GDPGTPGVPGK	_GDP(hy)GTP(hy)GVP(hy)GK_	969	979	6	971;974;977	0.3935487390221285;0.4978037447383635;0.542533520609876;0.581421704775125;0.6134062047902267;0.7871974211672108;0.8180223090320174;0.8465716030642846;0.8741791046687162;0.876962554078537;0.8826131241994641;0.8982411027958953;0.9047070974641112;0.9336103008237904;0.9550638314016352;0.9582680121823344;0.9733437572327284;1.0;1.0;1.0;1.0;1.0;1.0;1.0;1.0;1.0;1.0;1.0;1.0	y1;y2;y3;y4;y5;y6;y7;y8;y9;y1-NH3;y8-H2O;y6(2+);y7(2+);y9(2+);a2;b2;b5;b10(2+)	147.112672546197;204.134309132914;317.182107615095;416.249798065802;473.271980007159;586.319489993271;687.367570687047;744.389317207423;857.438512047733;130.08617833956;726.377337810117;293.663366227696;344.186717244298;429.221745862257;145.060790851722;173.055897188779;444.171987686727;442.194496954526	10552.9;15147.8;126370.7;3294.8;4833.2;52731.2;7591.3;10392.9;7763;4181.5;3738.3;13354.3;2723.2;23927.2;5637.9;7576.1;4641.8;9305.1	289;3471;5384;6123;6932;7301;8494;9294;9857;12555;13645;14222;16095;17522;18467;19677;20701;21634;22605;23337;24226;24977;25500;27127;28114;28802;35228;39749;56445	252		_GDPGTP(hy)GVP(hy)GK_;_GDPGTP(hy)GVPGK_;_GDP(hy)GTP(hy)GVPGK_;_GDP(hy)GTP(hy)GVP(hy)GK_							0
COL4A1	sp|P02462|CO4A1_HUMAN	P02462	977	P02462_977	P02462_977	sp	Collagen alpha-1(IV) chain	>sp|P02462|CO4A1_HUMAN Collagen alpha-1(IV) chain OS=Homo sapiens OX=9606 GN=COL4A1 PE=1 SV=4	23	9295	1	0.937146	GDPGTPGVPGK	_GDP(hy)GTP(hy)GVP(hy)GK_	969	979	9	971;974;977	0.05598099284860671;0.06509291591083889;0.09903986770637972;0.10831225894112112;0.11058078716011524;0.13359675393434373;0.1872753581373796;0.2632827631929843;0.2795645043731779;0.2842418250565144;0.3083827629807003;0.3492725983325105;0.3760665170639073;0.3952617492999773;0.4181068564816535;0.60698791923214;0.6215307196590413;0.6440972030054019;0.6811608901863655;0.7198513570571766;0.7199075647386…	y1;y2;y3;y4;y6;y9;y1-NH3;y2-NH3;b3;b3-H2O;b4;b5;b5-H2O;b7;b7-H2O;b8;b8-H2O	147.11290314077;204.134437860495;317.182301778099;416.250425580866;586.320097739399;857.435089145071;130.086372803858;187.107809613551;286.103653621182;268.093086588871;343.125627869717;444.172748794305;426.161857880498;614.244932149553;596.231816467696;713.309048652567;695.299255572638	22717.8;27336.9;171996.7;3871.1;17749.7;1095.9;11921.3;1726.6;5073;5065.9;11524.1;11913;9260.6;2360.8;1783.2;1124.6;3606.5	290;3472;5385;6124;6933;7302;8495;9295;9858;13646;17523;18468;19678;20702;21635;22606;23338;24227;24978;28115;28803;39750;56446	253		_GDPGTP(hy)GVP(hy)GK_;_GDP(hy)GTPGVP(hy)GK_;_GDPGTPGVP(hy)GK_;_GDP(hy)GTP(hy)GVP(hy)GK_							0
COL4A1	sp|P02462|CO4A1_HUMAN	P02462	399	P02462_399	P02462_399;A0A3B3ITG7_359;F5H5K0_399	sp	Collagen alpha-1(IV) chain	>sp|P02462|CO4A1_HUMAN Collagen alpha-1(IV) chain OS=Homo sapiens OX=9606 GN=COL4A1 PE=1 SV=4;>tr|A0A3B3ITG7|A0A3B3ITG7_HUMAN Collagen alpha-1(IV) chain (Fragment) OS=Homo sapiens OX=9606 GN=COL4A1 PE=1 SV=1	53	38844	1	0.935731	GFPGTSLPGPSGR	_GFP(hy)GTSLP(hy)GPSGR_	397	409	3	399;404;406	1.0;1.0;1.0;1.0;1.0;1.0;1.0;nan;1.0;1.0;1.0;1.0;1.0;1.0;1.0;1.0;1.0;1.0;1.0;1.0;1.0;1.0;1.0;1.0;1.0;1.0;1.0;1.0;1.0;1.0;1.0;1.0;1.0;1.0;1.0;1.0;1.0;1.0;1.0;1.0;1.0;1.0;1.0;1.0;1.0;1.0;1.0;1.0;1.0;1.0;1.0;1.0;1.0	y1;y2;y4;y5;y6;y7;y8;y9;y10;y11;y1-NH3;y4-NH3;y5-NH3;y6-H2O;y6-NH3;y7-H2O;y7-NH3;y8-H2O;y9-H2O;y10-H2O;y11-H2O;a2;b2	175.118992197287;232.140728629266;416.225498816853;473.246703833617;586.294517037877;699.378680286804;786.411203481681;887.458777144706;944.479684733923;1057.5279545109;158.092480491032;399.198899378129;456.219976899092;568.284881274475;569.268371870377;681.368867708744;682.354485775804;768.403258927035;869.447058744902;926.471152278464;1039.51612670773;177.102275524111;205.097142308222	37001.8;5879;19365.7;51266.1;797122.7;94635.1;157378.9;86405.6;137448.3;242583.7;6313.1;11178.6;5206.5;4553.4;55822.9;2385;3827.7;3178.6;13864.3;16526.5;56948.7;144920.3;20791.8	291;645;2847;3894;4475;5386;6131;7303;7653;8019;8502;9004;9298;9863;10532;11078;11618;12032;12556;13127;13647;14228;16096;16811;17528;18469;19681;20707;21642;22613;23341;24232;24981;25505;26420;27134;28122;28809;29470;29743;31663;33627;34720;35229;36055;36807;38844;39754;40232;40799;41681;46183;51628	254		_GFP(hy)GTSLP(hy)GP(hy)SGR_;_GFP(hy)GTSLP(hy)GPSGR_;_GFP(hy)GTSLPGPSGR_							0
COL4A1	sp|P02462|CO4A1_HUMAN	P02462	587	P02462_587	P02462_587	sp	Collagen alpha-1(IV) chain	>sp|P02462|CO4A1_HUMAN Collagen alpha-1(IV) chain OS=Homo sapiens OX=9606 GN=COL4A1 PE=1 SV=4	22	20710	1,uniprot	1.11652	GPPGGVGFPGSR	_GP(hy)P(hy)GGVGFP(hy)GSR_	586	597	2	587;588;594	0.003535982862911393;0.008978006444533582;0.009889431012023185;0.015572097542777446;0.015963529627753582;0.019728798405300497;0.026012031175574192;0.02834678661213732;0.03085191643024408;0.03904354612756092;0.04003557146737645;0.04055754216297916;0.04291403480835354;0.04299281032857675;0.04401707912670552;0.048419330108513285;0.049674268348154325;0.062311362511588364;0.06394862342180745;0.0864251…	y1;y4;y6;y7;y8;y9;y10;y11;y7-NH3;y10(2+);a2;b2;b3;b4;b6;b9	175.119159325032;432.220289675751;636.309332019826;735.382176104078;792.401335062963;849.421813641306;962.468659787611;1075.5164914343;718.353385789838;481.739634390237;143.081616362848;171.076514353492;284.125256260524;341.146961518893;497.237532197563;814.388975942768	12647;18984.5;43396.8;6001.7;14000.6;34331;161848.3;52487.7;6611.8;8761;71165.8;55147.3;9196.1;9830.4;6253;6447.9	292;2848;3473;6934;9301;9866;10535;11080;12034;12558;13649;14231;16098;18471;19683;20710;21644;22615;27136;28124;28811;36809	255		_GP(hy)P(hy)GGVGFP(hy)GSR_							0
COL4A1	sp|P02462|CO4A1_HUMAN	P02462	588	P02462_588	P02462_588	sp	Collagen alpha-1(IV) chain	>sp|P02462|CO4A1_HUMAN Collagen alpha-1(IV) chain OS=Homo sapiens OX=9606 GN=COL4A1 PE=1 SV=4	58	9302	1	1.10494	GPPGGVGFPGSR	_GP(hy)P(hy)GGVGFP(hy)GSR_	586	597	3	587;588;594	1.0;1.0;1.0;1.0;1.0;1.0;1.0;1.0;1.0;1.0;1.0;1.0;1.0;1.0;1.0;1.0;1.0;1.0;1.0;1.0;1.0;1.0;1.0;1.0;1.0;1.0;1.0;1.0;1.0;1.0;1.0;1.0;1.0;1.0;1.0;1.0;1.0;1.0;1.0;1.0;1.0;1.0;1.0;1.0;1.0;1.0;1.0;1.0;1.0;1.0;1.0;1.0;1.0;1.0;1.0;1.0;1.0;1.0	y1;y3;y4;y5;y6;y7;y8;y9;y10;y11;y1-NH3;y4-NH3;y5-NH3;y6-H2O;y6-NH3;y8-H2O;y8-NH3;y9-H2O;y9-NH3;y10-H2O;y10-NH3;y11-H2O;a2;b2;b3;b4;b5;b6;b7;b8	175.119238301726;319.172731867672;432.2208617121;579.28963087662;636.311347694058;735.380626605848;792.402351255057;849.424057946358;962.470816663408;1075.51835056279;158.092758885763;415.194249005824;562.262916966013;618.30155644587;619.283579877119;774.38788072851;775.376706542108;831.411792674362;832.402263163012;944.461040520512;945.449326361963;1057.50945655858;143.081762225734;171.076700393…	75206.2;7963.1;137723.1;41954.3;286110.9;65034.9;108950.5;264915.6;713299.6;202029.3;10807.9;103360.7;6054;2149.1;4285.8;1719.5;1123;3345.7;3598.6;23074.7;26051.6;6982.7;534707.9;294370;33685.7;32767.4;25187.5;20465.4;3415.4;1466.3	293;647;2849;3474;4477;4911;5388;6133;6935;7305;7655;8021;8505;9006;9302;9867;10536;11081;12035;12559;13650;14232;16099;16813;17530;18472;19684;20711;21645;22616;23343;23792;24234;24983;25507;26422;27137;28125;28812;29745;30283;31135;31665;32550;33629;34722;35231;36057;36810;37780;38846;39756;40233;40801;41683;51630;55059;56452	256		_GPP(hy)GGVGFP(hy)GSR_;_GP(hy)P(hy)GGVGFP(hy)GSR_							0
COL4A1	sp|P02462|CO4A1_HUMAN	P02462	594	P02462_594	P02462_594	sp	Collagen alpha-1(IV) chain	>sp|P02462|CO4A1_HUMAN Collagen alpha-1(IV) chain OS=Homo sapiens OX=9606 GN=COL4A1 PE=1 SV=4	58	28813	1	0.0498377	GPPGGVGFPGSR	_GP(hy)P(hy)GGVGFP(hy)GSR_	586	597	9	587;588;594	1.0;1.0;1.0;1.0;1.0;1.0;1.0;1.0;1.0;1.0;1.0;1.0;1.0;1.0;1.0;1.0;1.0;1.0;1.0;1.0;1.0;1.0;1.0;1.0;1.0;1.0;1.0;1.0;1.0;1.0;1.0;1.0;1.0;1.0;1.0;1.0;1.0;1.0;1.0;1.0;1.0;1.0;1.0;1.0;1.0;1.0;1.0;1.0;1.0;1.0;1.0;1.0;1.0;1.0;1.0;1.0;1.0;1.0	y1;y3;y4;y5;y6;y7;y8;y9;y10;y1-NH3;y4-NH3;y6-H2O;y9-H2O;y10-H2O;y10-NH3;y10(2+);y11(2+);a2;b2;b3;b4;b5;b6;b8	175.118871057322;319.171487798542;432.21941867663;579.288454982693;636.309545103742;735.377514182164;792.399206591187;849.420242020106;962.4684037139;158.092211185501;415.192937089041;618.296050400803;831.400958624726;944.459010054222;945.440694290178;481.737419584656;538.261520189982;143.081419243873;171.076366269722;284.123020153108;341.145235189936;398.166030222243;497.234187342011;701.3260919…	23269.4;4574.8;43536;11966.7;79088.7;15402.2;38628.8;78267.9;274258.8;2648.2;24804.6;1268.6;1517.6;8078.2;5205.8;31968;72569.4;156201.9;86842.4;15957.1;11865.6;10772.7;9363.4;1677.4	294;648;2850;3475;4478;4912;5389;6134;6936;7306;7656;8022;8506;9007;9303;9868;10537;11082;12036;12560;13651;14233;16100;16814;17531;18473;19685;20712;21646;22617;23344;23793;24235;24984;25508;26423;27138;28126;28813;29746;30284;31136;31666;32551;33630;34723;35232;36058;36811;37781;38847;39757;40234;40802;41684;51631;55060;56453	257		_GPP(hy)GGVGFP(hy)GSR_;_GP(hy)P(hy)GGVGFP(hy)GSR_							0
COL4A1	sp|P02462|CO4A1_HUMAN	P02462	349	P02462_349	P02462_349;A0A3B3ITG7_309	sp	Collagen alpha-1(IV) chain	>sp|P02462|CO4A1_HUMAN Collagen alpha-1(IV) chain OS=Homo sapiens OX=9606 GN=COL4A1 PE=1 SV=4;>tr|A0A3B3ITG7|A0A3B3ITG7_HUMAN Collagen alpha-1(IV) chain (Fragment) OS=Homo sapiens OX=9606 GN=COL4A1 PE=1 SV=1	23	35233	1	1.04572	GYPGTPGPR	_GYP(hy)GTP(hy)GPR_	347	355	3	349;352	1.0;nan;1.0;1.0;1.0;1.0;1.0;1.0;1.0;1.0;1.0;1.0;1.0;1.0;1.0;1.0;nan;1.0;1.0;1.0;1.0;1.0;1.0	y1;y2;y3;y4;y5;y6;y7;y1-NH3;y2-NH3;y3-NH3;y4-NH3;y5-H2O;y6-H2O;y7-H2O;y7-NH3;a2;b2	175.118995586814;272.172644023855;329.193287819458;442.240883093535;543.28854773921;600.309992917351;713.357829841496;158.092546080581;255.145044632683;312.166885099206;425.214384097855;525.278243380467;582.299966519897;695.347103051064;696.328852665056;193.097175408522;221.092162327343	9982.1;2855.2;2869.9;40939.2;9650;30595.1;85895.4;926.9;2715.5;1505;11112.2;7839.4;5967.4;11895.7;2335.9;49321.3;3305.7	295;3476;3896;6135;7307;7657;8507;9869;10538;12561;13129;13652;14234;16815;17532;18474;21647;24236;25509;29472;31667;33631;35233	258		_GYP(hy)GTP(hy)GPR_							0
COL4A1	sp|P02462|CO4A1_HUMAN	P02462	352	P02462_352	A0A3B3ITG7_312;P02462_352	sp	Collagen alpha-1(IV) chain	>sp|P02462|CO4A1_HUMAN Collagen alpha-1(IV) chain OS=Homo sapiens OX=9606 GN=COL4A1 PE=1 SV=4;>tr|A0A3B3ITG7|A0A3B3ITG7_HUMAN Collagen alpha-1(IV) chain (Fragment) OS=Homo sapiens OX=9606 GN=COL4A1 PE=1 SV=1	23	31668	1	0.169468	GYPGTPGPR	_GYP(hy)GTP(hy)GPR_	347	355	6	349;352	0.4560708125506306;nan;0.9707138347033408;1.0;1.0;1.0;1.0;1.0;1.0;1.0;1.0;1.0;1.0;1.0;1.0;1.0;nan;1.0;1.0;1.0;1.0;1.0;1.0	y1;y2;y3;y4;y5;y6;y7;y1-NH3;y2-NH3;y3-NH3;y4-NH3;y5-H2O;y5-NH3;y6-H2O;y7-H2O;y7-NH3;y7(2+);a2;b2	175.119064425753;272.171808815028;329.194263168915;442.241064889338;543.288741991854;600.310424684716;713.35823086286;158.092379743438;255.145062204663;312.167190935772;425.214664747451;525.280717022169;526.259614119491;582.300537283569;695.348072167263;696.333286161398;357.182908420288;193.097275645532;221.092324861819	152978.2;30788;63242.5;687524.9;151047.4;455395.4;939248.8;32867.1;64447.9;25030.1;205573.2;16658.2;11876.9;67608.2;36241.5;43532.1;298400.5;839526.2;45066.6	296;3477;3897;6136;7308;7658;8508;9870;10539;12562;13130;13653;14235;16816;17533;18475;21648;24237;25510;29473;31668;33632;35234	259		_GYP(hy)GTP(hy)GPR_							0
C1QA	sp|P02745|C1QA_HUMAN	P02745	85	X6RLJ0_85;P02745_85	X6RLJ0_85;P02745_85	sp	Complement C1q subcomponent subunit A	>sp|P02745|C1QA_HUMAN Complement C1q subcomponent subunit A OS=Homo sapiens OX=9606 GN=C1QA PE=1 SV=2;>tr|X6RLJ0|X6RLJ0_HUMAN Complement C1q subcomponent subunit A (Fragment) OS=Homo sapiens OX=9606 GN=C1QA PE=1 SV=7	8	31676	1,uniprot	1.89825	VGYPGPSGPLGAR	_VGYP(hy)GPSGPLGAR_	82	94	4	85;87	1.0;1.0;1.0;1.0;1.0;1.0;1.0;1.0;1.0;1.0;1.0;1.0;1.0;1.0;1.0;1.0;1.0;1.0;1.0;1.0;1.0;1.0;1.0;1.0;1.0;1.0;1.0;1.0;1.0;1.0;1.0;1.0;1.0;1.0;1.0;1.0;1.0	y1;y2;y3;y4;y5;y6;y7;y8;y9;y10;y11;y12;y1-NH3;y5-NH3;y6-NH3;y7-H2O;y8-H2O;y8-NH3;y9-H2O;y9-NH3;y10-H2O;y10-NH3;y11(2+);b2;b3;b4	175.1189879764;246.156310079482;303.177670057298;416.262519088513;513.314540201013;570.33599215463;657.367946810515;754.420831984062;811.442407516184;924.489842853751;1087.55889030943;1144.57527516407;158.092686172894;496.288784139099;553.304755284198;639.358890094823;736.406933188376;737.395143349243;793.422745051151;794.41638261006;906.481329915381;907.463366225613;544.28028500936;157.097120264…	29952;5348.4;23057.7;5302.2;57675;102133.1;124919.9;285794.2;244240.7;574560.1;6439.9;40500.6;4822.4;8202.1;3369.1;6238.9;2449.7;5729;5389.5;6224.3;5668;18958.4;10570.9;39802.2;8589.9;1601.9	297;655;3480;3905;5396;6151;6939;9876;10548;11089;11626;12044;13138;13654;16107;16824;17542;18476;19695;20722;21664;22629;24249;24990;25527;26431;27156;28826;29474;31139;31676;34735;35238;36076;36822;39770;40244	260	PubMed:486087	_VGYP(hy)GP(hy)SGPLGAR_;_VGYP(hy)GPSGPLGAR_	0.0545067	0					0
C1QA	sp|P02745|C1QA_HUMAN	P02745	87	P02745_87;X6RLJ0_87	P02745_87;X6RLJ0_87	sp	Complement C1q subcomponent subunit A	>sp|P02745|C1QA_HUMAN Complement C1q subcomponent subunit A OS=Homo sapiens OX=9606 GN=C1QA PE=1 SV=2;>tr|X6RLJ0|X6RLJ0_HUMAN Complement C1q subcomponent subunit A (Fragment) OS=Homo sapiens OX=9606 GN=C1QA PE=1 SV=7	3	6152	1	0.455934	VGYPGPSGPLGAR	_VGYP(hy)GP(hy)SGPLGAR_	82	94	6	85;87	0.09372574332660616;0.1118283628525417;0.13949338100171388;0.13958448988420952;0.18529258305968427;0.20615441001961746;0.22631781583220345;0.2343291712058996;0.3721724050127659;0.4171063501069101	y1;y3;y4;y5;y6;y7;y8;y9;y10;y11;y12;y7-H2O;y8-H2O;y8-NH3;y9-H2O;y9-NH3;y10-NH3;y7(2+);y11(2+);b2;b3	175.118876206077;303.177682710034;416.261930719664;513.314305983063;570.33558029774;657.367143664632;770.41476879067;827.43640355086;940.483772954658;1103.54878305308;1160.5650479369;639.361552002823;752.405672122887;753.391745166666;809.433882633281;810.411629693924;923.453756025576;329.193199659147;552.276264010833;157.096976595918;320.160197308669	122396.9;93496.8;24997.2;254606.7;483150.2;284663.1;1868158;1054365;3457338;22961.3;186228.9;14129.3;23117.8;29807.2;15394.5;12136.9;76553.6;14986.9;91466.7;69640.6;58947.1	298;3481;5397;6152;6940;13139;21665;24250;24991;25528	261		_VGYP(hy)GP(hy)SGPLGAR_	0.0545067	0					0
HSPB1	sp|P04792|HSPB1_HUMAN	P04792	24	P04792_24	P04792_24;F8WE04_24	sp	Heat shock protein beta-1	>sp|P04792|HSPB1_HUMAN Heat shock protein beta-1 OS=Homo sapiens GN=HSPB1 PE=1 SV=2;>tr|F8WE04|F8WE04_HUMAN Heat shock protein beta-1 OS=Homo sapiens GN=HSPB1 PE=2 SV=1	17	55104	1	0.995558	GPSWDPFRDWYPHSR	_GPSWDP(hy)FRDWYPHSR_	13	27	12	14;18;24	0.001430271980301386;0.006037277509134292;0.00957504225076479;0.011489367042606584;0.01966263910644487;0.02460644663068665;0.035512288056955235;0.0397091527267774;0.04252187526027686;0.045577354872480984;0.0481526006021136;0.055437286396309016;0.05645222274937444;0.058410668736127415;0.08375230937048865;0.15033179510282604;0.1899515920446934	y1;y2;y3;y4;y5;y6;y7;y9;y10;y11;y1-NH3;y2-H2O;y3-NH3;y4-H2O;y4-NH3;y5-NH3;a2;b2;b3;b3-H2O	175.120309538908;262.15309432484;399.211655376642;496.264534600361;659.327358723821;845.409267506148;960.442457579814;1263.60018680278;1376.65424486442;1491.69624825665;158.093437400427;244.141441436098;382.182637308878;478.255390284703;479.24089995001;642.302850570036;127.087521977273;155.082470449114;242.115323575346;224.106555006272	1968908;1057917;1308819;4727356;478626.8;396220.2;138942.3;254544.1;4481131;278669.3;295946.2;82759.6;198193.8;86296.5;520867.9;112075.2;3243645;1395156;122298.6;43940	299;4496;20736;21678;26437;28141;28837;33665;34745;35248;46261;48029;49882;53404;55104;56485;58456	262		_GPSWDPFRDWYP(hy)HSR_;_GPSWDP(hy)FRDWYPHSR_;_GPSWDP(hy)FRDWYP(hy)HSR_	6.525e-149	1	0.0367647	6DV5	3.58		0
CHGB	sp|P05060|SCG1_HUMAN	P05060	460	P05060_460	P05060_460	sp	Secretogranin-1	>sp|P05060|SCG1_HUMAN Secretogranin-1 OS=Homo sapiens OX=9606 GN=CHGB PE=1 SV=2	1	300	2	0.17359	RHPQGAWK	_RHP(hy)QGAWK_	458	465	3	460	0	y1;y2;y6;y1-NH3;a2;b2;b2-NH3	147.11280960308;333.188049438372;702.35840508902;130.086240580274;266.172253103779;294.167335324853;277.140681032404	13059.7;7567.4;1978.6;11809.6;11061.7;24483.5;6328.2	300	263		_RHP(hy)QGAWK_	0.0397623	1					0
CYP17A1	sp|P05093|CP17A_HUMAN	P05093	409	P05093_409;A0A1W2PQT5_380	A0A1W2PRY0_308;A0A1W2PQ28_257;P05093_409;A0A1W2PRK7_410;A0A1W2PQT5_380	sp	Steroid 17-alpha-hydroxylase/17,20 lyase	>sp|P05093|CP17A_HUMAN Steroid 17-alpha-hydroxylase/17,20 lyase OS=Homo sapiens OX=9606 GN=CYP17A1 PE=1 SV=1;>tr|A0A1W2PQT5|A0A1W2PQT5_HUMAN Steroid 17-alpha-hydroxylase/17,20 lyase OS=Homo sapiens OX=9606 GN=CYP17A1 PE=1 SV=1;>tr|A0A1W2PRK7|A0A1W2PRK7_HUM	1	301	2	0.0779603	EWHQPDQFMPER	_EWHQP(hy)DQFMPER_	405	416	5	409	0.007100763629027164;0.04147639927552525	y1;y2;y3;y7;y1-NH3;y2-H2O;y2-NH3;y3-H2O;y3-NH3;y7-H2O;a2;b3;b3-H2O;b4;b4-H2O	175.11871217888;304.162901254517;401.213673122715;922.424810247667;158.092290697289;286.151625329316;287.135659029109;383.205910270759;384.187407463179;904.407397558496;288.135691951977;453.192799253571;435.176881413908;581.257329163649;563.243225814277	147882.9;16221.6;499961.9;13680.7;5094.3;12539.5;10521.2;14691.3;58921;11955;12876.7;78802.8;79349.6;91487.9;151724.5	301;38866	264		_EWHQP(hy)DQFMPER_	0	1					0
CYP17A1	sp|P05093|CP17A_HUMAN	P05093	368	P05093_368;A0A1W2PQT5_339	A0A1W2PRK7_368;A0A1W2PQT5_339;A0A1W2PQ28_216;A0A1W2PRY0_267;P05093_368	sp	Steroid 17-alpha-hydroxylase/17,20 lyase	>sp|P05093|CP17A_HUMAN Steroid 17-alpha-hydroxylase/17,20 lyase OS=Homo sapiens OX=9606 GN=CYP17A1 PE=1 SV=1;>tr|A0A1W2PQT5|A0A1W2PQT5_HUMAN Steroid 17-alpha-hydroxylase/17,20 lyase OS=Homo sapiens OX=9606 GN=CYP17A1 PE=1 SV=1;>tr|A0A1W2PRK7|A0A1W2PRK7_HUM	1	302	3	0	LRPVAPMLIPHK	_LRPVAP(hy)M(ox)LIPHK_	363	374	6	368	0.0030046350538945137;0.01505005155149616	y1;y2;y3;y4;y5;y7;y1-NH3;b2;b2-NH3;b4;b5;b7;b7-NH3;b8;b9	147.113033496675;284.171851654765;381.224703470306;494.308104687651;607.393201515499;867.475709103773;130.086322405724;270.192608203215;253.166116275203;466.313488100226;537.35105255058;797.434062626639;780.410854226765;910.518370023019;1023.60968368563	33052.2;68603;285495.8;25274.3;28770.6;136247.7;20714.1;44941.2;67002.6;152805.4;286754.3;102336.8;4841.9;31542.2;4596.2	302;38868	265		_LRPVAP(hy)M(ox)LIPHK_	0	1					0
COL5A2	sp|P05997|CO5A2_HUMAN	P05997	1198	A0A087WYX9_811;P05997_1198	A0A087WYX9_811;P05997_1198	sp	Collagen alpha-2(V) chain	>sp|P05997|CO5A2_HUMAN Collagen alpha-2(V) chain OS=Homo sapiens GN=COL5A2 PE=1 SV=3	49	55114	1	1.04768	EGNPGPLGPIGPPGVR	_EGNPGPLGPIGP(hy)P(hy)GVR_	1187	1202	12	1190;1198;1199	0.8717545735036937;0.8977757151437007;0.913921328854118;0.9221332111861374;0.9402447974890508;0.9408978449820596;0.9444536269013124;0.9471535903495064;0.9501535977569348;0.9612581387300312;0.9628729807720912;0.989959023022454;0.9920717792467766;0.9936217743723759;1.0;1.0;1.0;1.0;1.0;1.0;1.0;1.0;1.0;1.0;1.0;1.0;1.0;1.0;1.0;1.0;1.0;1.0;1.0;1.0;1.0;1.0;1.0;1.0;1.0;1.0;1.0;1.0;1.0;1.0;1.0;1.0;1.0;1.0…	y1;y4;y5;y6;y7;y8;y9;y10;y1-NH3;y4-NH3;y5-NH3;y6-NH3;y8(2+);b2;b2-H2O;b3;b3-H2O;b5;b5-H2O;b5-NH3;b8;b8-H2O;b8-NH3;b9;b9-H2O;b10	175.120094779003;444.257489376285;557.307460001968;614.328051002499;727.412515227881;824.469953709865;881.486797178658;994.5744036642;158.094118281618;427.23153144575;540.276797798638;597.300540657149;412.737867161634;187.072886096978;169.062341629396;301.116917906193;283.105004753242;455.190325628226;437.180243662656;438.169469555156;722.352241582262;704.336799434977;705.320647885318;819.4107531…	795669.6;1013876;2583649;4345936;729516.8;735202.4;947806.9;125990.5;82412.9;83254.8;75304.2;269779.7;110389.2;211255.2;95481.5;171327.4;565006.2;249019.5;287648.7;123048.8;968067.4;116481.4;519721.6;407308.7;48233.4;46598.2	303;662;2880;3483;3911;4502;6171;6942;7314;8031;8528;9317;9885;10555;11094;11637;12578;13143;13657;14245;16113;17557;18483;19711;20740;21684;22642;24266;25542;27175;28144;28839;30315;31144;31687;32577;33671;34747;36090;36838;37792;38372;38876;39776;40821;41702;46279;51733;55114;56498	266		_EGNP(hy)GPLGPIGP(hy)P(hy)GVR_;_EGNPGPLGPIGP(hy)P(hy)GVR_							0
COL5A2	sp|P05997|CO5A2_HUMAN	P05997	1199	A0A087WYX9_812;P05997_1199	A0A087WYX9_812;P05997_1199	sp	Collagen alpha-2(V) chain	>sp|P05997|CO5A2_HUMAN Collagen alpha-2(V) chain OS=Homo sapiens OX=9606 GN=COL5A2 PE=1 SV=3;>tr|A0A087WYX9|A0A087WYX9_HUMAN Collagen alpha-2(V) chain OS=Homo sapiens OX=9606 GN=COL5A2 PE=1 SV=1	49	18484	1	0.0989374	EGNPGPLGPIGPPGVR	_EGNPGPLGPIGP(hy)P(hy)GVR_	1187	1202	13	1190;1198;1199	0.9471535903495064;0.9626143804559646;0.9628729807720912;0.9812184926948724;1.0;1.0;1.0;1.0;1.0;1.0;1.0;1.0;1.0;1.0;1.0;1.0;1.0;1.0;1.0;1.0;1.0;1.0;1.0;1.0;1.0;1.0;1.0;1.0;1.0;1.0;1.0;1.0;1.0;1.0;1.0;1.0;1.0;1.0;1.0;1.0;1.0;1.0;1.0;1.0;1.0;1.0;1.0;1.0;1.0;1.0	y1;y3;y4;y5;y6;y12;y5-NH3;y6-NH3;y8(2+);y9(2+);y10(2+);y11(2+);b2;b2-H2O;b3;b3-H2O;b5;b5-H2O;b5-NH3	175.118839702957;331.209202250029;444.259895465384;557.313043846459;614.337893921075;1148.66192283257;540.285063201917;597.310001601893;412.735111322671;441.244990384518;497.791744468932;546.314097270663;187.071200933904;169.060869811068;301.113973266179;283.103533847168;455.18905817721;437.177559199534;438.161496885354	2696.8;346;416.5;5803.1;10626.5;3421.6;357.2;514.5;848.7;1572.7;284.4;5374.5;1514.2;1464.4;3612.7;4913.9;898;2208.3;5583.4	304;663;2881;3484;3912;4503;6172;6943;7315;8032;8529;9318;9886;10556;11095;11638;12579;13144;13658;14246;16114;17558;18484;19712;20741;21685;22643;24267;25543;27176;28145;28840;30316;31145;31688;32578;33672;34748;36091;36839;37793;38373;38877;39777;40822;41703;46280;51734;55115;56499	267		_EGNP(hy)GPLGPIGP(hy)P(hy)GVR_;_EGNPGPLGPIGP(hy)P(hy)GVR_;_EGNPGPLGPIGPP(hy)GVR_							0
COL5A2	sp|P05997|CO5A2_HUMAN	P05997	514	P05997_514	P05997_514;A0A087WYX9_127	sp	Collagen alpha-2(V) chain	>sp|P05997|CO5A2_HUMAN Collagen alpha-2(V) chain OS=Homo sapiens OX=9606 GN=COL5A2 PE=1 SV=3;>tr|A0A087WYX9|A0A087WYX9_HUMAN Collagen alpha-2(V) chain OS=Homo sapiens OX=9606 GN=COL5A2 PE=1 SV=1	38	31147	1	0.875584	GDPGTVGPPGPVGER	_GDP(hy)GTVGP(hy)P(hy)GPVGER_	507	521	8	509;514;515;517	0.015365578197888537;0.019324726949491958;0.026486068659893832;0.026901378544527628;0.02809031518084689;0.051625697747164974;0.054141656662665065;0.06930315698567814;0.07365397066920526;0.07854949761203646;0.08261392074326837;0.08379787331029281;0.10206930882853604;0.12036685040866756;0.1491466220834662;0.1945803047940099;0.1994347848367462;0.23129881779793895;0.24294207998862036;0.27457129616251…	y1;y3;y5;y6;y7;y8;y8-NH3;y8(2+);y13(2+);b5;b5-H2O;b6;b6-H2O;b7;b6(2+)	175.118648900136;361.182660415907;557.308061969647;614.324571490998;727.384415666463;840.436071472333;823.410799303634;420.713488713524;634.316321810068;444.170948375904;426.161242492369;543.240005552905;525.229834988459;600.268308286527;272.123719164442	39320.4;19233.7;12358.4;18818.4;42128.9;197351.3;15501.1;61548.8;37552.6;32267.1;31343.8;34756.6;34269.5;11779.3;85382.7	306;2887;3486;6179;6945;9325;9888;10560;11097;12056;12581;14254;16116;17567;18486;19718;20744;21688;22651;24277;26440;27181;28148;28842;30318;31147;31696;33674;36841;37795;38885;39782;40824;41713;46287;51739;55127;56503	268		_GDP(hy)GTVGP(hy)PGP(hy)VGER_;_RGPRGDP(hy)GTVGP(hy)P(hy)GPVGER_;_GDP(hy)GTVGP(hy)PGPVGER_;_GDP(hy)GTVGP(hy)P(hy)GPVGER_							0
COL5A2	sp|P05997|CO5A2_HUMAN	P05997	517	P05997_517	A0A087WYX9_130;P05997_517	sp	Collagen alpha-2(V) chain	>sp|P05997|CO5A2_HUMAN Collagen alpha-2(V) chain OS=Homo sapiens OX=9606 GN=COL5A2 PE=1 SV=3;>tr|A0A087WYX9|A0A087WYX9_HUMAN Collagen alpha-2(V) chain OS=Homo sapiens OX=9606 GN=COL5A2 PE=1 SV=1	3	308	2	0.206531	GDPGTVGPPGPVGER	_GDP(hy)GTVGP(hy)PGP(hy)VGER_	507	521	11	509;514;515;517	0.0;0.19523306890038306;0.23178127397200796	y1;y3;y1-NH3;y7(2+);y8(2+);y9(2+);a2;b2;b3;b3-H2O;b4;b5;b5-H2O;b6;b6-H2O;b6(2+);b10(2+)	175.1188186275;361.183461506349;158.092802331718;364.188526655225;420.713636702656;449.229807033084;145.06055459915;173.055792506894;286.10318333247;268.093056381526;343.123964916945;444.177918163933;426.166930328931;543.251106661677;525.238742619392;272.123811041416;434.203940722849	6491.4;2576.7;515.7;1796.7;8165.9;1520.1;336.3;805.6;2345.3;1618.2;1051.5;5808.3;4697.6;3561.3;3183;13289.6;458.6	308;12058;56505	269		_GDP(hy)GTVGP(hy)PGP(hy)VGER_							0
COL5A2	sp|P05997|CO5A2_HUMAN	P05997	1007	P05997_1007	P05997_1007;A0A087WYX9_620	sp	Collagen alpha-2(V) chain	>sp|P05997|CO5A2_HUMAN Collagen alpha-2(V) chain OS=Homo sapiens OX=9606 GN=COL5A2 PE=1 SV=3;>tr|A0A087WYX9|A0A087WYX9_HUMAN Collagen alpha-2(V) chain OS=Homo sapiens OX=9606 GN=COL5A2 PE=1 SV=1	42	6206	1	0.360451	GMPGLPGPAGTPGK	_GMP(hy)GLP(hy)GP(hy)AGTP(hy)GK_	1005	1018	3	1007;1010;1012;1016	1.0;1.0;1.0;1.0;1.0;1.0;1.0;1.0;1.0;1.0;1.0;1.0;1.0;1.0;1.0;1.0;1.0;1.0;1.0;1.0;1.0;1.0;1.0;1.0;1.0;1.0;1.0;1.0;1.0;1.0;1.0;1.0;1.0;1.0;1.0;1.0;1.0;1.0;1.0;1.0;1.0;1.0	y1;y2;y3;y4;y5;y7;y8;y9;y10;y11;y12;y1-NH3;y7-H2O;y9-H2O;y12-H2O;y7(2+);y9(2+);y10(2+);y12(2+);a2;b2;b3;b4;b5	147.112705501634;204.133911331043;317.18141881268;418.22972228991;475.250282180126;659.33462437727;716.355509577895;829.403259479644;942.490614138164;999.510062115947;1112.55556391723;130.086209272877;641.322751640211;811.392581009506;1094.53029190013;330.17062064112;415.205571915271;471.746965423826;556.782058016473;161.074137671931;189.068972571023;302.114300042711;359.137395609942;472.22175331…	28358.3;13585.3;140123.2;13884.6;12004;46029;34489;437083.1;12152.1;20179.3;48455.4;13766.2;5248.1;61986.2;6038.7;5839.8;51849.9;14440.6;30231.8;33926.1;9250.7;9637.7;14253.1;12565.5	309;2893;3489;3925;4507;5414;6206;6948;8538;10570;11102;12064;12591;13162;13666;14267;16125;17579;18492;19743;20761;21711;22662;24290;25556;27196;28163;28857;30326;31151;31711;32590;33682;36097;36847;38901;39797;40844;46317;51761;55157;56523	270		_GMP(hy)GLP(hy)GP(hy)AGTP(hy)GK_;_GM(ox)P(hy)GLP(hy)GP(hy)AGTP(hy)GK_;_GMP(hy)GLP(hy)GP(hy)AGTPGK_;_GM(ox)P(hy)GLP(hy)GPAGTP(hy)GK_;_GMP(hy)GLP(hy)GPAGTP(hy)GK_							0
[truncated: 14,171 more rows]

## Sheet: (B) Site_Increase_per_Sample
Supplemental Table S2 The list of non-redundant Hyp sites collected in HypDB and its related statistics.
(B) Relationship between non-overlapping hydroxyproline sites and number of samples collected from various tissues and celllines
number_of_samples	number_of_sites
0	0
1	2180
2	3345
3	4335
4	5311
5	5948
6	6557
7	6953
8	7325
9	7692
10	8036
11	8359
12	8599
13	8839
14	9074
15	9275
16	9459
17	9643
18	9818
19	9991
20	10162
21	10318
22	10472
23	10625
24	10777
25	10928
26	11075
27	11214
28	11344
29	11472
30	11598
31	11716
32	11833
33	11935
34	12037
35	12138
36	12236
37	12333
38	12429
39	12525
40	12619
41	12713
42	12805
43	12897
44	12986
45	13070
46	13154
47	13234
48	13310
49	13384
50	13456
51	13526
52	13595
53	13659
54	13720
55	13779
56	13837
57	13895
58	13951
59	14006
60	14061
61	14116
62	14168
63	14219
64	14270
65	14320
66	14370
67	14419
68	14466
69	14512
70	14556
71	14599
72	14640
73	14679
74	14717
75	14755
76	14790
77	14824
78	14858
79	14892
80	14925
81	14958
82	14990
83	15021
84	15052
85	15083
86	15114
87	15144
88	15174
89	15203
90	15228
91	15251
92	15272
93	15292
94	15308
95	15322
96	15335
97	15344
98	15353
99	15356
100	15359
101	15361

## Sheet: (C) RSA_of_Hyp_and_Non_Hyp
Supplemental Table S2 The list of non-redundant Hyp sites collected in HypDB and its related statistics.
(C) Relative solvent accessbility of hydroxyproline and non-hyp prolines on proteins with hydroxyproline sites
protein	position	RSA	Hyp_site_or_not	bestpdbid
O00264	69	0.580882	0	4X8Y
O00264	75	0.0808824	0	4X8Y
O00264	87	0.742647	0	4X8Y
O00264	109	0.602941	0	4X8Y
O00264	112	0.602941	0	4X8Y
O00264	177	0.639706	0	4X8Y
P02452	485	0.551471	0	5CVA
[truncated: 12,767 more rows]

## Sheet: (D) Hyp_Interaction_Test
Supplemental Table S2 The list of non-redundant Hyp sites collected in HypDB and its related statistics.
[truncated: 10,002 more rows]
