# Supplementary material for: HypDB: A functionally annotated web-based database of the proline hydroxylation proteome
Source: PLoS Biol. 2022 Aug 26;20(8):e3001757. doi: 10.1371/journal.pbio.3001757 (PMC9455854; doi:10.1371/journal.pbio.3001757)
Supplement: S3 Table — (XLSX) [file pbio.3001757.s014.xlsx]

## Sheet: Index
Supplementary Table S3 Hydroxyproline proteins that act as enzyme that catalyze other PTMs and interact with proline hydroxylases.
Index	Contents
A	Hydroxyproline proteins and sites that act as kinases
B	Hydroxyproline proteins and sites that act as phosphatase
C	Hydroxyproline proteins and sites that act as E3 ligases
D	Hydroxyproline proteins and sites that act as deubiquitinase
E	Features of kinases with proline hydroxylation sites
F	Features of Hydroxyproline proteins that interact with proline hydroxylase EGLN1
G	Features of Hydroxyproline proteins that interact with proline hydroxylase P4HA2

## Sheet: (A) Hyp_as_Kinase
Supplementary Table S3 Hydroxyproline proteins that act as enzyme that catalyze other PTMs and interact with proline hydroxylases.
(A) Hydroxyproline proteins and sites that act as kinases
genename	protein_id	position	protein_name	fasta_header	credit_class	credit_score
PGK1	sp|P00558|PGK1_HUMAN	71	Phosphoglycerate kinase 1	>sp|P00558|PGK1_HUMAN Phosphoglycerate kinase 1 OS=Homo sapiens OX=9606 GN=PGK1 PE=1 SV=3	1	0.523787
PDXK	sp|O00764|PDXK_HUMAN	284	Pyridoxal kinase	>sp|O00764|PDXK_HUMAN Pyridoxal kinase OS=Homo sapiens GN=PDXK PE=1 SV=1;>tr|F2Z2Y4|F2Z2Y4_HUMAN Pyridoxal kinase OS=Homo sapiens GN=PDXK PE=2 SV=1	1	0.580187
BRD4	sp|O60885|BRD4_HUMAN	536	Bromodomain-containing protein 4	>sp|O60885|BRD4_HUMAN Bromodomain-containing protein 4 OS=Homo sapiens GN=BRD4 PE=1 SV=2;>tr|M0QZD9|M0QZD9_HUMAN Bromodomain-containing protein 4 (Fragment) OS=Homo sapiens GN=BRD4 PE=2 SV=1	1	0.632127
KHK	sp|P50053|KHK_HUMAN	248	Ketohexokinase	>sp|P50053|KHK_HUMAN Ketohexokinase OS=Homo sapiens OX=9606 GN=KHK PE=1 SV=2	1	0.0294422
TRIM28	sp|Q13263|TIF1B_HUMAN	422	Transcription intermediary factor 1-beta	>sp|Q13263|TIF1B_HUMAN Transcription intermediary factor 1-beta OS=Homo sapiens OX=9606 GN=TRIM28 PE=1 SV=5;>tr|M0R0K9|M0R0K9_HUMAN Transcription intermediary factor 1-beta (Fragment) OS=Homo sapiens OX=9606 GN=TRIM28 PE=1 SV=1	1	0.898027
PGK1	sp|P00558|PGK1_HUMAN	339	Phosphoglycerate kinase 1	>sp|P00558|PGK1_HUMAN Phosphoglycerate kinase 1 OS=Homo sapiens OX=9606 GN=PGK1 PE=1 SV=3	1	0.252207
PGK1	sp|P00558|PGK1_HUMAN	67	Phosphoglycerate kinase 1	>sp|P00558|PGK1_HUMAN Phosphoglycerate kinase 1 OS=Homo sapiens OX=9606 GN=PGK1 PE=1 SV=3	1	0.0667932
PGK1	sp|P00558|PGK1_HUMAN	308	Phosphoglycerate kinase 1	>sp|P00558|PGK1_HUMAN Phosphoglycerate kinase 1 OS=Homo sapiens OX=9606 GN=PGK1 PE=1 SV=3	1	0.123938
PRKDC	sp|P78527|PRKDC_HUMAN	957	DNA-dependent protein kinase catalytic subunit	>sp|P78527|PRKDC_HUMAN DNA-dependent protein kinase catalytic subunit OS=Homo sapiens OX=9606 GN=PRKDC PE=1 SV=3	1	0.570471
FYN	sp|P06241|FYN_HUMAN	303	Tyrosine-protein kinase Fyn	>sp|P06241|FYN_HUMAN Tyrosine-protein kinase Fyn OS=Homo sapiens OX=9606 GN=FYN PE=1 SV=3	1	0.107764
TRIM28	sp|Q13263|TIF1B_HUMAN	382	Transcription intermediary factor 1-beta	>sp|Q13263|TIF1B_HUMAN Transcription intermediary factor 1-beta OS=Homo sapiens OX=9606 GN=TRIM28 PE=1 SV=5;>tr|M0R0K9|M0R0K9_HUMAN Transcription intermediary factor 1-beta (Fragment) OS=Homo sapiens OX=9606 GN=TRIM28 PE=1 SV=1	1	0.235821
BMPR2	sp|Q13873|BMPR2_HUMAN	670	Bone morphogenetic protein receptor type-2	>sp|Q13873|BMPR2_HUMAN Bone morphogenetic protein receptor type-2 OS=Homo sapiens OX=9606 GN=BMPR2 PE=1 SV=2	1	0.0111919
PFKM	sp|P08237|PFKAM_HUMAN	411	ATP-dependent 6-phosphofructokinase, muscle type	>sp|P08237|PFKAM_HUMAN ATP-dependent 6-phosphofructokinase, muscle type OS=Homo sapiens OX=9606 GN=PFKM PE=1 SV=2;>tr|A0A2R8Y891|A0A2R8Y891_HUMAN ATP-dependent 6-phosphofructokinase OS=Homo sapiens OX=9606 GN=PFKM PE=1 SV=1;>tr|F8VZI0|F8VZI0_HUMAN ATP-depe	1	1.3148
PGK1	sp|P00558|PGK1_HUMAN	28	Phosphoglycerate kinase 1	>sp|P00558|PGK1_HUMAN Phosphoglycerate kinase 1 OS=Homo sapiens OX=9606 GN=PGK1 PE=1 SV=3	1	0.278563
LTBP4	tr|A0A0C4DH07|A0A0C4DH07_HUMAN	1032	Isoform of Q8N2S1, Latent-transforming growth factor beta-binding protein 4	>tr|A0A0C4DH07|A0A0C4DH07_HUMAN Latent-transforming growth factor beta-binding protein 4 OS=Homo sapiens OX=9606 GN=LTBP4 PE=1 SV=1;>sp|Q8N2S1|LTBP4_HUMAN Latent-transforming growth factor beta-binding protein 4 OS=Homo sapiens OX=9606 GN=LTBP4 PE=1 SV=2;>	1	0.161102
PFKM	sp|P08237|PFKAM_HUMAN	705	ATP-dependent 6-phosphofructokinase, muscle type	>sp|P08237|PFKAM_HUMAN ATP-dependent 6-phosphofructokinase, muscle type OS=Homo sapiens OX=9606 GN=PFKM PE=1 SV=2;>tr|A0A2R8Y891|A0A2R8Y891_HUMAN ATP-dependent 6-phosphofructokinase OS=Homo sapiens OX=9606 GN=PFKM PE=1 SV=1;>tr|F8VZI0|F8VZI0_HUMAN ATP-depe	1	0.448319
DCLK1	tr|Q5VZY9|Q5VZY9_HUMAN	335	Isoform of O15075, Serine/threonine-protein kinase DCLK1	>tr|Q5VZY9|Q5VZY9_HUMAN Serine/threonine-protein kinase DCLK1 OS=Homo sapiens OX=9606 GN=DCLK1 PE=1 SV=1;>sp|O15075|DCLK1_HUMAN Serine/threonine-protein kinase DCLK1 OS=Homo sapiens OX=9606 GN=DCLK1 PE=1 SV=2	1	0.0905883
LATS1	sp|O95835|LATS1_HUMAN	250	Serine/threonine-protein kinase LATS1	>sp|O95835|LATS1_HUMAN Serine/threonine-protein kinase LATS1 OS=Homo sapiens OX=9606 GN=LATS1 PE=1 SV=1	1	0.190611
TTN	sp|Q8WZ42|TITIN_HUMAN	29859	Titin	>sp|Q8WZ42|TITIN_HUMAN Titin OS=Homo sapiens OX=9606 GN=TTN PE=1 SV=4;>tr|A0A0A0MTS7|A0A0A0MTS7_HUMAN Titin OS=Homo sapiens OX=9606 GN=TTN PE=1 SV=1;>tr|A0A0A0MRA3|A0A0A0MRA3_HUMAN Titin OS=Homo sapiens OX=9606 GN=TTN PE=1 SV=1	1	0.109308
AK8	sp|Q96MA6|KAD8_HUMAN	409	Adenylate kinase 8	>sp|Q96MA6|KAD8_HUMAN Adenylate kinase 8 OS=Homo sapiens OX=9606 GN=AK8 PE=1 SV=1	1	0.351466
NRBP2	sp|Q9NSY0|NRBP2_HUMAN	4	Nuclear receptor-binding protein 2	>sp|Q9NSY0|NRBP2_HUMAN Nuclear receptor-binding protein 2 OS=Homo sapiens OX=9606 GN=NRBP2 PE=1 SV=2	1	0.356976
GALK1	sp|P51570|GALK1_HUMAN	362	Galactokinase	>sp|P51570|GALK1_HUMAN Galactokinase OS=Homo sapiens OX=9606 GN=GALK1 PE=1 SV=1;>tr|K7EII7|K7EII7_HUMAN Galactokinase (Fragment) OS=Homo sapiens OX=9606 GN=GALK1 PE=1 SV=1	1	0.447352
MAPK4	tr|B4DEW2|B4DEW2_HUMAN	311	Isoform of P31152, Mitogen-activated protein kinase	>tr|B4DEW2|B4DEW2_HUMAN Mitogen-activated protein kinase 4 OS=Homo sapiens OX=9606 GN=MAPK4 PE=1 SV=1;>sp|P31152|MK04_HUMAN Mitogen-activated protein kinase 4 OS=Homo sapiens OX=9606 GN=MAPK4 PE=1 SV=2	1	0.0162716
LYN	sp|P07948|LYN_HUMAN	279	Tyrosine-protein kinase Lyn	>sp|P07948|LYN_HUMAN Tyrosine-protein kinase Lyn OS=Homo sapiens OX=9606 GN=LYN PE=1 SV=3	1	0.142479
PRPS2	sp|P11908|PRPS2_HUMAN	90	Ribose-phosphate pyrophosphokinase 2	>sp|P11908|PRPS2_HUMAN Ribose-phosphate pyrophosphokinase 2 OS=Homo sapiens OX=9606 GN=PRPS2 PE=1 SV=2;>tr|D3YTJ7|D3YTJ7_HUMAN Ribose-phosphate pyrophosphokinase 2 OS=Homo sapiens OX=9606 GN=PRPS2 PE=1 SV=1;>tr|A6NMS2|A6NMS2_HUMAN Ribose-phosphate pyrophos	1	0.0304951
DGKQ	sp|P52824|DGKQ_HUMAN	39	Diacylglycerol kinase theta	>sp|P52824|DGKQ_HUMAN Diacylglycerol kinase theta OS=Homo sapiens OX=9606 GN=DGKQ PE=1 SV=2	1	2.03248
PRKACA	sp|P17612|KAPCA_HUMAN	34	cAMP-dependent protein kinase catalytic subunit alpha	>sp|P17612|KAPCA_HUMAN cAMP-dependent protein kinase catalytic subunit alpha OS=Homo sapiens GN=PRKACA PE=1 SV=2;>tr|Q15136|Q15136_HUMAN Protein kinase A-alpha (Fragment) OS=Homo sapiens GN=KIN27 PE=2 SV=1	1	0.708138
MYLK	sp|Q15746|MYLK_HUMAN	1266	Myosin light chain kinase, smooth muscle	>sp|Q15746|MYLK_HUMAN Myosin light chain kinase, smooth muscle OS=Homo sapiens GN=MYLK PE=1 SV=4;>tr|D6R9C2|D6R9C2_HUMAN Myosin light chain kinase, smooth muscle (Fragment) OS=Homo sapiens GN=MYLK PE=2 SV=1	1	0.0657311
MYLK	sp|Q15746|MYLK_HUMAN	1838	Myosin light chain kinase, smooth muscle	>sp|Q15746|MYLK_HUMAN Myosin light chain kinase, smooth muscle OS=Homo sapiens GN=MYLK PE=1 SV=4	1	0.0866761
PRKCB	sp|P05771|KPCB_HUMAN	221	Protein kinase C beta type	>sp|P05771|KPCB_HUMAN Protein kinase C beta type OS=Homo sapiens OX=9606 GN=PRKCB PE=1 SV=4;>tr|I3L1Z0|I3L1Z0_HUMAN Protein kinase C beta type (Fragment) OS=Homo sapiens OX=9606 GN=PRKCB PE=1 SV=1	1	0.0482208
PFKP	sp|Q01813|PFKAP_HUMAN	421	ATP-dependent 6-phosphofructokinase, platelet type	>sp|Q01813|PFKAP_HUMAN ATP-dependent 6-phosphofructokinase, platelet type OS=Homo sapiens OX=9606 GN=PFKP PE=1 SV=2;>tr|B1APP6|B1APP6_HUMAN ATP-dependent 6-phosphofructokinase, platelet type (Fragment) OS=Homo sapiens OX=9606 GN=PFKP PE=1 SV=1	1	0.0518258
TRIM28	sp|Q13263|TIF1B_HUMAN	385	Transcription intermediary factor 1-beta	>sp|Q13263|TIF1B_HUMAN Transcription intermediary factor 1-beta OS=Homo sapiens OX=9606 GN=TRIM28 PE=1 SV=5;>tr|M0R0K9|M0R0K9_HUMAN Transcription intermediary factor 1-beta (Fragment) OS=Homo sapiens OX=9606 GN=TRIM28 PE=1 SV=1	1	0.154743
LATS1	sp|O95835|LATS1_HUMAN	256	Serine/threonine-protein kinase LATS1	>sp|O95835|LATS1_HUMAN Serine/threonine-protein kinase LATS1 OS=Homo sapiens OX=9606 GN=LATS1 PE=1 SV=1	1	1.85847
STK32C	sp|Q86UX6|ST32C_HUMAN	21	Serine/threonine-protein kinase 32C	>sp|Q86UX6|ST32C_HUMAN Serine/threonine-protein kinase 32C OS=Homo sapiens OX=9606 GN=STK32C PE=1 SV=1	1	0.349389
LTBP4	tr|A0A0C4DH07|A0A0C4DH07_HUMAN	1106	Isoform of Q8N2S1, Latent-transforming growth factor beta-binding protein 4	>tr|A0A0C4DH07|A0A0C4DH07_HUMAN Latent-transforming growth factor beta-binding protein 4 OS=Homo sapiens OX=9606 GN=LTBP4 PE=1 SV=1;>sp|Q8N2S1|LTBP4_HUMAN Latent-transforming growth factor beta-binding protein 4 OS=Homo sapiens OX=9606 GN=LTBP4 PE=1 SV=2;>	1	0.891207
TTN	sp|Q8WZ42|TITIN_HUMAN	25735	Titin	>sp|Q8WZ42|TITIN_HUMAN Titin OS=Homo sapiens OX=9606 GN=TTN PE=1 SV=4;>tr|A0A0A0MTS7|A0A0A0MTS7_HUMAN Titin OS=Homo sapiens OX=9606 GN=TTN PE=1 SV=1;>tr|A0A0A0MRA3|A0A0A0MRA3_HUMAN Titin OS=Homo sapiens OX=9606 GN=TTN PE=1 SV=1	1	0.168906
CKB	sp|P12277|KCRB_HUMAN	102	Creatine kinase B-type	>sp|P12277|KCRB_HUMAN Creatine kinase B-type OS=Homo sapiens OX=9606 GN=CKB PE=1 SV=1;>tr|G3V4N7|G3V4N7_HUMAN Creatine kinase B-type (Fragment) OS=Homo sapiens OX=9606 GN=CKB PE=1 SV=1;>tr|G3V461|G3V461_HUMAN Creatine kinase B-type (Fragment) OS=Homo sapie	1	0.170299
PHKA2	sp|P46019|KPB2_HUMAN	856	Phosphorylase b kinase regulatory subunit alpha, liver isoform	>sp|P46019|KPB2_HUMAN Phosphorylase b kinase regulatory subunit alpha, liver isoform OS=Homo sapiens OX=9606 GN=PHKA2 PE=1 SV=1	1	2.1804
MAP3K20	sp|Q9NYL2|M3K20_HUMAN	692	Mitogen-activated protein kinase kinase kinase 20	>sp|Q9NYL2|M3K20_HUMAN Mitogen-activated protein kinase kinase kinase 20 OS=Homo sapiens OX=9606 GN=MAP3K20 PE=1 SV=3	1	0.0792115
PKM	sp|P14618|KPYM_HUMAN	477	Pyruvate kinase PKM	>sp|P14618|KPYM_HUMAN Pyruvate kinase PKM OS=Homo sapiens OX=9606 GN=PKM PE=1 SV=4;>tr|B4DNK4|B4DNK4_HUMAN Pyruvate kinase OS=Homo sapiens OX=9606 GN=PKM PE=1 SV=1	1	0.0937537
CSNK2B	sp|P67870|CSK2B_HUMAN	118	Casein kinase II subunit beta	>sp|P67870|CSK2B_HUMAN Casein kinase II subunit beta OS=Homo sapiens OX=9606 GN=CSNK2B PE=1 SV=1;>tr|Q5SRQ3|Q5SRQ3_HUMAN Casein kinase II subunit beta OS=Homo sapiens OX=9606 GN=CSNK2B PE=1 SV=1;>tr|Q5SRQ6|Q5SRQ6_HUMAN Casein kinase II subunit beta OS=Homo	1	0.103762
TTN	sp|Q8WZ42|TITIN_HUMAN	26714	Titin	>sp|Q8WZ42|TITIN_HUMAN Titin OS=Homo sapiens OX=9606 GN=TTN PE=1 SV=4;>tr|A0A0A0MTS7|A0A0A0MTS7_HUMAN Titin OS=Homo sapiens OX=9606 GN=TTN PE=1 SV=1;>tr|A0A0A0MRA3|A0A0A0MRA3_HUMAN Titin OS=Homo sapiens OX=9606 GN=TTN PE=1 SV=1	1	0.177968
TTN	sp|Q8WZ42|TITIN_HUMAN	4289	Titin	>sp|Q8WZ42|TITIN_HUMAN Titin OS=Homo sapiens OX=9606 GN=TTN PE=1 SV=4;>tr|A0A0A0MTS7|A0A0A0MTS7_HUMAN Titin OS=Homo sapiens OX=9606 GN=TTN PE=1 SV=1;>tr|A0A0A0MRA3|A0A0A0MRA3_HUMAN Titin OS=Homo sapiens OX=9606 GN=TTN PE=1 SV=1	1	0.212997
MYLK	sp|Q15746|MYLK_HUMAN	1836	Myosin light chain kinase, smooth muscle	>sp|Q15746|MYLK_HUMAN Myosin light chain kinase, smooth muscle OS=Homo sapiens OX=9606 GN=MYLK PE=1 SV=4	1	0.421425
TTN	sp|Q8WZ42|TITIN_HUMAN	18285	Titin	>sp|Q8WZ42|TITIN_HUMAN Titin OS=Homo sapiens OX=9606 GN=TTN PE=1 SV=4;>tr|A0A0A0MTS7|A0A0A0MTS7_HUMAN Titin OS=Homo sapiens OX=9606 GN=TTN PE=1 SV=1;>tr|A0A0A0MRA3|A0A0A0MRA3_HUMAN Titin OS=Homo sapiens OX=9606 GN=TTN PE=1 SV=1	1	0.0722617
PAPSS1	sp|O43252|PAPS1_HUMAN	524	Bifunctional 3'-phosphoadenosine 5'-phosphosulfate synthase 1	>sp|O43252|PAPS1_HUMAN Bifunctional 3'-phosphoadenosine 5'-phosphosulfate synthase 1 OS=Homo sapiens GN=PAPSS1 PE=1 SV=2	1	0.0326666
CPNE3	sp|O75131|CPNE3_HUMAN	189	Copine-3	>sp|O75131|CPNE3_HUMAN Copine-3 OS=Homo sapiens GN=CPNE3 PE=1 SV=1;>tr|E5RG68|E5RG68_HUMAN Copine-3 (Fragment) OS=Homo sapiens GN=CPNE3 PE=2 SV=1;>tr|H0YB26|H0YB26_HUMAN Copine-3 (Fragment) OS=Homo sapiens GN=CPNE3 PE=4 SV=1	1	0.0643803
LATS1	sp|O95835|LATS1_HUMAN	571	Serine/threonine-protein kinase LATS1	>sp|O95835|LATS1_HUMAN Serine/threonine-protein kinase LATS1 OS=Homo sapiens GN=LATS1 PE=1 SV=1	1	0.125629
LATS1	sp|O95835|LATS1_HUMAN	572	Serine/threonine-protein kinase LATS1	>sp|O95835|LATS1_HUMAN Serine/threonine-protein kinase LATS1 OS=Homo sapiens GN=LATS1 PE=1 SV=1	1	2.68135
CDK1	sp|P06493|CDK1_HUMAN	229	Cyclin-dependent kinase 1	>sp|P06493|CDK1_HUMAN Cyclin-dependent kinase 1 OS=Homo sapiens GN=CDK1 PE=1 SV=3	1	0.324409
BCR	sp|P11274|BCR_HUMAN	107	Breakpoint cluster region protein	>sp|P11274|BCR_HUMAN Breakpoint cluster region protein OS=Homo sapiens GN=BCR PE=1 SV=2;>tr|A9UF05|A9UF05_HUMAN BCR/ABL fusion protein isoform Y3 OS=Homo sapiens GN=BCR/ABL fusion PE=2 SV=1	1	0.0793029
BCR	sp|P11274|BCR_HUMAN	108	Breakpoint cluster region protein	>sp|P11274|BCR_HUMAN Breakpoint cluster region protein OS=Homo sapiens GN=BCR PE=1 SV=2;>tr|A9UF05|A9UF05_HUMAN BCR/ABL fusion protein isoform Y3 OS=Homo sapiens GN=BCR/ABL fusion PE=2 SV=1	1	0.0793029
CKB	sp|P12277|KCRB_HUMAN	123	Creatine kinase B-type	>sp|P12277|KCRB_HUMAN Creatine kinase B-type OS=Homo sapiens GN=CKB PE=1 SV=1;>tr|G3V4N7|G3V4N7_HUMAN Creatine kinase B-type (Fragment) OS=Homo sapiens GN=CKB PE=2 SV=1;>tr|G3V461|G3V461_HUMAN Creatine kinase B-type (Fragment) OS=Homo sapiens GN=CKB PE=2 S	1	0.252996
CSNK1A1	sp|P48729|KC1A_HUMAN	55	Casein kinase I isoform alpha	>sp|P48729|KC1A_HUMAN Casein kinase I isoform alpha OS=Homo sapiens GN=CSNK1A1 PE=1 SV=2;>tr|E5RG27|E5RG27_HUMAN Casein kinase I isoform alpha OS=Homo sapiens GN=CSNK1A1 PE=2 SV=1;>tr|D6RGE5|D6RGE5_HUMAN Casein kinase I isoform alpha OS=Homo sapiens GN=CSN	1	0.0113439
PRKDC	sp|P78527|PRKDC_HUMAN	3175	DNA-dependent protein kinase catalytic subunit	>sp|P78527|PRKDC_HUMAN DNA-dependent protein kinase catalytic subunit OS=Homo sapiens GN=PRKDC PE=1 SV=3;>tr|E7EUY0|E7EUY0_HUMAN DNA-dependent protein kinase catalytic subunit OS=Homo sapiens GN=PRKDC PE=2 SV=1	1	0.169416
TGFBR3L	sp|H3BV60|TGR3L_HUMAN	241	Transforming growth factor-beta receptor type 3-like protein	>sp|H3BV60|TGR3L_HUMAN Transforming growth factor-beta receptor type 3-like protein OS=Homo sapiens GN=TGFBR3L PE=2 SV=1	1	0.102057
TGFBR3L	sp|H3BV60|TGR3L_HUMAN	243	Transforming growth factor-beta receptor type 3-like protein	>sp|H3BV60|TGR3L_HUMAN Transforming growth factor-beta receptor type 3-like protein OS=Homo sapiens GN=TGFBR3L PE=2 SV=1	1	0.0366308
TGFBR3L	sp|H3BV60|TGR3L_HUMAN	244	Transforming growth factor-beta receptor type 3-like protein	>sp|H3BV60|TGR3L_HUMAN Transforming growth factor-beta receptor type 3-like protein OS=Homo sapiens GN=TGFBR3L PE=2 SV=1	1	0.0366308
PAPSS2	sp|O95340|PAPS2_HUMAN	514	Bifunctional 3'-phosphoadenosine 5'-phosphosulfate synthase 2	>sp|O95340|PAPS2_HUMAN Bifunctional 3'-phosphoadenosine 5'-phosphosulfate synthase 2 OS=Homo sapiens GN=PAPSS2 PE=1 SV=2;>tr|E7ER89|E7ER89_HUMAN Sulfate adenylyltransferase OS=Homo sapiens GN=PAPSS2 PE=2 SV=2	1	0.127491
TRIM28	sp|Q13263|TIF1B_HUMAN	546	Transcription intermediary factor 1-beta	>sp|Q13263|TIF1B_HUMAN Transcription intermediary factor 1-beta OS=Homo sapiens GN=TRIM28 PE=1 SV=5;>tr|M0R0K9|M0R0K9_HUMAN Transcription intermediary factor 1-beta (Fragment) OS=Homo sapiens GN=TRIM28 PE=2 SV=1	1	0.127775
GAK	sp|O14976|GAK_HUMAN	1251	Cyclin-G-associated kinase	>sp|O14976|GAK_HUMAN Cyclin-G-associated kinase OS=Homo sapiens GN=GAK PE=1 SV=2;>tr|E9PGR2|E9PGR2_HUMAN Cyclin-G-associated kinase OS=Homo sapiens GN=GAK PE=2 SV=1;>tr|H0Y8H5|H0Y8H5_HUMAN Cyclin-G-associated kinase (Fragment) OS=Homo sapiens GN=GAK PE=4 S	1	0.134493
CKB	sp|P12277|KCRB_HUMAN	15	Creatine kinase B-type	>sp|P12277|KCRB_HUMAN Creatine kinase B-type OS=Homo sapiens GN=CKB PE=1 SV=1;>tr|G3V4N7|G3V4N7_HUMAN Creatine kinase B-type (Fragment) OS=Homo sapiens GN=CKB PE=2 SV=1	1	0.849906
PFKL	sp|P17858|K6PL_HUMAN	721	ATP-dependent 6-phosphofructokinase, liver type	>sp|P17858|K6PL_HUMAN 6-phosphofructokinase, liver type OS=Homo sapiens GN=PFKL PE=1 SV=6	1	0.442896
AK2	tr|F8W1A4|F8W1A4_HUMAN	196	Isoform of P54819, Adenylate kinase 2, mitochondrial	>tr|F8W1A4|F8W1A4_HUMAN Adenylate kinase 2, mitochondrial OS=Homo sapiens GN=AK2 PE=2 SV=1;>sp|P54819|KAD2_HUMAN Adenylate kinase 2, mitochondrial OS=Homo sapiens GN=AK2 PE=1 SV=2;>tr|F8VY04|F8VY04_HUMAN Adenylate kinase 2, mitochondrial OS=Homo sapiens GN	1	0.338254
SGK2	sp|Q9HBY8|SGK2_HUMAN	166	Serine/threonine-protein kinase Sgk2	>sp|Q9HBY8|SGK2_HUMAN Serine/threonine-protein kinase Sgk2 OS=Homo sapiens GN=SGK2 PE=1 SV=1;>tr|F2Z3C8|F2Z3C8_HUMAN Serine/threonine-protein kinase Sgk2 OS=Homo sapiens GN=SGK2 PE=2 SV=1;>tr|Q5H8Y5|Q5H8Y5_HUMAN Serine/threonine-protein kinase Sgk2 (Fragme	1	1.22602
CKMT1B	sp|P12532|KCRU_HUMAN	69	Creatine kinase U-type, mitochondrial	>sp|P12532|KCRU_HUMAN Creatine kinase U-type, mitochondrial OS=Homo sapiens GN=CKMT1A PE=1 SV=1;>tr|F8WCN3|F8WCN3_HUMAN Creatine kinase U-type, mitochondrial OS=Homo sapiens GN=CKMT1B PE=2 SV=1;>tr|C9JSQ1|C9JSQ1_HUMAN Creatine kinase U-type, mitochondrial	1	0.517207
CDK13	sp|Q14004|CDK13_HUMAN	1224	Cyclin-dependent kinase 13	>sp|Q14004|CDK13_HUMAN Cyclin-dependent kinase 13 OS=Homo sapiens GN=CDK13 PE=1 SV=2	1	0.210756
PIP4K2C	sp|Q8TBX8|PI42C_HUMAN	405	Phosphatidylinositol 5-phosphate 4-kinase type-2 gamma	>sp|Q8TBX8|PI42C_HUMAN Phosphatidylinositol 5-phosphate 4-kinase type-2 gamma OS=Homo sapiens GN=PIP4K2C PE=1 SV=3	1	0.114871
PRKDC	sp|P78527|PRKDC_HUMAN	1070	DNA-dependent protein kinase catalytic subunit	>sp|P78527|PRKDC_HUMAN DNA-dependent protein kinase catalytic subunit OS=Homo sapiens GN=PRKDC PE=1 SV=3;>tr|E7EUY0|E7EUY0_HUMAN DNA-dependent protein kinase catalytic subunit OS=Homo sapiens GN=PRKDC PE=2 SV=1	1	0.518537
ROCK1	sp|Q13464|ROCK1_HUMAN	354	Rho-associated protein kinase 1	>sp|Q13464|ROCK1_HUMAN Rho-associated protein kinase 1 OS=Homo sapiens GN=ROCK1 PE=1 SV=1	1	0.1422
TESK1	sp|Q15569|TESK1_HUMAN	458	Dual specificity testis-specific protein kinase 1	>sp|Q15569|TESK1_HUMAN Dual specificity testis-specific protein kinase 1 OS=Homo sapiens GN=TESK1 PE=1 SV=2	1	0.344855
PGK1	sp|P00558|PGK1_HUMAN	207	Phosphoglycerate kinase 1	>sp|P00558|PGK1_HUMAN Phosphoglycerate kinase 1 OS=Homo sapiens GN=PGK1 PE=1 SV=3;>tr|B7Z7A9|B7Z7A9_HUMAN Phosphoglycerate kinase OS=Homo sapiens GN=PGK1 PE=2 SV=1	1	0.187334
CKMT1B	sp|P12532|KCRU_HUMAN	49	Creatine kinase U-type, mitochondrial	>sp|P12532|KCRU_HUMAN Creatine kinase U-type, mitochondrial OS=Homo sapiens GN=CKMT1A PE=1 SV=1;>tr|F8WCN3|F8WCN3_HUMAN Creatine kinase U-type, mitochondrial OS=Homo sapiens GN=CKMT1B PE=2 SV=1;>tr|C9JSQ1|C9JSQ1_HUMAN Creatine kinase U-type, mitochondrial	1	0.417979
PRKCA	sp|P17252|KPCA_HUMAN	289	Protein kinase C alpha type	>sp|P17252|KPCA_HUMAN Protein kinase C alpha type OS=Homo sapiens GN=PRKCA PE=1 SV=4;>tr|J3KRN5|J3KRN5_HUMAN Protein kinase C alpha type OS=Homo sapiens GN=PRKCA PE=2 SV=1	1	0.144294
NEK7	sp|Q8TDX7|NEK7_HUMAN	24	Serine/threonine-protein kinase Nek7	>sp|Q8TDX7|NEK7_HUMAN Serine/threonine-protein kinase Nek7 OS=Homo sapiens GN=NEK7 PE=1 SV=1;>tr|F8WAG2|F8WAG2_HUMAN Serine/threonine-protein kinase Nek7 (Fragment) OS=Homo sapiens GN=NEK7 PE=2 SV=1;>tr|F5H3U7|F5H3U7_HUMAN Serine/threonine-protein kinase N	1	0.339847
CKB	sp|P12277|KCRB_HUMAN	36	Creatine kinase B-type	>sp|P12277|KCRB_HUMAN Creatine kinase B-type OS=Homo sapiens GN=CKB PE=1 SV=1;>tr|G3V4N7|G3V4N7_HUMAN Creatine kinase B-type (Fragment) OS=Homo sapiens GN=CKB PE=2 SV=1;>tr|G3V461|G3V461_HUMAN Creatine kinase B-type (Fragment) OS=Homo sapiens GN=CKB PE=2 S	1	0.390136
WNK2	tr|F8W9F9|F8W9F9_HUMAN	507	Isoform of Q9Y3S1, Non-specific serine/threonine protein kinase	>tr|F8W9F9|F8W9F9_HUMAN Serine/threonine-protein kinase WNK2 OS=Homo sapiens GN=WNK2 PE=2 SV=1;>tr|H0Y7T5|H0Y7T5_HUMAN Serine/threonine-protein kinase WNK2 (Fragment) OS=Homo sapiens GN=WNK2 PE=4 SV=1;>sp|Q9Y3S1|WNK2_HUMAN Serine/threonine-protein kinase W	1	0.300036
BAZ1B	sp|Q9UIG0|BAZ1B_HUMAN	1448	Tyrosine-protein kinase BAZ1B	>sp|Q9UIG0|BAZ1B_HUMAN Tyrosine-protein kinase BAZ1B OS=Homo sapiens GN=BAZ1B PE=1 SV=2	1	0.22519
ALK	sp|Q9UM73|ALK_HUMAN	32	ALK tyrosine kinase receptor	>sp|Q9UM73|ALK_HUMAN ALK tyrosine kinase receptor OS=Homo sapiens GN=ALK PE=1 SV=3;>tr|E7EPW7|E7EPW7_HUMAN ALK tyrosine kinase receptor OS=Homo sapiens GN=ALK PE=2 SV=1	1	0.756404
ALK	sp|Q9UM73|ALK_HUMAN	115	ALK tyrosine kinase receptor	>sp|Q9UM73|ALK_HUMAN ALK tyrosine kinase receptor OS=Homo sapiens GN=ALK PE=1 SV=3;>tr|E7EPW7|E7EPW7_HUMAN ALK tyrosine kinase receptor OS=Homo sapiens GN=ALK PE=2 SV=1	1	0.397548
TLK1	sp|Q9UKI8|TLK1_HUMAN	171	Serine/threonine-protein kinase tousled-like 1	>sp|Q9UKI8|TLK1_HUMAN Serine/threonine-protein kinase tousled-like 1 OS=Homo sapiens GN=TLK1 PE=1 SV=2;>tr|B3KRP1|B3KRP1_HUMAN Serine/threonine-protein kinase tousled-like 1 OS=Homo sapiens GN=TLK1 PE=2 SV=1;>tr|C9JWT6|C9JWT6_HUMAN Serine/threonine-protein	1	0.483875
BRD4	sp|O60885|BRD4_HUMAN	531	Bromodomain-containing protein 4	>sp|O60885|BRD4_HUMAN Bromodomain-containing protein 4 OS=Homo sapiens OX=9606 GN=BRD4 PE=1 SV=2;>tr|M0QZD9|M0QZD9_HUMAN Bromodomain-containing protein 4 (Fragment) OS=Homo sapiens OX=9606 GN=BRD4 PE=1 SV=1	2	0.25929
MAPK1	sp|P28482|MK01_HUMAN	11	Mitogen-activated protein kinase 1	>sp|P28482|MK01_HUMAN Mitogen-activated protein kinase 1 OS=Homo sapiens OX=9606 GN=MAPK1 PE=1 SV=3	2	0.0403193
MAP2K3	sp|P46734|MP2K3_HUMAN	9	Dual specificity mitogen-activated protein kinase kinase 3	>sp|P46734|MP2K3_HUMAN Dual specificity mitogen-activated protein kinase kinase 3 OS=Homo sapiens OX=9606 GN=MAP2K3 PE=1 SV=2;>tr|J3QR49|J3QR49_HUMAN Dual-specificity mitogen-activated protein kinase kinase 3 OS=Homo sapiens OX=9606 GN=MAP2K3 PE=1 SV=1;>tr	2	0.230311
KHK	sp|P50053|KHK_HUMAN	246	Ketohexokinase	>sp|P50053|KHK_HUMAN Ketohexokinase OS=Homo sapiens OX=9606 GN=KHK PE=1 SV=2	2	0.0147211
KHK	sp|P50053|KHK_HUMAN	247	Ketohexokinase	>sp|P50053|KHK_HUMAN Ketohexokinase OS=Homo sapiens OX=9606 GN=KHK PE=1 SV=2	2	0.0294422
CAMK2D	tr|D6R938|D6R938_HUMAN	234	Isoform of Q13557, Calcium/calmodulin-dependent protein kinase	>tr|A0A2Q3DQE3|A0A2Q3DQE3_HUMAN Calcium/calmodulin-dependent protein kinase (CaM kinase) II gamma, isoform CRA_d OS=Homo sapiens OX=9606 GN=CAMK2G PE=1 SV=1;>sp|Q13555|KCC2G_HUMAN Calcium/calmodulin-dependent protein kinase type II subunit gamma OS=Homo sa	2	0.0312521
CAMK2D	tr|D6R938|D6R938_HUMAN	236	Isoform of Q13557, Calcium/calmodulin-dependent protein kinase	>tr|A0A2Q3DQE3|A0A2Q3DQE3_HUMAN Calcium/calmodulin-dependent protein kinase (CaM kinase) II gamma, isoform CRA_d OS=Homo sapiens OX=9606 GN=CAMK2G PE=1 SV=1;>sp|Q13555|KCC2G_HUMAN Calcium/calmodulin-dependent protein kinase type II subunit gamma OS=Homo sa	2	0.0625042
ALPK3	sp|Q96L96|ALPK3_HUMAN	100	Alpha-protein kinase 3	>sp|Q96L96|ALPK3_HUMAN Alpha-protein kinase 3 OS=Homo sapiens OX=9606 GN=ALPK3 PE=1 SV=2	2	0.127145
ALPK3	sp|Q96L96|ALPK3_HUMAN	102	Alpha-protein kinase 3	>sp|Q96L96|ALPK3_HUMAN Alpha-protein kinase 3 OS=Homo sapiens OX=9606 GN=ALPK3 PE=1 SV=2	2	0.0423816
CDK12	sp|Q9NYV4|CDK12_HUMAN	505	Cyclin-dependent kinase 12	>sp|Q9NYV4|CDK12_HUMAN Cyclin-dependent kinase 12 OS=Homo sapiens OX=9606 GN=CDK12 PE=1 SV=2;>tr|J3QSD7|J3QSD7_HUMAN Cyclin-dependent kinase 12 (Fragment) OS=Homo sapiens OX=9606 GN=CDK12 PE=1 SV=1	2	0.17815
PGK1	sp|P00558|PGK1_HUMAN	102	Phosphoglycerate kinase 1	>sp|P00558|PGK1_HUMAN Phosphoglycerate kinase 1 OS=Homo sapiens OX=9606 GN=PGK1 PE=1 SV=3	2	0.60946
PKM	sp|P14618|KPYM_HUMAN	517	Pyruvate kinase PKM	>sp|P14618|KPYM_HUMAN Pyruvate kinase PKM OS=Homo sapiens OX=9606 GN=PKM PE=1 SV=4;>tr|B4DNK4|B4DNK4_HUMAN Pyruvate kinase OS=Homo sapiens OX=9606 GN=PKM PE=1 SV=1	2	0.0286278
TTN	tr|A0A0A0MRA3|A0A0A0MRA3_HUMAN	26358	Isoform of Q8WZ42, Titin	>tr|A0A0A0MRA3|A0A0A0MRA3_HUMAN Titin OS=Homo sapiens OX=9606 GN=TTN PE=1 SV=1;>sp|Q8WZ42|TITIN_HUMAN Titin OS=Homo sapiens OX=9606 GN=TTN PE=1 SV=4;>tr|A0A0A0MTS7|A0A0A0MTS7_HUMAN Titin OS=Homo sapiens OX=9606 GN=TTN PE=1 SV=1	2	0.312934
TTN	tr|A0A0A0MRA3|A0A0A0MRA3_HUMAN	26359	Isoform of Q8WZ42, Titin	>tr|A0A0A0MRA3|A0A0A0MRA3_HUMAN Titin OS=Homo sapiens OX=9606 GN=TTN PE=1 SV=1;>sp|Q8WZ42|TITIN_HUMAN Titin OS=Homo sapiens OX=9606 GN=TTN PE=1 SV=4;>tr|A0A0A0MTS7|A0A0A0MTS7_HUMAN Titin OS=Homo sapiens OX=9606 GN=TTN PE=1 SV=1	2	0.250347
DYRK2	sp|Q92630|DYRK2_HUMAN	542	Dual specificity tyrosine-phosphorylation-regulated kinase 2	>sp|Q92630|DYRK2_HUMAN Dual specificity tyrosine-phosphorylation-regulated kinase 2 OS=Homo sapiens OX=9606 GN=DYRK2 PE=1 SV=3	2	0.577103
DYRK2	sp|Q92630|DYRK2_HUMAN	543	Dual specificity tyrosine-phosphorylation-regulated kinase 2	>sp|Q92630|DYRK2_HUMAN Dual specificity tyrosine-phosphorylation-regulated kinase 2 OS=Homo sapiens OX=9606 GN=DYRK2 PE=1 SV=3	2	0.769471
CDK12	sp|Q9NYV4|CDK12_HUMAN	335	Cyclin-dependent kinase 12	>sp|Q9NYV4|CDK12_HUMAN Cyclin-dependent kinase 12 OS=Homo sapiens OX=9606 GN=CDK12 PE=1 SV=2;>tr|J3QSD7|J3QSD7_HUMAN Cyclin-dependent kinase 12 (Fragment) OS=Homo sapiens OX=9606 GN=CDK12 PE=1 SV=1	2	0.251781
GRK2	sp|P25098|ARBK1_HUMAN	347	Beta-adrenergic receptor kinase 1	>sp|P25098|ARBK1_HUMAN Beta-adrenergic receptor kinase 1 OS=Homo sapiens OX=9606 GN=GRK2 PE=1 SV=2;>tr|E9PRV7|E9PRV7_HUMAN G protein-coupled receptor kinase OS=Homo sapiens OX=9606 GN=GRK2 PE=1 SV=1;>sp|P35626|ARBK2_HUMAN Beta-adrenergic receptor kinase 2	2	0.469483
LATS1	sp|O95835|LATS1_HUMAN	248	Serine/threonine-protein kinase LATS1	>sp|O95835|LATS1_HUMAN Serine/threonine-protein kinase LATS1 OS=Homo sapiens OX=9606 GN=LATS1 PE=1 SV=1	2	0.64061
LATS1	sp|O95835|LATS1_HUMAN	249	Serine/threonine-protein kinase LATS1	>sp|O95835|LATS1_HUMAN Serine/threonine-protein kinase LATS1 OS=Homo sapiens OX=9606 GN=LATS1 PE=1 SV=1	2	0.512488
TTN	tr|A0A0A0MTS7|A0A0A0MTS7_HUMAN	12976	Isoform of Q8WZ42, Titin	>tr|A0A0A0MTS7|A0A0A0MTS7_HUMAN Titin OS=Homo sapiens OX=9606 GN=TTN PE=1 SV=1	2	0.627526
EFEMP1	sp|Q12805|FBLN3_HUMAN	313	EGF-containing fibulin-like extracellular matrix protein 1	>sp|Q12805|FBLN3_HUMAN EGF-containing fibulin-like extracellular matrix protein 1 OS=Homo sapiens OX=9606 GN=EFEMP1 PE=1 SV=2;>tr|A0A0U1RQV3|A0A0U1RQV3_HUMAN EGF-containing fibulin-like extracellular matrix protein 1 (Fragment) OS=Homo sapiens OX=9606 GN=E	2	0.897127
AK1	sp|P00568|KAD1_HUMAN	122	Adenylate kinase isoenzyme 1	>sp|P00568|KAD1_HUMAN Adenylate kinase isoenzyme 1 OS=Homo sapiens GN=AK1 PE=1 SV=3;>tr|Q5T9B7|Q5T9B7_HUMAN Adenylate kinase isoenzyme 1 OS=Homo sapiens GN=AK1 PE=2 SV=1;>tr|H0Y4J6|H0Y4J6_HUMAN Adenylate kinase isoenzyme 1 (Fragment) OS=Homo sapiens GN=AK1	2	0.0359888
CAMK2D	tr|D6R938|D6R938_HUMAN	257	Isoform of Q13557, Calcium/calmodulin-dependent protein kinase	>tr|D6R938|D6R938_HUMAN Calcium/calmodulin-dependent protein kinase (CaM kinase) II delta, isoform CRA_e OS=Homo sapiens OX=9606 GN=CAMK2D PE=1 SV=1;>sp|Q13557|KCC2D_HUMAN Calcium/calmodulin-dependent protein kinase type II subunit delta OS=Homo sapiens OX	2	0.0368668
PGK1	sp|P00558|PGK1_HUMAN	182	Phosphoglycerate kinase 1	>sp|P00558|PGK1_HUMAN Phosphoglycerate kinase 1 OS=Homo sapiens GN=PGK1 PE=1 SV=3;>tr|B7Z7A9|B7Z7A9_HUMAN Phosphoglycerate kinase OS=Homo sapiens GN=PGK1 PE=2 SV=1	2	0.381058
CKB	sp|P12277|KCRB_HUMAN	378	Creatine kinase B-type	>sp|P12277|KCRB_HUMAN Creatine kinase B-type OS=Homo sapiens OX=9606 GN=CKB PE=1 SV=1;>tr|H0YJG0|H0YJG0_HUMAN Creatine kinase B-type (Fragment) OS=Homo sapiens OX=9606 GN=CKB PE=1 SV=1	2	0.0123922
CAMK2A	sp|Q9UQM7|KCC2A_HUMAN	235	Calcium/calmodulin-dependent protein kinase type II subunit alpha	>sp|Q13554|KCC2B_HUMAN Calcium/calmodulin-dependent protein kinase type II subunit beta OS=Homo sapiens OX=9606 GN=CAMK2B PE=1 SV=3;>tr|H7BXS4|H7BXS4_HUMAN Calcium/calmodulin-dependent protein kinase type II subunit beta OS=Homo sapiens OX=9606 GN=CAMK2B P	2	0.0897877
TTN	tr|A0A0A0MRA3|A0A0A0MRA3_HUMAN	4673	Isoform of Q8WZ42, Titin	>tr|A0A0A0MRA3|A0A0A0MRA3_HUMAN Titin OS=Homo sapiens OX=9606 GN=TTN PE=1 SV=1;>sp|Q8WZ42|TITIN_HUMAN Titin OS=Homo sapiens OX=9606 GN=TTN PE=1 SV=4;>tr|A0A0A0MTS7|A0A0A0MTS7_HUMAN Titin OS=Homo sapiens OX=9606 GN=TTN PE=1 SV=1;>tr|H7C1P9|H7C1P9_HUMAN Titi	2	0.0413322
PGK1	sp|P00558|PGK1_HUMAN	111	Phosphoglycerate kinase 1	>sp|P00558|PGK1_HUMAN Phosphoglycerate kinase 1 OS=Homo sapiens OX=9606 GN=PGK1 PE=1 SV=3	2	0.00832546
PKN3	sp|Q6P5Z2|PKN3_HUMAN	490	Serine/threonine-protein kinase N3	>sp|Q6P5Z2|PKN3_HUMAN Serine/threonine-protein kinase N3 OS=Homo sapiens OX=9606 GN=PKN3 PE=1 SV=1	2	0.658579
CKMT2	sp|P17540|KCRS_HUMAN	318	Creatine kinase S-type, mitochondrial	>sp|P17540|KCRS_HUMAN Creatine kinase S-type, mitochondrial OS=Homo sapiens OX=9606 GN=CKMT2 PE=1 SV=2;>sp|P12532|KCRU_HUMAN Creatine kinase U-type, mitochondrial OS=Homo sapiens OX=9606 GN=CKMT1A PE=1 SV=1	2	0.351864
TTN	sp|Q8WZ42|TITIN_HUMAN	27600	Titin	>sp|Q8WZ42|TITIN_HUMAN Titin OS=Homo sapiens OX=9606 GN=TTN PE=1 SV=4;>tr|A0A0A0MTS7|A0A0A0MTS7_HUMAN Titin OS=Homo sapiens OX=9606 GN=TTN PE=1 SV=1;>tr|A0A0A0MRA3|A0A0A0MRA3_HUMAN Titin OS=Homo sapiens OX=9606 GN=TTN PE=1 SV=1	2	0.1814
DCLK1	tr|Q5VZY9|Q5VZY9_HUMAN	333	Isoform of O15075, Serine/threonine-protein kinase DCLK1	>tr|Q5VZY9|Q5VZY9_HUMAN Serine/threonine-protein kinase DCLK1 OS=Homo sapiens OX=9606 GN=DCLK1 PE=1 SV=1;>sp|O15075|DCLK1_HUMAN Serine/threonine-protein kinase DCLK1 OS=Homo sapiens OX=9606 GN=DCLK1 PE=1 SV=2	2	0.719094
DCLK1	tr|Q5VZY9|Q5VZY9_HUMAN	338	Isoform of O15075, Serine/threonine-protein kinase DCLK1	>tr|Q5VZY9|Q5VZY9_HUMAN Serine/threonine-protein kinase DCLK1 OS=Homo sapiens OX=9606 GN=DCLK1 PE=1 SV=1;>sp|O15075|DCLK1_HUMAN Serine/threonine-protein kinase DCLK1 OS=Homo sapiens OX=9606 GN=DCLK1 PE=1 SV=2	2	0.425883
CKM	sp|P06732|KCRM_HUMAN	378	Creatine kinase M-type	>sp|P06732|KCRM_HUMAN Creatine kinase M-type OS=Homo sapiens OX=9606 GN=CKM PE=1 SV=2	2	0.0283373
TTN	sp|Q8WZ42|TITIN_HUMAN	8822	Titin	>sp|Q8WZ42|TITIN_HUMAN Titin OS=Homo sapiens OX=9606 GN=TTN PE=1 SV=4;>tr|A0A0A0MTS7|A0A0A0MTS7_HUMAN Titin OS=Homo sapiens OX=9606 GN=TTN PE=1 SV=1	2	0.0252175
TTN	sp|Q8WZ42|TITIN_HUMAN	8823	Titin	>sp|Q8WZ42|TITIN_HUMAN Titin OS=Homo sapiens OX=9606 GN=TTN PE=1 SV=4;>tr|A0A0A0MTS7|A0A0A0MTS7_HUMAN Titin OS=Homo sapiens OX=9606 GN=TTN PE=1 SV=1	2	0.030261
TTN	sp|Q8WZ42|TITIN_HUMAN	10533	Titin	>sp|Q8WZ42|TITIN_HUMAN Titin OS=Homo sapiens OX=9606 GN=TTN PE=1 SV=4;>tr|A0A0A0MTS7|A0A0A0MTS7_HUMAN Titin OS=Homo sapiens OX=9606 GN=TTN PE=1 SV=1	2	0.982841
TTN	sp|Q8WZ42|TITIN_HUMAN	28180	Titin	>sp|Q8WZ42|TITIN_HUMAN Titin OS=Homo sapiens OX=9606 GN=TTN PE=1 SV=4;>tr|A0A0A0MTS7|A0A0A0MTS7_HUMAN Titin OS=Homo sapiens OX=9606 GN=TTN PE=1 SV=1;>tr|A0A0A0MRA3|A0A0A0MRA3_HUMAN Titin OS=Homo sapiens OX=9606 GN=TTN PE=1 SV=1	2	0.443121
OBSCN	sp|Q5VST9|OBSCN_HUMAN	7008	Obscurin	>sp|Q5VST9|OBSCN_HUMAN Obscurin OS=Homo sapiens OX=9606 GN=OBSCN PE=1 SV=3;>tr|A6NGQ3|A6NGQ3_HUMAN Obscurin OS=Homo sapiens OX=9606 GN=OBSCN PE=1 SV=5;>tr|A0A1B0GTS2|A0A1B0GTS2_HUMAN Obscurin (Fragment) OS=Homo sapiens OX=9606 GN=OBSCN PE=1 SV=1	2	0.406682
TTN	sp|Q8WZ42|TITIN_HUMAN	13943	Titin	>sp|Q8WZ42|TITIN_HUMAN Titin OS=Homo sapiens OX=9606 GN=TTN PE=1 SV=4;>tr|A0A0A0MTS7|A0A0A0MTS7_HUMAN Titin OS=Homo sapiens OX=9606 GN=TTN PE=1 SV=1;>tr|A0A0A0MRA3|A0A0A0MRA3_HUMAN Titin OS=Homo sapiens OX=9606 GN=TTN PE=1 SV=1	2	0.0906239
AXL	sp|P30530|UFO_HUMAN	228	Tyrosine-protein kinase receptor UFO	>sp|P30530|UFO_HUMAN Tyrosine-protein kinase receptor UFO OS=Homo sapiens OX=9606 GN=AXL PE=1 SV=4	2	0.854885
NRBP2	sp|Q9NSY0|NRBP2_HUMAN	6	Nuclear receptor-binding protein 2	>sp|Q9NSY0|NRBP2_HUMAN Nuclear receptor-binding protein 2 OS=Homo sapiens OX=9606 GN=NRBP2 PE=1 SV=2	2	0.630748
TTN	tr|A0A0A0MTS7|A0A0A0MTS7_HUMAN	18211	Isoform of Q8WZ42, Titin	>tr|A0A0A0MTS7|A0A0A0MTS7_HUMAN Titin OS=Homo sapiens OX=9606 GN=TTN PE=1 SV=1;>sp|Q8WZ42|TITIN_HUMAN Titin OS=Homo sapiens OX=9606 GN=TTN PE=1 SV=4;>tr|A0A0A0MRA3|A0A0A0MRA3_HUMAN Titin OS=Homo sapiens OX=9606 GN=TTN PE=1 SV=1	2	0.750992
CDK12	sp|Q9NYV4|CDK12_HUMAN	346	Cyclin-dependent kinase 12	>sp|Q9NYV4|CDK12_HUMAN Cyclin-dependent kinase 12 OS=Homo sapiens OX=9606 GN=CDK12 PE=1 SV=2	2	0.366627
PAK4	sp|O96013|PAK4_HUMAN	107	Serine/threonine-protein kinase PAK 4	>sp|O96013|PAK4_HUMAN Serine/threonine-protein kinase PAK 4 OS=Homo sapiens OX=9606 GN=PAK4 PE=1 SV=1;>tr|M0R2X4|M0R2X4_HUMAN Serine/threonine-protein kinase PAK 4 (Fragment) OS=Homo sapiens OX=9606 GN=PAK4 PE=1 SV=1	2	0.333178
PAK4	sp|O96013|PAK4_HUMAN	108	Serine/threonine-protein kinase PAK 4	>sp|O96013|PAK4_HUMAN Serine/threonine-protein kinase PAK 4 OS=Homo sapiens OX=9606 GN=PAK4 PE=1 SV=1;>tr|M0R2X4|M0R2X4_HUMAN Serine/threonine-protein kinase PAK 4 (Fragment) OS=Homo sapiens OX=9606 GN=PAK4 PE=1 SV=1	2	0.666356
MAPK4	tr|B4DEW2|B4DEW2_HUMAN	312	Isoform of P31152, Mitogen-activated protein kinase	>tr|B4DEW2|B4DEW2_HUMAN Mitogen-activated protein kinase 4 OS=Homo sapiens OX=9606 GN=MAPK4 PE=1 SV=1;>sp|P31152|MK04_HUMAN Mitogen-activated protein kinase 4 OS=Homo sapiens OX=9606 GN=MAPK4 PE=1 SV=2	2	0.592586
PRKDC	sp|P78527|PRKDC_HUMAN	3345	DNA-dependent protein kinase catalytic subunit	>sp|P78527|PRKDC_HUMAN DNA-dependent protein kinase catalytic subunit OS=Homo sapiens OX=9606 GN=PRKDC PE=1 SV=3	2	1.0124
DGKQ	sp|P52824|DGKQ_HUMAN	41	Diacylglycerol kinase theta	>sp|P52824|DGKQ_HUMAN Diacylglycerol kinase theta OS=Homo sapiens OX=9606 GN=DGKQ PE=1 SV=2	2	0.0388257
DGKQ	sp|P52824|DGKQ_HUMAN	43	Diacylglycerol kinase theta	>sp|P52824|DGKQ_HUMAN Diacylglycerol kinase theta OS=Homo sapiens OX=9606 GN=DGKQ PE=1 SV=2	2	0.0499188
DGKQ	sp|P52824|DGKQ_HUMAN	45	Diacylglycerol kinase theta	>sp|P52824|DGKQ_HUMAN Diacylglycerol kinase theta OS=Homo sapiens OX=9606 GN=DGKQ PE=1 SV=2	2	0.048177
CCNK	sp|O75909|CCNK_HUMAN	325	Cyclin-K	>sp|O75909|CCNK_HUMAN Cyclin-K OS=Homo sapiens OX=9606 GN=CCNK PE=1 SV=2;>tr|G3V5E1|G3V5E1_HUMAN Cyclin-K OS=Homo sapiens OX=9606 GN=CCNK PE=1 SV=1	2	0.300882
CCNK	sp|O75909|CCNK_HUMAN	327	Cyclin-K	>sp|O75909|CCNK_HUMAN Cyclin-K OS=Homo sapiens OX=9606 GN=CCNK PE=1 SV=2;>tr|G3V5E1|G3V5E1_HUMAN Cyclin-K OS=Homo sapiens OX=9606 GN=CCNK PE=1 SV=1	2	0.150441
CCNK	sp|O75909|CCNK_HUMAN	330	Cyclin-K	>sp|O75909|CCNK_HUMAN Cyclin-K OS=Homo sapiens OX=9606 GN=CCNK PE=1 SV=2;>tr|G3V5E1|G3V5E1_HUMAN Cyclin-K OS=Homo sapiens OX=9606 GN=CCNK PE=1 SV=1	2	0.0859663
CDK3	sp|Q00526|CDK3_HUMAN	45	Cyclin-dependent kinase 3	>sp|Q00526|CDK3_HUMAN Cyclin-dependent kinase 3 OS=Homo sapiens OX=9606 GN=CDK3 PE=1 SV=1;>tr|K7ELV5|K7ELV5_HUMAN Cyclin-dependent kinase 3 (Fragment) OS=Homo sapiens OX=9606 GN=CDK3 PE=1 SV=8	2	0.118701
PRKACB	sp|P22694|KAPCB_HUMAN	34	cAMP-dependent protein kinase catalytic subunit beta	>sp|P22694|KAPCB_HUMAN cAMP-dependent protein kinase catalytic subunit beta OS=Homo sapiens OX=9606 GN=PRKACB PE=1 SV=2;>tr|A0A0A0MS54|A0A0A0MS54_HUMAN cAMP-dependent protein kinase catalytic subunit beta OS=Homo sapiens OX=9606 GN=PRKACB PE=1 SV=1;>tr|B1A	2	0.0712355
HJV	sp|Q6ZVN8|RGMC_HUMAN	130	Hemojuvelin	>sp|Q6ZVN8|RGMC_HUMAN Hemojuvelin OS=Homo sapiens OX=9606 GN=HJV PE=1 SV=1	2	0.845375
SPEG	sp|Q15772|SPEG_HUMAN	2645	Striated muscle preferentially expressed protein kinase	>sp|Q15772|SPEG_HUMAN Striated muscle preferentially expressed protein kinase OS=Homo sapiens OX=9606 GN=SPEG PE=1 SV=4	2	0.994236
RPS6KC1	tr|F6RJM5|F6RJM5_HUMAN	152	Isoform of Q96S38, Non-specific serine/threonine protein kinase	>tr|F6RJM5|F6RJM5_HUMAN Ribosomal protein S6 kinase delta-1 OS=Homo sapiens OX=9606 GN=RPS6KC1 PE=1 SV=1;>sp|Q96S38|KS6C1_HUMAN Ribosomal protein S6 kinase delta-1 OS=Homo sapiens OX=9606 GN=RPS6KC1 PE=1 SV=2	2	0.0155508
PKM	sp|P14618|KPYM_HUMAN	102	Pyruvate kinase PKM	>sp|P14618|KPYM_HUMAN Pyruvate kinase PKM OS=Homo sapiens GN=PKM PE=1 SV=4;>tr|H3BTN5|H3BTN5_HUMAN Pyruvate kinase (Fragment) OS=Homo sapiens GN=PKM PE=2 SV=1;>tr|H3BQ34|H3BQ34_HUMAN Pyruvate kinase OS=Homo sapiens GN=PKM PE=2 SV=1;>tr|H3BUW1|H3BUW1_HUMAN	2	0.0918952
N4BP2	sp|Q86UW6|N4BP2_HUMAN	335	NEDD4-binding protein 2	>sp|Q86UW6|N4BP2_HUMAN NEDD4-binding protein 2 OS=Homo sapiens OX=9606 GN=N4BP2 PE=1 SV=2	2	0.567461
LATS1	sp|O95835|LATS1_HUMAN	247	Serine/threonine-protein kinase LATS1	>sp|O95835|LATS1_HUMAN Serine/threonine-protein kinase LATS1 OS=Homo sapiens OX=9606 GN=LATS1 PE=1 SV=1	2	0.231459
PKM	sp|P14618|KPYM_HUMAN	107	Pyruvate kinase PKM	>sp|P14618|KPYM_HUMAN Pyruvate kinase PKM OS=Homo sapiens GN=PKM PE=1 SV=4;>tr|H3BTN5|H3BTN5_HUMAN Pyruvate kinase (Fragment) OS=Homo sapiens GN=PKM PE=2 SV=1;>tr|H3BQ34|H3BQ34_HUMAN Pyruvate kinase OS=Homo sapiens GN=PKM PE=2 SV=1;>tr|H3BUW1|H3BUW1_HUMAN	2	0.428678
MAPK1	sp|P28482|MK01_HUMAN	176	Mitogen-activated protein kinase 1	>sp|P28482|MK01_HUMAN Mitogen-activated protein kinase 1 OS=Homo sapiens GN=MAPK1 PE=1 SV=3	2	0.10398
ABL1	sp|P00519|ABL1_HUMAN	669	Tyrosine-protein kinase ABL1	>sp|P00519|ABL1_HUMAN Tyrosine-protein kinase ABL1 OS=Homo sapiens OX=9606 GN=ABL1 PE=1 SV=4	2	0.199938
TTBK2	tr|Q8IWY7|Q8IWY7_HUMAN	1539	Isoform of Q6IQ55, Tau-tubulin kinase	>tr|Q8IWY7|Q8IWY7_HUMAN Tau-tubulin kinase 2 OS=Homo sapiens OX=9606 GN=TTBK2 PE=1 SV=1;>sp|Q6IQ55|TTBK2_HUMAN Tau-tubulin kinase 2 OS=Homo sapiens OX=9606 GN=TTBK2 PE=1 SV=2	2	1.73493
TTBK2	tr|Q8IWY7|Q8IWY7_HUMAN	1546	Isoform of Q6IQ55, Tau-tubulin kinase	>tr|Q8IWY7|Q8IWY7_HUMAN Tau-tubulin kinase 2 OS=Homo sapiens OX=9606 GN=TTBK2 PE=1 SV=1;>sp|Q6IQ55|TTBK2_HUMAN Tau-tubulin kinase 2 OS=Homo sapiens OX=9606 GN=TTBK2 PE=1 SV=2	2	0.00504443
PGK2	sp|P07205|PGK2_HUMAN	309	Phosphoglycerate kinase 2	>sp|P07205|PGK2_HUMAN Phosphoglycerate kinase 2 OS=Homo sapiens OX=9606 GN=PGK2 PE=1 SV=3	2	0.187542
TTN	sp|Q8WZ42|TITIN_HUMAN	25731	Titin	>sp|Q8WZ42|TITIN_HUMAN Titin OS=Homo sapiens OX=9606 GN=TTN PE=1 SV=4;>tr|A0A0A0MTS7|A0A0A0MTS7_HUMAN Titin OS=Homo sapiens OX=9606 GN=TTN PE=1 SV=1;>tr|A0A0A0MRA3|A0A0A0MRA3_HUMAN Titin OS=Homo sapiens OX=9606 GN=TTN PE=1 SV=1	2	0.351814
TTN	sp|Q8WZ42|TITIN_HUMAN	25732	Titin	>sp|Q8WZ42|TITIN_HUMAN Titin OS=Homo sapiens OX=9606 GN=TTN PE=1 SV=4;>tr|A0A0A0MTS7|A0A0A0MTS7_HUMAN Titin OS=Homo sapiens OX=9606 GN=TTN PE=1 SV=1;>tr|A0A0A0MRA3|A0A0A0MRA3_HUMAN Titin OS=Homo sapiens OX=9606 GN=TTN PE=1 SV=1	2	0.439768
DCLK3	sp|Q9C098|DCLK3_HUMAN	325	Serine/threonine-protein kinase DCLK3	>sp|Q9C098|DCLK3_HUMAN Serine/threonine-protein kinase DCLK3 OS=Homo sapiens OX=9606 GN=DCLK3 PE=2 SV=2;>tr|A0A1B0GTZ4|A0A1B0GTZ4_HUMAN Serine/threonine-protein kinase DCLK3 OS=Homo sapiens OX=9606 GN=DCLK3 PE=4 SV=1	2	0.878099
PHKA2	sp|P46019|KPB2_HUMAN	857	Phosphorylase b kinase regulatory subunit alpha, liver isoform	>sp|P46019|KPB2_HUMAN Phosphorylase b kinase regulatory subunit alpha, liver isoform OS=Homo sapiens OX=9606 GN=PHKA2 PE=1 SV=1	2	0.721045
MAP3K2	sp|Q9Y2U5|M3K2_HUMAN	605	Mitogen-activated protein kinase kinase kinase 2	>sp|Q9Y2U5|M3K2_HUMAN Mitogen-activated protein kinase kinase kinase 2 OS=Homo sapiens OX=9606 GN=MAP3K2 PE=1 SV=2	2	0.460374
GALK1	sp|P51570|GALK1_HUMAN	181	Galactokinase	>sp|P51570|GALK1_HUMAN Galactokinase OS=Homo sapiens OX=9606 GN=GALK1 PE=1 SV=1	2	0.573573
STK38	sp|Q15208|STK38_HUMAN	8	Serine/threonine-protein kinase 38	>sp|Q15208|STK38_HUMAN Serine/threonine-protein kinase 38 OS=Homo sapiens OX=9606 GN=STK38 PE=1 SV=1	2	0.167105
HKDC1	sp|Q2TB90|HKDC1_HUMAN	57	Hexokinase HKDC1	>sp|Q2TB90|HKDC1_HUMAN Putative hexokinase HKDC1 OS=Homo sapiens OX=9606 GN=HKDC1 PE=1 SV=3	2	0.33593
LTBP4	tr|A0A0C4DH07|A0A0C4DH07_HUMAN	1199	Isoform of Q8N2S1, Latent-transforming growth factor beta-binding protein 4	>tr|A0A0C4DH07|A0A0C4DH07_HUMAN Latent-transforming growth factor beta-binding protein 4 OS=Homo sapiens OX=9606 GN=LTBP4 PE=1 SV=1;>sp|Q8N2S1|LTBP4_HUMAN Latent-transforming growth factor beta-binding protein 4 OS=Homo sapiens OX=9606 GN=LTBP4 PE=1 SV=2;>	2	0.272266
PKM	sp|P14618|KPYM_HUMAN	53	Pyruvate kinase PKM	>sp|P14618|KPYM_HUMAN Pyruvate kinase PKM OS=Homo sapiens OX=9606 GN=PKM PE=1 SV=4;>tr|B4DNK4|B4DNK4_HUMAN Pyruvate kinase OS=Homo sapiens OX=9606 GN=PKM PE=1 SV=1;>tr|H3BQ34|H3BQ34_HUMAN Pyruvate kinase OS=Homo sapiens OX=9606 GN=PKM PE=1 SV=1;>tr|H3BT25|	2	0.165192
HK1	sp|P19367|HXK1_HUMAN	363	Hexokinase-1	>sp|P19367|HXK1_HUMAN Hexokinase-1 OS=Homo sapiens OX=9606 GN=HK1 PE=1 SV=3	2	0.90003
TRIM28	sp|Q13263|TIF1B_HUMAN	216	Transcription intermediary factor 1-beta	>sp|Q13263|TIF1B_HUMAN Transcription intermediary factor 1-beta OS=Homo sapiens OX=9606 GN=TRIM28 PE=1 SV=5;>tr|M0R2I3|M0R2I3_HUMAN Transcription intermediary factor 1-beta (Fragment) OS=Homo sapiens OX=9606 GN=TRIM28 PE=1 SV=1;>tr|M0R3C0|M0R3C0_HUMAN Tran	2	0.289215
TTN	sp|Q8WZ42|TITIN_HUMAN	21256	Titin	>sp|Q8WZ42|TITIN_HUMAN Titin OS=Homo sapiens OX=9606 GN=TTN PE=1 SV=4;>tr|A0A0A0MTS7|A0A0A0MTS7_HUMAN Titin OS=Homo sapiens OX=9606 GN=TTN PE=1 SV=1;>tr|A0A0A0MRA3|A0A0A0MRA3_HUMAN Titin OS=Homo sapiens OX=9606 GN=TTN PE=1 SV=1	2	0.241564
TTN	sp|Q8WZ42|TITIN_HUMAN	10762	Titin	>sp|Q8WZ42|TITIN_HUMAN Titin OS=Homo sapiens OX=9606 GN=TTN PE=1 SV=4;>tr|A0A0A0MTS7|A0A0A0MTS7_HUMAN Titin OS=Homo sapiens OX=9606 GN=TTN PE=1 SV=1	2	0.449152
TTN	sp|Q8WZ42|TITIN_HUMAN	10763	Titin	>sp|Q8WZ42|TITIN_HUMAN Titin OS=Homo sapiens OX=9606 GN=TTN PE=1 SV=4;>tr|A0A0A0MTS7|A0A0A0MTS7_HUMAN Titin OS=Homo sapiens OX=9606 GN=TTN PE=1 SV=1	2	0.359322
TTN	sp|Q8WZ42|TITIN_HUMAN	3739	Titin	>sp|Q8WZ42|TITIN_HUMAN Titin OS=Homo sapiens OX=9606 GN=TTN PE=1 SV=4;>tr|A0A0A0MTS7|A0A0A0MTS7_HUMAN Titin OS=Homo sapiens OX=9606 GN=TTN PE=1 SV=1;>tr|A0A0A0MRA3|A0A0A0MRA3_HUMAN Titin OS=Homo sapiens OX=9606 GN=TTN PE=1 SV=1	2	0.133063
TTN	sp|Q8WZ42|TITIN_HUMAN	3743	Titin	>sp|Q8WZ42|TITIN_HUMAN Titin OS=Homo sapiens OX=9606 GN=TTN PE=1 SV=4;>tr|A0A0A0MTS7|A0A0A0MTS7_HUMAN Titin OS=Homo sapiens OX=9606 GN=TTN PE=1 SV=1;>tr|A0A0A0MRA3|A0A0A0MRA3_HUMAN Titin OS=Homo sapiens OX=9606 GN=TTN PE=1 SV=1	2	0.0665315
TTN	sp|Q8WZ42|TITIN_HUMAN	28392	Titin	>sp|Q8WZ42|TITIN_HUMAN Titin OS=Homo sapiens OX=9606 GN=TTN PE=1 SV=4;>tr|A0A0A0MTS7|A0A0A0MTS7_HUMAN Titin OS=Homo sapiens OX=9606 GN=TTN PE=1 SV=1;>tr|A0A0A0MRA3|A0A0A0MRA3_HUMAN Titin OS=Homo sapiens OX=9606 GN=TTN PE=1 SV=1	2	0.125746
PGK1	sp|P00558|PGK1_HUMAN	318	Phosphoglycerate kinase 1	>sp|P00558|PGK1_HUMAN Phosphoglycerate kinase 1 OS=Homo sapiens GN=PGK1 PE=1 SV=3;>tr|B7Z7A9|B7Z7A9_HUMAN Phosphoglycerate kinase OS=Homo sapiens GN=PGK1 PE=2 SV=1;>tr|E7ERH5|E7ERH5_HUMAN Phosphoglycerate kinase OS=Homo sapiens GN=PGK1 PE=2 SV=1	2	0.0127219
AKT1	sp|P31749|AKT1_HUMAN	313	RAC-alpha serine/threonine-protein kinase	>sp|P31749|AKT1_HUMAN RAC-alpha serine/threonine-protein kinase OS=Homo sapiens OX=9606 GN=AKT1 PE=1 SV=2;>tr|G3V3X1|G3V3X1_HUMAN RAC-alpha serine/threonine-protein kinase (Fragment) OS=Homo sapiens OX=9606 GN=AKT1 PE=1 SV=2;>tr|A0A087WY56|A0A087WY56_HUMAN	2	0.350052
TTN	sp|Q8WZ42|TITIN_HUMAN	20437	Titin	>sp|Q8WZ42|TITIN_HUMAN Titin OS=Homo sapiens OX=9606 GN=TTN PE=1 SV=4;>tr|A0A0A0MTS7|A0A0A0MTS7_HUMAN Titin OS=Homo sapiens OX=9606 GN=TTN PE=1 SV=1;>tr|A0A0A0MRA3|A0A0A0MRA3_HUMAN Titin OS=Homo sapiens OX=9606 GN=TTN PE=1 SV=1	2	0.0775386
TTN	sp|Q8WZ42|TITIN_HUMAN	20438	Titin	>sp|Q8WZ42|TITIN_HUMAN Titin OS=Homo sapiens OX=9606 GN=TTN PE=1 SV=4;>tr|A0A0A0MTS7|A0A0A0MTS7_HUMAN Titin OS=Homo sapiens OX=9606 GN=TTN PE=1 SV=1;>tr|A0A0A0MRA3|A0A0A0MRA3_HUMAN Titin OS=Homo sapiens OX=9606 GN=TTN PE=1 SV=1	2	0.0516924
TTN	sp|Q8WZ42|TITIN_HUMAN	2201	Titin	>sp|Q8WZ42|TITIN_HUMAN Titin OS=Homo sapiens OX=9606 GN=TTN PE=1 SV=4;>tr|A0A0A0MTS7|A0A0A0MTS7_HUMAN Titin OS=Homo sapiens OX=9606 GN=TTN PE=1 SV=1;>tr|A0A0A0MRA3|A0A0A0MRA3_HUMAN Titin OS=Homo sapiens OX=9606 GN=TTN PE=1 SV=1	2	0.324246
TTN	sp|Q8WZ42|TITIN_HUMAN	27228	Titin	>sp|Q8WZ42|TITIN_HUMAN Titin OS=Homo sapiens OX=9606 GN=TTN PE=1 SV=4;>tr|A0A0A0MTS7|A0A0A0MTS7_HUMAN Titin OS=Homo sapiens OX=9606 GN=TTN PE=1 SV=1;>tr|A0A0A0MRA3|A0A0A0MRA3_HUMAN Titin OS=Homo sapiens OX=9606 GN=TTN PE=1 SV=1	2	0.211962
TTN	sp|Q8WZ42|TITIN_HUMAN	27235	Titin	>sp|Q8WZ42|TITIN_HUMAN Titin OS=Homo sapiens OX=9606 GN=TTN PE=1 SV=4;>tr|A0A0A0MTS7|A0A0A0MTS7_HUMAN Titin OS=Homo sapiens OX=9606 GN=TTN PE=1 SV=1;>tr|A0A0A0MRA3|A0A0A0MRA3_HUMAN Titin OS=Homo sapiens OX=9606 GN=TTN PE=1 SV=1	2	0.0910017
TTN	sp|Q8WZ42|TITIN_HUMAN	14437	Titin	>sp|Q8WZ42|TITIN_HUMAN Titin OS=Homo sapiens OX=9606 GN=TTN PE=1 SV=4;>tr|A0A0A0MTS7|A0A0A0MTS7_HUMAN Titin OS=Homo sapiens OX=9606 GN=TTN PE=1 SV=1;>tr|A0A0A0MRA3|A0A0A0MRA3_HUMAN Titin OS=Homo sapiens OX=9606 GN=TTN PE=1 SV=1	2	0.0492759
TTN	sp|Q8WZ42|TITIN_HUMAN	14438	Titin	>sp|Q8WZ42|TITIN_HUMAN Titin OS=Homo sapiens OX=9606 GN=TTN PE=1 SV=4;>tr|A0A0A0MTS7|A0A0A0MTS7_HUMAN Titin OS=Homo sapiens OX=9606 GN=TTN PE=1 SV=1;>tr|A0A0A0MRA3|A0A0A0MRA3_HUMAN Titin OS=Homo sapiens OX=9606 GN=TTN PE=1 SV=1	2	0.0328506
TTN	sp|Q8WZ42|TITIN_HUMAN	17574	Titin	>sp|Q8WZ42|TITIN_HUMAN Titin OS=Homo sapiens OX=9606 GN=TTN PE=1 SV=4;>tr|A0A0A0MTS7|A0A0A0MTS7_HUMAN Titin OS=Homo sapiens OX=9606 GN=TTN PE=1 SV=1;>tr|A0A0A0MRA3|A0A0A0MRA3_HUMAN Titin OS=Homo sapiens OX=9606 GN=TTN PE=1 SV=1	2	0.0189089
TTN	sp|Q8WZ42|TITIN_HUMAN	1109	Titin	>sp|Q8WZ42|TITIN_HUMAN Titin OS=Homo sapiens OX=9606 GN=TTN PE=1 SV=4;>tr|A0A0A0MTS7|A0A0A0MTS7_HUMAN Titin OS=Homo sapiens OX=9606 GN=TTN PE=1 SV=1;>tr|A0A0A0MRA3|A0A0A0MRA3_HUMAN Titin OS=Homo sapiens OX=9606 GN=TTN PE=1 SV=1	2	0.0311569
TTN	sp|Q8WZ42|TITIN_HUMAN	1111	Titin	>sp|Q8WZ42|TITIN_HUMAN Titin OS=Homo sapiens OX=9606 GN=TTN PE=1 SV=4;>tr|A0A0A0MTS7|A0A0A0MTS7_HUMAN Titin OS=Homo sapiens OX=9606 GN=TTN PE=1 SV=1;>tr|A0A0A0MRA3|A0A0A0MRA3_HUMAN Titin OS=Homo sapiens OX=9606 GN=TTN PE=1 SV=1	2	0.0934706
TTN	sp|Q8WZ42|TITIN_HUMAN	23191	Titin	>sp|Q8WZ42|TITIN_HUMAN Titin OS=Homo sapiens OX=9606 GN=TTN PE=1 SV=4;>tr|A0A0A0MTS7|A0A0A0MTS7_HUMAN Titin OS=Homo sapiens OX=9606 GN=TTN PE=1 SV=1;>tr|A0A0A0MRA3|A0A0A0MRA3_HUMAN Titin OS=Homo sapiens OX=9606 GN=TTN PE=1 SV=1	2	0.0623663
TTN	sp|Q8WZ42|TITIN_HUMAN	23192	Titin	>sp|Q8WZ42|TITIN_HUMAN Titin OS=Homo sapiens OX=9606 GN=TTN PE=1 SV=4;>tr|A0A0A0MTS7|A0A0A0MTS7_HUMAN Titin OS=Homo sapiens OX=9606 GN=TTN PE=1 SV=1;>tr|A0A0A0MRA3|A0A0A0MRA3_HUMAN Titin OS=Homo sapiens OX=9606 GN=TTN PE=1 SV=1	2	0.0415775
AK1	sp|P00568|KAD1_HUMAN	68	Adenylate kinase isoenzyme 1	>sp|P00568|KAD1_HUMAN Adenylate kinase isoenzyme 1 OS=Homo sapiens OX=9606 GN=AK1 PE=1 SV=3;>tr|Q5T9B7|Q5T9B7_HUMAN Adenylate kinase isoenzyme 1 OS=Homo sapiens OX=9606 GN=AK1 PE=1 SV=1;>tr|H0YID2|H0YID2_HUMAN Adenylate kinase isoenzyme 1 (Fragment) OS=Hom	2	0.00315493
CKM	sp|P06732|KCRM_HUMAN	200	Creatine kinase M-type	>sp|P06732|KCRM_HUMAN Creatine kinase M-type OS=Homo sapiens OX=9606 GN=CKM PE=1 SV=2	2	0.0108021
PFKP	sp|Q01813|PFKAP_HUMAN	356	ATP-dependent 6-phosphofructokinase, platelet type	>sp|Q01813|PFKAP_HUMAN ATP-dependent 6-phosphofructokinase, platelet type OS=Homo sapiens OX=9606 GN=PFKP PE=1 SV=2;>tr|B1APP6|B1APP6_HUMAN ATP-dependent 6-phosphofructokinase, platelet type (Fragment) OS=Homo sapiens OX=9606 GN=PFKP PE=1 SV=1	2	0.0223018
TTN	sp|Q8WZ42|TITIN_HUMAN	21701	Titin	>sp|Q8WZ42|TITIN_HUMAN Titin OS=Homo sapiens OX=9606 GN=TTN PE=1 SV=4;>tr|A0A0A0MTS7|A0A0A0MTS7_HUMAN Titin OS=Homo sapiens OX=9606 GN=TTN PE=1 SV=1;>tr|A0A0A0MRA3|A0A0A0MRA3_HUMAN Titin OS=Homo sapiens OX=9606 GN=TTN PE=1 SV=1	2	0.117984
TTN	sp|Q8WZ42|TITIN_HUMAN	27143	Titin	>sp|Q8WZ42|TITIN_HUMAN Titin OS=Homo sapiens OX=9606 GN=TTN PE=1 SV=4;>tr|A0A0A0MTS7|A0A0A0MTS7_HUMAN Titin OS=Homo sapiens OX=9606 GN=TTN PE=1 SV=1;>tr|A0A0A0MRA3|A0A0A0MRA3_HUMAN Titin OS=Homo sapiens OX=9606 GN=TTN PE=1 SV=1	2	0.0491681
TRIM28	sp|Q13263|TIF1B_HUMAN	51	Transcription intermediary factor 1-beta	>sp|Q13263|TIF1B_HUMAN Transcription intermediary factor 1-beta OS=Homo sapiens OX=9606 GN=TRIM28 PE=1 SV=5	2	0.325842
SEPHS1	sp|P49903|SPS1_HUMAN	96	Selenide, water dikinase 1	>sp|P49903|SPS1_HUMAN Selenide, water dikinase 1 OS=Homo sapiens OX=9606 GN=SEPHS1 PE=1 SV=2;>tr|Q5T5U6|Q5T5U6_HUMAN Selenide, water dikinase 1 (Fragment) OS=Homo sapiens OX=9606 GN=SEPHS1 PE=1 SV=1;>tr|Q5T5U7|Q5T5U7_HUMAN Selenide, water dikinase 1 (Fragm	2	0.420781
KALRN	tr|C9IZQ6|C9IZQ6_HUMAN	1171	Isoform of O60229, HCG2022551, isoform CRA_j	>tr|C9IZQ6|C9IZQ6_HUMAN HCG2022551, isoform CRA_j OS=Homo sapiens OX=9606 GN=KALRN PE=1 SV=1;>tr|H7BXZ5|H7BXZ5_HUMAN Kalirin (Fragment) OS=Homo sapiens OX=9606 GN=KALRN PE=1 SV=1;>sp|O60229|KALRN_HUMAN Kalirin OS=Homo sapiens OX=9606 GN=KALRN PE=1 SV=2;>tr	2	0.521265
PTK7	sp|Q13308|PTK7_HUMAN	326	Inactive tyrosine-protein kinase 7	>sp|Q13308|PTK7_HUMAN Inactive tyrosine-protein kinase 7 OS=Homo sapiens OX=9606 GN=PTK7 PE=1 SV=2;>tr|Q86X91|Q86X91_HUMAN Inactive tyrosine-protein kinase 7 OS=Homo sapiens OX=9606 GN=PTK7 PE=1 SV=1;>tr|H7C5L0|H7C5L0_HUMAN Inactive tyrosine-protein kinase	2	0.22111
ILK	sp|Q13418|ILK_HUMAN	103	Integrin-linked protein kinase	>sp|Q13418|ILK_HUMAN Integrin-linked protein kinase OS=Homo sapiens GN=ILK PE=1 SV=2;>tr|E9PM54|E9PM54_HUMAN Integrin-linked protein kinase OS=Homo sapiens GN=ILK PE=2 SV=1;>tr|E9PNR4|E9PNR4_HUMAN Integrin-linked protein kinase OS=Homo sapiens GN=ILK PE=2	2	0.09411
LIMK1	sp|P53667|LIMK1_HUMAN	311	LIM domain kinase 1	>sp|P53667|LIMK1_HUMAN LIM domain kinase 1 OS=Homo sapiens OX=9606 GN=LIMK1 PE=1 SV=3;>tr|E9PC47|E9PC47_HUMAN LIM domain kinase 1 OS=Homo sapiens OX=9606 GN=LIMK1 PE=1 SV=1	2	0.0773086
TRIM28	sp|Q13263|TIF1B_HUMAN	576	Transcription intermediary factor 1-beta	>sp|Q13263|TIF1B_HUMAN Transcription intermediary factor 1-beta OS=Homo sapiens GN=TRIM28 PE=1 SV=5;>tr|M0R0K9|M0R0K9_HUMAN Transcription intermediary factor 1-beta (Fragment) OS=Homo sapiens GN=TRIM28 PE=2 SV=1	2	0.194502
LATS1	sp|O95835|LATS1_HUMAN	568	Serine/threonine-protein kinase LATS1	>sp|O95835|LATS1_HUMAN Serine/threonine-protein kinase LATS1 OS=Homo sapiens GN=LATS1 PE=1 SV=1	2	0.164783
LATS1	sp|O95835|LATS1_HUMAN	579	Serine/threonine-protein kinase LATS1	>sp|O95835|LATS1_HUMAN Serine/threonine-protein kinase LATS1 OS=Homo sapiens GN=LATS1 PE=1 SV=1	2	0.871651
CDK1	sp|P06493|CDK1_HUMAN	223	Cyclin-dependent kinase 1	>sp|P06493|CDK1_HUMAN Cyclin-dependent kinase 1 OS=Homo sapiens GN=CDK1 PE=1 SV=3	2	0.0351511
BCR	sp|P11274|BCR_HUMAN	109	Breakpoint cluster region protein	>sp|P11274|BCR_HUMAN Breakpoint cluster region protein OS=Homo sapiens GN=BCR PE=1 SV=2;>tr|A9UF05|A9UF05_HUMAN BCR/ABL fusion protein isoform Y3 OS=Homo sapiens GN=BCR/ABL fusion PE=2 SV=1	2	0.262155
BCR	sp|P11274|BCR_HUMAN	113	Breakpoint cluster region protein	>sp|P11274|BCR_HUMAN Breakpoint cluster region protein OS=Homo sapiens GN=BCR PE=1 SV=2;>tr|A9UF05|A9UF05_HUMAN BCR/ABL fusion protein isoform Y3 OS=Homo sapiens GN=BCR/ABL fusion PE=2 SV=1	2	0.217511
BCR	sp|P11274|BCR_HUMAN	117	Breakpoint cluster region protein	>sp|P11274|BCR_HUMAN Breakpoint cluster region protein OS=Homo sapiens GN=BCR PE=1 SV=2;>tr|A9UF05|A9UF05_HUMAN BCR/ABL fusion protein isoform Y3 OS=Homo sapiens GN=BCR/ABL fusion PE=2 SV=1	2	0.341803
CDK2	sp|P24941|CDK2_HUMAN	222	Cyclin-dependent kinase 2	>sp|P24941|CDK2_HUMAN Cyclin-dependent kinase 2 OS=Homo sapiens GN=CDK2 PE=1 SV=2;>tr|G3V5T9|G3V5T9_HUMAN Cyclin-dependent kinase 2 OS=Homo sapiens GN=CDK2 PE=2 SV=1;>tr|E7ESI2|E7ESI2_HUMAN Cyclin-dependent kinase 2 OS=Homo sapiens GN=CDK2 PE=2 SV=1	2	0.188145
PRKDC	sp|P78527|PRKDC_HUMAN	3169	DNA-dependent protein kinase catalytic subunit	>sp|P78527|PRKDC_HUMAN DNA-dependent protein kinase catalytic subunit OS=Homo sapiens GN=PRKDC PE=1 SV=3;>tr|E7EUY0|E7EUY0_HUMAN DNA-dependent protein kinase catalytic subunit OS=Homo sapiens GN=PRKDC PE=2 SV=1	2	0.0120886
MAPK14	sp|Q16539|MK14_HUMAN	58	Mitogen-activated protein kinase 14	>sp|Q16539|MK14_HUMAN Mitogen-activated protein kinase 14 OS=Homo sapiens GN=MAPK14 PE=1 SV=3;>tr|B5TY33|B5TY33_HUMAN Mitogen-activated protein kinase 14 OS=Homo sapiens GN=MAPK14 PE=2 SV=1;>tr|H7C4E2|H7C4E2_HUMAN Mitogen-activated protein kinase 14 (Fragm	2	0.0559663
STK26	sp|Q9P289|MST4_HUMAN	11	Serine/threonine-protein kinase 26	>sp|Q9P289|MST4_HUMAN Serine/threonine-protein kinase MST4 OS=Homo sapiens GN=MST4 PE=1 SV=2;>tr|B4E0Y9|B4E0Y9_HUMAN Serine/threonine-protein kinase MST4 OS=Homo sapiens GN=MST4 PE=2 SV=1;>tr|Q8NBY1|Q8NBY1_HUMAN Serine/threonine-protein kinase MST4 OS=Homo	2	0.0245877
IGF2R	sp|P11717|MPRI_HUMAN	173	Cation-independent mannose-6-phosphate receptor	>sp|P11717|MPRI_HUMAN Cation-independent mannose-6-phosphate receptor OS=Homo sapiens GN=IGF2R PE=1 SV=3	2	0.838793
PKM	sp|P14618|KPYM_HUMAN	446	Pyruvate kinase PKM	>sp|P14618|KPYM_HUMAN Pyruvate kinase PKM OS=Homo sapiens GN=PKM PE=1 SV=4;>tr|H3BTN5|H3BTN5_HUMAN Pyruvate kinase (Fragment) OS=Homo sapiens GN=PKM PE=2 SV=1	2	0.133034
CSK	sp|P41240|CSK_HUMAN	408	Tyrosine-protein kinase CSK	>sp|P41240|CSK_HUMAN Tyrosine-protein kinase CSK OS=Homo sapiens GN=CSK PE=1 SV=1	2	0.75169
PRKCI	sp|P41743|KPCI_HUMAN	77	Protein kinase C iota type	>sp|P41743|KPCI_HUMAN Protein kinase C iota type OS=Homo sapiens GN=PRKCI PE=1 SV=2	2	0.579509
PRKDC	sp|P78527|PRKDC_HUMAN	2123	DNA-dependent protein kinase catalytic subunit	>sp|P78527|PRKDC_HUMAN DNA-dependent protein kinase catalytic subunit OS=Homo sapiens GN=PRKDC PE=1 SV=3;>tr|E7EUY0|E7EUY0_HUMAN DNA-dependent protein kinase catalytic subunit OS=Homo sapiens GN=PRKDC PE=2 SV=1	2	0.126748
PRKCZ	sp|Q05513|KPCZ_HUMAN	67	Protein kinase C zeta type	>sp|Q05513|KPCZ_HUMAN Protein kinase C zeta type OS=Homo sapiens GN=PRKCZ PE=1 SV=4;>tr|D6REZ8|D6REZ8_HUMAN Protein kinase C zeta type (Fragment) OS=Homo sapiens GN=PRKCZ PE=2 SV=1	2	0.889227
STK4	sp|Q13043|STK4_HUMAN	362	Serine/threonine-protein kinase 4	>sp|Q13043|STK4_HUMAN Serine/threonine-protein kinase 4 OS=Homo sapiens GN=STK4 PE=1 SV=2;>tr|F5H5B4|F5H5B4_HUMAN Serine/threonine-protein kinase 4 OS=Homo sapiens GN=STK4 PE=2 SV=1	2	0.0458936
PKN1	sp|Q16512|PKN1_HUMAN	538	Serine/threonine-protein kinase N1	>sp|Q16512|PKN1_HUMAN Serine/threonine-protein kinase N1 OS=Homo sapiens GN=PKN1 PE=1 SV=2;>tr|K7EN76|K7EN76_HUMAN Serine/threonine-protein kinase N1 (Fragment) OS=Homo sapiens GN=PKN1 PE=2 SV=1	2	1.87111
TKFC	sp|Q3LXA3|DHAK_HUMAN	131	Triokinase/FMN cyclase	>sp|Q3LXA3|DHAK_HUMAN Bifunctional ATP-dependent dihydroxyacetone kinase/FAD-AMP lyase (cyclizing) OS=Homo sapiens GN=DAK PE=1 SV=2;>tr|H0YCY6|H0YCY6_HUMAN FAD-AMP lyase (cyclizing) (Fragment) OS=Homo sapiens GN=DAK PE=2 SV=1;>tr|E9PJG8|E9PJG8_HUMAN FAD-AM	2	0.00882088
CAMKK2	sp|Q96RR4|KKCC2_HUMAN	455	Calcium/calmodulin-dependent protein kinase kinase 2	>sp|Q96RR4|KKCC2_HUMAN Calcium/calmodulin-dependent protein kinase kinase 2 OS=Homo sapiens GN=CAMKK2 PE=1 SV=2;>tr|F5GZ00|F5GZ00_HUMAN Calcium/calmodulin-dependent protein kinase kinase 2 OS=Homo sapiens GN=CAMKK2 PE=2 SV=1	2	0.986914
SRPK1	sp|Q96SB4|SRPK1_HUMAN	139	SRSF protein kinase 1	>sp|Q96SB4|SRPK1_HUMAN SRSF protein kinase 1 OS=Homo sapiens GN=SRPK1 PE=1 SV=2;>tr|B4DS61|B4DS61_HUMAN SFRS protein kinase 1, isoform CRA_f OS=Homo sapiens GN=SRPK1 PE=2 SV=1;>tr|H3BLV9|H3BLV9_HUMAN SRSF protein kinase 1 (Fragment) OS=Homo sapiens GN=SRPK	2	0.0259085
TTN	sp|Q8WZ42|TITIN_HUMAN	10767	Titin	>sp|Q8WZ42|TITIN_HUMAN Titin OS=Homo sapiens GN=TTN PE=1 SV=4	2	0.34377
ERBB2	sp|P04626|ERBB2_HUMAN	996	Receptor tyrosine-protein kinase erbB-2	>sp|P04626|ERBB2_HUMAN Receptor tyrosine-protein kinase erbB-2 OS=Homo sapiens GN=ERBB2 PE=1 SV=1;>tr|B4DTR1|B4DTR1_HUMAN Receptor tyrosine-protein kinase erbB-2 OS=Homo sapiens GN=ERBB2 PE=2 SV=1;>tr|J3QLU9|J3QLU9_HUMAN Receptor tyrosine-protein kinase er	2	0.395525
CKB	sp|P12277|KCRB_HUMAN	21	Creatine kinase B-type	>sp|P12277|KCRB_HUMAN Creatine kinase B-type OS=Homo sapiens GN=CKB PE=1 SV=1;>tr|G3V4N7|G3V4N7_HUMAN Creatine kinase B-type (Fragment) OS=Homo sapiens GN=CKB PE=2 SV=1	2	0.73442
CKMT1B	sp|P12532|KCRU_HUMAN	81	Creatine kinase U-type, mitochondrial	>sp|P12532|KCRU_HUMAN Creatine kinase U-type, mitochondrial OS=Homo sapiens GN=CKMT1A PE=1 SV=1;>tr|F8WCN3|F8WCN3_HUMAN Creatine kinase U-type, mitochondrial OS=Homo sapiens GN=CKMT1B PE=2 SV=1;>tr|C9JSQ1|C9JSQ1_HUMAN Creatine kinase U-type, mitochondrial	2	0.0788584
PKM	sp|P14618|KPYM_HUMAN	471	Pyruvate kinase PKM	>sp|P14618|KPYM_HUMAN Pyruvate kinase PKM OS=Homo sapiens GN=PKM PE=1 SV=4	2	0.485609
MAPK1	sp|P28482|MK01_HUMAN	196	Mitogen-activated protein kinase 1	>sp|P27361|MK03_HUMAN Mitogen-activated protein kinase 3 OS=Homo sapiens GN=MAPK3 PE=1 SV=4;>tr|E9PQW4|E9PQW4_HUMAN Mitogen-activated protein kinase 3 OS=Homo sapiens GN=MAPK3 PE=2 SV=1;>tr|E9PJF0|E9PJF0_HUMAN Mitogen-activated protein kinase 3 OS=Homo sap	2	0.110906
CMPK1	sp|P30085|KCY_HUMAN	3	UMP-CMP kinase	>sp|P30085|KCY_HUMAN UMP-CMP kinase OS=Homo sapiens GN=CMPK1 PE=1 SV=3	2	0.0098971
AK2	tr|F8W1A4|F8W1A4_HUMAN	23	Isoform of P54819, Adenylate kinase 2, mitochondrial	>tr|F8W1A4|F8W1A4_HUMAN Adenylate kinase 2, mitochondrial OS=Homo sapiens GN=AK2 PE=2 SV=1;>sp|P54819|KAD2_HUMAN Adenylate kinase 2, mitochondrial OS=Homo sapiens GN=AK2 PE=1 SV=2;>tr|F8VZG5|F8VZG5_HUMAN Adenylate kinase 2, mitochondrial OS=Homo sapiens GN	2	0.558192
AK2	tr|F8W1A4|F8W1A4_HUMAN	24	Isoform of P54819, Adenylate kinase 2, mitochondrial	>tr|F8W1A4|F8W1A4_HUMAN Adenylate kinase 2, mitochondrial OS=Homo sapiens GN=AK2 PE=2 SV=1;>sp|P54819|KAD2_HUMAN Adenylate kinase 2, mitochondrial OS=Homo sapiens GN=AK2 PE=1 SV=2;>tr|F8VZG5|F8VZG5_HUMAN Adenylate kinase 2, mitochondrial OS=Homo sapiens GN	2	0.620213
SQSTM1	sp|Q13501|SQSTM_HUMAN	369	Sequestosome-1	>sp|Q13501|SQSTM_HUMAN Sequestosome-1 OS=Homo sapiens GN=SQSTM1 PE=1 SV=1	2	0.011279
SQSTM1	sp|Q13501|SQSTM_HUMAN	374	Sequestosome-1	>sp|Q13501|SQSTM_HUMAN Sequestosome-1 OS=Homo sapiens GN=SQSTM1 PE=1 SV=1	2	0.00775434
PKM	sp|P14618|KPYM_HUMAN	323	Pyruvate kinase PKM	>sp|P14618|KPYM_HUMAN Pyruvate kinase PKM OS=Homo sapiens GN=PKM PE=1 SV=4;>tr|H3BTN5|H3BTN5_HUMAN Pyruvate kinase (Fragment) OS=Homo sapiens GN=PKM PE=2 SV=1	2	0.46897
CDK13	sp|Q14004|CDK13_HUMAN	1220	Cyclin-dependent kinase 13	>sp|Q14004|CDK13_HUMAN Cyclin-dependent kinase 13 OS=Homo sapiens GN=CDK13 PE=1 SV=2	2	1.05057
CDK13	sp|Q14004|CDK13_HUMAN	1221	Cyclin-dependent kinase 13	>sp|Q14004|CDK13_HUMAN Cyclin-dependent kinase 13 OS=Homo sapiens GN=CDK13 PE=1 SV=2	2	0.951835
CDK13	sp|Q14004|CDK13_HUMAN	1222	Cyclin-dependent kinase 13	>sp|Q14004|CDK13_HUMAN Cyclin-dependent kinase 13 OS=Homo sapiens GN=CDK13 PE=1 SV=2	2	0.913946
CDK13	sp|Q14004|CDK13_HUMAN	1227	Cyclin-dependent kinase 13	>sp|Q14004|CDK13_HUMAN Cyclin-dependent kinase 13 OS=Homo sapiens GN=CDK13 PE=1 SV=2	2	0.648554
TTN	sp|Q8WZ42|TITIN_HUMAN	6378	Titin	>sp|Q8WZ42|TITIN_HUMAN Titin OS=Homo sapiens GN=TTN PE=1 SV=4	2	0.587151
PRKAA1	sp|Q13131|AAPK1_HUMAN	85	5'-AMP-activated protein kinase catalytic subunit alpha-1	>sp|P54646|AAPK2_HUMAN 5'-AMP-activated protein kinase catalytic subunit alpha-2 OS=Homo sapiens GN=PRKAA2 PE=1 SV=2;>sp|Q13131|AAPK1_HUMAN 5'-AMP-activated protein kinase catalytic subunit alpha-1 OS=Homo sapiens GN=PRKAA1 PE=1 SV=4;>tr|Q96E92|Q96E92_HUMA	2	0.210522
TESK1	sp|Q15569|TESK1_HUMAN	462	Dual specificity testis-specific protein kinase 1	>sp|Q15569|TESK1_HUMAN Dual specificity testis-specific protein kinase 1 OS=Homo sapiens GN=TESK1 PE=1 SV=2	2	0.149069
CLP1	sp|Q92989|CLP1_HUMAN	11	Polyribonucleotide 5'-hydroxyl-kinase Clp1	>sp|Q92989|CLP1_HUMAN Polyribonucleotide 5'-hydroxyl-kinase Clp1 OS=Homo sapiens GN=CLP1 PE=1 SV=1;>tr|E9PL17|E9PL17_HUMAN Polyribonucleotide 5'-hydroxyl-kinase Clp1 OS=Homo sapiens GN=CLP1 PE=2 SV=1;>tr|E9PJM4|E9PJM4_HUMAN Polyribonucleotide 5'-hydroxyl-k	2	0.474903
TKFC	sp|Q3LXA3|DHAK_HUMAN	469	Triokinase/FMN cyclase	>sp|Q3LXA3|DHAK_HUMAN Bifunctional ATP-dependent dihydroxyacetone kinase/FAD-AMP lyase (cyclizing) OS=Homo sapiens GN=DAK PE=1 SV=2;>tr|H0YCY6|H0YCY6_HUMAN FAD-AMP lyase (cyclizing) (Fragment) OS=Homo sapiens GN=DAK PE=2 SV=1;>tr|I3L252|I3L252_HUMAN FAD-AM	2	0.114639
TKFC	sp|Q3LXA3|DHAK_HUMAN	361	Triokinase/FMN cyclase	>sp|Q3LXA3|DHAK_HUMAN Bifunctional ATP-dependent dihydroxyacetone kinase/FAD-AMP lyase (cyclizing) OS=Homo sapiens GN=DAK PE=1 SV=2;>tr|H0YCY6|H0YCY6_HUMAN FAD-AMP lyase (cyclizing) (Fragment) OS=Homo sapiens GN=DAK PE=2 SV=1;>tr|I3L252|I3L252_HUMAN FAD-AM	2	0.055391
PRAG1	sp|Q86YV5|SG223_HUMAN	540	Inactive tyrosine-protein kinase PRAG1	>sp|Q86YV5|SG223_HUMAN Tyrosine-protein kinase SgK223 OS=Homo sapiens GN=SGK223 PE=1 SV=3	2	0.887958
PRAG1	sp|Q86YV5|SG223_HUMAN	543	Inactive tyrosine-protein kinase PRAG1	>sp|Q86YV5|SG223_HUMAN Tyrosine-protein kinase SgK223 OS=Homo sapiens GN=SGK223 PE=1 SV=3	2	0.68333
PRKCB	sp|P05771|KPCB_HUMAN	619	Protein kinase C beta type	>sp|P05771|KPCB_HUMAN Protein kinase C beta type OS=Homo sapiens GN=PRKCB PE=1 SV=4;>tr|I3L148|I3L148_HUMAN Protein kinase C beta type (Fragment) OS=Homo sapiens GN=PRKCB PE=4 SV=1	2	1.08054
PFKM	sp|P08237|K6PF_HUMAN	393	ATP-dependent 6-phosphofructokinase, muscle type	>sp|P08237|K6PF_HUMAN 6-phosphofructokinase, muscle type OS=Homo sapiens GN=PFKM PE=1 SV=2	2	0.518802
PFKM	sp|P08237|K6PF_HUMAN	394	ATP-dependent 6-phosphofructokinase, muscle type	>sp|P08237|K6PF_HUMAN 6-phosphofructokinase, muscle type OS=Homo sapiens GN=PFKM PE=1 SV=2	2	0.389101
LYN	sp|P07948|LYN_HUMAN	146	Tyrosine-protein kinase Lyn	>sp|P07948|LYN_HUMAN Tyrosine-protein kinase Lyn OS=Homo sapiens GN=LYN PE=1 SV=3	2	0.00699475
CDK6	sp|Q00534|CDK6_HUMAN	238	Cyclin-dependent kinase 6	>sp|Q00534|CDK6_HUMAN Cyclin-dependent kinase 6 OS=Homo sapiens GN=CDK6 PE=1 SV=1	2	0.0049695
CDK6	sp|Q00534|CDK6_HUMAN	244	Cyclin-dependent kinase 6	>sp|Q00534|CDK6_HUMAN Cyclin-dependent kinase 6 OS=Homo sapiens GN=CDK6 PE=1 SV=1	2	0.0591777
TTN	sp|Q8WZ42|TITIN_HUMAN	11929	Titin	>sp|Q8WZ42|TITIN_HUMAN Titin OS=Homo sapiens GN=TTN PE=1 SV=4;>tr|H7C1P9|H7C1P9_HUMAN Titin (Fragment) OS=Homo sapiens GN=TTN PE=2 SV=1;>tr|H0Y4J7|H0Y4J7_HUMAN Titin (Fragment) OS=Homo sapiens GN=TTN PE=4 SV=1;>tr|A2TKE4|A2TKE4_HUMAN Cellular titin isoform	2	0.689358
TTN	sp|Q8WZ42|TITIN_HUMAN	11931	Titin	>sp|Q8WZ42|TITIN_HUMAN Titin OS=Homo sapiens GN=TTN PE=1 SV=4;>tr|H7C1P9|H7C1P9_HUMAN Titin (Fragment) OS=Homo sapiens GN=TTN PE=2 SV=1;>tr|H0Y4J7|H0Y4J7_HUMAN Titin (Fragment) OS=Homo sapiens GN=TTN PE=4 SV=1;>tr|A2TKE4|A2TKE4_HUMAN Cellular titin isoform	2	0.344679
TTN	sp|Q8WZ42|TITIN_HUMAN	10300	Titin	>sp|Q8WZ42|TITIN_HUMAN Titin OS=Homo sapiens GN=TTN PE=1 SV=4;>tr|H7C1P9|H7C1P9_HUMAN Titin (Fragment) OS=Homo sapiens GN=TTN PE=2 SV=1	2	0.246749
CMPK1	sp|P30085|KCY_HUMAN	45	UMP-CMP kinase	>sp|P30085|KCY_HUMAN UMP-CMP kinase OS=Homo sapiens OX=9606 GN=CMPK1 PE=1 SV=3;>tr|Q5T0D2|Q5T0D2_HUMAN UMP-CMP kinase OS=Homo sapiens OX=9606 GN=CMPK1 PE=1 SV=1	2	0.102683
PKM	sp|P14618|KPYM_HUMAN	403	Pyruvate kinase PKM	>sp|P14618|KPYM_HUMAN Pyruvate kinase PKM OS=Homo sapiens GN=PKM PE=1 SV=4	2,uniprot	0.740652
PKM	sp|P14618|KPYM_HUMAN	408	Pyruvate kinase PKM	>sp|P14618|KPYM_HUMAN Pyruvate kinase PKM OS=Homo sapiens GN=PKM PE=1 SV=4	2,uniprot	0.211615
MAPK6	sp|Q16659|MK06_HUMAN	25	Mitogen-activated protein kinase 6	>sp|Q16659|MK06_HUMAN Mitogen-activated protein kinase 6 OS=Homo sapiens OX=9606 GN=MAPK6 PE=1 SV=1	literature
TBK1	sp|Q9UHD2|TBK1_HUMAN	48	Serine/threonine-protein kinase TBK1	>sp|Q9UHD2|TBK1_HUMAN Serine/threonine-protein kinase TBK1 OS=Homo sapiens OX=9606 GN=TBK1 PE=1 SV=1	literature
TBK1	sp|Q9UHD2|TBK1_HUMAN	678	Serine/threonine-protein kinase TBK1	>sp|Q9UHD2|TBK1_HUMAN Serine/threonine-protein kinase TBK1 OS=Homo sapiens OX=9606 GN=TBK1 PE=1 SV=1	literature
DYRK1B	sp|Q9Y463|DYR1B_HUMAN	332	Dual specificity tyrosine-phosphorylation-regulated kinase 1B	>sp|Q9Y463|DYR1B_HUMAN Dual specificity tyrosine-phosphorylation-regulated kinase 1B OS=Homo sapiens OX=9606 GN=DYRK1B PE=1 SV=1	literature
AKT1	sp|P31749|AKT1_HUMAN	125	RAC-alpha serine/threonine-protein kinase	>sp|P31749|AKT1_HUMAN RAC-alpha serine/threonine-protein kinase OS=Homo sapiens OX=9606 GN=AKT1 PE=1 SV=2	literature
AKT1	sp|P31749|AKT1_HUMAN	318	RAC-alpha serine/threonine-protein kinase	>sp|P31749|AKT1_HUMAN RAC-alpha serine/threonine-protein kinase OS=Homo sapiens OX=9606 GN=AKT1 PE=1 SV=2	literature
AKT1	sp|P31749|AKT1_HUMAN	423	RAC-alpha serine/threonine-protein kinase	>sp|P31749|AKT1_HUMAN RAC-alpha serine/threonine-protein kinase OS=Homo sapiens OX=9606 GN=AKT1 PE=1 SV=2	literature
EEF2K	sp|O00418|EF2K_HUMAN	98	Eukaryotic elongation factor 2 kinase	>sp|O00418|EF2K_HUMAN Eukaryotic elongation factor 2 kinase OS=Homo sapiens OX=9606 GN=EEF2K PE=1 SV=2	literature
IKBKB	sp|O14920|IKKB_HUMAN	191	Inhibitor of nuclear factor kappa-B kinase subunit beta	>sp|O14920|IKKB_HUMAN Inhibitor of nuclear factor kappa-B kinase subunit beta OS=Homo sapiens OX=9606 GN=IKBKB PE=1 SV=1	uniprot

## Sheet: (B) Hyp_as_Phosphatase
Supplementary Table S3 Hydroxyproline proteins that act as enzyme that catalyze other PTMs and interact with proline hydroxylases.
(B) Hydroxyproline proteins and sites that act as phosphatase
genename	protein_id	position	protein_name	fasta_header	credit_class	credit_score
ALPL	sp|P05186|PPBT_HUMAN	400	Alkaline phosphatase, tissue-nonspecific isozyme	>sp|P05186|PPBT_HUMAN Alkaline phosphatase, tissue-nonspecific isozyme OS=Homo sapiens OX=9606 GN=ALPL PE=1 SV=4;>tr|B1ANL0|B1ANL0_HUMAN Alkaline phosphatase, tissue-nonspecific isozyme (Fragment) OS=Homo sapiens OX=9606 GN=ALPL PE=1 SV=2	1	0.0991186
PPM1G	sp|O15355|PPM1G_HUMAN	413	Protein phosphatase 1G	>sp|O15355|PPM1G_HUMAN Protein phosphatase 1G OS=Homo sapiens OX=9606 GN=PPM1G PE=1 SV=1	1	0.048446
NT5C2	sp|P49902|5NTC_HUMAN	16	Cytosolic purine 5'-nucleotidase	>sp|P49902|5NTC_HUMAN Cytosolic purine 5'-nucleotidase OS=Homo sapiens GN=NT5C2 PE=1 SV=1;>tr|Q5JUV4|Q5JUV4_HUMAN Cytosolic purine 5'-nucleotidase (Fragment) OS=Homo sapiens GN=NT5C2 PE=2 SV=1;>tr|S4R3E7|S4R3E7_HUMAN Cytosolic purine 5'-nucleotidase OS=Hom	1	0.154358
PPP2R1A	sp|P30153|2AAA_HUMAN	207	Serine/threonine-protein phosphatase 2A 65 kDa regulatory subunit A alpha isoform	>sp|P30153|2AAA_HUMAN Serine/threonine-protein phosphatase 2A 65 kDa regulatory subunit A alpha isoform OS=Homo sapiens OX=9606 GN=PPP2R1A PE=1 SV=4;>tr|B3KQV6|B3KQV6_HUMAN cDNA FLJ33169 fis, clone ADRGL2000384, highly similar to Serine/threonine-protein p	1	0.0485522
PPP1CB	sp|P62140|PP1B_HUMAN	81	Serine/threonine-protein phosphatase PP1-beta catalytic subunit	>sp|P62140|PP1B_HUMAN Serine/threonine-protein phosphatase PP1-beta catalytic subunit OS=Homo sapiens OX=9606 GN=PPP1CB PE=1 SV=3;>tr|E7ETD8|E7ETD8_HUMAN Serine/threonine-protein phosphatase (Fragment) OS=Homo sapiens OX=9606 GN=PPP1CB PE=1 SV=1;>tr|C9J9S3	1	0.158728
PTPRS	sp|Q13332|PTPRS_HUMAN	1020	Receptor-type tyrosine-protein phosphatase S	>sp|Q13332|PTPRS_HUMAN Receptor-type tyrosine-protein phosphatase S OS=Homo sapiens OX=9606 GN=PTPRS PE=1 SV=3	1	1.28401
PPP1R3E	sp|Q9H7J1|PPR3E_HUMAN	12	Protein phosphatase 1 regulatory subunit 3E	>sp|Q9H7J1|PPR3E_HUMAN Protein phosphatase 1 regulatory subunit 3E OS=Homo sapiens OX=9606 GN=PPP1R3E PE=1 SV=2	1	0.0235518
ACP3	sp|P15309|PPAP_HUMAN	64	Prostatic acid phosphatase	>sp|P15309|PPAP_HUMAN Prostatic acid phosphatase OS=Homo sapiens OX=9606 GN=ACPP PE=1 SV=3	1	0.60059
PIP4P1	sp|Q86T03|PP4P1_HUMAN	167	Type 1 phosphatidylinositol 4,5-bisphosphate 4-phosphatase	>sp|Q86T03|PP4P1_HUMAN Type 1 phosphatidylinositol 4,5-bisphosphate 4-phosphatase OS=Homo sapiens OX=9606 GN=PIP4P1 PE=1 SV=1	1	0.232649
PPA2	sp|Q9H2U2|IPYR2_HUMAN	113	Inorganic pyrophosphatase 2, mitochondrial	>sp|Q9H2U2|IPYR2_HUMAN Inorganic pyrophosphatase 2, mitochondrial OS=Homo sapiens OX=9606 GN=PPA2 PE=1 SV=2;>tr|D6RGV9|D6RGV9_HUMAN Inorganic pyrophosphatase 2, mitochondrial (Fragment) OS=Homo sapiens OX=9606 GN=PPA2 PE=1 SV=1;>tr|H0YAK2|H0YAK2_HUMAN Inor	1	0.163624
PPP2R1A	sp|P30153|2AAA_HUMAN	493	Serine/threonine-protein phosphatase 2A 65 kDa regulatory subunit A alpha isoform	>sp|P30153|2AAA_HUMAN Serine/threonine-protein phosphatase 2A 65 kDa regulatory subunit A alpha isoform OS=Homo sapiens GN=PPP2R1A PE=1 SV=4;>tr|F5H3X9|F5H3X9_HUMAN Serine/threonine-protein phosphatase 2A 65 kDa regulatory subunit A alpha isoform OS=Homo s	1	0.188029
PPM1G	sp|O15355|PPM1G_HUMAN	76	Protein phosphatase 1G	>sp|O15355|PPM1G_HUMAN Protein phosphatase 1G OS=Homo sapiens GN=PPM1G PE=1 SV=1	1	0.459516
IMPA1	sp|P29218|IMPA1_HUMAN	85	Inositol monophosphatase 1	>sp|P29218|IMPA1_HUMAN Inositol monophosphatase 1 OS=Homo sapiens GN=IMPA1 PE=1 SV=1;>tr|H0YBL1|H0YBL1_HUMAN Inositol monophosphatase 1 (Fragment) OS=Homo sapiens GN=IMPA1 PE=4 SV=1;>tr|E5RIP7|E5RIP7_HUMAN Inositol monophosphatase 1 (Fragment) OS=Homo sapi	1	0.174767
EPHX2	sp|P34913|HYES_HUMAN	65	Bifunctional epoxide hydrolase 2	>sp|P34913|HYES_HUMAN Bifunctional epoxide hydrolase 2 OS=Homo sapiens GN=EPHX2 PE=1 SV=2;>tr|E5RFU2|E5RFU2_HUMAN Lipid-phosphate phosphatase OS=Homo sapiens GN=EPHX2 PE=2 SV=1;>tr|H0YAW7|H0YAW7_HUMAN Lipid-phosphate phosphatase (Fragment) OS=Homo sapiens	1	0.202665
ATP1A1	sp|P05023|AT1A1_HUMAN	12	Sodium/potassium-transporting ATPase subunit alpha-1	>sp|P05023|AT1A1_HUMAN Sodium/potassium-transporting ATPase subunit alpha-1 OS=Homo sapiens GN=ATP1A1 PE=1 SV=1	1	0.0900663
PTPRE	sp|P23469|PTPRE_HUMAN	109	Receptor-type tyrosine-protein phosphatase epsilon	>sp|P23469|PTPRE_HUMAN Receptor-type tyrosine-protein phosphatase epsilon OS=Homo sapiens GN=PTPRE PE=1 SV=1;>tr|S4R2Y5|S4R2Y5_HUMAN Receptor-type tyrosine-protein phosphatase epsilon OS=Homo sapiens GN=PTPRE PE=4 SV=1;>tr|S4R448|S4R448_HUMAN Receptor-type	1	0.460851
PPP2R5D	sp|Q14738|2A5D_HUMAN	65	Serine/threonine-protein phosphatase 2A 56 kDa regulatory subunit delta isoform	>sp|Q14738|2A5D_HUMAN Serine/threonine-protein phosphatase 2A 56 kDa regulatory subunit delta isoform OS=Homo sapiens GN=PPP2R5D PE=1 SV=1;>tr|E9PFR3|E9PFR3_HUMAN Serine/threonine-protein phosphatase 2A 56 kDa regulatory subunit delta isoform OS=Homo sapie	1	0.350923
PPP2R5D	sp|Q14738|2A5D_HUMAN	66	Serine/threonine-protein phosphatase 2A 56 kDa regulatory subunit delta isoform	>sp|Q14738|2A5D_HUMAN Serine/threonine-protein phosphatase 2A 56 kDa regulatory subunit delta isoform OS=Homo sapiens GN=PPP2R5D PE=1 SV=1;>tr|E9PFR3|E9PFR3_HUMAN Serine/threonine-protein phosphatase 2A 56 kDa regulatory subunit delta isoform OS=Homo sapie	1	0.186518
LRRC30	sp|A6NM36|LRC30_HUMAN	87	Leucine-rich repeat-containing protein 30	>sp|A6NM36|LRC30_HUMAN Leucine-rich repeat-containing protein 30 OS=Homo sapiens OX=9606 GN=LRRC30 PE=4 SV=1	2	1.04159
LRRC30	sp|A6NM36|LRC30_HUMAN	88	Leucine-rich repeat-containing protein 30	>sp|A6NM36|LRC30_HUMAN Leucine-rich repeat-containing protein 30 OS=Homo sapiens OX=9606 GN=LRRC30 PE=4 SV=1	2	0.725824
SSH1	sp|Q8WYL5|SSH1_HUMAN	1035	Protein phosphatase Slingshot homolog 1	>sp|Q8WYL5|SSH1_HUMAN Protein phosphatase Slingshot homolog 1 OS=Homo sapiens OX=9606 GN=SSH1 PE=1 SV=2	2	0.0943868
SSH1	sp|Q8WYL5|SSH1_HUMAN	1037	Protein phosphatase Slingshot homolog 1	>sp|Q8WYL5|SSH1_HUMAN Protein phosphatase Slingshot homolog 1 OS=Homo sapiens OX=9606 GN=SSH1 PE=1 SV=2	2	0.0866661
PPP1CB	sp|P62140|PP1B_HUMAN	191	Serine/threonine-protein phosphatase PP1-beta catalytic subunit	>sp|P62140|PP1B_HUMAN Serine/threonine-protein phosphatase PP1-beta catalytic subunit OS=Homo sapiens GN=PPP1CB PE=1 SV=3	2	0.5429
CDC25B	tr|G8JLH2|G8JLH2_HUMAN	248	Isoform of P30305, M-phase inducer phosphatase	>tr|G8JLH2|G8JLH2_HUMAN M-phase inducer phosphatase 2 OS=Homo sapiens OX=9606 GN=CDC25B PE=1 SV=1;>tr|B4DIG0|B4DIG0_HUMAN M-phase inducer phosphatase 2 OS=Homo sapiens OX=9606 GN=CDC25B PE=1 SV=1;>sp|P30305|MPIP2_HUMAN M-phase inducer phosphatase 2 OS=Homo	2	0.0738636
CDC25B	tr|G8JLH2|G8JLH2_HUMAN	254	Isoform of P30305, M-phase inducer phosphatase	>tr|G8JLH2|G8JLH2_HUMAN M-phase inducer phosphatase 2 OS=Homo sapiens OX=9606 GN=CDC25B PE=1 SV=1;>tr|B4DIG0|B4DIG0_HUMAN M-phase inducer phosphatase 2 OS=Homo sapiens OX=9606 GN=CDC25B PE=1 SV=1;>sp|P30305|MPIP2_HUMAN M-phase inducer phosphatase 2 OS=Homo	2	0.118076
PTPRS	sp|Q13332|PTPRS_HUMAN	1023	Receptor-type tyrosine-protein phosphatase S	>sp|Q13332|PTPRS_HUMAN Receptor-type tyrosine-protein phosphatase S OS=Homo sapiens OX=9606 GN=PTPRS PE=1 SV=3	2	0.0259475
PTPRS	sp|Q13332|PTPRS_HUMAN	1024	Receptor-type tyrosine-protein phosphatase S	>sp|Q13332|PTPRS_HUMAN Receptor-type tyrosine-protein phosphatase S OS=Homo sapiens OX=9606 GN=PTPRS PE=1 SV=3	2	0.0345967
PTPRO	sp|Q16827|PTPRO_HUMAN	5	Receptor-type tyrosine-protein phosphatase O	>sp|Q16827|PTPRO_HUMAN Receptor-type tyrosine-protein phosphatase O OS=Homo sapiens OX=9606 GN=PTPRO PE=1 SV=2	2	0.542852
INPP5D	sp|Q92835|SHIP1_HUMAN	1115	Phosphatidylinositol 3,4,5-trisphosphate 5-phosphatase 1	>sp|Q92835|SHIP1_HUMAN Phosphatidylinositol 3,4,5-trisphosphate 5-phosphatase 1 OS=Homo sapiens OX=9606 GN=INPP5D PE=1 SV=2;>tr|H0Y5Q9|H0Y5Q9_HUMAN Phosphatidylinositol 3,4,5-trisphosphate 5-phosphatase 1 (Fragment) OS=Homo sapiens OX=9606 GN=INPP5D PE=1 S	2	0.071005
INPP5D	sp|Q92835|SHIP1_HUMAN	1117	Phosphatidylinositol 3,4,5-trisphosphate 5-phosphatase 1	>sp|Q92835|SHIP1_HUMAN Phosphatidylinositol 3,4,5-trisphosphate 5-phosphatase 1 OS=Homo sapiens OX=9606 GN=INPP5D PE=1 SV=2;>tr|H0Y5Q9|H0Y5Q9_HUMAN Phosphatidylinositol 3,4,5-trisphosphate 5-phosphatase 1 (Fragment) OS=Homo sapiens OX=9606 GN=INPP5D PE=1 S	2	0.213015
INPP5D	sp|Q92835|SHIP1_HUMAN	3	Phosphatidylinositol 3,4,5-trisphosphate 5-phosphatase 1	>sp|Q92835|SHIP1_HUMAN Phosphatidylinositol 3,4,5-trisphosphate 5-phosphatase 1 OS=Homo sapiens OX=9606 GN=INPP5D PE=1 SV=2	2	0.674374
PPP1R3E	sp|Q9H7J1|PPR3E_HUMAN	6	Protein phosphatase 1 regulatory subunit 3E	>sp|Q9H7J1|PPR3E_HUMAN Protein phosphatase 1 regulatory subunit 3E OS=Homo sapiens OX=9606 GN=PPP1R3E PE=1 SV=2	2	0.00392529
PPP1R3E	sp|Q9H7J1|PPR3E_HUMAN	7	Protein phosphatase 1 regulatory subunit 3E	>sp|Q9H7J1|PPR3E_HUMAN Protein phosphatase 1 regulatory subunit 3E OS=Homo sapiens OX=9606 GN=PPP1R3E PE=1 SV=2	2	0.00471035
MTMR8	sp|Q96EF0|MTMR8_HUMAN	7	Myotubularin-related protein 8	>sp|Q96EF0|MTMR8_HUMAN Myotubularin-related protein 8 OS=Homo sapiens OX=9606 GN=MTMR8 PE=1 SV=1	2	0.495495
PPP2CB	sp|P62714|PP2AB_HUMAN	194	Serine/threonine-protein phosphatase 2A catalytic subunit beta isoform	>sp|P62714|PP2AB_HUMAN Serine/threonine-protein phosphatase 2A catalytic subunit beta isoform OS=Homo sapiens OX=9606 GN=PPP2CB PE=1 SV=1;>sp|P67775|PP2AA_HUMAN Serine/threonine-protein phosphatase 2A catalytic subunit alpha isoform OS=Homo sapiens OX=9606	2	0.0439011
EPHX2	sp|P34913|HYES_HUMAN	229	Bifunctional epoxide hydrolase 2	>sp|P34913|HYES_HUMAN Bifunctional epoxide hydrolase 2 OS=Homo sapiens GN=EPHX2 PE=1 SV=2	2	1.08324
RNGTT	sp|O60942|MCE1_HUMAN	248	mRNA-capping enzyme	>sp|O60942|MCE1_HUMAN mRNA-capping enzyme OS=Homo sapiens OX=9606 GN=RNGTT PE=1 SV=1	2	0.988896
PPP4C	sp|P60510|PP4C_HUMAN	187	Serine/threonine-protein phosphatase 4 catalytic subunit	>sp|P60510|PP4C_HUMAN Serine/threonine-protein phosphatase 4 catalytic subunit OS=Homo sapiens GN=PPP4C PE=1 SV=1;>tr|H3BTA2|H3BTA2_HUMAN Serine/threonine-protein phosphatase 4 catalytic subunit (Fragment) OS=Homo sapiens GN=PPP4C PE=2 SV=1;>tr|H3BV22|H3BV	2	0.0890136
PPP2CA	sp|P67775|PP2AA_HUMAN	213	Serine/threonine-protein phosphatase 2A catalytic subunit alpha isoform	>sp|P62714|PP2AB_HUMAN Serine/threonine-protein phosphatase 2A catalytic subunit beta isoform OS=Homo sapiens GN=PPP2CB PE=1 SV=1;>tr|H0YC23|H0YC23_HUMAN Serine/threonine-protein phosphatase 2A catalytic subunit beta isoform (Fragment) OS=Homo sapiens GN=P	2	0.126705
TIGAR	sp|Q9NQ88|TIGAR_HUMAN	115	Fructose-2,6-bisphosphatase TIGAR	>sp|Q9NQ88|TIGAR_HUMAN Fructose-2,6-bisphosphatase TIGAR OS=Homo sapiens GN=TIGAR PE=1 SV=1	2	0.0820475
BPNT2	sp|Q9NX62|IMPA3_HUMAN	165	Golgi-resident adenosine 3',5'-bisphosphate 3'-phosphatase	>sp|Q9NX62|IMPA3_HUMAN Inositol monophosphatase 3 OS=Homo sapiens GN=IMPAD1 PE=1 SV=1;>tr|H0YB38|H0YB38_HUMAN Inositol monophosphatase 3 (Fragment) OS=Homo sapiens GN=IMPAD1 PE=4 SV=1	2	0.232389
BPNT2	sp|Q9NX62|IMPA3_HUMAN	175	Golgi-resident adenosine 3',5'-bisphosphate 3'-phosphatase	>sp|Q9NX62|IMPA3_HUMAN Inositol monophosphatase 3 OS=Homo sapiens GN=IMPAD1 PE=1 SV=1;>tr|H0YB38|H0YB38_HUMAN Inositol monophosphatase 3 (Fragment) OS=Homo sapiens GN=IMPAD1 PE=4 SV=1	2	0.0406705
PPP2R5D	sp|Q14738|2A5D_HUMAN	12	Serine/threonine-protein phosphatase 2A 56 kDa regulatory subunit delta isoform	>sp|Q14738|2A5D_HUMAN Serine/threonine-protein phosphatase 2A 56 kDa regulatory subunit delta isoform OS=Homo sapiens GN=PPP2R5D PE=1 SV=1;>tr|E9PFR3|E9PFR3_HUMAN Serine/threonine-protein phosphatase 2A 56 kDa regulatory subunit delta isoform OS=Homo sapie	2	0.795905
ACP3	sp|P15309|PPAP_HUMAN	362	Prostatic acid phosphatase	>sp|P15309|PPAP_HUMAN Prostatic acid phosphatase OS=Homo sapiens GN=ACPP PE=1 SV=3	2	0.0362415
PPA2	sp|Q9H2U2|IPYR2_HUMAN	318	Inorganic pyrophosphatase 2, mitochondrial	>sp|Q9H2U2|IPYR2_HUMAN Inorganic pyrophosphatase 2, mitochondrial OS=Homo sapiens GN=PPA2 PE=1 SV=2;>tr|E2QRM6|E2QRM6_HUMAN Inorganic pyrophosphatase 2, mitochondrial OS=Homo sapiens GN=PPA2 PE=2 SV=1	2	0.0438066
IMPA1	sp|P29218|IMPA1_HUMAN	91	Inositol monophosphatase 1	>sp|P29218|IMPA1_HUMAN Inositol monophosphatase 1 OS=Homo sapiens GN=IMPA1 PE=1 SV=1;>tr|H0YBL1|H0YBL1_HUMAN Inositol monophosphatase 1 (Fragment) OS=Homo sapiens GN=IMPA1 PE=4 SV=1;>tr|E5RIP7|E5RIP7_HUMAN Inositol monophosphatase 1 (Fragment) OS=Homo sapi	2	0.0934279
PPP1CB	sp|P62140|PP1B_HUMAN	159	Serine/threonine-protein phosphatase PP1-beta catalytic subunit	>tr|F8VYE8|F8VYE8_HUMAN Serine/threonine-protein phosphatase PP1-gamma catalytic subunit OS=Homo sapiens GN=PPP1CC PE=2 SV=1;>sp|P36873|PP1G_HUMAN Serine/threonine-protein phosphatase PP1-gamma catalytic subunit OS=Homo sapiens GN=PPP1CC PE=1 SV=1;>tr|F8VR	2	0.0714216
PPA2	sp|Q9H2U2|IPYR2_HUMAN	146	Inorganic pyrophosphatase 2, mitochondrial	>sp|Q9H2U2|IPYR2_HUMAN Inorganic pyrophosphatase 2, mitochondrial OS=Homo sapiens GN=PPA2 PE=1 SV=2;>tr|E2QRM6|E2QRM6_HUMAN Inorganic pyrophosphatase 2, mitochondrial OS=Homo sapiens GN=PPA2 PE=2 SV=1;>tr|H0Y9D8|H0Y9D8_HUMAN Inorganic pyrophosphatase 2, mi	2	0.0110651
LHPP	sp|Q9H008|LHPP_HUMAN	192	Phospholysine phosphohistidine inorganic pyrophosphate phosphatase	>sp|Q9H008|LHPP_HUMAN Phospholysine phosphohistidine inorganic pyrophosphate phosphatase OS=Homo sapiens GN=LHPP PE=1 SV=2;>tr|Q5T1Z0|Q5T1Z0_HUMAN Phospholysine phosphohistidine inorganic pyrophosphate phosphatase OS=Homo sapiens GN=LHPP PE=2 SV=1	2	0.073337
PPP3CA	sp|Q08209|PP2BA_HUMAN	4	Serine/threonine-protein phosphatase 2B catalytic subunit alpha isoform	>sp|Q08209|PP2BA_HUMAN Serine/threonine-protein phosphatase 2B catalytic subunit alpha isoform OS=Homo sapiens GN=PPP3CA PE=1 SV=1;>tr|A1A441|A1A441_HUMAN Protein phosphatase 3 OS=Homo sapiens GN=PPP3CA PE=2 SV=1	2	0.788954
PPP3CA	sp|Q08209|PP2BA_HUMAN	9	Serine/threonine-protein phosphatase 2B catalytic subunit alpha isoform	>sp|Q08209|PP2BA_HUMAN Serine/threonine-protein phosphatase 2B catalytic subunit alpha isoform OS=Homo sapiens GN=PPP3CA PE=1 SV=1;>tr|A1A441|A1A441_HUMAN Protein phosphatase 3 OS=Homo sapiens GN=PPP3CA PE=2 SV=1	2	0.991147
PPM1G	sp|O15355|PPM1G_HUMAN	121	Protein phosphatase 1G	>sp|O15355|PPM1G_HUMAN Protein phosphatase 1G OS=Homo sapiens GN=PPM1G PE=1 SV=1	2	0.675619
BPNT1	sp|O95861|BPNT1_HUMAN	118	3'(2'),5'-bisphosphate nucleotidase 1	>sp|O95861|BPNT1_HUMAN 3'(2'),5'-bisphosphate nucleotidase 1 OS=Homo sapiens GN=BPNT1 PE=1 SV=1;>tr|B4DPS5|B4DPS5_HUMAN 3'(2'),5'-bisphosphate nucleotidase 1 OS=Homo sapiens GN=BPNT1 PE=2 SV=1;>tr|F8VRY7|F8VRY7_HUMAN 3'(2'),5'-bisphosphate nucleotidase 1 (	2	0.0570112
PTPN12	sp|Q05209|PTN12_HUMAN	674	Tyrosine-protein phosphatase non-receptor type 12	>sp|Q05209|PTN12_HUMAN Tyrosine-protein phosphatase non-receptor type 12 OS=Homo sapiens GN=PTPN12 PE=1 SV=3;>tr|E9PBR5|E9PBR5_HUMAN Tyrosine-protein phosphatase non-receptor type 12 OS=Homo sapiens GN=PTPN12 PE=2 SV=1	2	0.0279016
PTPN12	sp|Q05209|PTN12_HUMAN	675	Tyrosine-protein phosphatase non-receptor type 12	>sp|Q05209|PTN12_HUMAN Tyrosine-protein phosphatase non-receptor type 12 OS=Homo sapiens GN=PTPN12 PE=1 SV=3;>tr|E9PBR5|E9PBR5_HUMAN Tyrosine-protein phosphatase non-receptor type 12 OS=Homo sapiens GN=PTPN12 PE=2 SV=1	2	0.0306917
PTPN12	sp|Q05209|PTN12_HUMAN	676	Tyrosine-protein phosphatase non-receptor type 12	>sp|Q05209|PTN12_HUMAN Tyrosine-protein phosphatase non-receptor type 12 OS=Homo sapiens GN=PTPN12 PE=1 SV=3;>tr|E9PBR5|E9PBR5_HUMAN Tyrosine-protein phosphatase non-receptor type 12 OS=Homo sapiens GN=PTPN12 PE=2 SV=1	2	0.0341019
PTPN12	sp|Q05209|PTN12_HUMAN	678	Tyrosine-protein phosphatase non-receptor type 12	>sp|Q05209|PTN12_HUMAN Tyrosine-protein phosphatase non-receptor type 12 OS=Homo sapiens GN=PTPN12 PE=1 SV=3;>tr|E9PBR5|E9PBR5_HUMAN Tyrosine-protein phosphatase non-receptor type 12 OS=Homo sapiens GN=PTPN12 PE=2 SV=1	2	0.0438453
PTPN12	sp|Q05209|PTN12_HUMAN	682	Tyrosine-protein phosphatase non-receptor type 12	>sp|Q05209|PTN12_HUMAN Tyrosine-protein phosphatase non-receptor type 12 OS=Homo sapiens GN=PTPN12 PE=1 SV=3;>tr|E9PBR5|E9PBR5_HUMAN Tyrosine-protein phosphatase non-receptor type 12 OS=Homo sapiens GN=PTPN12 PE=2 SV=1	2	0.102306
ILKAP	sp|Q9H0C8|ILKAP_HUMAN	16	Integrin-linked kinase-associated serine/threonine phosphatase 2C	>sp|Q9H0C8|ILKAP_HUMAN Integrin-linked kinase-associated serine/threonine phosphatase 2C OS=Homo sapiens GN=ILKAP PE=1 SV=1;>tr|E9PC05|E9PC05_HUMAN Integrin-linked kinase-associated serine/threonine phosphatase 2C (Fragment) OS=Homo sapiens GN=ILKAP PE=2 S	2	0.140469

## Sheet: (C) Hyp_as_E3_ligase
Supplementary Table S3 Hydroxyproline proteins that act as enzyme that catalyze other PTMs and interact with proline hydroxylases.
(C) Hydroxyproline proteins and sites that act as E3 ligase
genename	protein_id	position	protein_name	fasta_header	credit_class	credit_score
DTX1	sp|Q86Y01|DTX1_HUMAN	362	E3 ubiquitin-protein ligase DTX1	>sp|Q86Y01|DTX1_HUMAN E3 ubiquitin-protein ligase DTX1 OS=Homo sapiens OX=9606 GN=DTX1 PE=1 SV=1	1	0.271592
HUWE1	sp|Q7Z6Z7|HUWE1_HUMAN	2237	E3 ubiquitin-protein ligase HUWE1	>sp|Q7Z6Z7|HUWE1_HUMAN E3 ubiquitin-protein ligase HUWE1 OS=Homo sapiens GN=HUWE1 PE=1 SV=3;>tr|H0Y5W0|H0Y5W0_HUMAN E3 ubiquitin-protein ligase HUWE1 (Fragment) OS=Homo sapiens GN=HUWE1 PE=4 SV=1	1	0.181574
TRIM55	sp|Q9BYV6|TRI55_HUMAN	27	Tripartite motif-containing protein 55	>sp|Q969Q1|TRI63_HUMAN E3 ubiquitin-protein ligase TRIM63 OS=Homo sapiens OX=9606 GN=TRIM63 PE=1 SV=1;>sp|Q9BYV6|TRI55_HUMAN Tripartite motif-containing protein 55 OS=Homo sapiens OX=9606 GN=TRIM55 PE=1 SV=2	1	0.0384587
HUWE1	sp|Q7Z6Z7|HUWE1_HUMAN	3348	E3 ubiquitin-protein ligase HUWE1	>sp|Q7Z6Z7|HUWE1_HUMAN E3 ubiquitin-protein ligase HUWE1 OS=Homo sapiens GN=HUWE1 PE=1 SV=3;>tr|H0Y5W0|H0Y5W0_HUMAN E3 ubiquitin-protein ligase HUWE1 (Fragment) OS=Homo sapiens GN=HUWE1 PE=4 SV=1;>tr|H0Y659|H0Y659_HUMAN E3 ubiquitin-protein ligase HUWE1 (F	1	0.565704
MED1	sp|Q15648|MED1_HUMAN	943	Mediator of RNA polymerase II transcription subunit 1	>sp|Q15648|MED1_HUMAN Mediator of RNA polymerase II transcription subunit 1 OS=Homo sapiens GN=MED1 PE=1 SV=4	1	0.135793
HLTF	sp|Q14527|HLTF_HUMAN	193	Helicase-like transcription factor	>sp|Q14527|HLTF_HUMAN Helicase-like transcription factor OS=Homo sapiens GN=HLTF PE=1 SV=2	1	0.580762
CDC42	sp|P60953|CDC42_HUMAN	99	Cell division control protein 42 homolog	>sp|P60953|CDC42_HUMAN Cell division control protein 42 homolog OS=Homo sapiens GN=CDC42 PE=1 SV=2;>tr|E7ETU3|E7ETU3_HUMAN Cell division control protein 42 homolog OS=Homo sapiens GN=CDC42 PE=2 SV=1;>tr|Q5JYX0|Q5JYX0_HUMAN Cell division control protein 42	1	0.155871
RNF2	sp|Q99496|RING2_HUMAN	218	E3 ubiquitin-protein ligase RING2	>sp|Q99496|RING2_HUMAN E3 ubiquitin-protein ligase RING2 OS=Homo sapiens GN=RNF2 PE=1 SV=1;>tr|B3KRH1|B3KRH1_HUMAN E3 ubiquitin-protein ligase RING2 OS=Homo sapiens GN=RNF2 PE=2 SV=1	1	0.319611
ANAPC1	sp|Q9H1A4|APC1_HUMAN	531	Anaphase-promoting complex subunit 1	>sp|Q9H1A4|APC1_HUMAN Anaphase-promoting complex subunit 1 OS=Homo sapiens OX=9606 GN=ANAPC1 PE=1 SV=1;>tr|H0Y564|H0Y564_HUMAN Anaphase-promoting complex subunit 1 (Fragment) OS=Homo sapiens OX=9606 GN=ANAPC1 PE=1 SV=1	1	2.44551
TRIM2	sp|Q9C040|TRIM2_HUMAN	343	Tripartite motif-containing protein 2	>sp|Q9C040|TRIM2_HUMAN Tripartite motif-containing protein 2 OS=Homo sapiens OX=9606 GN=TRIM2 PE=1 SV=1;>tr|A0A0J9YX34|A0A0J9YX34_HUMAN Tripartite motif-containing protein 2 OS=Homo sapiens OX=9606 GN=TRIM2 PE=1 SV=1	2	0.0562372
MSL2	sp|Q9HCI7|MSL2_HUMAN	425	E3 ubiquitin-protein ligase MSL2	>sp|Q9HCI7|MSL2_HUMAN E3 ubiquitin-protein ligase MSL2 OS=Homo sapiens OX=9606 GN=MSL2 PE=1 SV=2	2	0.651113
UBR4	sp|Q5T4S7|UBR4_HUMAN	5021	E3 ubiquitin-protein ligase UBR4	>sp|Q5T4S7|UBR4_HUMAN E3 ubiquitin-protein ligase UBR4 OS=Homo sapiens OX=9606 GN=UBR4 PE=1 SV=1;>tr|Q5TBN9|Q5TBN9_HUMAN E3 ubiquitin-protein ligase UBR4 OS=Homo sapiens OX=9606 GN=UBR4 PE=1 SV=1;>tr|X6R960|X6R960_HUMAN E3 ubiquitin-protein ligase UBR4 OS=	2	0.0335811
MED1	sp|Q15648|MED1_HUMAN	700	Mediator of RNA polymerase II transcription subunit 1	>sp|Q15648|MED1_HUMAN Mediator of RNA polymerase II transcription subunit 1 OS=Homo sapiens OX=9606 GN=MED1 PE=1 SV=4	2	0.806134
ZNRF2	sp|Q8NHG8|ZNRF2_HUMAN	8	E3 ubiquitin-protein ligase ZNRF2	>sp|Q8NHG8|ZNRF2_HUMAN E3 ubiquitin-protein ligase ZNRF2 OS=Homo sapiens OX=9606 GN=ZNRF2 PE=1 SV=1	2	0.452365
UBR2	sp|Q8IWV8|UBR2_HUMAN	1353	E3 ubiquitin-protein ligase UBR2	>sp|Q8IWV8|UBR2_HUMAN E3 ubiquitin-protein ligase UBR2 OS=Homo sapiens OX=9606 GN=UBR2 PE=1 SV=1	2	0.262768
CUL3	sp|Q13618|CUL3_HUMAN	520	Cullin-3	>sp|Q13618|CUL3_HUMAN Cullin-3 OS=Homo sapiens OX=9606 GN=CUL3 PE=1 SV=2;>tr|A0A087WTG3|A0A087WTG3_HUMAN Cullin-3 OS=Homo sapiens OX=9606 GN=CUL3 PE=1 SV=1	2	0.00859732
HUWE1	sp|Q7Z6Z7|HUWE1_HUMAN	3663	E3 ubiquitin-protein ligase HUWE1	>sp|Q7Z6Z7|HUWE1_HUMAN E3 ubiquitin-protein ligase HUWE1 OS=Homo sapiens OX=9606 GN=HUWE1 PE=1 SV=3;>tr|H0Y659|H0Y659_HUMAN E3 ubiquitin-protein ligase HUWE1 (Fragment) OS=Homo sapiens OX=9606 GN=HUWE1 PE=1 SV=1;>tr|A0A087X146|A0A087X146_HUMAN E3 ubiquitin	2	0.259966
RLIM	sp|Q9NVW2|RNF12_HUMAN	239	E3 ubiquitin-protein ligase RLIM	>sp|Q9NVW2|RNF12_HUMAN E3 ubiquitin-protein ligase RLIM OS=Homo sapiens OX=9606 GN=RLIM PE=1 SV=3	2	0.0219648
HUWE1	sp|Q7Z6Z7|HUWE1_HUMAN	1430	E3 ubiquitin-protein ligase HUWE1	>sp|Q7Z6Z7|HUWE1_HUMAN E3 ubiquitin-protein ligase HUWE1 OS=Homo sapiens OX=9606 GN=HUWE1 PE=1 SV=3	2	0.0506897
STUB1	sp|Q9UNE7|CHIP_HUMAN	243	E3 ubiquitin-protein ligase CHIP	>sp|Q9UNE7|CHIP_HUMAN E3 ubiquitin-protein ligase CHIP OS=Homo sapiens OX=9606 GN=STUB1 PE=1 SV=2;>tr|H3BTA3|H3BTA3_HUMAN E3 ubiquitin-protein ligase CHIP (Fragment) OS=Homo sapiens OX=9606 GN=STUB1 PE=1 SV=1;>tr|H3BUD0|H3BUD0_HUMAN E3 ubiquitin-protein li	2	0.243289
RING1	sp|Q06587|RING1_HUMAN	246	E3 ubiquitin-protein ligase RING1	>sp|Q06587|RING1_HUMAN E3 ubiquitin-protein ligase RING1 OS=Homo sapiens GN=RING1 PE=1 SV=2	2	0.979563
RING1	sp|Q06587|RING1_HUMAN	247	E3 ubiquitin-protein ligase RING1	>sp|Q06587|RING1_HUMAN E3 ubiquitin-protein ligase RING1 OS=Homo sapiens GN=RING1 PE=1 SV=2	2	1.03112
RING1	sp|Q06587|RING1_HUMAN	249	E3 ubiquitin-protein ligase RING1	>sp|Q06587|RING1_HUMAN E3 ubiquitin-protein ligase RING1 OS=Homo sapiens GN=RING1 PE=1 SV=2	2	1.15243
RING1	sp|Q06587|RING1_HUMAN	250	E3 ubiquitin-protein ligase RING1	>sp|Q06587|RING1_HUMAN E3 ubiquitin-protein ligase RING1 OS=Homo sapiens GN=RING1 PE=1 SV=2	2	1.15762
RING1	sp|Q06587|RING1_HUMAN	253	E3 ubiquitin-protein ligase RING1	>sp|Q06587|RING1_HUMAN E3 ubiquitin-protein ligase RING1 OS=Homo sapiens GN=RING1 PE=1 SV=2	2	0.953331
UHRF1	sp|Q96T88|UHRF1_HUMAN	121	E3 ubiquitin-protein ligase UHRF1	>sp|Q96T88|UHRF1_HUMAN E3 ubiquitin-protein ligase UHRF1 OS=Homo sapiens GN=UHRF1 PE=1 SV=1	2	0.0422928
RBBP6	sp|Q7Z6E9|RBBP6_HUMAN	297	E3 ubiquitin-protein ligase RBBP6	>sp|Q7Z6E9|RBBP6_HUMAN E3 ubiquitin-protein ligase RBBP6 OS=Homo sapiens GN=RBBP6 PE=1 SV=1;>tr|H3BSK8|H3BSK8_HUMAN E3 ubiquitin-protein ligase RBBP6 (Fragment) OS=Homo sapiens GN=RBBP6 PE=2 SV=1	2	0.140864
UBR2	sp|Q8IWV8|UBR2_HUMAN	1007	E3 ubiquitin-protein ligase UBR2	>sp|Q8IWV8|UBR2_HUMAN E3 ubiquitin-protein ligase UBR2 OS=Homo sapiens GN=UBR2 PE=1 SV=1	2	0.0191423
RNF138	sp|Q8WVD3|RN138_HUMAN	19	E3 ubiquitin-protein ligase RNF138	>sp|Q8WVD3|RN138_HUMAN E3 ubiquitin-protein ligase RNF138 OS=Homo sapiens GN=RNF138 PE=1 SV=1;>tr|J3KSI2|J3KSI2_HUMAN E3 ubiquitin-protein ligase RNF138 (Fragment) OS=Homo sapiens GN=RNF138 PE=2 SV=1;>tr|J3QKM8|J3QKM8_HUMAN E3 ubiquitin-protein ligase RNF1	2	0.802524
UHRF1	sp|Q96T88|UHRF1_HUMAN	169	E3 ubiquitin-protein ligase UHRF1	>sp|Q96T88|UHRF1_HUMAN E3 ubiquitin-protein ligase UHRF1 OS=Homo sapiens GN=UHRF1 PE=1 SV=1	2	0.741261
DTX4	sp|Q9Y2E6|DTX4_HUMAN	280	E3 ubiquitin-protein ligase DTX4	>sp|Q9Y2E6|DTX4_HUMAN E3 ubiquitin-protein ligase DTX4 OS=Homo sapiens GN=DTX4 PE=1 SV=2	2	1.66549
UBR4	sp|Q5T4S7|UBR4_HUMAN	2585	E3 ubiquitin-protein ligase UBR4	>sp|Q5T4S7|UBR4_HUMAN E3 ubiquitin-protein ligase UBR4 OS=Homo sapiens GN=UBR4 PE=1 SV=1	2	0.112513
HUWE1	sp|Q7Z6Z7|HUWE1_HUMAN	3915	E3 ubiquitin-protein ligase HUWE1	>sp|Q7Z6Z7|HUWE1_HUMAN E3 ubiquitin-protein ligase HUWE1 OS=Homo sapiens GN=HUWE1 PE=1 SV=3;>tr|H0Y5W0|H0Y5W0_HUMAN E3 ubiquitin-protein ligase HUWE1 (Fragment) OS=Homo sapiens GN=HUWE1 PE=4 SV=1;>tr|H0Y659|H0Y659_HUMAN E3 ubiquitin-protein ligase HUWE1 (F	2	1.01617
HUWE1	sp|Q7Z6Z7|HUWE1_HUMAN	3916	E3 ubiquitin-protein ligase HUWE1	>sp|Q7Z6Z7|HUWE1_HUMAN E3 ubiquitin-protein ligase HUWE1 OS=Homo sapiens GN=HUWE1 PE=1 SV=3;>tr|H0Y5W0|H0Y5W0_HUMAN E3 ubiquitin-protein ligase HUWE1 (Fragment) OS=Homo sapiens GN=HUWE1 PE=4 SV=1;>tr|H0Y659|H0Y659_HUMAN E3 ubiquitin-protein ligase HUWE1 (F	2	1.07262
HUWE1	sp|Q7Z6Z7|HUWE1_HUMAN	3917	E3 ubiquitin-protein ligase HUWE1	>sp|Q7Z6Z7|HUWE1_HUMAN E3 ubiquitin-protein ligase HUWE1 OS=Homo sapiens GN=HUWE1 PE=1 SV=3;>tr|H0Y5W0|H0Y5W0_HUMAN E3 ubiquitin-protein ligase HUWE1 (Fragment) OS=Homo sapiens GN=HUWE1 PE=4 SV=1;>tr|H0Y659|H0Y659_HUMAN E3 ubiquitin-protein ligase HUWE1 (F	2	0.993012
HUWE1	sp|Q7Z6Z7|HUWE1_HUMAN	3920	E3 ubiquitin-protein ligase HUWE1	>sp|Q7Z6Z7|HUWE1_HUMAN E3 ubiquitin-protein ligase HUWE1 OS=Homo sapiens GN=HUWE1 PE=1 SV=3;>tr|H0Y5W0|H0Y5W0_HUMAN E3 ubiquitin-protein ligase HUWE1 (Fragment) OS=Homo sapiens GN=HUWE1 PE=4 SV=1;>tr|H0Y659|H0Y659_HUMAN E3 ubiquitin-protein ligase HUWE1 (F	2	0.567435
HUWE1	sp|Q7Z6Z7|HUWE1_HUMAN	3922	E3 ubiquitin-protein ligase HUWE1	>sp|Q7Z6Z7|HUWE1_HUMAN E3 ubiquitin-protein ligase HUWE1 OS=Homo sapiens GN=HUWE1 PE=1 SV=3;>tr|H0Y5W0|H0Y5W0_HUMAN E3 ubiquitin-protein ligase HUWE1 (Fragment) OS=Homo sapiens GN=HUWE1 PE=4 SV=1;>tr|H0Y659|H0Y659_HUMAN E3 ubiquitin-protein ligase HUWE1 (F	2	0.481001
IRF2BPL	sp|Q9H1B7|I2BPL_HUMAN	202	Probable E3 ubiquitin-protein ligase IRF2BPL	>sp|Q9H1B7|I2BPL_HUMAN Interferon regulatory factor 2-binding protein-like OS=Homo sapiens GN=IRF2BPL PE=1 SV=1	2	0.0303788
IRF2BPL	sp|Q9H1B7|I2BPL_HUMAN	204	Probable E3 ubiquitin-protein ligase IRF2BPL	>sp|Q9H1B7|I2BPL_HUMAN Interferon regulatory factor 2-binding protein-like OS=Homo sapiens GN=IRF2BPL PE=1 SV=1	2	0.0299185
IRF2BPL	sp|Q9H1B7|I2BPL_HUMAN	208	Probable E3 ubiquitin-protein ligase IRF2BPL	>sp|Q9H1B7|I2BPL_HUMAN Interferon regulatory factor 2-binding protein-like OS=Homo sapiens GN=IRF2BPL PE=1 SV=1	2	0.0362172
IRF2BPL	sp|Q9H1B7|I2BPL_HUMAN	209	Probable E3 ubiquitin-protein ligase IRF2BPL	>sp|Q9H1B7|I2BPL_HUMAN Interferon regulatory factor 2-binding protein-like OS=Homo sapiens GN=IRF2BPL PE=1 SV=1	2	0.0382292
UBR2	sp|Q8IWV8|UBR2_HUMAN	790	E3 ubiquitin-protein ligase UBR2	>sp|Q8IWV8|UBR2_HUMAN E3 ubiquitin-protein ligase UBR2 OS=Homo sapiens GN=UBR2 PE=1 SV=1	2	0.686155
CBLC	sp|Q9ULV8|CBLC_HUMAN	443	E3 ubiquitin-protein ligase CBL-C	>sp|Q9ULV8|CBLC_HUMAN E3 ubiquitin-protein ligase CBL-C OS=Homo sapiens GN=CBLC PE=1 SV=3	2	0.232292
CBLC	sp|Q9ULV8|CBLC_HUMAN	444	E3 ubiquitin-protein ligase CBL-C	>sp|Q9ULV8|CBLC_HUMAN E3 ubiquitin-protein ligase CBL-C OS=Homo sapiens GN=CBLC PE=1 SV=3	2	0.309722
HUWE1	sp|Q7Z6Z7|HUWE1_HUMAN	641	E3 ubiquitin-protein ligase HUWE1	>sp|Q7Z6Z7|HUWE1_HUMAN E3 ubiquitin-protein ligase HUWE1 OS=Homo sapiens GN=HUWE1 PE=1 SV=3;>tr|Q5H962|Q5H962_HUMAN E3 ubiquitin-protein ligase HUWE1 OS=Homo sapiens GN=HUWE1 PE=2 SV=1	2	0.0555425
ANAPC1	sp|Q9H1A4|APC1_HUMAN	538	Anaphase-promoting complex subunit 1	>sp|Q9H1A4|APC1_HUMAN Anaphase-promoting complex subunit 1 OS=Homo sapiens OX=9606 GN=ANAPC1 PE=1 SV=1;>tr|H0Y564|H0Y564_HUMAN Anaphase-promoting complex subunit 1 (Fragment) OS=Homo sapiens OX=9606 GN=ANAPC1 PE=1 SV=1	2	0.0454126
ANAPC1	sp|Q9H1A4|APC1_HUMAN	540	Anaphase-promoting complex subunit 1	>sp|Q9H1A4|APC1_HUMAN Anaphase-promoting complex subunit 1 OS=Homo sapiens OX=9606 GN=ANAPC1 PE=1 SV=1;>tr|H0Y564|H0Y564_HUMAN Anaphase-promoting complex subunit 1 (Fragment) OS=Homo sapiens OX=9606 GN=ANAPC1 PE=1 SV=1	2	0.0908251

## Sheet: (D) Hyp_as_Deubiquitinase
Supplementary Table S3 Hydroxyproline proteins that act as enzyme that catalyze other PTMs and interact with proline hydroxylases.
(D) Hydroxyproline proteins and sites that act as deubiquitinase
genename	protein_id	position	protein_name	fasta_header	credit_class	credit_score
USP14	sp|P54578|UBP14_HUMAN	26	Ubiquitin carboxyl-terminal hydrolase 14	>sp|P54578|UBP14_HUMAN Ubiquitin carboxyl-terminal hydrolase 14 OS=Homo sapiens OX=9606 GN=USP14 PE=1 SV=3;>tr|A6NJA2|A6NJA2_HUMAN Ubiquitin carboxyl-terminal hydrolase 14 OS=Homo sapiens OX=9606 GN=USP14 PE=1 SV=2	1	0.300241
UCHL1	sp|P09936|UCHL1_HUMAN	180	Ubiquitin carboxyl-terminal hydrolase isozyme L1	>sp|P09936|UCHL1_HUMAN Ubiquitin carboxyl-terminal hydrolase isozyme L1 OS=Homo sapiens OX=9606 GN=UCHL1 PE=1 SV=2;>tr|D6RE83|D6RE83_HUMAN Ubiquitin carboxyl-terminal hydrolase OS=Homo sapiens OX=9606 GN=UCHL1 PE=1 SV=1;>tr|D6R956|D6R956_HUMAN Ubiquitin ca	1	0.199923
UCHL1	sp|P09936|UCHL1_HUMAN	5	Ubiquitin carboxyl-terminal hydrolase isozyme L1	>sp|P09936|UCHL1_HUMAN Ubiquitin carboxyl-terminal hydrolase isozyme L1 OS=Homo sapiens OX=9606 GN=UCHL1 PE=1 SV=2;>tr|D6RE83|D6RE83_HUMAN Ubiquitin carboxyl-terminal hydrolase OS=Homo sapiens OX=9606 GN=UCHL1 PE=1 SV=1;>tr|D6R956|D6R956_HUMAN Ubiquitin ca	1	0.964082
UCHL1	sp|P09936|UCHL1_HUMAN	10	Ubiquitin carboxyl-terminal hydrolase isozyme L1	>sp|P09936|UCHL1_HUMAN Ubiquitin carboxyl-terminal hydrolase isozyme L1 OS=Homo sapiens OX=9606 GN=UCHL1 PE=1 SV=2;>tr|D6RE83|D6RE83_HUMAN Ubiquitin carboxyl-terminal hydrolase OS=Homo sapiens OX=9606 GN=UCHL1 PE=1 SV=1;>tr|D6R956|D6R956_HUMAN Ubiquitin ca	1	0.908561
USP14	sp|P54578|UBP14_HUMAN	350	Ubiquitin carboxyl-terminal hydrolase 14	>sp|P54578|UBP14_HUMAN Ubiquitin carboxyl-terminal hydrolase 14 OS=Homo sapiens OX=9606 GN=USP14 PE=1 SV=3;>tr|A6NJA2|A6NJA2_HUMAN Ubiquitin carboxyl-terminal hydrolase 14 OS=Homo sapiens OX=9606 GN=USP14 PE=1 SV=2	1	0.847422
EIF3F	sp|O00303|EIF3F_HUMAN	138	Eukaryotic translation initiation factor 3 subunit F	>sp|O00303|EIF3F_HUMAN Eukaryotic translation initiation factor 3 subunit F OS=Homo sapiens GN=EIF3F PE=1 SV=1;>tr|B3KSH1|B3KSH1_HUMAN Eukaryotic translation initiation factor 3 subunit F OS=Homo sapiens GN=EIF3F PE=2 SV=1	1	0.250959
USP5	sp|P45974|UBP5_HUMAN	426	Ubiquitin carboxyl-terminal hydrolase 5	>sp|P45974|UBP5_HUMAN Ubiquitin carboxyl-terminal hydrolase 5 OS=Homo sapiens GN=USP5 PE=1 SV=2	1	0.537099
USP9X	sp|Q93008|USP9X_HUMAN	1978	Probable ubiquitin carboxyl-terminal hydrolase FAF-X	>sp|Q93008|USP9X_HUMAN Probable ubiquitin carboxyl-terminal hydrolase FAF-X OS=Homo sapiens OX=9606 GN=USP9X PE=1 SV=3	2	1.00799
UCHL3	tr|A0A087WTB8|A0A087WTB8_HUMAN	181	Isoform of P15374, Ubiquitin carboxyl-terminal hydrolase	>tr|A0A087WTB8|A0A087WTB8_HUMAN Ubiquitin carboxyl-terminal hydrolase OS=Homo sapiens OX=9606 GN=UCHL3 PE=1 SV=1;>tr|Q5TBK7|Q5TBK7_HUMAN Ubiquitin carboxyl-terminal hydrolase isozyme L3 (Fragment) OS=Homo sapiens OX=9606 GN=UCHL3 PE=1 SV=1;>sp|P15374|UCHL3	2	0.142045
OTUB1	sp|Q96FW1|OTUB1_HUMAN	210	Ubiquitin thioesterase OTUB1	>sp|Q96FW1|OTUB1_HUMAN Ubiquitin thioesterase OTUB1 OS=Homo sapiens OX=9606 GN=OTUB1 PE=1 SV=2;>tr|J3KR44|J3KR44_HUMAN Ubiquitin thioesterase OS=Homo sapiens OX=9606 GN=OTUB1 PE=1 SV=2;>tr|F5H6Q1|F5H6Q1_HUMAN Ubiquitin thioesterase OS=Homo sapiens OX=9606	2	0.0546579
USP15	sp|Q9Y4E8|UBP15_HUMAN	227	Ubiquitin carboxyl-terminal hydrolase 15	>sp|Q9Y4E8|UBP15_HUMAN Ubiquitin carboxyl-terminal hydrolase 15 OS=Homo sapiens OX=9606 GN=USP15 PE=1 SV=3	2	0.613898
USP15	sp|Q9Y4E8|UBP15_HUMAN	230	Ubiquitin carboxyl-terminal hydrolase 15	>sp|Q9Y4E8|UBP15_HUMAN Ubiquitin carboxyl-terminal hydrolase 15 OS=Homo sapiens OX=9606 GN=USP15 PE=1 SV=3	2	0.498324
USP15	sp|Q9Y4E8|UBP15_HUMAN	243	Ubiquitin carboxyl-terminal hydrolase 15	>sp|Q9Y4E8|UBP15_HUMAN Ubiquitin carboxyl-terminal hydrolase 15 OS=Homo sapiens OX=9606 GN=USP15 PE=1 SV=3	2	0.144527
USP42	sp|Q9H9J4|UBP42_HUMAN	857	Ubiquitin carboxyl-terminal hydrolase 42	>sp|Q9H9J4|UBP42_HUMAN Ubiquitin carboxyl-terminal hydrolase 42 OS=Homo sapiens GN=USP42 PE=1 SV=3;>tr|C9JPC9|C9JPC9_HUMAN Ubiquitin carboxyl-terminal hydrolase 42 (Fragment) OS=Homo sapiens GN=USP42 PE=2 SV=2	2	0.526156
USP42	sp|Q9H9J4|UBP42_HUMAN	859	Ubiquitin carboxyl-terminal hydrolase 42	>sp|Q9H9J4|UBP42_HUMAN Ubiquitin carboxyl-terminal hydrolase 42 OS=Homo sapiens GN=USP42 PE=1 SV=3;>tr|C9JPC9|C9JPC9_HUMAN Ubiquitin carboxyl-terminal hydrolase 42 (Fragment) OS=Homo sapiens GN=USP42 PE=2 SV=2	2	0.59631
USP42	sp|Q9H9J4|UBP42_HUMAN	860	Ubiquitin carboxyl-terminal hydrolase 42	>sp|Q9H9J4|UBP42_HUMAN Ubiquitin carboxyl-terminal hydrolase 42 OS=Homo sapiens GN=USP42 PE=1 SV=3;>tr|C9JPC9|C9JPC9_HUMAN Ubiquitin carboxyl-terminal hydrolase 42 (Fragment) OS=Homo sapiens GN=USP42 PE=2 SV=2	2	0.638904
USP42	sp|Q9H9J4|UBP42_HUMAN	866	Ubiquitin carboxyl-terminal hydrolase 42	>sp|Q9H9J4|UBP42_HUMAN Ubiquitin carboxyl-terminal hydrolase 42 OS=Homo sapiens GN=USP42 PE=1 SV=3;>tr|C9JPC9|C9JPC9_HUMAN Ubiquitin carboxyl-terminal hydrolase 42 (Fragment) OS=Homo sapiens GN=USP42 PE=2 SV=2	2	1.04431
USP5	sp|P45974|UBP5_HUMAN	392	Ubiquitin carboxyl-terminal hydrolase 5	>sp|P45974|UBP5_HUMAN Ubiquitin carboxyl-terminal hydrolase 5 OS=Homo sapiens GN=USP5 PE=1 SV=2	2	0.290857
USP42	sp|Q9H9J4|UBP42_HUMAN	852	Ubiquitin carboxyl-terminal hydrolase 42	>sp|Q9H9J4|UBP42_HUMAN Ubiquitin carboxyl-terminal hydrolase 42 OS=Homo sapiens GN=USP42 PE=1 SV=3;>tr|C9JPC9|C9JPC9_HUMAN Ubiquitin carboxyl-terminal hydrolase 42 (Fragment) OS=Homo sapiens GN=USP42 PE=2 SV=2	2	0.375321

## Sheet: (E) Feature_of_Kinase_in_HypDB
Supplementary Table S3 Hydroxyproline proteins that act as enzyme that catalyze other PTMs and interact with proline hydroxylases.
(E) Features of kinases with proline hydroxylation sites
genename	protein_id	number_of_sites	number_of_samples	median_stoichiometry	stoichiometry
PGK1	P00558	10	134	0.0479806	0.003295966875116666;0.011915100687699229;0.015838821453924387;0.01699248672997999;0.029448406783550932;0.03511807513204788;0.0430462707980684;0.04398521579924112;0.04613045138820331;0.046428968962626715;0.04953221314349705;0.0562829929801103;0.060079487659758964;0.06145102676332749;0.06890144127483727;0.07145344439651954;0.07416694710288015;0.07801317360032521;0.07875529217576477;0.0806338419633…
PDXK	O00764	1	3	0	0.0;0.0;0.4021410788381743
BRD4	O60885	2	37	0.562614	0.05714324570589275;0.1089042059361373;0.1206651888475321;0.13829778393971529;0.14742704889671995;0.1596567296971608;0.1763861812075817;0.2286674285953166;0.23277056238580685;0.24092271371295546;0.2429362223195924;0.2860597899930419;0.32802601875948545;0.7111153761365702;0.28576618329833525;0.3923083580137698;0.437883731863651;0.4839193408958594;0.4934539861251256;0.5626144075287974;0.56437447439…
MAPK1	P28482	3	38	0.184484	0.0;0.0;0.0;0.0;0.0;0.006816073545500946;0.0207901723186612;0.02559000139645301;0.03032096798434024;0.05104919924070383;0.051591318226439316;0.06692441761823725;0.06727597107890701;0.13143097025027084;0.14663290761615272;0.16223969725022636;0.2067273029782042;0.21079617457571026;0.22132171973542533;0.2862235157470328;0.3581067668575925;0.3696909374839119;0.4281233664401464;0.443179884275017;0.467…
MAP2K3	P46734	1	1	0.221	0.221
KHK	P50053	3	15	1	0.04261137710948552;1.0;1.0;1.0;1.0;0.04261137710948552;1.0;1.0;1.0;1.0;0.04261137710948552;1.0;1.0;1.0;1.0
TRIM28	Q13263	7	43	0.105548	0.00881105664743692;0.018880414491980645;0.02882905654097637;0.03023496488582596;0.032695980818786316;0.03865172791147202;0.04725040536227894;0.05305051224067861;0.05713345847485725;0.060323991366697124;0.08156467821123534;0.08307750816024986;0.08408603736324048;0.09674761698227456;0.10281758982815854;0.10827922178943623;0.1145083434653276;0.11668499407507628;0.12327082795722953;0.126006922227936…
CAMK2D	D6R938	3	11	0.058406	0.017337280744385647;0.057004311856904875;1.0;0.0169280863293019;0.016992051402802646;0.017337280744385647;0.057004311856904875;0.05980763411740725;0.14017025306154654;1.0;0.938607725616861;0.9514108679177996
ALPK3	Q96L96	2	2	1	1.0;1.0
CDK12	Q9NYV4	3	3	1	1.0;1.0;1.0
PKM	P14618	10	69	0.0182251	0.0045911614931091905;0.005676762557765812;0.006374593203361023;0.007023775933610642;0.007098765839081041;0.009518229036830687;0.011661421238072105;0.01549453693069011;0.016869111468969113;0.02606171013034926;0.02898619212067952;0.04344192935694716;0.05103845294667368;0.05348520230490608;0.08313556521608363;0.0852802831285776;0.12493484086674665;0.1278490345166776;0.13704099142738366;0.1791884199…
PRKDC	P78527	6	23	0.0273716	0.00843465799061488;0.00871323127768957;0.013471959370706402;0.02572900709173793;0.03238119215268165;0.10413667892900398;0.13100699405881025;0.18057935762065344;0.1920241593052276;1.0;1.0;0.011270087445535093;1.0;0.008081872216958979;0.014364517884529759;0.019422779705427783;0.027371596977466127;0.06747136539550037;0.1319135003585155;0.005622232642010157;0.0069605432809257345;0.1623886411501231;0…
TTN	A0A0A0MRA3	43	62	0.560286	1.0;1.0;1.0;1.0;1.0;1.0;0.013962725857212458;0.02130661701067429;0.09614224131417466;0.04216136148763295;0.0989354920025069;0.162314336901683;0.2787420921376688;0.042825774765679406;0.042825774765679406;1.0;1.0;1.0;1.0;1.0;0.02670946989030709;0.05417389189825934;0.3377286748312616;0.1275658673907633;0.4967249158326272;N/A;1.0;1.0;1.0;0.023446811863290604;0.2292953558527633;0.13378748052998402;0.1…
DYRK2	Q92630	2	2	1	1.0;1.0
FYN	P06241	1	2	0.0831477	0.07828260096106446;0.08801274257419017
GRK2	P25098	1	1	0.126445	0.126445
LATS1	O95835	9	25	1	1.0;1.0;1.0;1.0;1.0;1.0;1.0;1.0;1.0;1.0;1.0;0.4955266016703455;1.0;0.07722126543922259;0.5030681648664884;1.0;0.07722126543922259;0.5030681648664884;1.0;0.07722126543922259;0.5030681648664884;1.0;0.12320382830779808;1.0;1.0
EFEMP1	Q12805	1	21	1	1.0;1.0;1.0;1.0;1.0;1.0;1.0;1.0;1.0;1.0;1.0;1.0;1.0;1.0;1.0;1.0;1.0;1.0;1.0;1.0;1.0;1.0;1.0
BMPR2	Q13873	1	5	1	1.0;1.0;1.0;N/A;1.0
AK1	P00568	2	13	0.142572	0.0065734236174040785;0.035765921902912716;0.06822987168443545;0.07717626895850388;0.14257173320346106;0.24828385075589546;0.279436074199951;0.3119087330981087;0.52783762037013;0.6176120553823461;0.6639857775185981;0.03962440651640574;0.05440469470720952
PFKM	P08237	4	12	0.0321492	0.006868976801470476;0.01765459519924399;0.0383176856050376;0.07640162692399713;0.09142664876147484;0.10188576595760508;0.11313517381342388;0.20803359468684465;0.428290462189698;0.0;0.004265562773171218;0.025980648411929742;0.02028586758081978;0.02028586758081978
CKB	P12277	6	18	0.0118232	0.004341001617059414;0.010739340829424572;0.022290586933449385;0.02786131979885669;0.11165593362910624;0.008615510461761972;0.010494906400469106;0.0546307844303452;0.0008467636411035593;0.0010523579303373602;0.0013022057327394898;0.002802649255405545;0.012907053674537377;0.05599261147115631;0.0723702430697223;0.0023947989559194873;0.032352818597827813;0.013903398907461149
CAMK2A	Q9UQM7	1	1	0.0285865	0.0285865
LTBP4	A0A0C4DH07	3	8	1	1.0;1.0;1.0;1.0;1.0;1.0;0.07794295493198179;0.4615875446656457
PKN3	Q6P5Z2	1	1	N/A	N/A
CKMT2	P17540	1	1	0.00976211	0.00976211
DCLK1	Q5VZY9	3	6	1	1.0;1.0;1.0;1.0;1.0;1.0
CKM	P06732	2	5	0.0359735	0.001617459922358053;0.03597348040965044;0.07878638175506432;0.00643108928644199;0.05206833865904509
AK8	Q96MA6	1	1	1	1
OBSCN	Q5VST9	1	1	1	1
AXL	P30530	1	1	1	1
NRBP2	Q9NSY0	2	2	1	1.0;1.0
GALK1	P51570	2	4	0.910803	0.0375086235497954;0.8216066259247347;1.0;1.0
PAK4	O96013	2	2	1	1.0;1.0
MAPK4	B4DEW2	2	2	1	1.0;1.0
LYN	P07948	2	3	0.588561	0.4400406858471375;0.588560536405204;1.0
PRPS2	P11908	1	3	0.0118429	0.0043337913911783675;0.011842928841051084;0.07229260713338352
DGKQ	P52824	4	8	1	1.0;1.0;1.0;1.0;1.0;1.0;1.0;1.0
CCNK	O75909	3	3	1	1.0;1.0;1.0
PRKACA	P17612	1	4	0.0140511	0.006857440802834898;0.013509723733842691;0.014592401571680022;0.04185844242722083
CDK3	Q00526	1	1	1	1
PRKACB	P22694	1	2	0.062066	0.0093795598319884;0.1147524247064829
HJV	Q6ZVN8	1	1	1	1
SPEG	Q15772	1	1	1	1
MYLK	Q15746	3	13	0.0157152	0.006928140187192429;0.015715248324403366;0.05693561456552236;0.0012116782799817143;0.0027972334788251853;0.0031041435477249146;0.0038765166728753735;0.02703485705373124;0.040293513669409434;0.1780160075573202;0.0027972334788251853;0.040293513669409434;0.05715941275047778
RPS6KC1	F6RJM5	1	2	1	1.0;1.0
PRKCB	P05771	2	2	0.541101	0.08220140740669432;1.0
PFKP	Q01813	2	5	0.0196314	0.009011767022179177;0.009442997203953326;0.01667124640289399;0.02290566726578297;0.08343650099316068;0.39023026428033697;0.019631387564144686
N4BP2	Q86UW6	1	3	1	1.0;N/A;N/A
STK32C	Q86UX6	1	1	1	1
ABL1	P00519	1	1	1	1
TTBK2	Q8IWY7	2	2	1	1.0;1.0
PGK2	P07205	1	1	0.0550207	0.0550207
DCLK3	Q9C098	1	1	1	1
PHKA2	P46019	2	2	1	1.0;1.0
MAP3K2	Q9Y2U5	1	1	1	1
STK38	Q15208	1	1	0.209334	0.209334
HKDC1	Q2TB90	1	1	1	1
MAP3K20	Q9NYL2	1	1	1	1.0;1.0
HK1	P19367	1	2	0.0957578	0.03568462041460728;0.15583101250169384
CSNK2B	P67870	1	6	0.292035	0.008501158358902309;0.01208159709587392;0.014178235117254532;0.5698920379688209;1.0;1.0
AKT1	P31749	4	4	0.135081	0.13508070499747732;N/A;N/A;N/A
SEPHS1	P49903	1	5	0.403615	0.1852423064579396;0.3312278551936247;0.4036151864439579;1.0;1.0
KALRN	C9IZQ6	1	1	1	1
PTK7	Q13308	1	1	0.413413	0.413413
ILK	Q13418	1	10	1	0.7011308955364818;0.7878560451735106;0.8490973607532488;1.0;1.0;1.0;1.0;1.0;1.0;1.0
LIMK1	P53667	1	4	1	1.0;1.0;1.0;1.0
PAPSS1	O43252	1	4	0.0325402	0.012785723961050635;0.02822008104896578;0.036860220709359695;0.04021895632547702
CPNE3	O75131	1	3	0.0108829	0.001312203923777359;0.010882867231734268;0.011891531415560284
CDK1	P06493	2	16	0.024168	0.006129789076689471;0.009260493570496698;0.011875923797011004;0.013285273840235144;0.023687320348188618;0.024648686742450642;0.042282702593173606;0.04967873267770302;0.14676455209643458;0.14676455209643458;0.010520766879766292;0.011875923797011004;0.013285273840235144;0.013907726666624815;0.023687320348188618;0.024648686742450642;0.042282702593173606;0.04967873267770302;0.14676455209643458;0.146…
BCR	P11274	5	5	0.30773	0.30773018217626785;0.30773018217626785;0.30773018217626785;0.30773018217626785;0.30773018217626785
CDK2	P24941	1	2	0.244102	0.15379986222826575;0.33440410311782964
CSNK1A1	P48729	1	2	0.516703	0.03340695135558342;1.0
MAPK14	Q16539	1	1	0	0
STK26	Q9P289	1	1	0.382797	0.02788648469504549;0.02788648469504549;0.09436572829035754;0.3827971178260993;0.3827971178260993;1.0;1.0;1.0;1.0
TGFBR3L	H3BV60	3	6	1	1.0;1.0;1.0;1.0;1.0;1.0
PAPSS2	O95340	1	3	0.0953543	0.04922071711310982;0.09535426928065956;1.0
IGF2R	P11717	1	1	0.287571	0.287571
CSK	P41240	1	1	0.27728	0.27728
PRKCI	P41743	1	1	0.861971	0.861971
PRKCZ	Q05513	1	1	0	0
STK4	Q13043	1	1	0.0787565	0.0787565
PKN1	Q16512	1	1	0.209304	0.209304
TKFC	Q3LXA3	3	5	0.0237939	0.0237938901270846;0.12134119096264982;0.4056455896260023;0.021550967222200464;0.001441606249561542
CAMKK2	Q96RR4	1	1	0.306657	0.306657
SRPK1	Q96SB4	1	1	0.126635	0.126635
GAK	O14976	1	1	0.109329	0.109329
ERBB2	P04626	1	1	0.103324	0.103324
CKMT1B	P12532	3	5	0.0186337	0.03741875106212735;0.013473715959867762;0.01863366166500172;0.019439048033157682;0.0032771268597033684
PFKL	P17858	1	1	0.00781968	0.00781968
CMPK1	P30085	2	2	0.0636008	0.12720162338941646;0.0
AK2	F8W1A4	3	4	0.00775644	0.0077564445535141715;0.0077564445535141715;0.005647301769154232;0.013880147395522529
SQSTM1	Q13501	2	2	0.129492	0.1294922329939312;0.1294922329939312
SGK2	Q9HBY8	1	2	1	0.8819615191807311;1.0;1.0
CDK13	Q14004	5	15	1	0.551302828492568;1.0;1.0;0.551302828492568;1.0;1.0;0.551302828492568;1.0;1.0;0.551302828492568;1.0;1.0;0.551302828492568;1.0;1.0
PIP4K2C	Q8TBX8	1	2	0.058208	0.0;0.1164160818316744
PRKAA1	Q13131	1	1	0.0246762	0.0246762
ROCK1	Q13464	1	1	0.38938	0.38938
TESK1	Q15569	2	2	1	1.0;1.0
CLP1	Q92989	1	1	N/A	N/A
PRAG1	Q86YV5	2	2	1	1.0;1.0
PRKCA	P17252	1	1	0.0754694	0.0754694
NEK7	Q8TDX7	1	1	0.0845776	0.0845776
WNK2	F8W9F9	1	1	1	1
BAZ1B	Q9UIG0	1	1	0.00618091	0.00618091
ALK	Q9UM73	2	4	0.647508	0.8554294061867296;1.0;0.13423378009212342;0.4395866876625559
TLK1	Q9UKI8	1	1	1	1
CDK6	Q00534	2	4	1	1.0;1.0;1.0;1.0
IKBKB	O14920	1	1	N/A	N/A
MAPK6	Q16659	1	1	N/A	N/A
TBK1	Q9UHD2	2	2	N/A	N/A;N/A
DYRK1B	Q9Y463	1	1	N/A	N/A
EEF2K	O00418	1	1	N/A	N/A

## Sheet: (F) EGLN1_interactant
Supplementary Table S3 Hydroxyproline proteins that act as enzyme that catalyze other PTMs and interact with proline hydroxylases.
(F) Features of Hydroxyproline proteins that interact with proline hydroxylase EGLN1
genename	protein_id	number_of_sites	median_stoichiometry	stoichiometry
CANX	P27824	7	0.037438	0.000660758;0.0028666702336934665;0.003881702451321685;0.0066318792307111605;0.03370523542206421;0.0890162911249061;1.0;0.0015122650781981912;0.01514248630357617;0.01832367507325982;0.022645376203847958;0.023905857012819116;0.03707699421869611;0.03743803472717951;0.055390179860695284;0.057842322730863385;0.0751502311248074;0.1117720137134876;0.1156511707742147;0.11824793871178678;0.14892444763745…
BRD4	O60885	2	0.562614	0.05714324570589275;0.1089042059361373;0.1206651888475321;0.13829778393971529;0.14742704889671995;0.1596567296971608;0.1763861812075817;0.2286674285953166;0.23277056238580685;0.24092271371295546;0.2429362223195924;0.2860597899930419;0.32802601875948545;0.7111153761365702;0.28576618329833525;0.3923083580137698;0.437883731863651;0.4839193408958594;0.4934539861251256;0.5626144075287974;0.56437447439…
HSP90AB1	P08238	9	0.0146636	0.000220541960129271;0.0006151433242764006;0.0008402316378567133;0.0009022676560352633;0.0012926060187793062;0.0024347889022672004;0.006998867776064787;0.007653287245694856;0.02317599451791366;0.02866645795900415;0.03221366688555148;0.037460120201836235;0.21743406637542384;0.7969083270494453;0.0;0.0006151433242764006;0.0008402316378567133;0.0009022676560352633;0.000998518650786517;0.0024347889022…
PKM	P14618	10	0.0182251	0.0045911614931091905;0.005676762557765812;0.006374593203361023;0.007023775933610642;0.007098765839081041;0.009518229036830687;0.011661421238072105;0.01549453693069011;0.016869111468969113;0.02606171013034926;0.02898619212067952;0.04344192935694716;0.05103845294667368;0.05348520230490608;0.08313556521608363;0.0852802831285776;0.12493484086674665;0.1278490345166776;0.13704099142738366;0.1791884199…
SH3KBP1	Q96B97	2	0.687185	0.6871846860848233;1.0;0.00655674
PTGES3	A0A087WYT3;B4DP21;B4DP11	3	0.00544978	1.0;1.0;0.0017351653320587712;0.0017351653320587712;0.004722347999284776;0.004722347999284776;0.006177214259632234;0.062857737
FKBP8	M0R1Q0;Q14318	3	1	1;1;1
HSP90AA1	P07900	6	0.0223197	0.003917363093101818;0.007939241048879345;0.01418863326554208;0.01588958226882866;0.02231969069693782;0.041532838318901116;0.04252888971008245;0.05067391120381872;0.05404829854421514;0.07140756456944948;0.07771704958236003;0.1037999535933436;0.1280447082737894;0.13955323759934496;1.0;0.006374514446403338;0.0086811765812099;0.010141750773489387;0.0127694388870992;0.013938763746956094;0.01838555144…
FKBP4	Q02790	5	0.0608311	0.005281898662854664;0.007644982248215574;0.03785681634566357;0.05222080185456472;0.0981248496795064;0.09878679046951648;0.18972001364892185;0.2476052813255092;0.29595920701041994;0.3609914834117198;0.0026071825189965423;0.012464638927498784;0.02492028479277713;0.02584546115767397;0.03779789824291421;0.0515859460539549;0.061636140761232576;0.07513219099834548;0.10578634294712773;0.128060392014702…
CUL3	Q13618	1	0.0721341	0.0721341
AKT1	P31749	4	0.135081	0.135080705;N/A;N/A;N/A
OS9	Q13438	4	0.227583	0.04771217903392157;0.06716850819302927;0.10684702957341012;0.13613981157316482;0.16820131277573672;0.19693813152733766;0.22758266617465386;0.234291302595756;0.27062827798290223;1.0;0.285899702;0.960546896;0.960546896
EZR	P15311	1	0	0
EGLN3	Q9H6Z9	1	0.84958	0.6991592592686954;1.0
HIF1A	Q16665	4	0.147541	0.06432737192147854;0.448680432265738;0.011157212;0.230754485;
EPAS1	Q99814	2	N/A	N/A;N/A
POLR2A	P24928	1	N/A	N/A
SPRY2	O43597	3	N/A	N/A;N/A;N/A

## Sheet: (G) P4HA2_interactant
Supplementary Table S3 Hydroxyproline proteins that act as enzyme that catalyze other PTMs and interact with proline hydroxylases.
(G) Features of Hydroxyproline proteins that interact with proline hydroxylase P4HA2
genename	protein_id	number_of_sites	median_stoichimetry	stoichiometry
COL1A1	P02452	213	0.98224	0.0;0.000925328986882926;0.0012526148542876673;0.0014033710799399555;0.0016995219387711713;0.002931761078261674;0.0039625499588108095;0.004311180168022588;0.005259364414842786;0.005527230581301833;0.006368490528995127;0.0063747833753242215;0.006785594473296167;0.008782967100864535;0.009625300756413772;0.009760987682437562;0.01132115237946287;0.013884727373664764;0.022391040610006244;0.02363446950…
0.9953371945823352;0.9964694493048979;0.9964940451109648;0.9975970007809536;0.9976611306749066;0.9984017826725072;0.998439995129669;0.9987918300407282;1.0;1.0;1.0;1.0;1.0;1.0;1.0;1.0;1.0;1.0;1.0;1.0;1.0;1.0;1.0;1.0;1.0;1.0;1.0;1.0;1.0;1.0;1.0;1.0;1.0;1.0;1.0;1.0;1.0;1.0;1.0;1.0;1.0;1.0;1.0;1.0;1.0;1.0;1.0;1.0;1.0;1.0;1.0;1.0;0.658548920060232;0.8187833373037467;0.8864768950226664;0.92960578497980…
;1.0;1.0;1.0;1.0;1.0;1.0;1.0;1.0;1.0;1.0;1.0;1.0;1.0;1.0;1.0;0.3015114313074044;0.7168550346918634;0.7257201025090161;0.7507002524563747;0.7746670770406074;0.7812153945721343;0.789872299343305;0.8105864324532998;0.8133223157746015;0.8143602365913682;0.8333559447089006;0.8384345634481317;0.8415352873234153;0.8455013782829122;0.8466002551154523;0.8550809205097429;0.8667336725468926;0.87417650033352…
P4HB	P07237	8	0.512313	0.008696365040225267;0.010586795661528904;0.012071833526937869;0.01378331701927118;0.019102400440539662;0.023571022915732945;0.02822139460505828;0.03584973830659528;0.048839592026504015;0.060307857574619775;0.09153913444870897;0.09452775170438334;0.10592900709067006;0.11929990702079077;0.12680486556787413;0.13126683362472238;0.14246661325889282;0.16174005525819915;0.2102029892905218;0.21542903204…
CCT6A	P40227	2	0.0143794	;0.014379387
VDAC2	P45880	1	0.422491	0.008547570451962375;0.15708422780654124;0.1832763043788529;0.2214401875063373;0.30870211005483256;0.4042770997616725;0.44070557348292944;0.4432294376699884;0.6345103844081309;0.6797712922555544;1.0;1.0
PRRC2A	P48634	13	0.146604	0.06418182992490297;0.5;0.6319483028746765;1.0;1.0;1.0;1;0;0;0;0;0.07113842852629162;0.10360894333036977;0.14660440460745428;0.23932118058692106;0.07113842852629162;0.10360894333036977;0.14660440460745428;0.23932118058692106;0.231938636;0.07113842852629162;0.14660440460745428;0.07113842852629162;0.14660440460745428;0.07113842852629162;0.14660440460745428;0.23932118058692106;0.14660440460745428;0.…
CCT3	P49368	1	0.178812	0.0070639961949030316;0.018893188141877883;0.022340151894621414;0.046893229448530666;0.08625202419114975;0.13352871388288595;0.137974419049228;0.15395210955513192;0.16454681494392562;0.19307778333647055;0.27693322237749063;0.27805318317751976;0.3820559896007826;0.4302555065674447;0.4907275320970042;0.5;1.0;1.0
CLNK	A0A0A0MSJ4	1	1	1
CHTF18	A0A0D9SF58	1	1	1
PKN3	Q6P5Z2	1	N/A	N/A
POLR3B	Q9NW08	1	1	1
ATXN2	F8VRK6;V9GY86;H0YH87	6	0.69651	1;0.3819678691898691;0.6965102223156567;0.3819678691898691;0.6965102223156567;0.3819678691898691;0.6965102223156567;0.3819678691898691;0.6965102223156567;1
UTP3	Q9NQZ2	1	1	1
COL8A2	E9PP49	10	1	1.0;1.0;1.0;N/A;1.0;1.0;1.0;1.0;N/A;1.0;1.0;1.0;1.0;1.0;1.0;0.918922329;1;1;1;1;1
SEC16A	Q8N9G1;J3KNL6	5	0.203663	1;1;0.203662543;0;0.010248508
SACS	Q9NZJ4	1	1	1
MORC2	Q9Y6X9	2	1	1;1
DISC1	A0A087WYX6	2	N/A	N/A;N/A
HK1	P19367	1	0.0957578	0.03568462041460728;0.15583101250169384
STUB1	Q9UNE7	1	1	1
BAG3	O95817	14	0.0659318	0.010460349711028095;0.0160328650535985;0.017745524635510747;0.06630867962654592;0.5752730564122184;0.05707918046022618;1.0;1.0;0.05707918046022618;1.0;1.0;0.05707918046022618;1.0;1.0;0.141391426;0.141391426;0.141391426;0.141391426;0.012828309;0.012828309;0.012828309;0.065555004;0.065555004;0.02446835
P4HA1	P13674	1	0.198157	0.09831331626960688;0.2980000680248971
CCT2	P78371	2	0.0764756	0.0764756355419178;0.14267214652300278;0.6711099409485839;0.001919054434878405;0.0032447991434831434
IRS4	O14654	1	0.0212123	0.0212123
RPS13	P62277	3	0.00180905	0.0008766050276732044;0.0017617429615451304;0.0018090497968628575;0.0020462160894709094;0.0036404239990557225;0.0;0.003415257968443148;0.0;0.003415257968443148
RAVER1	E9PAU2	1	0.0589549	0.02775217603656965;0.05146644894178521;0.06644335593004229;0.09636611903249104
TIGD5	Q53EQ6	1	N/A	N/A
NEK7	Q8TDX7	1	0.0845776	0.0845776
CPSF3	Q9UKF6	1	0.010929	0.010929
