# Supplementary material for: HypDB: A functionally annotated web-based database of the proline hydroxylation proteome
Source: PLoS Biol. 2022 Aug 26;20(8):e3001757. doi: 10.1371/journal.pbio.3001757 (PMC9455854; doi:10.1371/journal.pbio.3001757)
Supplement: S4 Table — (XLSX) [file pbio.3001757.s015.xlsx]

## Sheet: Index
Supplementary Table S4 Annotation enrichment of high confidence proteins in HypDB.
Index	Contents
A	Top 20 enriched term clusters of high confidence hydroproline proteins
B	List of high confidence hydroxyproline proteins enriched in different terms
C	Top GO molecular function enrichment terms of high confidence hydroxyproline proteins
D	CORUM terms enrichment of high confidence hydroxyproline proteins

## Sheet: (A) Top_20_Clusters
Supplementary Table S4 Gene enrichment of high confidence proteins in HypDB.
(A) Top 20 enriched term clusters of high confidence hydroproline proteins
GroupID	Category	Term	Description	LogP	Log(q-value)	InTerm_InList	Genes	Gene_Symbols
1_Summary	Reactome Gene Sets	R-HSA-8953897	Cellular responses to stimuli	-81.8893	-77.5413	247/798	37,207,335,468,523,526,527,645,811,815,817,829,847,890,1017,1021,1029,1327,1340,1351,1410,1432,1460,1465,1536,1778,1783,1915,1965,1968,2034,2134,2168,2288,2539,2673,2877,2936,2938,2950,3006,3007,3008,3009,3014,3017,3039,3043,3068,3091,3162,3163,3297,3301,3303,3306,3308,3309,3312,3313,3320,3326,3417,3490,4000,4001,4199,4493,4496,4501,4502,4512,4513,4688,4736,4928,5034,5052,5226,5469,5594,5606,5683…	ACADVL,AKT1,APOA1,ATF4,ATP6V1A,ATP6V1B2,ATP6V0C,BLVRB,CALR,CAMK2A,CAMK2D,CAPZA1,CAT,CCNA2,CDK2,CDK6,CDKN2A,COX4I1,COX6B1,COX8A,CRYAB,MAPK14,CSNK2B,CSRP1,CYBB,DYNC1H1,DYNC1LI2,EEF1A1,EIF2S1,EIF2S3,EPAS1,EXTL1,FABP1,FKBP4,G6PD,GFPT1,GPX2,GSR,GSTA1,GSTP1,H1-2,H1-3,H1-4,H1-5,H2AX,H2BC5,HBA1,HBB,HDGF,HIF1A,HMOX1,HMOX2,HSF1,DNAJA1,HSPA1A,HSPA2,HSPA4,HSPA5,HSPA8,HSPA9,HSP90AA1,HSP90AB1,IDH1,IGFBP7,LMNA,…
1_Member	Reactome Gene Sets	R-HSA-8953897	Cellular responses to stimuli	-81.8893	-77.5413	247/798	37,207,335,468,523,526,527,645,811,815,817,829,847,890,1017,1021,1029,1327,1340,1351,1410,1432,1460,1465,1536,1778,1783,1915,1965,1968,2034,2134,2168,2288,2539,2673,2877,2936,2938,2950,3006,3007,3008,3009,3014,3017,3039,3043,3068,3091,3162,3163,3297,3301,3303,3306,3308,3309,3312,3313,3320,3326,3417,3490,4000,4001,4199,4493,4496,4501,4502,4512,4513,4688,4736,4928,5034,5052,5226,5469,5594,5606,5683…	ACADVL,AKT1,APOA1,ATF4,ATP6V1A,ATP6V1B2,ATP6V0C,BLVRB,CALR,CAMK2A,CAMK2D,CAPZA1,CAT,CCNA2,CDK2,CDK6,CDKN2A,COX4I1,COX6B1,COX8A,CRYAB,MAPK14,CSNK2B,CSRP1,CYBB,DYNC1H1,DYNC1LI2,EEF1A1,EIF2S1,EIF2S3,EPAS1,EXTL1,FABP1,FKBP4,G6PD,GFPT1,GPX2,GSR,GSTA1,GSTP1,H1-2,H1-3,H1-4,H1-5,H2AX,H2BC5,HBA1,HBB,HDGF,HIF1A,HMOX1,HMOX2,HSF1,DNAJA1,HSPA1A,HSPA2,HSPA4,HSPA5,HSPA8,HSPA9,HSP90AA1,HSP90AB1,IDH1,IGFBP7,LMNA,…
1_Member	Reactome Gene Sets	R-HSA-2262752	Cellular responses to stress	-79.9087	-75.8616	242/784	37,207,335,468,523,526,527,645,811,815,817,829,847,890,1017,1021,1029,1327,1340,1351,1410,1432,1460,1536,1778,1783,1915,1965,1968,2034,2134,2168,2288,2539,2673,2877,2936,2938,2950,3006,3007,3008,3009,3014,3017,3039,3043,3068,3091,3162,3163,3297,3301,3303,3306,3308,3309,3312,3313,3320,3326,3417,3490,4000,4001,4199,4512,4513,4688,4736,4928,5034,5052,5226,5469,5594,5606,5683,5685,5686,5687,5688,5692…	ACADVL,AKT1,APOA1,ATF4,ATP6V1A,ATP6V1B2,ATP6V0C,BLVRB,CALR,CAMK2A,CAMK2D,CAPZA1,CAT,CCNA2,CDK2,CDK6,CDKN2A,COX4I1,COX6B1,COX8A,CRYAB,MAPK14,CSNK2B,CYBB,DYNC1H1,DYNC1LI2,EEF1A1,EIF2S1,EIF2S3,EPAS1,EXTL1,FABP1,FKBP4,G6PD,GFPT1,GPX2,GSR,GSTA1,GSTP1,H1-2,H1-3,H1-4,H1-5,H2AX,H2BC5,HBA1,HBB,HDGF,HIF1A,HMOX1,HMOX2,HSF1,DNAJA1,HSPA1A,HSPA2,HSPA4,HSPA5,HSPA8,HSPA9,HSP90AA1,HSP90AB1,IDH1,IGFBP7,LMNA,LMNB1,…
1_Member	Reactome Gene Sets	R-HSA-9675108	Nervous system development	-73.1197	-69.2488	197/577	25,60,71,160,286,287,288,387,388,998,1072,1213,1272,1280,1281,1282,1284,1285,1286,1287,1289,1290,1291,1292,1293,1297,1298,1299,1432,1460,1600,1605,1785,1793,1808,1809,2064,2534,2596,2909,2935,3066,3312,3320,3326,3674,3690,3908,3912,3915,3984,4067,4155,4359,4478,4627,4628,4629,4637,4665,4684,4736,4753,5216,5335,5365,5566,5567,5578,5594,5683,5685,5686,5687,5688,5692,5693,5695,5700,5701,5704,5705,57…	ABL1,ACTB,ACTG1,AP2A1,ANK1,ANK2,ANK3,RHOA,RHOB,CDC42,CFL1,CLTC,CNTN1,COL2A1,COL3A1,COL4A1,COL4A2,COL4A3,COL4A4,COL4A5,COL5A1,COL5A2,COL6A1,COL6A2,COL6A3,COL9A1,COL9A2,COL9A3,MAPK14,CSNK2B,DAB1,DAG1,DNM2,DOCK1,DPYSL2,DPYSL3,ERBB2,FYN,GAP43,ARHGAP35,GSPT1,HDAC2,HSPA8,HSP90AA1,HSP90AB1,ITGA2B,ITGB3,LAMA2,LAMB1,LAMC1,LIMK1,LYN,MBP,MPZ,MSN,MYH9,MYH10,MYH11,MYL6,NAB2,NCAM1,RPL10A,NELL2,PFN1,PLCG1,PLXNB…
1_Member	Reactome Gene Sets	R-HSA-422475	Axon guidance	-71.9649	-68.2189	191/552	25,60,71,160,286,287,288,387,388,998,1072,1213,1272,1280,1281,1282,1284,1285,1286,1287,1289,1290,1291,1292,1293,1297,1298,1299,1432,1460,1600,1605,1785,1793,1808,1809,2064,2534,2596,2909,2935,3312,3320,3326,3674,3690,3912,3915,3984,4067,4478,4627,4628,4629,4637,4684,4736,4753,5216,5335,5365,5566,5567,5578,5594,5683,5685,5686,5687,5688,5692,5693,5695,5700,5701,5704,5705,5708,5709,5716,5720,5721,58…	ABL1,ACTB,ACTG1,AP2A1,ANK1,ANK2,ANK3,RHOA,RHOB,CDC42,CFL1,CLTC,CNTN1,COL2A1,COL3A1,COL4A1,COL4A2,COL4A3,COL4A4,COL4A5,COL5A1,COL5A2,COL6A1,COL6A2,COL6A3,COL9A1,COL9A2,COL9A3,MAPK14,CSNK2B,DAB1,DAG1,DNM2,DOCK1,DPYSL2,DPYSL3,ERBB2,FYN,GAP43,ARHGAP35,GSPT1,HSPA8,HSP90AA1,HSP90AB1,ITGA2B,ITGB3,LAMB1,LAMC1,LIMK1,LYN,MSN,MYH9,MYH10,MYH11,MYL6,NCAM1,RPL10A,NELL2,PFN1,PLCG1,PLXNB3,PRKACA,PRKACB,PRKCA,MAP…
2_Summary	Reactome Gene Sets	R-HSA-8953854	Metabolism of RNA	-69.9084	-66.2593	210/674	207,1432,1478,1655,1660,1665,1736,1973,1977,1994,2058,2091,2521,2935,3178,3181,3184,3185,3187,3188,3190,3191,3192,3303,3312,3315,3842,4331,4670,4691,4736,4809,4904,4928,5093,5094,5356,5394,5430,5432,5515,5518,5520,5578,5683,5685,5686,5687,5688,5692,5693,5695,5700,5701,5704,5705,5708,5709,5716,5720,5721,5725,5901,5903,6122,6124,6125,6128,6129,6130,6132,6133,6134,6135,6136,6137,6138,6141,6142,6143,…	AKT1,MAPK14,CSTF2,DDX5,DHX9,DHX15,DKC1,EIF4A1,EIF4E,ELAVL1,EPRS1,FBL,FUS,GSPT1,HNRNPA1,HNRNPA2B1,HNRNPD,HNRNPF,HNRNPH1,HNRNPH2,HNRNPK,HNRNPL,HNRNPU,HSPA1A,HSPA8,HSPB1,TNPO1,MNAT1,HNRNPM,NCL,RPL10A,SNU13,YBX1,NUP98,PCBP1,PCBP2,PLRG1,EXOSC10,POLR2A,POLR2C,PPP2CA,PPP2R1A,PPP2R2A,PRKCA,PSMA2,PSMA4,PSMA5,PSMA6,PSMA7,PSMB4,PSMB5,PSMB7,PSMC1,PSMC2,PSMC4,PSMC5,PSMD2,PSMD3,PSMD10,PSME1,PSME2,PTBP1,RAN,RAN…
2_Member	Reactome Gene Sets	R-HSA-8953854	Metabolism of RNA	-69.9084	-66.2593	210/674	207,1432,1478,1655,1660,1665,1736,1973,1977,1994,2058,2091,2521,2935,3178,3181,3184,3185,3187,3188,3190,3191,3192,3303,3312,3315,3842,4331,4670,4691,4736,4809,4904,4928,5093,5094,5356,5394,5430,5432,5515,5518,5520,5578,5683,5685,5686,5687,5688,5692,5693,5695,5700,5701,5704,5705,5708,5709,5716,5720,5721,5725,5901,5903,6122,6124,6125,6128,6129,6130,6132,6133,6134,6135,6136,6137,6138,6141,6142,6143,…	AKT1,MAPK14,CSTF2,DDX5,DHX9,DHX15,DKC1,EIF4A1,EIF4E,ELAVL1,EPRS1,FBL,FUS,GSPT1,HNRNPA1,HNRNPA2B1,HNRNPD,HNRNPF,HNRNPH1,HNRNPH2,HNRNPK,HNRNPL,HNRNPU,HSPA1A,HSPA8,HSPB1,TNPO1,MNAT1,HNRNPM,NCL,RPL10A,SNU13,YBX1,NUP98,PCBP1,PCBP2,PLRG1,EXOSC10,POLR2A,POLR2C,PPP2CA,PPP2R1A,PPP2R2A,PRKCA,PSMA2,PSMA4,PSMA5,PSMA6,PSMA7,PSMB4,PSMB5,PSMB7,PSMC1,PSMC2,PSMC4,PSMC5,PSMD2,PSMD3,PSMD10,PSME1,PSME2,PTBP1,RAN,RAN…
2_Member	GO Biological Processes	GO:0016071	mRNA metabolic process	-31.3875	-28.8248	143/617	468,676,708,1478,1655,1660,1665,1736,1996,2034,2334,2926,2935,3178,3181,3185,3187,3190,3191,3192,3297,3303,3312,3550,4670,4809,4841,4858,4904,5094,5356,5394,5411,5469,5566,5725,5930,6050,6421,6499,6596,6625,6629,6638,6651,6732,6741,6830,6832,7157,7536,7919,8458,8546,8570,8621,8648,8731,8732,8896,9092,9129,9295,9343,9716,9775,9879,10084,10147,10189,10236,10250,10262,10283,10419,10432,10450,10492,1…	ATF4,BRDT,C1QBP,CSTF2,DDX5,DHX9,DHX15,DKC1,ELAVL4,EPAS1,AFF2,GRSF1,GSPT1,HNRNPA1,HNRNPA2B1,HNRNPF,HNRNPH1,HNRNPK,HNRNPL,HNRNPU,HSF1,HSPA1A,HSPA8,IK,HNRNPM,SNU13,NONO,NOVA2,YBX1,PCBP2,PLRG1,EXOSC10,PNN,MED1,PRKACA,PTBP1,RBBP6,RNH1,SFPQ,SKIV2L,HLTF,SNRNP70,SNRPB2,SNRPN,SON,SRPK1,SSB,SUPT6H,SUPV3L1,TP53,SF1,DDX39B,TTF2,AP3B1,KHSRP,CDK13,NCOA1,RNMT,RNGTT,BUD31,SART1,PRPF3,SRSF11,EFTUD2,AQR,EIF4A3,DDX…
2_Member	GO Biological Processes	GO:0008380	RNA splicing	-29.1313	-26.6697	105/387	676,708,1655,1660,1665,1996,2334,2521,3178,3181,3185,3187,3190,3192,3276,3312,3550,4670,4809,4841,4858,4904,5356,5411,5515,5518,5725,6421,6625,6629,6638,6651,6732,6830,7536,7919,8148,8458,8570,8621,8896,9092,9129,9295,9343,9716,9775,9879,10084,10147,10189,10236,10250,10262,10283,10419,10432,10450,10492,10521,10594,10658,10891,10946,10978,10992,11129,11218,11319,11338,23020,23028,23076,23450,23451…	BRDT,C1QBP,DDX5,DHX9,DHX15,ELAVL4,AFF2,FUS,HNRNPA1,HNRNPA2B1,HNRNPF,HNRNPH1,HNRNPK,HNRNPU,PRMT1,HSPA8,IK,HNRNPM,SNU13,NONO,NOVA2,YBX1,PLRG1,PNN,PPP2CA,PPP2R1A,PTBP1,SFPQ,SNRNP70,SNRPB2,SNRPN,SON,SRPK1,SUPT6H,SF1,DDX39B,TAF15,TTF2,KHSRP,CDK13,BUD31,SART1,PRPF3,SRSF11,EFTUD2,AQR,EIF4A3,DDX46,PQBP1,SUGP2,ALYREF,HNRNPR,SRRM1,SF3B4,CWC27,PRMT5,RBM14,PPIE,SYNCRIP,DDX17,PRPF8,CELF1,PPARGC1A,SF3A3,CLP1,S…
2_Member	GO Biological Processes	GO:0006397	mRNA processing	-28.1987	-25.7697	115/462	676,708,1478,1655,1660,1665,1996,2334,2926,3178,3181,3185,3187,3190,3191,3192,3297,3312,3550,4670,4809,4841,4858,4904,5356,5411,5566,5725,5930,6421,6625,6629,6638,6651,6732,6830,7536,7919,8458,8570,8621,8731,8732,8896,9092,9129,9295,9343,9716,9775,9879,10084,10147,10189,10236,10250,10262,10283,10419,10432,10450,10492,10521,10594,10657,10658,10891,10946,10949,10978,10992,11129,11218,11319,11338,23…	BRDT,C1QBP,CSTF2,DDX5,DHX9,DHX15,ELAVL4,AFF2,GRSF1,HNRNPA1,HNRNPA2B1,HNRNPF,HNRNPH1,HNRNPK,HNRNPL,HNRNPU,HSF1,HSPA8,IK,HNRNPM,SNU13,NONO,NOVA2,YBX1,PLRG1,PNN,PRKACA,PTBP1,RBBP6,SFPQ,SNRNP70,SNRPB2,SNRPN,SON,SRPK1,SUPT6H,SF1,DDX39B,TTF2,KHSRP,CDK13,RNMT,RNGTT,BUD31,SART1,PRPF3,SRSF11,EFTUD2,AQR,EIF4A3,DDX46,PQBP1,SUGP2,ALYREF,HNRNPR,SRRM1,SF3B4,CWC27,PRMT5,RBM14,PPIE,SYNCRIP,DDX17,PRPF8,KHDRBS1,CE…
2_Member	Reactome Gene Sets	R-HSA-72163	mRNA Splicing - Major Pathway	-27.7342	-25.3307	68/184	1478,1655,1660,1665,1994,2521,3178,3181,3184,3185,3187,3188,3190,3191,3192,3312,4670,4809,4904,5093,5094,5356,5430,5432,5725,6625,6629,6638,7536,8896,9092,9129,9295,9343,9716,9775,9879,10084,10189,10236,10250,10262,10283,10450,10594,10946,10949,10978,10992,11100,11338,23020,23450,23451,23524,27238,27316,29894,51362,51593,51690,51692,53981,54883,83443,84991,85313,220988	CSTF2,DDX5,DHX9,DHX15,ELAVL1,FUS,HNRNPA1,HNRNPA2B1,HNRNPD,HNRNPF,HNRNPH1,HNRNPH2,HNRNPK,HNRNPL,HNRNPU,HSPA8,HNRNPM,SNU13,YBX1,PCBP1,PCBP2,PLRG1,POLR2A,POLR2C,PTBP1,SNRNP70,SNRPB2,SNRPN,SF1,BUD31,SART1,PRPF3,SRSF11,EFTUD2,AQR,EIF4A3,DDX46,PQBP1,ALYREF,HNRNPR,SRRM1,SF3B4,CWC27,PPIE,PRPF8,SF3A3,HNRNPA0,CLP1,SF3B2,HNRNPUL1,U2AF2,SNRNP200,SF3B3,SF3B1,SRRM2,GPKOW,RBMX,CPSF1,CDC40,SRRT,LSM7,CPSF3,CPSF2,…
2_Member	Reactome Gene Sets	R-HSA-72203	Processing of Capped Intron-Containing Pre-mRNA	-26.7207	-24.3457	78/245	1478,1655,1660,1665,1977,1994,2521,3178,3181,3184,3185,3187,3188,3190,3191,3192,3312,4670,4809,4904,4928,5093,5094,5356,5430,5432,5725,5903,6625,6629,6638,7536,7919,8021,8896,9092,9129,9295,9343,9631,9716,9775,9879,9972,10084,10189,10236,10250,10262,10283,10450,10594,10946,10949,10978,10992,11100,11338,23020,23225,23450,23451,23524,27238,27316,29894,51362,51593,51690,51692,53981,54883,55746,83443…	CSTF2,DDX5,DHX9,DHX15,EIF4E,ELAVL1,FUS,HNRNPA1,HNRNPA2B1,HNRNPD,HNRNPF,HNRNPH1,HNRNPH2,HNRNPK,HNRNPL,HNRNPU,HSPA8,HNRNPM,SNU13,YBX1,NUP98,PCBP1,PCBP2,PLRG1,POLR2A,POLR2C,PTBP1,RANBP2,SNRNP70,SNRPB2,SNRPN,SF1,DDX39B,NUP214,BUD31,SART1,PRPF3,SRSF11,EFTUD2,NUP155,AQR,EIF4A3,DDX46,NUP153,PQBP1,ALYREF,HNRNPR,SRRM1,SF3B4,CWC27,PPIE,PRPF8,SF3A3,HNRNPA0,CLP1,SF3B2,HNRNPUL1,U2AF2,SNRNP200,NUP210,SF3B3,SF3…
2_Member	Reactome Gene Sets	R-HSA-72172	mRNA Splicing	-26.4555	-24.0986	68/192	1478,1655,1660,1665,1994,2521,3178,3181,3184,3185,3187,3188,3190,3191,3192,3312,4670,4809,4904,5093,5094,5356,5430,5432,5725,6625,6629,6638,7536,8896,9092,9129,9295,9343,9716,9775,9879,10084,10189,10236,10250,10262,10283,10450,10594,10946,10949,10978,10992,11100,11338,23020,23450,23451,23524,27238,27316,29894,51362,51593,51690,51692,53981,54883,83443,84991,85313,220988	CSTF2,DDX5,DHX9,DHX15,ELAVL1,FUS,HNRNPA1,HNRNPA2B1,HNRNPD,HNRNPF,HNRNPH1,HNRNPH2,HNRNPK,HNRNPL,HNRNPU,HSPA8,HNRNPM,SNU13,YBX1,PCBP1,PCBP2,PLRG1,POLR2A,POLR2C,PTBP1,SNRNP70,SNRPB2,SNRPN,SF1,BUD31,SART1,PRPF3,SRSF11,EFTUD2,AQR,EIF4A3,DDX46,PQBP1,ALYREF,HNRNPR,SRRM1,SF3B4,CWC27,PPIE,PRPF8,SF3A3,HNRNPA0,CLP1,SF3B2,HNRNPUL1,U2AF2,SNRNP200,SF3B3,SF3B1,SRRM2,GPKOW,RBMX,CPSF1,CDC40,SRRT,LSM7,CPSF3,CPSF2,…
2_Member	WikiPathways	WP411	mRNA processing	-25.406	-23.0791	55/133	1478,1660,1665,2521,3178,3181,3184,3187,3188,3190,3191,3192,3276,4670,4809,4841,4904,5094,5430,5496,5725,6421,6625,6629,6638,6732,6829,8243,8731,8732,9129,9343,10147,10236,10250,10262,10594,10658,10946,10978,10992,11129,11218,11338,23450,23451,27316,29894,51362,51690,51692,53981,83443,84991,140890	CSTF2,DHX9,DHX15,FUS,HNRNPA1,HNRNPA2B1,HNRNPD,HNRNPH1,HNRNPH2,HNRNPK,HNRNPL,HNRNPU,PRMT1,HNRNPM,SNU13,NONO,YBX1,PCBP2,POLR2A,PPM1G,PTBP1,SFPQ,SNRNP70,SNRPB2,SNRPN,SRPK1,SUPT5H,SMC1A,RNMT,RNGTT,PRPF3,EFTUD2,SUGP2,HNRNPR,SRRM1,SF3B4,PRPF8,CELF1,SF3A3,CLP1,SF3B2,CLASRP,DDX20,U2AF2,SF3B3,SF3B1,RBMX,CPSF1,CDC40,LSM7,CPSF3,CPSF2,SF3B5,RBM17,SREK1
2_Member	GO Biological Processes	GO:0000375	RNA splicing, via transesterification reactions	-18.2406	-16.1429	70/272	1655,1660,3178,3181,3185,3187,3190,3192,3312,3550,4670,4809,4858,5356,5411,6421,6625,6629,6638,6732,7536,7919,8570,8621,8896,9092,9129,9343,9716,9775,9879,10084,10189,10236,10250,10262,10283,10419,10432,10450,10492,10521,10594,10658,10946,10992,11218,11338,23020,23028,23450,23451,23524,25929,25980,26986,27238,27316,27336,51362,51631,51690,54496,54883,55280,79084,79760,83443,84991,220988	DDX5,DHX9,HNRNPA1,HNRNPA2B1,HNRNPF,HNRNPH1,HNRNPK,HNRNPU,HSPA8,IK,HNRNPM,SNU13,NOVA2,PLRG1,PNN,SFPQ,SNRNP70,SNRPB2,SNRPN,SRPK1,SF1,DDX39B,KHSRP,CDK13,BUD31,SART1,PRPF3,EFTUD2,AQR,EIF4A3,DDX46,PQBP1,ALYREF,HNRNPR,SRRM1,SF3B4,CWC27,PRMT5,RBM14,PPIE,SYNCRIP,DDX17,PRPF8,CELF1,SF3A3,SF3B2,DDX20,U2AF2,SNRNP200,KDM1A,SF3B3,SF3B1,SRRM2,GEMIN5,AAR2,PABPC1,GPKOW,RBMX,HTATSF1,CDC40,LUC7L2,LSM7,PRMT7,CWC25,C…
2_Member	GO Biological Processes	GO:0000377	RNA splicing, via transesterification reactions with bulged adenosine as nucleophile	-18.0006	-15.915	69/268	1655,1660,3178,3181,3185,3187,3190,3192,3312,3550,4670,4809,4858,5356,5411,6421,6625,6629,6638,6732,7536,7919,8621,8896,9092,9129,9343,9716,9775,9879,10084,10189,10236,10250,10262,10283,10419,10432,10450,10492,10521,10594,10658,10946,10992,11218,11338,23020,23028,23450,23451,23524,25929,25980,26986,27238,27316,27336,51362,51631,51690,54496,54883,55280,79084,79760,83443,84991,220988	DDX5,DHX9,HNRNPA1,HNRNPA2B1,HNRNPF,HNRNPH1,HNRNPK,HNRNPU,HSPA8,IK,HNRNPM,SNU13,NOVA2,PLRG1,PNN,SFPQ,SNRNP70,SNRPB2,SNRPN,SRPK1,SF1,DDX39B,CDK13,BUD31,SART1,PRPF3,EFTUD2,AQR,EIF4A3,DDX46,PQBP1,ALYREF,HNRNPR,SRRM1,SF3B4,CWC27,PRMT5,RBM14,PPIE,SYNCRIP,DDX17,PRPF8,CELF1,SF3A3,SF3B2,DDX20,U2AF2,SNRNP200,KDM1A,SF3B3,SF3B1,SRRM2,GEMIN5,AAR2,PABPC1,GPKOW,RBMX,HTATSF1,CDC40,LUC7L2,LSM7,PRMT7,CWC25,CWF19L1…
2_Member	GO Biological Processes	GO:0000398	mRNA splicing, via spliceosome	-18.0006	-15.915	69/268	1655,1660,3178,3181,3185,3187,3190,3192,3312,3550,4670,4809,4858,5356,5411,6421,6625,6629,6638,6732,7536,7919,8621,8896,9092,9129,9343,9716,9775,9879,10084,10189,10236,10250,10262,10283,10419,10432,10450,10492,10521,10594,10658,10946,10992,11218,11338,23020,23028,23450,23451,23524,25929,25980,26986,27238,27316,27336,51362,51631,51690,54496,54883,55280,79084,79760,83443,84991,220988	DDX5,DHX9,HNRNPA1,HNRNPA2B1,HNRNPF,HNRNPH1,HNRNPK,HNRNPU,HSPA8,IK,HNRNPM,SNU13,NOVA2,PLRG1,PNN,SFPQ,SNRNP70,SNRPB2,SNRPN,SRPK1,SF1,DDX39B,CDK13,BUD31,SART1,PRPF3,EFTUD2,AQR,EIF4A3,DDX46,PQBP1,ALYREF,HNRNPR,SRRM1,SF3B4,CWC27,PRMT5,RBM14,PPIE,SYNCRIP,DDX17,PRPF8,CELF1,SF3A3,SF3B2,DDX20,U2AF2,SNRNP200,KDM1A,SF3B3,SF3B1,SRRM2,GEMIN5,AAR2,PABPC1,GPKOW,RBMX,HTATSF1,CDC40,LUC7L2,LSM7,PRMT7,CWC25,CWF19L1…
2_Member	CORUM	CORUM:1181	C complex spliceosome	-14.7658	-12.8426	32/79	1655,3178,3181,3185,3187,3190,3192,4670,5356,5411,6629,9092,9343,9716,9775,10189,10236,10250,10283,10450,10492,10594,10946,10992,23020,23450,23451,23524,26986,27316,51362,220988	DDX5,HNRNPA1,HNRNPA2B1,HNRNPF,HNRNPH1,HNRNPK,HNRNPU,HNRNPM,PLRG1,PNN,SNRPB2,SART1,EFTUD2,AQR,EIF4A3,ALYREF,HNRNPR,SRRM1,CWC27,PPIE,SYNCRIP,PRPF8,SF3A3,SF3B2,SNRNP200,SF3B3,SF3B1,SRRM2,PABPC1,RBMX,CDC40,HNRNPA3
2_Member	CORUM	CORUM:351	Spliceosome	-13.5804	-11.7306	42/141	1654,1655,1660,1665,3550,4809,5356,5496,6625,6629,7536,7919,8896,9092,9129,9295,9343,9716,9775,9879,10189,10250,10262,10450,10521,10594,10643,10946,10992,11338,23020,23450,23451,23524,26986,27336,51362,51593,51690,51755,58517,84991	DDX3X,DDX5,DHX9,DHX15,IK,SNU13,PLRG1,PPM1G,SNRNP70,SNRPB2,SF1,DDX39B,BUD31,SART1,PRPF3,SRSF11,EFTUD2,AQR,EIF4A3,DDX46,ALYREF,SRRM1,SF3B4,PPIE,DDX17,PRPF8,IGF2BP3,SF3A3,SF3B2,U2AF2,SNRNP200,SF3B3,SF3B1,SRRM2,PABPC1,HTATSF1,CDC40,SRRT,LSM7,CDK12,RBM25,RBM17
2_Member	KEGG Pathway	hsa03040	Spliceosome	-12.2208	-10.4548	41/147	1655,1665,2521,3178,3190,3192,3303,3306,3312,4670,4809,5093,5356,6625,6629,7919,8896,9092,9129,9343,9716,9775,9879,10084,10189,10262,10450,10594,10946,10992,11338,23020,23450,23451,27316,51362,51690,58517,83443,84991,220988	DDX5,DHX15,FUS,HNRNPA1,HNRNPK,HNRNPU,HSPA1A,HSPA2,HSPA8,HNRNPM,SNU13,PCBP1,PLRG1,SNRNP70,SNRPB2,DDX39B,BUD31,SART1,PRPF3,EFTUD2,AQR,EIF4A3,DDX46,PQBP1,ALYREF,SF3B4,PPIE,PRPF8,SF3A3,SF3B2,U2AF2,SNRNP200,SF3B3,SF3B1,RBMX,CDC40,LSM7,RBM25,SF3B5,RBM17,HNRNPA3
3_Summary	GO Biological Processes	GO:0006091	generation of precursor metabolites and energy	-60.1501	-56.5802	147/394	37,38,48,50,51,124,125,126,127,128,158,178,207,217,226,229,230,231,444,498,506,522,539,637,847,1327,1340,1346,1347,1351,1528,1536,1537,1738,2023,2108,2109,2110,2235,2271,2395,2539,2548,2584,2597,2673,2731,2820,2821,2877,2936,2997,2998,3098,3158,3417,3418,3419,3420,3421,3939,4129,4190,4191,4199,4200,4436,4512,4513,4688,4696,4698,4702,4705,4706,4712,4717,4719,4720,4722,4724,4729,4731,4776,4967,5160…	ACADVL,ACAT1,ACO1,ACO2,ACOX1,ADH1A,ADH1B,ADH1C,ADH4,ADH5,ADSL,AGL,AKT1,ALDH2,ALDOA,ALDOB,ALDOC,AKR1B1,ASPH,ATP5F1A,ATP5F1B,ATP5PF,ATP5PO,BID,CAT,COX4I1,COX6B1,COX7A1,COX7A2,COX8A,CYB5A,CYBB,CYC1,DLD,ENO1,ETFA,ETFB,ETFDH,FECH,FH,FXN,G6PD,GAA,GALK1,GAPDH,GFPT1,GLDC,GPD2,GPI,GPX2,GSR,GYS1,GYS2,HK1,HMGCS2,IDH1,IDH2,IDH3A,IDH3B,IDH3G,LDHA,MAOB,MDH1,MDH2,ME1,ME2,MSH2,COX1,COX2,NCF2,NDUFA3,NDUFA5,NDUFA8…
3_Member	GO Biological Processes	GO:0006091	generation of precursor metabolites and energy	-60.1501	-56.5802	147/394	37,38,48,50,51,124,125,126,127,128,158,178,207,217,226,229,230,231,444,498,506,522,539,637,847,1327,1340,1346,1347,1351,1528,1536,1537,1738,2023,2108,2109,2110,2235,2271,2395,2539,2548,2584,2597,2673,2731,2820,2821,2877,2936,2997,2998,3098,3158,3417,3418,3419,3420,3421,3939,4129,4190,4191,4199,4200,4436,4512,4513,4688,4696,4698,4702,4705,4706,4712,4717,4719,4720,4722,4724,4729,4731,4776,4967,5160…	ACADVL,ACAT1,ACO1,ACO2,ACOX1,ADH1A,ADH1B,ADH1C,ADH4,ADH5,ADSL,AGL,AKT1,ALDH2,ALDOA,ALDOB,ALDOC,AKR1B1,ASPH,ATP5F1A,ATP5F1B,ATP5PF,ATP5PO,BID,CAT,COX4I1,COX6B1,COX7A1,COX7A2,COX8A,CYB5A,CYBB,CYC1,DLD,ENO1,ETFA,ETFB,ETFDH,FECH,FH,FXN,G6PD,GAA,GALK1,GAPDH,GFPT1,GLDC,GPD2,GPI,GPX2,GSR,GYS1,GYS2,HK1,HMGCS2,IDH1,IDH2,IDH3A,IDH3B,IDH3G,LDHA,MAOB,MDH1,MDH2,ME1,ME2,MSH2,COX1,COX2,NCF2,NDUFA3,NDUFA5,NDUFA8…
3_Member	GO Biological Processes	GO:0055086	nucleobase-containing small molecule metabolic process	-44.6634	-41.5706	152/536	31,32,38,47,55,100,115,158,203,204,226,229,230,262,387,471,498,506,522,523,527,539,978,1267,1373,1503,1738,2023,2079,2180,2181,2182,2584,2597,2617,2618,2639,2673,2762,2821,3094,3098,3158,3295,3615,3735,3939,4199,4329,4351,4522,4597,4696,4698,4702,4705,4706,4712,4717,4719,4720,4722,4724,4729,4731,4860,4967,5144,5160,5167,5198,5211,5213,5214,5223,5224,5230,5232,5236,5238,5315,5594,5634,5901,6240,62…	ACACA,ACACB,ACAT1,ACLY,ACP3,ADA,ADCY9,ADSL,AK1,AK2,ALDOA,ALDOB,ALDOC,AMD1,RHOA,ATIC,ATP5F1A,ATP5F1B,ATP5PF,ATP6V1A,ATP6V0C,ATP5PO,CDA,CNP,CPS1,CTPS1,DLD,ENO1,ERH,ACSL1,ACSL3,ACSL4,GALK1,GAPDH,GARS1,GART,GCDH,GFPT1,GMDS,GPI,HINT1,HK1,HMGCS2,HSD17B4,IMPDH2,KARS1,LDHA,ME1,ALDH6A1,MPI,MTHFD1,MVD,NDUFA3,NDUFA5,NDUFA8,NDUFA10,NDUFAB1,NDUFB6,NDUFC1,NDUFS1,NDUFS2,NDUFS3,NDUFS4,NDUFV2,NDUFV3,PNP,OGDH,PDE4…
3_Member	GO Biological Processes	GO:0009117	nucleotide metabolic process	-39.3967	-36.5257	132/460	31,32,38,47,55,100,115,158,203,204,226,229,230,387,471,498,506,522,523,527,539,978,1267,1503,1738,2023,2180,2181,2182,2584,2597,2617,2618,2639,2821,3094,3098,3158,3295,3615,3735,3939,4199,4522,4597,4696,4698,4702,4705,4706,4712,4717,4719,4720,4722,4724,4729,4731,4860,4967,5144,5160,5167,5198,5211,5213,5214,5223,5224,5230,5232,5236,5315,5634,5901,6240,6296,6389,6390,6391,6470,6817,6820,6822,7167,7…	ACACA,ACACB,ACAT1,ACLY,ACP3,ADA,ADCY9,ADSL,AK1,AK2,ALDOA,ALDOB,ALDOC,RHOA,ATIC,ATP5F1A,ATP5F1B,ATP5PF,ATP6V1A,ATP6V0C,ATP5PO,CDA,CNP,CTPS1,DLD,ENO1,ACSL1,ACSL3,ACSL4,GALK1,GAPDH,GARS1,GART,GCDH,GPI,HINT1,HK1,HMGCS2,HSD17B4,IMPDH2,KARS1,LDHA,ME1,MTHFD1,MVD,NDUFA3,NDUFA5,NDUFA8,NDUFA10,NDUFAB1,NDUFB6,NDUFC1,NDUFS1,NDUFS2,NDUFS3,NDUFS4,NDUFV2,NDUFV3,PNP,OGDH,PDE4D,PDHA1,ENPP1,PFAS,PFKL,PFKM,PFKP,PGA…
3_Member	GO Biological Processes	GO:0006753	nucleoside phosphate metabolic process	-38.5082	-35.6652	132/468	31,32,38,47,55,100,115,158,203,204,226,229,230,387,471,498,506,522,523,527,539,978,1267,1503,1738,2023,2180,2181,2182,2584,2597,2617,2618,2639,2821,3094,3098,3158,3295,3615,3735,3939,4199,4522,4597,4696,4698,4702,4705,4706,4712,4717,4719,4720,4722,4724,4729,4731,4860,4967,5144,5160,5167,5198,5211,5213,5214,5223,5224,5230,5232,5236,5315,5634,5901,6240,6296,6389,6390,6391,6470,6817,6820,6822,7167,7…	ACACA,ACACB,ACAT1,ACLY,ACP3,ADA,ADCY9,ADSL,AK1,AK2,ALDOA,ALDOB,ALDOC,RHOA,ATIC,ATP5F1A,ATP5F1B,ATP5PF,ATP6V1A,ATP6V0C,ATP5PO,CDA,CNP,CTPS1,DLD,ENO1,ACSL1,ACSL3,ACSL4,GALK1,GAPDH,GARS1,GART,GCDH,GPI,HINT1,HK1,HMGCS2,HSD17B4,IMPDH2,KARS1,LDHA,ME1,MTHFD1,MVD,NDUFA3,NDUFA5,NDUFA8,NDUFA10,NDUFAB1,NDUFB6,NDUFC1,NDUFS1,NDUFS2,NDUFS3,NDUFS4,NDUFV2,NDUFV3,PNP,OGDH,PDE4D,PDHA1,ENPP1,PFAS,PFKL,PFKM,PFKP,PGA…
3_Member	GO Biological Processes	GO:0072521	purine-containing compound metabolic process	-36.6531	-33.8365	116/387	31,32,38,47,55,100,115,158,203,204,226,229,230,262,387,471,498,506,522,523,527,539,1738,2023,2180,2181,2182,2584,2597,2618,2639,2821,3094,3098,3158,3295,3615,3939,4522,4597,4696,4698,4702,4705,4706,4712,4717,4719,4720,4722,4724,4729,4731,4860,4967,5144,5160,5167,5198,5211,5213,5214,5223,5224,5230,5232,5236,5315,5634,5901,6296,6389,6390,6391,6470,6472,6817,6820,6822,7167,7276,7498,8050,8801,8802,9…	ACACA,ACACB,ACAT1,ACLY,ACP3,ADA,ADCY9,ADSL,AK1,AK2,ALDOA,ALDOB,ALDOC,AMD1,RHOA,ATIC,ATP5F1A,ATP5F1B,ATP5PF,ATP6V1A,ATP6V0C,ATP5PO,DLD,ENO1,ACSL1,ACSL3,ACSL4,GALK1,GAPDH,GART,GCDH,GPI,HINT1,HK1,HMGCS2,HSD17B4,IMPDH2,LDHA,MTHFD1,MVD,NDUFA3,NDUFA5,NDUFA8,NDUFA10,NDUFAB1,NDUFB6,NDUFC1,NDUFS1,NDUFS2,NDUFS3,NDUFS4,NDUFV2,NDUFV3,PNP,OGDH,PDE4D,PDHA1,ENPP1,PFAS,PFKL,PFKM,PFKP,PGAM1,PGAM2,PGK1,PGK2,PGM1,P…
3_Member	GO Biological Processes	GO:0019693	ribose phosphate metabolic process	-35.826	-33.0343	114/382	31,32,38,47,100,115,158,203,204,226,229,230,387,471,498,506,522,523,527,539,978,1503,1738,2023,2180,2181,2182,2539,2584,2597,2618,2639,2821,3094,3098,3158,3295,3615,3939,4597,4696,4698,4702,4705,4706,4712,4717,4719,4720,4722,4724,4729,4731,4860,4967,5144,5160,5167,5198,5211,5213,5214,5223,5224,5230,5232,5236,5315,5634,5836,5901,6296,6389,6390,6391,6817,6820,6822,7086,7167,7372,7498,8050,8801,8802…	ACACA,ACACB,ACAT1,ACLY,ADA,ADCY9,ADSL,AK1,AK2,ALDOA,ALDOB,ALDOC,RHOA,ATIC,ATP5F1A,ATP5F1B,ATP5PF,ATP6V1A,ATP6V0C,ATP5PO,CDA,CTPS1,DLD,ENO1,ACSL1,ACSL3,ACSL4,G6PD,GALK1,GAPDH,GART,GCDH,GPI,HINT1,HK1,HMGCS2,HSD17B4,IMPDH2,LDHA,MVD,NDUFA3,NDUFA5,NDUFA8,NDUFA10,NDUFAB1,NDUFB6,NDUFC1,NDUFS1,NDUFS2,NDUFS3,NDUFS4,NDUFV2,NDUFV3,PNP,OGDH,PDE4D,PDHA1,ENPP1,PFAS,PFKL,PFKM,PFKP,PGAM1,PGAM2,PGK1,PGK2,PGM1,PKM…
3_Member	GO Biological Processes	GO:0009259	ribonucleotide metabolic process	-34.8858	-32.1505	111/372	31,32,38,47,100,115,158,203,204,226,229,230,387,471,498,506,522,523,527,539,978,1503,1738,2023,2180,2181,2182,2584,2597,2618,2639,2821,3094,3098,3158,3295,3615,3939,4597,4696,4698,4702,4705,4706,4712,4717,4719,4720,4722,4724,4729,4731,4860,4967,5144,5160,5167,5198,5211,5213,5214,5223,5224,5230,5232,5236,5315,5634,5901,6296,6389,6390,6391,6817,6820,6822,7167,7372,7498,8050,8801,8802,9060,9061,9551…	ACACA,ACACB,ACAT1,ACLY,ADA,ADCY9,ADSL,AK1,AK2,ALDOA,ALDOB,ALDOC,RHOA,ATIC,ATP5F1A,ATP5F1B,ATP5PF,ATP6V1A,ATP6V0C,ATP5PO,CDA,CTPS1,DLD,ENO1,ACSL1,ACSL3,ACSL4,GALK1,GAPDH,GART,GCDH,GPI,HINT1,HK1,HMGCS2,HSD17B4,IMPDH2,LDHA,MVD,NDUFA3,NDUFA5,NDUFA8,NDUFA10,NDUFAB1,NDUFB6,NDUFC1,NDUFS1,NDUFS2,NDUFS3,NDUFS4,NDUFV2,NDUFV3,PNP,OGDH,PDE4D,PDHA1,ENPP1,PFAS,PFKL,PFKM,PFKP,PGAM1,PGAM2,PGK1,PGK2,PGM1,PKM,PRPS…
3_Member	GO Biological Processes	GO:0006163	purine nucleotide metabolic process	-34.18	-31.4947	109/366	31,32,38,47,100,115,158,203,204,226,229,230,387,471,498,506,522,523,527,539,1738,2023,2180,2181,2182,2584,2597,2618,2639,2821,3094,3098,3158,3295,3615,3939,4522,4597,4696,4698,4702,4705,4706,4712,4717,4719,4720,4722,4724,4729,4731,4860,4967,5144,5160,5167,5198,5211,5213,5214,5223,5224,5230,5232,5236,5315,5634,5901,6296,6389,6390,6391,6817,6820,6822,7167,7498,8050,8801,8802,9060,9061,9551,9556,956…	ACACA,ACACB,ACAT1,ACLY,ADA,ADCY9,ADSL,AK1,AK2,ALDOA,ALDOB,ALDOC,RHOA,ATIC,ATP5F1A,ATP5F1B,ATP5PF,ATP6V1A,ATP6V0C,ATP5PO,DLD,ENO1,ACSL1,ACSL3,ACSL4,GALK1,GAPDH,GART,GCDH,GPI,HINT1,HK1,HMGCS2,HSD17B4,IMPDH2,LDHA,MTHFD1,MVD,NDUFA3,NDUFA5,NDUFA8,NDUFA10,NDUFAB1,NDUFB6,NDUFC1,NDUFS1,NDUFS2,NDUFS3,NDUFS4,NDUFV2,NDUFV3,PNP,OGDH,PDE4D,PDHA1,ENPP1,PFAS,PFKL,PFKM,PFKP,PGAM1,PGAM2,PGK1,PGK2,PGM1,PKM,PRPS2,R…
3_Member	GO Biological Processes	GO:0009150	purine ribonucleotide metabolic process	-33.6003	-30.9243	106/353	31,32,38,47,100,115,158,203,204,226,229,230,387,471,498,506,522,523,527,539,1738,2023,2180,2181,2182,2584,2597,2618,2639,2821,3094,3098,3158,3295,3615,3939,4597,4696,4698,4702,4705,4706,4712,4717,4719,4720,4722,4724,4729,4731,4860,4967,5144,5160,5167,5198,5211,5213,5214,5223,5224,5230,5232,5236,5315,5634,5901,6296,6389,6390,6391,6817,6820,6822,7167,7498,8050,8801,8802,9060,9061,9551,9556,9567,101…	ACACA,ACACB,ACAT1,ACLY,ADA,ADCY9,ADSL,AK1,AK2,ALDOA,ALDOB,ALDOC,RHOA,ATIC,ATP5F1A,ATP5F1B,ATP5PF,ATP6V1A,ATP6V0C,ATP5PO,DLD,ENO1,ACSL1,ACSL3,ACSL4,GALK1,GAPDH,GART,GCDH,GPI,HINT1,HK1,HMGCS2,HSD17B4,IMPDH2,LDHA,MVD,NDUFA3,NDUFA5,NDUFA8,NDUFA10,NDUFAB1,NDUFB6,NDUFC1,NDUFS1,NDUFS2,NDUFS3,NDUFS4,NDUFV2,NDUFV3,PNP,OGDH,PDE4D,PDHA1,ENPP1,PFAS,PFKL,PFKM,PFKP,PGAM1,PGAM2,PGK1,PGK2,PGM1,PKM,PRPS2,RAN,ACSM…
3_Member	GO Biological Processes	GO:0015980	energy derivation by oxidation of organic compounds	-32.5664	-29.9507	87/253	37,48,50,158,178,207,498,506,522,539,637,847,1327,1340,1346,1347,1351,1537,1738,2108,2109,2110,2271,2395,2548,2673,2820,2997,2998,3417,3418,3419,3420,3421,4190,4191,4436,4512,4513,4696,4698,4702,4705,4706,4712,4717,4719,4720,4722,4724,4729,4731,4776,4967,5160,5213,5256,5339,5500,5834,5836,6389,6390,6391,6648,7360,7381,7384,7385,8801,8802,9365,9377,9551,10476,10728,10891,23369,23530,27232,30968,54…	ACADVL,ACO1,ACO2,ADSL,AGL,AKT1,ATP5F1A,ATP5F1B,ATP5PF,ATP5PO,BID,CAT,COX4I1,COX6B1,COX7A1,COX7A2,COX8A,CYC1,DLD,ETFA,ETFB,ETFDH,FH,FXN,GAA,GFPT1,GPD2,GYS1,GYS2,IDH1,IDH2,IDH3A,IDH3B,IDH3G,MDH1,MDH2,MSH2,COX1,COX2,NDUFA3,NDUFA5,NDUFA8,NDUFA10,NDUFAB1,NDUFB6,NDUFC1,NDUFS1,NDUFS2,NDUFS3,NDUFS4,NDUFV2,NDUFV3,NFATC4,OGDH,PDHA1,PFKM,PHKA2,PLEC,PPP1CB,PYGB,PYGL,SDHA,SDHB,SDHC,SOD2,UGP2,UQCRB,UQCRC1,UQCR…
3_Member	GO Biological Processes	GO:0046034	ATP metabolic process	-30.5383	-28.0291	76/208	142,203,204,226,229,230,481,498,506,522,523,526,527,539,637,1327,1340,1346,1347,1351,1537,1738,2023,2395,2584,2597,2821,3098,3303,3312,3939,4436,4512,4513,4625,4696,4698,4702,4705,4706,4712,4717,4719,4720,4722,4724,4729,4731,4967,5167,5211,5213,5214,5223,5224,5230,5232,5236,5315,6389,6390,6391,7167,7381,7384,7385,7415,9377,9551,9556,10476,10845,30968,54539,80201,388753	PARP1,AK1,AK2,ALDOA,ALDOB,ALDOC,ATP1B1,ATP5F1A,ATP5F1B,ATP5PF,ATP6V1A,ATP6V1B2,ATP6V0C,ATP5PO,BID,COX4I1,COX6B1,COX7A1,COX7A2,COX8A,CYC1,DLD,ENO1,FXN,GALK1,GAPDH,GPI,HK1,HSPA1A,HSPA8,LDHA,MSH2,COX1,COX2,MYH7,NDUFA3,NDUFA5,NDUFA8,NDUFA10,NDUFAB1,NDUFB6,NDUFC1,NDUFS1,NDUFS2,NDUFS3,NDUFS4,NDUFV2,NDUFV3,OGDH,ENPP1,PFKL,PFKM,PFKP,PGAM1,PGAM2,PGK1,PGK2,PGM1,PKM,SDHA,SDHB,SDHC,TPI1,UQCRB,UQCRC1,UQCRC2,V…
3_Member	GO Biological Processes	GO:0045333	cellular respiration	-27.5958	-25.1972	69/190	48,50,158,498,506,522,539,637,847,1327,1340,1346,1347,1351,1537,1738,2108,2109,2110,2271,2395,2820,3417,3418,3419,3420,3421,4190,4191,4436,4512,4513,4696,4698,4702,4705,4706,4712,4717,4719,4720,4722,4724,4729,4731,4776,4967,5160,5339,6389,6390,6391,6648,7381,7384,7385,8801,8802,9377,9551,10476,10891,23369,23530,30968,54539,92259,135154,388753	ACO1,ACO2,ADSL,ATP5F1A,ATP5F1B,ATP5PF,ATP5PO,BID,CAT,COX4I1,COX6B1,COX7A1,COX7A2,COX8A,CYC1,DLD,ETFA,ETFB,ETFDH,FH,FXN,GPD2,IDH1,IDH2,IDH3A,IDH3B,IDH3G,MDH1,MDH2,MSH2,COX1,COX2,NDUFA3,NDUFA5,NDUFA8,NDUFA10,NDUFAB1,NDUFB6,NDUFC1,NDUFS1,NDUFS2,NDUFS3,NDUFS4,NDUFV2,NDUFV3,NFATC4,OGDH,PDHA1,PLEC,SDHA,SDHB,SDHC,SOD2,UQCRB,UQCRC1,UQCRC2,SUCLG2,SUCLG1,COX5A,ATP5MF,ATP5PD,PPARGC1A,PUM2,NNT,STOML2,NDUFB11…
3_Member	GO Biological Processes	GO:0009060	aerobic respiration	-24.0939	-21.8027	59/160	48,50,158,498,506,522,539,637,847,1327,1340,1346,1347,1351,1537,1738,2271,2395,3417,3418,3419,3420,3421,4190,4191,4436,4512,4513,4696,4698,4702,4705,4706,4712,4717,4719,4720,4722,4724,4729,4731,4967,5160,6389,6390,6391,7381,7384,7385,8801,8802,9377,9551,10476,23530,30968,54539,92259,388753	ACO1,ACO2,ADSL,ATP5F1A,ATP5F1B,ATP5PF,ATP5PO,BID,CAT,COX4I1,COX6B1,COX7A1,COX7A2,COX8A,CYC1,DLD,FH,FXN,IDH1,IDH2,IDH3A,IDH3B,IDH3G,MDH1,MDH2,MSH2,COX1,COX2,NDUFA3,NDUFA5,NDUFA8,NDUFA10,NDUFAB1,NDUFB6,NDUFC1,NDUFS1,NDUFS2,NDUFS3,NDUFS4,NDUFV2,NDUFV3,OGDH,PDHA1,SDHA,SDHB,SDHC,UQCRB,UQCRC1,UQCRC2,SUCLG2,SUCLG1,COX5A,ATP5MF,ATP5PD,NNT,STOML2,NDUFB11,MRPS36,COA6
3_Member	GO Biological Processes	GO:0022900	electron transport chain	-23.7992	-21.523	60/167	128,217,231,444,637,1327,1340,1346,1347,1351,1528,1536,1537,1738,2108,2109,2110,2731,2820,2877,2936,3420,4129,4199,4200,4512,4513,4688,4696,4698,4702,4705,4706,4712,4717,4719,4720,4722,4724,4729,4731,5339,5860,6389,6390,6391,6648,7381,7384,7385,8574,8659,9377,10495,10891,10954,22977,23369,26227,388753	ADH5,ALDH2,AKR1B1,ASPH,BID,COX4I1,COX6B1,COX7A1,COX7A2,COX8A,CYB5A,CYBB,CYC1,DLD,ETFA,ETFB,ETFDH,GLDC,GPD2,GPX2,GSR,IDH3B,MAOB,ME1,ME2,COX1,COX2,NCF2,NDUFA3,NDUFA5,NDUFA8,NDUFA10,NDUFAB1,NDUFB6,NDUFC1,NDUFS1,NDUFS2,NDUFS3,NDUFS4,NDUFV2,NDUFV3,PLEC,QDPR,SDHA,SDHB,SDHC,SOD2,UQCRB,UQCRC1,UQCRC2,AKR7A2,ALDH4A1,COX5A,ENOX2,PPARGC1A,PDIA5,AKR7A3,PUM2,PHGDH,COA6
3_Member	GO Biological Processes	GO:0009165	nucleotide biosynthetic process	-21.6217	-19.3974	74/264	31,32,38,47,100,115,158,203,204,226,471,498,506,522,523,527,539,978,1503,1738,2180,2181,2182,2617,2618,2639,3615,3735,4199,4522,4696,4698,4702,4705,4706,4712,4717,4719,4720,4722,4724,4729,4731,4860,5160,5198,5634,6240,6389,6390,6391,6470,7372,8050,9060,9061,9551,9556,10135,10476,10606,11332,23181,23475,30968,51144,51727,54539,54898,55902,93100,158067,554235,100506422	ACACA,ACACB,ACAT1,ACLY,ADA,ADCY9,ADSL,AK1,AK2,ALDOA,ATIC,ATP5F1A,ATP5F1B,ATP5PF,ATP6V1A,ATP6V0C,ATP5PO,CDA,CTPS1,DLD,ACSL1,ACSL3,ACSL4,GARS1,GART,GCDH,IMPDH2,KARS1,ME1,MTHFD1,NDUFA3,NDUFA5,NDUFA8,NDUFA10,NDUFAB1,NDUFB6,NDUFC1,NDUFS1,NDUFS2,NDUFS3,NDUFS4,NDUFV2,NDUFV3,PNP,PDHA1,PFAS,PRPS2,RRM1,SDHA,SDHB,SDHC,SHMT1,UMPS,PDHX,PAPSS2,PAPSS1,ATP5MF,ATP5MJ,NAMPT,ATP5PD,PAICS,ACOT7,DIP2A,QPRT,STOML2,HSD…
3_Member	GO Biological Processes	GO:1901293	nucleoside phosphate biosynthetic process	-21.4069	-19.1892	74/266	31,32,38,47,100,115,158,203,204,226,471,498,506,522,523,527,539,978,1503,1738,2180,2181,2182,2617,2618,2639,3615,3735,4199,4522,4696,4698,4702,4705,4706,4712,4717,4719,4720,4722,4724,4729,4731,4860,5160,5198,5634,6240,6389,6390,6391,6470,7372,8050,9060,9061,9551,9556,10135,10476,10606,11332,23181,23475,30968,51144,51727,54539,54898,55902,93100,158067,554235,100506422	ACACA,ACACB,ACAT1,ACLY,ADA,ADCY9,ADSL,AK1,AK2,ALDOA,ATIC,ATP5F1A,ATP5F1B,ATP5PF,ATP6V1A,ATP6V0C,ATP5PO,CDA,CTPS1,DLD,ACSL1,ACSL3,ACSL4,GARS1,GART,GCDH,IMPDH2,KARS1,ME1,MTHFD1,NDUFA3,NDUFA5,NDUFA8,NDUFA10,NDUFAB1,NDUFB6,NDUFC1,NDUFS1,NDUFS2,NDUFS3,NDUFS4,NDUFV2,NDUFV3,PNP,PDHA1,PFAS,PRPS2,RRM1,SDHA,SDHB,SDHC,SHMT1,UMPS,PDHX,PAPSS2,PAPSS1,ATP5MF,ATP5MJ,NAMPT,ATP5PD,PAICS,ACOT7,DIP2A,QPRT,STOML2,HSD…
3_Member	Reactome Gene Sets	R-HSA-1428517	The citric acid (TCA) cycle and respiratory electron transport	-21.3662	-19.1516	59/178	50,498,506,522,539,682,1327,1340,1351,1537,1738,2108,2109,2110,2271,3418,3419,3420,3421,3939,4191,4199,4200,4512,4513,4696,4698,4702,4705,4706,4712,4717,4719,4720,4722,4724,4729,4731,4967,5160,6389,6390,6391,7381,7384,7385,8050,8801,8802,9377,9481,9551,10128,10131,10476,23530,51660,54539,55066	ACO2,ATP5F1A,ATP5F1B,ATP5PF,ATP5PO,BSG,COX4I1,COX6B1,COX8A,CYC1,DLD,ETFA,ETFB,ETFDH,FH,IDH2,IDH3A,IDH3B,IDH3G,LDHA,MDH2,ME1,ME2,COX1,COX2,NDUFA3,NDUFA5,NDUFA8,NDUFA10,NDUFAB1,NDUFB6,NDUFC1,NDUFS1,NDUFS2,NDUFS3,NDUFS4,NDUFV2,NDUFV3,OGDH,PDHA1,SDHA,SDHB,SDHC,UQCRB,UQCRC1,UQCRC2,PDHX,SUCLG2,SUCLG1,COX5A,SLC25A27,ATP5MF,LRPPRC,TRAP1,ATP5PD,NNT,MPC1,NDUFB11,PDPR
3_Member	KEGG Pathway	hsa05415	Diabetic cardiomyopathy	-21.0494	-18.8536	63/203	142,207,292,498,506,522,539,815,817,1277,1278,1281,1327,1340,1346,1347,1351,1432,1509,1536,1537,2539,2597,2673,2936,2997,2998,4087,4512,4513,4688,4696,4698,4702,4705,4706,4712,4717,4719,4720,4722,4724,4729,4731,5160,5500,5578,5579,5590,5879,5880,6389,6390,6391,7381,7384,7385,7417,9377,10105,10476,51660,54539	PARP1,AKT1,SLC25A5,ATP5F1A,ATP5F1B,ATP5PF,ATP5PO,CAMK2A,CAMK2D,COL1A1,COL1A2,COL3A1,COX4I1,COX6B1,COX7A1,COX7A2,COX8A,MAPK14,CTSD,CYBB,CYC1,G6PD,GAPDH,GFPT1,GSR,GYS1,GYS2,SMAD2,COX1,COX2,NCF2,NDUFA3,NDUFA5,NDUFA8,NDUFA10,NDUFAB1,NDUFB6,NDUFC1,NDUFS1,NDUFS2,NDUFS3,NDUFS4,NDUFV2,NDUFV3,PDHA1,PPP1CB,PRKCA,PRKCB,PRKCZ,RAC1,RAC2,SDHA,SDHB,SDHC,UQCRB,UQCRC1,UQCRC2,VDAC2,COX5A,PPIF,ATP5PD,MPC1,NDUFB11
3_Member	GO Biological Processes	GO:0046390	ribose phosphate biosynthetic process	-20.2985	-18.1237	64/215	31,32,38,47,100,115,158,203,204,226,471,498,506,522,523,527,539,978,1503,1738,2180,2181,2182,2539,2618,2639,3615,4696,4698,4702,4705,4706,4712,4717,4719,4720,4722,4724,4729,4731,5160,5198,5634,5836,6389,6390,6391,7086,7372,8050,9060,9061,9551,9556,10476,10606,11332,23181,30968,51144,51727,54539,54898,55902	ACACA,ACACB,ACAT1,ACLY,ADA,ADCY9,ADSL,AK1,AK2,ALDOA,ATIC,ATP5F1A,ATP5F1B,ATP5PF,ATP6V1A,ATP6V0C,ATP5PO,CDA,CTPS1,DLD,ACSL1,ACSL3,ACSL4,G6PD,GART,GCDH,IMPDH2,NDUFA3,NDUFA5,NDUFA8,NDUFA10,NDUFAB1,NDUFB6,NDUFC1,NDUFS1,NDUFS2,NDUFS3,NDUFS4,NDUFV2,NDUFV3,PDHA1,PFAS,PRPS2,PYGL,SDHA,SDHB,SDHC,TKT,UMPS,PDHX,PAPSS2,PAPSS1,ATP5MF,ATP5MJ,ATP5PD,PAICS,ACOT7,DIP2A,STOML2,HSD17B12,CMPK1,NDUFB11,ELOVL2,ACSS2
3_Member	KEGG Pathway	hsa05208	Chemical carcinogenesis - reactive oxygen species	-19.3771	-17.2391	64/223	25,207,292,498,506,522,539,847,873,1327,1340,1346,1347,1351,1432,1537,1571,1645,2052,2053,2309,2938,2939,2944,2946,3091,3162,3551,4257,4259,4512,4513,4688,4696,4698,4702,4705,4706,4712,4717,4719,4720,4722,4724,4729,4731,5594,5879,6389,6390,6391,6647,6648,6655,7381,7384,7385,7417,8644,9377,10105,10327,10476,54539	ABL1,AKT1,SLC25A5,ATP5F1A,ATP5F1B,ATP5PF,ATP5PO,CAT,CBR1,COX4I1,COX6B1,COX7A1,COX7A2,COX8A,MAPK14,CYC1,CYP2E1,AKR1C1,EPHX1,EPHX2,FOXO3,GSTA1,GSTA2,GSTM1,GSTM2,HIF1A,HMOX1,IKBKB,MGST1,MGST3,COX1,COX2,NCF2,NDUFA3,NDUFA5,NDUFA8,NDUFA10,NDUFAB1,NDUFB6,NDUFC1,NDUFS1,NDUFS2,NDUFS3,NDUFS4,NDUFV2,NDUFV3,MAPK1,RAC1,SDHA,SDHB,SDHC,SOD1,SOD2,SOS2,UQCRB,UQCRC1,UQCRC2,VDAC2,AKR1C3,COX5A,PPIF,AKR1A1,ATP5PD,NDU…
3_Member	GO Biological Processes	GO:0072522	purine-containing compound biosynthetic process	-19.2514	-17.1182	62/212	31,32,38,47,100,115,158,203,204,226,262,471,498,506,522,523,527,539,1738,2180,2181,2182,2618,2639,3615,4522,4696,4698,4702,4705,4706,4712,4717,4719,4720,4722,4724,4729,4731,4860,5160,5198,5634,6389,6390,6391,6470,6472,8050,9060,9061,9551,9556,10476,10606,11332,23181,30968,51144,54539,54898,55902	ACACA,ACACB,ACAT1,ACLY,ADA,ADCY9,ADSL,AK1,AK2,ALDOA,AMD1,ATIC,ATP5F1A,ATP5F1B,ATP5PF,ATP6V1A,ATP6V0C,ATP5PO,DLD,ACSL1,ACSL3,ACSL4,GART,GCDH,IMPDH2,MTHFD1,NDUFA3,NDUFA5,NDUFA8,NDUFA10,NDUFAB1,NDUFB6,NDUFC1,NDUFS1,NDUFS2,NDUFS3,NDUFS4,NDUFV2,NDUFV3,PNP,PDHA1,PFAS,PRPS2,SDHA,SDHB,SDHC,SHMT1,SHMT2,PDHX,PAPSS2,PAPSS1,ATP5MF,ATP5MJ,ATP5PD,PAICS,ACOT7,DIP2A,STOML2,HSD17B12,NDUFB11,ELOVL2,ACSS2
3_Member	GO Biological Processes	GO:0009260	ribonucleotide biosynthetic process	-19.0193	-16.894	61/208	31,32,38,47,100,115,158,203,204,226,471,498,506,522,523,527,539,978,1503,1738,2180,2181,2182,2618,2639,3615,4696,4698,4702,4705,4706,4712,4717,4719,4720,4722,4724,4729,4731,5160,5198,5634,6389,6390,6391,7372,8050,9060,9061,9551,9556,10476,10606,11332,23181,30968,51144,51727,54539,54898,55902	ACACA,ACACB,ACAT1,ACLY,ADA,ADCY9,ADSL,AK1,AK2,ALDOA,ATIC,ATP5F1A,ATP5F1B,ATP5PF,ATP6V1A,ATP6V0C,ATP5PO,CDA,CTPS1,DLD,ACSL1,ACSL3,ACSL4,GART,GCDH,IMPDH2,NDUFA3,NDUFA5,NDUFA8,NDUFA10,NDUFAB1,NDUFB6,NDUFC1,NDUFS1,NDUFS2,NDUFS3,NDUFS4,NDUFV2,NDUFV3,PDHA1,PFAS,PRPS2,SDHA,SDHB,SDHC,UMPS,PDHX,PAPSS2,PAPSS1,ATP5MF,ATP5MJ,ATP5PD,PAICS,ACOT7,DIP2A,STOML2,HSD17B12,CMPK1,NDUFB11,ELOVL2,ACSS2
3_Member	GO Biological Processes	GO:0009152	purine ribonucleotide biosynthetic process	-17.8606	-15.782	57/194	31,32,38,47,100,115,158,203,204,226,471,498,506,522,523,527,539,1738,2180,2181,2182,2618,2639,3615,4696,4698,4702,4705,4706,4712,4717,4719,4720,4722,4724,4729,4731,5160,5198,5634,6389,6390,6391,8050,9060,9061,9551,9556,10476,10606,11332,23181,30968,51144,54539,54898,55902	ACACA,ACACB,ACAT1,ACLY,ADA,ADCY9,ADSL,AK1,AK2,ALDOA,ATIC,ATP5F1A,ATP5F1B,ATP5PF,ATP6V1A,ATP6V0C,ATP5PO,DLD,ACSL1,ACSL3,ACSL4,GART,GCDH,IMPDH2,NDUFA3,NDUFA5,NDUFA8,NDUFA10,NDUFAB1,NDUFB6,NDUFC1,NDUFS1,NDUFS2,NDUFS3,NDUFS4,NDUFV2,NDUFV3,PDHA1,PFAS,PRPS2,SDHA,SDHB,SDHC,PDHX,PAPSS2,PAPSS1,ATP5MF,ATP5MJ,ATP5PD,PAICS,ACOT7,DIP2A,STOML2,HSD17B12,NDUFB11,ELOVL2,ACSS2
3_Member	GO Biological Processes	GO:0006164	purine nucleotide biosynthetic process	-17.6372	-15.5656	58/202	31,32,38,47,100,115,158,203,204,226,471,498,506,522,523,527,539,1738,2180,2181,2182,2618,2639,3615,4522,4696,4698,4702,4705,4706,4712,4717,4719,4720,4722,4724,4729,4731,5160,5198,5634,6389,6390,6391,8050,9060,9061,9551,9556,10476,10606,11332,23181,30968,51144,54539,54898,55902	ACACA,ACACB,ACAT1,ACLY,ADA,ADCY9,ADSL,AK1,AK2,ALDOA,ATIC,ATP5F1A,ATP5F1B,ATP5PF,ATP6V1A,ATP6V0C,ATP5PO,DLD,ACSL1,ACSL3,ACSL4,GART,GCDH,IMPDH2,MTHFD1,NDUFA3,NDUFA5,NDUFA8,NDUFA10,NDUFAB1,NDUFB6,NDUFC1,NDUFS1,NDUFS2,NDUFS3,NDUFS4,NDUFV2,NDUFV3,PDHA1,PFAS,PRPS2,SDHA,SDHB,SDHC,PDHX,PAPSS2,PAPSS1,ATP5MF,ATP5MJ,ATP5PD,PAICS,ACOT7,DIP2A,STOML2,HSD17B12,NDUFB11,ELOVL2,ACSS2
3_Member	GO Biological Processes	GO:0090407	organophosphate biosynthetic process	-16.8001	-14.7722	104/538	31,32,38,47,100,115,158,203,204,226,335,471,498,506,522,523,527,539,978,1152,1158,1159,1160,1373,1503,1609,1738,2180,2181,2182,2539,2617,2618,2639,3158,3612,3615,3635,3636,3735,4199,4522,4597,4696,4698,4702,4705,4706,4712,4717,4719,4720,4722,4724,4729,4731,4860,5160,5198,5634,5836,6240,6389,6390,6391,6470,7086,7167,7372,8050,8566,8813,9060,9061,9468,9551,9556,10135,10243,10327,10380,10476,10606,1…	ACACA,ACACB,ACAT1,ACLY,ADA,ADCY9,ADSL,AK1,AK2,ALDOA,APOA1,ATIC,ATP5F1A,ATP5F1B,ATP5PF,ATP6V1A,ATP6V0C,ATP5PO,CDA,CKB,CKM,CKMT1B,CKMT2,CPS1,CTPS1,DGKQ,DLD,ACSL1,ACSL3,ACSL4,G6PD,GARS1,GART,GCDH,HMGCS2,IMPA1,IMPDH2,INPP5D,INPPL1,KARS1,ME1,MTHFD1,MVD,NDUFA3,NDUFA5,NDUFA8,NDUFA10,NDUFAB1,NDUFB6,NDUFC1,NDUFS1,NDUFS2,NDUFS3,NDUFS4,NDUFV2,NDUFV3,PNP,PDHA1,PFAS,PRPS2,PYGL,RRM1,SDHA,SDHB,SDHC,SHMT1,TKT,TP…
3_Member	GO Biological Processes	GO:0006119	oxidative phosphorylation	-15.5954	-13.6276	41/120	498,506,522,539,637,1327,1340,1346,1347,1351,1537,1738,2395,4436,4512,4513,4696,4698,4702,4705,4706,4712,4717,4719,4720,4722,4724,4729,4731,6389,6390,6391,7381,7384,7385,9377,9551,10476,30968,54539,388753	ATP5F1A,ATP5F1B,ATP5PF,ATP5PO,BID,COX4I1,COX6B1,COX7A1,COX7A2,COX8A,CYC1,DLD,FXN,MSH2,COX1,COX2,NDUFA3,NDUFA5,NDUFA8,NDUFA10,NDUFAB1,NDUFB6,NDUFC1,NDUFS1,NDUFS2,NDUFS3,NDUFS4,NDUFV2,NDUFV3,SDHA,SDHB,SDHC,UQCRB,UQCRC1,UQCRC2,COX5A,ATP5MF,ATP5PD,STOML2,NDUFB11,COA6
3_Member	GO Biological Processes	GO:0022904	respiratory electron transport chain	-14.8915	-12.9601	39/114	637,1327,1340,1346,1347,1351,1537,1738,2108,2109,2110,2820,4512,4513,4696,4698,4702,4705,4706,4712,4717,4719,4720,4722,4724,4729,4731,5339,6389,6390,6391,6648,7381,7384,7385,9377,10891,23369,388753	BID,COX4I1,COX6B1,COX7A1,COX7A2,COX8A,CYC1,DLD,ETFA,ETFB,ETFDH,GPD2,COX1,COX2,NDUFA3,NDUFA5,NDUFA8,NDUFA10,NDUFAB1,NDUFB6,NDUFC1,NDUFS1,NDUFS2,NDUFS3,NDUFS4,NDUFV2,NDUFV3,PLEC,SDHA,SDHB,SDHC,SOD2,UQCRB,UQCRC1,UQCRC2,COX5A,PPARGC1A,PUM2,COA6
3_Member	KEGG Pathway	hsa00190	Oxidative phosphorylation	-14.4429	-12.5357	42/134	479,498,506,522,523,526,527,539,1327,1340,1346,1347,1351,1537,4512,4513,4696,4698,4702,4705,4706,4712,4717,4719,4720,4722,4724,4729,4731,5464,6389,6390,6391,7381,7384,7385,9377,9551,10476,27068,54539,64077	ATP12A,ATP5F1A,ATP5F1B,ATP5PF,ATP6V1A,ATP6V1B2,ATP6V0C,ATP5PO,COX4I1,COX6B1,COX7A1,COX7A2,COX8A,CYC1,COX1,COX2,NDUFA3,NDUFA5,NDUFA8,NDUFA10,NDUFAB1,NDUFB6,NDUFC1,NDUFS1,NDUFS2,NDUFS3,NDUFS4,NDUFV2,NDUFV3,PPA1,SDHA,SDHB,SDHC,UQCRB,UQCRC1,UQCRC2,COX5A,ATP5MF,ATP5PD,PPA2,NDUFB11,LHPP
3_Member	Reactome Gene Sets	R-HSA-163200	Respiratory electron transport, ATP synthesis by chemiosmotic coupling, and heat production by uncoupling proteins.	-13.1391	-11.3095	39/127	498,506,522,539,1327,1340,1351,1537,2108,2109,2110,4512,4513,4696,4698,4702,4705,4706,4712,4717,4719,4720,4722,4724,4729,4731,6389,6390,6391,7381,7384,7385,9377,9481,9551,10128,10131,10476,54539	ATP5F1A,ATP5F1B,ATP5PF,ATP5PO,COX4I1,COX6B1,COX8A,CYC1,ETFA,ETFB,ETFDH,COX1,COX2,NDUFA3,NDUFA5,NDUFA8,NDUFA10,NDUFAB1,NDUFB6,NDUFC1,NDUFS1,NDUFS2,NDUFS3,NDUFS4,NDUFV2,NDUFV3,SDHA,SDHB,SDHC,UQCRB,UQCRC1,UQCRC2,COX5A,SLC25A27,ATP5MF,LRPPRC,TRAP1,ATP5PD,NDUFB11
3_Member	GO Biological Processes	GO:0009141	nucleoside triphosphate metabolic process	-12.9988	-11.1835	41/140	100,203,226,387,498,506,522,523,527,539,1503,3615,4696,4698,4702,4705,4706,4712,4717,4719,4720,4722,4724,4729,4731,5167,5901,6389,6390,6391,9551,9556,9567,10476,25939,30968,51727,54539,79077,158067,100506422	ADA,AK1,ALDOA,RHOA,ATP5F1A,ATP5F1B,ATP5PF,ATP6V1A,ATP6V0C,ATP5PO,CTPS1,IMPDH2,NDUFA3,NDUFA5,NDUFA8,NDUFA10,NDUFAB1,NDUFB6,NDUFC1,NDUFS1,NDUFS2,NDUFS3,NDUFS4,NDUFV2,NDUFV3,ENPP1,RAN,SDHA,SDHB,SDHC,ATP5MF,ATP5MJ,GTPBP1,ATP5PD,SAMHD1,STOML2,CMPK1,NDUFB11,DCTPP1,AK8,LOC100506422
3_Member	WikiPathways	WP111	Electron transport chain: OXPHOS system in mitochondria	-12.9123	-11.1058	35/106	292,498,506,522,539,1327,1340,1346,1347,1351,4512,4513,4696,4698,4702,4705,4706,4712,4717,4719,4720,4722,4724,4729,4731,6389,6390,6391,7381,7384,7385,9377,9481,9551,10476	SLC25A5,ATP5F1A,ATP5F1B,ATP5PF,ATP5PO,COX4I1,COX6B1,COX7A1,COX7A2,COX8A,COX1,COX2,NDUFA3,NDUFA5,NDUFA8,NDUFA10,NDUFAB1,NDUFB6,NDUFC1,NDUFS1,NDUFS2,NDUFS3,NDUFS4,NDUFV2,NDUFV3,SDHA,SDHB,SDHC,UQCRB,UQCRC1,UQCRC2,COX5A,SLC25A27,ATP5MF,ATP5PD
3_Member	KEGG Pathway	hsa04714	Thermogenesis	-12.3043	-10.533	54/232	60,71,86,115,498,506,522,539,788,1327,1340,1346,1347,1351,1432,1537,2180,2181,2182,4512,4513,4696,4698,4702,4705,4706,4712,4717,4719,4720,4722,4724,4729,4731,5562,5566,5567,5606,6389,6390,6391,6601,6655,7381,7384,7385,9377,9551,10476,10891,23028,51780,54539,388753	ACTB,ACTG1,ACTL6A,ADCY9,ATP5F1A,ATP5F1B,ATP5PF,ATP5PO,SLC25A20,COX4I1,COX6B1,COX7A1,COX7A2,COX8A,MAPK14,CYC1,ACSL1,ACSL3,ACSL4,COX1,COX2,NDUFA3,NDUFA5,NDUFA8,NDUFA10,NDUFAB1,NDUFB6,NDUFC1,NDUFS1,NDUFS2,NDUFS3,NDUFS4,NDUFV2,NDUFV3,PRKAA1,PRKACA,PRKACB,MAP2K3,SDHA,SDHB,SDHC,SMARCC2,SOS2,UQCRB,UQCRC1,UQCRC2,COX5A,ATP5MF,ATP5PD,PPARGC1A,KDM1A,KDM3B,NDUFB11,COA6
3_Member	KEGG Pathway	hsa04932	Non-alcoholic fatty liver disease	-12.0391	-10.2963	42/155	207,468,637,998,1327,1340,1346,1347,1351,1432,1537,1571,1965,3551,4512,4513,4696,4698,4702,4705,4706,4712,4717,4719,4720,4722,4724,4729,4731,5562,5879,6389,6390,6391,7381,7384,7385,8660,9370,9377,22877,54539	AKT1,ATF4,BID,CDC42,COX4I1,COX6B1,COX7A1,COX7A2,COX8A,MAPK14,CYC1,CYP2E1,EIF2S1,IKBKB,COX1,COX2,NDUFA3,NDUFA5,NDUFA8,NDUFA10,NDUFAB1,NDUFB6,NDUFC1,NDUFS1,NDUFS2,NDUFS3,NDUFS4,NDUFV2,NDUFV3,PRKAA1,RAC1,SDHA,SDHB,SDHC,UQCRB,UQCRC1,UQCRC2,IRS2,ADIPOQ,COX5A,MLXIP,NDUFB11
3_Member	GO Biological Processes	GO:0042773	ATP synthesis coupled electron transport	-11.7841	-10.0636	31/92	637,1327,1340,1346,1347,1351,1537,1738,4512,4513,4696,4698,4702,4705,4706,4712,4717,4719,4720,4722,4724,4729,4731,6389,6390,6391,7381,7384,7385,9377,388753	BID,COX4I1,COX6B1,COX7A1,COX7A2,COX8A,CYC1,DLD,COX1,COX2,NDUFA3,NDUFA5,NDUFA8,NDUFA10,NDUFAB1,NDUFB6,NDUFC1,NDUFS1,NDUFS2,NDUFS3,NDUFS4,NDUFV2,NDUFV3,SDHA,SDHB,SDHC,UQCRB,UQCRC1,UQCRC2,COX5A,COA6
3_Member	GO Biological Processes	GO:0042775	mitochondrial ATP synthesis coupled electron transport	-11.7841	-10.0636	31/92	637,1327,1340,1346,1347,1351,1537,1738,4512,4513,4696,4698,4702,4705,4706,4712,4717,4719,4720,4722,4724,4729,4731,6389,6390,6391,7381,7384,7385,9377,388753	BID,COX4I1,COX6B1,COX7A1,COX7A2,COX8A,CYC1,DLD,COX1,COX2,NDUFA3,NDUFA5,NDUFA8,NDUFA10,NDUFAB1,NDUFB6,NDUFC1,NDUFS1,NDUFS2,NDUFS3,NDUFS4,NDUFV2,NDUFV3,SDHA,SDHB,SDHC,UQCRB,UQCRC1,UQCRC2,COX5A,COA6
3_Member	GO Biological Processes	GO:1901137	carbohydrate derivative biosynthetic process	-11.4659	-9.77294	97/585	31,32,38,47,100,115,158,203,204,226,262,471,498,506,522,523,527,539,659,978,1503,1738,2134,2180,2181,2182,2523,2539,2618,2639,2673,2762,3615,4351,4696,4698,4702,4705,4706,4712,4717,4719,4720,4722,4724,4729,4731,4860,5160,5198,5238,5634,5836,6240,6389,6390,6391,6470,7086,7167,7358,7372,8050,8813,9060,9061,9375,9551,9556,9761,10327,10476,10606,10724,11332,23181,30968,51097,51144,51727,54187,54480,5…	ACACA,ACACB,ACAT1,ACLY,ADA,ADCY9,ADSL,AK1,AK2,ALDOA,AMD1,ATIC,ATP5F1A,ATP5F1B,ATP5PF,ATP6V1A,ATP6V0C,ATP5PO,BMPR2,CDA,CTPS1,DLD,EXTL1,ACSL1,ACSL3,ACSL4,FUT1,G6PD,GART,GCDH,GFPT1,GMDS,IMPDH2,MPI,NDUFA3,NDUFA5,NDUFA8,NDUFA10,NDUFAB1,NDUFB6,NDUFC1,NDUFS1,NDUFS2,NDUFS3,NDUFS4,NDUFV2,NDUFV3,PNP,PDHA1,PFAS,PGM3,PRPS2,PYGL,RRM1,SDHA,SDHB,SDHC,SHMT1,TKT,TPI1,UGDH,UMPS,PDHX,DPM1,PAPSS2,PAPSS1,TM9SF2,ATP5M…
3_Member	GO Biological Processes	GO:0015986	proton motive force-driven ATP synthesis	-11.4481	-9.75611	27/73	498,506,522,523,527,539,4696,4698,4702,4705,4706,4712,4717,4719,4720,4722,4724,4729,4731,6389,6390,6391,9551,9556,10476,30968,54539	ATP5F1A,ATP5F1B,ATP5PF,ATP6V1A,ATP6V0C,ATP5PO,NDUFA3,NDUFA5,NDUFA8,NDUFA10,NDUFAB1,NDUFB6,NDUFC1,NDUFS1,NDUFS2,NDUFS3,NDUFS4,NDUFV2,NDUFV3,SDHA,SDHB,SDHC,ATP5MF,ATP5MJ,ATP5PD,STOML2,NDUFB11
3_Member	Reactome Gene Sets	R-HSA-611105	Respiratory electron transport	-11.0615	-9.40182	32/103	1327,1340,1351,1537,2108,2109,2110,4512,4513,4696,4698,4702,4705,4706,4712,4717,4719,4720,4722,4724,4729,4731,6389,6390,6391,7381,7384,7385,9377,10128,10131,54539	COX4I1,COX6B1,COX8A,CYC1,ETFA,ETFB,ETFDH,COX1,COX2,NDUFA3,NDUFA5,NDUFA8,NDUFA10,NDUFAB1,NDUFB6,NDUFC1,NDUFS1,NDUFS2,NDUFS3,NDUFS4,NDUFV2,NDUFV3,SDHA,SDHB,SDHC,UQCRB,UQCRC1,UQCRC2,COX5A,LRPPRC,TRAP1,NDUFB11
3_Member	GO Biological Processes	GO:0019646	aerobic electron transport chain	-10.9368	-9.28508	29/87	1327,1340,1346,1347,1351,1537,1738,4512,4513,4696,4698,4702,4705,4706,4712,4717,4719,4720,4722,4724,4729,4731,6389,6390,6391,7381,7384,7385,9377	COX4I1,COX6B1,COX7A1,COX7A2,COX8A,CYC1,DLD,COX1,COX2,NDUFA3,NDUFA5,NDUFA8,NDUFA10,NDUFAB1,NDUFB6,NDUFC1,NDUFS1,NDUFS2,NDUFS3,NDUFS4,NDUFV2,NDUFV3,SDHA,SDHB,SDHC,UQCRB,UQCRC1,UQCRC2,COX5A
3_Member	WikiPathways	WP4396	Nonalcoholic fatty liver disease	-10.9189	-9.27065	41/160	207,468,637,998,1327,1340,1346,1347,1351,1537,1571,1965,3551,4512,4513,4696,4698,4702,4705,4706,4712,4717,4719,4720,4722,4724,4729,4731,5562,5879,6389,6390,6391,7381,7384,7385,8660,9370,9377,22877,54539	AKT1,ATF4,BID,CDC42,COX4I1,COX6B1,COX7A1,COX7A2,COX8A,CYC1,CYP2E1,EIF2S1,IKBKB,COX1,COX2,NDUFA3,NDUFA5,NDUFA8,NDUFA10,NDUFAB1,NDUFB6,NDUFC1,NDUFS1,NDUFS2,NDUFS3,NDUFS4,NDUFV2,NDUFV3,PRKAA1,RAC1,SDHA,SDHB,SDHC,UQCRB,UQCRC1,UQCRC2,IRS2,ADIPOQ,COX5A,MLXIP,NDUFB11
3_Member	GO Biological Processes	GO:0009144	purine nucleoside triphosphate metabolic process	-10.9148	-9.26746	34/116	100,226,387,498,506,522,523,527,539,3615,4696,4698,4702,4705,4706,4712,4717,4719,4720,4722,4724,4729,4731,5901,6389,6390,6391,9551,9556,9567,10476,25939,30968,54539	ADA,ALDOA,RHOA,ATP5F1A,ATP5F1B,ATP5PF,ATP6V1A,ATP6V0C,ATP5PO,IMPDH2,NDUFA3,NDUFA5,NDUFA8,NDUFA10,NDUFAB1,NDUFB6,NDUFC1,NDUFS1,NDUFS2,NDUFS3,NDUFS4,NDUFV2,NDUFV3,RAN,SDHA,SDHB,SDHC,ATP5MF,ATP5MJ,GTPBP1,ATP5PD,SAMHD1,STOML2,NDUFB11
3_Member	GO Biological Processes	GO:0009142	nucleoside triphosphate biosynthetic process	-10.4533	-8.83281	33/114	203,226,498,506,522,523,527,539,1503,3615,4696,4698,4702,4705,4706,4712,4717,4719,4720,4722,4724,4729,4731,6389,6390,6391,9551,9556,10476,30968,51727,54539,158067	AK1,ALDOA,ATP5F1A,ATP5F1B,ATP5PF,ATP6V1A,ATP6V0C,ATP5PO,CTPS1,IMPDH2,NDUFA3,NDUFA5,NDUFA8,NDUFA10,NDUFAB1,NDUFB6,NDUFC1,NDUFS1,NDUFS2,NDUFS3,NDUFS4,NDUFV2,NDUFV3,SDHA,SDHB,SDHC,ATP5MF,ATP5MJ,ATP5PD,STOML2,CMPK1,NDUFB11,AK8
3_Member	GO Biological Processes	GO:0006754	ATP biosynthetic process	-10.4445	-8.82558	28/85	226,498,506,522,523,527,539,4696,4698,4702,4705,4706,4712,4717,4719,4720,4722,4724,4729,4731,6389,6390,6391,9551,9556,10476,30968,54539	ALDOA,ATP5F1A,ATP5F1B,ATP5PF,ATP6V1A,ATP6V0C,ATP5PO,NDUFA3,NDUFA5,NDUFA8,NDUFA10,NDUFAB1,NDUFB6,NDUFC1,NDUFS1,NDUFS2,NDUFS3,NDUFS4,NDUFV2,NDUFV3,SDHA,SDHB,SDHC,ATP5MF,ATP5MJ,ATP5PD,STOML2,NDUFB11
3_Member	GO Biological Processes	GO:0042776	proton motive force-driven mitochondrial ATP synthesis	-10.4001	-8.78447	24/64	498,506,522,539,4696,4698,4702,4705,4706,4712,4717,4719,4720,4722,4724,4729,4731,6389,6390,6391,9551,10476,30968,54539	ATP5F1A,ATP5F1B,ATP5PF,ATP5PO,NDUFA3,NDUFA5,NDUFA8,NDUFA10,NDUFAB1,NDUFB6,NDUFC1,NDUFS1,NDUFS2,NDUFS3,NDUFS4,NDUFV2,NDUFV3,SDHA,SDHB,SDHC,ATP5MF,ATP5PD,STOML2,NDUFB11
3_Member	GO Biological Processes	GO:0009205	purine ribonucleoside triphosphate metabolic process	-10.1069	-8.50856	32/111	226,387,498,506,522,523,527,539,3615,4696,4698,4702,4705,4706,4712,4717,4719,4720,4722,4724,4729,4731,5901,6389,6390,6391,9551,9556,9567,10476,30968,54539	ALDOA,RHOA,ATP5F1A,ATP5F1B,ATP5PF,ATP6V1A,ATP6V0C,ATP5PO,IMPDH2,NDUFA3,NDUFA5,NDUFA8,NDUFA10,NDUFAB1,NDUFB6,NDUFC1,NDUFS1,NDUFS2,NDUFS3,NDUFS4,NDUFV2,NDUFV3,RAN,SDHA,SDHB,SDHC,ATP5MF,ATP5MJ,GTPBP1,ATP5PD,STOML2,NDUFB11
3_Member	GO Biological Processes	GO:0009199	ribonucleoside triphosphate metabolic process	-10.0117	-8.42105	33/118	226,387,498,506,522,523,527,539,1503,3615,4696,4698,4702,4705,4706,4712,4717,4719,4720,4722,4724,4729,4731,5901,6389,6390,6391,9551,9556,9567,10476,30968,54539	ALDOA,RHOA,ATP5F1A,ATP5F1B,ATP5PF,ATP6V1A,ATP6V0C,ATP5PO,CTPS1,IMPDH2,NDUFA3,NDUFA5,NDUFA8,NDUFA10,NDUFAB1,NDUFB6,NDUFC1,NDUFS1,NDUFS2,NDUFS3,NDUFS4,NDUFV2,NDUFV3,RAN,SDHA,SDHB,SDHC,ATP5MF,ATP5MJ,GTPBP1,ATP5PD,STOML2,NDUFB11
3_Member	GO Biological Processes	GO:0009206	purine ribonucleoside triphosphate biosynthetic process	-9.76247	-8.18672	29/96	226,498,506,522,523,527,539,3615,4696,4698,4702,4705,4706,4712,4717,4719,4720,4722,4724,4729,4731,6389,6390,6391,9551,9556,10476,30968,54539	ALDOA,ATP5F1A,ATP5F1B,ATP5PF,ATP6V1A,ATP6V0C,ATP5PO,IMPDH2,NDUFA3,NDUFA5,NDUFA8,NDUFA10,NDUFAB1,NDUFB6,NDUFC1,NDUFS1,NDUFS2,NDUFS3,NDUFS4,NDUFV2,NDUFV3,SDHA,SDHB,SDHC,ATP5MF,ATP5MJ,ATP5PD,STOML2,NDUFB11
3_Member	GO Biological Processes	GO:0009201	ribonucleoside triphosphate biosynthetic process	-9.7557	-8.18068	30/102	226,498,506,522,523,527,539,1503,3615,4696,4698,4702,4705,4706,4712,4717,4719,4720,4722,4724,4729,4731,6389,6390,6391,9551,9556,10476,30968,54539	ALDOA,ATP5F1A,ATP5F1B,ATP5PF,ATP6V1A,ATP6V0C,ATP5PO,CTPS1,IMPDH2,NDUFA3,NDUFA5,NDUFA8,NDUFA10,NDUFAB1,NDUFB6,NDUFC1,NDUFS1,NDUFS2,NDUFS3,NDUFS4,NDUFV2,NDUFV3,SDHA,SDHB,SDHC,ATP5MF,ATP5MJ,ATP5PD,STOML2,NDUFB11
3_Member	GO Biological Processes	GO:0009145	purine nucleoside triphosphate biosynthetic process	-9.64235	-8.07315	29/97	226,498,506,522,523,527,539,3615,4696,4698,4702,4705,4706,4712,4717,4719,4720,4722,4724,4729,4731,6389,6390,6391,9551,9556,10476,30968,54539	ALDOA,ATP5F1A,ATP5F1B,ATP5PF,ATP6V1A,ATP6V0C,ATP5PO,IMPDH2,NDUFA3,NDUFA5,NDUFA8,NDUFA10,NDUFAB1,NDUFB6,NDUFC1,NDUFS1,NDUFS2,NDUFS3,NDUFS4,NDUFV2,NDUFV3,SDHA,SDHB,SDHC,ATP5MF,ATP5MJ,ATP5PD,STOML2,NDUFB11
3_Member	WikiPathways	WP623	Oxidative phosphorylation	-6.73843	-5.40781	19/62	498,506,522,539,4696,4698,4702,4705,4706,4712,4717,4719,4720,4722,4724,4729,4731,9551,10476	ATP5F1A,ATP5F1B,ATP5PF,ATP5PO,NDUFA3,NDUFA5,NDUFA8,NDUFA10,NDUFAB1,NDUFB6,NDUFC1,NDUFS1,NDUFS2,NDUFS3,NDUFS4,NDUFV2,NDUFV3,ATP5MF,ATP5PD
3_Member	CORUM	CORUM:178	Respiratory chain complex I (holoenzyme), mitochondrial	-5.34248	-4.1346	14/44	4696,4698,4702,4705,4706,4712,4717,4719,4720,4722,4724,4729,4731,54539	NDUFA3,NDUFA5,NDUFA8,NDUFA10,NDUFAB1,NDUFB6,NDUFC1,NDUFS1,NDUFS2,NDUFS3,NDUFS4,NDUFV2,NDUFV3,NDUFB11
3_Member	GO Biological Processes	GO:0006120	mitochondrial electron transport, NADH to ubiquinone	-5.21354	-4.02202	14/45	1738,4696,4698,4702,4705,4706,4712,4717,4719,4720,4722,4724,4729,4731	DLD,NDUFA3,NDUFA5,NDUFA8,NDUFA10,NDUFAB1,NDUFB6,NDUFC1,NDUFS1,NDUFS2,NDUFS3,NDUFS4,NDUFV2,NDUFV3
3_Member	WikiPathways	WP4324	Mitochondrial complex I assembly model OXPHOS system	-4.03312	-2.97015	14/56	4696,4698,4702,4705,4706,4712,4717,4719,4720,4722,4724,4729,4731,54539	NDUFA3,NDUFA5,NDUFA8,NDUFA10,NDUFAB1,NDUFB6,NDUFC1,NDUFS1,NDUFS2,NDUFS3,NDUFS4,NDUFV2,NDUFV3,NDUFB11
3_Member	KEGG Pathway	hsa04723	Retrograde endocannabinoid signaling	-3.98288	-2.9235	26/148	115,1432,2558,2783,2891,3708,4696,4698,4702,4705,4706,4712,4717,4719,4720,4722,4724,4729,4731,5566,5567,5578,5579,5594,22999,54539	ADCY9,MAPK14,GABRA5,GNB2,GRIA2,ITPR1,NDUFA3,NDUFA5,NDUFA8,NDUFA10,NDUFAB1,NDUFB6,NDUFC1,NDUFS1,NDUFS2,NDUFS3,NDUFS4,NDUFV2,NDUFV3,PRKACA,PRKACB,PRKCA,PRKCB,MAPK1,RIMS1,NDUFB11
3_Member	Reactome Gene Sets	R-HSA-6799198	Complex I biogenesis	-3.94343	-2.88872	14/57	4696,4698,4702,4705,4706,4712,4717,4719,4720,4722,4724,4729,4731,54539	NDUFA3,NDUFA5,NDUFA8,NDUFA10,NDUFAB1,NDUFB6,NDUFC1,NDUFS1,NDUFS2,NDUFS3,NDUFS4,NDUFV2,NDUFV3,NDUFB11
4_Summary	CORUM	CORUM:3055	Nop56p-associated pre-rRNA complex	-58.2631	-54.7601	75/104	59,72,292,1660,1915,1938,2091,3007,3178,3192,3608,3609,4670,4673,4691,4736,4809,4869,4904,6122,6124,6125,6128,6129,6130,6132,6133,6134,6135,6136,6137,6138,6141,6142,6143,6147,6154,6156,6157,6158,6159,6161,6165,6175,6187,6189,6202,6205,6206,6207,6209,6218,6222,6228,6229,6235,6732,6949,7284,7846,8342,8971,9045,9188,9221,9349,10642,11224,11338,23521,25873,26354,51602,51631,55299,36,38,191,223,262,38…	ACTA2,ACTG2,SLC25A5,DHX9,EEF1A1,EEF2,FBL,H1-3,HNRNPA1,HNRNPU,ILF2,ILF3,HNRNPM,NAP1L1,NCL,RPL10A,SNU13,NPM1,YBX1,RPL3,RPL4,RPL5,RPL6,RPL7,RPL7A,RPL8,RPL9,RPL10,RPL11,RPL12,RPL13,RPL15,RPL18,RPL18A,RPL19,RPL23A,RPL26,RPL30,RPL27A,RPL28,RPL29,RPL32,RPL35A,RPLP0,RPS2,RPS3A,RPS8,RPS11,RPS12,RPS13,RPS15,RPS17,RPS18,RPS23,RPS24,RPS29,SRPK1,TCOF1,TUFM,TUBA1A,H2BC14,H1-10,RPL14,DDX21,NOLC1,RPL23,IGF2BP1,R…
4_Member	CORUM	CORUM:3055	Nop56p-associated pre-rRNA complex	-58.2631	-54.7601	75/104	59,72,292,1660,1915,1938,2091,3007,3178,3192,3608,3609,4670,4673,4691,4736,4809,4869,4904,6122,6124,6125,6128,6129,6130,6132,6133,6134,6135,6136,6137,6138,6141,6142,6143,6147,6154,6156,6157,6158,6159,6161,6165,6175,6187,6189,6202,6205,6206,6207,6209,6218,6222,6228,6229,6235,6732,6949,7284,7846,8342,8971,9045,9188,9221,9349,10642,11224,11338,23521,25873,26354,51602,51631,55299	ACTA2,ACTG2,SLC25A5,DHX9,EEF1A1,EEF2,FBL,H1-3,HNRNPA1,HNRNPU,ILF2,ILF3,HNRNPM,NAP1L1,NCL,RPL10A,SNU13,NPM1,YBX1,RPL3,RPL4,RPL5,RPL6,RPL7,RPL7A,RPL8,RPL9,RPL10,RPL11,RPL12,RPL13,RPL15,RPL18,RPL18A,RPL19,RPL23A,RPL26,RPL30,RPL27A,RPL28,RPL29,RPL32,RPL35A,RPLP0,RPS2,RPS3A,RPS8,RPS11,RPS12,RPS13,RPS15,RPS17,RPS18,RPS23,RPS24,RPS29,SRPK1,TCOF1,TUFM,TUBA1A,H2BC14,H1-10,RPL14,DDX21,NOLC1,RPL23,IGF2BP1,R…
4_Member	Reactome Gene Sets	R-HSA-71291	Metabolism of amino acids and derivatives	-57.484	-54.039	140/374	36,38,191,223,262,383,445,501,549,635,875,1152,1158,1159,1160,1373,1615,1621,1738,1757,1892,2058,2184,2593,2628,2639,2731,2746,2805,2806,2936,3081,3376,3735,4141,4329,4552,4706,4736,4942,4967,5009,5160,5683,5685,5686,5687,5688,5692,5693,5695,5700,5701,5704,5705,5708,5709,5716,5720,5721,5859,5860,5917,6122,6124,6125,6128,6129,6130,6132,6133,6134,6135,6136,6137,6138,6141,6142,6143,6147,6154,6156,61…	ACADSB,ACAT1,AHCY,ALDH9A1,AMD1,ARG1,ASS1,ALDH7A1,AUH,BHMT,CBS,CKB,CKM,CKMT1B,CKMT2,CPS1,DARS1,DBH,DLD,SARDH,ECHS1,EPRS1,FAH,GAMT,GATM,GCDH,GLDC,GLUD1,GOT1,GOT2,GSR,HGD,IARS1,KARS1,MARS1,ALDH6A1,MTRR,NDUFAB1,RPL10A,OAT,OGDH,OTC,PDHA1,PSMA2,PSMA4,PSMA5,PSMA6,PSMA7,PSMB4,PSMB5,PSMB7,PSMC1,PSMC2,PSMC4,PSMC5,PSMD2,PSMD3,PSMD10,PSME1,PSME2,QARS1,QDPR,RARS1,RPL3,RPL4,RPL5,RPL6,RPL7,RPL7A,RPL8,RPL9,RPL10…
4_Member	GO Biological Processes	GO:0043603	cellular amide metabolic process	-48.8895	-45.6876	198/792	16,31,32,38,47,100,383,445,468,1192,1363,1373,1559,1615,1654,1738,1915,1917,1933,1937,1938,1965,1967,1968,1973,1977,1982,1983,1984,2058,2180,2181,2182,2193,2539,2617,2639,2687,2935,2936,2937,2938,2939,2944,2946,2950,3158,3295,3376,3417,3735,4048,4141,4552,4597,4668,4677,4736,4817,4860,4967,5009,5160,5515,5518,5859,5917,6122,6124,6125,6128,6129,6130,6132,6133,6134,6135,6136,6137,6138,6141,6142,614…	AARS1,ACACA,ACACB,ACAT1,ACLY,ADA,ARG1,ASS1,ATF4,CLIC1,CPE,CPS1,CYP2C9,DARS1,DDX3X,DLD,EEF1A1,EEF1A2,EEF1B2,EEF1G,EEF2,EIF2S1,EIF2B1,EIF2S3,EIF4A1,EIF4E,EIF4G2,EIF5,EIF5A,EPRS1,ACSL1,ACSL3,ACSL4,FARSA,G6PD,GARS1,GCDH,GGT5,GSPT1,GSR,GSS,GSTA1,GSTA2,GSTM1,GSTM2,GSTP1,HMGCS2,HSD17B4,IARS1,IDH1,KARS1,LTA4H,MARS1,MTRR,MVD,NAGA,NARS1,RPL10A,NIT1,PNP,OGDH,OTC,PDHA1,PPP2CA,PPP2R1A,QARS1,RARS1,RPL3,RPL4,RP…
4_Member	Reactome Gene Sets	R-HSA-72766	Translation	-46.5385	-43.3665	111/291	16,1615,1915,1917,1933,1937,1938,1965,1967,1968,1973,1977,1978,1983,2058,2193,2617,2935,3376,3735,4141,4677,4736,5464,5859,5917,6122,6124,6125,6128,6129,6130,6132,6133,6134,6135,6136,6137,6138,6141,6142,6143,6147,6154,6156,6157,6158,6159,6161,6165,6175,6187,6188,6189,6191,6202,6204,6205,6206,6207,6209,6218,6222,6223,6224,6228,6229,6233,6235,6301,6731,6897,7284,7407,7453,7458,8565,8661,8662,8664,8…	AARS1,DARS1,EEF1A1,EEF1A2,EEF1B2,EEF1G,EEF2,EIF2S1,EIF2B1,EIF2S3,EIF4A1,EIF4E,EIF4EBP1,EIF5,EPRS1,FARSA,GARS1,GSPT1,IARS1,KARS1,MARS1,NARS1,RPL10A,PPA1,QARS1,RARS1,RPL3,RPL4,RPL5,RPL6,RPL7,RPL7A,RPL8,RPL9,RPL10,RPL11,RPL12,RPL13,RPL15,RPL18,RPL18A,RPL19,RPL23A,RPL26,RPL30,RPL27A,RPL28,RPL29,RPL32,RPL35A,RPLP0,RPS2,RPS3,RPS3A,RPS4X,RPS8,RPS10,RPS11,RPS12,RPS13,RPS15,RPS17,RPS18,RPS19,RPS20,RPS23,R…
4_Member	GO Biological Processes	GO:0006412	translation	-42.6913	-39.6443	121/369	16,1615,1654,1915,1917,1933,1937,1938,1965,1967,1968,1973,1977,1982,1983,1984,2058,2193,2617,2935,3376,3735,4141,4677,4736,5859,5917,6122,6124,6125,6128,6129,6130,6132,6133,6134,6135,6136,6137,6138,6141,6142,6143,6147,6154,6156,6157,6158,6159,6161,6165,6175,6187,6188,6189,6191,6202,6204,6205,6206,6207,6209,6218,6222,6223,6224,6228,6229,6233,6235,6238,6301,6897,7284,7407,7453,7458,8565,8661,8662,8…	AARS1,DARS1,DDX3X,EEF1A1,EEF1A2,EEF1B2,EEF1G,EEF2,EIF2S1,EIF2B1,EIF2S3,EIF4A1,EIF4E,EIF4G2,EIF5,EIF5A,EPRS1,FARSA,GARS1,GSPT1,IARS1,KARS1,MARS1,NARS1,RPL10A,QARS1,RARS1,RPL3,RPL4,RPL5,RPL6,RPL7,RPL7A,RPL8,RPL9,RPL10,RPL11,RPL12,RPL13,RPL15,RPL18,RPL18A,RPL19,RPL23A,RPL26,RPL30,RPL27A,RPL28,RPL29,RPL32,RPL35A,RPLP0,RPS2,RPS3,RPS3A,RPS4X,RPS8,RPS10,RPS11,RPS12,RPS13,RPS15,RPS17,RPS18,RPS19,RPS20,RP…
4_Member	GO Biological Processes	GO:0006518	peptide metabolic process	-42.0321	-39.0063	147/529	16,1192,1363,1615,1654,1915,1917,1933,1937,1938,1965,1967,1968,1973,1977,1982,1983,1984,2058,2193,2539,2617,2687,2935,2936,2937,2938,2939,2944,2946,2950,3376,3417,3735,4048,4141,4677,4736,5859,5917,6122,6124,6125,6128,6129,6130,6132,6133,6134,6135,6136,6137,6138,6141,6142,6143,6147,6154,6156,6157,6158,6159,6161,6165,6175,6187,6188,6189,6191,6202,6204,6205,6206,6207,6209,6218,6222,6223,6224,6228,6…	AARS1,CLIC1,CPE,DARS1,DDX3X,EEF1A1,EEF1A2,EEF1B2,EEF1G,EEF2,EIF2S1,EIF2B1,EIF2S3,EIF4A1,EIF4E,EIF4G2,EIF5,EIF5A,EPRS1,FARSA,G6PD,GARS1,GGT5,GSPT1,GSR,GSS,GSTA1,GSTA2,GSTM1,GSTM2,GSTP1,IARS1,IDH1,KARS1,LTA4H,MARS1,NARS1,RPL10A,QARS1,RARS1,RPL3,RPL4,RPL5,RPL6,RPL7,RPL7A,RPL8,RPL9,RPL10,RPL11,RPL12,RPL13,RPL15,RPL18,RPL18A,RPL19,RPL23A,RPL26,RPL30,RPL27A,RPL28,RPL29,RPL32,RPL35A,RPLP0,RPS2,RPS3,RPS3…
4_Member	Reactome Gene Sets	R-HSA-72613	Eukaryotic Translation Initiation	-41.5601	-38.5738	67/119	1965,1967,1968,1973,1977,1978,1983,4736,6122,6124,6125,6128,6129,6130,6132,6133,6134,6135,6136,6137,6138,6141,6142,6143,6147,6154,6156,6157,6158,6159,6161,6165,6175,6187,6188,6189,6191,6202,6204,6205,6206,6207,6209,6218,6222,6223,6224,6228,6229,6233,6235,7458,8661,8662,8664,8665,8666,8668,8890,8894,9045,9349,11224,23521,25873,26986,51121	EIF2S1,EIF2B1,EIF2S3,EIF4A1,EIF4E,EIF4EBP1,EIF5,RPL10A,RPL3,RPL4,RPL5,RPL6,RPL7,RPL7A,RPL8,RPL9,RPL10,RPL11,RPL12,RPL13,RPL15,RPL18,RPL18A,RPL19,RPL23A,RPL26,RPL30,RPL27A,RPL28,RPL29,RPL32,RPL35A,RPLP0,RPS2,RPS3,RPS3A,RPS4X,RPS8,RPS10,RPS11,RPS12,RPS13,RPS15,RPS17,RPS18,RPS19,RPS20,RPS23,RPS24,RPS27A,RPS29,EIF4H,EIF3A,EIF3B,EIF3D,EIF3F,EIF3G,EIF3I,EIF2B4,EIF2S2,RPL14,RPL23,RPL35,RPL13A,RPL36,PABP…
4_Member	Reactome Gene Sets	R-HSA-72737	Cap-dependent Translation Initiation	-41.5601	-38.5738	67/119	1965,1967,1968,1973,1977,1978,1983,4736,6122,6124,6125,6128,6129,6130,6132,6133,6134,6135,6136,6137,6138,6141,6142,6143,6147,6154,6156,6157,6158,6159,6161,6165,6175,6187,6188,6189,6191,6202,6204,6205,6206,6207,6209,6218,6222,6223,6224,6228,6229,6233,6235,7458,8661,8662,8664,8665,8666,8668,8890,8894,9045,9349,11224,23521,25873,26986,51121	EIF2S1,EIF2B1,EIF2S3,EIF4A1,EIF4E,EIF4EBP1,EIF5,RPL10A,RPL3,RPL4,RPL5,RPL6,RPL7,RPL7A,RPL8,RPL9,RPL10,RPL11,RPL12,RPL13,RPL15,RPL18,RPL18A,RPL19,RPL23A,RPL26,RPL30,RPL27A,RPL28,RPL29,RPL32,RPL35A,RPLP0,RPS2,RPS3,RPS3A,RPS4X,RPS8,RPS10,RPS11,RPS12,RPS13,RPS15,RPS17,RPS18,RPS19,RPS20,RPS23,RPS24,RPS27A,RPS29,EIF4H,EIF3A,EIF3B,EIF3D,EIF3F,EIF3G,EIF3I,EIF2B4,EIF2S2,RPL14,RPL23,RPL35,RPL13A,RPL36,PABP…
4_Member	GO Biological Processes	GO:0043043	peptide biosynthetic process	-41.3653	-38.3975	124/396	16,1615,1654,1915,1917,1933,1937,1938,1965,1967,1968,1973,1977,1982,1983,1984,2058,2193,2617,2687,2935,2937,3376,3735,4141,4677,4736,5859,5917,6122,6124,6125,6128,6129,6130,6132,6133,6134,6135,6136,6137,6138,6141,6142,6143,6147,6154,6156,6157,6158,6159,6161,6165,6175,6187,6188,6189,6191,6202,6204,6205,6206,6207,6209,6218,6222,6223,6224,6228,6229,6233,6235,6238,6301,6506,6897,7284,7407,7453,7458,8…	AARS1,DARS1,DDX3X,EEF1A1,EEF1A2,EEF1B2,EEF1G,EEF2,EIF2S1,EIF2B1,EIF2S3,EIF4A1,EIF4E,EIF4G2,EIF5,EIF5A,EPRS1,FARSA,GARS1,GGT5,GSPT1,GSS,IARS1,KARS1,MARS1,NARS1,RPL10A,QARS1,RARS1,RPL3,RPL4,RPL5,RPL6,RPL7,RPL7A,RPL8,RPL9,RPL10,RPL11,RPL12,RPL13,RPL15,RPL18,RPL18A,RPL19,RPL23A,RPL26,RPL30,RPL27A,RPL28,RPL29,RPL32,RPL35A,RPLP0,RPS2,RPS3,RPS3A,RPS4X,RPS8,RPS10,RPS11,RPS12,RPS13,RPS15,RPS17,RPS18,RPS19…
4_Member	GO Biological Processes	GO:0043604	amide biosynthetic process	-41.276	-38.3259	143/511	16,31,32,38,47,383,445,1373,1615,1654,1738,1915,1917,1933,1937,1938,1965,1967,1968,1973,1977,1982,1983,1984,2058,2180,2181,2182,2193,2617,2639,2687,2935,2937,3376,3735,4141,4677,4736,5009,5160,5859,5917,6122,6124,6125,6128,6129,6130,6132,6133,6134,6135,6136,6137,6138,6141,6142,6143,6147,6154,6156,6157,6158,6159,6161,6165,6175,6187,6188,6189,6191,6202,6204,6205,6206,6207,6209,6218,6222,6223,6224,6…	AARS1,ACACA,ACACB,ACAT1,ACLY,ARG1,ASS1,CPS1,DARS1,DDX3X,DLD,EEF1A1,EEF1A2,EEF1B2,EEF1G,EEF2,EIF2S1,EIF2B1,EIF2S3,EIF4A1,EIF4E,EIF4G2,EIF5,EIF5A,EPRS1,ACSL1,ACSL3,ACSL4,FARSA,GARS1,GCDH,GGT5,GSPT1,GSS,IARS1,KARS1,MARS1,NARS1,RPL10A,OTC,PDHA1,QARS1,RARS1,RPL3,RPL4,RPL5,RPL6,RPL7,RPL7A,RPL8,RPL9,RPL10,RPL11,RPL12,RPL13,RPL15,RPL18,RPL18A,RPL19,RPL23A,RPL26,RPL30,RPL27A,RPL28,RPL29,RPL32,RPL35A,RPLP0…
4_Member	Reactome Gene Sets	R-HSA-376176	Signaling by ROBO receptors	-41.1162	-38.1831	90/218	25,387,998,1287,1605,2935,4736,4753,5216,5566,5567,5578,5683,5685,5686,5687,5688,5692,5693,5695,5700,5701,5704,5705,5708,5709,5716,5720,5721,5879,6122,6124,6125,6128,6129,6130,6132,6133,6134,6135,6136,6137,6138,6141,6142,6143,6147,6154,6156,6157,6158,6159,6161,6165,6175,6187,6188,6189,6191,6202,6204,6205,6206,6207,6209,6218,6222,6223,6224,6228,6229,6233,6235,6655,7408,9045,9349,9495,9775,10298,10…	ABL1,RHOA,CDC42,COL4A5,DAG1,GSPT1,RPL10A,NELL2,PFN1,PRKACA,PRKACB,PRKCA,PSMA2,PSMA4,PSMA5,PSMA6,PSMA7,PSMB4,PSMB5,PSMB7,PSMC1,PSMC2,PSMC4,PSMC5,PSMD2,PSMD3,PSMD10,PSME1,PSME2,RAC1,RPL3,RPL4,RPL5,RPL6,RPL7,RPL7A,RPL8,RPL9,RPL10,RPL11,RPL12,RPL13,RPL15,RPL18,RPL18A,RPL19,RPL23A,RPL26,RPL30,RPL27A,RPL28,RPL29,RPL32,RPL35A,RPLP0,RPS2,RPS3,RPS3A,RPS4X,RPS8,RPS10,RPS11,RPS12,RPS13,RPS15,RPS17,RPS18,RPS…
4_Member	Reactome Gene Sets	R-HSA-2408522	Selenoamino acid metabolism	-39.5281	-36.6272	65/118	191,875,1615,2058,2936,3376,3735,4141,4736,5859,5917,6122,6124,6125,6128,6129,6130,6132,6133,6134,6135,6136,6137,6138,6141,6142,6143,6147,6154,6156,6157,6158,6159,6161,6165,6175,6187,6188,6189,6191,6202,6204,6205,6206,6207,6209,6218,6222,6223,6224,6228,6229,6233,6235,6301,9045,9060,9061,9255,9349,11224,23521,25873,27232,51121	AHCY,CBS,DARS1,EPRS1,GSR,IARS1,KARS1,MARS1,RPL10A,QARS1,RARS1,RPL3,RPL4,RPL5,RPL6,RPL7,RPL7A,RPL8,RPL9,RPL10,RPL11,RPL12,RPL13,RPL15,RPL18,RPL18A,RPL19,RPL23A,RPL26,RPL30,RPL27A,RPL28,RPL29,RPL32,RPL35A,RPLP0,RPS2,RPS3,RPS3A,RPS4X,RPS8,RPS10,RPS11,RPS12,RPS13,RPS15,RPS17,RPS18,RPS19,RPS20,RPS23,RPS24,RPS27A,RPS29,SARS1,RPL14,PAPSS2,PAPSS1,AIMP1,RPL23,RPL35,RPL13A,RPL36,GNMT,RPL26L1
4_Member	Reactome Gene Sets	R-HSA-156827	L13a-mediated translational silencing of Ceruloplasmin expression	-39.4037	-36.5257	63/111	1965,1968,1973,1977,4736,6122,6124,6125,6128,6129,6130,6132,6133,6134,6135,6136,6137,6138,6141,6142,6143,6147,6154,6156,6157,6158,6159,6161,6165,6175,6187,6188,6189,6191,6202,6204,6205,6206,6207,6209,6218,6222,6223,6224,6228,6229,6233,6235,7458,8661,8662,8664,8665,8666,8668,8894,9045,9349,11224,23521,25873,26986,51121	EIF2S1,EIF2S3,EIF4A1,EIF4E,RPL10A,RPL3,RPL4,RPL5,RPL6,RPL7,RPL7A,RPL8,RPL9,RPL10,RPL11,RPL12,RPL13,RPL15,RPL18,RPL18A,RPL19,RPL23A,RPL26,RPL30,RPL27A,RPL28,RPL29,RPL32,RPL35A,RPLP0,RPS2,RPS3,RPS3A,RPS4X,RPS8,RPS10,RPS11,RPS12,RPS13,RPS15,RPS17,RPS18,RPS19,RPS20,RPS23,RPS24,RPS27A,RPS29,EIF4H,EIF3A,EIF3B,EIF3D,EIF3F,EIF3G,EIF3I,EIF2S2,RPL14,RPL23,RPL35,RPL13A,RPL36,PABPC1,RPL26L1
4_Member	Reactome Gene Sets	R-HSA-72706	GTP hydrolysis and joining of the 60S ribosomal subunit	-39.0792	-36.2225	63/112	1965,1968,1973,1977,1983,4736,6122,6124,6125,6128,6129,6130,6132,6133,6134,6135,6136,6137,6138,6141,6142,6143,6147,6154,6156,6157,6158,6159,6161,6165,6175,6187,6188,6189,6191,6202,6204,6205,6206,6207,6209,6218,6222,6223,6224,6228,6229,6233,6235,7458,8661,8662,8664,8665,8666,8668,8894,9045,9349,11224,23521,25873,51121	EIF2S1,EIF2S3,EIF4A1,EIF4E,EIF5,RPL10A,RPL3,RPL4,RPL5,RPL6,RPL7,RPL7A,RPL8,RPL9,RPL10,RPL11,RPL12,RPL13,RPL15,RPL18,RPL18A,RPL19,RPL23A,RPL26,RPL30,RPL27A,RPL28,RPL29,RPL32,RPL35A,RPLP0,RPS2,RPS3,RPS3A,RPS4X,RPS8,RPS10,RPS11,RPS12,RPS13,RPS15,RPS17,RPS18,RPS19,RPS20,RPS23,RPS24,RPS27A,RPS29,EIF4H,EIF3A,EIF3B,EIF3D,EIF3F,EIF3G,EIF3I,EIF2S2,RPL14,RPL23,RPL35,RPL13A,RPL36,RPL26L1
4_Member	GO Biological Processes	GO:0002181	cytoplasmic translation	-37.194	-34.3645	64/122	1968,1973,1983,4736,6122,6124,6125,6128,6129,6130,6132,6133,6134,6135,6136,6137,6138,6141,6142,6143,6147,6154,6156,6157,6158,6159,6161,6165,6175,6187,6188,6189,6191,6202,6204,6205,6206,6207,6209,6218,6222,6223,6224,6228,6229,6233,6235,7458,8661,8662,8664,8665,8666,8668,8894,9045,9147,9349,10399,11224,23521,25873,28985,51121	EIF2S3,EIF4A1,EIF5,RPL10A,RPL3,RPL4,RPL5,RPL6,RPL7,RPL7A,RPL8,RPL9,RPL10,RPL11,RPL12,RPL13,RPL15,RPL18,RPL18A,RPL19,RPL23A,RPL26,RPL30,RPL27A,RPL28,RPL29,RPL32,RPL35A,RPLP0,RPS2,RPS3,RPS3A,RPS4X,RPS8,RPS10,RPS11,RPS12,RPS13,RPS15,RPS17,RPS18,RPS19,RPS20,RPS23,RPS24,RPS27A,RPS29,EIF4H,EIF3A,EIF3B,EIF3D,EIF3F,EIF3G,EIF3I,EIF2S2,RPL14,NEMF,RPL23,RACK1,RPL35,RPL13A,RPL36,MCTS1,RPL26L1
4_Member	Reactome Gene Sets	R-HSA-168255	Influenza Infection	-35.9254	-33.1214	71/156	142,811,821,1213,2926,3303,3320,3836,3837,3843,4736,4928,5430,5432,5901,5903,6122,6124,6125,6128,6129,6130,6132,6133,6134,6135,6136,6137,6138,6141,6142,6143,6147,6154,6156,6157,6158,6159,6161,6165,6175,6187,6188,6189,6191,6202,6204,6205,6206,6207,6209,6218,6222,6223,6224,6228,6229,6233,6235,7514,8021,9045,9349,9631,9972,11224,23225,23521,25873,51121,55746	PARP1,CALR,CANX,CLTC,GRSF1,HSPA1A,HSP90AA1,KPNA1,KPNB1,IPO5,RPL10A,NUP98,POLR2A,POLR2C,RAN,RANBP2,RPL3,RPL4,RPL5,RPL6,RPL7,RPL7A,RPL8,RPL9,RPL10,RPL11,RPL12,RPL13,RPL15,RPL18,RPL18A,RPL19,RPL23A,RPL26,RPL30,RPL27A,RPL28,RPL29,RPL32,RPL35A,RPLP0,RPS2,RPS3,RPS3A,RPS4X,RPS8,RPS10,RPS11,RPS12,RPS13,RPS15,RPS17,RPS18,RPS19,RPS20,RPS23,RPS24,RPS27A,RPS29,XPO1,NUP214,RPL14,RPL23,NUP155,NUP153,RPL35,NUP2…
4_Member	Reactome Gene Sets	R-HSA-156842	Eukaryotic Translation Elongation	-35.7979	-33.0181	55/93	1915,1917,1933,1937,1938,4736,6122,6124,6125,6128,6129,6130,6132,6133,6134,6135,6136,6137,6138,6141,6142,6143,6147,6154,6156,6157,6158,6159,6161,6165,6175,6187,6188,6189,6191,6202,6204,6205,6206,6207,6209,6218,6222,6223,6224,6228,6229,6233,6235,9045,9349,11224,23521,25873,51121	EEF1A1,EEF1A2,EEF1B2,EEF1G,EEF2,RPL10A,RPL3,RPL4,RPL5,RPL6,RPL7,RPL7A,RPL8,RPL9,RPL10,RPL11,RPL12,RPL13,RPL15,RPL18,RPL18A,RPL19,RPL23A,RPL26,RPL30,RPL27A,RPL28,RPL29,RPL32,RPL35A,RPLP0,RPS2,RPS3,RPS3A,RPS4X,RPS8,RPS10,RPS11,RPS12,RPS13,RPS15,RPS17,RPS18,RPS19,RPS20,RPS23,RPS24,RPS27A,RPS29,RPL14,RPL23,RPL35,RPL13A,RPL36,RPL26L1
4_Member	Reactome Gene Sets	R-HSA-9010553	Regulation of expression of SLITs and ROBOs	-34.6208	-31.896	73/171	1287,1605,2935,4736,5683,5685,5686,5687,5688,5692,5693,5695,5700,5701,5704,5705,5708,5709,5716,5720,5721,6122,6124,6125,6128,6129,6130,6132,6133,6134,6135,6136,6137,6138,6141,6142,6143,6147,6154,6156,6157,6158,6159,6161,6165,6175,6187,6188,6189,6191,6202,6204,6205,6206,6207,6209,6218,6222,6223,6224,6228,6229,6233,6235,9045,9349,9775,11224,23521,23708,25873,26986,51121	COL4A5,DAG1,GSPT1,RPL10A,PSMA2,PSMA4,PSMA5,PSMA6,PSMA7,PSMB4,PSMB5,PSMB7,PSMC1,PSMC2,PSMC4,PSMC5,PSMD2,PSMD3,PSMD10,PSME1,PSME2,RPL3,RPL4,RPL5,RPL6,RPL7,RPL7A,RPL8,RPL9,RPL10,RPL11,RPL12,RPL13,RPL15,RPL18,RPL18A,RPL19,RPL23A,RPL26,RPL30,RPL27A,RPL28,RPL29,RPL32,RPL35A,RPLP0,RPS2,RPS3,RPS3A,RPS4X,RPS8,RPS10,RPS11,RPS12,RPS13,RPS15,RPS17,RPS18,RPS19,RPS20,RPS23,RPS24,RPS27A,RPS29,RPL14,RPL23,EIF4A3…
4_Member	Reactome Gene Sets	R-HSA-72689	Formation of a pool of free 40S subunits	-34.3449	-31.65	56/101	4736,6122,6124,6125,6128,6129,6130,6132,6133,6134,6135,6136,6137,6138,6141,6142,6143,6147,6154,6156,6157,6158,6159,6161,6165,6175,6187,6188,6189,6191,6202,6204,6205,6206,6207,6209,6218,6222,6223,6224,6228,6229,6233,6235,8661,8662,8664,8665,8666,8668,9045,9349,11224,23521,25873,51121	RPL10A,RPL3,RPL4,RPL5,RPL6,RPL7,RPL7A,RPL8,RPL9,RPL10,RPL11,RPL12,RPL13,RPL15,RPL18,RPL18A,RPL19,RPL23A,RPL26,RPL30,RPL27A,RPL28,RPL29,RPL32,RPL35A,RPLP0,RPS2,RPS3,RPS3A,RPS4X,RPS8,RPS10,RPS11,RPS12,RPS13,RPS15,RPS17,RPS18,RPS19,RPS20,RPS23,RPS24,RPS27A,RPS29,EIF3A,EIF3B,EIF3D,EIF3F,EIF3G,EIF3I,RPL14,RPL23,RPL35,RPL13A,RPL36,RPL26L1
4_Member	Reactome Gene Sets	R-HSA-156902	Peptide chain elongation	-33.5067	-30.8399	52/89	1915,1938,4736,6122,6124,6125,6128,6129,6130,6132,6133,6134,6135,6136,6137,6138,6141,6142,6143,6147,6154,6156,6157,6158,6159,6161,6165,6175,6187,6188,6189,6191,6202,6204,6205,6206,6207,6209,6218,6222,6223,6224,6228,6229,6233,6235,9045,9349,11224,23521,25873,51121	EEF1A1,EEF2,RPL10A,RPL3,RPL4,RPL5,RPL6,RPL7,RPL7A,RPL8,RPL9,RPL10,RPL11,RPL12,RPL13,RPL15,RPL18,RPL18A,RPL19,RPL23A,RPL26,RPL30,RPL27A,RPL28,RPL29,RPL32,RPL35A,RPLP0,RPS2,RPS3,RPS3A,RPS4X,RPS8,RPS10,RPS11,RPS12,RPS13,RPS15,RPS17,RPS18,RPS19,RPS20,RPS23,RPS24,RPS27A,RPS29,RPL14,RPL23,RPL35,RPL13A,RPL36,RPL26L1
4_Member	CORUM	CORUM:306	Ribosome, cytoplasmic	-32.9921	-30.3342	49/80	4736,6122,6124,6125,6128,6129,6130,6132,6133,6134,6135,6136,6137,6138,6141,6142,6143,6147,6154,6156,6157,6158,6159,6161,6165,6175,6187,6188,6189,6191,6202,6204,6205,6206,6207,6209,6218,6222,6223,6224,6228,6229,6233,6235,9045,9349,11224,23521,25873	RPL10A,RPL3,RPL4,RPL5,RPL6,RPL7,RPL7A,RPL8,RPL9,RPL10,RPL11,RPL12,RPL13,RPL15,RPL18,RPL18A,RPL19,RPL23A,RPL26,RPL30,RPL27A,RPL28,RPL29,RPL32,RPL35A,RPLP0,RPS2,RPS3,RPS3A,RPS4X,RPS8,RPS10,RPS11,RPS12,RPS13,RPS15,RPS17,RPS18,RPS19,RPS20,RPS23,RPS24,RPS27A,RPS29,RPL14,RPL23,RPL35,RPL13A,RPL36
4_Member	Reactome Gene Sets	R-HSA-168273	Influenza Viral RNA Transcription and Replication	-32.7418	-30.1097	63/135	142,2926,3320,3843,4736,4928,5430,5432,5903,6122,6124,6125,6128,6129,6130,6132,6133,6134,6135,6136,6137,6138,6141,6142,6143,6147,6154,6156,6157,6158,6159,6161,6165,6175,6187,6188,6189,6191,6202,6204,6205,6206,6207,6209,6218,6222,6223,6224,6228,6229,6233,6235,8021,9045,9349,9631,9972,11224,23225,23521,25873,51121,55746	PARP1,GRSF1,HSP90AA1,IPO5,RPL10A,NUP98,POLR2A,POLR2C,RANBP2,RPL3,RPL4,RPL5,RPL6,RPL7,RPL7A,RPL8,RPL9,RPL10,RPL11,RPL12,RPL13,RPL15,RPL18,RPL18A,RPL19,RPL23A,RPL26,RPL30,RPL27A,RPL28,RPL29,RPL32,RPL35A,RPLP0,RPS2,RPS3,RPS3A,RPS4X,RPS8,RPS10,RPS11,RPS12,RPS13,RPS15,RPS17,RPS18,RPS19,RPS20,RPS23,RPS24,RPS27A,RPS29,NUP214,RPL14,RPL23,NUP155,NUP153,RPL35,NUP210,RPL13A,RPL36,RPL26L1,NUP133
4_Member	Reactome Gene Sets	R-HSA-975956	Nonsense Mediated Decay (NMD) independent of the Exon Junction Complex (EJC)	-32.7245	-30.1007	53/95	2935,4736,6122,6124,6125,6128,6129,6130,6132,6133,6134,6135,6136,6137,6138,6141,6142,6143,6147,6154,6156,6157,6158,6159,6161,6165,6175,6187,6188,6189,6191,6202,6204,6205,6206,6207,6209,6218,6222,6223,6224,6228,6229,6233,6235,9045,9349,11224,23521,23708,25873,26986,51121	GSPT1,RPL10A,RPL3,RPL4,RPL5,RPL6,RPL7,RPL7A,RPL8,RPL9,RPL10,RPL11,RPL12,RPL13,RPL15,RPL18,RPL18A,RPL19,RPL23A,RPL26,RPL30,RPL27A,RPL28,RPL29,RPL32,RPL35A,RPLP0,RPS2,RPS3,RPS3A,RPS4X,RPS8,RPS10,RPS11,RPS12,RPS13,RPS15,RPS17,RPS18,RPS19,RPS20,RPS23,RPS24,RPS27A,RPS29,RPL14,RPL23,RPL35,RPL13A,GSPT2,RPL36,PABPC1,RPL26L1
4_Member	Reactome Gene Sets	R-HSA-927802	Nonsense-Mediated Decay (NMD)	-32.5348	-29.9349	58/115	2935,4736,5515,5518,5520,6122,6124,6125,6128,6129,6130,6132,6133,6134,6135,6136,6137,6138,6141,6142,6143,6147,6154,6156,6157,6158,6159,6161,6165,6175,6187,6188,6189,6191,6202,6204,6205,6206,6207,6209,6218,6222,6223,6224,6228,6229,6233,6235,9045,9349,9775,11224,23521,23708,25873,26986,51121,55802	GSPT1,RPL10A,PPP2CA,PPP2R1A,PPP2R2A,RPL3,RPL4,RPL5,RPL6,RPL7,RPL7A,RPL8,RPL9,RPL10,RPL11,RPL12,RPL13,RPL15,RPL18,RPL18A,RPL19,RPL23A,RPL26,RPL30,RPL27A,RPL28,RPL29,RPL32,RPL35A,RPLP0,RPS2,RPS3,RPS3A,RPS4X,RPS8,RPS10,RPS11,RPS12,RPS13,RPS15,RPS17,RPS18,RPS19,RPS20,RPS23,RPS24,RPS27A,RPS29,RPL14,RPL23,EIF4A3,RPL35,RPL13A,GSPT2,RPL36,PABPC1,RPL26L1,DCP1A
4_Member	Reactome Gene Sets	R-HSA-975957	Nonsense Mediated Decay (NMD) enhanced by the Exon Junction Complex (EJC)	-32.5348	-29.9349	58/115	2935,4736,5515,5518,5520,6122,6124,6125,6128,6129,6130,6132,6133,6134,6135,6136,6137,6138,6141,6142,6143,6147,6154,6156,6157,6158,6159,6161,6165,6175,6187,6188,6189,6191,6202,6204,6205,6206,6207,6209,6218,6222,6223,6224,6228,6229,6233,6235,9045,9349,9775,11224,23521,23708,25873,26986,51121,55802	GSPT1,RPL10A,PPP2CA,PPP2R1A,PPP2R2A,RPL3,RPL4,RPL5,RPL6,RPL7,RPL7A,RPL8,RPL9,RPL10,RPL11,RPL12,RPL13,RPL15,RPL18,RPL18A,RPL19,RPL23A,RPL26,RPL30,RPL27A,RPL28,RPL29,RPL32,RPL35A,RPLP0,RPS2,RPS3,RPS3A,RPS4X,RPS8,RPS10,RPS11,RPS12,RPS13,RPS15,RPS17,RPS18,RPS19,RPS20,RPS23,RPS24,RPS27A,RPS29,RPL14,RPL23,EIF4A3,RPL35,RPL13A,GSPT2,RPL36,PABPC1,RPL26L1,DCP1A
4_Member	Reactome Gene Sets	R-HSA-192823	Viral mRNA Translation	-32.2968	-29.7122	51/89	2926,4736,6122,6124,6125,6128,6129,6130,6132,6133,6134,6135,6136,6137,6138,6141,6142,6143,6147,6154,6156,6157,6158,6159,6161,6165,6175,6187,6188,6189,6191,6202,6204,6205,6206,6207,6209,6218,6222,6223,6224,6228,6229,6233,6235,9045,9349,11224,23521,25873,51121	GRSF1,RPL10A,RPL3,RPL4,RPL5,RPL6,RPL7,RPL7A,RPL8,RPL9,RPL10,RPL11,RPL12,RPL13,RPL15,RPL18,RPL18A,RPL19,RPL23A,RPL26,RPL30,RPL27A,RPL28,RPL29,RPL32,RPL35A,RPLP0,RPS2,RPS3,RPS3A,RPS4X,RPS8,RPS10,RPS11,RPS12,RPS13,RPS15,RPS17,RPS18,RPS19,RPS20,RPS23,RPS24,RPS27A,RPS29,RPL14,RPL23,RPL35,RPL13A,RPL36,RPL26L1
4_Member	Reactome Gene Sets	R-HSA-72764	Eukaryotic Translation Termination	-32.185	-29.6078	52/93	2935,4736,6122,6124,6125,6128,6129,6130,6132,6133,6134,6135,6136,6137,6138,6141,6142,6143,6147,6154,6156,6157,6158,6159,6161,6165,6175,6187,6188,6189,6191,6202,6204,6205,6206,6207,6209,6218,6222,6223,6224,6228,6229,6233,6235,9045,9349,11224,23521,23708,25873,51121	GSPT1,RPL10A,RPL3,RPL4,RPL5,RPL6,RPL7,RPL7A,RPL8,RPL9,RPL10,RPL11,RPL12,RPL13,RPL15,RPL18,RPL18A,RPL19,RPL23A,RPL26,RPL30,RPL27A,RPL28,RPL29,RPL32,RPL35A,RPLP0,RPS2,RPS3,RPS3A,RPS4X,RPS8,RPS10,RPS11,RPS12,RPS13,RPS15,RPS17,RPS18,RPS19,RPS20,RPS23,RPS24,RPS27A,RPS29,RPL14,RPL23,RPL35,RPL13A,GSPT2,RPL36,RPL26L1
4_Member	Reactome Gene Sets	R-HSA-9633012	Response of EIF2AK4 (GCN2) to amino acid deficiency	-32.0429	-29.473	54/101	468,1965,1968,4736,6122,6124,6125,6128,6129,6130,6132,6133,6134,6135,6136,6137,6138,6141,6142,6143,6147,6154,6156,6157,6158,6159,6161,6165,6175,6187,6188,6189,6191,6202,6204,6205,6206,6207,6209,6218,6222,6223,6224,6228,6229,6233,6235,8894,9045,9349,11224,23521,25873,51121	ATF4,EIF2S1,EIF2S3,RPL10A,RPL3,RPL4,RPL5,RPL6,RPL7,RPL7A,RPL8,RPL9,RPL10,RPL11,RPL12,RPL13,RPL15,RPL18,RPL18A,RPL19,RPL23A,RPL26,RPL30,RPL27A,RPL28,RPL29,RPL32,RPL35A,RPLP0,RPS2,RPS3,RPS3A,RPS4X,RPS8,RPS10,RPS11,RPS12,RPS13,RPS15,RPS17,RPS18,RPS19,RPS20,RPS23,RPS24,RPS27A,RPS29,EIF2S2,RPL14,RPL23,RPL35,RPL13A,RPL36,RPL26L1
4_Member	Reactome Gene Sets	R-HSA-2408557	Selenocysteine synthesis	-31.0186	-28.4767	51/93	4736,6122,6124,6125,6128,6129,6130,6132,6133,6134,6135,6136,6137,6138,6141,6142,6143,6147,6154,6156,6157,6158,6159,6161,6165,6175,6187,6188,6189,6191,6202,6204,6205,6206,6207,6209,6218,6222,6223,6224,6228,6229,6233,6235,6301,9045,9349,11224,23521,25873,51121	RPL10A,RPL3,RPL4,RPL5,RPL6,RPL7,RPL7A,RPL8,RPL9,RPL10,RPL11,RPL12,RPL13,RPL15,RPL18,RPL18A,RPL19,RPL23A,RPL26,RPL30,RPL27A,RPL28,RPL29,RPL32,RPL35A,RPLP0,RPS2,RPS3,RPS3A,RPS4X,RPS8,RPS10,RPS11,RPS12,RPS13,RPS15,RPS17,RPS18,RPS19,RPS20,RPS23,RPS24,RPS27A,RPS29,SARS1,RPL14,RPL23,RPL35,RPL13A,RPL36,RPL26L1
4_Member	WikiPathways	WP477	Cytoplasmic ribosomal proteins	-29.6297	-27.1449	49/90	4736,6122,6124,6125,6128,6129,6130,6132,6133,6134,6135,6136,6137,6138,6141,6142,6143,6147,6154,6156,6157,6158,6159,6161,6165,6175,6187,6188,6189,6191,6202,6204,6205,6206,6207,6209,6218,6222,6223,6224,6228,6229,6233,6235,9045,9349,11224,23521,25873	RPL10A,RPL3,RPL4,RPL5,RPL6,RPL7,RPL7A,RPL8,RPL9,RPL10,RPL11,RPL12,RPL13,RPL15,RPL18,RPL18A,RPL19,RPL23A,RPL26,RPL30,RPL27A,RPL28,RPL29,RPL32,RPL35A,RPLP0,RPS2,RPS3,RPS3A,RPS4X,RPS8,RPS10,RPS11,RPS12,RPS13,RPS15,RPS17,RPS18,RPS19,RPS20,RPS23,RPS24,RPS27A,RPS29,RPL14,RPL23,RPL35,RPL13A,RPL36
4_Member	Reactome Gene Sets	R-HSA-1799339	SRP-dependent cotranslational protein targeting to membrane	-28.0247	-25.6009	53/112	4736,6122,6124,6125,6128,6129,6130,6132,6133,6134,6135,6136,6137,6138,6141,6142,6143,6147,6154,6156,6157,6158,6159,6161,6165,6175,6187,6188,6189,6191,6202,6204,6205,6206,6207,6209,6218,6222,6223,6224,6228,6229,6233,6235,6731,9045,9349,9789,11224,23521,25873,28972,51121	RPL10A,RPL3,RPL4,RPL5,RPL6,RPL7,RPL7A,RPL8,RPL9,RPL10,RPL11,RPL12,RPL13,RPL15,RPL18,RPL18A,RPL19,RPL23A,RPL26,RPL30,RPL27A,RPL28,RPL29,RPL32,RPL35A,RPLP0,RPS2,RPS3,RPS3A,RPS4X,RPS8,RPS10,RPS11,RPS12,RPS13,RPS15,RPS17,RPS18,RPS19,RPS20,RPS23,RPS24,RPS27A,RPS29,SRP72,RPL14,RPL23,SPCS2,RPL35,RPL13A,RPL36,SPCS1,RPL26L1
4_Member	Reactome Gene Sets	R-HSA-72312	rRNA processing	-27.865	-25.4463	72/204	1736,2091,4691,4736,4809,5394,6122,6124,6125,6128,6129,6130,6132,6133,6134,6135,6136,6137,6138,6141,6142,6143,6147,6154,6156,6157,6158,6159,6161,6165,6175,6187,6188,6189,6191,6202,6204,6205,6206,6207,6209,6218,6222,6223,6224,6228,6229,6233,6235,9045,9188,9349,9692,9724,9790,11103,11224,23521,25873,26354,27043,51121,51202,51388,51602,54931,55651,55720,57050,79050,84916,117246	DKC1,FBL,NCL,RPL10A,SNU13,EXOSC10,RPL3,RPL4,RPL5,RPL6,RPL7,RPL7A,RPL8,RPL9,RPL10,RPL11,RPL12,RPL13,RPL15,RPL18,RPL18A,RPL19,RPL23A,RPL26,RPL30,RPL27A,RPL28,RPL29,RPL32,RPL35A,RPLP0,RPS2,RPS3,RPS3A,RPS4X,RPS8,RPS10,RPS11,RPS12,RPS13,RPS15,RPS17,RPS18,RPS19,RPS20,RPS23,RPS24,RPS27A,RPS29,RPL14,DDX21,RPL23,PRORP,UTP14C,BMS1,KRR1,RPL35,RPL13A,RPL36,GNL3,PELP1,RPL26L1,DDX47,NIP7,NOP58,TRMT10C,NHP2,TSR…
4_Member	Reactome Gene Sets	R-HSA-8868773	rRNA processing in the nucleus and cytosol	-27.7871	-25.3735	70/194	1736,2091,4691,4736,4809,5394,6122,6124,6125,6128,6129,6130,6132,6133,6134,6135,6136,6137,6138,6141,6142,6143,6147,6154,6156,6157,6158,6159,6161,6165,6175,6187,6188,6189,6191,6202,6204,6205,6206,6207,6209,6218,6222,6223,6224,6228,6229,6233,6235,9045,9188,9349,9724,9790,11103,11224,23521,25873,26354,27043,51121,51202,51388,51602,55651,55720,57050,79050,84916,117246	DKC1,FBL,NCL,RPL10A,SNU13,EXOSC10,RPL3,RPL4,RPL5,RPL6,RPL7,RPL7A,RPL8,RPL9,RPL10,RPL11,RPL12,RPL13,RPL15,RPL18,RPL18A,RPL19,RPL23A,RPL26,RPL30,RPL27A,RPL28,RPL29,RPL32,RPL35A,RPLP0,RPS2,RPS3,RPS3A,RPS4X,RPS8,RPS10,RPS11,RPS12,RPS13,RPS15,RPS17,RPS18,RPS19,RPS20,RPS23,RPS24,RPS27A,RPS29,RPL14,DDX21,RPL23,UTP14C,BMS1,KRR1,RPL35,RPL13A,RPL36,GNL3,PELP1,RPL26L1,DDX47,NIP7,NOP58,NHP2,TSR1,UTP3,NOC4L,U…
4_Member	Reactome Gene Sets	R-HSA-6791226	Major pathway of rRNA processing in the nucleolus and cytosol	-27.7342	-25.3307	68/184	2091,4691,4736,4809,5394,6122,6124,6125,6128,6129,6130,6132,6133,6134,6135,6136,6137,6138,6141,6142,6143,6147,6154,6156,6157,6158,6159,6161,6165,6175,6187,6188,6189,6191,6202,6204,6205,6206,6207,6209,6218,6222,6223,6224,6228,6229,6233,6235,9045,9188,9349,9724,9790,11103,11224,23521,25873,26354,27043,51121,51202,51388,51602,55720,57050,79050,84916,117246	FBL,NCL,RPL10A,SNU13,EXOSC10,RPL3,RPL4,RPL5,RPL6,RPL7,RPL7A,RPL8,RPL9,RPL10,RPL11,RPL12,RPL13,RPL15,RPL18,RPL18A,RPL19,RPL23A,RPL26,RPL30,RPL27A,RPL28,RPL29,RPL32,RPL35A,RPLP0,RPS2,RPS3,RPS3A,RPS4X,RPS8,RPS10,RPS11,RPS12,RPS13,RPS15,RPS17,RPS18,RPS19,RPS20,RPS23,RPS24,RPS27A,RPS29,RPL14,DDX21,RPL23,UTP14C,BMS1,KRR1,RPL35,RPL13A,RPL36,GNL3,PELP1,RPL26L1,DDX47,NIP7,NOP58,TSR1,UTP3,NOC4L,UTP4,FTSJ3
4_Member	KEGG Pathway	hsa05171	Coronavirus disease - COVID-19	-26.1929	-23.8404	75/232	712,713,714,718,720,721,730,732,733,1432,1536,2147,2162,2243,2244,2266,3551,3661,4153,4736,5335,5578,5579,5594,6122,6124,6125,6128,6129,6130,6132,6133,6134,6135,6136,6137,6138,6141,6142,6143,6147,6154,6156,6157,6158,6159,6161,6165,6175,6187,6188,6189,6191,6202,6204,6205,6206,6207,6209,6218,6222,6223,6224,6228,6229,6233,6235,9045,9349,11224,23521,25873,29110,51121,100529239	C1QA,C1QB,C1QC,C3,C4A,C4B,C7,C8B,C8G,MAPK14,CYBB,F2,F13A1,FGA,FGB,FGG,IKBKB,IRF3,MBL2,RPL10A,PLCG1,PRKCA,PRKCB,MAPK1,RPL3,RPL4,RPL5,RPL6,RPL7,RPL7A,RPL8,RPL9,RPL10,RPL11,RPL12,RPL13,RPL15,RPL18,RPL18A,RPL19,RPL23A,RPL26,RPL30,RPL27A,RPL28,RPL29,RPL32,RPL35A,RPLP0,RPS2,RPS3,RPS3A,RPS4X,RPS8,RPS10,RPS11,RPS12,RPS13,RPS15,RPS17,RPS18,RPS19,RPS20,RPS23,RPS24,RPS27A,RPS29,RPL14,RPL23,RPL35,RPL13A,RPL3…
4_Member	GO Biological Processes	GO:0034645	cellular macromolecule biosynthetic process	-25.6833	-23.3481	150/749	16,178,207,335,659,1615,1654,1915,1917,1933,1937,1938,1965,1967,1968,1973,1977,1982,1983,1984,2058,2134,2193,2523,2617,2673,2935,2997,2998,3091,3376,3735,4141,4547,4677,4736,5238,5859,5917,6122,6124,6125,6128,6129,6130,6132,6133,6134,6135,6136,6137,6138,6141,6142,6143,6147,6154,6156,6157,6158,6159,6161,6165,6175,6187,6188,6189,6191,6202,6204,6205,6206,6207,6209,6218,6222,6223,6224,6228,6229,6233,…	AARS1,AGL,AKT1,APOA1,BMPR2,DARS1,DDX3X,EEF1A1,EEF1A2,EEF1B2,EEF1G,EEF2,EIF2S1,EIF2B1,EIF2S3,EIF4A1,EIF4E,EIF4G2,EIF5,EIF5A,EPRS1,EXTL1,FARSA,FUT1,GARS1,GFPT1,GSPT1,GYS1,GYS2,HIF1A,IARS1,KARS1,MARS1,MTTP,NARS1,RPL10A,PGM3,QARS1,RARS1,RPL3,RPL4,RPL5,RPL6,RPL7,RPL7A,RPL8,RPL9,RPL10,RPL11,RPL12,RPL13,RPL15,RPL18,RPL18A,RPL19,RPL23A,RPL26,RPL30,RPL27A,RPL28,RPL29,RPL32,RPL35A,RPLP0,RPS2,RPS3,RPS3A,RPS…
4_Member	Reactome Gene Sets	R-HSA-9711097	Cellular response to starvation	-24.7646	-22.4459	59/156	468,523,526,527,1965,1968,4736,6122,6124,6125,6128,6129,6130,6132,6133,6134,6135,6136,6137,6138,6141,6142,6143,6147,6154,6156,6157,6158,6159,6161,6165,6175,6187,6188,6189,6191,6202,6204,6205,6206,6207,6209,6218,6222,6223,6224,6228,6229,6233,6235,8894,9045,9349,11224,23521,25873,51121,57600,64121	ATF4,ATP6V1A,ATP6V1B2,ATP6V0C,EIF2S1,EIF2S3,RPL10A,RPL3,RPL4,RPL5,RPL6,RPL7,RPL7A,RPL8,RPL9,RPL10,RPL11,RPL12,RPL13,RPL15,RPL18,RPL18A,RPL19,RPL23A,RPL26,RPL30,RPL27A,RPL28,RPL29,RPL32,RPL35A,RPLP0,RPS2,RPS3,RPS3A,RPS4X,RPS8,RPS10,RPS11,RPS12,RPS13,RPS15,RPS17,RPS18,RPS19,RPS20,RPS23,RPS24,RPS27A,RPS29,EIF2S2,RPL14,RPL23,RPL35,RPL13A,RPL36,RPL26L1,FNIP2,RRAGC
4_Member	CORUM	CORUM:308	60S ribosomal subunit, cytoplasmic	-22.5378	-20.2935	31/47	4736,6122,6124,6125,6128,6129,6130,6132,6133,6134,6135,6136,6137,6138,6141,6142,6143,6147,6154,6156,6157,6158,6159,6161,6165,6175,9045,9349,11224,23521,25873	RPL10A,RPL3,RPL4,RPL5,RPL6,RPL7,RPL7A,RPL8,RPL9,RPL10,RPL11,RPL12,RPL13,RPL15,RPL18,RPL18A,RPL19,RPL23A,RPL26,RPL30,RPL27A,RPL28,RPL29,RPL32,RPL35A,RPLP0,RPL14,RPL23,RPL35,RPL13A,RPL36
4_Member	KEGG Pathway	hsa03010	Ribosome	-21.9253	-19.6912	56/158	4736,6122,6124,6125,6128,6129,6130,6132,6133,6134,6135,6136,6137,6138,6141,6142,6143,6147,6154,6156,6157,6158,6159,6161,6165,6175,6187,6188,6189,6191,6202,6204,6205,6206,6207,6209,6218,6222,6223,6224,6228,6229,6233,6235,9045,9349,11222,11224,23521,25873,29088,51116,51121,64928,219927,100529239	RPL10A,RPL3,RPL4,RPL5,RPL6,RPL7,RPL7A,RPL8,RPL9,RPL10,RPL11,RPL12,RPL13,RPL15,RPL18,RPL18A,RPL19,RPL23A,RPL26,RPL30,RPL27A,RPL28,RPL29,RPL32,RPL35A,RPLP0,RPS2,RPS3,RPS3A,RPS4X,RPS8,RPS10,RPS11,RPS12,RPS13,RPS15,RPS17,RPS18,RPS19,RPS20,RPS23,RPS24,RPS27A,RPS29,RPL14,RPL23,MRPL3,RPL35,RPL13A,RPL36,MRPL15,MRPS2,RPL26L1,MRPL14,MRPL21,RPS10-NUDT3
4_Member	Reactome Gene Sets	R-HSA-72662	Activation of the mRNA upon binding of the cap-binding complex and eIFs, and subsequent binding to 43S	-19.5131	-17.3636	32/59	1965,1968,1973,1977,1978,6187,6188,6189,6191,6202,6204,6205,6206,6207,6209,6218,6222,6223,6224,6228,6229,6233,6235,7458,8661,8662,8664,8665,8666,8668,8894,26986	EIF2S1,EIF2S3,EIF4A1,EIF4E,EIF4EBP1,RPS2,RPS3,RPS3A,RPS4X,RPS8,RPS10,RPS11,RPS12,RPS13,RPS15,RPS17,RPS18,RPS19,RPS20,RPS23,RPS24,RPS27A,RPS29,EIF4H,EIF3A,EIF3B,EIF3D,EIF3F,EIF3G,EIF3I,EIF2S2,PABPC1
4_Member	Reactome Gene Sets	R-HSA-72649	Translation initiation complex formation	-18.6733	-16.5583	31/58	1965,1968,1973,1977,6187,6188,6189,6191,6202,6204,6205,6206,6207,6209,6218,6222,6223,6224,6228,6229,6233,6235,7458,8661,8662,8664,8665,8666,8668,8894,26986	EIF2S1,EIF2S3,EIF4A1,EIF4E,RPS2,RPS3,RPS3A,RPS4X,RPS8,RPS10,RPS11,RPS12,RPS13,RPS15,RPS17,RPS18,RPS19,RPS20,RPS23,RPS24,RPS27A,RPS29,EIF4H,EIF3A,EIF3B,EIF3D,EIF3F,EIF3G,EIF3I,EIF2S2,PABPC1
4_Member	Reactome Gene Sets	R-HSA-72702	Ribosomal scanning and start codon recognition	-18.6733	-16.5583	31/58	1965,1968,1973,1977,1983,6187,6188,6189,6191,6202,6204,6205,6206,6207,6209,6218,6222,6223,6224,6228,6229,6233,6235,7458,8661,8662,8664,8665,8666,8668,8894	EIF2S1,EIF2S3,EIF4A1,EIF4E,EIF5,RPS2,RPS3,RPS3A,RPS4X,RPS8,RPS10,RPS11,RPS12,RPS13,RPS15,RPS17,RPS18,RPS19,RPS20,RPS23,RPS24,RPS27A,RPS29,EIF4H,EIF3A,EIF3B,EIF3D,EIF3F,EIF3G,EIF3I,EIF2S2
4_Member	Reactome Gene Sets	R-HSA-72695	Formation of the ternary complex, and subsequently, the 43S complex	-16.2082	-14.2143	27/51	1965,1968,6187,6188,6189,6191,6202,6204,6205,6206,6207,6209,6218,6222,6223,6224,6228,6229,6233,6235,8661,8662,8664,8665,8666,8668,8894	EIF2S1,EIF2S3,RPS2,RPS3,RPS3A,RPS4X,RPS8,RPS10,RPS11,RPS12,RPS13,RPS15,RPS17,RPS18,RPS19,RPS20,RPS23,RPS24,RPS27A,RPS29,EIF3A,EIF3B,EIF3D,EIF3F,EIF3G,EIF3I,EIF2S2
4_Member	CORUM	CORUM:338	40S ribosomal subunit, cytoplasmic	-11.9421	-10.21	18/31	6187,6188,6189,6191,6202,6204,6205,6206,6207,6209,6218,6222,6223,6224,6228,6229,6233,6235	RPS2,RPS3,RPS3A,RPS4X,RPS8,RPS10,RPS11,RPS12,RPS13,RPS15,RPS17,RPS18,RPS19,RPS20,RPS23,RPS24,RPS27A,RPS29
4_Member	CORUM	CORUM:305	40S ribosomal subunit, cytoplasmic	-11.308	-9.63295	18/33	6187,6188,6189,6191,6202,6204,6205,6206,6207,6209,6218,6222,6223,6224,6228,6229,6233,6235	RPS2,RPS3,RPS3A,RPS4X,RPS8,RPS10,RPS11,RPS12,RPS13,RPS15,RPS17,RPS18,RPS19,RPS20,RPS23,RPS24,RPS27A,RPS29
4_Member	Reactome Gene Sets	R-HSA-9754678	SARS-CoV-2 modulates host translation machinery	-10.2818	-8.67252	21/50	6187,6188,6189,6191,6202,6204,6205,6206,6207,6209,6218,6222,6223,6224,6228,6229,6233,6235,11218,25929,79760	RPS2,RPS3,RPS3A,RPS4X,RPS8,RPS10,RPS11,RPS12,RPS13,RPS15,RPS17,RPS18,RPS19,RPS20,RPS23,RPS24,RPS27A,RPS29,DDX20,GEMIN5,GEMIN7
5_Summary	Reactome Gene Sets	R-HSA-194315	Signaling by Rho GTPases	-54.6598	-51.2659	194/707	25,60,70,71,87,354,387,388,392,396,397,613,667,708,752,908,998,1072,1152,1213,1432,1445,1495,1499,1536,1627,1778,1783,1793,1828,1832,2010,2017,2316,2873,2909,3014,3017,3163,3320,3326,3728,3799,3895,3930,3954,3984,3998,4001,4221,4627,4628,4629,4637,4638,4688,4698,4722,4928,5048,5216,5500,5515,5516,5518,5528,5578,5579,5585,5590,5594,5825,5879,5880,5881,5903,5905,5930,6093,6279,6472,6510,6655,6709,6…	ABL1,ACTB,ACTC1,ACTG1,ACTN1,KLK3,RHOA,RHOB,ARHGAP1,ARHGDIA,ARHGDIB,BCR,DST,C1QBP,FMNL1,CCT6A,CDC42,CFL1,CKB,CLTC,MAPK14,CSK,CTNNA1,CTNNB1,CYBB,DBN1,DYNC1H1,DYNC1LI2,DOCK1,DSG1,DSP,EMD,CTTN,FLNA,GPS1,ARHGAP35,H2AX,H2BC5,HMOX2,HSP90AA1,HSP90AB1,JUP,KIF5B,KTN1,LBR,LETM1,LIMK1,LMAN1,LMNB1,MEN1,MYH9,MYH10,MYH11,MYL6,MYLK,NCF2,NDUFA5,NDUFS3,NUP98,PAFAH1B1,PFN1,PPP1CB,PPP2CA,PPP2CB,PPP2R1A,PPP2R5D,PRKCA…
5_Member	Reactome Gene Sets	R-HSA-194315	Signaling by Rho GTPases	-54.6598	-51.2659	194/707	25,60,70,71,87,354,387,388,392,396,397,613,667,708,752,908,998,1072,1152,1213,1432,1445,1495,1499,1536,1627,1778,1783,1793,1828,1832,2010,2017,2316,2873,2909,3014,3017,3163,3320,3326,3728,3799,3895,3930,3954,3984,3998,4001,4221,4627,4628,4629,4637,4638,4688,4698,4722,4928,5048,5216,5500,5515,5516,5518,5528,5578,5579,5585,5590,5594,5825,5879,5880,5881,5903,5905,5930,6093,6279,6472,6510,6655,6709,6…	ABL1,ACTB,ACTC1,ACTG1,ACTN1,KLK3,RHOA,RHOB,ARHGAP1,ARHGDIA,ARHGDIB,BCR,DST,C1QBP,FMNL1,CCT6A,CDC42,CFL1,CKB,CLTC,MAPK14,CSK,CTNNA1,CTNNB1,CYBB,DBN1,DYNC1H1,DYNC1LI2,DOCK1,DSG1,DSP,EMD,CTTN,FLNA,GPS1,ARHGAP35,H2AX,H2BC5,HMOX2,HSP90AA1,HSP90AB1,JUP,KIF5B,KTN1,LBR,LETM1,LIMK1,LMAN1,LMNB1,MEN1,MYH9,MYH10,MYH11,MYL6,MYLK,NCF2,NDUFA5,NDUFS3,NUP98,PAFAH1B1,PFN1,PPP1CB,PPP2CA,PPP2CB,PPP2R1A,PPP2R5D,PRKCA…
5_Member	Reactome Gene Sets	R-HSA-9716542	Signaling by Rho GTPases, Miro GTPases and RHOBTB3	-52.9989	-49.73	194/723	25,60,70,71,87,354,387,388,392,396,397,613,667,708,752,908,998,1072,1152,1213,1432,1445,1495,1499,1536,1627,1778,1783,1793,1828,1832,2010,2017,2316,2873,2909,3014,3017,3163,3320,3326,3728,3799,3895,3930,3954,3984,3998,4001,4221,4627,4628,4629,4637,4638,4688,4698,4722,4928,5048,5216,5500,5515,5516,5518,5528,5578,5579,5585,5590,5594,5825,5879,5880,5881,5903,5905,5930,6093,6279,6472,6510,6655,6709,6…	ABL1,ACTB,ACTC1,ACTG1,ACTN1,KLK3,RHOA,RHOB,ARHGAP1,ARHGDIA,ARHGDIB,BCR,DST,C1QBP,FMNL1,CCT6A,CDC42,CFL1,CKB,CLTC,MAPK14,CSK,CTNNA1,CTNNB1,CYBB,DBN1,DYNC1H1,DYNC1LI2,DOCK1,DSG1,DSP,EMD,CTTN,FLNA,GPS1,ARHGAP35,H2AX,H2BC5,HMOX2,HSP90AA1,HSP90AB1,JUP,KIF5B,KTN1,LBR,LETM1,LIMK1,LMAN1,LMNB1,MEN1,MYH9,MYH10,MYH11,MYL6,MYLK,NCF2,NDUFA5,NDUFS3,NUP98,PAFAH1B1,PFN1,PPP1CB,PPP2CA,PPP2CB,PPP2R1A,PPP2R5D,PRKCA…
5_Member	Reactome Gene Sets	R-HSA-195258	RHO GTPase Effectors	-32.4578	-29.8656	100/327	25,60,71,354,387,388,752,998,1072,1432,1495,1499,1536,1778,1783,2017,2316,3014,3017,3799,3895,3984,4221,4627,4628,4629,4637,4638,4688,4928,5048,5216,5500,5515,5516,5518,5528,5578,5579,5585,5590,5594,5879,5880,5903,5905,6093,6279,7277,7280,7514,7529,7531,7532,7534,7846,8294,8331,8338,8342,8345,8348,8349,8350,8655,8826,8976,9184,10006,10095,10096,10097,10109,10376,10381,10382,10383,10398,10458,1072…	ABL1,ACTB,ACTG1,KLK3,RHOA,RHOB,FMNL1,CDC42,CFL1,MAPK14,CTNNA1,CTNNB1,CYBB,DYNC1H1,DYNC1LI2,CTTN,FLNA,H2AX,H2BC5,KIF5B,KTN1,LIMK1,MEN1,MYH9,MYH10,MYH11,MYL6,MYLK,NCF2,NUP98,PAFAH1B1,PFN1,PPP1CB,PPP2CA,PPP2CB,PPP2R1A,PPP2R5D,PRKCA,PRKCB,PKN1,PRKCZ,MAPK1,RAC1,RAC2,RANBP2,RANGAP1,ROCK1,S100A8,TUBA4A,TUBB2A,XPO1,YWHAB,YWHAE,YWHAG,YWHAZ,TUBA1A,H4C9,H2AC14,H2AC20,H2BC14,H2BC9,H2BC17,H2BC21,H3C1,DYNLL1,I…
5_Member	Reactome Gene Sets	R-HSA-9012999	RHO GTPase cycle	-30.0155	-27.5125	116/449	60,70,71,87,387,388,392,396,397,613,667,708,752,908,998,1152,1213,1445,1536,1627,1793,1828,1832,2010,2873,2909,3163,3320,3326,3728,3895,3930,3954,3998,4001,4688,4698,4722,5585,5825,5879,5880,5881,5930,6093,6472,6510,6655,6709,6711,7037,7112,7415,7431,7919,8239,8452,8502,8826,8976,8997,9181,9322,9352,9590,9743,9828,10006,10134,10250,10298,10376,10409,10458,10576,10726,10788,10963,10979,11329,23129…	ACTB,ACTC1,ACTG1,ACTN1,RHOA,RHOB,ARHGAP1,ARHGDIA,ARHGDIB,BCR,DST,C1QBP,FMNL1,CCT6A,CDC42,CKB,CLTC,CSK,CYBB,DBN1,DOCK1,DSG1,DSP,EMD,GPS1,ARHGAP35,HMOX2,HSP90AA1,HSP90AB1,JUP,KTN1,LBR,LETM1,LMAN1,LMNB1,NCF2,NDUFA5,NDUFS3,PKN1,ABCD3,RAC1,RAC2,RAC3,RBBP6,ROCK1,SHMT2,SLC1A5,SOS2,SPTAN1,SPTBN1,TFRC,TMPO,VCP,VIM,DDX39B,USP9X,CUL3,PKP4,IQGAP1,WASL,KALRN,ARHGEF2,TRIP10,TXNL1,AKAP12,ARHGAP32,ARHGEF17,ABI1,…
6_Summary	GO Biological Processes	GO:0030029	actin filament-based process	-54.0041	-50.656	176/601	25,58,60,70,71,81,87,88,150,226,287,301,382,387,388,476,613,752,781,800,811,817,822,829,998,1072,1264,1265,1398,1465,1495,1627,1809,2006,2017,2037,2059,2302,2314,2316,2317,2318,2764,2909,2919,2934,3059,3092,3551,3636,3936,3984,3993,4082,4205,4542,4625,4627,4628,4629,4632,4637,4641,4763,5048,5074,5216,5239,5318,5339,5358,5573,5584,5754,5879,5880,5881,6093,6386,6464,6624,6709,6711,6712,7016,7018,70…	ABL1,ACTA1,ACTB,ACTC1,ACTG1,ACTN4,ACTN1,ACTN2,ADRA2A,ALDOA,ANK2,ANXA1,ARF6,RHOA,RHOB,ATP1A1,BCR,FMNL1,CACNA2D1,CALD1,CALR,CAMK2D,CAPG,CAPZA1,CDC42,CFL1,CNN1,CNN2,CRK,CSRP1,CTNNA1,DBN1,DPYSL3,ELN,CTTN,EPB41L2,EPS8,FOXJ1,FLII,FLNA,FLNB,FLNC,GMFB,ARHGAP35,CXCL1,GSN,HCLS1,HIP1,IKBKB,INPPL1,LCP1,LIMK1,LLGL2,MARCKS,MEF2A,MYO1F,MYH7,MYH9,MYH10,MYH11,MYL1,MYL6,MYO1C,NF1,PAFAH1B1,PAWR,PFN1,PGM5,PKP2,PLEC,…
6_Member	GO Biological Processes	GO:0030029	actin filament-based process	-54.0041	-50.656	176/601	25,58,60,70,71,81,87,88,150,226,287,301,382,387,388,476,613,752,781,800,811,817,822,829,998,1072,1264,1265,1398,1465,1495,1627,1809,2006,2017,2037,2059,2302,2314,2316,2317,2318,2764,2909,2919,2934,3059,3092,3551,3636,3936,3984,3993,4082,4205,4542,4625,4627,4628,4629,4632,4637,4641,4763,5048,5074,5216,5239,5318,5339,5358,5573,5584,5754,5879,5880,5881,6093,6386,6464,6624,6709,6711,6712,7016,7018,70…	ABL1,ACTA1,ACTB,ACTC1,ACTG1,ACTN4,ACTN1,ACTN2,ADRA2A,ALDOA,ANK2,ANXA1,ARF6,RHOA,RHOB,ATP1A1,BCR,FMNL1,CACNA2D1,CALD1,CALR,CAMK2D,CAPG,CAPZA1,CDC42,CFL1,CNN1,CNN2,CRK,CSRP1,CTNNA1,DBN1,DPYSL3,ELN,CTTN,EPB41L2,EPS8,FOXJ1,FLII,FLNA,FLNB,FLNC,GMFB,ARHGAP35,CXCL1,GSN,HCLS1,HIP1,IKBKB,INPPL1,LCP1,LIMK1,LLGL2,MARCKS,MEF2A,MYO1F,MYH7,MYH9,MYH10,MYH11,MYL1,MYL6,MYO1C,NF1,PAFAH1B1,PAWR,PFN1,PGM5,PKP2,PLEC,…
6_Member	GO Biological Processes	GO:0030036	actin cytoskeleton organization	-51.4788	-48.2446	162/538	25,58,60,70,71,81,87,88,150,226,301,382,387,388,613,752,800,811,822,829,998,1072,1264,1265,1398,1465,1495,1627,1809,2006,2017,2037,2059,2302,2314,2316,2317,2318,2909,2919,2934,3059,3092,3551,3636,3936,3984,3993,4082,4205,4542,4627,4628,4629,4641,4763,5048,5074,5216,5239,5339,5358,5573,5584,5754,5879,5880,5881,6093,6386,6464,6624,6709,6711,6712,7016,7018,7082,7094,7114,7184,7273,7408,7430,7791,782…	ABL1,ACTA1,ACTB,ACTC1,ACTG1,ACTN4,ACTN1,ACTN2,ADRA2A,ALDOA,ANXA1,ARF6,RHOA,RHOB,BCR,FMNL1,CALD1,CALR,CAPG,CAPZA1,CDC42,CFL1,CNN1,CNN2,CRK,CSRP1,CTNNA1,DBN1,DPYSL3,ELN,CTTN,EPB41L2,EPS8,FOXJ1,FLII,FLNA,FLNB,FLNC,ARHGAP35,CXCL1,GSN,HCLS1,HIP1,IKBKB,INPPL1,LCP1,LIMK1,LLGL2,MARCKS,MEF2A,MYO1F,MYH9,MYH10,MYH11,MYO1C,NF1,PAFAH1B1,PAWR,PFN1,PGM5,PLEC,PLS3,PRKAR1A,PRKCI,PTK7,RAC1,RAC2,RAC3,ROCK1,SDCBP,SH…
6_Member	GO Biological Processes	GO:0097435	supramolecular fiber organization	-40.6009	-37.6842	148/549	25,58,70,71,87,88,226,387,388,567,637,667,800,822,871,998,1072,1277,1278,1280,1281,1289,1290,1301,1302,1303,1465,1495,1627,1674,1778,1809,1832,2006,2017,2059,2314,2316,2318,2331,2934,3059,3092,3326,3636,3837,3936,4016,4060,4082,4205,4542,4629,4641,4741,4747,4763,4926,5033,5048,5074,5239,5318,5339,5358,5573,5584,5879,5880,5881,6624,7018,7114,7184,7273,7283,7373,7408,7430,7431,7461,7791,8239,8452,8…	ABL1,ACTA1,ACTC1,ACTG1,ACTN1,ACTN2,ALDOA,RHOA,RHOB,B2M,BID,DST,CALD1,CAPG,SERPINH1,CDC42,CFL1,COL1A1,COL1A2,COL2A1,COL3A1,COL5A1,COL5A2,COL11A1,COL11A2,COL12A1,CSRP1,CTNNA1,DBN1,DES,DYNC1H1,DPYSL3,DSP,ELN,CTTN,EPS8,FLII,FLNA,FLNC,FMOD,GSN,HCLS1,HIP1,HSP90AB1,INPPL1,KPNB1,LCP1,LOXL1,LUM,MARCKS,MEF2A,MYO1F,MYH11,MYO1C,NEFM,NEFL,NF1,NUMA1,P4HA1,PAFAH1B1,PAWR,PGM5,PKP2,PLEC,PLS3,PRKAR1A,PRKCI,RAC1,RA…
6_Member	GO Biological Processes	GO:0007015	actin filament organization	-29.8165	-27.3257	86/267	25,58,70,87,226,387,388,800,822,998,1072,1495,1627,1809,2006,2017,2059,2314,2316,2934,3059,3092,3636,3936,4082,4542,4641,5074,5339,5358,5584,5879,5880,5881,6624,7018,7114,7184,7273,7408,7430,7791,8452,8976,9124,9168,9181,9844,10006,10095,10096,10097,10109,10458,10529,10580,10788,11034,11078,11151,11344,22902,23603,23607,23616,25802,29766,30011,51168,51466,54551,55114,55740,56203,57175,57553,57698…	ABL1,ACTA1,ACTC1,ACTN1,ALDOA,RHOA,RHOB,CALD1,CAPG,CDC42,CFL1,CTNNA1,DBN1,DPYSL3,ELN,CTTN,EPS8,FLII,FLNA,GSN,HCLS1,HIP1,INPPL1,LCP1,MARCKS,MYO1F,MYO1C,PAWR,PLEC,PLS3,PRKCI,RAC1,RAC2,RAC3,FSCN1,TF,TMSB4X,HSP90B1,TTN,VASP,EZR,ZYX,CUL3,WASL,PDLIM1,TMSB10,ARHGEF2,ELMO1,ABI1,ARPC1B,ACTR3,ACTR2,ARPC2,BAIAP2,NEBL,SORBS1,IQGAP2,DSTN,TRIOBP,CORO1A,TWF2,RUFY3,CORO1C,CD2AP,SH3BP1,LMOD1,TMOD3,SH3KBP1,MYO15A,E…
7_Summary	WikiPathways	WP3888	VEGFA-VEGFR2 signaling pathway	-53.1675	-49.8608	147/439	25,31,32,71,154,160,207,226,301,382,387,409,468,682,781,811,813,998,1072,1192,1213,1267,1397,1398,1432,1445,1465,1495,1499,1536,1666,1977,1982,2002,2058,2060,2078,2243,2244,2266,2274,2309,2314,2317,2335,2523,2534,2597,2746,2926,3045,3065,3146,3301,3303,3315,3320,3418,3490,3690,3939,3984,3998,4301,4627,4629,4641,4673,4688,4691,4736,4773,4860,5034,5216,5226,5230,5335,5496,5515,5530,5562,5578,5579,5…	ABL1,ACACA,ACACB,ACTG1,ADRB2,AP2A1,AKT1,ALDOA,ANXA1,ARF6,RHOA,ARRB2,ATF4,BSG,CACNA2D1,CALR,CALU,CDC42,CFL1,CLIC1,CLTC,CNP,CRIP2,CRK,MAPK14,CSK,CSRP1,CTNNA1,CTNNB1,CYBB,DECR1,EIF4E,EIF4G2,ELK1,EPRS1,EPS15,ERG,FGA,FGB,FGG,FHL2,FOXO3,FLII,FLNB,FN1,FUT1,FYN,GAPDH,GLUD1,GRSF1,HBD,HDAC1,HMGB1,DNAJA1,HSPA1A,HSPB1,HSP90AA1,IDH2,IGFBP7,ITGB3,LDHA,LIMK1,LMAN1,AFDN,MYH9,MYH11,MYO1C,NAP1L1,NCF2,NCL,RPL10A,NF…
7_Member	WikiPathways	WP3888	VEGFA-VEGFR2 signaling pathway	-53.1675	-49.8608	147/439	25,31,32,71,154,160,207,226,301,382,387,409,468,682,781,811,813,998,1072,1192,1213,1267,1397,1398,1432,1445,1465,1495,1499,1536,1666,1977,1982,2002,2058,2060,2078,2243,2244,2266,2274,2309,2314,2317,2335,2523,2534,2597,2746,2926,3045,3065,3146,3301,3303,3315,3320,3418,3490,3690,3939,3984,3998,4301,4627,4629,4641,4673,4688,4691,4736,4773,4860,5034,5216,5226,5230,5335,5496,5515,5530,5562,5578,5579,5…	ABL1,ACACA,ACACB,ACTG1,ADRB2,AP2A1,AKT1,ALDOA,ANXA1,ARF6,RHOA,ARRB2,ATF4,BSG,CACNA2D1,CALR,CALU,CDC42,CFL1,CLIC1,CLTC,CNP,CRIP2,CRK,MAPK14,CSK,CSRP1,CTNNA1,CTNNB1,CYBB,DECR1,EIF4E,EIF4G2,ELK1,EPRS1,EPS15,ERG,FGA,FGB,FGG,FHL2,FOXO3,FLII,FLNB,FN1,FUT1,FYN,GAPDH,GLUD1,GRSF1,HBD,HDAC1,HMGB1,DNAJA1,HSPA1A,HSPB1,HSP90AA1,IDH2,IGFBP7,ITGB3,LDHA,LIMK1,LMAN1,AFDN,MYH9,MYH11,MYO1C,NAP1L1,NCF2,NCL,RPL10A,NF…
8_Summary	Reactome Gene Sets	R-HSA-6798695	Neutrophil degranulation	-45.2784	-42.1345	144/482	12,30,47,55,101,178,197,210,226,230,302,383,387,527,567,718,847,978,1075,1265,1315,1432,1460,1476,1508,1509,1536,1604,1654,1727,1778,1828,1832,1915,1938,2219,2495,2512,2517,2548,2665,2720,2821,2919,2934,2950,2990,3043,3106,3146,3163,3240,3303,3312,3320,3326,3417,3482,3608,3615,3683,3728,3837,4048,4257,4353,4860,5004,5036,5211,5223,5236,5265,5284,5315,5473,5478,5594,5683,5686,5695,5701,5708,5709,5…	SERPINA3,ACAA1,ACLY,ACP3,ADAM8,AGL,AHSG,ALAD,ALDOA,ALDOC,ANXA2,ARG1,RHOA,ATP6V0C,B2M,C3,CAT,CDA,CTSC,CNN2,COPB1,MAPK14,CSNK2B,CSTB,CTSB,CTSD,CYBB,CD55,DDX3X,CYB5R3,DYNC1H1,DSG1,DSP,EEF1A1,EEF2,FCN1,FTH1,FTL,FUCA1,GAA,GDI2,GLB1,GPI,CXCL1,GSN,GSTP1,GUSB,HBB,HLA-B,HMGB1,HMOX2,HP,HSPA1A,HSPA8,HSP90AA1,HSP90AB1,IDH1,IGF2R,ILF2,IMPDH2,ITGAL,JUP,KPNB1,LTA4H,MGST1,MPO,PNP,ORM1,PA2G4,PFKL,PGAM1,PGM1,SERPI…
8_Member	Reactome Gene Sets	R-HSA-6798695	Neutrophil degranulation	-45.2784	-42.1345	144/482	12,30,47,55,101,178,197,210,226,230,302,383,387,527,567,718,847,978,1075,1265,1315,1432,1460,1476,1508,1509,1536,1604,1654,1727,1778,1828,1832,1915,1938,2219,2495,2512,2517,2548,2665,2720,2821,2919,2934,2950,2990,3043,3106,3146,3163,3240,3303,3312,3320,3326,3417,3482,3608,3615,3683,3728,3837,4048,4257,4353,4860,5004,5036,5211,5223,5236,5265,5284,5315,5473,5478,5594,5683,5686,5695,5701,5708,5709,5…	SERPINA3,ACAA1,ACLY,ACP3,ADAM8,AGL,AHSG,ALAD,ALDOA,ALDOC,ANXA2,ARG1,RHOA,ATP6V0C,B2M,C3,CAT,CDA,CTSC,CNN2,COPB1,MAPK14,CSNK2B,CSTB,CTSB,CTSD,CYBB,CD55,DDX3X,CYB5R3,DYNC1H1,DSG1,DSP,EEF1A1,EEF2,FCN1,FTH1,FTL,FUCA1,GAA,GDI2,GLB1,GPI,CXCL1,GSN,GSTP1,GUSB,HBB,HLA-B,HMGB1,HMOX2,HP,HSPA1A,HSPA8,HSP90AA1,HSP90AB1,IDH1,IGF2R,ILF2,IMPDH2,ITGAL,JUP,KPNB1,LTA4H,MGST1,MPO,PNP,ORM1,PA2G4,PFKL,PGAM1,PGM1,SERPI…
9_Summary	GO Biological Processes	GO:0032787	monocarboxylic acid metabolic process	-44.8038	-41.6862	145/492	18,30,31,32,36,37,38,39,47,51,124,125,126,127,128,216,226,229,230,231,549,718,873,972,1066,1432,1551,1559,1571,1576,1622,1645,1666,1738,1892,1907,1962,2023,2052,2108,2109,2110,2180,2181,2182,2184,2194,2584,2593,2597,2628,2639,2687,2821,2938,2944,2946,2950,3030,3032,3033,3091,3098,3295,3417,3418,3939,4199,4200,4706,4967,5091,5095,5105,5106,5160,5211,5213,5214,5223,5224,5226,5230,5232,5236,5315,535…	ABAT,ACAA1,ACACA,ACACB,ACADSB,ACADVL,ACAT1,ACAT2,ACLY,ACOX1,ADH1A,ADH1B,ADH1C,ADH4,ADH5,ALDH1A1,ALDOA,ALDOB,ALDOC,AKR1B1,AUH,C3,CBR1,CD74,CES1,MAPK14,CYP3A7,CYP2C9,CYP2E1,CYP3A4,DBI,AKR1C1,DECR1,DLD,ECHS1,EDN2,EHHADH,ENO1,EPHX1,ETFA,ETFB,ETFDH,ACSL1,ACSL3,ACSL4,FAH,FASN,GALK1,GAMT,GAPDH,GATM,GCDH,GGT5,GPI,GSTA1,GSTM1,GSTM2,GSTP1,HADHA,HADHB,HADH,HIF1A,HK1,HSD17B4,IDH1,IDH2,LDHA,ME1,ME2,NDUFAB1,OG…
9_Member	GO Biological Processes	GO:0032787	monocarboxylic acid metabolic process	-44.8038	-41.6862	145/492	18,30,31,32,36,37,38,39,47,51,124,125,126,127,128,216,226,229,230,231,549,718,873,972,1066,1432,1551,1559,1571,1576,1622,1645,1666,1738,1892,1907,1962,2023,2052,2108,2109,2110,2180,2181,2182,2184,2194,2584,2593,2597,2628,2639,2687,2821,2938,2944,2946,2950,3030,3032,3033,3091,3098,3295,3417,3418,3939,4199,4200,4706,4967,5091,5095,5105,5106,5160,5211,5213,5214,5223,5224,5226,5230,5232,5236,5315,535…	ABAT,ACAA1,ACACA,ACACB,ACADSB,ACADVL,ACAT1,ACAT2,ACLY,ACOX1,ADH1A,ADH1B,ADH1C,ADH4,ADH5,ALDH1A1,ALDOA,ALDOB,ALDOC,AKR1B1,AUH,C3,CBR1,CD74,CES1,MAPK14,CYP3A7,CYP2C9,CYP2E1,CYP3A4,DBI,AKR1C1,DECR1,DLD,ECHS1,EDN2,EHHADH,ENO1,EPHX1,ETFA,ETFB,ETFDH,ACSL1,ACSL3,ACSL4,FAH,FASN,GALK1,GAMT,GAPDH,GATM,GCDH,GGT5,GPI,GSTA1,GSTM1,GSTM2,GSTP1,HADHA,HADHB,HADH,HIF1A,HK1,HSD17B4,IDH1,IDH2,LDHA,ME1,ME2,NDUFAB1,OG…
9_Member	GO Biological Processes	GO:0044283	small molecule biosynthetic process	-30.5997	-28.0777	114/430	18,31,32,47,100,216,231,262,335,445,468,635,873,875,972,1066,1373,1559,1571,1576,1621,1717,1718,1727,1907,2194,2222,2539,2593,2628,2687,2746,2805,2806,2821,2944,2946,2950,3158,3612,3930,4047,4048,4259,4353,4522,4552,4597,4706,4860,4942,5009,5091,5105,5106,5224,5226,5230,5232,5236,5354,5562,5742,5825,5860,6296,6342,6470,6472,6507,6652,6718,6916,7167,7358,8566,8644,8854,10157,10327,10449,10682,1072…	ABAT,ACACA,ACACB,ACLY,ADA,ALDH1A1,AKR1B1,AMD1,APOA1,ASS1,ATF4,BHMT,CBR1,CBS,CD74,CES1,CPS1,CYP2C9,CYP2E1,CYP3A4,DBH,DHCR7,DHCR24,CYB5R3,EDN2,FASN,FDFT1,G6PD,GAMT,GATM,GGT5,GLUD1,GOT1,GOT2,GPI,GSTM1,GSTM2,GSTP1,HMGCS2,IMPA1,LBR,LSS,LTA4H,MGST3,MPO,MTHFD1,MTRR,MVD,NDUFAB1,PNP,OAT,OTC,PC,PCK1,PCK2,PGAM2,PGD,PGK1,PGK2,PGM1,PLP1,PRKAA1,PTGS1,ABCD3,QDPR,ACSM3,SCP2,SHMT1,SHMT2,SLC1A3,SORD,AKR1D1,TBXAS1,…
9_Member	GO Biological Processes	GO:0006631	fatty acid metabolic process	-23.1471	-20.8959	86/325	30,31,32,36,37,38,39,47,51,127,128,231,549,718,873,972,1066,1432,1559,1571,1576,1622,1645,1666,1892,1907,1962,2052,2108,2109,2110,2180,2181,2182,2194,2639,2687,2938,2944,2946,2950,3030,3032,3033,3295,4706,5095,5105,5106,5354,5562,5577,5742,5825,6296,6342,6916,8644,8824,9370,10449,10728,10891,10994,10998,11001,11313,11332,22880,22949,51084,51102,51144,54363,54898,54988,55301,55862,65985,79746,1147…	ACAA1,ACACA,ACACB,ACADSB,ACADVL,ACAT1,ACAT2,ACLY,ACOX1,ADH4,ADH5,AKR1B1,AUH,C3,CBR1,CD74,CES1,MAPK14,CYP2C9,CYP2E1,CYP3A4,DBI,AKR1C1,DECR1,ECHS1,EDN2,EHHADH,EPHX1,ETFA,ETFB,ETFDH,ACSL1,ACSL3,ACSL4,FASN,GCDH,GGT5,GSTA1,GSTM1,GSTM2,GSTP1,HADHA,HADHB,HADH,HSD17B4,NDUFAB1,PCCA,PCK1,PCK2,PLP1,PRKAA1,PRKAR2B,PTGS1,ABCD3,ACSM3,SCP2,TBXAS1,AKR1C3,CES2,ADIPOQ,ACAA2,PTGES3,PPARGC1A,ILVBL,SLC27A5,SLC27A2,LY…
9_Member	GO Biological Processes	GO:0046394	carboxylic acid biosynthetic process	-20.0953	-17.9291	72/266	18,31,32,47,216,445,635,873,875,972,1373,1559,1571,1576,1907,2194,2593,2628,2687,2746,2805,2806,2944,2946,2950,4048,4259,4522,4552,4706,4942,5009,5354,5562,5742,5825,6296,6342,6470,6472,6507,6718,6916,7358,8644,8854,10157,10327,10728,10994,10998,11001,11315,11332,22929,26031,26227,29968,51074,51102,51144,51733,54363,54898,54988,55256,55301,60496,64902,116285,123876,348158	ABAT,ACACA,ACACB,ACLY,ALDH1A1,ASS1,BHMT,CBR1,CBS,CD74,CPS1,CYP2C9,CYP2E1,CYP3A4,EDN2,FASN,GAMT,GATM,GGT5,GLUD1,GOT1,GOT2,GSTM1,GSTM2,GSTP1,LTA4H,MGST3,MTHFD1,MTRR,NDUFAB1,OAT,OTC,PLP1,PRKAA1,PTGS1,ABCD3,ACSM3,SCP2,SHMT1,SHMT2,SLC1A3,AKR1D1,TBXAS1,UGDH,AKR1C3,ALDH1A2,AASS,AKR1A1,PTGES3,ILVBL,SLC27A5,SLC27A2,PARK7,ACOT7,SEPHS1,OSBPL3,PHGDH,PSAT1,APIP,MECR,HSD17B12,UPB1,HAO1,ELOVL2,ACSM5,ADI1,OLAH,A…
9_Member	GO Biological Processes	GO:0016053	organic acid biosynthetic process	-19.892	-17.7343	72/268	18,31,32,47,216,445,635,873,875,972,1373,1559,1571,1576,1907,2194,2593,2628,2687,2746,2805,2806,2944,2946,2950,4048,4259,4522,4552,4706,4942,5009,5354,5562,5742,5825,6296,6342,6470,6472,6507,6718,6916,7358,8644,8854,10157,10327,10728,10994,10998,11001,11315,11332,22929,26031,26227,29968,51074,51102,51144,51733,54363,54898,54988,55256,55301,60496,64902,116285,123876,348158	ABAT,ACACA,ACACB,ACLY,ALDH1A1,ASS1,BHMT,CBR1,CBS,CD74,CPS1,CYP2C9,CYP2E1,CYP3A4,EDN2,FASN,GAMT,GATM,GGT5,GLUD1,GOT1,GOT2,GSTM1,GSTM2,GSTP1,LTA4H,MGST3,MTHFD1,MTRR,NDUFAB1,OAT,OTC,PLP1,PRKAA1,PTGS1,ABCD3,ACSM3,SCP2,SHMT1,SHMT2,SLC1A3,AKR1D1,TBXAS1,UGDH,AKR1C3,ALDH1A2,AASS,AKR1A1,PTGES3,ILVBL,SLC27A5,SLC27A2,PARK7,ACOT7,SEPHS1,OSBPL3,PHGDH,PSAT1,APIP,MECR,HSD17B12,UPB1,HAO1,ELOVL2,ACSM5,ADI1,OLAH,A…
9_Member	Reactome Gene Sets	R-HSA-556833	Metabolism of lipids	-13.2128	-11.3806	120/743	30,31,32,37,38,39,47,51,231,335,375,788,873,1460,1559,1571,1576,1583,1586,1622,1645,1666,1717,1718,1892,1962,2053,2167,2168,2180,2181,2182,2194,2222,2274,2638,2687,2720,2820,2877,3030,3032,3033,3158,3284,3295,3635,3636,3837,3930,4036,4047,4048,4199,4594,4597,4706,5095,5469,5500,5566,5567,5742,5901,6296,6342,6584,6718,6822,6916,7329,8644,8648,8841,8895,9256,9468,9611,10449,10682,10728,10891,10998,…	ACAA1,ACACA,ACACB,ACADVL,ACAT1,ACAT2,ACLY,ACOX1,AKR1B1,APOA1,ARF1,SLC25A20,CBR1,CSNK2B,CYP2C9,CYP2E1,CYP3A4,CYP11A1,CYP17A1,DBI,AKR1C1,DECR1,DHCR7,DHCR24,ECHS1,EHHADH,EPHX2,FABP4,FABP1,ACSL1,ACSL3,ACSL4,FASN,FDFT1,FHL2,GC,GGT5,GLB1,GPD2,GPX2,HADHA,HADHB,HADH,HMGCS2,HSD3B2,HSD17B4,INPP5D,INPPL1,KPNB1,LBR,LRP2,LSS,LTA4H,ME1,MMUT,MVD,NDUFAB1,PCCA,MED1,PPP1CB,PRKACA,PRKACB,PTGS1,RAN,ACSM3,SCP2,SLC22A…
9_Member	Reactome Gene Sets	R-HSA-8978868	Fatty acid metabolism	-11.7833	-10.0636	45/177	30,31,32,37,47,51,788,873,1559,1622,1666,1892,1962,2053,2180,2181,2182,2194,2687,2877,3030,3032,3033,3295,4048,4594,4706,5095,5742,6296,6342,6584,6916,8644,10449,10728,11001,11332,22880,22949,51102,51144,54898,55301,117145	ACAA1,ACACA,ACACB,ACADVL,ACLY,ACOX1,SLC25A20,CBR1,CYP2C9,DBI,DECR1,ECHS1,EHHADH,EPHX2,ACSL1,ACSL3,ACSL4,FASN,GGT5,GPX2,HADHA,HADHB,HADH,HSD17B4,LTA4H,MMUT,NDUFAB1,PCCA,PTGS1,ACSM3,SCP2,SLC22A5,TBXAS1,AKR1C3,ACAA2,PTGES3,SLC27A2,ACOT7,MORC2,PTGR1,MECR,HSD17B12,ELOVL2,OLAH,THEM4
9_Member	GO Biological Processes	GO:0072330	monocarboxylic acid biosynthetic process	-10.2221	-8.61937	40/161	31,32,47,873,972,1559,1571,1576,1907,2194,2593,2628,2944,2946,2950,4706,5354,5562,5742,5825,6296,6342,6718,6916,8644,8854,10728,10998,11001,11315,11332,26031,51102,51144,54898,54988,55301,116285,123876,348158	ACACA,ACACB,ACLY,CBR1,CD74,CYP2C9,CYP2E1,CYP3A4,EDN2,FASN,GAMT,GATM,GSTM1,GSTM2,GSTP1,NDUFAB1,PLP1,PRKAA1,PTGS1,ABCD3,ACSM3,SCP2,AKR1D1,TBXAS1,AKR1C3,ALDH1A2,PTGES3,SLC27A5,SLC27A2,PARK7,ACOT7,OSBPL3,MECR,HSD17B12,ELOVL2,ACSM5,OLAH,ACSM1,ACSM2A,ACSM2B
9_Member	GO Biological Processes	GO:0006633	fatty acid biosynthetic process	-8.71585	-7.21535	31/118	31,32,47,873,972,1559,1571,1576,1907,2194,2944,2946,2950,4706,5354,5562,5742,5825,6296,6916,8644,10728,11332,51102,51144,54898,54988,55301,116285,123876,348158	ACACA,ACACB,ACLY,CBR1,CD74,CYP2C9,CYP2E1,CYP3A4,EDN2,FASN,GSTM1,GSTM2,GSTP1,NDUFAB1,PLP1,PRKAA1,PTGS1,ABCD3,ACSM3,TBXAS1,AKR1C3,PTGES3,ACOT7,MECR,HSD17B12,ELOVL2,ACSM5,OLAH,ACSM1,ACSM2A,ACSM2B
9_Member	GO Biological Processes	GO:0008610	lipid biosynthetic process	-7.53468	-6.13257	84/570	31,32,38,47,231,335,873,972,1066,1551,1559,1571,1576,1583,1586,1609,1717,1718,1727,1907,2180,2194,2222,2539,2944,2946,2950,3158,3284,3612,3635,3636,3930,4047,4597,4706,5105,5106,5354,5469,5562,5742,5825,6296,6342,6718,6916,8644,8813,8854,9375,9468,10380,10449,10682,10728,10998,11001,11332,25979,26031,50814,51097,51102,51144,51196,51477,51706,54898,54928,54988,55301,55902,79143,79837,84720,116150,…	ACACA,ACACB,ACAT1,ACLY,AKR1B1,APOA1,CBR1,CD74,CES1,CYP3A7,CYP2C9,CYP2E1,CYP3A4,CYP11A1,CYP17A1,DGKQ,DHCR7,DHCR24,CYB5R3,EDN2,ACSL1,FASN,FDFT1,G6PD,GSTM1,GSTM2,GSTP1,HMGCS2,HSD3B2,IMPA1,INPP5D,INPPL1,LBR,LSS,MVD,NDUFAB1,PCK1,PCK2,PLP1,MED1,PRKAA1,PTGS1,ABCD3,ACSM3,SCP2,AKR1D1,TBXAS1,AKR1C3,DPM1,ALDH1A2,TM9SF2,PCYT1B,BPNT1,ACAA2,EBP,PTGES3,SLC27A5,SLC27A2,ACOT7,DHRS7B,OSBPL3,NSDHL,SCCPDH,MECR,HSD17…
10_Summary	KEGG Pathway	hsa01200	Carbon metabolism	-42.8894	-39.8201	67/115	38,39,48,50,51,128,226,229,230,847,1373,1738,1892,2023,2098,2271,2539,2597,2731,2746,2805,2806,2821,3098,3417,3418,3419,3420,3421,4190,4191,4199,4200,4329,4594,4967,5091,5095,5160,5211,5213,5214,5223,5224,5226,5230,5232,5315,5634,6389,6390,6391,6470,6472,6888,7086,7167,8801,8802,26007,26227,26275,29968,54363,55902,80201,84706,47,2194,2618,3939,6510,10606,57103,95,383,445,875,5009,178,216,231,633,…	ACAT1,ACAT2,ACO1,ACO2,ACOX1,ADH5,ALDOA,ALDOB,ALDOC,CAT,CPS1,DLD,ECHS1,ENO1,ESD,FH,G6PD,GAPDH,GLDC,GLUD1,GOT1,GOT2,GPI,HK1,IDH1,IDH2,IDH3A,IDH3B,IDH3G,MDH1,MDH2,ME1,ME2,ALDH6A1,MMUT,OGDH,PC,PCCA,PDHA1,PFKL,PFKM,PFKP,PGAM1,PGAM2,PGD,PGK1,PGK2,PKM,PRPS2,SDHA,SDHB,SDHC,SHMT1,SHMT2,TALDO1,TKT,TPI1,SUCLG2,SUCLG1,TKFC,PHGDH,HIBCH,PSAT1,HAO1,ACSS2,HKDC1,GPT2,ACLY,FASN,GART,LDHA,SLC1A5,PAICS,TIGAR,ACY1,AR…
10_Member	KEGG Pathway	hsa01200	Carbon metabolism	-42.8894	-39.8201	67/115	38,39,48,50,51,128,226,229,230,847,1373,1738,1892,2023,2098,2271,2539,2597,2731,2746,2805,2806,2821,3098,3417,3418,3419,3420,3421,4190,4191,4199,4200,4329,4594,4967,5091,5095,5160,5211,5213,5214,5223,5224,5226,5230,5232,5315,5634,6389,6390,6391,6470,6472,6888,7086,7167,8801,8802,26007,26227,26275,29968,54363,55902,80201,84706	ACAT1,ACAT2,ACO1,ACO2,ACOX1,ADH5,ALDOA,ALDOB,ALDOC,CAT,CPS1,DLD,ECHS1,ENO1,ESD,FH,G6PD,GAPDH,GLDC,GLUD1,GOT1,GOT2,GPI,HK1,IDH1,IDH2,IDH3A,IDH3B,IDH3G,MDH1,MDH2,ME1,ME2,ALDH6A1,MMUT,OGDH,PC,PCCA,PDHA1,PFKL,PFKM,PFKP,PGAM1,PGAM2,PGD,PGK1,PGK2,PKM,PRPS2,SDHA,SDHB,SDHC,SHMT1,SHMT2,TALDO1,TKT,TPI1,SUCLG2,SUCLG1,TKFC,PHGDH,HIBCH,PSAT1,HAO1,ACSS2,HKDC1,GPT2
10_Member	WikiPathways	WP4290	Metabolic reprogramming in colon cancer	-23.8964	-21.6165	31/44	47,50,229,2023,2194,2271,2539,2597,2618,2746,2806,2821,3418,3419,3939,4191,5160,5211,5223,5226,5230,5315,6390,6472,6510,6888,7086,8801,10606,29968,57103	ACLY,ACO2,ALDOB,ENO1,FASN,FH,G6PD,GAPDH,GART,GLUD1,GOT2,GPI,IDH2,IDH3A,LDHA,MDH2,PDHA1,PFKL,PGAM1,PGD,PGK1,PKM,SDHB,SHMT2,SLC1A5,TALDO1,TKT,SUCLG2,PAICS,PSAT1,TIGAR
10_Member	KEGG Pathway	hsa01230	Biosynthesis of amino acids	-21.6401	-19.4126	38/75	48,50,95,226,229,230,383,445,875,1373,2023,2597,2805,2806,3417,3418,3419,3420,3421,5009,5091,5211,5213,5214,5223,5224,5230,5232,5315,5634,6470,6472,6888,7086,7167,26227,29968,84706	ACO1,ACO2,ACY1,ALDOA,ALDOB,ALDOC,ARG1,ASS1,CBS,CPS1,ENO1,GAPDH,GOT1,GOT2,IDH1,IDH2,IDH3A,IDH3B,IDH3G,OTC,PC,PFKL,PFKM,PFKP,PGAM1,PGAM2,PGK1,PGK2,PKM,PRPS2,SHMT1,SHMT2,TALDO1,TKT,TPI1,PHGDH,PSAT1,GPT2
10_Member	Reactome Gene Sets	R-HSA-71387	Metabolism of carbohydrates	-19.7761	-17.6211	76/295	178,216,226,229,230,231,633,1634,2023,2331,2523,2539,2548,2584,2597,2720,2805,2806,2821,2990,2997,2998,3098,3339,3795,4060,4190,4191,4928,5091,5105,5106,5211,5213,5214,5223,5224,5226,5230,5232,5236,5256,5315,5515,5516,5518,5528,5549,5566,5567,5634,5834,5836,5903,6233,6652,6888,7086,7167,7360,8021,9060,9061,9631,9951,9972,10082,10327,23225,26007,51084,51181,54480,55746,79586,375790	AGL,ALDH1A1,ALDOA,ALDOB,ALDOC,AKR1B1,BGN,DCN,ENO1,FMOD,FUT1,G6PD,GAA,GALK1,GAPDH,GLB1,GOT1,GOT2,GPI,GUSB,GYS1,GYS2,HK1,HSPG2,KHK,LUM,MDH1,MDH2,NUP98,PC,PCK1,PCK2,PFKL,PFKM,PFKP,PGAM1,PGAM2,PGD,PGK1,PGK2,PGM1,PHKA2,PKM,PPP2CA,PPP2CB,PPP2R1A,PPP2R5D,PRELP,PRKACA,PRKACB,PRPS2,PYGB,PYGL,RANBP2,RPS27A,SORD,TALDO1,TKT,TPI1,UGP2,NUP214,PAPSS2,PAPSS1,NUP155,HS3ST4,NUP153,GPC6,AKR1A1,NUP210,TKFC,CRYL1,DCX…
10_Member	KEGG Pathway	hsa00010	Glycolysis / Gluconeogenesis	-19.4624	-17.3184	34/67	124,125,126,127,128,217,223,226,229,230,501,1738,2023,2597,2821,3098,3939,5105,5106,5160,5211,5213,5214,5223,5224,5230,5232,5236,5315,7167,10327,55902,80201,130589	ADH1A,ADH1B,ADH1C,ADH4,ADH5,ALDH2,ALDH9A1,ALDOA,ALDOB,ALDOC,ALDH7A1,DLD,ENO1,GAPDH,GPI,HK1,LDHA,PCK1,PCK2,PDHA1,PFKL,PFKM,PFKP,PGAM1,PGAM2,PGK1,PGK2,PGM1,PKM,TPI1,AKR1A1,ACSS2,HKDC1,GALM
10_Member	WikiPathways	WP534	Glycolysis and gluconeogenesis	-16.9064	-14.8743	26/45	226,229,230,1738,2023,2597,2805,2806,2821,3098,3939,4190,4191,5091,5105,5160,5211,5213,5214,5223,5224,5230,5232,5315,7167,51660	ALDOA,ALDOB,ALDOC,DLD,ENO1,GAPDH,GOT1,GOT2,GPI,HK1,LDHA,MDH1,MDH2,PC,PCK1,PDHA1,PFKL,PFKM,PFKP,PGAM1,PGAM2,PGK1,PGK2,PKM,TPI1,MPC1
10_Member	Reactome Gene Sets	R-HSA-70326	Glucose metabolism	-16.1276	-14.1355	36/91	226,229,230,2023,2597,2805,2806,2821,3098,4190,4191,4928,5091,5105,5106,5211,5213,5214,5223,5224,5230,5232,5315,5515,5516,5518,5528,5566,5567,5903,7167,8021,9631,9972,23225,55746	ALDOA,ALDOB,ALDOC,ENO1,GAPDH,GOT1,GOT2,GPI,HK1,MDH1,MDH2,NUP98,PC,PCK1,PCK2,PFKL,PFKM,PFKP,PGAM1,PGAM2,PGK1,PGK2,PKM,PPP2CA,PPP2CB,PPP2R1A,PPP2R5D,PRKACA,PRKACB,RANBP2,TPI1,NUP214,NUP155,NUP153,NUP210,NUP133
10_Member	GO Biological Processes	GO:0006090	pyruvate metabolic process	-15.9604	-13.9741	29/60	226,229,230,1738,2023,2584,2597,2821,3098,3939,4199,4200,4967,5091,5105,5106,5160,5211,5213,5214,5223,5224,5230,5232,5236,5315,7167,8050,80201	ALDOA,ALDOB,ALDOC,DLD,ENO1,GALK1,GAPDH,GPI,HK1,LDHA,ME1,ME2,OGDH,PC,PCK1,PCK2,PDHA1,PFKL,PFKM,PFKP,PGAM1,PGAM2,PGK1,PGK2,PGM1,PKM,TPI1,PDHX,HKDC1
10_Member	GO Biological Processes	GO:0019318	hexose metabolic process	-15.7564	-13.7831	45/141	207,226,229,230,231,347,468,1432,2023,2517,2523,2539,2548,2584,2597,2720,2821,3098,3481,3636,3795,4351,5091,5105,5106,5160,5211,5213,5214,5224,5230,5232,5236,5239,5562,6652,7167,8660,9370,10891,23516,51181,80201,130589,200186	AKT1,ALDOA,ALDOB,ALDOC,AKR1B1,APOD,ATF4,MAPK14,ENO1,FUCA1,FUT1,G6PD,GAA,GALK1,GAPDH,GLB1,GPI,HK1,IGF2,INPPL1,KHK,MPI,PC,PCK1,PCK2,PDHA1,PFKL,PFKM,PFKP,PGAM2,PGK1,PGK2,PGM1,PGM5,PRKAA1,SORD,TPI1,IRS2,ADIPOQ,PPARGC1A,SLC39A14,DCXR,HKDC1,GALM,CRTC2
10_Member	GO Biological Processes	GO:0005975	carbohydrate metabolic process	-15.3147	-13.361	90/454	178,207,217,226,229,230,231,347,468,1432,2023,2517,2523,2539,2548,2584,2597,2720,2805,2820,2821,2990,2997,2998,3098,3417,3418,3419,3421,3481,3612,3636,3795,3939,4199,4204,4351,4668,4967,5091,5105,5106,5160,5211,5213,5214,5223,5224,5226,5230,5232,5236,5238,5239,5256,5315,5500,5562,5834,5836,6476,6652,6888,7167,7358,7360,8574,8660,9365,9370,9761,10314,10327,10380,10728,10891,23193,23516,26007,27232…	AGL,AKT1,ALDH2,ALDOA,ALDOB,ALDOC,AKR1B1,APOD,ATF4,MAPK14,ENO1,FUCA1,FUT1,G6PD,GAA,GALK1,GAPDH,GLB1,GOT1,GPD2,GPI,GUSB,GYS1,GYS2,HK1,IDH1,IDH2,IDH3A,IDH3G,IGF2,IMPA1,INPPL1,KHK,LDHA,ME1,MECP2,MPI,NAGA,OGDH,PC,PCK1,PCK2,PDHA1,PFKL,PFKM,PFKP,PGAM1,PGAM2,PGD,PGK1,PGK2,PGM1,PGM3,PGM5,PHKA2,PKM,PPP1CB,PRKAA1,PYGB,PYGL,SI,SORD,TALDO1,TPI1,UGDH,UGP2,AKR7A2,IRS2,KL,ADIPOQ,MLEC,LANCL1,AKR1A1,BPNT1,PTGES3,P…
10_Member	GO Biological Processes	GO:0005996	monosaccharide metabolic process	-14.735	-12.815	47/161	207,226,229,230,231,347,468,1432,2023,2517,2523,2539,2548,2584,2597,2720,2821,3098,3481,3636,3795,4351,5091,5105,5106,5160,5211,5213,5214,5224,5226,5230,5232,5236,5239,5562,6652,7167,8660,9370,10327,10891,23516,51181,80201,130589,200186	AKT1,ALDOA,ALDOB,ALDOC,AKR1B1,APOD,ATF4,MAPK14,ENO1,FUCA1,FUT1,G6PD,GAA,GALK1,GAPDH,GLB1,GPI,HK1,IGF2,INPPL1,KHK,MPI,PC,PCK1,PCK2,PDHA1,PFKL,PFKM,PFKP,PGAM2,PGD,PGK1,PGK2,PGM1,PGM5,PRKAA1,SORD,TPI1,IRS2,ADIPOQ,AKR1A1,PPARGC1A,SLC39A14,DCXR,HKDC1,GALM,CRTC2
10_Member	GO Biological Processes	GO:0016052	carbohydrate catabolic process	-14.4408	-12.5352	36/101	178,226,229,230,2023,2523,2548,2584,2597,2720,2820,2821,2990,3098,3939,4668,4967,5211,5213,5214,5223,5224,5226,5230,5232,5236,5315,5834,5836,6476,6652,7167,26007,55347,80201,130589	AGL,ALDOA,ALDOB,ALDOC,ENO1,FUT1,GAA,GALK1,GAPDH,GLB1,GPD2,GPI,GUSB,HK1,LDHA,NAGA,OGDH,PFKL,PFKM,PFKP,PGAM1,PGAM2,PGD,PGK1,PGK2,PGM1,PKM,PYGB,PYGL,SI,SORD,TPI1,TKFC,ABHD10,HKDC1,GALM
10_Member	Reactome Gene Sets	R-HSA-70171	Glycolysis	-13.5602	-11.7132	29/71	226,229,230,2023,2597,2821,3098,4928,5211,5213,5214,5223,5224,5230,5232,5315,5515,5516,5518,5528,5566,5567,5903,7167,8021,9631,9972,23225,55746	ALDOA,ALDOB,ALDOC,ENO1,GAPDH,GPI,HK1,NUP98,PFKL,PFKM,PFKP,PGAM1,PGAM2,PGK1,PGK2,PKM,PPP2CA,PPP2CB,PPP2R1A,PPP2R5D,PRKACA,PRKACB,RANBP2,TPI1,NUP214,NUP155,NUP153,NUP210,NUP133
10_Member	GO Biological Processes	GO:0006006	glucose metabolic process	-13.1315	-11.3032	34/99	207,347,468,1432,2023,2539,2548,2597,2821,3098,3481,3636,5091,5105,5106,5160,5211,5213,5214,5224,5230,5232,5236,5239,5562,6652,7167,8660,9370,10891,23516,51181,130589,200186	AKT1,APOD,ATF4,MAPK14,ENO1,G6PD,GAA,GAPDH,GPI,HK1,IGF2,INPPL1,PC,PCK1,PCK2,PDHA1,PFKL,PFKM,PFKP,PGAM2,PGK1,PGK2,PGM1,PGM5,PRKAA1,SORD,TPI1,IRS2,ADIPOQ,PPARGC1A,SLC39A14,DCXR,GALM,CRTC2
10_Member	GO Biological Processes	GO:0006096	glycolytic process	-12.9425	-11.1316	21/39	226,229,230,2023,2584,2597,2821,3098,3939,4967,5211,5213,5214,5223,5224,5230,5232,5236,5315,7167,80201	ALDOA,ALDOB,ALDOC,ENO1,GALK1,GAPDH,GPI,HK1,LDHA,OGDH,PFKL,PFKM,PFKP,PGAM1,PGAM2,PGK1,PGK2,PGM1,PKM,TPI1,HKDC1
10_Member	GO Biological Processes	GO:0046031	ADP metabolic process	-12.6933	-10.8991	23/48	203,204,226,229,230,2023,2584,2597,2821,3098,3939,4967,5211,5213,5214,5223,5224,5230,5232,5236,5315,7167,80201	AK1,AK2,ALDOA,ALDOB,ALDOC,ENO1,GALK1,GAPDH,GPI,HK1,LDHA,OGDH,PFKL,PFKM,PFKP,PGAM1,PGAM2,PGK1,PGK2,PGM1,PKM,TPI1,HKDC1
10_Member	GO Biological Processes	GO:0006757	ATP generation from ADP	-12.6531	-10.8638	21/40	226,229,230,2023,2584,2597,2821,3098,3939,4967,5211,5213,5214,5223,5224,5230,5232,5236,5315,7167,80201	ALDOA,ALDOB,ALDOC,ENO1,GALK1,GAPDH,GPI,HK1,LDHA,OGDH,PFKL,PFKM,PFKP,PGAM1,PGAM2,PGK1,PGK2,PGM1,PKM,TPI1,HKDC1
10_Member	WikiPathways	WP4018	Clear cell renal cell carcinoma pathways	-12.5301	-10.7467	31/87	31,32,47,207,226,229,230,2023,2194,2597,2821,3091,3098,3939,4190,4199,5211,5213,5214,5230,5232,5236,5315,6470,6472,7167,8878,26227,29072,29968,79365	ACACA,ACACB,ACLY,AKT1,ALDOA,ALDOB,ALDOC,ENO1,FASN,GAPDH,GPI,HIF1A,HK1,LDHA,MDH1,ME1,PFKL,PFKM,PFKP,PGK1,PGK2,PGM1,PKM,SHMT1,SHMT2,TPI1,SQSTM1,PHGDH,SETD2,PSAT1,BHLHE41
10_Member	GO Biological Processes	GO:0046939	nucleotide phosphorylation	-12.2193	-10.4544	25/59	203,226,229,230,2023,2584,2597,2821,3098,3939,4967,5211,5213,5214,5223,5224,5230,5232,5236,5315,7167,22978,51727,80201,158067	AK1,ALDOA,ALDOB,ALDOC,ENO1,GALK1,GAPDH,GPI,HK1,LDHA,OGDH,PFKL,PFKM,PFKP,PGAM1,PGAM2,PGK1,PGK2,PGM1,PKM,TPI1,NT5C2,CMPK1,HKDC1,AK8
10_Member	WikiPathways	WP5049	Glycolysis in senescence	-12.1046	-10.3531	11/11	230,2023,2539,2597,3098,3939,5230,5315,5562,5925,7157	ALDOC,ENO1,G6PD,GAPDH,HK1,LDHA,PGK1,PKM,PRKAA1,RB1,TP53
10_Member	GO Biological Processes	GO:0006165	nucleoside diphosphate phosphorylation	-11.6848	-9.97424	24/57	203,226,229,230,2023,2584,2597,2821,3098,3939,4967,5211,5213,5214,5223,5224,5230,5232,5236,5315,7167,51727,80201,158067	AK1,ALDOA,ALDOB,ALDOC,ENO1,GALK1,GAPDH,GPI,HK1,LDHA,OGDH,PFKL,PFKM,PFKP,PGAM1,PGAM2,PGK1,PGK2,PGM1,PKM,TPI1,CMPK1,HKDC1,AK8
10_Member	WikiPathways	WP4629	Aerobic glycolysis	-11.0582	-9.3994	11/12	226,2023,2597,2821,3098,3939,5213,5224,5230,5315,7167	ALDOA,ENO1,GAPDH,GPI,HK1,LDHA,PFKM,PGAM2,PGK1,PKM,TPI1
10_Member	Reactome Gene Sets	R-HSA-70263	Gluconeogenesis	-11.0143	-9.35819	18/34	226,229,230,2023,2597,2805,2806,2821,4190,4191,5091,5105,5106,5223,5224,5230,5232,7167	ALDOA,ALDOB,ALDOC,ENO1,GAPDH,GOT1,GOT2,GPI,MDH1,MDH2,PC,PCK1,PCK2,PGAM1,PGAM2,PGK1,PGK2,TPI1
10_Member	GO Biological Processes	GO:0009185	ribonucleoside diphosphate metabolic process	-10.9347	-9.28382	26/71	203,204,226,229,230,2023,2584,2597,2821,3098,3939,4967,5211,5213,5214,5223,5224,5230,5232,5236,5315,6240,7167,7372,51727,80201	AK1,AK2,ALDOA,ALDOB,ALDOC,ENO1,GALK1,GAPDH,GPI,HK1,LDHA,OGDH,PFKL,PFKM,PFKP,PGAM1,PGAM2,PGK1,PGK2,PGM1,PKM,RRM1,TPI1,UMPS,CMPK1,HKDC1
10_Member	KEGG Pathway	hsa04066	HIF-1 signaling pathway	-10.3354	-8.72295	32/109	207,226,229,230,815,817,1536,1977,1978,2023,2064,2597,3091,3098,3162,3939,5160,5211,5213,5214,5230,5232,5335,5578,5579,5594,7018,7037,54583,80201,112398,112399	AKT1,ALDOA,ALDOB,ALDOC,CAMK2A,CAMK2D,CYBB,EIF4E,EIF4EBP1,ENO1,ERBB2,GAPDH,HIF1A,HK1,HMOX1,LDHA,PDHA1,PFKL,PFKM,PFKP,PGK1,PGK2,PLCG1,PRKCA,PRKCB,MAPK1,TF,TFRC,EGLN1,HKDC1,EGLN2,EGLN3
10_Member	GO Biological Processes	GO:0009135	purine nucleoside diphosphate metabolic process	-10.0512	-8.45822	23/61	203,204,226,229,230,2023,2584,2597,2821,3098,3939,4967,5211,5213,5214,5223,5224,5230,5232,5236,5315,7167,80201	AK1,AK2,ALDOA,ALDOB,ALDOC,ENO1,GALK1,GAPDH,GPI,HK1,LDHA,OGDH,PFKL,PFKM,PFKP,PGAM1,PGAM2,PGK1,PGK2,PGM1,PKM,TPI1,HKDC1
10_Member	GO Biological Processes	GO:0009179	purine ribonucleoside diphosphate metabolic process	-10.0512	-8.45822	23/61	203,204,226,229,230,2023,2584,2597,2821,3098,3939,4967,5211,5213,5214,5223,5224,5230,5232,5236,5315,7167,80201	AK1,AK2,ALDOA,ALDOB,ALDOC,ENO1,GALK1,GAPDH,GPI,HK1,LDHA,OGDH,PFKL,PFKM,PFKP,PGAM1,PGAM2,PGK1,PGK2,PGM1,PKM,TPI1,HKDC1
10_Member	GO Biological Processes	GO:0046364	monosaccharide biosynthetic process	-9.966	-8.37835	18/38	231,468,2539,2821,5091,5105,5106,5224,5226,5230,5232,5236,6652,7167,10327,10891,23516,200186	AKR1B1,ATF4,G6PD,GPI,PC,PCK1,PCK2,PGAM2,PGD,PGK1,PGK2,PGM1,SORD,TPI1,AKR1A1,PPARGC1A,SLC39A14,CRTC2
10_Member	WikiPathways	WP1946	Cori cycle	-9.57907	-8.01347	12/17	226,2539,2597,2821,3098,3939,5214,5223,5230,5232,6888,7167	ALDOA,G6PD,GAPDH,GPI,HK1,LDHA,PFKP,PGAM1,PGK1,PGK2,TALDO1,TPI1
10_Member	GO Biological Processes	GO:0009132	nucleoside diphosphate metabolic process	-9.18359	-7.6491	27/89	203,204,226,229,230,2023,2584,2597,2821,3098,3939,4967,5211,5213,5214,5223,5224,5230,5232,5236,5315,6240,7167,7372,51727,80201,158067	AK1,AK2,ALDOA,ALDOB,ALDOC,ENO1,GALK1,GAPDH,GPI,HK1,LDHA,OGDH,PFKL,PFKM,PFKP,PGAM1,PGAM2,PGK1,PGK2,PGM1,PKM,RRM1,TPI1,UMPS,CMPK1,HKDC1,AK8
10_Member	GO Biological Processes	GO:0019319	hexose biosynthetic process	-7.87634	-6.44525	15/34	231,468,2821,5091,5105,5106,5224,5230,5232,5236,6652,7167,10891,23516,200186	AKR1B1,ATF4,GPI,PC,PCK1,PCK2,PGAM2,PGK1,PGK2,PGM1,SORD,TPI1,PPARGC1A,SLC39A14,CRTC2
10_Member	GO Biological Processes	GO:0016051	carbohydrate biosynthetic process	-7.58264	-6.17558	29/117	178,207,231,468,2523,2539,2805,2821,2997,2998,3612,5091,5105,5106,5224,5226,5230,5232,5236,6652,7167,7360,10327,10728,10891,23516,51477,54187,200186	AGL,AKT1,AKR1B1,ATF4,FUT1,G6PD,GOT1,GPI,GYS1,GYS2,IMPA1,PC,PCK1,PCK2,PGAM2,PGD,PGK1,PGK2,PGM1,SORD,TPI1,UGP2,AKR1A1,PTGES3,PPARGC1A,SLC39A14,ISYNA1,NANS,CRTC2
10_Member	Canonical Pathways	M255	PID HIF1 TFPATHWAY	-6.96846	-5.61206	20/66	207,226,1356,2023,2235,3091,3098,3162,3939,4869,5211,5230,5236,5315,7018,7037,8648,54583,79365,112399	AKT1,ALDOA,CP,ENO1,FECH,HIF1A,HK1,HMOX1,LDHA,NPM1,PFKL,PGK1,PGM1,PKM,TF,TFRC,NCOA1,EGLN1,BHLHE41,EGLN3
10_Member	GO Biological Processes	GO:0006094	gluconeogenesis	-6.58759	-5.27415	13/31	468,2821,5091,5105,5106,5224,5230,5232,5236,7167,10891,23516,200186	ATF4,GPI,PC,PCK1,PCK2,PGAM2,PGK1,PGK2,PGM1,TPI1,PPARGC1A,SLC39A14,CRTC2
10_Member	KEGG Pathway	hsa05230	Central carbon metabolism in cancer	-6.50288	-5.1966	20/70	207,2064,2539,3091,3098,3417,3418,3939,5160,5211,5213,5214,5223,5224,5315,5594,6510,7157,57103,80201	AKT1,ERBB2,G6PD,HIF1A,HK1,IDH1,IDH2,LDHA,PDHA1,PFKL,PFKM,PFKP,PGAM1,PGAM2,PKM,MAPK1,SLC1A5,TP53,TIGAR,HKDC1
11_Summary	Canonical Pathways	M3005	NABA COLLAGENS	-35.2601	-32.5031	38/44	1277,1278,1280,1281,1282,1284,1285,1286,1287,1288,1289,1290,1291,1292,1293,1294,1295,1296,1297,1298,1299,1300,1301,1302,1303,1306,1307,1308,1310,7373,50509,80781,84570,131873,136227,169044,255631,340267,2,87,101,633,667,682,831,871,1508,1509,1605,1634,2006,2192,2200,2201,2202,2243,2244,2266,2331,2335,3339,3371,3655,3674,3675,3683,3690,3908,3910,3911,3912,3913,3915,4016,4060,4324,4684,5033,5034,51…	COL1A1,COL1A2,COL2A1,COL3A1,COL4A1,COL4A2,COL4A3,COL4A4,COL4A5,COL4A6,COL5A1,COL5A2,COL6A1,COL6A2,COL6A3,COL7A1,COL8A1,COL8A2,COL9A1,COL9A2,COL9A3,COL10A1,COL11A1,COL11A2,COL12A1,COL15A1,COL16A1,COL17A1,COL19A1,COL14A1,COL5A3,COL18A1,COL25A1,COL6A6,COL26A1,COL22A1,COL24A1,COL28A1,A2M,ACTN1,ADAM8,BGN,DST,BSG,CAST,SERPINH1,CTSB,CTSD,DAG1,DCN,ELN,FBLN1,FBN1,FBN2,EFEMP1,FGA,FGB,FGG,FMOD,FN1,HSPG2,TNC…
11_Member	Canonical Pathways	M3005	NABA COLLAGENS	-35.2601	-32.5031	38/44	1277,1278,1280,1281,1282,1284,1285,1286,1287,1288,1289,1290,1291,1292,1293,1294,1295,1296,1297,1298,1299,1300,1301,1302,1303,1306,1307,1308,1310,7373,50509,80781,84570,131873,136227,169044,255631,340267	COL1A1,COL1A2,COL2A1,COL3A1,COL4A1,COL4A2,COL4A3,COL4A4,COL4A5,COL4A6,COL5A1,COL5A2,COL6A1,COL6A2,COL6A3,COL7A1,COL8A1,COL8A2,COL9A1,COL9A2,COL9A3,COL10A1,COL11A1,COL11A2,COL12A1,COL15A1,COL16A1,COL17A1,COL19A1,COL14A1,COL5A3,COL18A1,COL25A1,COL6A6,COL26A1,COL22A1,COL24A1,COL28A1
11_Member	Reactome Gene Sets	R-HSA-8948216	Collagen chain trimerization	-35.2601	-32.5031	38/44	1277,1278,1280,1281,1282,1284,1285,1286,1287,1288,1289,1290,1291,1292,1293,1294,1295,1296,1297,1298,1299,1300,1301,1302,1303,1306,1307,1308,1310,7373,50509,80781,84570,131873,136227,169044,255631,340267	COL1A1,COL1A2,COL2A1,COL3A1,COL4A1,COL4A2,COL4A3,COL4A4,COL4A5,COL4A6,COL5A1,COL5A2,COL6A1,COL6A2,COL6A3,COL7A1,COL8A1,COL8A2,COL9A1,COL9A2,COL9A3,COL10A1,COL11A1,COL11A2,COL12A1,COL15A1,COL16A1,COL17A1,COL19A1,COL14A1,COL5A3,COL18A1,COL25A1,COL6A6,COL26A1,COL22A1,COL24A1,COL28A1
11_Member	Reactome Gene Sets	R-HSA-1474244	Extracellular matrix organization	-34.3463	-31.65	98/301	2,87,101,633,667,682,831,871,1277,1278,1280,1281,1282,1284,1285,1286,1287,1288,1289,1290,1291,1292,1293,1294,1295,1296,1297,1298,1299,1300,1301,1302,1303,1306,1307,1308,1310,1508,1509,1605,1634,2006,2192,2200,2201,2202,2243,2244,2266,2331,2335,3339,3371,3655,3674,3675,3683,3690,3908,3910,3911,3912,3913,3915,4016,4060,4324,4684,5033,5034,5118,5339,5340,5351,5479,5578,5802,6678,7057,7276,7373,7448,…	A2M,ACTN1,ADAM8,BGN,DST,BSG,CAST,SERPINH1,COL1A1,COL1A2,COL2A1,COL3A1,COL4A1,COL4A2,COL4A3,COL4A4,COL4A5,COL4A6,COL5A1,COL5A2,COL6A1,COL6A2,COL6A3,COL7A1,COL8A1,COL8A2,COL9A1,COL9A2,COL9A3,COL10A1,COL11A1,COL11A2,COL12A1,COL15A1,COL16A1,COL17A1,COL19A1,CTSB,CTSD,DAG1,DCN,ELN,FBLN1,FBN1,FBN2,EFEMP1,FGA,FGB,FGG,FMOD,FN1,HSPG2,TNC,ITGA6,ITGA2B,ITGA3,ITGAL,ITGB3,LAMA2,LAMA4,LAMA5,LAMB1,LAMB2,LAMC1,LO…
11_Member	Reactome Gene Sets	R-HSA-1650814	Collagen biosynthesis and modifying enzymes	-32.9736	-30.3245	45/67	871,1277,1278,1280,1281,1282,1284,1285,1286,1287,1288,1289,1290,1291,1292,1293,1294,1295,1296,1297,1298,1299,1300,1301,1302,1303,1306,1307,1308,1310,5033,5034,5118,5351,5479,7373,50509,64175,80781,84570,131873,136227,169044,255631,340267	SERPINH1,COL1A1,COL1A2,COL2A1,COL3A1,COL4A1,COL4A2,COL4A3,COL4A4,COL4A5,COL4A6,COL5A1,COL5A2,COL6A1,COL6A2,COL6A3,COL7A1,COL8A1,COL8A2,COL9A1,COL9A2,COL9A3,COL10A1,COL11A1,COL11A2,COL12A1,COL15A1,COL16A1,COL17A1,COL19A1,P4HA1,P4HB,PCOLCE,PLOD1,PPIB,COL14A1,COL5A3,P3H1,COL18A1,COL25A1,COL6A6,COL26A1,COL22A1,COL24A1,COL28A1
11_Member	Reactome Gene Sets	R-HSA-1474290	Collagen formation	-30.7892	-28.2607	50/90	667,871,1277,1278,1280,1281,1282,1284,1285,1286,1287,1288,1289,1290,1291,1292,1293,1294,1295,1296,1297,1298,1299,1300,1301,1302,1303,1306,1307,1308,1310,1508,3655,4016,5033,5034,5118,5339,5351,5479,7373,50509,64175,80781,84570,131873,136227,169044,255631,340267	DST,SERPINH1,COL1A1,COL1A2,COL2A1,COL3A1,COL4A1,COL4A2,COL4A3,COL4A4,COL4A5,COL4A6,COL5A1,COL5A2,COL6A1,COL6A2,COL6A3,COL7A1,COL8A1,COL8A2,COL9A1,COL9A2,COL9A3,COL10A1,COL11A1,COL11A2,COL12A1,COL15A1,COL16A1,COL17A1,COL19A1,CTSB,ITGA6,LOXL1,P4HA1,P4HB,PCOLCE,PLEC,PLOD1,PPIB,COL14A1,COL5A3,P3H1,COL18A1,COL25A1,COL6A6,COL26A1,COL22A1,COL24A1,COL28A1
11_Member	Canonical Pathways	M5884	NABA CORE MATRISOME	-28.7686	-26.3236	86/275	165,258,633,1277,1278,1280,1281,1282,1284,1285,1286,1287,1288,1289,1290,1291,1292,1293,1294,1295,1296,1297,1298,1299,1300,1301,1302,1303,1306,1307,1308,1310,1634,1893,2006,2192,2200,2201,2202,2243,2244,2266,2331,2335,3339,3371,3490,3908,3910,3911,3912,3913,3915,4060,4753,5118,5549,6678,7045,7057,7058,7373,7448,8404,8425,8483,9370,10631,11117,22795,50509,64129,64856,79625,80781,84034,84570,115908,…	AEBP1,AMBN,BGN,COL1A1,COL1A2,COL2A1,COL3A1,COL4A1,COL4A2,COL4A3,COL4A4,COL4A5,COL4A6,COL5A1,COL5A2,COL6A1,COL6A2,COL6A3,COL7A1,COL8A1,COL8A2,COL9A1,COL9A2,COL9A3,COL10A1,COL11A1,COL11A2,COL12A1,COL15A1,COL16A1,COL17A1,COL19A1,DCN,ECM1,ELN,FBLN1,FBN1,FBN2,EFEMP1,FGA,FGB,FGG,FMOD,FN1,HSPG2,TNC,IGFBP7,LAMA2,LAMA4,LAMA5,LAMB1,LAMB2,LAMC1,LUM,NELL2,PCOLCE,PRELP,SPARC,TGFBI,THBS1,THBS2,COL14A1,VTN,SPAR…
11_Member	Canonical Pathways	M198	PID SYNDECAN 1 PATHWAY	-27.3029	-24.909	34/46	682,1277,1278,1280,1281,1282,1285,1286,1287,1288,1289,1290,1291,1292,1293,1294,1295,1296,1297,1298,1299,1300,1301,1302,1303,1306,1307,1308,3911,5479,5566,5594,6386,7373	BSG,COL1A1,COL1A2,COL2A1,COL3A1,COL4A1,COL4A3,COL4A4,COL4A5,COL4A6,COL5A1,COL5A2,COL6A1,COL6A2,COL6A3,COL7A1,COL8A1,COL8A2,COL9A1,COL9A2,COL9A3,COL10A1,COL11A1,COL11A2,COL12A1,COL15A1,COL16A1,COL17A1,LAMA5,PPIB,PRKACA,MAPK1,SDCBP,COL14A1
11_Member	Canonical Pathways	M160	PID AVB3 INTEGRIN PATHWAY	-26.4795	-24.1182	42/74	207,387,1277,1278,1280,1281,1282,1285,1286,1287,1288,1289,1290,1291,1292,1293,1294,1295,1296,1297,1298,1299,1300,1301,1302,1303,1306,1307,1308,1435,2335,3320,3611,3690,5594,5829,5879,6093,7094,7373,7414,7448	AKT1,RHOA,COL1A1,COL1A2,COL2A1,COL3A1,COL4A1,COL4A3,COL4A4,COL4A5,COL4A6,COL5A1,COL5A2,COL6A1,COL6A2,COL6A3,COL7A1,COL8A1,COL8A2,COL9A1,COL9A2,COL9A3,COL10A1,COL11A1,COL11A2,COL12A1,COL15A1,COL16A1,COL17A1,CSF1,FN1,HSP90AA1,ILK,ITGB3,MAPK1,PXN,RAC1,ROCK1,TLN1,COL14A1,VCL,VTN
11_Member	Reactome Gene Sets	R-HSA-2022090	Assembly of collagen fibrils and other multimeric structures	-26.1205	-23.7724	38/61	667,1277,1278,1280,1281,1282,1284,1285,1286,1287,1288,1289,1290,1291,1292,1293,1294,1295,1296,1297,1298,1299,1300,1301,1302,1303,1306,1308,1508,3655,4016,5118,5339,7373,50509,80781,131873,255631	DST,COL1A1,COL1A2,COL2A1,COL3A1,COL4A1,COL4A2,COL4A3,COL4A4,COL4A5,COL4A6,COL5A1,COL5A2,COL6A1,COL6A2,COL6A3,COL7A1,COL8A1,COL8A2,COL9A1,COL9A2,COL9A3,COL10A1,COL11A1,COL11A2,COL12A1,COL15A1,COL17A1,CTSB,ITGA6,LOXL1,PCOLCE,PLEC,COL14A1,COL5A3,COL18A1,COL6A6,COL24A1
11_Member	Reactome Gene Sets	R-HSA-1442490	Collagen degradation	-25.0191	-22.6963	38/64	1277,1278,1280,1281,1282,1284,1285,1286,1287,1288,1289,1290,1291,1292,1293,1294,1295,1296,1297,1298,1299,1300,1301,1302,1303,1306,1307,1308,1310,1508,1509,4324,7373,50509,80781,84570,131873,136227	COL1A1,COL1A2,COL2A1,COL3A1,COL4A1,COL4A2,COL4A3,COL4A4,COL4A5,COL4A6,COL5A1,COL5A2,COL6A1,COL6A2,COL6A3,COL7A1,COL8A1,COL8A2,COL9A1,COL9A2,COL9A3,COL10A1,COL11A1,COL11A2,COL12A1,COL15A1,COL16A1,COL17A1,COL19A1,CTSB,CTSD,MMP15,COL14A1,COL5A3,COL18A1,COL25A1,COL6A6,COL26A1
11_Member	Reactome Gene Sets	R-HSA-3000178	ECM proteoglycans	-24.6912	-22.3766	41/76	633,1277,1278,1280,1281,1282,1284,1285,1286,1287,1288,1289,1290,1291,1292,1293,1297,1298,1299,1605,1634,2331,2335,3339,3371,3674,3690,3908,3910,3911,3912,3913,3915,4060,4684,5802,6678,7448,50509,131873,375790	BGN,COL1A1,COL1A2,COL2A1,COL3A1,COL4A1,COL4A2,COL4A3,COL4A4,COL4A5,COL4A6,COL5A1,COL5A2,COL6A1,COL6A2,COL6A3,COL9A1,COL9A2,COL9A3,DAG1,DCN,FMOD,FN1,HSPG2,TNC,ITGA2B,ITGB3,LAMA2,LAMA4,LAMA5,LAMB1,LAMB2,LAMC1,LUM,NCAM1,PTPRS,SPARC,VTN,COL5A3,COL6A6,AGRN
11_Member	Reactome Gene Sets	R-HSA-216083	Integrin cell surface interactions	-24.3622	-22.0555	43/85	682,1277,1278,1280,1281,1282,1284,1285,1286,1287,1288,1289,1290,1291,1292,1293,1294,1295,1296,1297,1298,1299,1300,1307,2200,2243,2244,2266,2335,3339,3371,3655,3674,3675,3683,3690,4060,7057,7448,50509,80781,131873,375790	BSG,COL1A1,COL1A2,COL2A1,COL3A1,COL4A1,COL4A2,COL4A3,COL4A4,COL4A5,COL4A6,COL5A1,COL5A2,COL6A1,COL6A2,COL6A3,COL7A1,COL8A1,COL8A2,COL9A1,COL9A2,COL9A3,COL10A1,COL16A1,FBN1,FGA,FGB,FGG,FN1,HSPG2,TNC,ITGA6,ITGA2B,ITGA3,ITGAL,ITGB3,LUM,THBS1,VTN,COL5A3,COL18A1,COL6A6,AGRN
11_Member	Canonical Pathways	M18	PID INTEGRIN1 PATHWAY	-24.3341	-22.0314	38/66	1277,1278,1280,1281,1282,1285,1286,1287,1288,1289,1290,1291,1292,1293,1294,1301,1302,2162,2200,2243,2244,2266,2335,3371,3655,3675,3908,3910,3911,3912,3913,3915,7045,7052,7057,7058,7448,80781	COL1A1,COL1A2,COL2A1,COL3A1,COL4A1,COL4A3,COL4A4,COL4A5,COL4A6,COL5A1,COL5A2,COL6A1,COL6A2,COL6A3,COL7A1,COL11A1,COL11A2,F13A1,FBN1,FGA,FGB,FGG,FN1,TNC,ITGA6,ITGA3,LAMA2,LAMA4,LAMA5,LAMB1,LAMB2,LAMC1,TGFBI,TGM2,THBS1,THBS2,VTN,COL18A1
11_Member	Reactome Gene Sets	R-HSA-1474228	Degradation of the extracellular matrix	-23.2069	-20.9487	54/140	2,101,682,831,1277,1278,1280,1281,1282,1284,1285,1286,1287,1288,1289,1290,1291,1292,1293,1294,1295,1296,1297,1298,1299,1300,1301,1302,1303,1306,1307,1308,1310,1508,1509,1634,2006,2200,2201,2335,3339,3911,3912,3915,4324,5340,7373,10893,50509,80781,84570,131873,136227,170692	A2M,ADAM8,BSG,CAST,COL1A1,COL1A2,COL2A1,COL3A1,COL4A1,COL4A2,COL4A3,COL4A4,COL4A5,COL4A6,COL5A1,COL5A2,COL6A1,COL6A2,COL6A3,COL7A1,COL8A1,COL8A2,COL9A1,COL9A2,COL9A3,COL10A1,COL11A1,COL11A2,COL12A1,COL15A1,COL16A1,COL17A1,COL19A1,CTSB,CTSD,DCN,ELN,FBN1,FBN2,FN1,HSPG2,LAMA5,LAMB1,LAMC1,MMP15,PLG,COL14A1,MMP24,COL5A3,COL18A1,COL25A1,COL6A6,COL26A1,ADAMTS18
11_Member	Reactome Gene Sets	R-HSA-3000171	Non-integrin membrane-ECM interactions	-21.8591	-19.6283	34/59	87,1277,1278,1280,1281,1282,1284,1285,1286,1287,1288,1289,1290,1300,1301,1302,1605,2335,3339,3371,3655,3690,3908,3910,3911,3912,3913,3915,5578,7057,7276,7448,50509,375790	ACTN1,COL1A1,COL1A2,COL2A1,COL3A1,COL4A1,COL4A2,COL4A3,COL4A4,COL4A5,COL4A6,COL5A1,COL5A2,COL10A1,COL11A1,COL11A2,DAG1,FN1,HSPG2,TNC,ITGA6,ITGB3,LAMA2,LAMA4,LAMA5,LAMB1,LAMB2,LAMC1,PRKCA,THBS1,TTR,VTN,COL5A3,AGRN
11_Member	KEGG Pathway	hsa04974	Protein digestion and absorption	-21.1477	-18.9427	44/103	476,481,483,1277,1278,1280,1281,1282,1284,1285,1286,1287,1288,1289,1290,1291,1292,1293,1294,1295,1296,1297,1298,1299,1300,1301,1302,1303,1306,1307,1308,1310,1357,2006,6510,7373,50509,80781,84570,131873,136227,169044,255631,340267	ATP1A1,ATP1B1,ATP1B3,COL1A1,COL1A2,COL2A1,COL3A1,COL4A1,COL4A2,COL4A3,COL4A4,COL4A5,COL4A6,COL5A1,COL5A2,COL6A1,COL6A2,COL6A3,COL7A1,COL8A1,COL8A2,COL9A1,COL9A2,COL9A3,COL10A1,COL11A1,COL11A2,COL12A1,COL15A1,COL16A1,COL17A1,COL19A1,CPA1,ELN,SLC1A5,COL14A1,COL5A3,COL18A1,COL25A1,COL6A6,COL26A1,COL22A1,COL24A1,COL28A1
11_Member	KEGG Pathway	hsa05165	Human papillomavirus infection	-17.2286	-15.1772	77/331	207,523,526,527,890,998,1017,1021,1108,1277,1278,1280,1282,1284,1285,1286,1287,1288,1291,1292,1293,1297,1298,1299,1452,1499,1978,2335,3065,3066,3106,3371,3551,3655,3661,3674,3675,3690,3908,3910,3911,3912,3913,3915,3993,5315,5515,5516,5518,5520,5523,5528,5566,5567,5584,5590,5594,5700,5829,5925,5934,6655,7057,7058,7157,7283,7448,7483,9368,10134,10297,23352,23513,29110,55534,56288,131873	AKT1,ATP6V1A,ATP6V1B2,ATP6V0C,CCNA2,CDC42,CDK2,CDK6,CHD4,COL1A1,COL1A2,COL2A1,COL4A1,COL4A2,COL4A3,COL4A4,COL4A5,COL4A6,COL6A1,COL6A2,COL6A3,COL9A1,COL9A2,COL9A3,CSNK1A1,CTNNB1,EIF4EBP1,FN1,HDAC1,HDAC2,HLA-B,TNC,IKBKB,ITGA6,IRF3,ITGA2B,ITGA3,ITGB3,LAMA2,LAMA4,LAMA5,LAMB1,LAMB2,LAMC1,LLGL2,PKM,PPP2CA,PPP2CB,PPP2R1A,PPP2R2A,PPP2R3A,PPP2R5D,PRKACA,PRKACB,PRKCI,PRKCZ,MAPK1,PSMC1,PXN,RB1,RBL2,SOS2,THB…
11_Member	GO Biological Processes	GO:0030198	extracellular matrix organization	-16.5143	-14.5026	67/271	101,871,1277,1278,1280,1281,1282,1284,1285,1286,1287,1288,1289,1290,1295,1296,1297,1298,1299,1300,1301,1302,1303,1306,1307,1308,1310,1605,2006,2192,2331,3912,3913,3915,3936,4016,4060,4324,4629,4763,5033,5268,5340,6662,7045,7373,10549,10631,10893,11117,22795,30001,50509,51144,57326,60681,64856,79625,80781,131149,131873,151887,169044,170692,255631,285590,340267	ADAM8,SERPINH1,COL1A1,COL1A2,COL2A1,COL3A1,COL4A1,COL4A2,COL4A3,COL4A4,COL4A5,COL4A6,COL5A1,COL5A2,COL8A1,COL8A2,COL9A1,COL9A2,COL9A3,COL10A1,COL11A1,COL11A2,COL12A1,COL15A1,COL16A1,COL17A1,COL19A1,DAG1,ELN,FBLN1,FMOD,LAMB1,LAMB2,LAMC1,LCP1,LOXL1,LUM,MMP15,MYH11,NF1,P4HA1,SERPINB5,PLG,SOX9,TGFBI,COL14A1,PRDX4,POSTN,MMP24,EMILIN1,NID2,ERO1A,COL5A3,HSD17B12,PBXIP1,FKBP10,VWA1,NDNF,COL18A1,OTOL1,COL…
11_Member	GO Biological Processes	GO:0043062	extracellular structure organization	-16.426	-14.4203	67/272	101,871,1277,1278,1280,1281,1282,1284,1285,1286,1287,1288,1289,1290,1295,1296,1297,1298,1299,1300,1301,1302,1303,1306,1307,1308,1310,1605,2006,2192,2331,3912,3913,3915,3936,4016,4060,4324,4629,4763,5033,5268,5340,6662,7045,7373,10549,10631,10893,11117,22795,30001,50509,51144,57326,60681,64856,79625,80781,131149,131873,151887,169044,170692,255631,285590,340267	ADAM8,SERPINH1,COL1A1,COL1A2,COL2A1,COL3A1,COL4A1,COL4A2,COL4A3,COL4A4,COL4A5,COL4A6,COL5A1,COL5A2,COL8A1,COL8A2,COL9A1,COL9A2,COL9A3,COL10A1,COL11A1,COL11A2,COL12A1,COL15A1,COL16A1,COL17A1,COL19A1,DAG1,ELN,FBLN1,FMOD,LAMB1,LAMB2,LAMC1,LCP1,LOXL1,LUM,MMP15,MYH11,NF1,P4HA1,SERPINB5,PLG,SOX9,TGFBI,COL14A1,PRDX4,POSTN,MMP24,EMILIN1,NID2,ERO1A,COL5A3,HSD17B12,PBXIP1,FKBP10,VWA1,NDNF,COL18A1,OTOL1,COL…
11_Member	GO Biological Processes	GO:0045229	external encapsulating structure organization	-16.251	-14.2532	67/274	101,871,1277,1278,1280,1281,1282,1284,1285,1286,1287,1288,1289,1290,1295,1296,1297,1298,1299,1300,1301,1302,1303,1306,1307,1308,1310,1605,2006,2192,2331,3912,3913,3915,3936,4016,4060,4324,4629,4763,5033,5268,5340,6662,7045,7373,10549,10631,10893,11117,22795,30001,50509,51144,57326,60681,64856,79625,80781,131149,131873,151887,169044,170692,255631,285590,340267	ADAM8,SERPINH1,COL1A1,COL1A2,COL2A1,COL3A1,COL4A1,COL4A2,COL4A3,COL4A4,COL4A5,COL4A6,COL5A1,COL5A2,COL8A1,COL8A2,COL9A1,COL9A2,COL9A3,COL10A1,COL11A1,COL11A2,COL12A1,COL15A1,COL16A1,COL17A1,COL19A1,DAG1,ELN,FBLN1,FMOD,LAMB1,LAMB2,LAMC1,LCP1,LOXL1,LUM,MMP15,MYH11,NF1,P4HA1,SERPINB5,PLG,SOX9,TGFBI,COL14A1,PRDX4,POSTN,MMP24,EMILIN1,NID2,ERO1A,COL5A3,HSD17B12,PBXIP1,FKBP10,VWA1,NDNF,COL18A1,OTOL1,COL…
11_Member	KEGG Pathway	hsa04512	ECM-receptor interaction	-14.9024	-12.9676	34/88	1277,1278,1280,1282,1284,1285,1286,1287,1288,1291,1292,1293,1297,1298,1299,1605,2335,3339,3371,3655,3674,3675,3690,3908,3910,3911,3912,3913,3915,7057,7058,7448,131873,375790	COL1A1,COL1A2,COL2A1,COL4A1,COL4A2,COL4A3,COL4A4,COL4A5,COL4A6,COL6A1,COL6A2,COL6A3,COL9A1,COL9A2,COL9A3,DAG1,FN1,HSPG2,TNC,ITGA6,ITGA2B,ITGA3,ITGB3,LAMA2,LAMA4,LAMA5,LAMB1,LAMB2,LAMC1,THBS1,THBS2,VTN,COL6A6,AGRN
11_Member	KEGG Pathway	hsa04151	PI3K-Akt signaling pathway	-14.4521	-12.5433	75/354	207,468,1017,1021,1277,1278,1280,1282,1284,1285,1286,1287,1288,1291,1292,1293,1297,1298,1299,1435,1442,1977,1978,2057,2064,2253,2309,2335,2783,2997,2998,3320,3326,3371,3481,3551,3655,3674,3675,3690,3908,3910,3911,3912,3913,3915,5105,5106,5515,5516,5518,5520,5523,5528,5562,5578,5585,5594,5879,5934,6655,7057,7058,7157,7184,7448,7529,7531,7532,7534,10110,29941,117145,131873,200186	AKT1,ATF4,CDK2,CDK6,COL1A1,COL1A2,COL2A1,COL4A1,COL4A2,COL4A3,COL4A4,COL4A5,COL4A6,COL6A1,COL6A2,COL6A3,COL9A1,COL9A2,COL9A3,CSF1,CSH1,EIF4E,EIF4EBP1,EPOR,ERBB2,FGF8,FOXO3,FN1,GNB2,GYS1,GYS2,HSP90AA1,HSP90AB1,TNC,IGF2,IKBKB,ITGA6,ITGA2B,ITGA3,ITGB3,LAMA2,LAMA4,LAMA5,LAMB1,LAMB2,LAMC1,PCK1,PCK2,PPP2CA,PPP2CB,PPP2R1A,PPP2R2A,PPP2R3A,PPP2R5D,PRKAA1,PRKCA,PKN1,MAPK1,RAC1,RBL2,SOS2,THBS1,THBS2,TP53,HS…
11_Member	Canonical Pathways	M53	PID INTEGRIN3 PATHWAY	-12.9215	-11.1138	22/43	1277,1278,1282,1285,1286,1287,1288,2200,2243,2244,2266,2335,3146,3371,3674,3690,3910,3912,3915,7045,7057,7448	COL1A1,COL1A2,COL4A1,COL4A3,COL4A4,COL4A5,COL4A6,FBN1,FGA,FGB,FGG,FN1,HMGB1,TNC,ITGA2B,ITGB3,LAMA4,LAMB1,LAMC1,TGFBI,THBS1,VTN
11_Member	Canonical Pathways	M5887	NABA BASEMENT MEMBRANES	-12.6531	-10.8638	21/40	1282,1284,1285,1286,1287,1288,1291,1292,1293,1306,3339,3908,3910,3911,3912,3913,3915,22795,80781,131873,375790	COL4A1,COL4A2,COL4A3,COL4A4,COL4A5,COL4A6,COL6A1,COL6A2,COL6A3,COL15A1,HSPG2,LAMA2,LAMA4,LAMA5,LAMB1,LAMB2,LAMC1,NID2,COL18A1,COL6A6,AGRN
11_Member	Reactome Gene Sets	R-HSA-375165	NCAM signaling for neurite out-growth	-12.3552	-10.58	26/63	1280,1281,1282,1284,1285,1286,1287,1289,1290,1291,1292,1293,1297,1298,1299,2534,4684,5594,6709,6711,6712,8911,9048,50509,131873,375790	COL2A1,COL3A1,COL4A1,COL4A2,COL4A3,COL4A4,COL4A5,COL5A1,COL5A2,COL6A1,COL6A2,COL6A3,COL9A1,COL9A2,COL9A3,FYN,NCAM1,MAPK1,SPTAN1,SPTBN1,SPTBN2,CACNA1I,ARTN,COL5A3,COL6A6,AGRN
11_Member	Reactome Gene Sets	R-HSA-3000157	Laminin interactions	-12.2858	-10.5176	18/30	1282,1284,1285,1286,1287,1288,1294,3339,3655,3675,3908,3910,3911,3912,3913,3915,22795,80781	COL4A1,COL4A2,COL4A3,COL4A4,COL4A5,COL4A6,COL7A1,HSPG2,ITGA6,ITGA3,LAMA2,LAMA4,LAMA5,LAMB1,LAMB2,LAMC1,NID2,COL18A1
11_Member	Reactome Gene Sets	R-HSA-419037	NCAM1 interactions	-12.1081	-10.3556	21/42	1280,1281,1282,1284,1285,1286,1287,1289,1290,1291,1292,1293,1297,1298,1299,4684,8911,9048,50509,131873,375790	COL2A1,COL3A1,COL4A1,COL4A2,COL4A3,COL4A4,COL4A5,COL5A1,COL5A2,COL6A1,COL6A2,COL6A3,COL9A1,COL9A2,COL9A3,NCAM1,CACNA1I,ARTN,COL5A3,COL6A6,AGRN
11_Member	WikiPathways	WP4172	PI3K-Akt signaling pathway	-12.0885	-10.3392	69/345	207,468,1017,1021,1277,1278,1280,1282,1284,1285,1286,1287,1288,1291,1292,1293,1297,1298,1299,1435,1442,1977,1978,2057,2253,2309,2335,2783,2997,2998,3320,3326,3371,3481,3551,3655,3674,3675,3690,3908,3910,3911,3912,3913,3915,5105,5106,5515,5516,5518,5520,5523,5528,5562,5578,5585,5594,5879,5934,6655,7057,7058,7157,7184,7448,10110,29941,117145,131873	AKT1,ATF4,CDK2,CDK6,COL1A1,COL1A2,COL2A1,COL4A1,COL4A2,COL4A3,COL4A4,COL4A5,COL4A6,COL6A1,COL6A2,COL6A3,COL9A1,COL9A2,COL9A3,CSF1,CSH1,EIF4E,EIF4EBP1,EPOR,FGF8,FOXO3,FN1,GNB2,GYS1,GYS2,HSP90AA1,HSP90AB1,TNC,IGF2,IKBKB,ITGA6,ITGA2B,ITGA3,ITGB3,LAMA2,LAMA4,LAMA5,LAMB1,LAMB2,LAMC1,PCK1,PCK2,PPP2CA,PPP2CB,PPP2R1A,PPP2R2A,PPP2R3A,PPP2R5D,PRKAA1,PRKCA,PKN1,MAPK1,RAC1,RBL2,SOS2,THBS1,THBS2,TP53,HSP90B1,…
11_Member	WikiPathways	WP3932	Focal adhesion: PI3K-Akt-mTOR-signaling pathway	-11.9692	-10.2349	64/309	31,207,468,1277,1278,1280,1281,1282,1284,1286,1288,1289,1290,1292,1301,1302,1435,1442,1977,1978,1994,2034,2057,2253,2309,2335,2783,2997,2998,3091,3320,3326,3371,3551,3655,3674,3675,3683,3690,3908,3910,3911,3912,3913,3915,5515,5516,5518,5523,5528,5562,5594,7057,7058,7184,7448,8471,8660,10891,50509,51552,53918,64344,200186	ACACA,AKT1,ATF4,COL1A1,COL1A2,COL2A1,COL3A1,COL4A1,COL4A2,COL4A4,COL4A6,COL5A1,COL5A2,COL6A2,COL11A1,COL11A2,CSF1,CSH1,EIF4E,EIF4EBP1,ELAVL1,EPAS1,EPOR,FGF8,FOXO3,FN1,GNB2,GYS1,GYS2,HIF1A,HSP90AA1,HSP90AB1,TNC,IKBKB,ITGA6,ITGA2B,ITGA3,ITGAL,ITGB3,LAMA2,LAMA4,LAMA5,LAMB1,LAMB2,LAMC1,PPP2CA,PPP2CB,PPP2R1A,PPP2R3A,PPP2R5D,PRKAA1,MAPK1,THBS1,THBS2,HSP90B1,VTN,IRS4,IRS2,PPARGC1A,COL5A3,RAB14,PELO,HIF3…
11_Member	Reactome Gene Sets	R-HSA-186797	Signaling by PDGF	-11.4869	-9.793	24/58	1280,1281,1282,1284,1285,1286,1287,1289,1290,1291,1292,1293,1297,1298,1299,1398,5335,5340,5782,6776,7057,7058,50509,131873	COL2A1,COL3A1,COL4A1,COL4A2,COL4A3,COL4A4,COL4A5,COL5A1,COL5A2,COL6A1,COL6A2,COL6A3,COL9A1,COL9A2,COL9A3,CRK,PLCG1,PLG,PTPN12,STAT5A,THBS1,THBS2,COL5A3,COL6A6
11_Member	KEGG Pathway	hsa05146	Amoebiasis	-11.1888	-9.52015	32/102	81,87,383,732,733,1277,1278,1281,1282,1284,1285,1286,1287,1288,2335,2919,3315,3908,3910,3911,3912,3913,3915,5052,5272,5566,5567,5578,5579,5878,7414,9630	ACTN4,ACTN1,ARG1,C8B,C8G,COL1A1,COL1A2,COL3A1,COL4A1,COL4A2,COL4A3,COL4A4,COL4A5,COL4A6,FN1,CXCL1,HSPB1,LAMA2,LAMA4,LAMA5,LAMB1,LAMB2,LAMC1,PRDX1,SERPINB9,PRKACA,PRKACB,PRKCA,PRKCB,RAB5C,VCL,GNA14
11_Member	WikiPathways	WP2911	miRNA targets in ECM and membrane receptors	-7.0928	-5.72609	16/43	1278,1281,1282,1284,1289,1290,1291,1292,1293,2335,3910,3913,3915,7057,7058,50509	COL1A2,COL3A1,COL4A1,COL4A2,COL5A1,COL5A2,COL6A1,COL6A2,COL6A3,FN1,LAMA4,LAMB2,LAMC1,THBS1,THBS2,COL5A3
11_Member	WikiPathways	WP4658	Small cell lung cancer	-6.89246	-5.54526	25/98	207,637,1017,1021,1282,1284,1285,1286,1287,1288,2335,3551,3655,3674,3675,3908,3910,3911,3912,3913,3915,5925,6258,6500,7157	AKT1,BID,CDK2,CDK6,COL4A1,COL4A2,COL4A3,COL4A4,COL4A5,COL4A6,FN1,IKBKB,ITGA6,ITGA2B,ITGA3,LAMA2,LAMA4,LAMA5,LAMB1,LAMB2,LAMC1,RB1,RXRG,SKP1,TP53
11_Member	KEGG Pathway	hsa05222	Small cell lung cancer	-6.22589	-4.94377	23/92	207,1017,1021,1282,1284,1285,1286,1287,1288,2335,3551,3655,3674,3675,3908,3910,3911,3912,3913,3915,5925,6258,7157	AKT1,CDK2,CDK6,COL4A1,COL4A2,COL4A3,COL4A4,COL4A5,COL4A6,FN1,IKBKB,ITGA6,ITGA2B,ITGA3,LAMA2,LAMA4,LAMA5,LAMB1,LAMB2,LAMC1,RB1,RXRG,TP53
12_Summary	Reactome Gene Sets	R-HSA-9006934	Signaling by Receptor Tyrosine Kinases	-35.0359	-32.2899	135/521	60,71,160,207,238,382,387,523,526,527,558,998,1108,1213,1277,1278,1280,1281,1282,1284,1285,1286,1287,1289,1290,1291,1292,1293,1297,1298,1299,1301,1302,1398,1432,1445,1447,1495,1499,1536,1785,1793,2002,2060,2064,2253,2335,2534,3065,3066,3091,3178,3185,3187,3315,3320,3400,3481,3675,3690,3708,3727,3728,3908,3910,3911,3912,3913,3915,4066,4067,4205,4665,4670,4688,5140,5335,5340,5430,5432,5515,5516,551…	ACTB,ACTG1,AP2A1,AKT1,ALK,ARF6,RHOA,ATP6V1A,ATP6V1B2,ATP6V0C,AXL,CDC42,CHD4,CLTC,COL1A1,COL1A2,COL2A1,COL3A1,COL4A1,COL4A2,COL4A3,COL4A4,COL4A5,COL5A1,COL5A2,COL6A1,COL6A2,COL6A3,COL9A1,COL9A2,COL9A3,COL11A1,COL11A2,CRK,MAPK14,CSK,CSN2,CTNNA1,CTNNB1,CYBB,DNM2,DOCK1,ELK1,EPS15,ERBB2,FGF8,FN1,FYN,HDAC1,HDAC2,HIF1A,HNRNPA1,HNRNPF,HNRNPH1,HSPB1,HSP90AA1,ID4,IGF2,ITGA3,ITGB3,ITPR1,JUND,JUP,LAMA2,LAMA4…
12_Member	Reactome Gene Sets	R-HSA-9006934	Signaling by Receptor Tyrosine Kinases	-35.0359	-32.2899	135/521	60,71,160,207,238,382,387,523,526,527,558,998,1108,1213,1277,1278,1280,1281,1282,1284,1285,1286,1287,1289,1290,1291,1292,1293,1297,1298,1299,1301,1302,1398,1432,1445,1447,1495,1499,1536,1785,1793,2002,2060,2064,2253,2335,2534,3065,3066,3091,3178,3185,3187,3315,3320,3400,3481,3675,3690,3708,3727,3728,3908,3910,3911,3912,3913,3915,4066,4067,4205,4665,4670,4688,5140,5335,5340,5430,5432,5515,5516,551…	ACTB,ACTG1,AP2A1,AKT1,ALK,ARF6,RHOA,ATP6V1A,ATP6V1B2,ATP6V0C,AXL,CDC42,CHD4,CLTC,COL1A1,COL1A2,COL2A1,COL3A1,COL4A1,COL4A2,COL4A3,COL4A4,COL4A5,COL5A1,COL5A2,COL6A1,COL6A2,COL6A3,COL9A1,COL9A2,COL9A3,COL11A1,COL11A2,CRK,MAPK14,CSK,CSN2,CTNNA1,CTNNB1,CYBB,DNM2,DOCK1,ELK1,EPS15,ERBB2,FGF8,FN1,FYN,HDAC1,HDAC2,HIF1A,HNRNPA1,HNRNPF,HNRNPH1,HSPB1,HSP90AA1,ID4,IGF2,ITGA3,ITGB3,ITPR1,JUND,JUP,LAMA2,LAMA4…
13_Summary	KEGG Pathway	hsa05020	Prion disease	-34.402	-31.6874	93/273	292,468,498,506,522,539,712,713,714,730,732,733,1327,1340,1346,1347,1351,1432,1460,1536,1537,1965,2534,3303,3306,3309,3312,3708,3799,3915,4512,4513,4684,4688,4696,4698,4702,4705,4706,4712,4717,4719,4720,4722,4724,4729,4731,5530,5566,5567,5594,5683,5685,5686,5687,5688,5692,5693,5695,5700,5701,5704,5705,5708,5709,5879,5880,6389,6390,6391,6647,7277,7280,7381,7384,7385,7417,7846,9377,10105,10376,1038…	SLC25A5,ATF4,ATP5F1A,ATP5F1B,ATP5PF,ATP5PO,C1QA,C1QB,C1QC,C7,C8B,C8G,COX4I1,COX6B1,COX7A1,COX7A2,COX8A,MAPK14,CSNK2B,CYBB,CYC1,EIF2S1,FYN,HSPA1A,HSPA2,HSPA5,HSPA8,ITPR1,KIF5B,LAMC1,COX1,COX2,NCAM1,NCF2,NDUFA3,NDUFA5,NDUFA8,NDUFA10,NDUFAB1,NDUFB6,NDUFC1,NDUFS1,NDUFS2,NDUFS3,NDUFS4,NDUFV2,NDUFV3,PPP3CA,PRKACA,PRKACB,MAPK1,PSMA2,PSMA4,PSMA5,PSMA6,PSMA7,PSMB4,PSMB5,PSMB7,PSMC1,PSMC2,PSMC4,PSMC5,PSMD2…
13_Member	KEGG Pathway	hsa05020	Prion disease	-34.402	-31.6874	93/273	292,468,498,506,522,539,712,713,714,730,732,733,1327,1340,1346,1347,1351,1432,1460,1536,1537,1965,2534,3303,3306,3309,3312,3708,3799,3915,4512,4513,4684,4688,4696,4698,4702,4705,4706,4712,4717,4719,4720,4722,4724,4729,4731,5530,5566,5567,5594,5683,5685,5686,5687,5688,5692,5693,5695,5700,5701,5704,5705,5708,5709,5879,5880,6389,6390,6391,6647,7277,7280,7381,7384,7385,7417,7846,9377,10105,10376,1038…	SLC25A5,ATF4,ATP5F1A,ATP5F1B,ATP5PF,ATP5PO,C1QA,C1QB,C1QC,C7,C8B,C8G,COX4I1,COX6B1,COX7A1,COX7A2,COX8A,MAPK14,CSNK2B,CYBB,CYC1,EIF2S1,FYN,HSPA1A,HSPA2,HSPA5,HSPA8,ITPR1,KIF5B,LAMC1,COX1,COX2,NCAM1,NCF2,NDUFA3,NDUFA5,NDUFA8,NDUFA10,NDUFAB1,NDUFB6,NDUFC1,NDUFS1,NDUFS2,NDUFS3,NDUFS4,NDUFV2,NDUFV3,PPP3CA,PRKACA,PRKACB,MAPK1,PSMA2,PSMA4,PSMA5,PSMA6,PSMA7,PSMB4,PSMB5,PSMB7,PSMC1,PSMC2,PSMC4,PSMC5,PSMD2…
13_Member	KEGG Pathway	hsa05012	Parkinson disease	-29.9509	-27.454	86/266	292,468,498,506,522,539,815,817,1327,1340,1346,1347,1351,1537,1965,3309,3708,3799,4128,4129,4512,4513,4696,4698,4702,4705,4706,4712,4717,4719,4720,4722,4724,4729,4731,5335,5566,5567,5683,5685,5686,5687,5688,5692,5693,5695,5700,5701,5704,5705,5708,5709,6233,6389,6390,6391,6647,7157,7277,7280,7295,7317,7318,7332,7345,7381,7384,7385,7417,7846,9377,10105,10131,10376,10381,10382,10383,10476,11047,1131…	SLC25A5,ATF4,ATP5F1A,ATP5F1B,ATP5PF,ATP5PO,CAMK2A,CAMK2D,COX4I1,COX6B1,COX7A1,COX7A2,COX8A,CYC1,EIF2S1,HSPA5,ITPR1,KIF5B,MAOA,MAOB,COX1,COX2,NDUFA3,NDUFA5,NDUFA8,NDUFA10,NDUFAB1,NDUFB6,NDUFC1,NDUFS1,NDUFS2,NDUFS3,NDUFS4,NDUFV2,NDUFV3,PLCG1,PRKACA,PRKACB,PSMA2,PSMA4,PSMA5,PSMA6,PSMA7,PSMB4,PSMB5,PSMB7,PSMC1,PSMC2,PSMC4,PSMC5,PSMD2,PSMD3,RPS27A,SDHA,SDHB,SDHC,SOD1,TP53,TUBA4A,TUBB2A,TXN,UBA1,UBA7,U…
13_Member	KEGG Pathway	hsa05014	Amyotrophic lateral sclerosis	-28.9036	-26.4476	101/364	60,71,468,498,506,522,539,637,847,1327,1340,1346,1347,1351,1432,1537,1965,2521,2877,2891,3178,3181,3309,3799,4512,4513,4696,4698,4702,4705,4706,4712,4717,4719,4720,4722,4724,4729,4731,4741,4747,4928,5216,5530,5606,5683,5685,5686,5687,5688,5692,5693,5695,5700,5701,5704,5705,5708,5709,5879,5903,6389,6390,6391,6506,6647,7157,7277,7280,7381,7384,7385,7415,7846,8021,8878,9377,9631,9972,10121,10189,103…	ACTB,ACTG1,ATF4,ATP5F1A,ATP5F1B,ATP5PF,ATP5PO,BID,CAT,COX4I1,COX6B1,COX7A1,COX7A2,COX8A,MAPK14,CYC1,EIF2S1,FUS,GPX2,GRIA2,HNRNPA1,HNRNPA2B1,HSPA5,KIF5B,COX1,COX2,NDUFA3,NDUFA5,NDUFA8,NDUFA10,NDUFAB1,NDUFB6,NDUFC1,NDUFS1,NDUFS2,NDUFS3,NDUFS4,NDUFV2,NDUFV3,NEFM,NEFL,NUP98,PFN1,PPP3CA,MAP2K3,PSMA2,PSMA4,PSMA5,PSMA6,PSMA7,PSMB4,PSMB5,PSMB7,PSMC1,PSMC2,PSMC4,PSMC5,PSMD2,PSMD3,RAC1,RANBP2,SDHA,SDHB,SDH…
13_Member	KEGG Pathway	hsa05016	Huntington disease	-24.4464	-22.1358	85/306	160,292,498,506,522,539,1213,1327,1340,1346,1347,1351,1537,2877,2891,3065,3066,3092,3708,3799,4512,4513,4696,4698,4702,4705,4706,4712,4717,4719,4720,4722,4724,4729,4731,5430,5432,5683,5685,5686,5687,5688,5692,5693,5695,5700,5701,5704,5705,5708,5709,6389,6390,6391,6506,6507,6647,6648,7052,7157,7277,7280,7381,7384,7385,7417,7846,9377,10105,10121,10376,10381,10382,10383,10476,10891,11047,23186,25942…	AP2A1,SLC25A5,ATP5F1A,ATP5F1B,ATP5PF,ATP5PO,CLTC,COX4I1,COX6B1,COX7A1,COX7A2,COX8A,CYC1,GPX2,GRIA2,HDAC1,HDAC2,HIP1,ITPR1,KIF5B,COX1,COX2,NDUFA3,NDUFA5,NDUFA8,NDUFA10,NDUFAB1,NDUFB6,NDUFC1,NDUFS1,NDUFS2,NDUFS3,NDUFS4,NDUFV2,NDUFV3,POLR2A,POLR2C,PSMA2,PSMA4,PSMA5,PSMA6,PSMA7,PSMB4,PSMB5,PSMB7,PSMC1,PSMC2,PSMC4,PSMC5,PSMD2,PSMD3,SDHA,SDHB,SDHC,SLC1A2,SLC1A3,SOD1,SOD2,TGM2,TP53,TUBA4A,TUBB2A,UQCRB,U…
13_Member	KEGG Pathway	hsa05022	Pathways of neurodegeneration - multiple diseases	-23.5518	-21.2829	109/476	292,468,498,506,522,539,637,815,817,847,1327,1340,1346,1347,1351,1432,1435,1452,1460,1499,1536,1537,1965,2521,2877,2891,3092,3309,3708,3799,4512,4513,4696,4698,4702,4705,4706,4712,4717,4719,4720,4722,4724,4729,4731,4741,4747,5335,5530,5578,5579,5594,5606,5683,5685,5686,5687,5688,5692,5693,5695,5700,5701,5704,5705,5708,5709,5879,6233,6389,6390,6391,6647,6712,7277,7280,7317,7318,7332,7345,7381,7384…	SLC25A5,ATF4,ATP5F1A,ATP5F1B,ATP5PF,ATP5PO,BID,CAMK2A,CAMK2D,CAT,COX4I1,COX6B1,COX7A1,COX7A2,COX8A,MAPK14,CSF1,CSNK1A1,CSNK2B,CTNNB1,CYBB,CYC1,EIF2S1,FUS,GPX2,GRIA2,HIP1,HSPA5,ITPR1,KIF5B,COX1,COX2,NDUFA3,NDUFA5,NDUFA8,NDUFA10,NDUFAB1,NDUFB6,NDUFC1,NDUFS1,NDUFS2,NDUFS3,NDUFS4,NDUFV2,NDUFV3,NEFM,NEFL,PLCG1,PPP3CA,PRKCA,PRKCB,MAPK1,MAP2K3,PSMA2,PSMA4,PSMA5,PSMA6,PSMA7,PSMB4,PSMB5,PSMB7,PSMC1,PSMC2,…
13_Member	KEGG Pathway	hsa05010	Alzheimer disease	-16.9871	-14.9486	84/384	207,292,468,498,506,522,539,637,1327,1340,1346,1347,1351,1435,1452,1460,1499,1536,1537,1965,2597,3551,3708,3799,4512,4513,4696,4698,4702,4705,4706,4712,4717,4719,4720,4722,4724,4729,4731,5530,5594,5683,5685,5686,5687,5688,5692,5693,5695,5700,5701,5704,5705,5708,5709,6389,6390,6391,7277,7280,7381,7384,7385,7417,7483,7846,8471,8660,9377,10105,10297,10376,10381,10382,10383,10476,11047,23516,54539,57…	AKT1,SLC25A5,ATF4,ATP5F1A,ATP5F1B,ATP5PF,ATP5PO,BID,COX4I1,COX6B1,COX7A1,COX7A2,COX8A,CSF1,CSNK1A1,CSNK2B,CTNNB1,CYBB,CYC1,EIF2S1,GAPDH,IKBKB,ITPR1,KIF5B,COX1,COX2,NDUFA3,NDUFA5,NDUFA8,NDUFA10,NDUFAB1,NDUFB6,NDUFC1,NDUFS1,NDUFS2,NDUFS3,NDUFS4,NDUFV2,NDUFV3,PPP3CA,MAPK1,PSMA2,PSMA4,PSMA5,PSMA6,PSMA7,PSMB4,PSMB5,PSMB7,PSMC1,PSMC2,PSMC4,PSMC5,PSMD2,PSMD3,SDHA,SDHB,SDHC,TUBA4A,TUBB2A,UQCRB,UQCRC1,UQC…
13_Member	WikiPathways	WP5124	Alzheimer's disease	-7.523	-6.12188	49/267	207,292,468,637,1435,1452,1460,1499,1536,1965,2597,3551,3708,3799,5530,5594,5683,5685,5686,5687,5688,5692,5693,5695,5700,5701,5704,5705,5708,5709,6424,7277,7280,7417,7846,8471,8660,10105,10297,10376,10381,10382,10383,11047,57142,84617,84790,347688,347733	AKT1,SLC25A5,ATF4,BID,CSF1,CSNK1A1,CSNK2B,CTNNB1,CYBB,EIF2S1,GAPDH,IKBKB,ITPR1,KIF5B,PPP3CA,MAPK1,PSMA2,PSMA4,PSMA5,PSMA6,PSMA7,PSMB4,PSMB5,PSMB7,PSMC1,PSMC2,PSMC4,PSMC5,PSMD2,PSMD3,SFRP4,TUBA4A,TUBB2A,VDAC2,TUBA1A,IRS4,IRS2,PPIF,APC2,TUBA1B,TUBB3,TUBB4A,TUBB4B,ADRM1,RTN4,TUBB6,TUBA1C,TUBB8,TUBB2B
13_Member	WikiPathways	WP2059	Alzheimer's disease and miRNA effects	-4.84165	-3.68809	50/337	207,292,468,637,1435,1452,1460,1499,1536,1965,2597,3551,3708,3799,5530,5594,5683,5685,5686,5687,5688,5692,5693,5695,5700,5701,5704,5705,5708,5709,6424,7277,7280,7417,7846,8471,8660,10105,10297,10376,10381,10382,10383,11047,54480,57142,84617,84790,347688,347733	AKT1,SLC25A5,ATF4,BID,CSF1,CSNK1A1,CSNK2B,CTNNB1,CYBB,EIF2S1,GAPDH,IKBKB,ITPR1,KIF5B,PPP3CA,MAPK1,PSMA2,PSMA4,PSMA5,PSMA6,PSMA7,PSMB4,PSMB5,PSMB7,PSMC1,PSMC2,PSMC4,PSMC5,PSMD2,PSMD3,SFRP4,TUBA4A,TUBB2A,VDAC2,TUBA1A,IRS4,IRS2,PPIF,APC2,TUBA1B,TUBB3,TUBB4A,TUBB4B,ADRM1,CHPF2,RTN4,TUBB6,TUBA1C,TUBB8,TUBB2B
14_Summary	WikiPathways	WP3925	Amino acid metabolism	-32.8333	-30.1928	52/91	30,47,50,126,127,128,216,383,445,501,549,635,875,1373,1621,1738,1962,2058,2184,2271,2746,2805,2806,2936,2937,3033,3158,3376,3417,3939,4128,4190,4191,4594,4942,4967,5009,5091,5105,5160,5315,5917,6389,6723,7407,7453,8050,8802,10841,11112,26275,84706,16,18,36,38,95,468,642,670,1503,1615,1757,1892,2108,2109,2193,2572,2617,2618,2639,2673,2687,2731,3081,3735,4141,4204,4329,4482,4522,4552,4677,5095,5198…	ACAA1,ACLY,ACO2,ADH1C,ADH4,ADH5,ALDH1A1,ARG1,ASS1,ALDH7A1,AUH,BHMT,CBS,CPS1,DBH,DLD,EHHADH,EPRS1,FAH,FH,GLUD1,GOT1,GOT2,GSR,GSS,HADH,HMGCS2,IARS1,IDH1,LDHA,MAOA,MDH1,MDH2,MMUT,OAT,OGDH,OTC,PC,PCK1,PDHA1,PKM,RARS1,SDHA,SRM,VARS1,WARS1,PDHX,SUCLG1,FTCD,HIBADH,HIBCH,GPT2,AARS1,ABAT,ACADSB,ACAT1,ACY1,ATF4,BLMH,BPHL,CTPS1,DARS1,SARDH,ECHS1,ETFA,ETFB,FARSA,GAD2,GARS1,GART,GCDH,GFPT1,GGT5,GLDC,HGD,KARS1…
14_Member	WikiPathways	WP3925	Amino acid metabolism	-32.8333	-30.1928	52/91	30,47,50,126,127,128,216,383,445,501,549,635,875,1373,1621,1738,1962,2058,2184,2271,2746,2805,2806,2936,2937,3033,3158,3376,3417,3939,4128,4190,4191,4594,4942,4967,5009,5091,5105,5160,5315,5917,6389,6723,7407,7453,8050,8802,10841,11112,26275,84706	ACAA1,ACLY,ACO2,ADH1C,ADH4,ADH5,ALDH1A1,ARG1,ASS1,ALDH7A1,AUH,BHMT,CBS,CPS1,DBH,DLD,EHHADH,EPRS1,FAH,FH,GLUD1,GOT1,GOT2,GSR,GSS,HADH,HMGCS2,IARS1,IDH1,LDHA,MAOA,MDH1,MDH2,MMUT,OAT,OGDH,OTC,PC,PCK1,PDHA1,PKM,RARS1,SDHA,SRM,VARS1,WARS1,PDHX,SUCLG1,FTCD,HIBADH,HIBCH,GPT2
14_Member	GO Biological Processes	GO:0006520	cellular amino acid metabolic process	-31.3691	-28.8134	90/278	16,18,36,38,95,216,383,445,468,549,635,642,670,875,1373,1503,1615,1738,1757,1892,2058,2108,2109,2184,2193,2572,2617,2618,2639,2673,2687,2731,2746,2805,2806,2937,3081,3376,3735,4141,4204,4329,4482,4522,4552,4594,4677,4942,5009,5095,5198,5859,5860,5917,6301,6470,6472,6507,6897,7263,7407,7453,7915,8565,8659,10157,10249,10841,10994,11112,22929,23438,23576,26227,26275,27232,29968,51074,51733,54363,552…	AARS1,ABAT,ACADSB,ACAT1,ACY1,ALDH1A1,ARG1,ASS1,ATF4,AUH,BHMT,BLMH,BPHL,CBS,CPS1,CTPS1,DARS1,DLD,SARDH,ECHS1,EPRS1,ETFA,ETFB,FAH,FARSA,GAD2,GARS1,GART,GCDH,GFPT1,GGT5,GLDC,GLUD1,GOT1,GOT2,GSS,HGD,IARS1,KARS1,MARS1,MECP2,ALDH6A1,MSRA,MTHFD1,MTRR,MMUT,NARS1,OAT,OTC,PCCA,PFAS,QARS1,QDPR,RARS1,SARS1,SHMT1,SHMT2,SLC1A3,TARS1,TST,VARS1,WARS1,ALDH5A1,YARS1,ALDH4A1,AASS,GLYAT,FTCD,ILVBL,HIBADH,SEPHS1,HARS…
14_Member	GO Biological Processes	GO:0044282	small molecule catabolic process	-28.8566	-26.4062	99/352	18,30,36,37,38,39,51,100,127,128,217,383,549,642,875,978,1576,1666,1738,1757,1892,1962,2023,2098,2108,2109,2110,2184,2523,2572,2584,2639,2720,2731,2746,2805,2806,2820,3030,3032,3033,3081,3098,3295,3612,4329,4552,4860,4942,5009,5095,5105,5106,5211,5213,5214,5226,5825,5860,6342,6470,6472,6652,6718,6817,6822,7167,7263,7498,7915,8644,8659,9370,10157,10327,10380,10449,10840,10841,10994,11001,11112,113…	ABAT,ACAA1,ACADSB,ACADVL,ACAT1,ACAT2,ACOX1,ADA,ADH4,ADH5,ALDH2,ARG1,AUH,BLMH,CBS,CDA,CYP3A4,DECR1,DLD,SARDH,ECHS1,EHHADH,ENO1,ESD,ETFA,ETFB,ETFDH,FAH,FUT1,GAD2,GALK1,GCDH,GLB1,GLDC,GLUD1,GOT1,GOT2,GPD2,HADHA,HADHB,HADH,HGD,HK1,HSD17B4,IMPA1,ALDH6A1,MTRR,PNP,OAT,OTC,PCCA,PCK1,PCK2,PFKL,PFKM,PFKP,PGD,ABCD3,QDPR,SCP2,SHMT1,SHMT2,SORD,AKR1D1,SULT1A1,SULT2A1,TPI1,TST,XDH,ALDH5A1,AKR1C3,ALDH4A1,ADIPOQ,…
14_Member	GO Biological Processes	GO:0016054	organic acid catabolic process	-21.3461	-19.1379	67/224	18,30,36,37,38,39,51,383,549,642,875,1666,1738,1757,1892,1962,2108,2109,2110,2184,2572,2639,2731,2746,2805,2806,3030,3032,3033,3081,3295,4329,4552,4942,5009,5095,5105,5106,5226,5825,5860,6342,6470,6472,6718,6822,7263,7915,8659,9370,10157,10327,10449,10840,10841,10994,11001,11112,23475,23576,26275,54363,55862,58510,60496,64902,84706	ABAT,ACAA1,ACADSB,ACADVL,ACAT1,ACAT2,ACOX1,ARG1,AUH,BLMH,CBS,DECR1,DLD,SARDH,ECHS1,EHHADH,ETFA,ETFB,ETFDH,FAH,GAD2,GCDH,GLDC,GLUD1,GOT1,GOT2,HADHA,HADHB,HADH,HGD,HSD17B4,ALDH6A1,MTRR,OAT,OTC,PCCA,PCK1,PCK2,PGD,ABCD3,QDPR,SCP2,SHMT1,SHMT2,AKR1D1,SULT2A1,TST,ALDH5A1,ALDH4A1,ADIPOQ,AASS,AKR1A1,ACAA2,ALDH1L1,FTCD,ILVBL,SLC27A2,HIBADH,QPRT,DDAH1,HIBCH,HAO1,ECHDC1,PRODH2,AASDHPPT,AGXT2,GPT2
14_Member	GO Biological Processes	GO:0046395	carboxylic acid catabolic process	-21.1162	-18.9143	66/220	18,30,36,37,38,39,51,383,549,642,875,1666,1738,1757,1892,1962,2108,2109,2110,2184,2572,2639,2731,2746,2805,2806,3030,3032,3033,3081,3295,4329,4552,4942,5009,5095,5105,5106,5226,5825,5860,6342,6470,6472,6718,6822,7915,8659,9370,10157,10327,10449,10840,10841,10994,11001,11112,23475,23576,26275,54363,55862,58510,60496,64902,84706	ABAT,ACAA1,ACADSB,ACADVL,ACAT1,ACAT2,ACOX1,ARG1,AUH,BLMH,CBS,DECR1,DLD,SARDH,ECHS1,EHHADH,ETFA,ETFB,ETFDH,FAH,GAD2,GCDH,GLDC,GLUD1,GOT1,GOT2,HADHA,HADHB,HADH,HGD,HSD17B4,ALDH6A1,MTRR,OAT,OTC,PCCA,PCK1,PCK2,PGD,ABCD3,QDPR,SCP2,SHMT1,SHMT2,AKR1D1,SULT2A1,ALDH5A1,ALDH4A1,ADIPOQ,AASS,AKR1A1,ACAA2,ALDH1L1,FTCD,ILVBL,SLC27A2,HIBADH,QPRT,DDAH1,HIBCH,HAO1,ECHDC1,PRODH2,AASDHPPT,AGXT2,GPT2
14_Member	GO Biological Processes	GO:1901605	alpha-amino acid metabolic process	-17.0576	-15.0106	56/195	36,38,383,445,468,549,635,642,875,1373,1503,1757,2184,2572,2618,2639,2673,2731,2746,2805,2806,3081,4204,4329,4482,4522,4552,4594,4942,5009,5198,5860,6470,6472,7263,7915,8659,10157,10249,10841,10994,11112,22929,23576,26227,26275,27232,29968,51074,54363,55256,58510,60496,64902,79814,84706	ACADSB,ACAT1,ARG1,ASS1,ATF4,AUH,BHMT,BLMH,CBS,CPS1,CTPS1,SARDH,FAH,GAD2,GART,GCDH,GFPT1,GLDC,GLUD1,GOT1,GOT2,HGD,MECP2,ALDH6A1,MSRA,MTHFD1,MTRR,MMUT,OAT,OTC,PFAS,QDPR,SHMT1,SHMT2,TST,ALDH5A1,ALDH4A1,AASS,GLYAT,FTCD,ILVBL,HIBADH,SEPHS1,DDAH1,PHGDH,HIBCH,GNMT,PSAT1,APIP,HAO1,ADI1,PRODH2,AASDHPPT,AGXT2,AGMAT,GPT2
14_Member	GO Biological Processes	GO:0043648	dicarboxylic acid metabolic process	-15.4239	-13.465	35/90	47,445,471,2271,2572,2746,2805,2806,3417,3418,3420,4190,4191,4199,4200,4522,4552,4942,4967,5105,5106,6389,6390,6470,6472,7915,8659,9380,10840,10841,23475,58510,60496,84706,92259	ACLY,ASS1,ATIC,FH,GAD2,GLUD1,GOT1,GOT2,IDH1,IDH2,IDH3B,MDH1,MDH2,ME1,ME2,MTHFD1,MTRR,OAT,OGDH,PCK1,PCK2,SDHA,SDHB,SHMT1,SHMT2,ALDH5A1,ALDH4A1,GRHPR,ALDH1L1,FTCD,QPRT,PRODH2,AASDHPPT,GPT2,MRPS36
14_Member	GO Biological Processes	GO:0009063	cellular amino acid catabolic process	-13.1267	-11.2998	36/110	18,36,38,383,549,642,875,1738,1757,1892,2108,2109,2184,2572,2731,2746,2805,2806,3081,4329,4552,4942,5009,5860,6470,6472,7915,8659,10157,10841,11112,23576,26275,58510,64902,84706	ABAT,ACADSB,ACAT1,ARG1,AUH,BLMH,CBS,DLD,SARDH,ECHS1,ETFA,ETFB,FAH,GAD2,GLDC,GLUD1,GOT1,GOT2,HGD,ALDH6A1,MTRR,OAT,OTC,QDPR,SHMT1,SHMT2,ALDH5A1,ALDH4A1,AASS,FTCD,HIBADH,DDAH1,HIBCH,PRODH2,AGXT2,GPT2
14_Member	GO Biological Processes	GO:1901606	alpha-amino acid catabolic process	-10.2628	-8.65505	29/92	36,38,383,549,642,875,1757,2184,2572,2731,2746,2805,2806,3081,4329,4552,4942,5009,5860,6470,6472,8659,10157,11112,23576,26275,58510,64902,84706	ACADSB,ACAT1,ARG1,AUH,BLMH,CBS,SARDH,FAH,GAD2,GLDC,GLUD1,GOT1,GOT2,HGD,ALDH6A1,MTRR,OAT,OTC,QDPR,SHMT1,SHMT2,ALDH4A1,AASS,HIBADH,DDAH1,HIBCH,PRODH2,AGXT2,GPT2
15_Summary	Reactome Gene Sets	R-HSA-109582	Hemostasis	-31.0682	-28.5195	143/621	2,12,25,60,81,87,88,150,197,207,226,302,335,350,387,388,409,481,483,682,708,813,829,972,998,1017,1072,1277,1278,1398,1432,1445,1609,1793,1893,2147,2153,2158,2162,2243,2244,2266,2316,2335,2534,2734,2783,3043,3045,3047,3048,3065,3066,3273,3309,3481,3512,3635,3655,3674,3675,3683,3690,3700,3708,3799,3827,3835,3959,4067,4072,5004,5196,5216,5265,5335,5340,5473,5478,5515,5516,5518,5528,5566,5567,5573,55…	A2M,SERPINA3,ABL1,ACTB,ACTN4,ACTN1,ACTN2,ADRA2A,AHSG,AKT1,ALDOA,ANXA2,APOA1,APOH,RHOA,RHOB,ARRB2,ATP1B1,ATP1B3,BSG,C1QBP,CALU,CAPZA1,CD74,CDC42,CDK2,CFL1,COL1A1,COL1A2,CRK,MAPK14,CSK,DGKQ,DOCK1,ECM1,F2,F5,F9,F13A1,FGA,FGB,FGG,FLNA,FN1,FYN,GLG1,GNB2,HBB,HBD,HBG1,HBG2,HDAC1,HDAC2,HRG,HSPA5,IGF2,JCHAIN,INPP5D,ITGA6,ITGA2B,ITGA3,ITGAL,ITGB3,ITIH4,ITPR1,KIF5B,KNG1,KIF22,LGALS3BP,LYN,EPCAM,ORM1,PF4,PFN…
15_Member	Reactome Gene Sets	R-HSA-109582	Hemostasis	-31.0682	-28.5195	143/621	2,12,25,60,81,87,88,150,197,207,226,302,335,350,387,388,409,481,483,682,708,813,829,972,998,1017,1072,1277,1278,1398,1432,1445,1609,1793,1893,2147,2153,2158,2162,2243,2244,2266,2316,2335,2534,2734,2783,3043,3045,3047,3048,3065,3066,3273,3309,3481,3512,3635,3655,3674,3675,3683,3690,3700,3708,3799,3827,3835,3959,4067,4072,5004,5196,5216,5265,5335,5340,5473,5478,5515,5516,5518,5528,5566,5567,5573,55…	A2M,SERPINA3,ABL1,ACTB,ACTN4,ACTN1,ACTN2,ADRA2A,AHSG,AKT1,ALDOA,ANXA2,APOA1,APOH,RHOA,RHOB,ARRB2,ATP1B1,ATP1B3,BSG,C1QBP,CALU,CAPZA1,CD74,CDC42,CDK2,CFL1,COL1A1,COL1A2,CRK,MAPK14,CSK,DGKQ,DOCK1,ECM1,F2,F5,F9,F13A1,FGA,FGB,FGG,FLNA,FN1,FYN,GLG1,GNB2,HBB,HBD,HBG1,HBG2,HDAC1,HDAC2,HRG,HSPA5,IGF2,JCHAIN,INPP5D,ITGA6,ITGA2B,ITGA3,ITGAL,ITGB3,ITIH4,ITPR1,KIF5B,KNG1,KIF22,LGALS3BP,LYN,EPCAM,ORM1,PF4,PFN…
15_Member	Reactome Gene Sets	R-HSA-76002	Platelet activation, signaling and aggregation	-26.6252	-24.2594	81/263	2,12,81,87,88,150,197,207,226,335,350,387,388,409,813,998,1072,1277,1278,1398,1432,1445,1609,1893,2147,2153,2162,2243,2244,2266,2316,2335,2534,2783,3273,3309,3481,3674,3690,3700,3708,3827,3959,4067,5004,5196,5216,5265,5340,5473,5478,5578,5579,5590,5594,5879,5880,5906,5908,6464,6647,6678,6813,7018,7057,7066,7094,7114,7273,7277,7414,7534,7873,8407,9630,10487,23052,51097,51706,54495,83706	A2M,SERPINA3,ACTN4,ACTN1,ACTN2,ADRA2A,AHSG,AKT1,ALDOA,APOA1,APOH,RHOA,RHOB,ARRB2,CALU,CDC42,CFL1,COL1A1,COL1A2,CRK,MAPK14,CSK,DGKQ,ECM1,F2,F5,F13A1,FGA,FGB,FGG,FLNA,FN1,FYN,GNB2,HRG,HSPA5,IGF2,ITGA2B,ITGB3,ITIH4,ITPR1,KNG1,LGALS3BP,LYN,ORM1,PF4,PFN1,SERPINA1,PLG,PPBP,PPIA,PRKCA,PRKCB,PRKCZ,MAPK1,RAC1,RAC2,RAP1A,RAP1B,SHC1,SOD1,SPARC,STXBP2,TF,THBS1,THPO,TLN1,TMSB4X,TTN,TUBA4A,VCL,YWHAZ,MANF,TAGLN…
15_Member	Reactome Gene Sets	R-HSA-76005	Response to elevated platelet cytosolic Ca2+	-24.2997	-22.0008	54/134	2,12,81,87,88,197,226,335,350,813,1072,1893,2153,2162,2243,2244,2266,2316,2335,3273,3309,3481,3674,3690,3700,3827,3959,5004,5196,5216,5265,5340,5473,5478,5578,5579,6647,6678,6813,7018,7057,7094,7114,7273,7277,7414,7873,8407,10487,23052,51097,51706,54495,83706	A2M,SERPINA3,ACTN4,ACTN1,ACTN2,AHSG,ALDOA,APOA1,APOH,CALU,CFL1,ECM1,F5,F13A1,FGA,FGB,FGG,FLNA,FN1,HRG,HSPA5,IGF2,ITGA2B,ITGB3,ITIH4,KNG1,LGALS3BP,ORM1,PF4,PFN1,SERPINA1,PLG,PPBP,PPIA,PRKCA,PRKCB,SOD1,SPARC,STXBP2,TF,THBS1,TLN1,TMSB4X,TTN,TUBA4A,VCL,MANF,TAGLN2,CAP1,ENDOD1,SCCPDH,CYB5R1,TMX3,FERMT3
15_Member	Reactome Gene Sets	R-HSA-114608	Platelet degranulation	-23.4324	-21.1671	52/129	2,12,81,87,88,197,226,335,350,813,1072,1893,2153,2162,2243,2244,2266,2316,2335,3273,3309,3481,3674,3690,3700,3827,3959,5004,5196,5216,5265,5340,5473,5478,6647,6678,6813,7018,7057,7094,7114,7273,7277,7414,7873,8407,10487,23052,51097,51706,54495,83706	A2M,SERPINA3,ACTN4,ACTN1,ACTN2,AHSG,ALDOA,APOA1,APOH,CALU,CFL1,ECM1,F5,F13A1,FGA,FGB,FGG,FLNA,FN1,HRG,HSPA5,IGF2,ITGA2B,ITGB3,ITIH4,KNG1,LGALS3BP,ORM1,PF4,PFN1,SERPINA1,PLG,PPBP,PPIA,SOD1,SPARC,STXBP2,TF,THBS1,TLN1,TMSB4X,TTN,TUBA4A,VCL,MANF,TAGLN2,CAP1,ENDOD1,SCCPDH,CYB5R1,TMX3,FERMT3
16_Summary	Reactome Gene Sets	R-HSA-69278	Cell Cycle, Mitotic	-30.8347	-28.2995	134/561	25,207,890,983,994,1017,1021,1029,1460,1778,1783,2010,2237,3014,3017,3065,3320,3326,3837,3842,3930,3978,4000,4001,4067,4173,4174,4175,4176,4331,4926,4928,5048,5111,5500,5515,5516,5518,5520,5528,5566,5577,5578,5579,5594,5683,5685,5686,5687,5688,5692,5693,5695,5700,5701,5704,5705,5708,5709,5716,5720,5721,5885,5901,5903,5905,5925,5934,6117,6233,6418,6500,7112,7157,7277,7280,7283,7324,7329,7514,7531,…	ABL1,AKT1,CCNA2,CDK1,CDC25B,CDK2,CDK6,CDKN2A,CSNK2B,DYNC1H1,DYNC1LI2,EMD,FEN1,H2AX,H2BC5,HDAC1,HSP90AA1,HSP90AB1,KPNB1,TNPO1,LBR,LIG1,LMNA,LMNB1,LYN,MCM4,MCM5,MCM6,MCM7,MNAT1,NUMA1,NUP98,PAFAH1B1,PCNA,PPP1CB,PPP2CA,PPP2CB,PPP2R1A,PPP2R2A,PPP2R5D,PRKACA,PRKAR2B,PRKCA,PRKCB,MAPK1,PSMA2,PSMA4,PSMA5,PSMA6,PSMA7,PSMB4,PSMB5,PSMB7,PSMC1,PSMC2,PSMC4,PSMC5,PSMD2,PSMD3,PSMD10,PSME1,PSME2,RAD21,RAN,RANBP2,…
16_Member	Reactome Gene Sets	R-HSA-69278	Cell Cycle, Mitotic	-30.8347	-28.2995	134/561	25,207,890,983,994,1017,1021,1029,1460,1778,1783,2010,2237,3014,3017,3065,3320,3326,3837,3842,3930,3978,4000,4001,4067,4173,4174,4175,4176,4331,4926,4928,5048,5111,5500,5515,5516,5518,5520,5528,5566,5577,5578,5579,5594,5683,5685,5686,5687,5688,5692,5693,5695,5700,5701,5704,5705,5708,5709,5716,5720,5721,5885,5901,5903,5905,5925,5934,6117,6233,6418,6500,7112,7157,7277,7280,7283,7324,7329,7514,7531,…	ABL1,AKT1,CCNA2,CDK1,CDC25B,CDK2,CDK6,CDKN2A,CSNK2B,DYNC1H1,DYNC1LI2,EMD,FEN1,H2AX,H2BC5,HDAC1,HSP90AA1,HSP90AB1,KPNB1,TNPO1,LBR,LIG1,LMNA,LMNB1,LYN,MCM4,MCM5,MCM6,MCM7,MNAT1,NUMA1,NUP98,PAFAH1B1,PCNA,PPP1CB,PPP2CA,PPP2CB,PPP2R1A,PPP2R2A,PPP2R5D,PRKACA,PRKAR2B,PRKCA,PRKCB,MAPK1,PSMA2,PSMA4,PSMA5,PSMA6,PSMA7,PSMB4,PSMB5,PSMB7,PSMC1,PSMC2,PSMC4,PSMC5,PSMD2,PSMD3,PSMD10,PSME1,PSME2,RAD21,RAN,RANBP2,…
16_Member	Reactome Gene Sets	R-HSA-1640170	Cell Cycle	-30.5779	-28.0623	152/692	25,207,890,983,994,1017,1021,1029,1460,1736,1778,1783,2010,2237,3014,3017,3065,3306,3320,3326,3837,3842,3930,3978,4000,4001,4067,4173,4174,4175,4176,4331,4869,4926,4928,5048,5111,5430,5432,5500,5515,5516,5518,5520,5528,5566,5577,5578,5579,5594,5683,5685,5686,5687,5688,5692,5693,5695,5700,5701,5704,5705,5708,5709,5716,5720,5721,5885,5901,5903,5905,5925,5934,6117,6233,6418,6500,7112,7157,7158,7277,…	ABL1,AKT1,CCNA2,CDK1,CDC25B,CDK2,CDK6,CDKN2A,CSNK2B,DKC1,DYNC1H1,DYNC1LI2,EMD,FEN1,H2AX,H2BC5,HDAC1,HSPA2,HSP90AA1,HSP90AB1,KPNB1,TNPO1,LBR,LIG1,LMNA,LMNB1,LYN,MCM4,MCM5,MCM6,MCM7,MNAT1,NPM1,NUMA1,NUP98,PAFAH1B1,PCNA,POLR2A,POLR2C,PPP1CB,PPP2CA,PPP2CB,PPP2R1A,PPP2R2A,PPP2R5D,PRKACA,PRKAR2B,PRKCA,PRKCB,MAPK1,PSMA2,PSMA4,PSMA5,PSMA6,PSMA7,PSMB4,PSMB5,PSMB7,PSMC1,PSMC2,PSMC4,PSMC5,PSMD2,PSMD3,PSMD10…
16_Member	Reactome Gene Sets	R-HSA-68886	M Phase	-29.2351	-26.762	110/418	983,1460,1778,1783,2010,3014,3017,3320,3837,3842,3930,4000,4001,4926,4928,5048,5515,5516,5518,5520,5528,5566,5577,5578,5579,5594,5683,5685,5686,5687,5688,5692,5693,5695,5700,5701,5704,5705,5708,5709,5716,5720,5721,5885,5901,5903,5905,5925,6233,6418,7112,7277,7280,7283,7324,7329,7514,7531,7532,7846,8021,8243,8290,8294,8331,8338,8342,8345,8348,8349,8350,8655,8815,9184,9631,9972,10121,10376,10381,10…	CDK1,CSNK2B,DYNC1H1,DYNC1LI2,EMD,H2AX,H2BC5,HSP90AA1,KPNB1,TNPO1,LBR,LMNA,LMNB1,NUMA1,NUP98,PAFAH1B1,PPP2CA,PPP2CB,PPP2R1A,PPP2R2A,PPP2R5D,PRKACA,PRKAR2B,PRKCA,PRKCB,MAPK1,PSMA2,PSMA4,PSMA5,PSMA6,PSMA7,PSMB4,PSMB5,PSMB7,PSMC1,PSMC2,PSMC4,PSMC5,PSMD2,PSMD3,PSMD10,PSME1,PSME2,RAD21,RAN,RANBP2,RANGAP1,RB1,RPS27A,SET,TMPO,TUBA4A,TUBB2A,TUBG1,UBE2E1,UBE2I,XPO1,YWHAE,YWHAG,TUBA1A,NUP214,SMC1A,H3-4,H4C9…
16_Member	Reactome Gene Sets	R-HSA-68882	Mitotic Anaphase	-24.1858	-21.8908	73/236	983,1778,1783,2010,3837,3842,3930,4000,4001,4928,5048,5515,5516,5518,5520,5528,5683,5685,5686,5687,5688,5692,5693,5695,5700,5701,5704,5705,5708,5709,5716,5720,5721,5885,5901,5903,5905,6233,7112,7277,7280,7324,7329,7514,7846,8243,8655,8815,9184,9631,10376,10381,10382,10383,10726,11004,22919,22933,23063,23122,23244,25909,51434,55055,55746,55839,55920,64682,84617,84790,140735,347688,347733	CDK1,DYNC1H1,DYNC1LI2,EMD,KPNB1,TNPO1,LBR,LMNA,LMNB1,NUP98,PAFAH1B1,PPP2CA,PPP2CB,PPP2R1A,PPP2R2A,PPP2R5D,PSMA2,PSMA4,PSMA5,PSMA6,PSMA7,PSMB4,PSMB5,PSMB7,PSMC1,PSMC2,PSMC4,PSMC5,PSMD2,PSMD3,PSMD10,PSME1,PSME2,RAD21,RAN,RANBP2,RANGAP1,RPS27A,TMPO,TUBA4A,TUBB2A,UBE2E1,UBE2I,XPO1,TUBA1A,SMC1A,DYNLL1,BANF1,BUB3,NUP155,TUBA1B,TUBB3,TUBB4A,TUBB4B,NUDC,KIF2C,MAPRE1,SIRT2,WAPL,CLASP2,PDS5A,AHCTF1,ANAPC7,…
16_Member	Reactome Gene Sets	R-HSA-2555396	Mitotic Metaphase and Anaphase	-24.0604	-21.773	73/237	983,1778,1783,2010,3837,3842,3930,4000,4001,4928,5048,5515,5516,5518,5520,5528,5683,5685,5686,5687,5688,5692,5693,5695,5700,5701,5704,5705,5708,5709,5716,5720,5721,5885,5901,5903,5905,6233,7112,7277,7280,7324,7329,7514,7846,8243,8655,8815,9184,9631,10376,10381,10382,10383,10726,11004,22919,22933,23063,23122,23244,25909,51434,55055,55746,55839,55920,64682,84617,84790,140735,347688,347733	CDK1,DYNC1H1,DYNC1LI2,EMD,KPNB1,TNPO1,LBR,LMNA,LMNB1,NUP98,PAFAH1B1,PPP2CA,PPP2CB,PPP2R1A,PPP2R2A,PPP2R5D,PSMA2,PSMA4,PSMA5,PSMA6,PSMA7,PSMB4,PSMB5,PSMB7,PSMC1,PSMC2,PSMC4,PSMC5,PSMD2,PSMD3,PSMD10,PSME1,PSME2,RAD21,RAN,RANBP2,RANGAP1,RPS27A,TMPO,TUBA4A,TUBB2A,UBE2E1,UBE2I,XPO1,TUBA1A,SMC1A,DYNLL1,BANF1,BUB3,NUP155,TUBA1B,TUBB3,TUBB4A,TUBB4B,NUDC,KIF2C,MAPRE1,SIRT2,WAPL,CLASP2,PDS5A,AHCTF1,ANAPC7,…
16_Member	Reactome Gene Sets	R-HSA-2467813	Separation of Sister Chromatids	-19.6455	-17.4933	59/191	1778,1783,4928,5048,5515,5516,5518,5528,5683,5685,5686,5687,5688,5692,5693,5695,5700,5701,5704,5705,5708,5709,5716,5720,5721,5885,5903,5905,6233,7277,7280,7324,7514,7846,8243,8655,9184,10376,10381,10382,10383,10726,11004,22919,23063,23122,23244,25909,51434,55055,55746,55839,55920,64682,84617,84790,140735,347688,347733	DYNC1H1,DYNC1LI2,NUP98,PAFAH1B1,PPP2CA,PPP2CB,PPP2R1A,PPP2R5D,PSMA2,PSMA4,PSMA5,PSMA6,PSMA7,PSMB4,PSMB5,PSMB7,PSMC1,PSMC2,PSMC4,PSMC5,PSMD2,PSMD3,PSMD10,PSME1,PSME2,RAD21,RANBP2,RANGAP1,RPS27A,TUBA4A,TUBB2A,UBE2E1,XPO1,TUBA1A,SMC1A,DYNLL1,BUB3,TUBA1B,TUBB3,TUBB4A,TUBB4B,NUDC,KIF2C,MAPRE1,WAPL,CLASP2,PDS5A,AHCTF1,ANAPC7,ZWILCH,NUP133,CENPN,RCC2,ANAPC1,TUBB6,TUBA1C,DYNLL2,TUBB8,TUBB2B
16_Member	Reactome Gene Sets	R-HSA-68877	Mitotic Prometaphase	-14.7962	-12.868	54/204	983,1460,1778,1783,3320,4926,4928,5048,5515,5516,5518,5528,5566,5577,5885,5903,5905,7277,7280,7283,7514,7531,7532,7846,8243,8655,9184,10121,10376,10381,10382,10383,10726,11004,11116,22919,23063,23122,23244,25909,27436,54801,55055,55125,55746,55839,55920,64151,84617,84790,140609,140735,347688,347733	CDK1,CSNK2B,DYNC1H1,DYNC1LI2,HSP90AA1,NUMA1,NUP98,PAFAH1B1,PPP2CA,PPP2CB,PPP2R1A,PPP2R5D,PRKACA,PRKAR2B,RAD21,RANBP2,RANGAP1,TUBA4A,TUBB2A,TUBG1,XPO1,YWHAE,YWHAG,TUBA1A,SMC1A,DYNLL1,BUB3,ACTR1A,TUBA1B,TUBB3,TUBB4A,TUBB4B,NUDC,KIF2C,CEP43,MAPRE1,WAPL,CLASP2,PDS5A,AHCTF1,EML4,HAUS6,ZWILCH,CEP192,NUP133,CENPN,RCC2,NCAPG,TUBB6,TUBA1C,NEK7,DYNLL2,TUBB8,TUBB2B
16_Member	Reactome Gene Sets	R-HSA-5663220	RHO GTPases Activate Formins	-14.4149	-12.5109	43/140	60,71,387,388,752,998,1778,1783,4928,5048,5216,5515,5516,5518,5528,5879,5903,5905,7277,7280,7514,7846,8655,9184,10376,10381,10382,10383,10726,11004,22919,23122,25909,51466,55055,55746,55839,55920,84617,84790,140735,347688,347733	ACTB,ACTG1,RHOA,RHOB,FMNL1,CDC42,DYNC1H1,DYNC1LI2,NUP98,PAFAH1B1,PFN1,PPP2CA,PPP2CB,PPP2R1A,PPP2R5D,RAC1,RANBP2,RANGAP1,TUBA4A,TUBB2A,XPO1,TUBA1A,DYNLL1,BUB3,TUBA1B,TUBB3,TUBB4A,TUBB4B,NUDC,KIF2C,MAPRE1,CLASP2,AHCTF1,EVL,ZWILCH,NUP133,CENPN,RCC2,TUBB6,TUBA1C,DYNLL2,TUBB8,TUBB2B
16_Member	Reactome Gene Sets	R-HSA-2500257	Resolution of Sister Chromatid Cohesion	-13.264	-11.4291	39/126	983,1778,1783,4928,5048,5515,5516,5518,5528,5885,5903,5905,7277,7280,7514,7846,8243,8655,9184,10376,10381,10382,10383,10726,11004,22919,23063,23122,23244,25909,55055,55746,55839,55920,84617,84790,140735,347688,347733	CDK1,DYNC1H1,DYNC1LI2,NUP98,PAFAH1B1,PPP2CA,PPP2CB,PPP2R1A,PPP2R5D,RAD21,RANBP2,RANGAP1,TUBA4A,TUBB2A,XPO1,TUBA1A,SMC1A,DYNLL1,BUB3,TUBA1B,TUBB3,TUBB4A,TUBB4B,NUDC,KIF2C,MAPRE1,WAPL,CLASP2,PDS5A,AHCTF1,ZWILCH,NUP133,CENPN,RCC2,TUBB6,TUBA1C,DYNLL2,TUBB8,TUBB2B
16_Member	Reactome Gene Sets	R-HSA-9648025	EML4 and NUDC in mitotic spindle formation	-12.213	-10.4493	36/117	1778,1783,4928,5048,5515,5516,5518,5528,5903,5905,7277,7280,7514,7846,8655,9184,10376,10381,10382,10383,10726,11004,22919,23122,25909,27436,55055,55746,55839,55920,84617,84790,140609,140735,347688,347733	DYNC1H1,DYNC1LI2,NUP98,PAFAH1B1,PPP2CA,PPP2CB,PPP2R1A,PPP2R5D,RANBP2,RANGAP1,TUBA4A,TUBB2A,XPO1,TUBA1A,DYNLL1,BUB3,TUBA1B,TUBB3,TUBB4A,TUBB4B,NUDC,KIF2C,MAPRE1,CLASP2,AHCTF1,EML4,ZWILCH,NUP133,CENPN,RCC2,TUBB6,TUBA1C,NEK7,DYNLL2,TUBB8,TUBB2B
16_Member	Reactome Gene Sets	R-HSA-69618	Mitotic Spindle Checkpoint	-6.18923	-4.91156	26/113	1778,1783,4928,5048,5515,5516,5518,5528,5903,5905,7324,7514,8655,9184,10726,11004,22919,23122,25909,51434,55055,55746,55839,55920,64682,140735	DYNC1H1,DYNC1LI2,NUP98,PAFAH1B1,PPP2CA,PPP2CB,PPP2R1A,PPP2R5D,RANBP2,RANGAP1,UBE2E1,XPO1,DYNLL1,BUB3,NUDC,KIF2C,MAPRE1,CLASP2,AHCTF1,ANAPC7,ZWILCH,NUP133,CENPN,RCC2,ANAPC1,DYNLL2
16_Member	Reactome Gene Sets	R-HSA-141424	Amplification of signal from the kinetochores	-5.87624	-4.62002	23/96	1778,1783,4928,5048,5515,5516,5518,5528,5903,5905,7514,8655,9184,10726,11004,22919,23122,25909,55055,55746,55839,55920,140735	DYNC1H1,DYNC1LI2,NUP98,PAFAH1B1,PPP2CA,PPP2CB,PPP2R1A,PPP2R5D,RANBP2,RANGAP1,XPO1,DYNLL1,BUB3,NUDC,KIF2C,MAPRE1,CLASP2,AHCTF1,ZWILCH,NUP133,CENPN,RCC2,DYNLL2
16_Member	Reactome Gene Sets	R-HSA-141444	Amplification of signal from unattached kinetochores via a MAD2 inhibitory signal	-5.87624	-4.62002	23/96	1778,1783,4928,5048,5515,5516,5518,5528,5903,5905,7514,8655,9184,10726,11004,22919,23122,25909,55055,55746,55839,55920,140735	DYNC1H1,DYNC1LI2,NUP98,PAFAH1B1,PPP2CA,PPP2CB,PPP2R1A,PPP2R5D,RANBP2,RANGAP1,XPO1,DYNLL1,BUB3,NUDC,KIF2C,MAPRE1,CLASP2,AHCTF1,ZWILCH,NUP133,CENPN,RCC2,DYNLL2
17_Summary	GO Biological Processes	GO:0051129	negative regulation of cellular component organization	-29.4429	-26.9641	150/693	142,207,292,302,335,347,382,387,409,567,822,829,998,1410,1600,1654,1785,1809,2059,2288,2314,2316,2395,2534,2580,2664,2665,2764,2934,3066,3146,3178,3192,3273,3297,3303,3306,3309,3312,3550,3551,3675,3690,4000,4043,4131,4133,4134,4155,4331,4682,4776,4869,5048,5201,5216,5253,5365,5394,5530,5590,5716,5800,5802,5879,5885,5962,6093,6386,6662,6709,6711,6712,6812,6904,7016,7025,7037,7057,7067,7082,7114,71…	PARP1,AKT1,SLC25A5,ANXA2,APOA1,APOD,ARF6,RHOA,ARRB2,B2M,CAPG,CAPZA1,CDC42,CRYAB,DAB1,DDX3X,DNM2,DPYSL3,EPS8,FKBP4,FLII,FLNA,FXN,FYN,GAK,GDI1,GDI2,GMFB,GSN,HDAC2,HMGB1,HNRNPA1,HNRNPU,HRG,HSF1,HSPA1A,HSPA2,HSPA5,HSPA8,IK,IKBKB,ITGA3,ITGB3,LMNA,LRPAP1,MAP1B,MAP2,MAP4,MBP,MNAT1,NUBP1,NFATC4,NPM1,PAFAH1B1,PFDN1,PFN1,PHF2,PLXNB3,EXOSC10,PPP3CA,PRKCZ,PSMD10,PTPRO,PTPRS,RAC1,RAD21,RDX,ROCK1,SDCBP,SOX9,SP…
17_Member	GO Biological Processes	GO:0051129	negative regulation of cellular component organization	-29.4429	-26.9641	150/693	142,207,292,302,335,347,382,387,409,567,822,829,998,1410,1600,1654,1785,1809,2059,2288,2314,2316,2395,2534,2580,2664,2665,2764,2934,3066,3146,3178,3192,3273,3297,3303,3306,3309,3312,3550,3551,3675,3690,4000,4043,4131,4133,4134,4155,4331,4682,4776,4869,5048,5201,5216,5253,5365,5394,5530,5590,5716,5800,5802,5879,5885,5962,6093,6386,6662,6709,6711,6712,6812,6904,7016,7025,7037,7057,7067,7082,7114,71…	PARP1,AKT1,SLC25A5,ANXA2,APOA1,APOD,ARF6,RHOA,ARRB2,B2M,CAPG,CAPZA1,CDC42,CRYAB,DAB1,DDX3X,DNM2,DPYSL3,EPS8,FKBP4,FLII,FLNA,FXN,FYN,GAK,GDI1,GDI2,GMFB,GSN,HDAC2,HMGB1,HNRNPA1,HNRNPU,HRG,HSF1,HSPA1A,HSPA2,HSPA5,HSPA8,IK,IKBKB,ITGA3,ITGB3,LMNA,LRPAP1,MAP1B,MAP2,MAP4,MBP,MNAT1,NUBP1,NFATC4,NPM1,PAFAH1B1,PFDN1,PFN1,PHF2,PLXNB3,EXOSC10,PPP3CA,PRKCZ,PSMD10,PTPRO,PTPRS,RAC1,RAD21,RDX,ROCK1,SDCBP,SOX9,SP…
17_Member	GO Biological Processes	GO:0051493	regulation of cytoskeleton organization	-23.1918	-20.9371	116/531	25,71,88,335,375,382,387,388,396,397,822,829,998,1213,1398,1627,1778,2006,2017,2059,2288,2314,2316,2764,2909,2934,3059,3192,3273,3303,3984,4130,4131,4133,4135,4204,4682,4869,4926,5048,5216,5562,5594,5829,5879,5880,5881,5962,6093,6188,6279,6624,6709,6711,6712,6904,7016,7082,7114,7408,8826,8976,9113,9168,9181,9530,9535,10095,10109,10297,10382,10432,10458,10460,10763,10788,10979,11034,11076,11078,11…	ABL1,ACTG1,ACTN2,APOA1,ARF1,ARF6,RHOA,RHOB,ARHGDIA,ARHGDIB,CAPG,CAPZA1,CDC42,CLTC,CRK,DBN1,DYNC1H1,ELN,CTTN,EPS8,FKBP4,FLII,FLNA,GMFB,ARHGAP35,GSN,HCLS1,HNRNPU,HRG,HSPA1A,LIMK1,MAP1A,MAP1B,MAP2,MAP6,MECP2,NUBP1,NPM1,NUMA1,PAFAH1B1,PFN1,PRKAA1,MAPK1,PXN,RAC1,RAC2,RAC3,RDX,ROCK1,RPS3,S100A8,FSCN1,SPTAN1,SPTBN1,SPTBN2,TBCD,TESK1,TJP1,TMSB4X,VASP,IQGAP1,WASL,LATS1,TMSB10,ARHGEF2,BAG4,GMFG,ARPC1B,ARPC…
17_Member	GO Biological Processes	GO:1902903	regulation of supramolecular fiber organization	-21.0811	-18.8823	91/381	25,71,88,165,335,375,382,387,822,829,998,1410,1627,2006,2017,2059,2288,2314,2316,2764,2909,2934,3059,3303,3312,3984,4130,4131,4133,4204,4926,5201,5216,5829,5879,5925,5962,6093,6188,6709,6711,6712,6904,7016,7082,7114,7408,8976,9113,9168,9181,9530,9535,10095,10109,10297,10382,10458,10979,11034,11078,11117,11151,11315,11344,22919,23122,23325,23616,25802,26586,26999,27236,28988,29766,50944,51466,5443…	ABL1,ACTG1,ACTN2,AEBP1,APOA1,ARF1,ARF6,RHOA,CAPG,CAPZA1,CDC42,CRYAB,DBN1,ELN,CTTN,EPS8,FKBP4,FLII,FLNA,GMFB,ARHGAP35,GSN,HCLS1,HSPA1A,HSPA8,LIMK1,MAP1A,MAP1B,MAP2,MECP2,NUMA1,PFDN1,PFN1,PXN,RAC1,RB1,RDX,ROCK1,RPS3,SPTAN1,SPTBN1,SPTBN2,TBCD,TESK1,TJP1,TMSB4X,VASP,WASL,LATS1,TMSB10,ARHGEF2,BAG4,GMFG,ARPC1B,ARPC2,APC2,TUBB4A,BAIAP2,FERMT2,DSTN,TRIOBP,EMILIN1,CORO1A,PARK7,TWF2,MAPRE1,CLASP2,WASHC4,SH…
17_Member	GO Biological Processes	GO:0043254	regulation of protein-containing complex assembly	-20.1056	-17.9365	93/407	25,142,382,387,637,822,829,998,1015,1410,1627,1654,2006,2017,2059,2288,2314,2934,3054,3059,3146,3273,3297,3303,3309,3312,3320,3936,4131,4133,4204,4478,4926,5216,5590,5879,5908,5925,5962,6188,6624,6662,6709,6711,6712,6812,6904,7037,7067,7114,7157,7408,7415,7417,7453,9113,9168,9530,10095,10109,10273,10382,10399,10458,10979,11076,11078,11124,11151,11315,11344,22900,22919,22933,23521,25802,26999,2898…	ABL1,PARP1,ARF6,RHOA,BID,CAPG,CAPZA1,CDC42,CDH17,CRYAB,DBN1,DDX3X,ELN,CTTN,EPS8,FKBP4,FLII,GSN,HCFC1,HCLS1,HMGB1,HRG,HSF1,HSPA1A,HSPA5,HSPA8,HSP90AA1,LCP1,MAP1B,MAP2,MECP2,MSN,NUMA1,PFN1,PRKCZ,RAC1,RAP1B,RB1,RDX,RPS3,FSCN1,SOX9,SPTAN1,SPTBN1,SPTBN2,STXBP1,TBCD,TFRC,THRA,TMSB4X,TP53,VASP,VCP,VDAC2,WARS1,LATS1,TMSB10,BAG4,ARPC1B,ARPC2,STUB1,TUBB4A,RACK1,BAIAP2,FERMT2,TPPP,TRIOBP,FAF1,CORO1A,PARK7,T…
17_Member	GO Biological Processes	GO:0032970	regulation of actin filament-based process	-16.9567	-14.9203	86/399	25,59,71,88,287,335,375,382,387,388,396,397,817,822,829,998,1265,1398,1627,1832,2006,2017,2059,2314,2316,2764,2909,2934,3059,3273,3728,3984,4627,5144,5216,5318,5829,5879,5880,5881,5962,6093,6624,6709,6711,6712,7016,7082,7114,7408,8826,8976,9113,9168,9530,9535,10095,10109,10458,10788,10979,11034,11078,11151,11344,23122,23325,23607,23616,25802,26999,27236,28988,29766,50944,51466,54434,54551,55114,5…	ABL1,ACTA2,ACTG1,ACTN2,ANK2,APOA1,ARF1,ARF6,RHOA,RHOB,ARHGDIA,ARHGDIB,CAMK2D,CAPG,CAPZA1,CDC42,CNN2,CRK,DBN1,DSP,ELN,CTTN,EPS8,FLII,FLNA,GMFB,ARHGAP35,GSN,HCLS1,HRG,JUP,LIMK1,MYH9,PDE4D,PFN1,PKP2,PXN,RAC1,RAC2,RAC3,RDX,ROCK1,FSCN1,SPTAN1,SPTBN1,SPTBN2,TESK1,TJP1,TMSB4X,VASP,IQGAP1,WASL,LATS1,TMSB10,BAG4,GMFG,ARPC1B,ARPC2,BAIAP2,IQGAP2,FERMT2,DSTN,TRIOBP,CORO1A,TWF2,CLASP2,WASHC4,CD2AP,SH3BP1,LMOD…
17_Member	GO Biological Processes	GO:0010639	negative regulation of organelle organization	-16.3692	-14.3675	77/342	142,207,292,409,822,829,1785,2059,2288,2314,2395,2665,2764,2934,3178,3192,3303,3550,4000,4131,4133,4134,4331,4682,4869,5216,5394,5716,5885,5962,6709,6711,6712,6904,7016,7037,7082,7114,7157,8467,9031,9168,9181,9184,9319,9535,9554,10075,10105,10297,10382,10432,10449,10493,10919,11078,11151,11344,22919,23063,23122,23256,25802,26586,29766,50944,54434,55055,56203,57103,57175,57662,79142,84464,146057,3…	PARP1,AKT1,SLC25A5,ARRB2,CAPG,CAPZA1,DNM2,EPS8,FKBP4,FLII,FXN,GDI2,GMFB,GSN,HNRNPA1,HNRNPU,HSPA1A,IK,LMNA,MAP1B,MAP2,MAP4,MNAT1,NUBP1,NPM1,PFN1,EXOSC10,PSMD10,RAD21,RDX,SPTAN1,SPTBN1,SPTBN2,TBCD,TESK1,TFRC,TJP1,TMSB4X,TP53,SMARCA5,BAZ1B,TMSB10,ARHGEF2,BUB3,TRIP13,GMFG,SEC22B,HUWE1,PPIF,APC2,TUBB4A,RBM14,ACAA2,VAT1,EHMT2,TRIOBP,CORO1A,TWF2,MAPRE1,WAPL,CLASP2,SCFD1,LMOD1,CKAP2,TMOD3,SHANK1,SSH1,ZWI…
17_Member	GO Biological Processes	GO:0032271	regulation of protein polymerization	-15.8472	-13.8665	55/200	25,382,387,822,829,1627,2006,2017,2059,2288,2314,2934,3059,3303,3320,4131,4133,4204,4926,5216,5879,5962,6188,6709,6711,6712,6904,7114,7408,7417,9113,9168,9530,10095,10109,10382,10458,11076,11078,11151,11344,22919,25802,26999,28988,29766,51466,54434,56203,57606,57662,79998,136319,146206,342184	ABL1,ARF6,RHOA,CAPG,CAPZA1,DBN1,ELN,CTTN,EPS8,FKBP4,FLII,GSN,HCLS1,HSPA1A,HSP90AA1,MAP1B,MAP2,MECP2,NUMA1,PFN1,RAC1,RDX,RPS3,SPTAN1,SPTBN1,SPTBN2,TBCD,TMSB4X,VASP,VDAC2,LATS1,TMSB10,BAG4,ARPC1B,ARPC2,TUBB4A,BAIAP2,TPPP,TRIOBP,CORO1A,TWF2,MAPRE1,LMOD1,CYFIP2,DBNL,TMOD3,EVL,SSH1,LMOD3,SLAIN2,CAMSAP3,ANKRD53,MTPN,CARMIL2,FMN1
17_Member	GO Biological Processes	GO:0032956	regulation of actin cytoskeleton organization	-15.1978	-13.2502	77/358	25,71,88,335,375,382,387,388,396,397,822,829,998,1398,1627,2006,2017,2059,2314,2316,2764,2909,2934,3059,3273,3984,5216,5829,5879,5880,5881,5962,6093,6624,6709,6711,6712,7016,7082,7114,7408,8826,8976,9113,9168,9530,9535,10095,10109,10458,10788,10979,11034,11078,11151,11344,23122,23325,23607,23616,25802,26999,27236,28988,29766,50944,51466,54434,54551,55114,56203,57175,79933,136319,146206,342184,348…	ABL1,ACTG1,ACTN2,APOA1,ARF1,ARF6,RHOA,RHOB,ARHGDIA,ARHGDIB,CAPG,CAPZA1,CDC42,CRK,DBN1,ELN,CTTN,EPS8,FLII,FLNA,GMFB,ARHGAP35,GSN,HCLS1,HRG,LIMK1,PFN1,PXN,RAC1,RAC2,RAC3,RDX,ROCK1,FSCN1,SPTAN1,SPTBN1,SPTBN2,TESK1,TJP1,TMSB4X,VASP,IQGAP1,WASL,LATS1,TMSB10,BAG4,GMFG,ARPC1B,ARPC2,BAIAP2,IQGAP2,FERMT2,DSTN,TRIOBP,CORO1A,TWF2,CLASP2,WASHC4,CD2AP,SH3BP1,LMOD1,CYFIP2,ARFIP1,DBNL,TMOD3,SHANK1,EVL,SSH1,MAGE…
17_Member	GO Biological Processes	GO:0110053	regulation of actin filament organization	-14.9281	-12.9916	65/276	25,71,88,335,375,382,387,822,829,998,1627,2006,2017,2059,2314,2316,2764,2909,2934,3059,3984,5216,5829,5879,5962,6093,6709,6711,6712,7016,7082,7114,7408,8976,9113,9168,9530,9535,10095,10109,10458,10979,11034,11078,11151,11344,23122,23325,23616,25802,26999,27236,28988,29766,50944,51466,54434,54551,56203,57175,79933,136319,146206,342184,348110	ABL1,ACTG1,ACTN2,APOA1,ARF1,ARF6,RHOA,CAPG,CAPZA1,CDC42,DBN1,ELN,CTTN,EPS8,FLII,FLNA,GMFB,ARHGAP35,GSN,HCLS1,LIMK1,PFN1,PXN,RAC1,RDX,ROCK1,SPTAN1,SPTBN1,SPTBN2,TESK1,TJP1,TMSB4X,VASP,WASL,LATS1,TMSB10,BAG4,GMFG,ARPC1B,ARPC2,BAIAP2,FERMT2,DSTN,TRIOBP,CORO1A,TWF2,CLASP2,WASHC4,SH3BP1,LMOD1,CYFIP2,ARFIP1,DBNL,TMOD3,SHANK1,EVL,SSH1,MAGEL2,LMOD3,CORO1B,SYNPO2L,MTPN,CARMIL2,FMN1,ARPIN
17_Member	GO Biological Processes	GO:0031333	negative regulation of protein-containing complex assembly	-11.7495	-10.0328	39/139	822,829,998,1410,1654,2059,2288,2314,2934,3146,3297,3309,4133,5216,5590,5962,6662,6709,6711,6712,6812,6904,7067,7114,7417,9168,10382,11078,11315,11344,22900,22919,22933,23521,25802,29766,54434,56203,642597	CAPG,CAPZA1,CDC42,CRYAB,DDX3X,EPS8,FKBP4,FLII,GSN,HMGB1,HSF1,HSPA5,MAP2,PFN1,PRKCZ,RDX,SOX9,SPTAN1,SPTBN1,SPTBN2,STXBP1,TBCD,THRA,TMSB4X,VDAC2,TMSB10,TUBB4A,TRIOBP,PARK7,TWF2,CARD8,MAPRE1,SIRT2,RPL13A,LMOD1,TMOD3,SSH1,LMOD3,AKAIN1
17_Member	GO Biological Processes	GO:1901879	regulation of protein depolymerization	-11.5758	-9.87606	30/88	88,444,822,829,2059,2314,2934,4130,4131,5962,6709,6711,6712,9181,10297,10763,11034,11078,11344,23122,23616,25802,26586,29766,55201,56203,57662,136319,146057,146206	ACTN2,ASPH,CAPG,CAPZA1,EPS8,FLII,GSN,MAP1A,MAP1B,RDX,SPTAN1,SPTBN1,SPTBN2,ARHGEF2,APC2,NES,DSTN,TRIOBP,TWF2,CLASP2,SH3BP1,LMOD1,CKAP2,TMOD3,MAP1S,LMOD3,CAMSAP3,MTPN,TTBK2,CARMIL2
17_Member	GO Biological Processes	GO:0043244	regulation of protein-containing complex disassembly	-11.2662	-9.59389	36/125	88,154,444,822,829,1984,2059,2314,2934,2935,4130,4131,5962,6709,6711,6712,9181,10297,10763,11034,11078,11344,23122,23616,25802,26586,29766,55201,56203,56893,57662,65094,79142,136319,146057,146206	ACTN2,ADRB2,ASPH,CAPG,CAPZA1,EIF5A,EPS8,FLII,GSN,GSPT1,MAP1A,MAP1B,RDX,SPTAN1,SPTBN1,SPTBN2,ARHGEF2,APC2,NES,DSTN,TRIOBP,TWF2,CLASP2,SH3BP1,LMOD1,CKAP2,TMOD3,MAP1S,LMOD3,UBQLN4,CAMSAP3,JMJD4,PHF23,MTPN,TTBK2,CARMIL2
17_Member	GO Biological Processes	GO:0008064	regulation of actin polymerization or depolymerization	-11.1082	-9.44405	41/158	88,382,387,822,829,1627,2006,2017,2059,2314,2909,2934,3059,5216,5962,6709,6711,6712,7114,7408,9113,9168,9530,10095,10109,10458,11034,11078,11151,11344,23616,25802,26999,28988,29766,51466,54434,56203,136319,146206,342184	ACTN2,ARF6,RHOA,CAPG,CAPZA1,DBN1,ELN,CTTN,EPS8,FLII,ARHGAP35,GSN,HCLS1,PFN1,RDX,SPTAN1,SPTBN1,SPTBN2,TMSB4X,VASP,LATS1,TMSB10,BAG4,ARPC1B,ARPC2,BAIAP2,DSTN,TRIOBP,CORO1A,TWF2,SH3BP1,LMOD1,CYFIP2,DBNL,TMOD3,EVL,SSH1,LMOD3,MTPN,CARMIL2,FMN1
17_Member	GO Biological Processes	GO:0030832	regulation of actin filament length	-11.0131	-9.35783	41/159	88,382,387,822,829,1627,2006,2017,2059,2314,2909,2934,3059,5216,5962,6709,6711,6712,7114,7408,9113,9168,9530,10095,10109,10458,11034,11078,11151,11344,23616,25802,26999,28988,29766,51466,54434,56203,136319,146206,342184	ACTN2,ARF6,RHOA,CAPG,CAPZA1,DBN1,ELN,CTTN,EPS8,FLII,ARHGAP35,GSN,HCLS1,PFN1,RDX,SPTAN1,SPTBN1,SPTBN2,TMSB4X,VASP,LATS1,TMSB10,BAG4,ARPC1B,ARPC2,BAIAP2,DSTN,TRIOBP,CORO1A,TWF2,SH3BP1,LMOD1,CYFIP2,DBNL,TMOD3,EVL,SSH1,LMOD3,MTPN,CARMIL2,FMN1
17_Member	GO Biological Processes	GO:1902904	negative regulation of supramolecular fiber organization	-10.6419	-9.00979	41/163	822,829,1410,2059,2288,2314,2764,2934,3312,4131,4133,5201,5216,5962,6709,6711,6712,6904,7082,7114,9168,9181,9535,10297,10382,11078,11117,11151,11344,22919,23122,25802,26586,29766,50944,54434,56203,57175,57662,146057,348110	CAPG,CAPZA1,CRYAB,EPS8,FKBP4,FLII,GMFB,GSN,HSPA8,MAP1B,MAP2,PFDN1,PFN1,RDX,SPTAN1,SPTBN1,SPTBN2,TBCD,TJP1,TMSB4X,TMSB10,ARHGEF2,GMFG,APC2,TUBB4A,TRIOBP,EMILIN1,CORO1A,TWF2,MAPRE1,CLASP2,LMOD1,CKAP2,TMOD3,SHANK1,SSH1,LMOD3,CORO1B,CAMSAP3,TTBK2,ARPIN
17_Member	GO Biological Processes	GO:0030833	regulation of actin filament polymerization	-10.4452	-8.82558	37/139	382,387,822,829,1627,2006,2017,2059,2314,2934,3059,5216,5962,6709,6711,6712,7114,7408,9113,9168,9530,10095,10109,10458,11078,11151,11344,25802,26999,28988,29766,51466,54434,56203,136319,146206,342184	ARF6,RHOA,CAPG,CAPZA1,DBN1,ELN,CTTN,EPS8,FLII,GSN,HCLS1,PFN1,RDX,SPTAN1,SPTBN1,SPTBN2,TMSB4X,VASP,LATS1,TMSB10,BAG4,ARPC1B,ARPC2,BAIAP2,TRIOBP,CORO1A,TWF2,LMOD1,CYFIP2,DBNL,TMOD3,EVL,SSH1,LMOD3,MTPN,CARMIL2,FMN1
17_Member	GO Biological Processes	GO:0051494	negative regulation of cytoskeleton organization	-10.4023	-8.78581	40/159	822,829,2059,2288,2314,2764,2934,4131,4133,4682,4869,5216,5962,6709,6711,6712,6904,7082,7114,9168,9181,9535,10297,10382,10432,11078,11151,11344,22919,23122,25802,26586,29766,50944,54434,56203,57175,57662,146057,348110	CAPG,CAPZA1,EPS8,FKBP4,FLII,GMFB,GSN,MAP1B,MAP2,NUBP1,NPM1,PFN1,RDX,SPTAN1,SPTBN1,SPTBN2,TBCD,TJP1,TMSB4X,TMSB10,ARHGEF2,GMFG,APC2,TUBB4A,RBM14,TRIOBP,CORO1A,TWF2,MAPRE1,CLASP2,LMOD1,CKAP2,TMOD3,SHANK1,SSH1,LMOD3,CORO1B,CAMSAP3,TTBK2,ARPIN
17_Member	GO Biological Processes	GO:0032535	regulation of cellular component size	-9.91898	-8.33359	66/359	25,88,382,387,659,822,829,1627,1785,1808,1982,2006,2017,2059,2314,2335,2664,2909,2934,3059,3326,3984,4131,4133,4478,4747,5048,5216,5802,5879,5962,6709,6711,6712,7114,7408,7430,9113,9168,9368,9530,10095,10109,10458,11034,11078,11151,11344,22902,23028,23108,23616,25802,25942,26999,28988,29766,50809,51466,54434,56203,57142,57698,136319,146206,342184	ABL1,ACTN2,ARF6,RHOA,BMPR2,CAPG,CAPZA1,DBN1,DNM2,DPYSL2,EIF4G2,ELN,CTTN,EPS8,FLII,FN1,GDI1,ARHGAP35,GSN,HCLS1,HSP90AB1,LIMK1,MAP1B,MAP2,MSN,NEFL,PAFAH1B1,PFN1,PTPRS,RAC1,RDX,SPTAN1,SPTBN1,SPTBN2,TMSB4X,VASP,EZR,LATS1,TMSB10,SLC9A3R1,BAG4,ARPC1B,ARPC2,BAIAP2,DSTN,TRIOBP,CORO1A,TWF2,RUFY3,KDM1A,RAP1GAP2,SH3BP1,LMOD1,SIN3A,CYFIP2,DBNL,TMOD3,HP1BP3,EVL,SSH1,LMOD3,RTN4,SHTN1,MTPN,CARMIL2,FMN1
17_Member	GO Biological Processes	GO:0090066	regulation of anatomical structure size	-9.40119	-7.85039	81/495	25,59,88,150,154,382,387,659,822,829,1373,1621,1627,1785,1808,1907,1982,2006,2017,2059,2243,2244,2266,2314,2335,2664,2909,2934,3059,3326,3827,3984,4131,4133,4478,4747,5048,5216,5802,5879,5962,6093,6647,6648,6709,6711,6712,6916,7114,7408,7430,9113,9168,9368,9530,10095,10109,10458,11034,11078,11151,11344,22902,23028,23108,23616,25802,25942,26999,28988,29766,50809,51466,54434,56203,57142,57698,80005…	ABL1,ACTA2,ACTN2,ADRA2A,ADRB2,ARF6,RHOA,BMPR2,CAPG,CAPZA1,CPS1,DBH,DBN1,DNM2,DPYSL2,EDN2,EIF4G2,ELN,CTTN,EPS8,FGA,FGB,FGG,FLII,FN1,GDI1,ARHGAP35,GSN,HCLS1,HSP90AB1,KNG1,LIMK1,MAP1B,MAP2,MSN,NEFL,PAFAH1B1,PFN1,PTPRS,RAC1,RDX,ROCK1,SOD1,SOD2,SPTAN1,SPTBN1,SPTBN2,TBXAS1,TMSB4X,VASP,EZR,LATS1,TMSB10,SLC9A3R1,BAG4,ARPC1B,ARPC2,BAIAP2,DSTN,TRIOBP,CORO1A,TWF2,RUFY3,KDM1A,RAP1GAP2,SH3BP1,LMOD1,SIN3A,CYFI…
17_Member	GO Biological Processes	GO:0032272	negative regulation of protein polymerization	-8.76153	-7.25794	24/75	822,829,2059,2288,2314,2934,4133,5216,5962,6709,6711,6712,6904,7114,7417,9168,10382,11078,11344,22919,25802,29766,54434,56203	CAPG,CAPZA1,EPS8,FKBP4,FLII,GSN,MAP2,PFN1,RDX,SPTAN1,SPTBN1,SPTBN2,TBCD,TMSB4X,VDAC2,TMSB10,TUBB4A,TRIOBP,TWF2,MAPRE1,LMOD1,TMOD3,SSH1,LMOD3
17_Member	GO Biological Processes	GO:0043242	negative regulation of protein-containing complex disassembly	-7.90205	-6.46779	23/76	822,829,2059,2314,2934,4131,5962,6709,6711,6712,9181,10297,11078,11344,23122,25802,26586,29766,56203,56893,57662,79142,146057	CAPG,CAPZA1,EPS8,FLII,GSN,MAP1B,RDX,SPTAN1,SPTBN1,SPTBN2,ARHGEF2,APC2,TRIOBP,TWF2,CLASP2,LMOD1,CKAP2,TMOD3,LMOD3,UBQLN4,CAMSAP3,PHF23,TTBK2
17_Member	GO Biological Processes	GO:0030834	regulation of actin filament depolymerization	-7.83749	-6.41006	19/54	88,822,829,2059,2314,2934,5962,6709,6711,6712,11034,11078,11344,23616,25802,29766,56203,136319,146206	ACTN2,CAPG,CAPZA1,EPS8,FLII,GSN,RDX,SPTAN1,SPTBN1,SPTBN2,DSTN,TRIOBP,TWF2,SH3BP1,LMOD1,TMOD3,LMOD3,MTPN,CARMIL2
17_Member	GO Biological Processes	GO:1901880	negative regulation of protein depolymerization	-7.70086	-6.28373	21/66	822,829,2059,2314,2934,4131,5962,6709,6711,6712,9181,10297,11078,11344,23122,25802,26586,29766,56203,57662,146057	CAPG,CAPZA1,EPS8,FLII,GSN,MAP1B,RDX,SPTAN1,SPTBN1,SPTBN2,ARHGEF2,APC2,TRIOBP,TWF2,CLASP2,LMOD1,CKAP2,TMOD3,LMOD3,CAMSAP3,TTBK2
17_Member	GO Biological Processes	GO:0051693	actin filament capping	-6.74069	-5.40854	14/35	822,829,2059,2314,2934,5962,6709,6711,6712,11078,11344,25802,29766,56203	CAPG,CAPZA1,EPS8,FLII,GSN,RDX,SPTAN1,SPTBN1,SPTBN2,TRIOBP,TWF2,LMOD1,TMOD3,LMOD3
17_Member	GO Biological Processes	GO:0030837	negative regulation of actin filament polymerization	-6.26353	-4.97799	18/60	822,829,2059,2314,2934,5216,5962,6709,6711,6712,7114,9168,11078,11344,25802,29766,54434,56203	CAPG,CAPZA1,EPS8,FLII,GSN,PFN1,RDX,SPTAN1,SPTBN1,SPTBN2,TMSB4X,TMSB10,TRIOBP,TWF2,LMOD1,TMOD3,SSH1,LMOD3
17_Member	GO Biological Processes	GO:0030835	negative regulation of actin filament depolymerization	-6.05971	-4.79082	14/39	822,829,2059,2314,2934,5962,6709,6711,6712,11078,11344,25802,29766,56203	CAPG,CAPZA1,EPS8,FLII,GSN,RDX,SPTAN1,SPTBN1,SPTBN2,TRIOBP,TWF2,LMOD1,TMOD3,LMOD3
17_Member	GO Biological Processes	GO:0051016	barbed-end actin filament capping	-4.07978	-3.01365	8/20	822,829,2059,2314,2934,5962,11078,11344	CAPG,CAPZA1,EPS8,FLII,GSN,RDX,TRIOBP,TWF2
18_Summary	KEGG Pathway	hsa04510	Focal adhesion	-29.1613	-26.694	73/201	60,71,81,87,207,387,998,1277,1278,1280,1282,1284,1285,1286,1287,1288,1291,1292,1293,1297,1298,1299,1398,1499,1793,2002,2064,2316,2317,2318,2335,2534,2909,3371,3611,3655,3674,3675,3690,3908,3910,3911,3912,3913,3915,4638,5500,5578,5579,5594,5829,5879,5880,5881,5906,5908,6093,6464,6655,7057,7058,7094,7408,7414,7448,7791,10298,10398,29780,54776,55742,64098,131873,1290,50509,1072,2147,2253,2934,3683,3…	ACTB,ACTG1,ACTN4,ACTN1,AKT1,RHOA,CDC42,COL1A1,COL1A2,COL2A1,COL4A1,COL4A2,COL4A3,COL4A4,COL4A5,COL4A6,COL6A1,COL6A2,COL6A3,COL9A1,COL9A2,COL9A3,CRK,CTNNB1,DOCK1,ELK1,ERBB2,FLNA,FLNB,FLNC,FN1,FYN,ARHGAP35,TNC,ILK,ITGA6,ITGA2B,ITGA3,ITGB3,LAMA2,LAMA4,LAMA5,LAMB1,LAMB2,LAMC1,MYLK,PPP1CB,PRKCA,PRKCB,MAPK1,PXN,RAC1,RAC2,RAC3,RAP1A,RAP1B,ROCK1,SHC1,SOS2,THBS1,THBS2,TLN1,VASP,VCL,VTN,ZYX,PAK4,MYL9,PARVB…
18_Member	KEGG Pathway	hsa04510	Focal adhesion	-29.1613	-26.694	73/201	60,71,81,87,207,387,998,1277,1278,1280,1282,1284,1285,1286,1287,1288,1291,1292,1293,1297,1298,1299,1398,1499,1793,2002,2064,2316,2317,2318,2335,2534,2909,3371,3611,3655,3674,3675,3690,3908,3910,3911,3912,3913,3915,4638,5500,5578,5579,5594,5829,5879,5880,5881,5906,5908,6093,6464,6655,7057,7058,7094,7408,7414,7448,7791,10298,10398,29780,54776,55742,64098,131873	ACTB,ACTG1,ACTN4,ACTN1,AKT1,RHOA,CDC42,COL1A1,COL1A2,COL2A1,COL4A1,COL4A2,COL4A3,COL4A4,COL4A5,COL4A6,COL6A1,COL6A2,COL6A3,COL9A1,COL9A2,COL9A3,CRK,CTNNB1,DOCK1,ELK1,ERBB2,FLNA,FLNB,FLNC,FN1,FYN,ARHGAP35,TNC,ILK,ITGA6,ITGA2B,ITGA3,ITGB3,LAMA2,LAMA4,LAMA5,LAMB1,LAMB2,LAMC1,MYLK,PPP1CB,PRKCA,PRKCB,MAPK1,PXN,RAC1,RAC2,RAC3,RAP1A,RAP1B,ROCK1,SHC1,SOS2,THBS1,THBS2,TLN1,VASP,VCL,VTN,ZYX,PAK4,MYL9,PARVB…
18_Member	WikiPathways	WP306	Focal adhesion	-23.4212	-21.1595	66/202	60,71,81,87,207,387,998,1277,1278,1280,1282,1284,1286,1288,1290,1292,1398,1499,1793,2002,2064,2316,2317,2318,2335,2534,2909,3371,3611,3655,3674,3675,3690,3908,3910,3911,3912,3913,3915,4638,5500,5578,5579,5594,5829,5879,5880,5881,5906,5908,6093,6464,7057,7058,7094,7408,7414,7448,7791,10298,10398,29780,50509,54776,55742,64098	ACTB,ACTG1,ACTN4,ACTN1,AKT1,RHOA,CDC42,COL1A1,COL1A2,COL2A1,COL4A1,COL4A2,COL4A4,COL4A6,COL5A2,COL6A2,CRK,CTNNB1,DOCK1,ELK1,ERBB2,FLNA,FLNB,FLNC,FN1,FYN,ARHGAP35,TNC,ILK,ITGA6,ITGA2B,ITGA3,ITGB3,LAMA2,LAMA4,LAMA5,LAMB1,LAMB2,LAMC1,MYLK,PPP1CB,PRKCA,PRKCB,MAPK1,PXN,RAC1,RAC2,RAC3,RAP1A,RAP1B,ROCK1,SHC1,THBS1,THBS2,TLN1,VASP,VCL,VTN,ZYX,PAK4,MYL9,PARVB,COL5A3,PPP1R12C,PARVA,PARVG
18_Member	KEGG Pathway	hsa04810	Regulation of actin cytoskeleton	-15.9486	-13.9642	58/218	60,71,81,87,387,998,1072,1398,1793,2147,2253,2335,2909,2934,3655,3674,3675,3683,3690,3827,3984,4478,4627,4628,4629,4638,5216,5500,5594,5829,5879,5880,5881,5962,6093,6655,7114,7414,7430,8826,8976,10095,10096,10097,10109,10297,10298,10398,10458,10788,23365,26999,54434,54776,55740,79784,79837,89846	ACTB,ACTG1,ACTN4,ACTN1,RHOA,CDC42,CFL1,CRK,DOCK1,F2,FGF8,FN1,ARHGAP35,GSN,ITGA6,ITGA2B,ITGA3,ITGAL,ITGB3,KNG1,LIMK1,MSN,MYH9,MYH10,MYH11,MYLK,PFN1,PPP1CB,MAPK1,PXN,RAC1,RAC2,RAC3,RDX,ROCK1,SOS2,TMSB4X,VCL,EZR,IQGAP1,WASL,ARPC1B,ACTR3,ACTR2,ARPC2,APC2,PAK4,MYL9,BAIAP2,IQGAP2,ARHGEF12,CYFIP2,SSH1,PPP1R12C,ENAH,MYH14,PIP4K2C,FGD3
18_Member	KEGG Pathway	hsa05205	Proteoglycans in cancer	-14.0731	-12.1889	53/205	60,71,207,286,287,288,387,815,817,998,1277,1278,1432,1499,1634,1655,2002,2017,2064,2316,2317,2318,2335,3059,3091,3339,3481,3690,3708,4060,4087,4478,5335,5500,5566,5567,5578,5579,5594,5829,5879,5962,6093,6655,7057,7157,7430,7448,7483,8826,23365,51196,54776	ACTB,ACTG1,AKT1,ANK1,ANK2,ANK3,RHOA,CAMK2A,CAMK2D,CDC42,COL1A1,COL1A2,MAPK14,CTNNB1,DCN,DDX5,ELK1,CTTN,ERBB2,FLNA,FLNB,FLNC,FN1,HCLS1,HIF1A,HSPG2,IGF2,ITGB3,ITPR1,LUM,SMAD2,MSN,PLCG1,PPP1CB,PRKACA,PRKACB,PRKCA,PRKCB,MAPK1,PXN,RAC1,RDX,ROCK1,SOS2,THBS1,TP53,EZR,VTN,WNT9A,IQGAP1,ARHGEF12,PLCE1,PPP1R12C
18_Member	WikiPathways	WP51	Regulation of actin cytoskeleton	-12.5639	-10.7769	42/150	60,71,87,387,998,1072,1398,1445,1793,2147,2253,2335,2909,2934,3984,4478,4628,4632,4634,4638,5216,5594,5596,5597,5829,5879,5880,5881,5962,6093,6655,7114,7414,7430,8826,10297,10298,10458,26999,54434,55740,79837	ACTB,ACTG1,ACTN1,RHOA,CDC42,CFL1,CRK,CSK,DOCK1,F2,FGF8,FN1,ARHGAP35,GSN,LIMK1,MSN,MYH10,MYL1,MYL3,MYLK,PFN1,MAPK1,MAPK4,MAPK6,PXN,RAC1,RAC2,RAC3,RDX,ROCK1,SOS2,TMSB4X,VCL,EZR,IQGAP1,APC2,PAK4,BAIAP2,CYFIP2,SSH1,ENAH,PIP4K2C
18_Member	Reactome Gene Sets	R-HSA-4420097	VEGFA-VEGFR2 Pathway	-12.3472	-10.5732	33/99	60,71,207,387,558,998,1398,1432,1495,1499,1536,1793,2534,3315,3320,3690,3708,3728,4688,5335,5566,5567,5578,5579,5590,5829,5879,6093,9844,10006,10458,26999,117145	ACTB,ACTG1,AKT1,RHOA,AXL,CDC42,CRK,MAPK14,CTNNA1,CTNNB1,CYBB,DOCK1,FYN,HSPB1,HSP90AA1,ITGB3,ITPR1,JUP,NCF2,PLCG1,PRKACA,PRKACB,PRKCA,PRKCB,PRKCZ,PXN,RAC1,ROCK1,ELMO1,ABI1,BAIAP2,CYFIP2,THEM4
18_Member	Canonical Pathways	M237	PID VEGFR1 2 PATHWAY	-11.2662	-9.59389	26/69	207,375,387,998,1432,1495,1499,1785,2534,3320,3326,3690,5335,5562,5566,5578,5579,5594,5606,5829,6093,7414,7448,8165,8826,10645	AKT1,ARF1,RHOA,CDC42,MAPK14,CTNNA1,CTNNB1,DNM2,FYN,HSP90AA1,HSP90AB1,ITGB3,PLCG1,PRKAA1,PRKACA,PRKCA,PRKCB,MAPK1,MAP2K3,PXN,ROCK1,VCL,VTN,AKAP1,IQGAP1,CAMKK2
18_Member	Reactome Gene Sets	R-HSA-194138	Signaling by VEGF	-11.1625	-9.49655	33/108	60,71,207,387,558,998,1398,1432,1495,1499,1536,1793,2534,3315,3320,3690,3708,3728,4688,5335,5566,5567,5578,5579,5590,5829,5879,6093,9844,10006,10458,26999,117145	ACTB,ACTG1,AKT1,RHOA,AXL,CDC42,CRK,MAPK14,CTNNA1,CTNNB1,CYBB,DOCK1,FYN,HSPB1,HSP90AA1,ITGB3,ITPR1,JUP,NCF2,PLCG1,PRKACA,PRKACB,PRKCA,PRKCB,PRKCZ,PXN,RAC1,ROCK1,ELMO1,ABI1,BAIAP2,CYFIP2,THEM4
18_Member	WikiPathways	WP185	Integrin-mediated cell adhesion	-10.2216	-8.61937	31/104	207,998,1398,1445,1793,2534,3611,3655,3674,3675,3683,3690,5594,5596,5597,5606,5829,5879,5880,5881,5906,5908,6093,6464,7094,7145,7408,7414,7791,10298,10580	AKT1,CDC42,CRK,CSK,DOCK1,FYN,ILK,ITGA6,ITGA2B,ITGA3,ITGAL,ITGB3,MAPK1,MAPK4,MAPK6,MAP2K3,PXN,RAC1,RAC2,RAC3,RAP1A,RAP1B,ROCK1,SHC1,TLN1,TNS1,VASP,VCL,ZYX,PAK4,SORBS1
18_Member	KEGG Pathway	hsa04670	Leukocyte transendothelial migration	-7.85527	-6.4268	29/114	60,71,81,87,387,998,1432,1495,1499,1536,2909,3683,4301,4478,4688,5335,5578,5579,5829,5879,5880,5906,5908,6093,6494,7408,7414,7430,10398	ACTB,ACTG1,ACTN4,ACTN1,RHOA,CDC42,MAPK14,CTNNA1,CTNNB1,CYBB,ARHGAP35,ITGAL,AFDN,MSN,NCF2,PLCG1,PRKCA,PRKCB,PXN,RAC1,RAC2,RAP1A,RAP1B,ROCK1,SIPA1,VASP,VCL,EZR,MYL9
18_Member	KEGG Pathway	hsa04015	Rap1 signaling pathway	-5.01537	-3.83609	36/210	60,71,115,207,387,998,1398,1432,1435,1499,2253,3674,3683,3690,4301,5216,5335,5578,5579,5584,5590,5594,5606,5879,5880,5881,5906,5908,6494,7057,7094,7408,51196,51466,55740,56288	ACTB,ACTG1,ADCY9,AKT1,RHOA,CDC42,CRK,MAPK14,CSF1,CTNNB1,FGF8,ITGA2B,ITGAL,ITGB3,AFDN,PFN1,PLCG1,PRKCA,PRKCB,PRKCI,PRKCZ,MAPK1,MAP2K3,RAC1,RAC2,RAC3,RAP1A,RAP1B,SIPA1,THBS1,TLN1,VASP,PLCE1,EVL,ENAH,PARD3
19_Summary	GO Biological Processes	GO:0034654	nucleobase-containing compound biosynthetic process	-28.6424	-26.2029	161/787	31,32,38,47,100,115,142,158,203,204,226,262,409,468,471,498,506,522,523,527,539,978,1284,1503,1655,1660,1736,1738,1840,2034,2074,2180,2181,2182,2309,2617,2618,2639,2673,2762,2969,2975,3297,3320,3326,3615,3727,3735,3978,3980,4141,4199,4205,4331,4351,4522,4696,4698,4702,4705,4706,4712,4717,4719,4720,4722,4724,4729,4731,4860,5111,5160,5198,5238,5245,5430,5432,5469,5634,6117,6239,6240,6301,6389,6390,…	ACACA,ACACB,ACAT1,ACLY,ADA,ADCY9,PARP1,ADSL,AK1,AK2,ALDOA,AMD1,ARRB2,ATF4,ATIC,ATP5F1A,ATP5F1B,ATP5PF,ATP6V1A,ATP6V0C,ATP5PO,CDA,COL4A2,CTPS1,DDX5,DHX9,DKC1,DLD,DTX1,EPAS1,ERCC6,ACSL1,ACSL3,ACSL4,FOXO3,GARS1,GART,GCDH,GFPT1,GMDS,GTF2I,GTF3C1,HSF1,HSP90AA1,HSP90AB1,IMPDH2,JUND,KARS1,LIG1,LIG3,MARS1,ME1,MEF2A,MNAT1,MPI,MTHFD1,NDUFA3,NDUFA5,NDUFA8,NDUFA10,NDUFAB1,NDUFB6,NDUFC1,NDUFS1,NDUFS2,NDUFS3,N…
19_Member	GO Biological Processes	GO:0034654	nucleobase-containing compound biosynthetic process	-28.6424	-26.2029	161/787	31,32,38,47,100,115,142,158,203,204,226,262,409,468,471,498,506,522,523,527,539,978,1284,1503,1655,1660,1736,1738,1840,2034,2074,2180,2181,2182,2309,2617,2618,2639,2673,2762,2969,2975,3297,3320,3326,3615,3727,3735,3978,3980,4141,4199,4205,4331,4351,4522,4696,4698,4702,4705,4706,4712,4717,4719,4720,4722,4724,4729,4731,4860,5111,5160,5198,5238,5245,5430,5432,5469,5634,6117,6239,6240,6301,6389,6390,…	ACACA,ACACB,ACAT1,ACLY,ADA,ADCY9,PARP1,ADSL,AK1,AK2,ALDOA,AMD1,ARRB2,ATF4,ATIC,ATP5F1A,ATP5F1B,ATP5PF,ATP6V1A,ATP6V0C,ATP5PO,CDA,COL4A2,CTPS1,DDX5,DHX9,DKC1,DLD,DTX1,EPAS1,ERCC6,ACSL1,ACSL3,ACSL4,FOXO3,GARS1,GART,GCDH,GFPT1,GMDS,GTF2I,GTF3C1,HSF1,HSP90AA1,HSP90AB1,IMPDH2,JUND,KARS1,LIG1,LIG3,MARS1,ME1,MEF2A,MNAT1,MPI,MTHFD1,NDUFA3,NDUFA5,NDUFA8,NDUFA10,NDUFAB1,NDUFB6,NDUFC1,NDUFS1,NDUFS2,NDUFS3,N…
19_Member	GO Biological Processes	GO:0006351	transcription, DNA-templated	-6.72692	-5.39755	63/403	142,409,468,1284,1655,1660,1840,2034,2074,2309,2969,2975,3297,3727,4141,4205,4331,5430,5432,5469,6239,6596,6618,6829,6830,6949,7067,7157,7343,7913,8294,8458,8467,8546,8621,8648,8812,9139,9188,9319,10419,10848,10849,10891,10923,11047,11083,23469,27316,29072,51341,51586,51755,55421,55703,64121,64216,64344,64425,79664,80349,123169,284119	PARP1,ARRB2,ATF4,COL4A2,DDX5,DHX9,DTX1,EPAS1,ERCC6,FOXO3,GTF2I,GTF3C1,HSF1,JUND,MARS1,MEF2A,MNAT1,POLR2A,POLR2C,MED1,RREB1,HLTF,SNAPC2,SUPT5H,SUPT6H,TCOF1,THRA,TP53,UBTF,DEK,H4C9,TTF2,SMARCA5,AP3B1,CDK13,NCOA1,CCNK,CBFA2T2,DDX21,TRIP13,PRMT5,PPP1R13L,POLR1G,PPARGC1A,SUB1,ADRM1,DIDO1,PHF3,RBMX,SETD2,ZBTB7A,MED15,CDK12,NCBP3,POLR3B,RRAGC,TFB2M,HIF3A,POLR1E,ICE2,WDR61,LEO1,CAVIN1
19_Member	GO Biological Processes	GO:0097659	nucleic acid-templated transcription	-6.64881	-5.32563	63/405	142,409,468,1284,1655,1660,1840,2034,2074,2309,2969,2975,3297,3727,4141,4205,4331,5430,5432,5469,6239,6596,6618,6829,6830,6949,7067,7157,7343,7913,8294,8458,8467,8546,8621,8648,8812,9139,9188,9319,10419,10848,10849,10891,10923,11047,11083,23469,27316,29072,51341,51586,51755,55421,55703,64121,64216,64344,64425,79664,80349,123169,284119	PARP1,ARRB2,ATF4,COL4A2,DDX5,DHX9,DTX1,EPAS1,ERCC6,FOXO3,GTF2I,GTF3C1,HSF1,JUND,MARS1,MEF2A,MNAT1,POLR2A,POLR2C,MED1,RREB1,HLTF,SNAPC2,SUPT5H,SUPT6H,TCOF1,THRA,TP53,UBTF,DEK,H4C9,TTF2,SMARCA5,AP3B1,CDK13,NCOA1,CCNK,CBFA2T2,DDX21,TRIP13,PRMT5,PPP1R13L,POLR1G,PPARGC1A,SUB1,ADRM1,DIDO1,PHF3,RBMX,SETD2,ZBTB7A,MED15,CDK12,NCBP3,POLR3B,RRAGC,TFB2M,HIF3A,POLR1E,ICE2,WDR61,LEO1,CAVIN1
19_Member	GO Biological Processes	GO:0032774	RNA biosynthetic process	-6.60575	-5.28909	64/415	142,409,468,1284,1655,1660,1840,2034,2074,2309,2969,2975,3297,3727,4141,4205,4331,5430,5432,5469,6239,6301,6596,6618,6829,6830,6949,7067,7157,7343,7913,8294,8458,8467,8546,8621,8648,8812,9139,9188,9319,10419,10848,10849,10891,10923,11047,11083,23469,27316,29072,51341,51586,51755,55421,55703,64121,64216,64344,64425,79664,80349,123169,284119	PARP1,ARRB2,ATF4,COL4A2,DDX5,DHX9,DTX1,EPAS1,ERCC6,FOXO3,GTF2I,GTF3C1,HSF1,JUND,MARS1,MEF2A,MNAT1,POLR2A,POLR2C,MED1,RREB1,SARS1,HLTF,SNAPC2,SUPT5H,SUPT6H,TCOF1,THRA,TP53,UBTF,DEK,H4C9,TTF2,SMARCA5,AP3B1,CDK13,NCOA1,CCNK,CBFA2T2,DDX21,TRIP13,PRMT5,PPP1R13L,POLR1G,PPARGC1A,SUB1,ADRM1,DIDO1,PHF3,RBMX,SETD2,ZBTB7A,MED15,CDK12,NCBP3,POLR3B,RRAGC,TFB2M,HIF3A,POLR1E,ICE2,WDR61,LEO1,CAVIN1
19_Member	GO Biological Processes	GO:0006366	transcription by RNA polymerase II	-4.29216	-3.20345	38/244	142,409,468,1840,2034,2074,2969,3727,4331,5430,5432,5469,6239,6596,6618,6829,6830,7067,7913,8458,8546,8621,8648,8812,9188,9319,10891,10923,11047,27316,29072,51586,51755,55421,64344,79664,80349,123169	PARP1,ARRB2,ATF4,DTX1,EPAS1,ERCC6,GTF2I,JUND,MNAT1,POLR2A,POLR2C,MED1,RREB1,HLTF,SNAPC2,SUPT5H,SUPT6H,THRA,DEK,TTF2,AP3B1,CDK13,NCOA1,CCNK,DDX21,TRIP13,PPARGC1A,SUB1,ADRM1,RBMX,SETD2,MED15,CDK12,NCBP3,HIF3A,ICE2,WDR61,LEO1
20_Summary	GO Biological Processes	GO:0010035	response to inorganic substance	-28.3974	-25.9631	124/521	18,25,48,58,71,100,142,207,210,249,288,301,328,383,388,445,468,471,498,558,567,682,811,817,845,847,890,983,1017,1277,1373,1396,1398,1410,1536,1571,1785,1788,1965,2074,2167,2168,2243,2244,2266,2395,2534,2539,2618,2664,2821,2937,3039,3043,3066,3091,3158,3162,3178,3184,3240,3297,3309,3727,3795,4048,4129,4131,4155,4205,4331,4353,4493,4496,4501,4502,4512,4547,4747,4776,5009,5052,5111,5167,5224,5311,53…	ABAT,ABL1,ACO1,ACTA1,ACTG1,ADA,PARP1,AKT1,ALAD,ALPL,ANK3,ANXA1,APEX1,ARG1,RHOB,ASS1,ATF4,ATIC,ATP5F1A,AXL,B2M,BSG,CALR,CAMK2D,CASQ2,CAT,CCNA2,CDK1,CDK2,COL1A1,CPS1,CRIP1,CRK,CRYAB,CYBB,CYP2E1,DNM2,DNMT3A,EIF2S1,ERCC6,FABP4,FABP1,FGA,FGB,FGG,FXN,FYN,G6PD,GART,GDI1,GPI,GSS,HBA1,HBB,HDAC2,HIF1A,HMGCS2,HMOX1,HNRNPA1,HNRNPD,HP,HSF1,HSPA5,JUND,KHK,LTA4H,MAOB,MAP1B,MBP,MEF2A,MNAT1,MPO,MT1E,MT1H,MT1X,MT2…
20_Member	GO Biological Processes	GO:0010035	response to inorganic substance	-28.3974	-25.9631	124/521	18,25,48,58,71,100,142,207,210,249,288,301,328,383,388,445,468,471,498,558,567,682,811,817,845,847,890,983,1017,1277,1373,1396,1398,1410,1536,1571,1785,1788,1965,2074,2167,2168,2243,2244,2266,2395,2534,2539,2618,2664,2821,2937,3039,3043,3066,3091,3158,3162,3178,3184,3240,3297,3309,3727,3795,4048,4129,4131,4155,4205,4331,4353,4493,4496,4501,4502,4512,4547,4747,4776,5009,5052,5111,5167,5224,5311,53…	ABAT,ABL1,ACO1,ACTA1,ACTG1,ADA,PARP1,AKT1,ALAD,ALPL,ANK3,ANXA1,APEX1,ARG1,RHOB,ASS1,ATF4,ATIC,ATP5F1A,AXL,B2M,BSG,CALR,CAMK2D,CASQ2,CAT,CCNA2,CDK1,CDK2,COL1A1,CPS1,CRIP1,CRK,CRYAB,CYBB,CYP2E1,DNM2,DNMT3A,EIF2S1,ERCC6,FABP4,FABP1,FGA,FGB,FGG,FXN,FYN,G6PD,GART,GDI1,GPI,GSS,HBA1,HBB,HDAC2,HIF1A,HMGCS2,HMOX1,HNRNPA1,HNRNPD,HP,HSF1,HSPA5,JUND,KHK,LTA4H,MAOB,MAP1B,MBP,MEF2A,MNAT1,MPO,MT1E,MT1H,MT1X,MT2…
20_Member	GO Biological Processes	GO:0010038	response to metal ion	-17.8656	-15.7847	81/351	18,48,58,71,142,207,210,288,383,445,468,567,682,811,817,845,847,983,1373,1396,1536,1788,1965,2167,2243,2244,2266,2395,2539,2664,2821,2937,3091,3158,3162,3184,3297,3309,3727,3795,4048,4129,4155,4205,4331,4493,4496,4501,4502,4512,4547,4776,5009,5111,5224,5311,5515,5516,5530,5562,5594,6279,6647,6648,6652,7018,7037,7057,7273,8644,8826,8895,10016,10105,10243,11315,22872,25932,29904,57103,140609	ABAT,ACO1,ACTA1,ACTG1,PARP1,AKT1,ALAD,ANK3,ARG1,ASS1,ATF4,B2M,BSG,CALR,CAMK2D,CASQ2,CAT,CDK1,CPS1,CRIP1,CYBB,DNMT3A,EIF2S1,FABP4,FGA,FGB,FGG,FXN,G6PD,GDI1,GPI,GSS,HIF1A,HMGCS2,HMOX1,HNRNPD,HSF1,HSPA5,JUND,KHK,LTA4H,MAOB,MBP,MEF2A,MNAT1,MT1E,MT1H,MT1X,MT2A,COX1,MTTP,NFATC4,OTC,PCNA,PGAM2,PKD2,PPP2CA,PPP2CB,PPP3CA,PRKAA1,MAPK1,S100A8,SOD1,SOD2,SORD,TF,TFRC,THBS1,TTN,AKR1C3,IQGAP1,CPNE3,PDCD6,PPIF,G…
20_Member	GO Biological Processes	GO:0071241	cellular response to inorganic substance	-7.04095	-5.67876	42/220	142,207,210,288,468,498,567,811,817,890,1017,1398,1536,1785,1965,2167,3162,3184,3297,3309,3727,4205,4493,4496,4501,4502,4776,5311,5562,5594,6647,7018,8644,8826,8895,9131,9775,10105,25932,29904,57103,140609	PARP1,AKT1,ALAD,ANK3,ATF4,ATP5F1A,B2M,CALR,CAMK2D,CCNA2,CDK2,CRK,CYBB,DNM2,EIF2S1,FABP4,HMOX1,HNRNPD,HSF1,HSPA5,JUND,MEF2A,MT1E,MT1H,MT1X,MT2A,NFATC4,PKD2,PRKAA1,MAPK1,SOD1,TF,AKR1C3,IQGAP1,CPNE3,AIFM1,EIF4A3,PPIF,CLIC4,EEF2K,TIGAR,NEK7
20_Member	GO Biological Processes	GO:0071248	cellular response to metal ion	-5.18534	-3.99472	34/190	142,207,210,288,468,567,811,817,1536,1965,2167,3162,3297,3309,3727,4205,4493,4496,4501,4502,4776,5311,5562,5594,6647,7018,8644,8826,8895,10105,25932,29904,57103,140609	PARP1,AKT1,ALAD,ANK3,ATF4,B2M,CALR,CAMK2D,CYBB,EIF2S1,FABP4,HMOX1,HSF1,HSPA5,JUND,MEF2A,MT1E,MT1H,MT1X,MT2A,NFATC4,PKD2,PRKAA1,MAPK1,SOD1,TF,AKR1C3,IQGAP1,CPNE3,PPIF,CLIC4,EEF2K,TIGAR,NEK7
20_Member	GO Biological Processes	GO:0051592	response to calcium ion	-4.18763	-3.11001	26/144	71,817,845,2243,2244,2266,2664,3184,3309,3727,4205,4331,4547,5311,5530,5562,7057,7273,8644,8826,8895,10016,10105,22872,25932,29904	ACTG1,CAMK2D,CASQ2,FGA,FGB,FGG,GDI1,HNRNPD,HSPA5,JUND,MEF2A,MNAT1,MTTP,PKD2,PPP3CA,PRKAA1,THBS1,TTN,AKR1C3,IQGAP1,CPNE3,PDCD6,PPIF,SEC31A,CLIC4,EEF2K

## Sheet: (B) Hyp_in_Different_Terms
Supplementary Table S4 Gene enrichment of high confidence proteins in HypDB.
(B) List of high confidence hydroxyproline proteins enriched in different terms
Regulation of RNA splicing	Response to hypoxia	Focal adhesion	TNF-alpha/NF-kappa B signaling complex 6	TLE1 corepressor complex	DGCR8 multiprotein complex	Nop56p-associated pre-rRNA complex	PA700-20S-PA28 complex
HSPA8	HSP90B1	COL1A1	HSP90AB1	ACTB	HNRNPU	DDX21	PSMC2
HNRNPU	HYOU1	COL2A1	RPL8	NONO	DHX9	RPL11	PSME2
HNRNPL	PGK1	COL6A2	HSP90AA1	PARP1	ILF3	ACTA2	PSMC5
POLR2A	P4HB	COL4A4	IKBKB	NCL	NCL	HNRNPU	PSMB4
AHNAK	RHOA	COL4A1	RPS11	MYH10	FUS	EEF2	PSMA5
CDK12	ACAA2	COL4A2	RPL4	TOP2B	DDX17	HNRNPM	PSMC1
NCL	CYBB	COL6A1	FBL	HSPA4	HNRNPR	RPS15	PSME1
HNRNPA2B1	MECP2	COL6A3	RPL6	NPM1	HSPA5	RPL8	PSMD3
FUS	SCFD1	VCL	RPS13		DDX5	EEF1A1	PSMD2
HNRNPK	PHB2	ACTG1	RPL30		HNRNPH1	DHX9	PSMA7
RBM3	HP1BP3	RHOA				ILF3	PSMB5
SON	HMOX2	COL4A3				RPS2	PSMC4
SRRM1	ADIPOQ	ACTN1				NCL	PSMB7
DDX17	ERO1A	FLNA				RPL10	PSMD10
AHNAK2	MB	MAPK1				RPL5	PSMA6
PRDX6	CRYAB	ACTB				RPS18	PSMA4
AFF2	ATP1B1	RAP1B				RPS29	PSMA2
C1QBP	ALAD	SOS2				RPS12
U2AF2	CCNA2	RAC3				NOLC1
HNRNPH2	NF1	RAP1A				RPL13
PRX	NPEPPS	TLN1				RPL12
NUP98	ADAM8	RAC2				RPS11
NOVA2	P2RX2	PPP1CB				RPL32
BRDT	SIRT2	RAC1				GNL3
SF3B3	PCK1	COL9A3				ACTG2
CELF1	ABAT	FYN				TUBA1A
SF3B5	HMOX1	PARVG				RPL14
KHDRBS1	ACTN4	FLNB				TUFM
SF3B4	LMNA	PRKCB				RPS23
PRMT5	PDLIM1	FN1				TCOF1
GRSF1	THBS1	VTN				RPLP0
HNRNPF	STUB1	LAMB1				H1-3
SNRNP70	CAT	LAMC1				U2AF2
HNRNPA1	PLOD1	COL4A5				RPL4
DDX5	TFRC	COL4A6				ILF2
PTBP1	ADA	FLNC				RPS17
HNRNPH1	ADSL	MYLK				H1-10
RBMX	TIGAR	COL1A2				NAP1L1
RBM25	DNMT3A	ELK1				RPS8
RPS13	PML	SHC1				RPS24
SF1	CLCA1	ARHGAP35				FBL
WDR77	FABP1	COL6A6				H2BC14
RAVER1	HSF1	LAMB2				RPL6
FXR2	CYGB	PXN				SNU13
SRPK1	PRKAA1	PAK4				RPL27A
ZBTB7A	ITPR1	VASP				HNRNPA1
PQBP1	SOD2	ACTN4				RPL3
ESRP1	TP53	THBS2				RPL13A
NSRP1	SCAP	ITGB3				RPL35
RBFOX2	EGLN2	ITGA2B				RPL26
RRP1B	EGLN3	PRKCA				RPL15
RBM20	HIF1A	THBS1				RPS13
	EGLN1	ILK				RPL30
	EPAS1	ZYX				RPL19
	HIF3A	COL9A1				RPL18
	FOXO3	TNC				BRIX1
		COL9A2				LUC7L2
		MYL9				IGF2BP1
		CTNNB1				NOP58
		DOCK1				RPL36
		LAMA2				SRPK1
		AKT1				RPS3A
		LAMA4				YBX1
		CRK				SLC25A5
		ITGA3				NPM1
		LAMA5				RPL7A
		ERBB2				RPL35A
		ITGA6				RPL18A
		CDC42				RPL23A
		ROCK1				RPL28
		PPP1R12C				RPL29
		PARVB				RPL10A
		PARVA				RPL7
						RPL23
						RPL9

## Sheet: (C) GO_MF_enrichment
Supplementary Table S4 Gene enrichment of high confidence proteins in HypDB.
(C) Top GO molecular function enrichment terms of high confidence hydroxyproline proteins
GOterm	P-value	term_name
GO:0003723	2.03495e-85	RNA binding
GO:0005198	3.54675e-54	structural molecule activity
GO:0045296	3.92955e-46	cadherin binding
GO:0050839	1.55921e-44	cell adhesion molecule binding
GO:0097159	5.38618e-44	organic cyclic compound binding
GO:1901363	2.7645e-43	heterocyclic compound binding
GO:0016491	8.13548e-39	oxidoreductase activity
GO:0036094	6.73988e-38	small molecule binding
GO:0005201	1.91961e-30	extracellular matrix structural constituent
GO:1901265	1.58743e-28	nucleoside phosphate binding
GO:0000166	2.79319e-28	nucleotide binding
GO:0030020	1.21367e-26	extracellular matrix structural constituent conferring tensile strength
GO:0043168	2.57538e-26	anion binding
GO:0044877	6.09254e-26	protein-containing complex binding
GO:0005515	1.19765e-24	protein binding
GO:0003729	2.99863e-23	mRNA binding
GO:0003676	1.21568e-22	nucleic acid binding
GO:0019899	8.76401e-21	enzyme binding
GO:0003824	1.17169e-20	catalytic activity
GO:0019904	5.42553e-20	protein domain specific binding
GO:0097367	1.39818e-19	carbohydrate derivative binding
GO:0003779	5.4665e-19	actin binding
GO:0042802	7.33176e-19	identical protein binding
GO:0017076	4.72883e-18	purine nucleotide binding
GO:0005488	5.93172e-18	binding
GO:0032553	1.09156e-17	ribonucleotide binding
GO:0032555	1.26102e-17	purine ribonucleotide binding
GO:0016874	1.54286e-17	ligase activity
GO:0008092	1.78375e-17	cytoskeletal protein binding
GO:0035639	8.94731e-17	purine ribonucleoside triphosphate binding
GO:0030554	9.75189e-17	adenyl nucleotide binding
GO:0032559	3.19881e-16	adenyl ribonucleotide binding
GO:0051287	8.7064e-16	NAD binding
GO:0003735	1.30327e-15	structural constituent of ribosome
GO:0005524	4.24656e-15	ATP binding
GO:0009055	1.72129e-12	electron transfer activity
GO:0016616	3.50791e-12	oxidoreductase activity, acting on the CH-OH group of donors, NAD or NADP as acceptor
GO:0016614	6.29456e-12	oxidoreductase activity, acting on CH-OH group of donors
GO:0005200	1.12421e-11	structural constituent of cytoskeleton
GO:0051015	2.82432e-11	actin filament binding
GO:0051082	3.31592e-11	unfolded protein binding
GO:0004601	3.92352e-11	peroxidase activity
GO:0016684	5.52111e-11	oxidoreductase activity, acting on peroxide as acceptor
GO:0016209	7.04366e-11	antioxidant activity
GO:0046983	8.77555e-11	protein dimerization activity

## Sheet: (D) CORUM_enrichment
Supplementary Table S4 Gene enrichment of high confidence proteins in HypDB.
(D) CORUM terms enrichment of high confidence hydroxyproline proteins
geneSet	description	size	overlap	expect	enrichmentRatio	pValue	gene_ids	proteins
3055	Nop56p-associated pre-rRNA complex	104	74	15.3488	4.82124	1e-18	292;6175;4869;6218;3178;1938;6187;3007;6165;6129;4691;2091;6206;11338;6137;6134;6136;6133;6124;6122;23521;11224;6157;6125;6158;6159;7284;9045;4670;4809;6189;6154;6138;6202;6228;6222;6235;6207;6205;6130;59;6147;9349;6209;6229;6156;4736;6161;6135;6132;72;4904;1915;6143;3192;6142;6128;6141;1660;3608;3609;6949;9221;7846;55299;8971;6732;8342;26354;9188;10642;51602;51631;25873	Q9NR30;P62913;P62736;P13639;P52272;P62841;P62917;P68104;Q08211;P15880;P19338;P27635;P62269;P62273;Q12906;P25398;P32969;Q00839;P26373;P30050;P62280;P62910;Q9BVP2;P63267;Q71U36;P50914;P49411;P62266;Q14978;P05388;P16402;P26368;P36578;P08708;Q92522;P62241;P62847;Q12905;Q99879;Q02878;P55769;P46776;P09651;P39023;P40429;P42766;P46777;P61254;P61313;P62277;P62888;P84098;Q07020;Q8TDN6;Q9Y383;Q9NZI8;Q9Y2X3;…
306	Ribosome, cytoplasmic	80	49	11.8067	4.15017	1e-18	6175;6218;6187;6165;6129;6188;6206;6137;6134;6136;6133;6124;6223;6122;23521;11224;6157;6125;6158;6204;6159;9045;6224;6189;6154;6138;6202;6228;6222;6235;6207;6205;6130;6191;6147;9349;6209;6229;6156;4736;6161;6135;6132;6233;6143;6142;6128;6141;25873	P62913;P62841;P62917;P15880;P27635;P62269;P62273;P25398;P32969;P23396;P26373;P30050;P62280;P62910;P50914;P62266;P05388;P36578;P08708;P62241;P62847;Q02878;P62701;P62979;P46776;P39023;P40429;P42766;P46777;P61254;P61313;P62277;P62888;P84098;Q07020;Q9Y3U8;P39019;P61247;P62424;P18077;Q02543;P60866;P46779;P47914;P62906;P62750;P18124;P46783;P62829
308	60S ribosomal subunit, cytoplasmic	47	31	6.93646	4.46914	1.11e-15	6175;6165;6129;6137;6134;6136;6133;6124;6122;23521;11224;6157;6125;6158;6159;9045;6154;6138;6130;6147;9349;6156;4736;6161;6135;6132;6143;6142;6128;6141;25873	P62913;P62917;P27635;P32969;P26373;P30050;P62910;P50914;P05388;P36578;Q02878;P46776;P39023;P40429;P42766;P46777;P61254;P61313;P62888;P84098;Q07020;Q9Y3U8;P62424;P18077;Q02543;P46779;P47914;P62906;P62750;P18124;P62829
338	40S ribosomal subunit, cytoplasmic	31	18	4.57511	3.93433	2.64e-08	6218;6187;6188;6206;6223;6204;6224;6189;6202;6228;6222;6235;6207;6205;6191;6209;6229;6233	P62841;P15880;P62269;P62273;P25398;P23396;P62280;P62266;P08708;P62241;P62847;P62701;P62979;P62277;P39019;P61247;P60866;P46783
3082	DGCR8 multiprotein complex	11	10	1.62343	6.15981	4.34e-08	10236;3309;1655;4691;3187;2521;3192;1660;3609;10521	Q08211;P19338;P35637;Q12906;Q00839;O43390;P11021;P17844;P31943;Q92841
1181	C complex spliceosome	79	31	11.6592	2.65886	6.2e-08	9092;10236;5356;9716;10492;51362;23451;23020;6629;3178;26986;1655;3181;3187;27316;9775;220988;4670;3185;3190;3192;10946;10992;9343;23450;10594;10283;10250;5411;10450;23524	P08579;P52272;O75533;P22626;P51991;P61978;Q13435;Q00839;Q8IYB3;Q9UQ35;Q6P2Q9;O60306;Q9H307;O75643;Q15393;P52597;O43390;O43660;O60506;P09651;P17844;P31943;P38159;Q12874;Q15029;Q6UX04;O43290;O60508;P38919;Q9UNP9;P11940
5380	TRBP containing complex (DICER, RPL7A, EIF6, MOV10 and subunits of the 60S ribosomal particle)	25	15	3.6896	4.06548	2.21e-07	6165;6129;6137;6136;6158;9045;6138;6130;6156;4736;6161;6135;6143;6142;25873	P62913;P26373;P30050;P62910;P50914;P61313;P62888;P84098;Q9Y3U8;P62424;P18077;Q02543;P46779;P62906;P18124
1332	Large Drosha complex	20	13	2.95168	4.40427	3.91e-07	1654;1665;1655;3187;2521;4670;3192;3608;3609;8148;10521;6732;11100	P52272;P35637;Q12906;Q9BUJ2;Q00839;O43143;Q12905;O00571;P17844;P31943;Q96SB4;Q92841;Q92804
5615	Emerin complex 52	23	14	3.39444	4.1244	4.45e-07	7067;1152;3191;4001;8826;2010;3068;60;3190;7531;3192;708;5934;3609	P14866;P60709;P46940;P61978;Q12906;P20700;Q00839;P51858;P12277;Q07021;P62258;Q08999;P50402;P10827
6302	B-WICH complex	9	8	1.32826	6.02293	1.68e-06	4641;8467;23451;7913;2074;79925;9188;9031	Q9NR30;O75533;O00159;Q9C093;P0DP91;P35659;O60264;Q03468;Q9UIG0
6838	IGF2BP1 complex	9	8	1.32826	6.02293	1.68e-06	10492;6780;6154;4904;3192;1660;1994;10642	Q08211;Q00839;O60506;P61254;Q9NZI8;Q15717;P67809;O95793
5266	TNF-alpha/NF-kappa B signaling complex 6	14	10	2.06618	4.83985	2.58e-06	3551;3320;3326;2091;6124;6207;6205;6156;6132;6128	P08238;P62917;P62280;P07900;P36578;Q02878;P62277;P62888;P22087;O14920
193	PA700-20S-PA28 complex	36	17	5.31303	3.19968	3.23e-06	5688;5709;5716;5683;5685;5686;5692;5693;5701;5704;5687;5700;5705;5720;5708;5695;5721	P35998;Q9UL46;P62195;P28070;P28066;P62191;Q06323;O43242;Q13200;O14818;P28074;P43686;Q99436;O75832;P60900;P25789;P25787
1729	TLE1 corepressor complex (MASH1 promoter-corepressor complex)	10	8	1.47584	5.42063	7.32e-06	4869;142;4691;3308;4628;60;7155;4841	P60709;Q15233;P09874;P19338;P35580;Q02880;P34932;P06748
351	Spliceosome	142	41	20.957	1.95639	7.48e-06	10643;1654;5496;1665;9092;9129;5356;27336;9716;51362;23451;23020;6629;6625;26986;1655;11338;9775;8896;58517;4809;9295;1660;10946;3550;10992;7919;9343;23450;10262;7536;10594;9879;10250;10521;84991;51593;51755;51690;10450;23524	O43719;P08579;Q08211;Q13838;Q9NYV4;O15355;O75533;Q13123;Q13435;Q8IYB3;Q9UQ35;Q6P2Q9;P26368;O43143;O60306;O75643;O00425;Q15393;Q7L014;P55769;Q9UK45;O00571;O43660;P08621;P17844;P41223;P49756;Q12874;Q15029;Q15637;Q9BXP5;O43290;O60508;P38919;Q05519;Q9UNP9;P11940;Q15427;Q96I25;O43395;Q92841
5614	Emerin complex 32	21	12	3.09927	3.87188	7.76e-06	8841;4001;2010;60;5934;10155;3065;6709;6601;79718;84661;23186	P60709;Q13263;Q13547;Q8TAQ2;P20700;Q9UKL0;Q9C005;Q13813;Q08999;O15379;P50402;Q9BZK7
2837	Profilin 1 complex	6	6	0.885505	6.77579	1.01e-05	5216;3312;7415;71;1213;347733	P11142;P63261;P55072;Q00610;P07737;Q9BVA1
5183	DNA-PK-Ku-eIF2-NF90-NF45 complex	8	7	1.18067	5.92882	1.03e-05	1965;7520;8894;1968;5591;3608;3609	P13010;Q12906;P78527;Q12905;P20042;P41091;P05198
6194	B-WICH complex	8	7	1.18067	5.92882	1.03e-05	4641;8467;23451;7913;2074;9188;9031	Q9NR30;O75533;O00159;P0DP91;P35659;O60264;Q03468;Q9UIG0
181	26S proteasome	22	12	3.24685	3.69589	1.48e-05	5688;5683;5685;5686;5692;5693;5701;5704;5687;5700;5705;5695	P35998;P62195;P28070;P28066;P62191;O14818;P28074;P43686;Q99436;P60900;P25789;P25787
192	PA28-20S proteasome	16	10	2.36135	4.23487	1.56e-05	5688;5683;5685;5686;5692;5693;5687;5720;5695;5721	Q9UL46;P28070;P28066;Q06323;O14818;P28074;Q99436;P60900;P25789;P25787
1223	H2AX complex, isolated from cells without IR exposure	11	8	1.62343	4.92785	2.34e-05	10236;6741;4869;3309;26986;3014;811;6749	P27797;O43390;P05455;P11021;P11940;P06748;P16104;Q08945
3040	Multisynthetase complex	11	8	1.62343	4.92785	2.34e-05	2058;1615;3376;5859;5917;4141;9255;3735	P07814;P14868;Q15046;P47897;P41252;P54136;Q12904;P56192
5611	Emerin complex 24	14	9	2.06618	4.35587	3.11e-05	4000;5925;4001;4173;2010;3192;708;5934;4175	P20700;Q00839;Q07021;P02545;P33991;Q14566;Q08999;P06400;P50402
280	HMGB1-HMGB2-HSC70-ERP60-GAPDH complex	5	5	0.737921	6.77579	6.88e-05	2597;3146;3312;3148;2923	P11142;P04406;P30101;P09429;P26583
5613	Emerin complex 25	16	9	2.36135	3.81138	0.000135	8815;6741;4001;7529;2010;60;3190;7531;10146	O75531;P60709;P61978;P20700;P62258;P05455;Q13283;P50402;P31946
126	CCT complex (chaperonin containing TCP1 complex)	8	6	1.18067	5.08185	0.000216	908;22948;7203;10694;10575;10576	P40227;P49368;P50991;P50990;P48643;P78371
3135	TLE1 corepressor complex (MASH1 promoter-corepressor complex)	8	6	1.18067	5.08185	0.000216	4869;142;4691;3308;7155;4841	Q15233;P09874;P19338;Q02880;P34932;P06748
191	20S proteasome	14	8	2.06618	3.87188	0.000282	5688;5683;5685;5686;5692;5693;5687;5695	P28070;P28066;O14818;P28074;Q99436;P60900;P25789;P25787
1231	FIB-associated protein complex	6	5	0.885505	5.64649	0.000363	10419;2091;708;7846;3276	Q71U36;Q07021;O14744;Q99873;P22087
5608	Emerin architectural complex	6	5	0.885505	5.64649	0.000363	4000;4001;2010;60;6709	P60709;P20700;P02545;Q13813;P50402
2755	17S U2 snRNP	33	13	4.87028	2.66925	0.000453	1665;23451;6629;3329;11338;10946;10131;10992;23450;10262;9879;84991;83443	P08579;O75533;Q13435;P10809;P26368;O43143;Q12931;Q15393;Q9BWJ5;Q7L014;Q12874;Q15427;Q96I25
194	PA28gamma-20S proteasome	15	8	2.21376	3.61376	0.000526	5688;5683;5685;5686;5692;5693;5687;5695	P28070;P28066;O14818;P28074;Q99436;P60900;P25789;P25787
643	CtBP core complex	9	6	1.32826	4.5172	0.000567	23028;1487;3065;3066;10919;23186	Q13547;Q13363;Q9UKL0;O60341;Q92769;Q96KQ7
1227	H2AX complex II	9	6	1.32826	4.5172	0.000567	4869;3309;3014;8531;811;8342	P27797;Q99879;P11021;P16989;P06748;P16104
5199	Kinase maturation complex 1	16	8	2.36135	3.3879	0.000918	3320;3326;7529;3308;7532;7531;7534;81572	P08238;P63104;P61981;P07900;Q9NUG6;P62258;P34932;P31946
924	Toposome	7	5	1.03309	4.83985	0.0011151	1660;6749;10594;6732;9188	Q9NR30;Q08211;Q6P2Q9;Q96SB4;Q08945
1226	H2AX complex I	7	5	1.03309	4.83985	0.0011151	4869;142;3309;3014;811	P27797;P09874;P11021;P06748;P16104
1505	NCOR2 complex	7	5	1.03309	4.83985	0.0011151	8841;9611;3065;3066;25942	Q13547;O75376;Q96ST3;O15379;Q92769
1257	ALL-1 supercomplex	28	11	4.13236	2.66192	0.00128045	8467;23028;9219;5901;4297;3065;9343;6601;3066;25942;53981	Q13547;Q8TAQ2;Q96ST3;Q15029;O60341;O60264;Q9P2I0;O94776;P62826;Q92769;Q03164
632	Anti-HDAC2 complex	17	8	2.50893	3.18861	0.00151261	23028;9219;2969;9112;3065;3066;25942;23186	Q13547;P78347;Q96ST3;Q9UKL0;Q13330;O60341;O94776;Q92769
634	XFIM complex	5	4	0.737921	5.42063	0.00207271	23028;2969;3065;3066	Q13547;P78347;O60341;Q92769
1191	RNA pol II containing coactivator complex Tat-SF	5	4	0.737921	5.42063	0.00207271	6829;27336;4691;5430	O43719;P19338;O00267;P24928
2318	ITGA6-ITGB4-Laminin10/12 complex	5	4	0.737921	5.42063	0.00207271	3911;3912;3915;3655	P11047;P07942;O15230;P23229
2319	ITGA6-ITGB4-Laminin10/12 complex	5	4	0.737921	5.42063	0.00207271	3911;3915;3655;3913	P11047;P55268;O15230;P23229
4392	EIF3 complex (EIF3A, EIF3B, EIF3G, EIF3I, EIF3C)	5	4	0.737921	5.42063	0.00207271	8666;8662;8668;8661	O75821;Q14152;P55884;Q13347
4403	EIF3 complex (EIF3A, EIF3B, EIF3G, EIF3I, EIF3J)	5	4	0.737921	5.42063	0.00207271	8666;8662;8668;8661	O75821;Q14152;P55884;Q13347
5234	IKBKB-CDC37-KIAA1967-HSP90AB1-HSP90AA1 complex	5	4	0.737921	5.42063	0.00207271	3551;3320;3326;57805	P08238;P07900;Q8N163;O14920
6289	prohibitin 2 complex, mitochondrial	5	4	0.737921	5.42063	0.00207271	292;5245;7417;11331	P45880;P35232;P05141;Q99623
6858	CHTOP-methylosome complex	5	4	0.737921	5.42063	0.00207271	10419;2079;3276;79084	O14744;Q99873;Q9BQA1;P84090
7593	AKAP13-MAP2K3-MAP3K20-MAPK14-PKN1 complex	5	4	0.737921	5.42063	0.00207271	5606;5585;1432;51776	P46734;Q9NYL2;Q16539;Q16512
2948	Respiratory chain complex I (incomplete intermediate), mitochondrial	11	6	1.62343	3.69589	0.00239371	4724;4720;4705;4729;4719;4731	P19404;P28331;O95299;O43181;O75306;P56181
5177	Polycystin-1 multiprotein complex (ACTN1, CDH1, SRC, JUP, VCL, CTNNB1, PXN, BCAR1, PKD1, PTK2, TLN1)	11	6	1.62343	3.69589	0.00239371	87;3728;7414;1499;5829;7094	P18206;P12814;Q9Y490;P14923;P49023;P35222
1183	CDC5L complex	30	11	4.42753	2.48446	0.00246316	5356;23451;3312;6421;27316;5591;3608;10992;1778;10262;10250	P11142;O75533;P23246;Q13435;P78527;Q8IYB3;Q14204;Q12905;O43660;P38159;Q15427
1737	SF3b complex	8	5	1.18067	4.23487	0.00261374	23451;10992;23450;10262;83443	O75533;Q13435;Q15393;Q9BWJ5;Q15427
5609	Emerin regulatory complex	8	5	1.18067	4.23487	0.00261374	8841;8815;2010;60;3065	O75531;P60709;Q13547;O15379;P50402
178	Respiratory chain complex I (holoenzyme), mitochondrial	44	14	6.4937	2.15593	0.0031219	4706;4724;4717;4720;4722;4712;4696;4705;4729;4719;4702;4731;4698;54539	P19404;P51970;Q9NX14;O43677;P28331;O95139;Q16718;O95299;O43181;O75306;O95167;P56181;O14561;O75489
282	SNF2h-cohesin-NuRD complex	16	7	2.36135	2.96441	0.00498516	5885;8467;9219;9112;3065;8243;3066	Q13547;O60216;Q13330;O60264;O94776;Q14683;Q92769
1141	CF IIAm complex (Cleavage factor IIAm complex)	16	7	2.36135	2.96441	0.00498516	6421;11338;5725;7082;4076;10978;51692	P23246;P26368;P26599;Q14444;Q07157;Q92989;Q9UKF6
2920	Respiratory chain complex I (lambda subunit) mitochondrial	16	7	2.36135	2.96441	0.00498516	4724;4720;4722;4729;4719;4731;4698	P19404;P28331;Q16718;O43181;O75306;P56181;O75489
7285	HEXIM1-DNA-PK-paraspeckle components-ribonucleoprotein complex	9	5	1.32826	3.76433	0.00517201	7520;6421;5591;4841;55269	P13010;Q15233;P23246;P78527;Q8WXF1
387	MCM complex	6	4	0.885505	4.5172	0.00549282	4173;4174;4176;4175	P33991;Q14566;P33993;P33992
636	BHC complex	6	4	0.885505	4.5172	0.00549282	23028;3065;3066;23186	Q13547;Q9UKL0;O60341;Q92769
2599	POLR2A-CCNT1-CDK9-NCL-LEM6-CPSF2 complex	6	4	0.885505	4.5172	0.00549282	4691;5430;53981;10891	P19338;Q9UBK2;Q9P2I0;P24928
3102	DHX9-ADAR-vigilin-DNA-PK-Ku antigen complex	6	4	0.885505	4.5172	0.00549282	7520;5591;3069;1660	P13010;Q08211;P78527;Q00341
7298	ACTB-ANP32A-C1QBP-PSMA1-PTMA-PSMA1 complex	6	4	0.885505	4.5172	0.00549282	8125;60;5250;708	P39687;P60709;Q00325;Q07021
