# Supplementary material for: HypDB: A functionally annotated web-based database of the proline hydroxylation proteome
Source: PLoS Biol. 2022 Aug 26;20(8):e3001757. doi: 10.1371/journal.pbio.3001757 (PMC9455854; doi:10.1371/journal.pbio.3001757)
Supplement: S5 Table — (XLSX) [file pbio.3001757.s016.xlsx]

## Sheet: Index
Supplementary Table S5 Hyp sites identified with (A) PG, (B) GPPG, (C) CP and (D) PD motifs in HypDB.
Index	Contents
A	Hyp sites identified with PG motif in HypDB
B	Hyp sites identified with GPPG motif in HypDB
C	Hyp sites identified with CP motif in HypDB
D	Hyp sites identified with PD motif in HypDB

## Sheet: (A) PG Motif
Supplementary Table S5 Hyp sites identified with (A) PG, (B) GPPG, (C) CP and (D) PD motifs in HypDB.
(A) PG Motif
Uniprot ID	Protein Name	Gene	Hyp_position	Motif.Sequence
P02461	Collagen alpha-1(III) chain	COL3A1	434	ANGAPGLRGGAGEPGKNGAKGEPGPRG
P08123	Collagen alpha-2(I) chain	COL1A2	65	RDGEDGPTGPPGPPGPPGPPGLGGNFA
P02458	Collagen alpha-1(II) chain	COL2A1	554	PKGANGDPGRPGEPGLPGARGLTGRPG
P02746	Complement C1q subcomponent subunit B	C1QB	38	SQAQLSCTGPPAIPGIPGIPGTPGPDG
Q8TCU5	Glutamate receptor ionotropic, NMDA 3A	GRIN3A	113	STLHGRGPPGSRKPGEGARAEALWPRD
Q8WY21	VPS10 domain-containing receptor SorCS1	SORCS1	62	SASTPRGFSHQGRPGRAPATPLPLVVR
P08572	Collagen alpha-2(IV) chain	COL4A2	1184	LPGGKGDDGWPGAPGLPGFPGLRGIRG
Q07092	Collagen alpha-1(XVI) chain	COL16A1	1176	PPGPPGFPGKVGSPGPPGPQAEKGSEG
P05997	Collagen alpha-2(V) chain	COL5A2	563	SSGPKGSQGDPGRPGEPGLPGARGLTG
P08572	Collagen alpha-2(IV) chain	COL4A2	781	GERGLPGEVLGAQPGPRGDAGVPGQPG
P08572	Collagen alpha-2(IV) chain	COL4A2	1202	FPGLRGIRGLHGLPGTKGFPGSPGSDI
F5H3Q5	Collagen alpha-6(IV) chain	COL4A6	425	GNPGRTTIGAAGLPGRDGLPGPPGPPG
P25940	Collagen alpha-3(V) chain	COL5A3	1483	SMGPRGDTGPAGPPGPPGAPAELHGLR
P08123	Collagen alpha-2(I) chain	COL1A2	150	PPGKAGEDGHPGKPGRPGERGVVGPQG
P02458	Collagen alpha-1(II) chain	COL2A1	671	APGPSGFQGLPGPPGPPGEGGKPGDQG
P39060	Collagen alpha-1(XVIII) chain	COL18A1	1083	EVGADGVPGFPGLPGREGIAGPQGPKG
Q8IWL1	Pulmonary surfactant-associated protein A2	SFTPA2	33	CEVKDVCVGSPGIPGTPGSHGLPGRDG
P35555	Fibrillin-1	FBN1	1090	SPDLCGRGQCVNTPGDFECKCDEGYES
E9PPZ1	Na(+)/H(+) exchange regulatory cofactor NHE-RF4	PDZD3	7	_______MVTPSPPGNHSLSLEAPRLH
P52824	Diacylglycerol kinase theta	DGKQ	41	VLGSGGRARPGPGPGPGPERAGVRAPG
P02462	Collagen alpha-1(IV) chain	COL4A1	626	PIGDKGQAGFPGGPGSPGLPGPKGEPG
P02461	Collagen alpha-1(III) chain	COL3A1	1043	GKGDRGENGSPGAPGAPGHPGPPGPVG
C9JGT3	cGMP-specific 3',5'-cyclic phosphodiesterase (Fragment)	PDE5A	42	CPLQQSPRADNSAPGTPTRKISASEFD
P02452	Collagen alpha-1(I) chain	COL1A1	451	APGSKGDTGAKGEPGPVGVQGPPGPAG
P08123	Collagen alpha-2(I) chain	COL1A2	942	NPGNDGPPGRDGQPGHKGERGYPGNIG
P02747	Complement C1q subcomponent subunit C	C1QC	99	KNGPMGPPGMPGVPGPMGIPGEPGEEG
P12111	Collagen alpha-3(VI) chain	COL6A3	2188	DLGPMGVPGRDGVPGGPGETGKNGGFG
P12110	Collagen alpha-2(VI) chain	COL6A2	471	EVGNKGAKGDRGLPGPRGPQGALGEPG
P49023	Paxillin	PXN	330	KTGSSSPPGGPPKPGSQLDSMLGSLQS
Q7L1T6	Cytochrome b5 reductase 4	CYB5R4	90	GFVYNVSPYMEYHPGGEDELMRAAGSD
P02461	Collagen alpha-1(III) chain	COL3A1	236	PSGPAGKDGESGRPGRPGERGLPGPPG
P05997	Collagen alpha-2(V) chain	COL5A2	410	PEGPQGQRGETGPPGPVGSPGLPGAIG
Q8IWL2	Pulmonary surfactant-associated protein A1	SFTPA1	42	SPGIPGTPGSHGLPGRDGRDGLKGDPG
Q96A83	Collagen alpha-1(XXVI) chain	COL26A1	313	LAGVPGPRGPPGPPGPPGPRGPPGPPG
P20908	Collagen alpha-1(V) chain	COL5A1	600	DVGPQGPRGVQGPPGPAGKPGRRGRAG
Q5KU26	Collectin-12	COLEC12	544	PPGKEGLPGPQGPPGFQGLQGTVGEPG
P05997	Collagen alpha-2(V) chain	COL5A2	806	NDGARGLPGPLGPPGPAGPTGEKGEPG
A6NMZ7	Collagen alpha-6(VI) chain	COL6A6	1539	LKGERGRQGRRGWPGPPGTPGSRRKTA
Q05707	Collagen alpha-1(XIV) chain	COL14A1	1677	SPGAPGEQGPPGTPGFPGNAGVPGTPG
Q07092	Collagen alpha-1(XVI) chain	COL16A1	1128	EKGEPGPPGSEGLPGPPGPAGPRGERG
Q5KU26	Collectin-12	COLEC12	493	PAGERGPIGPAGPPGERGGKGSKGSQG
P53420	Collagen alpha-4(IV) chain	COL4A4	1150	MPGLRGQPGEMGDPGPRGLQGDPGIPG
P20908	Collagen alpha-1(V) chain	COL5A1	1017	PTGETGPMGERGHPGPPGPPGEQGLPG
Q99715	Collagen alpha-1(XII) chain	COL12A1	2856	FTGKDGAMGPRGPPGPPGSPGSPGVTG
Q03692	Collagen alpha-1(X) chain	COL10A1	316	LPGLKGERGPAGLPGGPGAKGEQGPAG
P02461	Collagen alpha-1(III) chain	COL3A1	314	PRGAPGERGRPGLPGAAGARGNDGARG
P25940	Collagen alpha-3(V) chain	COL5A3	949	PPGPPGPPGEQGLPGLEGREGAKGELG
Q07092	Collagen alpha-1(XVI) chain	COL16A1	1537	GIGIAGENGLPGPPGPQGPPGYGKMGA
P02461	Collagen alpha-1(III) chain	COL3A1	554	SPGGPGSDGKPGPPGSQGESGRPGPPG
O00602	Ficolin-1	FCN1	57	SDKLTILRGCPGLPGAPGPKGEAGVIG
P01876	Ig alpha-1 chain C region	IGHA1	190	RDLCGCYSVSSVLPGCAEPWNHGKTFT
Q99715	Collagen alpha-1(XII) chain	COL12A1	2874	SPGSPGVTGPSGKPGKPGDHGRPGPSG
P02452	Collagen alpha-1(I) chain	COL1A1	898	PPGPSGNAGPPGPPGPAGKEGGKGPRG
A6NHN0	Otolin-1	OTOL1	301	DPGIKGEKGELGPPGLLGPTGPKGDIG
P27658	Collagen alpha-1(VIII) chain	COL8A1	521	PIGPPGIPGPKGEPGLPGPPGFPGIGK
P02452	Collagen alpha-1(I) chain	COL1A1	715	APGNDGAKGDAGAPGAPGSQGAPGLQG
P08123	Collagen alpha-2(I) chain	COL1A2	168	ERGVVGPQGARGFPGTPGLPGFKGIRG
P25940	Collagen alpha-3(V) chain	COL5A3	790	PPGSAGEKGKLGVPGLPGYPGRPGPKG
P02452	Collagen alpha-1(I) chain	COL1A1	997	KQGPSGASGERGPPGPMGPPGLAGPPG
P12109	Collagen alpha-1(VI) chain	COL6A1	259	VCCSFECQPARGPPGLRGDPGFEGERG
P02452	Collagen alpha-1(I) chain	COL1A1	481	KRGARGEPGPTGLPGPPGERGGPGSRG
P02458	Collagen alpha-1(II) chain	COL2A1	899	ARGAQGPPGATGFPGAAGRVGPPGSNG
P02462	Collagen alpha-1(IV) chain	COL4A1	594	LKGERGPPGGVGFPGSRGDTGPPGPPG
P12107	Collagen alpha-1(XI) chain	COL11A1	645	MRGEDGEIGPRGLPGEAGPRGLLGPRG
P02462	Collagen alpha-1(IV) chain	COL4A1	660	PPGAEGLPGSPGFPGPQGDRGFPGTPG
Q4VXW1	Collagen alpha-3(IX) chain (Fragment)	COL9A3	75	APGERGSLGPPGPPGLGGKGLPGPPGE
P15502	Elastin	ELN	772	VAARPGFGLSPIFPGGACLGKACGRKR
Q96AX2	Ras-related protein Rab-37	RAB37	5	_________MTGTPGAVATRDGEAPER
Q9BTF0	THUMP domain-containing protein 2	THUMPD2	8	______MSEARGEPGSGPEAGARFFCT
Q02388	Collagen alpha-1(VII) chain	COL7A1	1271	EPGEMGLRGQVGPPGDPGLPGRTGAPG
P02452	Collagen alpha-1(I) chain	COL1A1	475	PAGEEGKRGARGEPGPTGLPGPPGERG
Q02388	Collagen alpha-1(VII) chain	COL7A1	2477	GVGLPGPRGERGEPGIRGEDGRPGQEG
Q03692	Collagen alpha-1(X) chain	COL10A1	158	GIPGPAGISVPGKPGQQGPTGAPGPRG
P02461	Collagen alpha-1(III) chain	COL3A1	581	PSGPRGQPGVMGFPGPKGNDGAPGKNG
G3V511	Latent-transforming growth factor beta-binding protein 2	LTBP2	765	PPREQGQRSSGALPGPAERQPLRVVTD
Q15848	Adiponectin	ADIPOQ	71	RDGTPGEKGEKGDPGLIGPKGDIGETG
Q7Z5L3	Complement C1q-like protein 2	C1QL2	105	PPGEPGPPGPRGPPGEKGDSGRPGLPG
P20908	Collagen alpha-1(V) chain	COL5A1	960	ERGPNGPQGPTGFPGPKGPPGPPGKDG
P02452	Collagen alpha-1(I) chain	COL1A1	238	PPGKNGDDGEAGKPGRPGERGPPGPQG
P05997	Collagen alpha-2(V) chain	COL5A2	983	DPGEDGQPGPDGPPGPAGTTGQRGIVG
P39060	Collagen alpha-1(XVIII) chain	COL18A1	1391	IRGQPGPPGPQGPPGIGYEGRQGPPGP
P14618	Pyruvate kinase PKM	PKM	517	KKGDVVIVLTGWRPGSGFTNTMRVVPV
P27658	Collagen alpha-1(VIII) chain	COL8A1	216	GLPGIGKPGGPGLPGQPGPKGDRGPKG
P02452	Collagen alpha-1(I) chain	COL1A1	652	SPGFQGLPGPAGPPGEAGKPGEQGVPG
P05997	Collagen alpha-2(V) chain	COL5A2	617	SIGIRGQPGSMGLPGPKGSSGDPGKPG
P15502	Elastin	ELN	481	PGAVPGVPGTGGVPGVGTPAAAAAKAA
P05997	Collagen alpha-2(V) chain	COL5A2	764	TPGDTGPPGLQGMPGERGIAGTPGPKG
P02461	Collagen alpha-1(III) chain	COL3A1	899	SNGNPGPPGPSGSPGKDGPPGPAGNTG
Q05707	Collagen alpha-1(XIV) chain	COL14A1	1538	EKGDTGLPGPQGIPGGVGSPGRDGSPG
Q9BS26	Endoplasmic reticulum resident protein 44	ERP44	371	REFHHGPDPTDTAPGEQAQDVASSPPE
P08123	Collagen alpha-2(I) chain	COL1A2	858	EKGPSGEAGTAGPPGTPGPQGLLGAPG
P02462	Collagen alpha-1(IV) chain	COL4A1	331	PQGEKGEAGPPGPPGIVIGTGPLGEKG
P39060	Collagen alpha-1(XVIII) chain	COL18A1	1430	HRQTISVPGPPGPPGPPGPPGTMGASS
O43707	Alpha-actinin-4	ACTN4	893	IARMAPYQGPDAVPGALDYKSFSTALY
P05997	Collagen alpha-2(V) chain	COL5A2	1121	PIGPPGRAGKRGLPGPQGPRGDKGDHG
P02461	Collagen alpha-1(III) chain	COL3A1	386	PQGHAGAQGPPGPPGINGSPGGKGEMG
P29400	Collagen alpha-5(IV) chain	COL4A5	1453	PPGPDGLQGPPGPPGTSSVAHGFLITR
P19623	Spermidine synthase	SRM	3	___________MEPGPDGPAASGPAAI
P02461	Collagen alpha-1(III) chain	COL3A1	257	LPGPPGIKGPAGIPGFPGMKGHRGFDG
Q14050	Collagen alpha-3(IX) chain	COL9A3	574	PPGPPGPPGSIGHPGARGPPGYRGPTG
Q15848	Adiponectin	ADIPOQ	53	MAGIPGHPGHNGAPGRDGRDGTPGEKG
B4DEW2	Mitogen-activated protein kinase 4	MAPK4	312	PADDPERRLSASPPGRPAPVDGGASPQ
P02461	Collagen alpha-1(III) chain	COL3A1	1115	AAGIKGHRGFPGNPGAPGSPGPAGQQG
P08123	Collagen alpha-2(I) chain	COL1A2	735	PNGFAGPAGAAGQPGAKGERGAKGPKG
P08572	Collagen alpha-2(IV) chain	COL4A2	641	LKGQRGFPGDAGLPGPPGFLGPPGPAG
P02461	Collagen alpha-1(III) chain	COL3A1	470	VPGAKGEDGKDGSPGEPGANGLPGAAG
P53420	Collagen alpha-4(IV) chain	COL4A4	759	PPGSPGVNGQKGIPGDPAFGHLGPPGK
P35556	Fibrillin-2	FBN2	1816	TGKAVDIDECKEIPGICANGVCINQIG
P08123	Collagen alpha-2(I) chain	COL1A2	894	ERGLPGVAGAVGEPGPLGIAGPPGARG
Q14683	Structural maintenance of chromosomes protein 1A	SMC1A	512	RKAEIMESIKRLYPGSVYGRLIDLCQP
P05060	Secretogranin-1	CHGB	349	EEEPEYGEEIKGYPGVQAPEDLEWERY
P39060	Collagen alpha-1(XVIII) chain	COL18A1	914	PRGFPGPPGPPGVPGLPGEPGRFGVNS
P08123	Collagen alpha-2(I) chain	COL1A2	321	AKGAAGLPGVAGAPGLPGPRGIPGPVG
Q8IWL2	Pulmonary surfactant-associated protein A1	SFTPA1	54	LPGRDGRDGLKGDPGPPGPMGPPGEMP
P0C862	Complement C1q and tumor necrosis factor-related protein 9A	C1QTNF9	31	NSQDTCRQGHPGIPGNPGHNGLPGRDG
O00178	GTP-binding protein 1	GTPBP1	26	PVPASMFAPEPSSPGAARAAAAAARLH
P20908	Collagen alpha-1(V) chain	COL5A1	720	PKGNVGPQGEPGPPGQQGNPGAQGLPG
Q03692	Collagen alpha-1(X) chain	COL10A1	516	EPGLPGPPGPPGPPGQAVMPEGFIKAG
P20908	Collagen alpha-1(V) chain	COL5A1	870	PLGPPGEKGKLGVPGLPGYPGRQGPKG
P02452	Collagen alpha-1(I) chain	COL1A1	241	KNGDDGEAGKPGRPGERGPPGPQGARG
P08123	Collagen alpha-2(I) chain	COL1A2	363	PAGSKGESGNKGEPGSAGPQGPPGPSG
P39060	Collagen alpha-1(XVIII) chain	COL18A1	1077	LPGAKGEVGADGVPGFPGLPGREGIAG
P12107	Collagen alpha-1(XI) chain	COL11A1	993	PIGERGHPGPPGPPGEQGLPGAAGKEG
P22626	Heterogeneous nuclear ribonucleoproteins A2/B1	HNRNPA2B1	251	RGFGDGYNGYGGGPGGGNFGGSPGYGG
Q5KU26	Collectin-12	COLEC12	529	KPGPQGSSGDPGPPGPPGKEGLPGPQG
Q05707	Collagen alpha-1(XIV) chain	COL14A1	1595	ITGSMGPQGALGPPGVPGAKGERGERG
F5H3Q5	Collagen alpha-6(IV) chain	COL4A6	835	IKGKSGLPGAPGFPGISGHPGKKGTRG
P05997	Collagen alpha-2(V) chain	COL5A2	1007	IVGMPGQRGERGMPGLPGPAGTPGKVG
H3BPZ0	F-box/LRR-repeat protein 19	FBXL19	8	______MSSSSRGPGAGARRRRTRCRR
P39060	Collagen alpha-1(XVIII) chain	COL18A1	1402	GPPGIGYEGRQGPPGPPGPPGPPSFPG
P02461	Collagen alpha-1(III) chain	COL3A1	533	AAGEPGRDGVPGGPGMRGMPGSPGGPG
Q8WWM7	Ataxin-2-like protein	ATXN2L	28	QPPPTQQAVARRPPGGTSPPNGGLPGP
P08123	Collagen alpha-2(I) chain	COL1A2	62	PPGRDGEDGPTGPPGPPGPPGPPGLGG
P02461	Collagen alpha-1(III) chain	COL3A1	338	ARGSDGQPGPPGPPGTAGFPGSPGAKG
Q8IWL2	Pulmonary surfactant-associated protein A1	SFTPA1	63	LKGDPGPPGPMGPPGEMPCPPGNDGLP
P05997	Collagen alpha-2(V) chain	COL5A2	260	PMGPIGSRGPEGPPGKPGEDGEPGRNG
P39060	Collagen alpha-1(XVIII) chain	COL18A1	1266	MPGPPGPPGPPGPPGTPVYDSNVFAES
A0A140T9I7	Collagen alpha-2(XI) chain (Fragment)	COL11A2	1276	QQGRPGATGQAGPPGPVGPPGLPGLRG
Q15181	Inorganic pyrophosphatase	PPA1	104	IWNYGAIPQTWEDPGHNDKHTGCCGDN
Q12906	Interleukin enhancer-binding factor 3	ILF3	414	QAMNALMRLNQLKPGLQYKLVSQTGPV
P53420	Collagen alpha-4(IV) chain	COL4A4	1257	AGATGRAPKDIPDPGPPGDQGPPGPDG
Q8NBS9	Thioredoxin domain-containing protein 5	TXNDC5	144	QGVRGYPTLKLFKPGQEAVKYQGPRDF
P02461	Collagen alpha-1(III) chain	COL3A1	111	PPNGQGPQGPKGDPGPPGIPGRNGDPG
Q07092	Collagen alpha-1(XVI) chain	COL16A1	1478	PMEMAAAPGRPGPPGKDGAPGRPGAPG
P02461	Collagen alpha-1(III) chain	COL3A1	185	YPGPAGPPGPPGPPGTSGHPGSPGSPG
P29400	Collagen alpha-5(IV) chain	COL4A5	780	FKGALGPKGDRGFPGPPGPPGRTGLDG
F6XHT0	Selenoprotein K	SELENOK	67	NSSDSRYDDGRGPPGNPPRRMGRINHL
A6NHN0	Otolin-1	OTOL1	223	DQGAMGSPGLHGGPGAKGEKGEMGEKG
P02458	Collagen alpha-1(II) chain	COL2A1	722	SPGAQGLQGPRGLPGTPGTDGPKGASG
P53420	Collagen alpha-4(IV) chain	COL4A4	1382	PADVDDCPRIPGLPGAPGMRGPEGAMG
Q99715	Collagen alpha-1(XII) chain	COL12A1	2802	GPPGPQGPNGLSIPGEQGRQGMKGDAG
Q8N6S5	ADP-ribosylation factor-like protein 6-interacting protein 6	ARL6IP6	20	GWRSALRRRGPGTPGPVARPSYSSFTQ
P02452	Collagen alpha-1(I) chain	COL1A1	829	PPGADGQPGAKGEPGDAGAKGDAGPPG
P02452	Collagen alpha-1(I) chain	COL1A1	571	PAGQDGRPGPPGPPGARGQAGVMGFPG
P02458	Collagen alpha-1(II) chain	COL2A1	725	AQGLQGPRGLPGTPGTDGPKGASGPAG
P08572	Collagen alpha-2(IV) chain	COL4A2	650	DAGLPGPPGFLGPPGPAGTPGQIDCDT
P25940	Collagen alpha-3(V) chain	COL5A3	1114	QPGIRGPAGHPGPPGADGAQGRRGPPG
O00151	PDZ and LIM domain protein 1	PDLIM1	11	___MTTQQIDLQGPGPWGFRLVGGKDF
Q07092	Collagen alpha-1(XVI) chain	COL16A1	1424	HPGAPGPSGSPGLPGVPGSMGDMVNYD
P08123	Collagen alpha-2(I) chain	COL1A2	885	ILGLPGSRGERGLPGVAGAVGEPGPLG
Q12770	Sterol regulatory element-binding protein cleavage-activating protein	SCAP	938	LAAVCTPALRPPSPGPVLSQAPEDEGG
Q5JYC0	Uncharacterized protein C20orf112	NOL4L	9	_____MHVESSAEPGKAPKHAGQKKTY
Q03692	Collagen alpha-1(X) chain	COL10A1	352	PPGNMGPQGPKGIPGSHGLPGPKGETG
P02452	Collagen alpha-1(I) chain	COL1A1	1123	HRGFSGLQGPPGPPGSPGEQGPSGASG
P02458	Collagen alpha-1(II) chain	COL2A1	1187	KDGANGIPGPIGPPGPRGRSGETGPAG
P02452	Collagen alpha-1(I) chain	COL1A1	895	RVGPPGPSGNAGPPGPPGPAGKEGGKG
A0A2R8YF43	Casein kinase II subunit alpha	CSNK2A1	156	LRLIDWGLAEFYHPGQEYNVRVASRYF
P02461	Collagen alpha-1(III) chain	COL3A1	644	DTGPPGPQGLQGLPGTGGPPGENGKPG
O00602	Ficolin-1	FCN1	60	LTILRGCPGLPGAPGPKGEAGVIGERG
P20908	Collagen alpha-1(V) chain	COL5A1	1431	PPGKTGPIGPQGAPGKPGPDGLRGIPG
Q13200	26S proteasome non-ATPase regulatory subunit 2	PSMD2	21	KAPVQPQQSPAAAPGGTDEKPSGKERR
Q9Y6R7	IgGFc-binding protein	FCGBP	1847	APSIPIWGGSWRAPGWDPLCWDECRGS
Q07092	Collagen alpha-1(XVI) chain	COL16A1	1197	EKGSEGIRGPSGLPGSPGPPGPPGIQG
P33992	DNA replication licensing factor MCM5	MCM5	186	RSCRNTLTNIAMRPGLEGYALPRKCNT
J3QS60	Rho guanine nucleotide exchange factor 15 (Fragment)	ARHGEF15	173	GAEGRAQDADAPEPGLQARADVNGERE
O95299	NADH dehydrogenase [ubiquinone] 1 alpha subcomplex subunit 10, mitochondrial	NDUFA10	341	LHQFRELPGRKYSPGYNTEVGDKWIWL
P02461	Collagen alpha-1(III) chain	COL3A1	770	KDGPRGPTGPIGPPGPAGQPGDKGEGG
P11047	Laminin subunit gamma-1	LAMC1	1026	DQCEENYFYNRSWPGCQECPACYRLVK
B1ALD8	Periostin	POSTN	528	LLEAADLKELLTQPGDWTLFVPTNDAF
P05997	Collagen alpha-2(V) chain	COL5A2	1103	PVGAPGDAGQRGDPGSRGPIGPPGRAG
P05997	Collagen alpha-2(V) chain	COL5A2	1016	ERGMPGLPGPAGTPGKVGPTGATGDKG
F5GZK2	Collagen alpha-1(XXI) chain	COL21A1	489	KPGYQGIAGTPGVPGSPGIQGARGLPG
Q8TDH9	Biogenesis of lysosome-related organelles complex 1 subunit 5	BLOC1S5	16	GGGTETPVGCEAAPGGGSKKRDSLGTA
Q05707	Collagen alpha-1(XIV) chain	COL14A1	1532	MPGEKGEKGDTGLPGPQGIPGGVGSPG
O76024	Wolframin	WFS1	50	RSERPRAPGPQAGPGPGVRDAAAPAEP
P05997	Collagen alpha-2(V) chain	COL5A2	905	VPGLKGGRGTQGPPGATGFPGSAGRVG
P12107	Collagen alpha-1(XI) chain	COL11A1	987	PTGETGPIGERGHPGPPGPPGEQGLPG
Q9HBR0	Putative sodium-coupled neutral amino acid transporter 10	SLC38A10	561	EKQEPEQGEVGKRPGQAQALEEAGDLP
Q02388	Collagen alpha-1(VII) chain	COL7A1	2595	LLGPQGQPGAAGIPGDPGSPGKDGVPG
Q14055	Collagen alpha-2(IX) chain	COL9A2	582	KQGPHGHPGPRGVPGIVGAVGQIGNTG
Q5R372	Rab GTPase-activating protein 1-like	RABGAP1L	120	PSNTEISTPRPSSPGGLPEEDSVLFNK
Q9NRN5	Olfactomedin-like protein 3	OLFML3	117	LPCVEFDEKVTGGPGTKGKGRRNEKYD
P08123	Collagen alpha-2(I) chain	COL1A2	798	MTGFPGAAGRTGPPGPSGISGPPGPPG
Q02388	Collagen alpha-1(VII) chain	COL7A1	2011	FPGERGLKGDRGDPGPQGPPGLALGER
H0Y6W4	EMI domain-containing protein 1 (Fragment)	EMID1	121	ERGPPGPPGPPGPPGPPAPVGPPHARI
P02458	Collagen alpha-1(II) chain	COL2A1	959	LQGPAGPPGEKGEPGDDGPSGAEGPPG
Q9H6F5	Coiled-coil domain-containing protein 86	CCDC86	87	QGAGLESPQGQPEPGAASPQRQQDLHL
P05997	Collagen alpha-2(V) chain	COL5A2	1094	SQGAPGTPGPVGAPGDAGQRGDPGSRG
P29400	Collagen alpha-5(IV) chain	COL4A5	1450	LDGPPGPDGLQGPPGPPGTSSVAHGFL
P12107	Collagen alpha-1(XI) chain	COL11A1	990	ETGPIGERGHPGPPGPPGEQGLPGAAG
Q8IZ83	Aldehyde dehydrogenase family 16 member A1	ALDH16A1	578	DIRGAVEAAHQAFPGWAGQSPGARAAL
I3L4X5	Ubiquitin carboxyl-terminal hydrolase 31	USP31	437	KKASGPATRSPFPPGKSRTSDHSLSRE
P02452	Collagen alpha-1(I) chain	COL1A1	583	PPGARGQAGVMGFPGPKGAAGEPGKAG
P17661	Desmin	DES	22	QRVSSYRRTFGGAPGFPLGSPLSSPVF
P02452	Collagen alpha-1(I) chain	COL1A1	334	ARGNDGATGAAGPPGPTGPAGPPGFPG
O95365	Zinc finger and BTB domain-containing protein 7A	ZBTB7A	512	RKPRVRGGAPDPSPGATATPGAPAQPS
P08123	Collagen alpha-2(I) chain	COL1A2	471	NIGPAGKEGPVGLPGIDGRPGPIGPAG
A6NMZ7	Collagen alpha-6(VI) chain	COL6A6	1478	IDGLNGEQGDNGLPGRKGEKGDEGSQG
P02747	Complement C1q subcomponent subunit C	C1QC	45	CYGIPGMPGLPGAPGKDGYDGLPGPKG
P03971	Muellerian-inhibiting factor	AMH	182	GPGPEVTVTRAGLPGAQSLCPSRDTRY
P20908	Collagen alpha-1(V) chain	COL5A1	1221	LFGQKGDEGPRGFPGPPGPVGLQGLPG
P08123	Collagen alpha-2(I) chain	COL1A2	71	PTGPPGPPGPPGPPGLGGNFAAQYDGK
A0A140T9I7	Collagen alpha-2(XI) chain (Fragment)	COL11A2	577	KPGLPGMPGSDGPPGHPGKEGPPGTKG
Q6IN85	Serine/threonine-protein phosphatase 4 regulatory subunit 3A	PPP4R3A	128	DESEEERFDDMSSPGLELPSCELSRLE
P12110	Collagen alpha-2(VI) chain	COL6A2	363	NRGPDGYPGEAGSPGERGDQGGKGDPG
B1AKB5	Transcription factor EB (Fragment)	TFEB	9	_____HFQSPPPVPGEVLKLDDVIDNI
P49419	Alpha-aminoadipic semialdehyde dehydrogenase	ALDH7A1	405	GGTVVYGGKVMDRPGNYVEPTIVTGLG
P15502	Elastin	ELN	34	LHPSRPGGVPGAIPGGVPGGVFYPGAG
P08572	Collagen alpha-2(IV) chain	COL4A2	462	LFGLKGAKGRAGFPGLPGSPGARGPKG
Q15149	Plectin	PLEC	3712	ETRRAFEETQIDIPGGGSHGGSTMSLW
P56192	Methionine--tRNA ligase, cytoplasmic	MARS1	470	LEKRLEEWLGRTLPGSDWTPNAQFITR
Q9BQS7	Hephaestin	HEPH	505	DYEGTVYNDGSSYPGLVAKPFEKVTYR
P0C862	Complement C1q and tumor necrosis factor-related protein 9A	C1QTNF9	61	AKGDKGDAGEPGRPGSPGKDGTSGEKG
Q8IWL2	Pulmonary surfactant-associated protein A1	SFTPA1	70	PGPMGPPGEMPCPPGNDGLPGAPGIPG
P53597	Succinate--CoA ligase [ADP/GDP-forming] subunit alpha, mitochondrial	SUCLG1	187	GVINPGECKIGIMPGHIHKKGRIGIVS
P02458	Collagen alpha-1(II) chain	COL2A1	659	PAGPAGERGEQGAPGPSGFQGLPGPPG
P12109	Collagen alpha-1(VI) chain	COL6A1	499	SEGARGAPGPAGPPGDPGLMGERGEDG
P02461	Collagen alpha-1(III) chain	COL3A1	890	ARGLPGPPGSNGNPGPPGPSGSPGKDG
P02452	Collagen alpha-1(I) chain	COL1A1	1180	PRGRTGDAGPVGPPGPPGPPGPPGPPS
Q01955	Collagen alpha-3(IV) chain	COL4A3	377	PRGARGPQGPSGPPGVPGSPGSSRPGL
P29400	Collagen alpha-5(IV) chain	COL4A5	278	DRGPPGPPGIRGPPGPPGGEKGEKGEQ
P05997	Collagen alpha-2(V) chain	COL5A2	263	PIGSRGPEGPPGKPGEDGEPGRNGNPG
P02461	Collagen alpha-1(III) chain	COL3A1	488	ANGLPGAAGERGAPGFRGPAGPNGIPG
Q14050	Collagen alpha-3(IX) chain	COL9A3	565	SIGRPGPAGPPGPPGPPGSIGHPGARG
H0YKH0	Transducin-like enhancer protein 3	TLE3	341	TPGTSTTPGLRSMPGKPPGMDPIASAL
G5E9W2	Chondroitin sulfate glucuronyltransferase	CHPF2	632	NPALSPQRSPPGPPGAGPDPPSPPGAD
Q03692	Collagen alpha-1(X) chain	COL10A1	334	AKGEQGPAGLPGKPGLTGPPGNMGPQG
Q03692	Collagen alpha-1(X) chain	COL10A1	272	GPEGIGKPGAAGAPGQPGIPGTKGLPG
P02462	Collagen alpha-1(IV) chain	COL4A1	971	QIGPIGEKGSRGDPGTPGVPGKDGQAG
Q9BYH1	Seizure 6-like protein	SEZ6L	167	LDLLSSSTEKPGPPGDPDPIVASEEAS
O00159	Unconventional myosin-Ic	MYO1C	501	KGIISILDEECLRPGEATDLTFLEKLE
P05997	Collagen alpha-2(V) chain	COL5A2	818	PPGPAGPTGEKGEPGPRGLVGPPGSRG
P08123	Collagen alpha-2(I) chain	COL1A2	771	PVGAAGPAGPNGPPGPAGSRGDGGPPG
P08123	Collagen alpha-2(I) chain	COL1A2	102	GPGPMGLMGPRGPPGAAGAPGPQGFQG
P53420	Collagen alpha-4(IV) chain	COL4A4	635	GKAGPVGPPGLGFPGPPGERGHPGVPG
Q01955	Collagen alpha-3(IV) chain	COL4A3	1230	PTGIEGFPGPPGLPGAIIPGQTGNRGP
O75112	LIM domain-binding protein 3	LDB3	133	PSPSPEARASPGTPGTPELRPTFSPAF
Q96JG9	Zinc finger protein 469	ZNF469	208	NYTSPSATPRPPAPGPPQSRGTSPLQP
P02452	Collagen alpha-1(I) chain	COL1A1	484	ARGEPGPTGLPGPPGERGGPGSRGFPG
P02461	Collagen alpha-1(III) chain	COL3A1	1181	NRGERGSEGSPGHPGQPGPPGPPGAPG
Q2UY09	Collagen alpha-1(XXVIII) chain	COL28A1	388	GAPGPIGVGEPGQPGPRGPEGVPGERG
Q99715	Collagen alpha-1(XII) chain	COL12A1	2758	SVGPPGPPGPAGGPGAKGPRGERGISG
I3L1C0	Serine/arginine repetitive matrix protein 2 (Fragment)	SRRM2	16	LEKDVNPGGKEETPGQRPAVTETHQLA
P08123	Collagen alpha-2(I) chain	COL1A2	456	EPGLMGPRGLPGSPGNIGPAGKEGPVG
P20908	Collagen alpha-1(V) chain	COL5A1	969	PTGFPGPKGPPGPPGKDGLPGHPGQRG
P02452	Collagen alpha-1(I) chain	COL1A1	817	EPGPPGPAGFAGPPGADGQPGAKGEPG
P27824	Calnexin	CANX	364	EAPQIANPRCESAPGCGVWQRPVIDNP
P12109	Collagen alpha-1(VI) chain	COL6A1	466	DQGREGPVGVPGDPGEAGPIGPKGYRG
P02452	Collagen alpha-1(I) chain	COL1A1	409	AKGANGAPGIAGAPGFPGARGPSGPQG
P0C862	Complement C1q and tumor necrosis factor-related protein 9A	C1QTNF9	40	HPGIPGNPGHNGLPGRDGRDGAKGDKG
Q01955	Collagen alpha-3(IV) chain	COL4A3	1291	PKGPPGTAGDMGPPGRLGAPGTPGLPG
P21333	Filamin-A	FLNA	17	SHSRAGQSAAGAAPGGGVDTRDAEMPA
P08572	Collagen alpha-2(IV) chain	COL4A2	656	PPGFLGPPGPAGTPGQIDCDTDVKRAV
P12111	Collagen alpha-3(VI) chain	COL6A3	2157	EKGERGDVGIRGDPGNPGQDSQERGPK
P15502	Elastin	ELN	167	VLPGARFPGVGVLPGVPTGAGVKPKAP
P21291	Cysteine and glycine-rich protein 1	CSRP1	96	DKGESLGIKHEEAPGHRPTTNPNASKF
Q01955	Collagen alpha-3(IV) chain	COL4A3	1142	LLGPPGIRGPPGLPGFPGSPGPMGIRG
Q07092	Collagen alpha-1(XVI) chain	COL16A1	1496	APGRPGAPGSPGLPGQIGREGRQGLPG
P20908	Collagen alpha-1(V) chain	COL5A1	732	PPGQQGNPGAQGLPGPQGAIGPPGEKG
O95571	Persulfide dioxygenase ETHE1, mitochondrial	ETHE1	186	TLYHSVHEKIFTLPGDCLIYPAHDYHG
P53420	Collagen alpha-4(IV) chain	COL4A4	1260	TGRAPKDIPDPGPPGDQGPPGPDGPRG
Q9H4L7	SWI/SNF-related matrix-associated actin-dependent regulator of chromatin subfamily A containing DEAD/H box 1	SMARCAD1	30	IEEAPEATPQPSQPGPSSPISLSAEEE
P02675	Fibrinogen beta chain	FGB	319	VATNTDGKNYCGLPGEYWLGNDKISQL
Q03692	Collagen alpha-1(X) chain	COL10A1	510	PRGHSGEPGLPGPPGPPGPPGQAVMPE
P02458	Collagen alpha-1(II) chain	COL2A1	668	EQGAPGPSGFQGLPGPPGPPGEGGKPG
H3BU16	Hematological and neurological-expressed 1-like protein (Fragment)	JPT2	4	__________MKPPGGESSNLFGSPEE
Q99715	Collagen alpha-1(XII) chain	COL12A1	2832	LPGRTGTPGLPGPPGPMGPPGDRGFTG
Q07092	Collagen alpha-1(XVI) chain	COL16A1	861	RDGQQGQTGLRGTPGEKGPRGEKGEPG
P08123	Collagen alpha-2(I) chain	COL1A2	504	NIGFPGPKGPTGDPGKNGDKGHAGLAG
Q9BXX0	EMILIN-2	EMILIN2	887	SGTVPGAEGFAGAPGYPKSPPVASPGA
E9PP49	Collagen alpha-2(VIII) chain	COL8A2	72	KAGPPGLPGKVGPPGQPGLRGEPGIRG
P02452	Collagen alpha-1(I) chain	COL1A1	226	ASGPMGPRGPPGPPGKNGDDGEAGKPG
P12110	Collagen alpha-2(VI) chain	COL6A2	563	RKGEKGEPADPGPPGEPGPRGPRGVPG
P08123	Collagen alpha-2(I) chain	COL1A2	402	SAGPPGPPGLRGSPGSRGLPGADGRAG
Q02388	Collagen alpha-1(VII) chain	COL7A1	2664	RPGLAGHKGEMGEPGVPGQSGAPGKEG
F5H2B4	Leucine-rich repeat and transmembrane domain-containing protein 2 (Fragment)	LRTM2	8	______MLAPGSSPGQRGRLALQWRQV
P02452	Collagen alpha-1(I) chain	COL1A1	205	PPGAPGPQGFQGPPGEPGEPGASGPMG
P27658	Collagen alpha-1(VIII) chain	COL8A1	342	FPGGKGEQGLPGLPGPPGLPGIGKPGF
P20908	Collagen alpha-1(V) chain	COL5A1	606	PRGVQGPPGPAGKPGRRGRAGSDGARG
P15502	Elastin	ELN	342	FGPGVVGVPGAGVPGVGVPGAGIPVVP
P05997	Collagen alpha-2(V) chain	COL5A2	638	DPGKPGEAGNAGVPGQRGAPGKDGEVG
Q8TE67	Epidermal growth factor receptor kinase substrate 8-like protein 3	EPS8L3	509	SGYIPSNILEPLQPGTPGTQGQSPSRV
P11226	Mannose-binding protein C	MBL2	73	GEPGQGLRGLQGPPGKLGPPGNPGPSG
Q96RN5	Mediator of RNA polymerase II transcription subunit 15	MED15	506	VTARTPQNFSVPSPGPLNTPVNPSSVM
P02452	Collagen alpha-1(I) chain	COL1A1	718	NDGAKGDAGAPGAPGSQGAPGLQGMPG
P02461	Collagen alpha-1(III) chain	COL3A1	971	LAGPPGMPGPRGSPGPQGVKGESGKPG
P08559	Pyruvate dehydrogenase E1 component subunit alpha, somatic form, mitochondrial	PDHA1	297	LQTYRYHGHSMSDPGVSYRTREEIQEV
P15502	Elastin	ELN	283	AAGVLPGVGGAGVPGVPGAIPGIGGIA
P02462	Collagen alpha-1(IV) chain	COL4A1	1060	GEKGQAGPPGIGIPGLRGEKGDQGIAG
P02452	Collagen alpha-1(I) chain	COL1A1	535	SPGEAGRPGEAGLPGAKGLTGSPGSPG
P12110	Collagen alpha-2(VI) chain	COL6A2	584	PRGVPGPEGEPGPPGDPGLTECDVMTY
P39060	Collagen alpha-1(XVIII) chain	COL18A1	855	TPGDVGPKGDKGDPGVGERGPPGPQGP
P08123	Collagen alpha-2(I) chain	COL1A2	651	PSGLPGERGAAGIPGGKGEKGEPGLRG
P08123	Collagen alpha-2(I) chain	COL1A2	624	PSGPPGPDGNKGEPGVVGAVGTAGPSG
O75636	Ficolin-3	FCN3	59	CPGAPGSPGEKGAPGPQGPPGPPGKMG
F5GZK2	Collagen alpha-1(XXI) chain	COL21A1	908	GPEGPPGISKEGPPGDPGLPGKDGDHG
P08123	Collagen alpha-2(I) chain	COL1A2	171	VVGPQGARGFPGTPGLPGFKGIRGHNG
P02461	Collagen alpha-1(III) chain	COL3A1	1016	LAGTAGEPGRDGNPGSDGLPGRDGSPG
P25940	Collagen alpha-3(V) chain	COL5A3	598	AEGPPGPTGQAGEPGPRGLLGPRGSPG
Q2UY09	Collagen alpha-1(XXVIII) chain	COL28A1	374	QQGIKGERGQEGRPGAPGPIGVGEPGQ
Q07092	Collagen alpha-1(XVI) chain	COL16A1	1122	YTGSAGEKGEPGPPGSEGLPGPPGPAG
P12110	Collagen alpha-2(VI) chain	COL6A2	581	PRGPRGVPGPEGEPGPPGDPGLTECDV
P02458	Collagen alpha-1(II) chain	COL2A1	986	PQGLAGQRGIVGLPGQRGERGFPGLPG
Q5KU26	Collectin-12	COLEC12	568	EPGVPGPRGLPGLPGVPGMPGPKGPPG
P02452	Collagen alpha-1(I) chain	COL1A1	928	PAGRPGEVGPPGPPGPAGEKGSPGADG
Q9Y4L1	Hypoxia up-regulated protein 1	HYOU1	977	SEPGDTEPLELGGPGAEPEQKEQSTGQ
P25940	Collagen alpha-3(V) chain	COL5A3	880	EKGLPGLQGPPGFPGPKGPPGHQGKDG
Q02388	Collagen alpha-1(VII) chain	COL7A1	2771	VPGAPGERGEQGRPGPAGPRGEKGEAA
Q01955	Collagen alpha-3(IV) chain	COL4A3	1282	DKGSMGHPGPKGPPGTAGDMGPPGRLG
P05997	Collagen alpha-2(V) chain	COL5A2	965	RVGDRGPAGPPGGPGDKGDPGEDGQPG
Q08397	Lysyl oxidase homolog 1	LOXL1	284	DRRYSHSLYSEGTPGFEQAYPDPGPEA
P40121	Macrophage-capping protein	CAPG	19	PQSGSPFPGSVQDPGLHVWRVEKLKPV
P02452	Collagen alpha-1(I) chain	COL1A1	262	PQGARGLPGTAGLPGMKGHRGFSGLDG
P12109	Collagen alpha-1(VI) chain	COL6A1	555	YPGLKGDEGEAGDPGDDNNDIAPRGVK
E9PP49	Collagen alpha-2(VIII) chain	COL8A2	268	LPGPKGDRGPAGVPGLLGDRGEPGEDG
Q8N9B5	Junction-mediating and -regulatory protein	JMY	131	STRSLLGDPRLRSPGSKGAESRLRSPV
Q03692	Collagen alpha-1(X) chain	COL10A1	469	PPGIPGFPGSKGDPGSPGPPGPAGIAT
P25940	Collagen alpha-3(V) chain	COL5A3	532	PHGPPGRVGKMGRPGADGARGLPGDTG
P02461	Collagen alpha-1(III) chain	COL3A1	296	LKGENGLPGENGAPGPMGPRGAPGERG
P20908	Collagen alpha-1(V) chain	COL5A1	1395	EPGPSGPPGKRGPPGPAGPEGRQGEKG
P02461	Collagen alpha-1(III) chain	COL3A1	815	ETGPPGPAGFPGAPGQNGEPGGKGERG
O94788	Retinal dehydrogenase 2	ALDH1A2	9	_____MTSSKIEMPGEVKADPAALMAS
P49257	Protein ERGIC-53	LMAN1	378	SLTEEISKRGAGMPGQHGQITQQELDT
Q05707	Collagen alpha-1(XIV) chain	COL14A1	1659	SSSIRTVQGPPGEPGRPGSPGAPGEQG
P56696	Potassium voltage-gated channel subfamily KQT member 4	KCNQ4	15	AEAPPRRLGLGPPPGDAPRAELVALTA
P08123	Collagen alpha-2(I) chain	COL1A2	951	RDGQPGHKGERGYPGNIGPVGAAGAPG
P02747	Complement C1q subcomponent subunit C	C1QC	42	NTGCYGIPGMPGLPGAPGKDGYDGLPG
P39060	Collagen alpha-1(XVIII) chain	COL18A1	1424	PSFPGPHRQTISVPGPPGPPGPPGPPG
P27658	Collagen alpha-1(VIII) chain	COL8A1	527	IPGPKGEPGLPGPPGFPGIGKPGVAGL
P02458	Collagen alpha-1(II) chain	COL2A1	794	KDGGRGLTGPIGPPGPAGANGEKGEVG
P02461	Collagen alpha-1(III) chain	COL3A1	962	IAGITGARGLAGPPGMPGPRGSPGPQG
P12107	Collagen alpha-1(XI) chain	COL11A1	627	HRGERGPQGPPGPPGDDGMRGEDGEIG
P12110	Collagen alpha-2(VI) chain	COL6A2	575	PPGEPGPRGPRGVPGPEGEPGPPGDPG
P02458	Collagen alpha-1(II) chain	COL2A1	497	PAGEEGKRGARGEPGGVGPIGPPGERG
P02461	Collagen alpha-1(III) chain	COL3A1	1163	KDGTSGHPGPIGPPGPRGNRGERGSEG
Q9H6R3	Acyl-CoA synthetase short-chain family member 3, mitochondrial	ACSS3	267	IYNRPNMEAVPLAPGRDLDWDEEMAKA
O75636	Ficolin-3	FCN3	50	ASKVVLLPSCPGAPGSPGEKGAPGPQG
Q9HBR0	Putative sodium-coupled neutral amino acid transporter 10	SLC38A10	532	ENKPPSRHAGGKAPGVQGQMAPPLPDS
Q14993	Collagen alpha-1(XIX) chain	COL19A1	1059	AMLAAQAYGRPGPPGKDGLPGPPGDPG
Q9UMD9	Collagen alpha-1(XVII) chain	COL17A1	1267	LTSPDVRSFIVGPPGPPGPQGPPGDSR
Q96A83	Collagen alpha-1(XXVI) chain	COL26A1	310	DTVLAGVPGPRGPPGPPGPPGPRGPPG
P20849	Collagen alpha-1(IX) chain	COL9A1	366	GFPGRGIPGPPGPPGTAGLPGELGRVG
P02461	Collagen alpha-1(III) chain	COL3A1	728	PPGAAGTPGLQGMPGERGGLGSPGPKG
P15502	Elastin	ELN	465	YGAAGAGVLGGLVPGAPGAVPGVPGTG
P15502	Elastin	ELN	347	VGVPGAGVPGVGVPGAGIPVVPGAGIP
P02458	Collagen alpha-1(II) chain	COL2A1	674	PSGFQGLPGPPGPPGEGGKPGDQGVPG
P02452	Collagen alpha-1(I) chain	COL1A1	622	PAGKDGEAGAQGPPGPAGPAGERGEQG
P08572	Collagen alpha-2(IV) chain	COL4A2	63	GCQCYPEKGGRGQPGPVGPQGYNGPPG
P02461	Collagen alpha-1(III) chain	COL3A1	1046	DRGENGSPGAPGAPGHPGPPGPVGPAG
P20908	Collagen alpha-1(V) chain	COL5A1	903	FPGANGEKGGRGTPGKPGPRGQRGPTG
Q9C0C2	182 kDa tankyrase-1-binding protein	TNKS1BP1	288	SPAPSSENGGPASPGLPAEASGSGPGS
P02461	Collagen alpha-1(III) chain	COL3A1	248	RPGRPGERGLPGPPGIKGPAGIPGFPG
E7EN65	Elastin	ELN	132	VPQPGAGVKPGKVPGVGLPGVYPGGVL
P15502	Elastin	ELN	286	VLPGVGGAGVPGVPGAIPGIGGIAGVG
Q02388	Collagen alpha-1(VII) chain	COL7A1	1787	PPGLDGRSGLDGKPGAAGPSGPNGAAG
Q99715	Collagen alpha-1(XII) chain	COL12A1	3029	STGSRGPPGPPGRPGNSGIRGPPGPPG
P02452	Collagen alpha-1(I) chain	COL1A1	211	PQGFQGPPGEPGEPGASGPMGPRGPPG
P02461	Collagen alpha-1(III) chain	COL3A1	524	APGPAGPRGAAGEPGRDGVPGGPGMRG
P12111	Collagen alpha-3(VI) chain	COL6A3	2349	PKGIRGRRGNSGPPGIVGQKGDPGYPG
P02452	Collagen alpha-1(I) chain	COL1A1	658	LPGPAGPPGEAGKPGEQGVPGDLGAPG
P08572	Collagen alpha-2(IV) chain	COL4A2	592	RDGLDGFPGLPGPPGDGIKGPPGDPGY
P02452	Collagen alpha-1(I) chain	COL1A1	346	PPGPTGPAGPPGFPGAVGAKGEAGPQG
H0YCG0	Protein scribble homolog (Fragment)	SCRIB	92	LELSLLVRRDPAPPGLRELCIQKAPGE
P53420	Collagen alpha-4(IV) chain	COL4A4	1423	EPGLDGRRGVDGVPGSPGPPGRKGDTG
Q05707	Collagen alpha-1(XIV) chain	COL14A1	1741	SPGPPGSPGPRGPPGHLGVPGPQGPSG
P02462	Collagen alpha-1(IV) chain	COL4A1	623	PAGPIGDKGQAGFPGGPGSPGLPGPKG
Q07092	Collagen alpha-1(XVI) chain	COL16A1	1484	APGRPGPPGKDGAPGRPGAPGSPGLPG
P02746	Complement C1q subcomponent subunit B	C1QB	53	IPGIPGTPGPDGQPGTPGIKGEKGLPG
P05997	Collagen alpha-2(V) chain	COL5A2	1079	ERGDRGDPGPAGLPGSQGAPGTPGPVG
P12111	Collagen alpha-3(VI) chain	COL6A3	2361	PPGIVGQKGDPGYPGPAGPKGNRGDSI
P20908	Collagen alpha-1(V) chain	COL5A1	693	PRGLLGPKGPPGPPGPPGVTGMDGQPG
P02461	Collagen alpha-1(III) chain	COL3A1	722	AAGPPGPPGAAGTPGLQGMPGERGGLG
Q99715	Collagen alpha-1(XII) chain	COL12A1	2941	NQIPNDYQSSRNQPGPPGPPGPPGSAG
O43301	Heat shock 70 kDa protein 12A	HSPA12A	92	ECIHVMRRWEGGDPGVSNQKTPTTILL
A6NMZ7	Collagen alpha-6(VI) chain	COL6A6	1569	RRGHTGPQGTAGIPGPDGLEGSLGLKG
P28074	Proteasome subunit beta type-5	PSMB5	168	SMGTMICGWDKRGPGLYYVDSEGNRIS
Q13370	cGMP-inhibited 3',5'-cyclic phosphodiesterase B	PDE3B	143	FFLTCFLTRTKRGPGPGRSCGSWWLLA
A0A140T9I7	Collagen alpha-2(XI) chain (Fragment)	COL11A2	1249	KTGPVGPAGPAGKPGPDGLRGLPGSVG
P02452	Collagen alpha-1(I) chain	COL1A1	1159	SAGAPGKDGLNGLPGPIGPPGPRGRTG
P08572	Collagen alpha-2(IV) chain	COL4A2	1473	HQGPIGQEGAPGRPGSPGLPGMPGRSV
Q5KU26	Collectin-12	COLEC12	526	SPGKPGPQGSSGDPGPPGPPGKEGLPG
P48634	Protein PRRC2A	PRRC2A	1363	AVGTPGGGGGGAVPGISAMSRGDLSQR
P02458	Collagen alpha-1(II) chain	COL2A1	233	PQGFQGNPGEPGEPGVSGPMGPRGPPG
P02458	Collagen alpha-1(II) chain	COL2A1	1211	PAGPPGNPGPPGPPGPPGPGIDMSAFA
P25940	Collagen alpha-3(V) chain	COL5A3	871	QDGAPGIPGEKGLPGLQGPPGFPGPKG
P02452	Collagen alpha-1(I) chain	COL1A1	1120	IKGHRGFSGLQGPPGPPGSPGEQGPSG
P02458	Collagen alpha-1(II) chain	COL2A1	632	EKGLPGAPGLRGLPGKDGETGAAGPPG
P12111	Collagen alpha-3(VI) chain	COL6A3	2358	NSGPPGIVGQKGDPGYPGPAGPKGNRG
H7BXV5	Endostatin (Fragment)	COL18A1	368	VPGPPGPPGPPGPPGTMGASSGQVRLW
A0A1W2PQX5	Coiled-coil domain-containing protein 187	CCDC187	1455	TAQCRSREVKEPPPGDPQTKPGPSLAG
P02452	Collagen alpha-1(I) chain	COL1A1	808	ARGAPGDRGEPGPPGPAGFAGPPGADG
P53420	Collagen alpha-4(IV) chain	COL4A4	630	PLGPPGKAGPVGPPGLGFPGPPGERGH
P49257	Protein ERGIC-53	LMAN1	423	MSETVRLVSGMQHPGSAGGVYETTQHF
P05997	Collagen alpha-2(V) chain	COL5A2	1058	EPGPEGPAGNDGTPGRDGAVGERGDRG
P02461	Collagen alpha-1(III) chain	COL3A1	479	KDGSPGEPGANGLPGAAGERGAPGFRG
Q05707	Collagen alpha-1(XIV) chain	COL14A1	1735	GESRPGSPGPPGSPGPRGPPGHLGVPG
Q99715	Collagen alpha-1(XII) chain	COL12A1	2829	EPGLPGRTGTPGLPGPPGPMGPPGDRG
P02458	Collagen alpha-1(II) chain	COL2A1	557	ANGDPGRPGEPGLPGARGLTGRPGDAG
P20908	Collagen alpha-1(V) chain	COL5A1	1470	PDGPPGPMGPPGLPGLKGDSGPKGEKG
P12109	Collagen alpha-1(VI) chain	COL6A1	385	EKGEPGADGEAGRPGSSGPSGDEGQPG
Q01955	Collagen alpha-3(IV) chain	COL4A3	852	GDPGIPGLDRSGFPGETGSPGIPGHQG
P02452	Collagen alpha-1(I) chain	COL1A1	565	KTGPPGPAGQDGRPGPPGPPGARGQAG
P02461	Collagen alpha-1(III) chain	COL3A1	785	PAGQPGDKGEGGAPGLPGIAGPRGSPG
Q96L96	Alpha-protein kinase 3	ALPK3	100	HDQDTRCAFLPRPPGPLQTRRYCRHQG
Q02388	Collagen alpha-1(VII) chain	COL7A1	2017	LKGDRGDPGPQGPPGLALGERGPPGPS
Q9Y566	SH3 and multiple ankyrin repeat domains protein 1	SHANK1	48	RGPRGTRGQGSGAPGSLASVRGLQGRS
P08572	Collagen alpha-2(IV) chain	COL4A2	201	EPGLVGFQGPPGRPGHVGQMGPVGAPG
P08123	Collagen alpha-2(I) chain	COL1A2	489	RPGPIGPAGARGEPGNIGFPGPKGPTG
H0YJ79	Echinoderm microtubule-associated protein-like 5 (Fragment)	EML5	8	______ISDIRFSPGSGKYLAVASHDS
Q14050	Collagen alpha-3(IX) chain	COL9A3	550	IAQLAAHLRKPLAPGSIGRPGPAGPPG
P08572	Collagen alpha-2(IV) chain	COL4A2	731	PRGLPGDAGREGFPGPPGFIGPRGSKG
P53420	Collagen alpha-4(IV) chain	COL4A4	1366	RKGPTGLPGPRGEPGPPADVDDCPRIP
P02461	Collagen alpha-1(III) chain	COL3A1	173	VKSGVAVGGLAGYPGPAGPPGPPGPPG
P02461	Collagen alpha-1(III) chain	COL3A1	455	EPGPRGERGEAGIPGVPGAKGEDGKDG
Q5KU26	Collectin-12	COLEC12	565	TVGEPGVPGPRGLPGLPGVPGMPGPKG
P02452	Collagen alpha-1(I) chain	COL1A1	376	SEGPQGVRGEPGPPGPAGAAGPAGNPG
P02452	Collagen alpha-1(I) chain	COL1A1	919	GKGPRGETGPAGRPGEVGPPGPPGPAG
P53420	Collagen alpha-4(IV) chain	COL4A4	779	HLGPPGKRGLSGVPGIKGPRGDPGCPG
P12109	Collagen alpha-1(VI) chain	COL6A1	484	PIGPKGYRGDEGPPGSEGARGAPGPAG
P12109	Collagen alpha-1(VI) chain	COL6A1	502	ARGAPGPAGPPGDPGLMGERGEDGPAG
P20908	Collagen alpha-1(V) chain	COL5A1	1389	SPGPTGEPGPSGPPGKRGPPGPAGPEG
Q9Y6R7	IgGFc-binding protein	FCGBP	352	VAAYCPAYVVKSVPGCEGVALVVAQTK
P02452	Collagen alpha-1(I) chain	COL1A1	703	PPGPAGPRGANGAPGNDGAKGDAGAPG
P02452	Collagen alpha-1(I) chain	COL1A1	886	ATGFPGAAGRVGPPGPSGNAGPPGPPG
P05997	Collagen alpha-2(V) chain	COL5A2	857	AVGFAGPQGPDGQPGVKGEPGEPGQKG
P20908	Collagen alpha-1(V) chain	COL5A1	1371	QDGPPGDKGDDGEPGQTGSPGPTGEPG
Q02388	Collagen alpha-1(VII) chain	COL7A1	2027	QGPPGLALGERGPPGPSGLAGEPGKPG
P08572	Collagen alpha-2(IV) chain	COL4A2	465	LKGAKGRAGFPGLPGSPGARGPKGWKG
Q03692	Collagen alpha-1(X) chain	COL10A1	205	GYGAPGRPGERGLPGPQGPTGPSGPPG
P02686	Myelin basic protein	MBP	257	SLSRFSWGAEGQRPGFGYGGRASDYKS
P20908	Collagen alpha-1(V) chain	COL5A1	1047	KEGTKGDPGPAGLPGKDGPPGLRGFPG
P27658	Collagen alpha-1(VIII) chain	COL8A1	473	PKGEAGQKGVPGLPGVPGLLGPKGEPG
Q14050	Collagen alpha-3(IX) chain	COL9A3	580	PPGSIGHPGARGPPGYRGPTGELGDPG
P02461	Collagen alpha-1(III) chain	COL3A1	755	DKGEPGGPGADGVPGKDGPRGPTGPIG
P05997	Collagen alpha-2(V) chain	COL5A2	293	FAGSPGARGFPGAPGLPGLKGHRGHKG
P27658	Collagen alpha-1(VIII) chain	COL8A1	431	IVGPQGPPGPKGEPGLQGFPGKPGFLG
Q07092	Collagen alpha-1(XVI) chain	COL16A1	1236	KPGLRGDPGPAGPPGLMGPPGFKGKTG
E9PF19	Transducin beta-like protein 2	TBL2	367	SCGDRAVRLFHNTPGHRAMVEEMQGHL
P22626	Heterogeneous nuclear ribonucleoproteins A2/B1	HNRNPA2B1	221	GFGDSRGGGGNFGPGPGSNFRGGSDGY
P12110	Collagen alpha-2(VI) chain	COL6A2	321	EKGEFGADGRKGAPGLAGKNGTDGQKG
P35555	Fibrillin-1	FBN1	1986	DINECLLEPRKCAPGTCQNLDGSYRCI
Q08211	ATP-dependent RNA helicase A	DHX9	135	ENNSEVGASGYGVPGPTWDRGANLKDY
P02747	Complement C1q subcomponent subunit C	C1QC	81	IRGPKGQKGEPGLPGHPGKNGPMGPPG
Q9UBC2	Epidermal growth factor receptor substrate 15-like 1	EPS15L1	367	LSPDMVPPSERGTPGPDSSGSLGSGEF
P35556	Fibrillin-2	FBN2	427	RRLCMDGLPMGGIPGSAGSRPGGTGGN
P39060	Collagen alpha-1(XVIII) chain	COL18A1	863	GDKGDPGVGERGPPGPQGPPGPPGPSF
E9PSG1	Calpastatin (Fragment)	CAST	4	__________MSQPGQKPAASPRPRRA
P02461	Collagen alpha-1(III) chain	COL3A1	458	PRGERGEAGIPGVPGAKGEDGKDGSPG
P08123	Collagen alpha-2(I) chain	COL1A2	204	QPGAPGVKGEPGAPGENGTPGQTGARG
P20849	Collagen alpha-1(IX) chain	COL9A1	636	LPGSRGELGPVGSPGLPGKLGSLGSPG
P02458	Collagen alpha-1(II) chain	COL2A1	1145	HRGFTGLQGLPGPPGPSGDQGASGPAG
P09172	Dopamine beta-hydroxylase	DBH	322	FYYPEEAGLAFGGPGSSRYLRLEVHYH
Q9NYQ7	Cadherin EGF LAG seven-pass G-type receptor 3	CELSR3	163	RGSLSPGALSSGVPGSGNSSPLPSDFL
P02452	Collagen alpha-1(I) chain	COL1A1	682	APGPSGARGERGFPGERGVQGPPGPAG
P05198	Eukaryotic translation initiation factor 2 subunit 1	EIF2S1	145	QRTAWVFDDKYKRPGYGAYDAFKHAVS
P21333	Filamin-A	FLNA	207	SGRALGALVDSCAPGLCPDWDSWDASK
Q01955	Collagen alpha-3(IV) chain	COL4A3	858	GLDRSGFPGETGSPGIPGHQGEMGPLG
P20908	Collagen alpha-1(V) chain	COL5A1	1455	IPGPVGEQGLPGSPGPDGPPGPMGPPG
P08572	Collagen alpha-2(IV) chain	COL4A2	75	QPGPVGPQGYNGPPGLQGFPGLQGRKG
P53420	Collagen alpha-4(IV) chain	COL4A4	390	RYGETGDVGPPGPPGLLGRPGEACAGM
A6NMZ7	Collagen alpha-6(VI) chain	COL6A6	1545	RQGRRGWPGPPGTPGSRRKTAAHGRRG
Q8IWL1	Pulmonary surfactant-associated protein A2	SFTPA2	42	SPGIPGTPGSHGLPGRDGRDGVKGDPG
P08123	Collagen alpha-2(I) chain	COL1A2	372	NKGEPGSAGPQGPPGPSGEEGKRGPNG
P02452	Collagen alpha-1(I) chain	COL1A1	343	AAGPPGPTGPAGPPGFPGAVGAKGEAG
P05997	Collagen alpha-2(V) chain	COL5A2	1010	MPGQRGERGMPGLPGPAGTPGKVGPTG
Q03692	Collagen alpha-1(X) chain	COL10A1	62	KSKGIAVRGEQGTPGPPGPAGPRGHPG
P39060	Collagen alpha-1(XVIII) chain	COL18A1	869	GVGERGPPGPQGPPGPPGPSFRHDKLT
Q07092	Collagen alpha-1(XVI) chain	COL16A1	1337	LAGLPGQPGPPGHPGPPGEPGTDGAAG
Q07092	Collagen alpha-1(XVI) chain	COL16A1	1534	GDIGIGIAGENGLPGPPGPQGPPGYGK
P21333	Filamin-A	FLNA	812	AGQGDVSIGIKCAPGVVGPAEADIDFD
P02461	Collagen alpha-1(III) chain	COL3A1	311	PMGPRGAPGERGRPGLPGAAGARGNDG
P11226	Mannose-binding protein C	MBL2	47	AVIACSSPGINGFPGKDGRDGTKGEKG
P08572	Collagen alpha-2(IV) chain	COL4A2	374	ARGDPGFPGAQGEPGSQGEPGDPGLPG
Q07092	Collagen alpha-1(XVI) chain	COL16A1	1566	PMGQQGIPGIPGPPGPMGQPGKAGHCN
Q86Z23	Complement C1q-like protein 4	C1QL4	72	EVGRRGKAGLRGPPGPPGPRGPPGEPG
P02452	Collagen alpha-1(I) chain	COL1A1	823	PAGFAGPPGADGQPGAKGEPGDAGAKG
P08123	Collagen alpha-2(I) chain	COL1A2	810	PPGPSGISGPPGPPGPAGKEGLRGPRG
Q8IWN7	Retinitis pigmentosa 1-like 1 protein	RP1L1	654	HRSRASAMSSPSSPGLGRVAPRGHPRH
Q6SPF0	Atherin	SAMD1	162	PRAAAAAATAPPSPGPAQPGPRAQRAA
P05997	Collagen alpha-2(V) chain	COL5A2	131	PGLVPVVTGIRGRPGPAGPPGSQGPRG
P02461	Collagen alpha-1(III) chain	COL3A1	650	PQGLQGLPGTGGPPGENGKPGEPGPKG
Q02388	Collagen alpha-1(VII) chain	COL7A1	2039	PPGPSGLAGEPGKPGIPGLPGRAGGVG
A0A0C4DH07	Latent-transforming growth factor beta-binding protein 4	LTBP4	1032	RSFCGAHAVCQNLPGSFQCLCDQGYEG
P51991	Heterogeneous nuclear ribonucleoprotein A3	HNRNPA3	7	_______MEVKPPPGRPQPDSGRRRRR
P08123	Collagen alpha-2(I) chain	COL1A2	393	KRGPNGEAGSAGPPGPPGLRGSPGSRG
P02458	Collagen alpha-1(II) chain	COL2A1	218	PMGPRGPPGPAGAPGPQGFQGNPGEPG
P02452	Collagen alpha-1(I) chain	COL1A1	247	EAGKPGRPGERGPPGPQGARGLPGTAG
P02462	Collagen alpha-1(IV) chain	COL4A1	1437	PPGPDGLPGSMGPPGTPSVDHGFLVTR
P02452	Collagen alpha-1(I) chain	COL1A1	496	PPGERGGPGSRGFPGADGVAGPKGPAG
Q4VXW1	Collagen alpha-3(IX) chain (Fragment)	COL9A3	72	PKGAPGERGSLGPPGPPGLGGKGLPGP
E9PP49	Collagen alpha-2(VIII) chain	COL8A2	340	IRGDQGPSGLAGKPGVPGERGLPGAHG
P02461	Collagen alpha-1(III) chain	COL3A1	656	LPGTGGPPGENGKPGEPGPKGDAGAPG
P08123	Collagen alpha-2(I) chain	COL1A2	210	VKGEPGAPGENGTPGQTGARGLPGERG
P08572	Collagen alpha-2(IV) chain	COL4A2	1187	GKGDDGWPGAPGLPGFPGLRGIRGLHG
P27658	Collagen alpha-1(VIII) chain	COL8A1	476	EAGQKGVPGLPGVPGLLGPKGEPGIPG
P02452	Collagen alpha-1(I) chain	COL1A1	973	VVGLPGQRGERGFPGLPGPSGEPGKQG
P0C862	Complement C1q and tumor necrosis factor-related protein 9A	C1QTNF9	151	PRGNIGPLGPTGLPGPMGPIGKPGPKG
P08123	Collagen alpha-2(I) chain	COL1A2	711	AAGPAGPAGPRGSPGERGEVGPAGPNG
P02458	Collagen alpha-1(II) chain	COL2A1	1142	LKGHRGFTGLQGLPGPPGPSGDQGASG
P02452	Collagen alpha-1(I) chain	COL1A1	1051	ETGPAGPPGAPGAPGAPGPVGPAGKSG
Q14050	Collagen alpha-3(IX) chain	COL9A3	34	AAAGAQRVGLPGPPGPPGPPGKPGQDG
Q9Y6C2	EMILIN-1	EMILIN1	398	TELGGAAGQGGHPPGYTSLASRLSRLE
Q9BVA1	Tubulin beta-2A chain	TUBB2B	268	VNMVPFPRLHFFMPGFAPLTSRGSQQY
P08123	Collagen alpha-2(I) chain	COL1A2	153	KAGEDGHPGKPGRPGERGVVGPQGARG
P20908	Collagen alpha-1(V) chain	COL5A1	891	RQGPKGSIGFPGFPGANGEKGGRGTPG
P02458	Collagen alpha-1(II) chain	COL2A1	518	PPGERGAPGNRGFPGQDGLAGPKGAPG
P20908	Collagen alpha-1(V) chain	COL5A1	816	LKGTKGEKGEDGFPGFKGDMGIKGDRG
Q9GZT9	Egl nine homolog 1	EGLN1	144	AGGQGSAVAAEAEPGKEEPPARSSLFQ
P25940	Collagen alpha-3(V) chain	COL5A3	481	AVLQQTQLSMKGPPGPVGLTGRPGPVG
P08572	Collagen alpha-2(IV) chain	COL4A2	1343	DSGPQGRPGVFGLPGEKGPRGEQGFMG
F5H3Q5	Collagen alpha-6(IV) chain	COL4A6	832	PYGIKGKSGLPGAPGFPGISGHPGKKG
P02462	Collagen alpha-1(IV) chain	COL4A1	349	GTGPLGEKGERGYPGTPGPRGEPGPKG
P39060	Collagen alpha-1(XVIII) chain	COL18A1	1080	AKGEVGADGVPGFPGLPGREGIAGPQG
P35247	Pulmonary surfactant-associated protein D	SFTPD	177	PKGERGVPGERGVPGNTGAAGSAGAMG
E9PP49	Collagen alpha-2(VIII) chain	COL8A2	46	GKPGMGKPGLHGQPGPAGPPGFSRMGK
Q05707	Collagen alpha-1(XIV) chain	COL14A1	1580	PPGPIGIPGTPGVPGITGSMGPQGALG
P02746	Complement C1q subcomponent subunit B	C1QB	83	DHGEFGEKGDPGIPGNPGKVGPKGPMG
Q2UY09	Collagen alpha-1(XXVIII) chain	COL28A1	652	YPGVPGPRGLPGPPGPMGLRGVGDTGA
Q9Y4E8	Ubiquitin carboxyl-terminal hydrolase 15	USP15	230	DGTWPRGPSTPKSPGASNFSTLPKISP
P02452	Collagen alpha-1(I) chain	COL1A1	1045	AKGDRGETGPAGPPGAPGAPGAPGPVG
P05997	Collagen alpha-2(V) chain	COL5A2	428	SPGLPGAIGTDGTPGAKGPTGSPGTSG
Q9BTC0	Death-inducer obliterator 1	DIDO1	342	HSETADQQEAKWRPGDADGTDCTSIGT
Q05707	Collagen alpha-1(XIV) chain	COL14A1	1556	SPGRDGSPGQRGLPGKDGSSGPPGPPG
Q99715	Collagen alpha-1(XII) chain	COL12A1	2968	ARGEPGPGGRPGFPGTPGMQGPPGERG
P08123	Collagen alpha-2(I) chain	COL1A2	324	AAGLPGVAGAPGLPGPRGIPGPVGAAG
Q07092	Collagen alpha-1(XVI) chain	COL16A1	1487	RPGPPGKDGAPGRPGAPGSPGLPGQIG
Q14315	Filamin-C	FLNC	675	PPDCFPDKVKAFGPGLEPTGCIVDKPA
P02461	Collagen alpha-1(III) chain	COL3A1	713	PPGPEGGKGAAGPPGPPGAAGTPGLQG
Q96F63	Coiled-coil domain-containing protein 97	CCDC97	213	ARTPTHQPPKPGSPGRPACPLSNLLLQ
P12109	Collagen alpha-1(VI) chain	COL6A1	397	RPGSSGPSGDEGQPGEPGPPGEKGEAG
P02458	Collagen alpha-1(II) chain	COL2A1	440	IAGAPGFPGPRGPPGPQGATGPLGPKG
A0A087WZY5	Collagen alpha-6(IV) chain	COL4A6	1305	LPGELGLKGMRGEPGFMGTPGKVGPPG
H7BXV5	Endostatin (Fragment)	COL18A1	356	PSFPGPHRQTISVPGPPGPPGPPGPPG
Q92734	Protein TFG	TFG	397	NRPPFGQGYTQPGPGYR__________
P02461	Collagen alpha-1(III) chain	COL3A1	917	PPGPAGNTGAPGSPGVSGPKGDAGQPG
Q02388	Collagen alpha-1(VII) chain	COL7A1	2756	GERGPPGERVVGAPGVPGAPGERGEQG
Q00796	Sorbitol dehydrogenase	SORD	17	AAKPNNLSLVVHGPGDLRLENYPIPEP
P20908	Collagen alpha-1(V) chain	COL5A1	507	DPGERGPPGRPGLPGADGLPGPPGTML
P02452	Collagen alpha-1(I) chain	COL1A1	670	KPGEQGVPGDLGAPGPSGARGERGFPG
P02452	Collagen alpha-1(I) chain	COL1A1	490	PTGLPGPPGERGGPGSRGFPGADGVAG
P33241	Lymphocyte-specific protein 1	LSP1	8	______MAEASSDPGAEEREELLGPTA
Q9UMD9	Collagen alpha-1(XVII) chain	COL17A1	1276	IVGPPGPPGPQGPPGDSRLLSTDASHS
Q9Y6C2	EMILIN-1	EMILIN1	172	SAGSPLSGLGGEGPGESEKVQQLEEQV
P20849	Collagen alpha-1(IX) chain	COL9A1	639	SRGELGPVGSPGLPGKLGSLGSPGLPG
P08123	Collagen alpha-2(I) chain	COL1A2	315	ANGLTGAKGAAGLPGVAGAPGLPGPRG
Q07092	Collagen alpha-1(XVI) chain	COL16A1	1490	PPGKDGAPGRPGAPGSPGLPGQIGREG
Q03692	Collagen alpha-1(X) chain	COL10A1	358	PQGPKGIPGSHGLPGPKGETGPAGPAG
P08123	Collagen alpha-2(I) chain	COL1A2	1032	LPGLKGHNGLQGLPGIAGHHGDQGAPG
P02461	Collagen alpha-1(III) chain	COL3A1	1112	ERGAAGIKGHRGFPGNPGAPGSPGPAG
Q15485	Ficolin-2	FCN2	77	EAGTNGKRGERGPPGPPGKAGPPGPNG
P39060	Collagen alpha-1(XVIII) chain	COL18A1	955	REGPPGFPGLPGPPGPPGREGPPGRTG
P02461	Collagen alpha-1(III) chain	COL3A1	1085	PAGAPGPAGSRGAPGPQGPRGDKGETG
Q92945	Far upstream element-binding protein 2	KHSRP	668	QAQVATGGGPGAPPGSQPDYSAAWAEY
O95817	BAG family molecular chaperone regulator 3	BAG3	378	KVPPAPVPCPPPSPGPSAVPSSPKSVA
P53420	Collagen alpha-4(IV) chain	COL4A4	580	HKGERGPDGPPGFPGQPGSHGRDGHAG
P53420	Collagen alpha-4(IV) chain	COL4A4	977	EMAIISQKGTPGEPGPPGDDGFPGERG
F5GZK2	Collagen alpha-1(XXI) chain	COL21A1	829	CDHCLSQHGSPGIPGPPGPIGPEGPRG
P02452	Collagen alpha-1(I) chain	COL1A1	313	QMGPRGLPGERGRPGAPGPAGARGNDG
P08123	Collagen alpha-2(I) chain	COL1A2	909	PLGIAGPPGARGPPGAVGSPGVNGAPG
Q14980	Nuclear mitotic apparatus protein 1	NUMA1	1752	SKLPRTQPDGTSVPGEPASPISQRLPP
P02461	Collagen alpha-1(III) chain	COL3A1	545	GPGMRGMPGSPGGPGSDGKPGPPGSQG
Q07092	Collagen alpha-1(XVI) chain	COL16A1	1403	GPGKSGSMGPVGPPGPAGERGHPGAPG
P05997	Collagen alpha-2(V) chain	COL5A2	443	AKGPTGSPGTSGPPGSAGPPGSPGPQG
P05997	Collagen alpha-2(V) chain	COL5A2	611	RPGPPGSIGIRGQPGSMGLPGPKGSSG
A8MXZ9	Myosin-binding protein C, cardiac-type	MYBPC3	952	RLLFRVRAHNMAGPGAPVTTTEPVTVQ
P39060	Collagen alpha-1(XVIII) chain	COL18A1	1433	TISVPGPPGPPGPPGPPGTMGASSGVR
Q7Z406	Myosin-14	MYH14	40	FLFTPRGPSAGGGPGSGTSPQVEWTAR
P05997	Collagen alpha-2(V) chain	COL5A2	470	STGPQGIRGQPGDPGVPGFKGEAGPKG
Q03692	Collagen alpha-1(X) chain	COL10A1	65	GIAVRGEQGTPGPPGPAGPRGHPGPSG
P12109	Collagen alpha-1(VI) chain	COL6A1	445	PRGTPGTRGPRGDPGEAGPQGDQGREG
P02461	Collagen alpha-1(III) chain	COL3A1	416	IPGAPGLMGARGPPGPAGANGAPGLRG
P12110	Collagen alpha-2(VI) chain	COL6A2	504	DPGDAGPRGDSGQPGPKGDPGRPGFSY
P20908	Collagen alpha-1(V) chain	COL5A1	690	EPGPRGLLGPKGPPGPPGPPGVTGMDG
P00325	Alcohol dehydrogenase 1B	ADH1B	192	TGYGSAVNVAKVTPGSTCAVFGLGGVG
Q14050	Collagen alpha-3(IX) chain	COL9A3	237	SVGLQGPRGLRGLPGPLGPPGDRGPIG
P27658	Collagen alpha-1(VIII) chain	COL8A1	470	PIGPKGEAGQKGVPGLPGVPGLLGPKG
P12111	Collagen alpha-3(VI) chain	COL6A3	2064	PKGIPGEDGYRGYPGDEGGPGERGPPG
P02461	Collagen alpha-1(III) chain	COL3A1	806	PRGSPGERGETGPPGPAGFPGAPGQNG
P02461	Collagen alpha-1(III) chain	COL3A1	281	FDGRNGEKGETGAPGLKGENGLPGENG
Q99715	Collagen alpha-1(XII) chain	COL12A1	2944	PNDYQSSRNQPGPPGPPGPPGSAGARG
P00352	Retinal dehydrogenase 1	ALDH1A1	223	KEAGFPPGVVNIVPGYGPTAGAAISSH
P02461	Collagen alpha-1(III) chain	COL3A1	1187	SEGSPGHPGQPGPPGPPGAPGPCCGGV
Q5KU26	Collectin-12	COLEC12	538	DPGPPGPPGKEGLPGPQGPPGFQGLQG
Q02388	Collagen alpha-1(VII) chain	COL7A1	1509	ERGPPGPAGSRGLPGVAGRPGAKGPEG
P02746	Complement C1q subcomponent subunit B	C1QB	104	PKGPMGPKGGPGAPGAPGPKGESGDYK
A6NMZ7	Collagen alpha-6(VI) chain	COL6A6	1542	ERGRQGRRGWPGPPGTPGSRRKTAAHG
P02458	Collagen alpha-1(II) chain	COL2A1	1073	ETGAVGAPGAPGPPGSPGPAGPTGKQG
P05997	Collagen alpha-2(V) chain	COL5A2	971	PAGPPGGPGDKGDPGEDGQPGPDGPPG
Q14050	Collagen alpha-3(IX) chain	COL9A3	243	PRGLRGLPGPLGPPGDRGPIGFRGPPG
A0A087X0K0	Collagen alpha-1(XV) chain	COL15A1	613	EQLLRGPPGPPGPPGLPGIPGKPGTDV
H0Y6W4	EMI domain-containing protein 1 (Fragment)	EMID1	88	DAGSRGPMGMRGPPGPQGPPGSPGRAG
P08123	Collagen alpha-2(I) chain	COL1A2	642	AVGTAGPSGPSGLPGERGAAGIPGGKG
P05997	Collagen alpha-2(V) chain	COL5A2	1088	PAGLPGSQGAPGTPGPVGAPGDAGQRG
Q9BRS8	La-related protein 6	LARP6	10	____MAQSGGEARPGPKTAVQIRVAIQ
Q99715	Collagen alpha-1(XII) chain	COL12A1	2826	DAGEPGLPGRTGTPGLPGPPGPMGPPG
P20908	Collagen alpha-1(V) chain	COL5A1	726	PQGEPGPPGQQGNPGAQGLPGPQGAIG
P02462	Collagen alpha-1(IV) chain	COL4A1	603	GVGFPGSRGDTGPPGPPGYGPAGPIGD
P08572	Collagen alpha-2(IV) chain	COL4A2	1470	PIGHQGPIGQEGAPGRPGSPGLPGMPG
Q07092	Collagen alpha-1(XVI) chain	COL16A1	1563	ATGPMGQQGIPGIPGPPGPMGQPGKAG
A6NHN0	Otolin-1	OTOL1	133	QPGPKGEAGNLGIPGPPGVVGPQGPRG
P23378	Glycine dehydrogenase (decarboxylating), mitochondrial	GLDC	70	LPRHDDFARRHIGPGDKDQREMLQTLG
A0A087WZY5	Collagen alpha-6(IV) chain	COL4A6	1311	LKGMRGEPGFMGTPGKVGPPGDPGFPG
P02458	Collagen alpha-1(II) chain	COL2A1	548	PSGLAGPKGANGDPGRPGEPGLPGARG
P08572	Collagen alpha-2(IV) chain	COL4A2	644	QRGFPGDAGLPGPPGFLGPPGPAGTPG
P02458	Collagen alpha-1(II) chain	COL2A1	1166	ASGPAGPSGPRGPPGPVGPSGKDGANG
P20908	Collagen alpha-1(V) chain	COL5A1	993	QRGETGFQGKTGPPGPPGVVGPQGPTG
P05997	Collagen alpha-2(V) chain	COL5A2	416	QRGETGPPGPVGSPGLPGAIGTDGTPG
Q99715	Collagen alpha-1(XII) chain	COL12A1	2950	SRNQPGPPGPPGPPGSAGARGEPGPGG
F5H3Q5	Collagen alpha-6(IV) chain	COL4A6	1131	VSGDVGLPGAPGFPGVAGMRGEPGLPG
A6NHN0	Otolin-1	OTOL1	166	LKGERGDQGVPGYPGKPGAQGEPGPKG
P08572	Collagen alpha-2(IV) chain	COL4A2	123	VSGFPGADGIPGHPGQGGPRGRPGYDG
P20908	Collagen alpha-1(V) chain	COL5A1	1566	PKGEAGHPGPPGPPGPPGEVIQPLPIQ
Q07092	Collagen alpha-1(XVI) chain	COL16A1	1421	ERGHPGAPGPSGSPGLPGVPGSMGDMV
P20908	Collagen alpha-1(V) chain	COL5A1	1434	KTGPIGPQGAPGKPGPDGLRGIPGPVG
P02452	Collagen alpha-1(I) chain	COL1A1	976	LPGQRGERGFPGLPGPSGEPGKQGPSG
H0Y6W4	EMI domain-containing protein 1 (Fragment)	EMID1	212	HPGEKGERGLRGEPGPQGSAGQRGEPG
P08123	Collagen alpha-2(I) chain	COL1A2	420	LPGADGRAGVMGPPGSRGASGPAGVRG
P62937	Peptidyl-prolyl cis-trans isomerase A	PPIA	95	KFEDENFILKHTGPGILSMANAGPNTN
P53420	Collagen alpha-4(IV) chain	COL4A4	917	PKGPRGLPGFPGFPGERGKPGAEGCPG
P02461	Collagen alpha-1(III) chain	COL3A1	359	SPGAKGEVGPAGSPGSNGAPGQRGEPG
P02461	Collagen alpha-1(III) chain	COL3A1	114	GQGPQGPKGDPGPPGIPGRNGDPGIPG
P27658	Collagen alpha-1(VIII) chain	COL8A1	437	PPGPKGEPGLQGFPGKPGFLGEVGPPG
Q05707	Collagen alpha-1(XIV) chain	COL14A1	1747	SPGPRGPPGHLGVPGPQGPSGQPGYCD
P80723	Brain acid soluble protein 1	BASP1	174	ETKSDGAPASDSKPGSSEAAPSSKETP
P05997	Collagen alpha-2(V) chain	COL5A2	593	VQGPEGKLGPLGAPGEDGRPGPPGSIG
Q8NFW1	Collagen alpha-1(XXII) chain	COL22A1	1386	EKGVPGKEGVPGKPGEPGFKGERGDPG
P02461	Collagen alpha-1(III) chain	COL3A1	179	VGGLAGYPGPAGPPGPPGPPGTSGHPG
P05997	Collagen alpha-2(V) chain	COL5A2	752	PDGPKGSPGPSGTPGDTGPPGLQGMPG
A0A087WZY5	Collagen alpha-6(IV) chain	COL4A6	1125	EDGKVGVSGDVGLPGAPGFPGVAGMRG
P05997	Collagen alpha-2(V) chain	COL5A2	497	EPGPHGIQGPIGPPGEEGKRGPRGDPG
P12109	Collagen alpha-1(VI) chain	COL6A1	265	CQPARGPPGLRGDPGFEGERGKPGLPG
P08572	Collagen alpha-2(IV) chain	COL4A2	1222	GSPGSDIHGDPGFPGPPGERGDPGEAN
P20908	Collagen alpha-1(V) chain	COL5A1	516	RPGLPGADGLPGPPGTMLMLPFRFGGG
P20908	Collagen alpha-1(V) chain	COL5A1	771	ADGPPGHPGKEGPPGEKGGQGPPGPQG
P20908	Collagen alpha-1(V) chain	COL5A1	1041	LPGLAGKEGTKGDPGPAGLPGKDGPPG
E9PP49	Collagen alpha-2(VIII) chain	COL8A2	349	LAGKPGVPGERGLPGAHGPPGPTGPKG
Q99715	Collagen alpha-1(XII) chain	COL12A1	3023	RTGPPGSTGSRGPPGPPGRPGNSGIRG
P20908	Collagen alpha-1(V) chain	COL5A1	654	EKGHRGDPGPSGPPGPPGDDGERGDDG
P05997	Collagen alpha-2(V) chain	COL5A2	467	PQGSTGPQGIRGQPGDPGVPGFKGEAG
P53420	Collagen alpha-4(IV) chain	COL4A4	387	FPGRYGETGDVGPPGPPGLLGRPGEAC
Q8IZ52	Chondroitin sulfate synthase 2	CHPF	96	NWEPRVLPYHPAQPGQAAKKAVRTRYI
P02458	Collagen alpha-1(II) chain	COL2A1	1214	PPGNPGPPGPPGPPGPGIDMSAFAGLG
P02461	Collagen alpha-1(III) chain	COL3A1	812	ERGETGPPGPAGFPGAPGQNGEPGGKG
P08123	Collagen alpha-2(I) chain	COL1A2	1098	HQGPAGPPGPPGPPGPPGVSGGGYDFG
H0Y6W4	EMI domain-containing protein 1 (Fragment)	EMID1	94	PMGMRGPPGPQGPPGSPGRAGAVGTPG
P02461	Collagen alpha-1(III) chain	COL3A1	881	GPGAAGFPGARGLPGPPGSNGNPGPPG
Q02388	Collagen alpha-1(VII) chain	COL7A1	2045	LAGEPGKPGIPGLPGRAGGVGEAGRPG
O00204	Sulfotransferase family cytosolic 2B member 1	SULT2B1	10	____MDGPAEPQIPGLWDTYEDDISEI
P02452	Collagen alpha-1(I) chain	COL1A1	388	PPGPAGAAGPAGNPGADGQPGAKGANG
Q05707	Collagen alpha-1(XIV) chain	COL14A1	1577	PPGPPGPIGIPGTPGVPGITGSMGPQG
A0A1B0GTH6	Casein kinase II subunit alpha'-interacting protein	CSNKA2IP	465	ILFRRMRGRPNPHPGPRLSSNYVVCLA
Q07092	Collagen alpha-1(XVI) chain	COL16A1	1119	ERGYTGSAGEKGEPGPPGSEGLPGPPG
Q8IWL2	Pulmonary surfactant-associated protein A1	SFTPA1	33	CEVKDVCVGSPGIPGTPGSHGLPGRDG
P02458	Collagen alpha-1(II) chain	COL2A1	1076	AVGAPGAPGPPGSPGPAGPTGKQGDRG
P08123	Collagen alpha-2(I) chain	COL1A2	120	APGPQGFQGPAGEPGEPGQTGPAGARG
P08123	Collagen alpha-2(I) chain	COL1A2	615	PTGPIGSRGPSGPPGPDGNKGEPGVVG
P08123	Collagen alpha-2(I) chain	COL1A2	228	ARGLPGERGRVGAPGPAGARGSDGSVG
P08572	Collagen alpha-2(IV) chain	COL4A2	1476	PIGQEGAPGRPGSPGLPGMPGRSVSIG
E7EX92	Beta/gamma crystallin domain-containing protein 2	CRYBG2	55	PAPSTTRRKDVPSPGVDRVSPSPGGTP
Q92623	Tetratricopeptide repeat protein 9A	TTC9	94	HRALLELKGLLPPPGERERDSRPASPA
P02461	Collagen alpha-1(III) chain	COL3A1	194	PPGPPGTSGHPGSPGSPGYQGPPGEPG
P20908	Collagen alpha-1(V) chain	COL5A1	585	PVGPPGSGGLKGEPGDVGPQGPRGVQG
A0A087X0K0	Collagen alpha-1(XV) chain	COL15A1	607	GDLVGSEQLLRGPPGPPGPPGLPGIPG
P35555	Fibrillin-1	FBN1	1424	NLNLCGNGQCLNAPGGYRCECDMGFVP
P08123	Collagen alpha-2(I) chain	COL1A2	594	LPGPAGPRGERGPPGESGAAGPTGPIG
Q5KU26	Collectin-12	COLEC12	517	SQGPKGSRGSPGKPGPQGSSGDPGPPG
P20908	Collagen alpha-1(V) chain	COL5A1	1224	QKGDEGPRGFPGPPGPVGLQGLPGPPG
P02462	Collagen alpha-1(IV) chain	COL4A1	654	IVPLPGPPGAEGLPGSPGFPGPQGDRG
P20908	Collagen alpha-1(V) chain	COL5A1	639	PKGDRGFDGLAGLPGEKGHRGDPGPSG
P05997	Collagen alpha-2(V) chain	COL5A2	353	MPGERGRLGPQGAPGQRGAHGMPGKPG
P08123	Collagen alpha-2(I) chain	COL1A2	783	PPGPAGSRGDGGPPGMTGFPGAAGRTG
Q06210	Glutamine--fructose-6-phosphate aminotransferase [isomerizing] 1	GFPT1	195	EGAFALVFKSVHFPGQAVGTRRGSPLL
Q05707	Collagen alpha-1(XIV) chain	COL14A1	1686	PPGTPGFPGNAGVPGTPGERGLTGIKG
P02452	Collagen alpha-1(I) chain	COL1A1	412	ANGAPGIAGAPGFPGARGPSGPQGPGG
P05997	Collagen alpha-2(V) chain	COL5A2	1112	QRGDPGSRGPIGPPGRAGKRGLPGPQG
Q2UY09	Collagen alpha-1(XXVIII) chain	COL28A1	649	GDGYPGVPGPRGLPGPPGPMGLRGVGD
P02461	Collagen alpha-1(III) chain	COL3A1	1076	DRGESGPAGPAGAPGPAGSRGAPGPQG
P20908	Collagen alpha-1(V) chain	COL5A1	675	ERGDDGEVGPRGLPGEPGPRGLLGPKG
P08123	Collagen alpha-2(I) chain	COL1A2	477	KEGPVGLPGIDGRPGPIGPAGARGEPG
P05997	Collagen alpha-2(V) chain	COL5A2	560	PVGSSGPKGSQGDPGRPGEPGLPGARG
F8VSE0	Beta-1,4 N-acetylgalactosaminyltransferase 1	B4GALNT1	86	GAEGCLCHKRAGVPGLSVEEPVPS___
P02452	Collagen alpha-1(I) chain	COL1A1	1189	PVGPPGPPGPPGPPGPPSAGFDFSFLP
Q01955	Collagen alpha-3(IV) chain	COL4A3	1303	PPGRLGAPGTPGLPGPRGDPGFQGFPG
P08572	Collagen alpha-2(IV) chain	COL4A2	1211	LHGLPGTKGFPGSPGSDIHGDPGFPGP
Q05707	Collagen alpha-1(XIV) chain	COL14A1	1729	GPAGPSGESRPGSPGPPGSPGPRGPPG
P39060	Collagen alpha-1(XVIII) chain	COL18A1	1405	GIGYEGRQGPPGPPGPPGPPSFPGPHR
Q03692	Collagen alpha-1(X) chain	COL10A1	373	PKGETGPAGPAGYPGAKGERGSPGSDG
Q05707	Collagen alpha-1(XIV) chain	COL14A1	1574	SSGPPGPPGPIGIPGTPGVPGITGSMG
P02462	Collagen alpha-1(IV) chain	COL4A1	1431	PRGFPGPPGPDGLPGSMGPPGTPSVDH
P02747	Complement C1q subcomponent subunit C	C1QC	108	MPGVPGPMGIPGEPGEEGRYKQKFQSV
Q01955	Collagen alpha-3(IV) chain	COL4A3	773	ERGNSGEHGEIGLPGLPGLPGTPGNEG
P20849	Collagen alpha-1(IX) chain	COL9A1	372	IPGPPGPPGTAGLPGELGRVGPVGDPG
B0QYK0	RNA-binding protein EWS	EWSR1	489	NVQHRAGDWQCPNPGCGNQNFAWRTEC
P30044	Peroxiredoxin-5, mitochondrial	PRDX5	106	PGAFTPGCSKTHLPGFVEQAEALKAKG
Q2UY09	Collagen alpha-1(XXVIII) chain	COL28A1	397	EPGQPGPRGPEGVPGERGLPGEGFPGP
P02458	Collagen alpha-1(II) chain	COL2A1	245	EPGVSGPMGPRGPPGPPGKPGDDGEAG
P15502	Elastin	ELN	427	IPGVAGVPGVGGVPGVGGVPGVGISPE
P53420	Collagen alpha-4(IV) chain	COL4A4	980	IISQKGTPGEPGPPGDDGFPGERGDKG
P02452	Collagen alpha-1(I) chain	COL1A1	946	EKGSPGADGPAGAPGTPGPQGIAGQRG
P53420	Collagen alpha-4(IV) chain	COL4A4	1275	DQGPPGPDGPRGAPGPPGLPGSVDLLR
P26006	Integrin alpha-3	ITGA3	48	LDTRFLVVKEAGNPGSLFGYSVALHRQ
P27658	Collagen alpha-1(VIII) chain	COL8A1	263	APGVKGPPGMHGPPGPVGLPGVGKPGV
Q6AZY7	Scavenger receptor class A member 3	SCARA3	459	GEILRNVTILRGAPGPPGPRGFKGDMG
P35555	Fibrillin-1	FBN1	1614	TVILEDIDECQELPGLCQGGKCINTFG
P02462	Collagen alpha-1(IV) chain	COL4A1	280	GFQGMPGVGEKGEPGKPGPRGKPGKDG
P20908	Collagen alpha-1(V) chain	COL5A1	501	PTGQVGDPGERGPPGRPGLPGADGLPG
F5GZK2	Collagen alpha-1(XXI) chain	COL21A1	862	RDGVPGLVGVPGRPGVRGLKGLPGRNG
P02452	Collagen alpha-1(I) chain	COL1A1	439	PPGPKGNSGEPGAPGSKGDTGAKGEPG
P05997	Collagen alpha-2(V) chain	COL5A2	515	KRGPRGDPGTVGPPGPVGERGAPGNRG
Q01955	Collagen alpha-3(IV) chain	COL4A3	388	GPPGVPGSPGSSRPGLRGAPGWPGLKG
A6NHN0	Otolin-1	OTOL1	169	ERGDQGVPGYPGKPGAQGEPGPKGDKG
P20908	Collagen alpha-1(V) chain	COL5A1	876	EKGKLGVPGLPGYPGRQGPKGSIGFPG
P02462	Collagen alpha-1(IV) chain	COL4A1	1425	PAGPTGPRGFPGPPGPDGLPGSMGPPG
F5GZK2	Collagen alpha-1(XXI) chain	COL21A1	859	LPGRDGVPGLVGVPGRPGVRGLKGLPG
Q9BVI4	Nucleolar complex protein 4 homolog	NOC4L	5	_________MEREPGAAGVRRALGRRL
A0A0G2JID9	Advanced glycosylation end product-specific receptor	AGER	291	CRLCGRIRAGNSSPGPGDPGRPGDSRP
P02452	Collagen alpha-1(I) chain	COL1A1	871	APGAKGARGSAGPPGATGFPGAAGRVG
P02462	Collagen alpha-1(IV) chain	COL4A1	632	QAGFPGGPGSPGLPGPKGEPGKIVPLP
P25440	Bromodomain-containing protein 2	BRD2	296	ADTTTPTPTAILAPGSPASPPGSLEPK
Q8IWL1	Pulmonary surfactant-associated protein A2	SFTPA2	36	KDVCVGSPGIPGTPGSHGLPGRDGRDG
P08123	Collagen alpha-2(I) chain	COL1A2	195	HNGLDGLKGQPGAPGVKGEPGAPGENG
Q14050	Collagen alpha-3(IX) chain	COL9A3	366	RAGELGEAGPSGEPGVPGDAGMPGERG
P02461	Collagen alpha-1(III) chain	COL3A1	983	SPGPQGVKGESGKPGANGLSGERGPPG
P02461	Collagen alpha-1(III) chain	COL3A1	1193	HPGQPGPPGPPGAPGPCCGGVGAAAIA
P53420	Collagen alpha-4(IV) chain	COL4A4	974	DEGEMAIISQKGTPGEPGPPGDDGFPG
P32238	Cholecystokinin receptor type A	CCKAR	394	FMATFPCCPNPGPPGARGEVGEEEEGG
P02458	Collagen alpha-1(II) chain	COL2A1	1019	KQGAPGASGDRGPPGPVGPPGLTGPAG
P08572	Collagen alpha-2(IV) chain	COL4A2	773	LPGPDGPPGERGLPGEVLGAQPGPRGD
P02458	Collagen alpha-1(II) chain	COL2A1	920	PPGSNGNPGPPGPPGPSGKDGPKGARG
P27658	Collagen alpha-1(VIII) chain	COL8A1	348	EQGLPGLPGPPGLPGIGKPGFPGPKGD
P08670	Vimentin	VIM	57	LRPSTSRSLYASSPGGVYATRSSAVRL
Q14526	Hypermethylated in cancer 1 protein	HIC1	250	SPLCGLDLSKKSPPGSAAPERPLAERE
P02452	Collagen alpha-1(I) chain	COL1A1	373	PRGSEGPQGVRGEPGPPGPAGAAGPAG
P25940	Collagen alpha-3(V) chain	COL5A3	577	QRGDFGHVGQPGPPGEDGERGAEGPPG
Q15046	Lysine--tRNA ligase	KARS1	117	SLTDFIQKYSHLQPGDHLTDITLKVAG
P35637	RNA-binding protein FUS	FUS	459	QCKAPKPDGPGGGPGGSHMGGNYGDDR
F5GZK2	Collagen alpha-1(XXI) chain	COL21A1	923	DPGLPGKDGDHGKPGIQGQPGPPGICD
P27658	Collagen alpha-1(VIII) chain	COL8A1	327	GIGKPGQDGIPGQPGFPGGKGEQGLPG
E9PP49	Collagen alpha-2(VIII) chain	COL8A2	343	DQGPSGLAGKPGVPGERGLPGAHGPPG
P13674	Prolyl 4-hydroxylase subunit alpha-1	P4HA1	154	YNLDTDTISKGNLPGVKHKSFLTAEDC
P02461	Collagen alpha-1(III) chain	COL3A1	305	ENGAPGPMGPRGAPGERGRPGLPGAAG
P02461	Collagen alpha-1(III) chain	COL3A1	929	SPGVSGPKGDAGQPGEKGSPGAQGPPG
P20248	Cyclin-A2	CCNA2	7	_______MLGNSAPGPATREAGSALLA
Q9BXP5	Serrate RNA effector molecule homolog	SRRT	542	HTLDDRTQLWASEPGTPPLPTSLPSQN
P02452	Collagen alpha-1(I) chain	COL1A1	1165	KDGLNGLPGPIGPPGPRGRTGDAGPVG
Q02388	Collagen alpha-1(VII) chain	COL7A1	1754	APGERGIEGFRGPPGPQGDPGVRGPAG
A0A087WTA8	Collagen alpha-2(I) chain	COL1A2	1090	IRGPQGHQGPAGPPGPPGPPGPPGVSG
Q99715	Collagen alpha-1(XII) chain	COL12A1	2776	PRGERGISGAIGPPGPRGDIGPPGPQG
Q07092	Collagen alpha-1(XVI) chain	COL16A1	796	GPPGRGVQGPQGEPGAPGLPGIQGLPG
Q14050	Collagen alpha-3(IX) chain	COL9A3	562	APGSIGRPGPAGPPGPPGPPGSIGHPG
Q9BVC6	Transmembrane protein 109	TMEM109	42	HSALAQSRRDFAPPGQQKREAPVDVLT
Q99715	Collagen alpha-1(XII) chain	COL12A1	2971	EPGPGGRPGFPGTPGMQGPPGERGLPG
P02461	Collagen alpha-1(III) chain	COL3A1	203	HPGSPGSPGYQGPPGEPGQAGPSGPPG
P12109	Collagen alpha-1(VI) chain	COL6A1	589	PEGPQGPPGHQGPPGPDECEILDIIMK
P20849	Collagen alpha-1(IX) chain	COL9A1	363	GSRGFPGRGIPGPPGPPGTAGLPGELG
P02461	Collagen alpha-1(III) chain	COL3A1	245	ESGRPGRPGERGLPGPPGIKGPAGIPG
P29400	Collagen alpha-5(IV) chain	COL4A5	786	PKGDRGFPGPPGPPGRTGLDGLPGPKG
P02461	Collagen alpha-1(III) chain	COL3A1	392	AQGPPGPPGINGSPGGKGEMGPAGIPG
P05997	Collagen alpha-2(V) chain	COL5A2	1178	SAGIPGPFGPRGPPGPVGPSGKEGNPG
P68104	Elongation factor 1-alpha 1	EEF1A1	304	SVEMHHEALSEALPGDNVGFNVKNVSV
P08572	Collagen alpha-2(IV) chain	COL4A2	1337	TKGWAGDSGPQGRPGVFGLPGEKGPRG
Q8IUX7	Adipocyte enhancer-binding protein 1	AEBP1	79	VRKAQAGGKPGKRPGTAAEVPPEKTKD
P02461	Collagen alpha-1(III) chain	COL3A1	893	LPGPPGSNGNPGPPGPSGSPGKDGPPG
Q05707	Collagen alpha-1(XIV) chain	COL14A1	1680	APGEQGPPGTPGFPGNAGVPGTPGERG
A0A0D9SF58	Chromosome transmission fidelity protein 18 homolog	CHTF18	161	QPRLRHANQWRAPPGTPAADWRRPARS
P11226	Mannose-binding protein C	MBL2	82	LQGPPGKLGPPGNPGPSGSPGPKGQKG
Q02388	Collagen alpha-1(VII) chain	COL7A1	2486	ERGEPGIRGEDGRPGQEGPRGLTGPPG
P02452	Collagen alpha-1(I) chain	COL1A1	1018	LAGPPGESGREGAPGAEGSPGRDGSPG
P27658	Collagen alpha-1(VIII) chain	COL8A1	353	GLPGPPGLPGIGKPGFPGPKGDRGMGG
Q99715	Collagen alpha-1(XII) chain	COL12A1	2983	TPGMQGPPGERGLPGEKGERGTGSSGP
P05060	Secretogranin-1	CHGB	107	EAHESSSRGEAGAPGEEDIQGPTKADT
Q07092	Collagen alpha-1(XVI) chain	COL16A1	1230	LDGKDGKPGLRGDPGPAGPPGLMGPPG
P08123	Collagen alpha-2(I) chain	COL1A2	330	VAGAPGLPGPRGIPGPVGAAGATGARG
P02452	Collagen alpha-1(I) chain	COL1A1	937	PPGPPGPAGEKGSPGADGPAGAPGTPG
P20908	Collagen alpha-1(V) chain	COL5A1	1059	LPGKDGPPGLRGFPGDRGLPGPVGALG
Q01955	Collagen alpha-3(IV) chain	COL4A3	1197	NPGAQGAKGDRGAPGFPGLPGRKGAMG
Q14050	Collagen alpha-3(IX) chain	COL9A3	568	RPGPAGPPGPPGPPGSIGHPGARGPPG
Q8NFW1	Collagen alpha-1(XXII) chain	COL22A1	1383	EPGEKGVPGKEGVPGKPGEPGFKGERG
P53420	Collagen alpha-4(IV) chain	COL4A4	1429	RRGVDGVPGSPGPPGRKGDTGEDGYPG
H0Y6W4	EMI domain-containing protein 1 (Fragment)	EMID1	115	AVGTPGERGPPGPPGPPGPPGPPAPVG
P02461	Collagen alpha-1(III) chain	COL3A1	371	SPGSNGAPGQRGEPGPQGHAGAQGPPG
Q01955	Collagen alpha-3(IV) chain	COL4A3	380	ARGPQGPSGPPGVPGSPGSSRPGLRGA
P02461	Collagen alpha-1(III) chain	COL3A1	1040	SPGGKGDRGENGSPGAPGAPGHPGPPG
A0A087X0K0	Collagen alpha-1(XV) chain	COL15A1	610	VGSEQLLRGPPGPPGPPGLPGIPGKPG
P02461	Collagen alpha-1(III) chain	COL3A1	737	LQGMPGERGGLGSPGPKGDKGEPGGPG
P53420	Collagen alpha-4(IV) chain	COL4A4	650	PPGERGHPGVPGHPGVRGPDGLKGQKG
P53420	Collagen alpha-4(IV) chain	COL4A4	818	LKGPKGREGHAGFPGVPGPPGHSCERG
Q03692	Collagen alpha-1(X) chain	COL10A1	217	LPGPQGPTGPSGPPGVGKRGENGVPGQ
P53420	Collagen alpha-4(IV) chain	COL4A4	914	PPGPKGPRGLPGFPGFPGERGKPGAEG
P02458	Collagen alpha-1(II) chain	COL2A1	1208	ETGPAGPPGNPGPPGPPGPPGPGIDMS
Q99715	Collagen alpha-1(XII) chain	COL12A1	2785	AIGPPGPRGDIGPPGPQGPPGPQGPNG
P12107	Collagen alpha-1(XI) chain	COL11A1	624	DKGHRGERGPQGPPGPPGDDGMRGEDG
P12107	Collagen alpha-1(XI) chain	COL11A1	930	ERGPQGPQGPVGFPGPKGPPGPPGKDG
Q7Z5M5	Transmembrane channel-like protein 3	TMC3	807	SPRPGDRAPSSPLPGVPKSRLEHETNR
P20908	Collagen alpha-1(V) chain	COL5A1	945	PKGNSGGDGPAGPPGERGPNGPQGPTG
P02461	Collagen alpha-1(III) chain	COL3A1	239	PAGKDGESGRPGRPGERGLPGPPGIKG
Q9Y6C2	EMILIN-1	EMILIN1	884	VAFSAALSLPRSEPGTVPFDRVLLNDG
Q15485	Ficolin-2	FCN2	86	ERGPPGPPGKAGPPGPNGAPGEPQPCL
P02461	Collagen alpha-1(III) chain	COL3A1	914	KDGPPGPAGNTGAPGSPGVSGPKGDAG
P01042	Kininogen-1	KNG1	383	CQPLGMISLMKRPPGFSPFRSSRIGEI
P08572	Collagen alpha-2(IV) chain	COL4A2	1219	GFPGSPGSDIHGDPGFPGPPGERGDPG
P60842	Eukaryotic initiation factor 4A-I	EIF4A1	159	KLQMEAPHIIVGTPGRVFDMLNRRYLS
Q9BR76	Coronin-1B	CORO1B	421	RRNVLSDSRPAMAPGSSHLGAPASTTT
P02461	Collagen alpha-1(III) chain	COL3A1	965	ITGARGLAGPPGMPGPRGSPGPQGVKG
Q03692	Collagen alpha-1(X) chain	COL10A1	278	KPGAAGAPGQPGIPGTKGLPGAPGIAG
P15502	Elastin	ELN	522	APGVGVAPGVGVAPGVGLAPGVGVAPG
Q05707	Collagen alpha-1(XIV) chain	COL14A1	1565	QRGLPGKDGSSGPPGPPGPIGIPGTPG
P08123	Collagen alpha-2(I) chain	COL1A2	396	PNGEAGSAGPPGPPGLRGSPGSRGLPG
F8VP47	Rabphilin-3A	RPH3A	255	PGQPGTPGGSRPGPGPAGRFPDQKPEV
H0Y6W4	EMI domain-containing protein 1 (Fragment)	EMID1	97	MRGPPGPQGPPGSPGRAGAVGTPGERG
P02452	Collagen alpha-1(I) chain	COL1A1	1144	PSGASGPAGPRGPPGSAGAPGKDGLNG
P39060	Collagen alpha-1(XVIII) chain	COL18A1	1382	GIPGPKGESIRGQPGPPGPQGPPGIGY
Q8N7J2	APC membrane recruitment protein 2	AMER2	308	ARGEDAAGHRRAEPGPGEVRTAEDASR
P25940	Collagen alpha-3(V) chain	COL5A3	835	KTGQPGLEGERGPPGSRGERGQPGATG
P39060	Collagen alpha-1(XVIII) chain	COL18A1	822	PPGRDGTPGRDGEPGDPGEDGKPGDTG
P02461	Collagen alpha-1(III) chain	COL3A1	332	ARGNDGARGSDGQPGPPGPPGTAGFPG
P02452	Collagen alpha-1(I) chain	COL1A1	1048	DRGETGPAGPPGAPGAPGAPGPVGPAG
F8WDM8	Collagen alpha-1(XXIV) chain	COL24A1	800	PKGLLGNRGPPGPPGLKGTQGEEGPIG
P12109	Collagen alpha-1(VI) chain	COL6A1	655	IDRLSRDELVKFEPGQSYAGVVQYSHS
P20849	Collagen alpha-1(IX) chain	COL9A1	747	PRGVQGEQGATGLPGVQGPPGRAPTDQ
A0A087WVD8	von Willebrand factor C and EGF domain-containing protein	VWCE	24	PALSPGHSPPSGAPGPPAGVRTTRLPS
P02462	Collagen alpha-1(IV) chain	COL4A1	404	GEKGDRGFPGTSLPGPSGRDGLPGPPG
P02461	Collagen alpha-1(III) chain	COL3A1	905	PPGPSGSPGKDGPPGPAGNTGAPGSPG
P20908	Collagen alpha-1(V) chain	COL5A1	780	KEGPPGEKGGQGPPGPQGPIGYPGPRG
P08123	Collagen alpha-2(I) chain	COL1A2	936	EAGRDGNPGNDGPPGRDGQPGHKGERG
A6NKB8	Aminopeptidase B	RNPEP	148	RLQVLLTYRVGEGPGVCWLAPEQTAGK
A0A0G2JR65	Mucin-2	MUC2	362	SQCHCRLHGHLYTPGQEITNDCEQCVC
P53420	Collagen alpha-4(IV) chain	COL4A4	1144	CPGDHGMPGLRGQPGEMGDPGPRGLQG
Q8IWL2	Pulmonary surfactant-associated protein A1	SFTPA1	36	KDVCVGSPGIPGTPGSHGLPGRDGRDG
F5GZK2	Collagen alpha-1(XXI) chain	COL21A1	853	PRGLPGLPGRDGVPGLVGVPGRPGVRG
P08123	Collagen alpha-2(I) chain	COL1A2	123	PQGFQGPAGEPGEPGQTGPAGARGPAG
O75636	Ficolin-3	FCN3	68	EKGAPGPQGPPGPPGKMGPKGEPGDPV
Q01955	Collagen alpha-3(IV) chain	COL4A3	1200	AQGAKGDRGAPGFPGLPGRKGAMGDAG
P0C862	Complement C1q and tumor necrosis factor-related protein 9A	C1QTNF9	64	DKGDAGEPGRPGSPGKDGTSGEKGERG
P02461	Collagen alpha-1(III) chain	COL3A1	260	PPGIKGPAGIPGFPGMKGHRGFDGRNG
E2RYF7	Protein PBMUCL2	HCG22	33	GGGVNFGEKDAKVPGTWRDGVRVPGEG
P53420	Collagen alpha-4(IV) chain	COL4A4	1278	PPGPDGPRGAPGPPGLPGSVDLLRGEP
P08123	Collagen alpha-2(I) chain	COL1A2	660	AAGIPGGKGEKGEPGLRGEIGNPGRDG
F8VRK6	Ataxin-2 (Fragment)	ATXN2	95	GHSINTRENKYIPPGQRNREVISWGSG
Q05707	Collagen alpha-1(XIV) chain	COL14A1	1470	NEVALGPAGPPGGPGLRGPKGQQGEPG
P04075	Fructose-bisphosphate aldolase A	ALDOA	236	YLEGTLLKPNMVTPGHACTQKFSHEEI
Q6KF10	Growth/differentiation factor 6	GDF6	329	PSGAPDARPWLPSPGRRRRRTAFASRH
P25940	Collagen alpha-3(V) chain	COL5A3	574	EKGQRGDFGHVGQPGPPGEDGERGAEG
Q8IXX5	Transmembrane protein 183A	TMEM183A	5	_________MARGPGPLGRPRPDTVAM
P12107	Collagen alpha-1(XI) chain	COL11A1	936	PQGPVGFPGPKGPPGPPGKDGLPGHPG
P29400	Collagen alpha-5(IV) chain	COL4A5	1429	FDGAGGRKGDPGLPGQPGTRGLDGPPG
P02458	Collagen alpha-1(II) chain	COL2A1	551	LAGPKGANGDPGRPGEPGLPGARGLTG
P02452	Collagen alpha-1(I) chain	COL1A1	193	PMGPSGPRGLPGPPGAPGPQGFQGPPG
P20908	Collagen alpha-1(V) chain	COL5A1	705	PPGPPGVTGMDGQPGPKGNVGPQGEPG
P08572	Collagen alpha-2(IV) chain	COL4A2	976	EPGFKGSRGDPGPPGPPPVILPGMKDI
P05997	Collagen alpha-2(V) chain	COL5A2	926	SAGRVGPPGPAGAPGPAGPLGEPGKEG
Q9HC84	Mucin-5B	MUC5B	1700	GVATSTLPTRSALPGTTGSLGTWRPSQ
P02452	Collagen alpha-1(I) chain	COL1A1	778	LTGPIGPPGPAGAPGDKGESGPSGPAG
P05997	Collagen alpha-2(V) chain	COL5A2	683	PPGPTGFQGLPGPPGPPGEGGKPGDQG
P02461	Collagen alpha-1(III) chain	COL3A1	197	PPGTSGHPGSPGSPGYQGPPGEPGQAG
A0A087X0K0	Collagen alpha-1(XV) chain	COL15A1	775	GERGMDGASIVGPPGPRGPPGHIKVLS
O75636	Ficolin-3	FCN3	53	VVLLPSCPGAPGSPGEKGAPGPQGPPG
A6NMZ7	Collagen alpha-6(VI) chain	COL6A6	1709	KMISAGLPGEMGSPGEPGPPGRKGVKG
P52824	Diacylglycerol kinase theta	DGKQ	43	GSGGRARPGPGPGPGPERAGVRAPGPA
P02745	Complement C1q subcomponent subunit A	C1QA	57	RPGLKGEQGEPGAPGIRTGIQGLKGDQ
P07942	Laminin subunit beta-1	LAMB1	467	GCKSCACNPLGTIPGGNPCDSETGHCY
Q96CG8	Collagen triple helix repeat-containing protein 1	CTHRC1	78	RDGSPGANGIPGTPGIPGRDGFKGEKG
P02461	Collagen alpha-1(III) chain	COL3A1	530	PRGAAGEPGRDGVPGGPGMRGMPGSPG
P35247	Pulmonary surfactant-associated protein D	SFTPD	78	DPGLPGAAGQAGMPGQAGPVGPKGDNG
Q05707	Collagen alpha-1(XIV) chain	COL14A1	1704	ERGLTGIKGEKGNPGVGTQGPRGPPGP
P29400	Collagen alpha-5(IV) chain	COL4A5	1414	PTGPPGDPGRNGLPGFDGAGGRKGDPG
C9J2I2	Metabotropic glutamate receptor 3 (Fragment)	GRM3	5	_________MSQSPGAGSPPPLPPRSA
P08123	Collagen alpha-2(I) chain	COL1A2	108	LMGPRGPPGAAGAPGPQGFQGPAGEPG
Q02388	Collagen alpha-1(VII) chain	COL7A1	2598	PQGQPGAAGIPGDPGSPGKDGVPGIRG
P27658	Collagen alpha-1(VIII) chain	COL8A1	368	FPGPKGDRGMGGVPGALGPRGEKGPIG
Q05707	Collagen alpha-1(XIV) chain	COL14A1	1482	GPGLRGPKGQQGEPGPKGPDGPRGEIG
Q02388	Collagen alpha-1(VII) chain	COL7A1	2188	PPGPVGGHGDPGPPGAPGLAGPAGPQG
P27658	Collagen alpha-1(VIII) chain	COL8A1	425	PKGEGGIVGPQGPPGPKGEPGLQGFPG
P08572	Collagen alpha-2(IV) chain	COL4A2	722	FAGADGGPGPRGLPGDAGREGFPGPPG
P08123	Collagen alpha-2(I) chain	COL1A2	552	VQGGKGEQGPPGPPGFQGLPGPSGPAG
P29400	Collagen alpha-5(IV) chain	COL4A5	1441	LPGQPGTRGLDGPPGPDGLQGPPGPPG
Q9H7J1	Protein phosphatase 1 regulatory subunit 3E	PPP1R3E	7	_______MSRERPPGTDIPRNLSFIAA
P05997	Collagen alpha-2(V) chain	COL5A2	758	SPGPSGTPGDTGPPGLQGMPGERGIAG
P08123	Collagen alpha-2(I) chain	COL1A2	50	DRGPRGERGPPGPPGRDGEDGPTGPPG
Q06141	Regenerating islet-derived protein 3-alpha	REG3A	143	YFAWERNPSTISSPGHCASLSRSTAFL
O75973	C1q-related factor	C1QL1	111	EKGEPGKPGPPGLPGAGGSGAISTATY
P12111	Collagen alpha-3(VI) chain	COL6A3	2260	ISGPRGSGGAAGAPGERGRTGPLGRKG
P02745	Complement C1q subcomponent subunit A	C1QA	85	EPGPSGNPGKVGYPGPSGPLGARGIPG
P08572	Collagen alpha-2(IV) chain	COL4A2	1428	APGEMGPQGPPGEPGFRGAPGKAGPQG
P08123	Collagen alpha-2(I) chain	COL1A2	1044	LPGIAGHHGDQGAPGSVGPAGPRGPAG
P39060	Collagen alpha-1(XVIII) chain	COL18A1	872	ERGPPGPQGPPGPPGPSFRHDKLTFID
Q15485	Ficolin-2	FCN2	80	TNGKRGERGPPGPPGKAGPPGPNGAPG
P14866	Heterogeneous nuclear ribonucleoprotein L	HNRNPL	296	WDYTNPNLSGQGDPGSNPNKRQRQPPL
P05997	Collagen alpha-2(V) chain	COL5A2	911	GRGTQGPPGATGFPGSAGRVGPPGPAG
P08572	Collagen alpha-2(IV) chain	COL4A2	635	GLGLPGLKGQRGFPGDAGLPGPPGFLG
P12107	Collagen alpha-1(XI) chain	COL11A1	999	HPGPPGPPGEQGLPGAAGKEGAKGDPG
P12109	Collagen alpha-1(VI) chain	COL6A1	493	DEGPPGSEGARGAPGPAGPPGDPGLMG
P02458	Collagen alpha-1(II) chain	COL2A1	425	TDGIPGAKGSAGAPGIAGAPGFPGPRG
P08572	Collagen alpha-2(IV) chain	COL4A2	120	ARGVSGFPGADGIPGHPGQGGPRGRPG
Q14050	Collagen alpha-3(IX) chain	COL9A3	123	GPPGLGGKGLPGPPGEAGVSGPPGGIG
P05997	Collagen alpha-2(V) chain	COL5A2	947	EPGKEGPPGLRGDPGSHGRVGDRGPAG
P08123	Collagen alpha-2(I) chain	COL1A2	921	PPGAVGSPGVNGAPGEAGRDGNPGNDG
Q92734	Protein TFG	TFG	395	ARNRPPFGQGYTQPGPGYR________
P39060	Collagen alpha-1(XVIII) chain	COL18A1	946	PAGLPGVPGREGPPGFPGLPGPPGPPG
P20908	Collagen alpha-1(V) chain	COL5A1	978	PPGPPGKDGLPGHPGQRGETGFQGKTG
E9PGF5	Tensin-1	TNS1	973	SPSSPPPSGVRSPPGLAKTPLSALGLK
P08123	Collagen alpha-2(I) chain	COL1A2	348	AAGATGARGLVGEPGPAGSKGESGNKG
P02452	Collagen alpha-1(I) chain	COL1A1	925	ETGPAGRPGEVGPPGPPGPAGEKGSPG
P08572	Collagen alpha-2(IV) chain	COL4A2	114	PKGDVGARGVSGFPGADGIPGHPGQGG
A0A087X0K0	Collagen alpha-1(XV) chain	COL15A1	619	PPGPPGPPGLPGIPGKPGTDVFMGPPG
P15502	Elastin	ELN	607	GAGVPGLGVGAGVPGFGAGADEGVRRS
P02461	Collagen alpha-1(III) chain	COL3A1	191	PPGPPGPPGTSGHPGSPGSPGYQGPPG
Q03692	Collagen alpha-1(X) chain	COL10A1	331	GPGAKGEQGPAGLPGKPGLTGPPGNMG
P02749	Beta-2-glycoprotein 1	APOH	53	FYEPGEEITYSCKPGYVSRGGMRKFIC
P02458	Collagen alpha-1(II) chain	COL2A1	914	AAGRVGPPGSNGNPGPPGPPGPSGKDG
P02462	Collagen alpha-1(IV) chain	COL4A1	974	PIGEKGSRGDPGTPGVPGKDGQAGQPG
P53420	Collagen alpha-4(IV) chain	COL4A4	583	ERGPDGPPGFPGQPGSHGRDGHAGEKG
Q01955	Collagen alpha-3(IV) chain	COL4A3	732	SLGCPGKMGEPGLPGKPGLPGAKGEPA
P98179	Putative RNA-binding protein 3	RBM3	122	DQGYGSGRYYDSRPGGYGYGYGRSRDY
P12111	Collagen alpha-3(VI) chain	COL6A3	2055	DRGPIGSIGPKGIPGEDGYRGYPGDEG
P02461	Collagen alpha-1(III) chain	COL3A1	620	PPGKNGETGPQGPPGPTGPGGDKGDTG
P02461	Collagen alpha-1(III) chain	COL3A1	1010	PQGLPGLAGTAGEPGRDGNPGSDGLPG
P39060	Collagen alpha-1(XVIII) chain	COL18A1	843	KPGDTGPQGFPGTPGDVGPKGDKGDPG
Q9Y6C2	EMILIN-1	EMILIN1	837	PPGLQGPPGPAGPPGSPGKDGQEGPIG
P20908	Collagen alpha-1(V) chain	COL5A1	1443	APGKPGPDGLRGIPGPVGEQGLPGSPG
P02745	Complement C1q subcomponent subunit A	C1QA	39	CRAPDGKKGEAGRPGRRGRPGLKGEQG
F5GZK2	Collagen alpha-1(XXI) chain	COL21A1	609	QDGTRGEPGIPGFPGNRGLMGQKGEIG
P02462	Collagen alpha-1(IV) chain	COL4A1	657	LPGPPGAEGLPGSPGFPGPQGDRGFPG
P12109	Collagen alpha-1(VI) chain	COL6A1	543	NRGAPGINGTKGYPGLKGDEGEAGDPG
Q99715	Collagen alpha-1(XII) chain	COL12A1	2820	RQGMKGDAGEPGLPGRTGTPGLPGPPG
P39059	Collagen alpha-1(XV) chain	COL15A1	864	FPGLKGEQGEKGEPGAILTEDIPLERL
P02746	Complement C1q subcomponent subunit B	C1QB	56	IPGTPGPDGQPGTPGIKGEKGLPGLAG
P0C862	Complement C1q and tumor necrosis factor-related protein 9A	C1QTNF9	58	RDGAKGDKGDAGEPGRPGSPGKDGTSG
P12109	Collagen alpha-1(VI) chain	COL6A1	463	PQGDQGREGPVGVPGDPGEAGPIGPKG
P02452	Collagen alpha-1(I) chain	COL1A1	859	PAGPPGPIGNVGAPGAKGARGSAGPPG
P12107	Collagen alpha-1(XI) chain	COL11A1	606	EPGAKGDRGFDGLPGLPGDKGHRGERG
Q8IWL1	Pulmonary surfactant-associated protein A2	SFTPA2	54	LPGRDGRDGVKGDPGPPGPMGPPGETP
P53420	Collagen alpha-4(IV) chain	COL4A4	644	GLGFPGPPGERGHPGVPGHPGVRGPDG
P27658	Collagen alpha-1(VIII) chain	COL8A1	269	PPGMHGPPGPVGLPGVGKPGVTGFPGP
Q9HB90	Ras-related GTP-binding protein C	RRAGC	54	GGGVGAGAGGGCGPGGADSSKPRILLM
P0C862	Complement C1q and tumor necrosis factor-related protein 9A	C1QTNF9	175	PKGEAGPTGPQGEPGVRGIRGWKGDRG
P46776	60S ribosomal protein L27a	RPL27A	50	GLHHHRINFDKYHPGYFGKVGMKHYHL
Q96AC1	Fermitin family homolog 2	FERMT2	173	EDEALELEGPLITPGSGSIYSSPGLYS
P35579	Myosin-9	MYH9	311	NKYRFLSNGHVTIPGQQDKDMFQETME
P20908	Collagen alpha-1(V) chain	COL5A1	873	PPGEKGKLGVPGLPGYPGRQGPKGSIG
P08572	Collagen alpha-2(IV) chain	COL4A2	1401	PGIAGIPQKIAVQPGTVGPQGRRGPPG
P02462	Collagen alpha-1(IV) chain	COL4A1	629	DKGQAGFPGGPGSPGLPGPKGEPGKIV
Q03692	Collagen alpha-1(X) chain	COL10A1	382	PAGYPGAKGERGSPGSDGKPGYPGKPG
Q99435	Protein kinase C-binding protein NELL2	NELL2	576	FVQCDSRANCINLPGWYHCECRDGYHD
P46777	60S ribosomal protein L5	RPL5	181	DGGLSIPHSTKRFPGYDSESKEFNAEV
P20908	Collagen alpha-1(V) chain	COL5A1	789	GQGPPGPQGPIGYPGPRGVKGADGIRG
Q13563	Polycystin-2	PKD2	12	__MVNSSRVQPQQPGDAKRPPAPRAPD
P08123	Collagen alpha-2(I) chain	COL1A2	174	PQGARGFPGTPGLPGFKGIRGHNGLDG
P12107	Collagen alpha-1(XI) chain	COL11A1	570	DPGPQGPRGVQGPPGPTGKPGKRGRPG
Q02388	Collagen alpha-1(VII) chain	COL7A1	2167	LPGERGMAGPEGKPGLQGPRGPPGPVG
Q05707	Collagen alpha-1(XIV) chain	COL14A1	1467	SETNEVALGPAGPPGGPGLRGPKGQQG
P05997	Collagen alpha-2(V) chain	COL5A2	1154	QKGHRGFTGLQGLPGPPGPNGEQGSAG
Q05707	Collagen alpha-1(XIV) chain	COL14A1	1674	RPGSPGAPGEQGPPGTPGFPGNAGVPG
P02458	Collagen alpha-1(II) chain	COL2A1	1181	PVGPSGKDGANGIPGPIGPPGPRGRSG
P02461	Collagen alpha-1(III) chain	COL3A1	788	QPGDKGEGGAPGLPGIAGPRGSPGERG
P0DMQ5	Putative transmembrane protein INAFM2	INAFM2	150	RGPDEDEEETAAAPGSR__________
P05997	Collagen alpha-2(V) chain	COL5A2	644	EAGNAGVPGQRGAPGKDGEVGPSGPVG
P08123	Collagen alpha-2(I) chain	COL1A2	963	YPGNIGPVGAAGAPGPHGPVGPAGKHG
P02461	Collagen alpha-1(III) chain	COL3A1	659	TGGPPGENGKPGEPGPKGDAGAPGAPG
P02458	Collagen alpha-1(II) chain	COL2A1	590	PSGAPGEDGRPGPPGPQGARGQPGVMG
P05997	Collagen alpha-2(V) chain	COL5A2	920	ATGFPGSAGRVGPPGPAGAPGPAGPLG
P10645	Chromogranin-A	CHGA	283	SRSEALAVDGAGKPGAEEAQDPEGKGE
P02452	Collagen alpha-1(I) chain	COL1A1	460	AKGEPGPVGVQGPPGPAGEEGKRGARG
P15502	Elastin	ELN	355	PGVGVPGAGIPVVPGAGIPGAAVPGVV
P02461	Collagen alpha-1(III) chain	COL3A1	1148	PAGPRGPVGPSGPPGKDGTSGHPGPIG
P05997	Collagen alpha-2(V) chain	COL5A2	296	SPGARGFPGAPGLPGLKGHRGHKGLEG
A0A0C4DH07	Latent-transforming growth factor beta-binding protein 4	LTBP4	1106	GRCVPPRTSAGTFPGSQPQAPASPVLP
O15020	Spectrin beta chain, non-erythrocytic 2	SPTBN2	1201	LSSQEYVLSHTEMPGTLQAADAAIKKL
P20908	Collagen alpha-1(V) chain	COL5A1	657	HRGDPGPSGPPGPPGDDGERGDDGEVG
P12111	Collagen alpha-3(VI) chain	COL6A3	2100	CPGQRGVKGSRGFPGEKGEVGEIGLDG
F5GZK2	Collagen alpha-1(XXI) chain	COL21A1	929	KDGDHGKPGIQGQPGPPGICDPSLCFS
P12110	Collagen alpha-2(VI) chain	COL6A2	357	CKGDPGNRGPDGYPGEAGSPGERGDQG
Q14624	Inter-alpha-trypsin inhibitor heavy chain H4	ITIH4	673	FRPGVLSSRQLGLPGPPDVPDHAAYHP
P29400	Collagen alpha-5(IV) chain	COL4A5	1426	LPGFDGAGGRKGDPGLPGQPGTRGLDG
Q86UX6	Serine/threonine-protein kinase 32C	STK32C	21	RGSSAAASPGSPPPGRARPAGSDAPSA
P02452	Collagen alpha-1(I) chain	COL1A1	556	SPGSPGPDGKTGPPGPAGQDGRPGPPG
P25940	Collagen alpha-3(V) chain	COL5A3	796	EKGKLGVPGLPGYPGRPGPKGSIGFPG
P39060	Collagen alpha-1(XVIII) chain	COL18A1	958	PPGFPGLPGPPGPPGREGPPGRTGQKG
P20908	Collagen alpha-1(V) chain	COL5A1	696	LLGPKGPPGPPGPPGVTGMDGQPGPKG
P02461	Collagen alpha-1(III) chain	COL3A1	830	QNGEPGGKGERGAPGEKGEGGPPGVAG
P02461	Collagen alpha-1(III) chain	COL3A1	680	APGAPGGKGDAGAPGERGPPGLAGAPG
Q8IWL1	Pulmonary surfactant-associated protein A2	SFTPA2	30	GAACEVKDVCVGSPGIPGTPGSHGLPG
P05997	Collagen alpha-2(V) chain	COL5A2	827	EKGEPGPRGLVGPPGSRGNPGSRGENG
P28066	Proteasome subunit alpha type-5	PSMA5	222	KLNATNIELATVQPGQNFHMFTKEELE
Q99715	Collagen alpha-1(XII) chain	COL12A1	2977	RPGFPGTPGMQGPPGERGLPGEKGERG
P52566	Rho GDP-dissociation inhibitor 2	ARHGDIB	80	VVVTRLTLVCESAPGPITMDLTGDLEA
P02461	Collagen alpha-1(III) chain	COL3A1	776	PTGPIGPPGPAGQPGDKGEGGAPGLPG
P35247	Pulmonary surfactant-associated protein D	SFTPD	96	PVGPKGDNGSVGEPGPKGDTGPSGPPG
Q9Y6R0	Numb-like protein	NUMBL	254	KKKAEAAAAPTVAPGPAQPGHVSPTPA
Q07092	Collagen alpha-1(XVI) chain	COL16A1	799	GRGVQGPQGEPGAPGLPGIQGLPGPRG
P20849	Collagen alpha-1(IX) chain	COL9A1	860	GRGPNGLPGAIGLPGDPGPASYGRNGR
Q15848	Adiponectin	ADIPOQ	95	ETGVPGAEGPRGFPGIQGRKGEPGEGA
P02458	Collagen alpha-1(II) chain	COL2A1	431	AKGSAGAPGIAGAPGFPGPRGPPGPQG
P02461	Collagen alpha-1(III) chain	COL3A1	995	KPGANGLSGERGPPGPQGLPGLAGTAG
P02747	Complement C1q subcomponent subunit C	C1QC	93	LPGHPGKNGPMGPPGMPGVPGPMGIPG
P20908	Collagen alpha-1(V) chain	COL5A1	1569	EAGHPGPPGPPGPPGEVIQPLPIQASR
P08572	Collagen alpha-2(IV) chain	COL4A2	799	DAGVPGQPGLKGLPGDRGPPGFRGSQG
Q92667	A-kinase anchor protein 1, mitochondrial	AKAP1	422	EAAVAPPDAGLPLPGLPAEGSPPPKTY
Q02388	Collagen alpha-1(VII) chain	COL7A1	2176	PEGKPGLQGPRGPPGPVGGHGDPGPPG
P05997	Collagen alpha-2(V) chain	COL5A2	701	EGGKPGDQGVPGDPGAVGPLGPRGERG
Q9GZT9	Egl nine homolog 1	EGLN1	8	______MANDSGGPGGPSPSERDRQYC
Q03692	Collagen alpha-1(X) chain	COL10A1	475	FPGSKGDPGSPGPPGPAGIATKGLNGP
P08572	Collagen alpha-2(IV) chain	COL4A2	468	AKGRAGFPGLPGSPGARGPKGWKGDAG
P53420	Collagen alpha-4(IV) chain	COL4A4	1218	IPGLKGERGDPGSPGISPPGPRGKKGP
Q02388	Collagen alpha-1(VII) chain	COL7A1	1524	VAGRPGAKGPEGPPGPTGRQGEKGEPG
P68371	Tubulin beta-4A chain	TUBB4B	268	VNMVPFPRLHFFMPGFAPLTSRGSQQY
Q99715	Collagen alpha-1(XII) chain	COL12A1	2749	PNSCTCTQDSVGPPGPPGPAGGPGAKG
P25940	Collagen alpha-3(V) chain	COL5A3	877	IPGEKGLPGLQGPPGFPGPKGPPGHQG
Q02388	Collagen alpha-1(VII) chain	COL7A1	2078	EKGERGEQGRDGPPGLPGTPGPPGPPG
F5GZK2	Collagen alpha-1(XXI) chain	COL21A1	492	YQGIAGTPGVPGSPGIQGARGLPGYKG
P02452	Collagen alpha-1(I) chain	COL1A1	964	PQGIAGQRGVVGLPGQRGERGFPGLPG
P02461	Collagen alpha-1(III) chain	COL3A1	218	EPGQAGPSGPPGPPGAIGPSGPAGKDG
P39060	Collagen alpha-1(XVIII) chain	COL18A1	949	LPGVPGREGPPGFPGLPGPPGPPGREG
M0R149	PML-RARA-regulated adapter molecule 1 (Fragment)	PRAM1	136	EVGEAPLKASLPEPGAPARKPLQPDEL
P02452	Collagen alpha-1(I) chain	COL1A1	799	PSGPAGPTGARGAPGDRGEPGPPGPAG
P02461	Collagen alpha-1(III) chain	COL3A1	1052	SPGAPGAPGHPGPPGPVGPAGKSGDRG
P02461	Collagen alpha-1(III) chain	COL3A1	335	NDGARGSDGQPGPPGPPGTAGFPGSPG
P53420	Collagen alpha-4(IV) chain	COL4A4	1241	KKGPPGPPGSSGPPGPAGATGRAPKDI
P02461	Collagen alpha-1(III) chain	COL3A1	869	PQGVKGERGSPGGPGAAGFPGARGLPG
P05997	Collagen alpha-2(V) chain	COL5A2	290	EVGFAGSPGARGFPGAPGLPGLKGHRG
P08572	Collagen alpha-2(IV) chain	COL4A2	1172	PPGSQGELGRIGLPGGKGDDGWPGAPG
Q03692	Collagen alpha-1(X) chain	COL10A1	391	ERGSPGSDGKPGYPGKPGLDGPKGNPG
E9PF18	Hydroxyacyl-coenzyme A dehydrogenase, mitochondrial	HADH	48	LAFRGCPPRASSLPGSPRCRRRCHTMA
Q96MW1	Coiled-coil domain-containing protein 43	CCDC43	12	__MAAPSEVAAIAPGEGDGGGGGFGSW
Q15848	Adiponectin	ADIPOQ	86	LIGPKGDIGETGVPGAEGPRGFPGIQG
Q2UY09	Collagen alpha-1(XXVIII) chain	COL28A1	377	IKGERGQEGRPGAPGPIGVGEPGQPGP
P32119	Peroxiredoxin-2	PRDX2	178	TDEHGEVCPAGWKPGSDTIKPNVDDSK
P08123	Collagen alpha-2(I) chain	COL1A2	300	LPGLSGPVGPPGNPGANGLTGAKGAAG
P02458	Collagen alpha-1(II) chain	COL2A1	809	PAGANGEKGEVGPPGPAGSAGARGAPG
Q9UPQ9	Trinucleotide repeat-containing gene 6B protein	TNRC6B	1441	TRGGSPYNQFDIIPGDTLGGHTGPAGD
Q9NZU7	Calcium-binding protein 1	CABP1	94	GGSRAPRHGPARDPGLPSRRLPGSCPA
Q07092	Collagen alpha-1(XVI) chain	COL16A1	1543	ENGLPGPPGPQGPPGYGKMGATGPMGQ
P20908	Collagen alpha-1(V) chain	COL5A1	966	PQGPTGFPGPKGPPGPPGKDGLPGHPG
Q02388	Collagen alpha-1(VII) chain	COL7A1	2036	ERGPPGPSGLAGEPGKPGIPGLPGRAG
E9PP49	Collagen alpha-2(VIII) chain	COL8A2	355	VPGERGLPGAHGPPGPTGPKGEPGFTG
P23284	Peptidyl-prolyl cis-trans isomerase B	PPIB	135	RFPDENFKLKHYGPGWVSMANAGKDTN
P08123	Collagen alpha-2(I) chain	COL1A2	68	EDGPTGPPGPPGPPGPPGLGGNFAAQY
P02745	Complement C1q subcomponent subunit A	C1QA	45	KKGEAGRPGRRGRPGLKGEQGEPGAPG
P02461	Collagen alpha-1(III) chain	COL3A1	845	EKGEGGPPGVAGPPGGSGPAGPPGPQG
P02458	Collagen alpha-1(II) chain	COL2A1	1046	EPGREGSPGADGPPGRDGAAGVKGDRG
P02452	Collagen alpha-1(I) chain	COL1A1	664	PPGEAGKPGEQGVPGDLGAPGPSGARG
Q03692	Collagen alpha-1(X) chain	COL10A1	340	PAGLPGKPGLTGPPGNMGPQGPKGIPG
Q14934	Nuclear factor of activated T-cells, cytoplasmic 4	NFATC4	365	GKLPLGAEESVAPPGGSRKEVAGMDYL
P02461	Collagen alpha-1(III) chain	COL3A1	608	ERGGPGGPGPQGPPGKNGETGPQGPPG
Q05707	Collagen alpha-1(XIV) chain	COL14A1	1520	GPSGLSIQGMPGMPGEKGEKGDTGLPG
Q01955	Collagen alpha-3(IV) chain	COL4A3	1008	PRGDLGSTGNPGEPGLRGIPGSMGNMG
P21333	Filamin-A	FLNA	2552	TKATCAPQHGAPGPGPADASKVVAKGL
P02746	Complement C1q subcomponent subunit B	C1QB	41	QLSCTGPPAIPGIPGIPGTPGPDGQPG
P12111	Collagen alpha-3(VI) chain	COL6A3	2182	PKGETGDLGPMGVPGRDGVPGGPGETG
Q5KU26	Collectin-12	COLEC12	532	PQGSSGDPGPPGPPGKEGLPGPQGPPG
Q9Y6C2	EMILIN-1	EMILIN1	825	LTGPAGEAGPPGPPGLQGPPGPAGPPG
P12111	Collagen alpha-3(VI) chain	COL6A3	2191	PMGVPGRDGVPGGPGETGKNGGFGRRG
P08123	Collagen alpha-2(I) chain	COL1A2	870	PPGTPGPQGLLGAPGILGLPGSRGERG
P05997	Collagen alpha-2(V) chain	COL5A2	137	VTGIRGRPGPAGPPGSQGPRGERGPKG
Q9HC84	Mucin-5B	MUC5B	2624	TTTTGFTATPSSSPGTARTLPVWISTT
P02452	Collagen alpha-1(I) chain	COL1A1	223	EPGASGPMGPRGPPGPPGKNGDDGEAG
Q96CG8	Collagen triple helix repeat-containing protein 1	CTHRC1	75	VPGRDGSPGANGIPGTPGIPGRDGFKG
P02461	Collagen alpha-1(III) chain	COL3A1	671	EPGPKGDAGAPGAPGGKGDAGAPGERG
Q9Y6C2	EMILIN-1	EMILIN1	41	GFSLYTGSSGALSPGGPQAQIAPRPAS
P02452	Collagen alpha-1(I) chain	COL1A1	208	APGPQGFQGPPGEPGEPGASGPMGPRG
P02461	Collagen alpha-1(III) chain	COL3A1	944	EKGSPGAQGPPGAPGPLGIAGITGARG
Q03692	Collagen alpha-1(X) chain	COL10A1	394	SPGSDGKPGYPGKPGLDGPKGNPGLPG
P08123	Collagen alpha-2(I) chain	COL1A2	288	PAGPAGPRGEVGLPGLSGPVGPPGNPG
Q8IWL1	Pulmonary surfactant-associated protein A2	SFTPA2	63	VKGDPGPPGPMGPPGETPCPPGNNGLP
P08123	Collagen alpha-2(I) chain	COL1A2	441	PAGVRGPNGDAGRPGEPGLMGPRGLPG
Q01955	Collagen alpha-3(IV) chain	COL4A3	383	PQGPSGPPGVPGSPGSSRPGLRGAPGW
Q07092	Collagen alpha-1(XVI) chain	COL16A1	1427	APGPSGSPGLPGVPGSMGDMVNYDEIK
A0A2R8Y5P9	Protein Shroom3	SHROOM3	682	HPHTSSLGRRGPGPGSASALQGFQYGK
P02452	Collagen alpha-1(I) chain	COL1A1	289	AKGDAGPAGPKGEPGSPGENGAPGQMG
P02461	Collagen alpha-1(III) chain	COL3A1	566	PPGSQGESGRPGPPGPSGPRGQPGVMG
P02462	Collagen alpha-1(IV) chain	COL4A1	648	KGEPGKIVPLPGPPGAEGLPGSPGFPG
P20908	Collagen alpha-1(V) chain	COL5A1	648	LAGLPGEKGHRGDPGPSGPPGPPGDDG
P53420	Collagen alpha-4(IV) chain	COL4A4	577	VKGHKGERGPDGPPGFPGQPGSHGRDG
P20908	Collagen alpha-1(V) chain	COL5A1	996	ETGFQGKTGPPGPPGVVGPQGPTGETG
P02461	Collagen alpha-1(III) chain	COL3A1	182	LAGYPGPAGPPGPPGPPGTSGHPGSPG
P08572	Collagen alpha-2(IV) chain	COL4A2	973	LAGEPGFKGSRGDPGPPGPPPVILPGM
P53420	Collagen alpha-4(IV) chain	COL4A4	1266	DIPDPGPPGDQGPPGPDGPRGAPGPPG
Q03692	Collagen alpha-1(X) chain	COL10A1	507	PPGPRGHSGEPGLPGPPGPPGPPGQAV
Q96F63	Coiled-coil domain-containing protein 97	CCDC97	210	ELSARTPTHQPPKPGSPGRPACPLSNL
P08572	Collagen alpha-2(IV) chain	COL4A2	1413	QPGTVGPQGRRGPPGAPGEMGPQGPPG
A0A0D9SFB1	Dynamin-1	DNM1	812	PPPQVPSRPNRAPPGVPSRSGQASPSR
P05997	Collagen alpha-2(V) chain	COL5A2	485	VPGFKGEAGPKGEPGPHGIQGPIGPPG
P25940	Collagen alpha-3(V) chain	COL5A3	886	LQGPPGFPGPKGPPGHQGKDGRPGHPG
P08123	Collagen alpha-2(I) chain	COL1A2	261	PIGSAGPPGFPGAPGPKGEIGAVGNAG
Q05707	Collagen alpha-1(XIV) chain	COL14A1	1756	HLGVPGPQGPSGQPGYCDPSSCSAYGV
P02458	Collagen alpha-1(II) chain	COL2A1	1070	DRGETGAVGAPGAPGPPGSPGPAGPTG
Q9HBR0	Putative sodium-coupled neutral amino acid transporter 10	SLC38A10	942	KQVSRDLGLAADLPGGAEGAAAQPQAV
F5GZK2	Collagen alpha-1(XXI) chain	COL21A1	826	IRNCDHCLSQHGSPGIPGPPGPIGPEG
P35579	Myosin-9	MYH9	633	GLDQVAGMSETALPGAFKTRKGMFRTV
P05997	Collagen alpha-2(V) chain	COL5A2	419	ETGPPGPVGSPGLPGAIGTDGTPGAKG
Q15393	Splicing factor 3B subunit 3	SF3B3	453	HGLEVSEMAVSELPGNPNAVWTVRRHI
P53420	Collagen alpha-4(IV) chain	COL4A4	1235	PPGPRGKKGPPGPPGSSGPPGPAGATG
P15502	Elastin	ELN	290	VGGAGVPGVPGAIPGIGGIAGVGTPAA
P12107	Collagen alpha-1(XI) chain	COL11A1	609	AKGDRGFDGLPGLPGDKGHRGERGPQG
M0QZC1	RING finger protein 225	RNF225	165	RRGLLYLRPPPPPPGPRKARAPPPPPP
P20908	Collagen alpha-1(V) chain	COL5A1	1383	EPGQTGSPGPTGEPGPSGPPGKRGPPG
Q5KU26	Collectin-12	COLEC12	571	VPGPRGLPGLPGVPGMPGPKGPPGPPG
P12110	Collagen alpha-2(VI) chain	COL6A2	524	GRPGFSYPGPRGAPGEKGEPGPRGPEG
P25940	Collagen alpha-3(V) chain	COL5A3	1111	PPGQPGIRGPAGHPGPPGADGAQGRRG
Q14112	Nidogen-2	NID2	822	FHRCGPNSVCINLPGSYRCECRSGYEF
P02461	Collagen alpha-1(III) chain	COL3A1	365	EVGPAGSPGSNGAPGQRGEPGPQGHAG
Q8N7J2	APC membrane recruitment protein 2	AMER2	310	GEDAAGHRRAEPGPGEVRTAEDASRTG
Q13162	Peroxiredoxin-4	PRDX4	251	TDKHGEVCPAGWKPGSETIIPDPAGKL
P12110	Collagen alpha-2(VI) chain	COL6A2	483	LPGPRGPQGALGEPGKQGSRGDPGDAG
P53420	Collagen alpha-4(IV) chain	COL4A4	875	PPGPAGMKGLPGLPGRPGAHGPPGLPG
Q01955	Collagen alpha-3(IV) chain	COL4A3	1402	PRGKPGKDGKPGTPGPAGEKGNKGSKG
P48634	Protein PRRC2A	PRRC2A	1142	EGTLTQVPLAPPPPGAPPSPAPARFTA
P05997	Collagen alpha-2(V) chain	COL5A2	239	LQGQQGGAGPTGPPGEPGDPGPMGPIG
P0C862	Complement C1q and tumor necrosis factor-related protein 9A	C1QTNF9	34	DTCRQGHPGIPGNPGHNGLPGRDGRDG
Q03692	Collagen alpha-1(X) chain	COL10A1	513	HSGEPGLPGPPGPPGPPGQAVMPEGFI
Q8IWL1	Pulmonary surfactant-associated protein A2	SFTPA2	57	RDGRDGVKGDPGPPGPMGPPGETPCPP
P02452	Collagen alpha-1(I) chain	COL1A1	640	PAGERGEQGPAGSPGFQGLPGPAGPPG
P18848	Cyclic AMP-dependent transcription factor ATF-4	ATF4	167	VAPFTFLQPLPLSPGVLSSTPDHSFSL
Q01955	Collagen alpha-3(IV) chain	COL4A3	729	TKGSLGCPGKMGEPGLPGKPGLPGAKG
Q03692	Collagen alpha-1(X) chain	COL10A1	418	LPGPKGDPGVGGPPGLPGPVGPAGAKG
P15502	Elastin	ELN	67	GALGPGGKPLKPVPGGLAGAGLGAGLG
P02452	Collagen alpha-1(I) chain	COL1A1	547	LPGAKGLTGSPGSPGPDGKTGPPGPAG
P08123	Collagen alpha-2(I) chain	COL1A2	1071	PSGPAGKDGRTGHPGTVGPAGIRGPQG
B4DJV2	Citrate synthase	CS	330	DYIWNTLNSGRVVPGYGHAVLRKTDPR
K7ENT1	Arf-GAP with dual PH domain-containing protein 2 (Fragment)	ADAP2	10	____MADGETISLPGNREGFLWKRGRD
Q13435	Splicing factor 3B subunit 2	SF3B2	253	GAPVPRPRGPPPPPGDENREMDDPSVG
Q03692	Collagen alpha-1(X) chain	COL10A1	141	DVGPAGLPGPRGPPGPPGIPGPAGISV
P02458	Collagen alpha-1(II) chain	COL2A1	953	RAGEPGLQGPAGPPGEKGEPGDDGPSG
A6NMZ7	Collagen alpha-6(VI) chain	COL6A6	1712	SAGLPGEMGSPGEPGPPGRKGVKGAKG
P02458	Collagen alpha-1(II) chain	COL2A1	566	EPGLPGARGLTGRPGDAGPQGKVGPSG
Q5T7C4	High mobility group protein B1	HMGB1	118	FCSEYRPKIKGEHPGLSIGDVAKKLGE
Q16512	Serine/threonine-protein kinase N1	PKN1	538	NATGTGTFSPGASPGSEARTTGDISVE
A8MWQ5	Collagen alpha-1(XXV) chain	COL25A1	238	KPGEQGLMGPLGPPGQKGSIGAPGIPG
P08572	Collagen alpha-2(IV) chain	COL4A2	589	SPGRDGLDGFPGLPGPPGDGIKGPPGD
P20908	Collagen alpha-1(V) chain	COL5A1	888	YPGRQGPKGSIGFPGFPGANGEKGGRG
Q99715	Collagen alpha-1(XII) chain	COL12A1	2838	TPGLPGPPGPMGPPGDRGFTGKDGAMG
P02747	Complement C1q subcomponent subunit C	C1QC	96	HPGKNGPMGPPGMPGVPGPMGIPGEPG
Q96SI9	Spermatid perinuclear RNA-binding protein	STRBP	400	DLMNALMRLNQIRPGLQYKLLSQSGPV
P08123	Collagen alpha-2(I) chain	COL1A2	789	SRGDGGPPGMTGFPGAAGRTGPPGPSG
F5H3Q5	Collagen alpha-6(IV) chain	COL4A6	313	PRGPMGSEGVQGPPGQQGKKGTLGFPG
P20908	Collagen alpha-1(V) chain	COL5A1	1023	PMGERGHPGPPGPPGEQGLPGLAGKEG
P05997	Collagen alpha-2(V) chain	COL5A2	212	DEKSGLGSQVGLMPGSVGPVGPRGPQG
P02452	Collagen alpha-1(I) chain	COL1A1	604	EPGKAGERGVPGPPGAVGPAGKDGEAG
P40926	Malate dehydrogenase, mitochondrial	MDH2	62	LVSRLTLYDIAHTPGVAADLSHIETKA
P08123	Collagen alpha-2(I) chain	COL1A2	669	EKGEPGLRGEIGNPGRDGARGAPGAVG
Q05707	Collagen alpha-1(XIV) chain	COL14A1	1598	SMGPQGALGPPGVPGAKGERGERGDLQ
P02462	Collagen alpha-1(IV) chain	COL4A1	1422	EMGPAGPTGPRGFPGPPGPDGLPGSMG
Q99715	Collagen alpha-1(XII) chain	COL12A1	2817	EQGRQGMKGDAGEPGLPGRTGTPGLPG
P02746	Complement C1q subcomponent subunit B	C1QB	101	KVGPKGPMGPKGGPGAPGAPGPKGESG
Q9Y6C2	EMILIN-1	EMILIN1	840	LQGPPGPAGPPGSPGKDGQEGPIGPPG
Q5JP53	Tubulin beta-4A chain	TUBB	250	VNMVPFPRLHFFMPGFAPLTSRGSQQY
A0A140T9I7	Collagen alpha-2(XI) chain (Fragment)	COL11A2	1267	LRGLPGSVGQQGRPGATGQAGPPGPVG
P12111	Collagen alpha-3(VI) chain	COL6A3	2218	PPGAKGNKGGPGQPGFEGEQGTRGAQG
P02452	Collagen alpha-1(I) chain	COL1A1	1126	FSGLQGPPGPPGSPGEQGPSGASGPAG
Q8IX95	Putative cTAGE family member 3	CTAGE3P	155	RNQFIFSYLKLIKPGRA__________
P12109	Collagen alpha-1(VI) chain	COL6A1	784	VISCQGLAPSQGRPGLSLVKENYAELL
O95365	Zinc finger and BTB domain-containing protein 7A	ZBTB7A	518	GGAPDPSPGATATPGAPAQPSSPDARR
Q5VSG8	Glycoprotein endo-alpha-1,2-mannosidase-like protein	MANEAL	84	PPPPPRTADPGGSPGPAPAEAEPAPVQ
P02458	Collagen alpha-1(II) chain	COL2A1	473	IAGFKGEQGPKGEPGPAGPQGAPGPAG
P20908	Collagen alpha-1(V) chain	COL5A1	762	KPGLPGMPGADGPPGHPGKEGPPGEKG
A6NMZ7	Collagen alpha-6(VI) chain	COL6A6	1653	FPGPRGLQGNDGSPGYGSVGRKGAKGQ
P12110	Collagen alpha-2(VI) chain	COL6A2	288	EPGEPGQKGRQGDPGIEGPIGFPGPKG
P11226	Mannose-binding protein C	MBL2	88	KLGPPGNPGPSGSPGPKGQKGDPGKSP
P29400	Collagen alpha-5(IV) chain	COL4A5	53	CSGIKGEKGERGFPGLEGHPGLPGFPG
Q03692	Collagen alpha-1(X) chain	COL10A1	472	IPGFPGSKGDPGSPGPPGPAGIATKGL
Q13438	Protein OS-9	OS9	654	KELESNYRRVWGSPGGEGTGDLDEFDF
P12111	Collagen alpha-3(VI) chain	COL6A3	2239	TRGAQGPAGPAGPPGLIGEQGISGPRG
Q96NY7	Chloride intracellular channel protein 6	CLIC6	337	GELAWDAAEEAEVPGVKGSEEAAPGDA
Q05707	Collagen alpha-1(XIV) chain	COL14A1	1689	TPGFPGNAGVPGTPGERGLTGIKGEKG
A0A0U1RR93	SH3 and multiple ankyrin repeat domains protein 3	SHANK3	1548	ELSSISAQRSPGGPGGGASYSVRPSGR
P02461	Collagen alpha-1(III) chain	COL3A1	407	GKGEMGPAGIPGAPGLMGARGPPGPAG
O94919	Endonuclease domain-containing 1 protein	ENDOD1	88	IPVYSAFRAPRPAPGGAEQRWLVEPQI
P02461	Collagen alpha-1(III) chain	COL3A1	1001	LSGERGPPGPQGLPGLAGTAGEPGRDG
P00167	Cytochrome b5	CYB5A	45	HKVYDLTKFLEEHPGGEEVLREQAGGD
P02461	Collagen alpha-1(III) chain	COL3A1	602	APGKNGERGGPGGPGPQGPPGKNGETG
Q07092	Collagen alpha-1(XVI) chain	COL16A1	1560	KMGATGPMGQQGIPGIPGPPGPMGQPG
P29400	Collagen alpha-5(IV) chain	COL4A5	65	FPGLEGHPGLPGFPGPEGPPGPRGQKG
Q14050	Collagen alpha-3(IX) chain	COL9A3	132	LPGPPGEAGVSGPPGGIGLRGPPGPSG
P15502	Elastin	ELN	156	GVGLPGVYPGGVLPGARFPGVGVLPGV
Q16204	Coiled-coil domain-containing protein 6	CCDC6	368	PYTPSPSSSRPISPGLSYASHTVGFTP
P05997	Collagen alpha-2(V) chain	COL5A2	437	TDGTPGAKGPTGSPGTSGPPGSAGPPG
P53420	Collagen alpha-4(IV) chain	COL4A4	821	PKGREGHAGFPGVPGPPGHSCERGAPG
Q06587	E3 ubiquitin-protein ligase RING1	RING1	250	GTLGGGTLGPPSPPGAPSPPEPGGEIE
P02461	Collagen alpha-1(III) chain	COL3A1	117	PQGPKGDPGPPGIPGRNGDPGIPGQPG
P20908	Collagen alpha-1(V) chain	COL5A1	765	LPGMPGADGPPGHPGKEGPPGEKGGQG
Q5KU26	Collectin-12	COLEC12	514	SKGSQGPKGSRGSPGKPGPQGSSGDPG
P02745	Complement C1q subcomponent subunit A	C1QA	79	LKGDQGEPGPSGNPGKVGYPGPSGPLG
P02461	Collagen alpha-1(III) chain	COL3A1	599	NDGAPGKNGERGGPGGPGPQGPPGKNG
P02458	Collagen alpha-1(II) chain	COL2A1	506	ARGEPGGVGPIGPPGERGAPGNRGFPG
P27658	Collagen alpha-1(VIII) chain	COL8A1	356	GPPGLPGIGKPGFPGPKGDRGMGGVPG
Q01955	Collagen alpha-3(IV) chain	COL4A3	861	RSGFPGETGSPGIPGHQGEMGPLGQRG
A0A0C4DGR0	Zinc finger and SCAN domain-containing protein 1	ZSCAN1	132	MCQQEGERRRLPAPGRARGPDVSEDRT
A1X283	SH3 and PX domain-containing protein 2B	SH3PXD2B	289	KKNSGEPLPPKPGPGSPSHPGALDLDG
Q9BXJ0	Complement C1q tumor necrosis factor-related protein 5	C1QTNF5	74	APGEKGEGGRPGLPGPRGDPGPRGEAG
P02458	Collagen alpha-1(II) chain	COL2A1	248	VSGPMGPRGPPGPPGKPGDDGEAGKPG
P08572	Collagen alpha-2(IV) chain	COL4A2	805	QPGLKGLPGDRGPPGFRGSQGMPGMPG
F5H3Q5	Collagen alpha-6(IV) chain	COL4A6	841	LPGAPGFPGISGHPGKKGTRGKKGPPG
I3L3F1	Caspase recruitment domain-containing protein 14 (Fragment)	CARD14	208	ELRTQLRQLQAEPPGVLKQEARTREPC
Q02388	Collagen alpha-1(VII) chain	COL7A1	2601	QPGAAGIPGDPGSPGKDGVPGIRGEKG
Q02952	A-kinase anchor protein 12	AKAP12	798	AGSGVEHSTPDTEPGKEESWVSIKKFI
P02461	Collagen alpha-1(III) chain	COL3A1	686	GKGDAGAPGERGPPGLAGAPGLRGGAG
P53396	ATP-citrate synthase	ACLY	654	GMLDNILASKLYRPGSVAYVSRSGGMS
Q01955	Collagen alpha-3(IV) chain	COL4A3	1203	AKGDRGAPGFPGLPGRKGAMGDAGPRG
P05997	Collagen alpha-2(V) chain	COL5A2	941	PAGPLGEPGKEGPPGLRGDPGSHGRVG
P02452	Collagen alpha-1(I) chain	COL1A1	1030	APGAEGSPGRDGSPGAKGDRGETGPAG
P02461	Collagen alpha-1(III) chain	COL3A1	539	RDGVPGGPGMRGMPGSPGGPGSDGKPG
C9J6H2	Insulin-like growth factor-binding protein 1	IGFBP1	197	LCWCVYPWNGKRIPGSPEIRGDPNCQI
P02458	Collagen alpha-1(II) chain	COL2A1	1205	RSGETGPAGPPGNPGPPGPPGPPGPGI
P20908	Collagen alpha-1(V) chain	COL5A1	1020	ETGPMGERGHPGPPGPPGEQGLPGLAG
P02452	Collagen alpha-1(I) chain	COL1A1	568	PPGPAGQDGRPGPPGPPGARGQAGVMG
P05164	Myeloperoxidase	MPO	597	PALNMQRSRDHGLPGYNAWRRFCGLPQ
P02461	Collagen alpha-1(III) chain	COL3A1	839	ERGAPGEKGEGGPPGVAGPPGGSGPAG
P05997	Collagen alpha-2(V) chain	COL5A2	935	PAGAPGPAGPLGEPGKEGPPGLRGDPG
P08123	Collagen alpha-2(I) chain	COL1A2	534	APGPDGNNGAQGPPGPQGVQGGKGEQG
P08123	Collagen alpha-2(I) chain	COL1A2	47	PAGDRGPRGERGPPGPPGRDGEDGPTG
A0A087WVD8	von Willebrand factor C and EGF domain-containing protein	VWCE	15	LLLLPEAGRPALSPGHSPPSGAPGPPA
P02461	Collagen alpha-1(III) chain	COL3A1	797	APGLPGIAGPRGSPGERGETGPPGPAG
P02452	Collagen alpha-1(I) chain	COL1A1	523	ERGSPGPAGPKGSPGEAGRPGEAGLPG
P39060	Collagen alpha-1(XVIII) chain	COL18A1	911	LRGPRGFPGPPGPPGVPGLPGEPGRFG
F5GZK2	Collagen alpha-1(XXI) chain	COL21A1	486	QDGKPGYQGIAGTPGVPGSPGIQGARG
Q9UMD9	Collagen alpha-1(XVII) chain	COL17A1	1270	PDVRSFIVGPPGPPGPQGPPGDSRLLS
P15502	Elastin	ELN	677	VLGGLGALGGVGIPGGVVGAGPAAAAA
Q7Z5L3	Complement C1q-like protein 2	C1QL2	93	DPGRPGKPGPRGPPGEPGPPGPRGPPG
P02461	Collagen alpha-1(III) chain	COL3A1	1022	EPGRDGNPGSDGLPGRDGSPGGKGDRG
O76024	Wolframin	WFS1	52	ERPRAPGPQAGPGPGVRDAAAPAEPQA
P20908	Collagen alpha-1(V) chain	COL5A1	513	PPGRPGLPGADGLPGPPGTMLMLPFRF
A0A1W2PRG4	Choline O-acetyltransferase	CHAT	14	MIERCICLVCLDAPGGVELSDTHRALQ
P02461	Collagen alpha-1(III) chain	COL3A1	206	SPGSPGYQGPPGEPGQAGPSGPPGPPG
P09382	Galectin-1	LGALS1	14	MACGLVASNLNLKPGECLRVRGEVAPD
P25940	Collagen alpha-3(V) chain	COL5A3	937	KTGEVGPLGERGPPGPPGPPGEQGLPG
P12111	Collagen alpha-3(VI) chain	COL6A3	2206	ETGKNGGFGRRGPPGAKGNKGGPGQPG
P20908	Collagen alpha-1(V) chain	COL5A1	621	RRGRAGSDGARGMPGQTGPKGDRGFDG
Q96CG8	Collagen triple helix repeat-containing protein 1	CTHRC1	81	SPGANGIPGTPGIPGRDGFKGEKGECL
F5GZK2	Collagen alpha-1(XXI) chain	COL21A1	914	GISKEGPPGDPGLPGKDGDHGKPGIQG
Q14160	Protein scribble homolog	SCRIB	1343	SHPPEDAPAQPPTPGPAASPEQLSFRE
P05997	Collagen alpha-2(V) chain	COL5A2	449	SPGTSGPPGSAGPPGSPGPQGSTGPQG
P02461	Collagen alpha-1(III) chain	COL3A1	716	PEGGKGAAGPPGPPGAAGTPGLQGMPG
P08123	Collagen alpha-2(I) chain	COL1A2	582	KPGERGLHGEFGLPGPAGPRGERGPPG
Q9Y6C2	EMILIN-1	EMILIN1	616	SCPLLPPRGPGAGPGVGGPSRGPLDGF
P20908	Collagen alpha-1(V) chain	COL5A1	576	PMGLTGRPGPVGPPGSGGLKGEPGDVG
A6NHN0	Otolin-1	OTOL1	283	DSGMEGKSGRNGLPGAKGDPGIKGEKG
Q12805	EGF-containing fibulin-like extracellular matrix protein 1	EFEMP1	313	TSSYLCQYQCVNEPGKFSCMCPQGYQV
P05997	Collagen alpha-2(V) chain	COL5A2	998	PAGTTGQRGIVGMPGQRGERGMPGLPG
P08123	Collagen alpha-2(I) chain	COL1A2	876	PQGLLGAPGILGLPGSRGERGLPGVAG
A0A087X0K0	Collagen alpha-1(XV) chain	COL15A1	616	LRGPPGPPGPPGLPGIPGKPGTDVFMG
P27658	Collagen alpha-1(VIII) chain	COL8A1	544	GIGKPGVAGLHGPPGKPGALGPQGQPG
Q99715	Collagen alpha-1(XII) chain	COL12A1	3003	GTGSSGPRGLPGPPGPQGESRTGPPGS
P02671	Fibrinogen alpha chain	FGA	302	PSSAGSWNSGSSGPGSTGNRNPGSSGT
Q14353	Guanidinoacetate N-methyltransferase	GAMT	12	__MSAPSATPIFAPGENCSPAWGAAPA
Q14055	Collagen alpha-2(IX) chain	COL9A2	160	PSGPPGPPGKPGRPGTIQGLEGSADFL
P12111	Collagen alpha-3(VI) chain	COL6A3	2160	ERGDVGIRGDPGNPGQDSQERGPKGET
Q07092	Collagen alpha-1(XVI) chain	COL16A1	1328	DRGATGERGLAGLPGQPGPPGHPGPPG
P39060	Collagen alpha-1(XVIII) chain	COL18A1	1282	PVYDSNVFAESSRPGPPGLPGNQGPPG
P05997	Collagen alpha-2(V) chain	COL5A2	728	NPGERGEPGITGLPGEKGMAGGHGPDG
Q01955	Collagen alpha-3(IV) chain	COL4A3	776	NSGEHGEIGLPGLPGLPGTPGNEGLDG
P02458	Collagen alpha-1(II) chain	COL2A1	260	PPGKPGDDGEAGKPGKAGERGPPGPQG
P05997	Collagen alpha-2(V) chain	COL5A2	1046	PVGPPGSNGPVGEPGPEGPAGNDGTPG
Q05707	Collagen alpha-1(XIV) chain	COL14A1	1568	LPGKDGSSGPPGPPGPIGIPGTPGVPG
P02458	Collagen alpha-1(II) chain	COL2A1	587	KVGPSGAPGEDGRPGPPGPQGARGQPG
P02745	Complement C1q subcomponent subunit A	C1QA	73	RTGIQGLKGDQGEPGPSGNPGKVGYPG
P02458	Collagen alpha-1(II) chain	COL2A1	530	FPGQDGLAGPKGAPGERGPSGLAGPKG
Q6AZY7	Scavenger receptor class A member 3	SCARA3	462	LRNVTILRGAPGPPGPRGFKGDMGVKG
P08572	Collagen alpha-2(IV) chain	COL4A2	1449	KAGPQGRGGVSAVPGFRGDEGPIGHQG
P02461	Collagen alpha-1(III) chain	COL3A1	668	KPGEPGPKGDAGAPGAPGGKGDAGAPG
P02747	Complement C1q subcomponent subunit C	C1QC	105	PPGMPGVPGPMGIPGEPGEEGRYKQKF
Q8IWL1	Pulmonary surfactant-associated protein A2	SFTPA2	70	PGPMGPPGETPCPPGNNGLPGAPGVPG
P12111	Collagen alpha-3(VI) chain	COL6A3	2070	EDGYRGYPGDEGGPGERGPPGVNGTQG
Q05707	Collagen alpha-1(XIV) chain	COL14A1	1715	GNPGVGTQGPRGPPGPAGPSGESRPGS
P12109	Collagen alpha-1(VI) chain	COL6A1	583	AKGYRGPEGPQGPPGHQGPPGPDECEI
P02462	Collagen alpha-1(IV) chain	COL4A1	352	PLGEKGERGYPGTPGPRGEPGPKGFPG
P02747	Complement C1q subcomponent subunit C	C1QC	54	LPGAPGKDGYDGLPGPKGEPGIPAIPG
P02458	Collagen alpha-1(II) chain	COL2A1	482	PKGEPGPAGPQGAPGPAGEEGKRGARG
P02461	Collagen alpha-1(III) chain	COL3A1	1178	PRGNRGERGSEGSPGHPGQPGPPGPPG
Q05707	Collagen alpha-1(XIV) chain	COL14A1	1668	PPGEPGRPGSPGAPGEQGPPGTPGFPG
P60201	Myelin proteolipid protein	PLP1	216	DARMYGVLPWNAFPGKVCGSNLLSICK
H0Y6W4	EMI domain-containing protein 1 (Fragment)	EMID1	112	RAGAVGTPGERGPPGPPGPPGPPGPPA
P25940	Collagen alpha-3(V) chain	COL5A3	940	EVGPLGERGPPGPPGPPGEQGLPGLEG
O75306	NADH dehydrogenase [ubiquinone] iron-sulfur protein 2, mitochondrial	NDUFS2	353	SLRIIAQCLNKMPPGEIKVDDAKVSPP
P02458	Collagen alpha-1(II) chain	COL2A1	269	EAGKPGKAGERGPPGPQGARGFPGTPG
P20908	Collagen alpha-1(V) chain	COL5A1	1104	ERGPAGAAGPIGIPGRPGPQGPPGPAG
Q07092	Collagen alpha-1(XVI) chain	COL16A1	1334	ERGLAGLPGQPGPPGHPGPPGEPGTDG
Q9Y6R7	IgGFc-binding protein	FCGBP	1038	ALAFGNSWQEETRPGCGATEPGDCPKL
A0A087WTA8	Collagen alpha-2(I) chain	COL1A2	1093	PQGHQGPAGPPGPPGPPGPPGVSGGGY
Q03692	Collagen alpha-1(X) chain	COL10A1	412	PKGNPGLPGPKGDPGVGGPPGLPGPVG
P20908	Collagen alpha-1(V) chain	COL5A1	1029	HPGPPGPPGEQGLPGLAGKEGTKGDPG
P29400	Collagen alpha-5(IV) chain	COL4A5	62	ERGFPGLEGHPGLPGFPGPEGPPGPRG
Q02388	Collagen alpha-1(VII) chain	COL7A1	2759	GPPGERVVGAPGVPGAPGERGEQGRPG
P02747	Complement C1q subcomponent subunit C	C1QC	39	GQANTGCYGIPGMPGLPGAPGKDGYDG
P02452	Collagen alpha-1(I) chain	COL1A1	298	PKGEPGSPGENGAPGQMGPRGLPGERG
Q01955	Collagen alpha-3(IV) chain	COL4A3	1145	PPGIRGPPGLPGFPGSPGPMGIRGDQG
D6RBY8	Cell division cycle protein 23 homolog	CDC23	102	KPIFCICIPDIWPPGKRTSEK______
P05997	Collagen alpha-2(V) chain	COL5A2	1157	HRGFTGLQGLPGPPGPNGEQGSAGIPG
P39060	Collagen alpha-1(XVIII) chain	COL18A1	1385	GPKGESIRGQPGPPGPQGPPGIGYEGR
A0A140T9I7	Collagen alpha-2(XI) chain (Fragment)	COL11A2	1258	PAGKPGPDGLRGLPGSVGQQGRPGATG
P02452	Collagen alpha-1(I) chain	COL1A1	772	KDGVRGLTGPIGPPGPAGAPGDKGESG
P02461	Collagen alpha-1(III) chain	COL3A1	500	APGFRGPAGPNGIPGEKGPAGERGAPG
P02458	Collagen alpha-1(II) chain	COL2A1	251	PMGPRGPPGPPGKPGDDGEAGKPGKAG
P08123	Collagen alpha-2(I) chain	COL1A2	219	ENGTPGQTGARGLPGERGRVGAPGPAG
Q03692	Collagen alpha-1(X) chain	COL10A1	144	PAGLPGPRGPPGPPGIPGPAGISVPGK
Q96CG8	Collagen triple helix repeat-containing protein 1	CTHRC1	69	LQGPAGVPGRDGSPGANGIPGTPGIPG
A0A140T9I7	Collagen alpha-2(XI) chain (Fragment)	COL11A2	1282	ATGQAGPPGPVGPPGLPGLRGDAGAKG
P53420	Collagen alpha-4(IV) chain	COL4A4	872	DVGPPGPAGMKGLPGLPGRPGAHGPPG
P05997	Collagen alpha-2(V) chain	COL5A2	1073	RDGAVGERGDRGDPGPAGLPGSQGAPG
P39060	Collagen alpha-1(XVIII) chain	COL18A1	840	EDGKPGDTGPQGFPGTPGDVGPKGDKG
Q02388	Collagen alpha-1(VII) chain	COL7A1	1515	PAGSRGLPGVAGRPGAKGPEGPPGPTG
Q14050	Collagen alpha-3(IX) chain	COL9A3	120	GPPGPPGLGGKGLPGPPGEAGVSGPPG
P62888	60S ribosomal protein L30	RPL30	99	GKYYRVCTLAIIDPGDSDIIRSMPEQT
P02461	Collagen alpha-1(III) chain	COL3A1	404	SPGGKGEMGPAGIPGAPGLMGARGPPG
A6NHN0	Otolin-1	OTOL1	163	EKGLKGERGDQGVPGYPGKPGAQGEPG
P02461	Collagen alpha-1(III) chain	COL3A1	746	GLGSPGPKGDKGEPGGPGADGVPGKDG
P02452	Collagen alpha-1(I) chain	COL1A1	739	LQGMPGERGAAGLPGPKGDRGDAGPKG
Q03692	Collagen alpha-1(X) chain	COL10A1	492	GIATKGLNGPTGPPGPPGPRGHSGEPG
P02461	Collagen alpha-1(III) chain	COL3A1	692	APGERGPPGLAGAPGLRGGAGPPGPEG
P20908	Collagen alpha-1(V) chain	COL5A1	504	QVGDPGERGPPGRPGLPGADGLPGPPG
Q05707	Collagen alpha-1(XIV) chain	COL14A1	1544	LPGPQGIPGGVGSPGRDGSPGQRGLPG
Q14055	Collagen alpha-2(IX) chain	COL9A2	399	QKGDQGERGPVGQPGPQGRQGPKGEQG
P02452	Collagen alpha-1(I) chain	COL1A1	646	EQGPAGSPGFQGLPGPAGPPGEAGKPG
P02452	Collagen alpha-1(I) chain	COL1A1	730	APGSQGAPGLQGMPGERGAAGLPGPKG
P20908	Collagen alpha-1(V) chain	COL5A1	1053	DPGPAGLPGKDGPPGLRGFPGDRGLPG
P05997	Collagen alpha-2(V) chain	COL5A2	686	PTGFQGLPGPPGPPGEGGKPGDQGVPG
P12111	Collagen alpha-3(VI) chain	COL6A3	2316	SEGRRGKKGERGFPGYPGPKGNPGEPG
P02452	Collagen alpha-1(I) chain	COL1A1	877	ARGSAGPPGATGFPGAAGRVGPPGPSG
A0A0G2JMB2	Immunoglobulin heavy constant alpha 2	IGHA2	177	RDLCGCYSVSSVLPGCAQPWNHGETFT
P20908	Collagen alpha-1(V) chain	COL5A1	678	DDGEVGPRGLPGEPGPRGLLGPKGPPG
P15502	Elastin	ELN	421	GVGVGGIPGVAGVPGVGGVPGVGGVPG
F5H3Q5	Collagen alpha-6(IV) chain	COL4A6	1128	KVGVSGDVGLPGAPGFPGVAGMRGEPG
P08123	Collagen alpha-2(I) chain	COL1A2	258	PAGPIGSAGPPGFPGAPGPKGEIGAVG
Q7Z5L3	Complement C1q-like protein 2	C1QL2	96	RPGKPGPRGPPGEPGPPGPRGPPGEKG
P02461	Collagen alpha-1(III) chain	COL3A1	590	VMGFPGPKGNDGAPGKNGERGGPGGPG
P02452	Collagen alpha-1(I) chain	COL1A1	850	DAGPPGPAGPAGPPGPIGNVGAPGAKG
P02461	Collagen alpha-1(III) chain	COL3A1	344	QPGPPGPPGTAGFPGSPGAKGEVGPAG
P08123	Collagen alpha-2(I) chain	COL1A2	1020	DKGEPGEKGPRGLPGLKGHNGLQGLPG
P02458	Collagen alpha-1(II) chain	COL2A1	917	RVGPPGSNGNPGPPGPPGPSGKDGPKG
Q99715	Collagen alpha-1(XII) chain	COL12A1	3014	GPPGPQGESRTGPPGSTGSRGPPGPPG
Q2UY09	Collagen alpha-1(XXVIII) chain	COL28A1	385	GRPGAPGPIGVGEPGQPGPRGPEGVPG
Q02388	Collagen alpha-1(VII) chain	COL7A1	2673	EMGEPGVPGQSGAPGKEGLIGPKGDRG
P05997	Collagen alpha-2(V) chain	COL5A2	509	PPGEEGKRGPRGDPGTVGPPGPVGERG
Q8IWL2	Pulmonary surfactant-associated protein A1	SFTPA1	30	GAVCEVKDVCVGSPGIPGTPGSHGLPG
Q8WWV6	High affinity immunoglobulin alpha and immunoglobulin mu Fc receptor	FCAMR	247	EGRRTPGATRPAAPGTGSWAEGSVKAP
F5GZK2	Collagen alpha-1(XXI) chain	COL21A1	603	SPGAPGQDGTRGEPGIPGFPGNRGLMG
P12107	Collagen alpha-1(XI) chain	COL11A1	963	QRGETGFQGKTGPPGPGGVVGPQGPTG
P02452	Collagen alpha-1(I) chain	COL1A1	256	ERGPPGPQGARGLPGTAGLPGMKGHRG
Q99674	Cell growth regulator with EF hand domain protein 1	CGREF1	208	VEARRESLDPVQEPGGQAEADGDVPGP
P0C862	Complement C1q and tumor necrosis factor-related protein 9A	C1QTNF9	160	PTGLPGPMGPIGKPGPKGEAGPTGPQG
Q32MZ4	Leucine-rich repeat flightless-interacting protein 1	LRRFIP1	101	PEKDFTEKGSRNMPGLSAATLASLGGT
P20908	Collagen alpha-1(V) chain	COL5A1	906	ANGEKGGRGTPGKPGPRGQRGPTGPRG
P02461	Collagen alpha-1(III) chain	COL3A1	347	PPGPPGTAGFPGSPGAKGEVGPAGSPG
P05997	Collagen alpha-2(V) chain	COL5A2	566	PKGSQGDPGRPGEPGLPGARGLTGNPG
P05997	Collagen alpha-2(V) chain	COL5A2	452	TSGPPGSAGPPGSPGPQGSTGPQGIRG
P05997	Collagen alpha-2(V) chain	COL5A2	569	SQGDPGRPGEPGLPGARGLTGNPGVQG
P12110	Collagen alpha-2(VI) chain	COL6A2	297	RQGDPGIEGPIGFPGPKGVPGFKGEKG
Q03692	Collagen alpha-1(X) chain	COL10A1	463	TRGPIGPPGIPGFPGSKGDPGSPGPPG
P02461	Collagen alpha-1(III) chain	COL3A1	512	IPGEKGPAGERGAPGPAGPRGAAGEPG
P27658	Collagen alpha-1(VIII) chain	COL8A1	231	QPGPKGDRGPKGLPGPQGLRGPKGDKG
P05997	Collagen alpha-2(V) chain	COL5A2	1199	KEGNPGPLGPIGPPGVRGSVGEAGPEG
A0A140T9I7	Collagen alpha-2(XI) chain (Fragment)	COL11A2	568	PHGEKGPQGKPGLPGMPGSDGPPGHPG
P29400	Collagen alpha-5(IV) chain	COL4A5	1432	AGGRKGDPGLPGQPGTRGLDGPPGPDG
F5GZK2	Collagen alpha-1(XXI) chain	COL21A1	606	APGQDGTRGEPGIPGFPGNRGLMGQKG
P02461	Collagen alpha-1(III) chain	COL3A1	290	ETGAPGLKGENGLPGENGAPGPMGPRG
P02461	Collagen alpha-1(III) chain	COL3A1	542	VPGGPGMRGMPGSPGGPGSDGKPGPPG
P54868	Hydroxymethylglutaryl-CoA synthase, mitochondrial	HMGCS2	487	VNFSPPGDTNSLFPGTWYLERVDEQHR
P02452	Collagen alpha-1(I) chain	COL1A1	1003	ASGERGPPGPMGPPGLAGPPGESGREG
P39060	Collagen alpha-1(XVIII) chain	COL18A1	1427	PGPHRQTISVPGPPGPPGPPGPPGTMG
Q96AC1	Fermitin family homolog 2	FERMT2	182	PLITPGSGSIYSSPGLYSKTMTPTYDA
P20908	Collagen alpha-1(V) chain	COL5A1	1452	LRGIPGPVGEQGLPGSPGPDGPPGPMG
Q02388	Collagen alpha-1(VII) chain	COL7A1	2090	PPGLPGTPGPPGPPGPKVSVDEPGPGL
P29400	Collagen alpha-5(IV) chain	COL4A5	783	ALGPKGDRGFPGPPGPPGRTGLDGLPG
P08572	Collagen alpha-2(IV) chain	COL4A2	213	RPGHVGQMGPVGAPGRPGPPGPPGPKG
Q9NZB2	Constitutive coactivator of PPAR-gamma-like protein 1	FAM120A	388	KPVAPQVPSPGGAPGQGPYPYSLSEPA
Q9BZL4	Protein phosphatase 1 regulatory subunit 12C	PPP1R12C	597	PAQSLDPSRRPRVPGVENSDSPAQRAE
Q02388	Collagen alpha-1(VII) chain	COL7A1	1277	LRGQVGPPGDPGLPGRTGAPGPQGPPG
F5GZK2	Collagen alpha-1(XXI) chain	COL21A1	832	CLSQHGSPGIPGPPGPIGPEGPRGLPG
Q99715	Collagen alpha-1(XII) chain	COL12A1	3000	GERGTGSSGPRGLPGPPGPQGESRTGP
Q7Z5J4	Retinoic acid-induced protein 1	RAI1	1069	CTRSLTALSEPRTPGPPGLTTTPAPPD
P05997	Collagen alpha-2(V) chain	COL5A2	698	PPGEGGKPGDQGVPGDPGAVGPLGPRG
P02458	Collagen alpha-1(II) chain	COL2A1	908	ATGFPGAAGRVGPPGSNGNPGPPGPPG
P39060	Collagen alpha-1(XVIII) chain	COL18A1	1414	PPGPPGPPGPPSFPGPHRQTISVPGPP
P02452	Collagen alpha-1(I) chain	COL1A1	841	EPGDAGAKGDAGPPGPAGPAGPPGPIG
P02452	Collagen alpha-1(I) chain	COL1A1	190	VPGPMGPSGPRGLPGPPGAPGPQGFQG
P05997	Collagen alpha-2(V) chain	COL5A2	473	PQGIRGQPGDPGVPGFKGEAGPKGEPG
P02461	Collagen alpha-1(III) chain	COL3A1	941	QPGEKGSPGAQGPPGAPGPLGIAGITG
P25940	Collagen alpha-3(V) chain	COL5A3	751	FKGDVGLKGDQGKPGAPGPRGEDGPEG
P25940	Collagen alpha-3(V) chain	COL5A3	589	PPGEDGERGAEGPPGPTGQAGEPGPRG
P02461	Collagen alpha-1(III) chain	COL3A1	1049	ENGSPGAPGAPGHPGPPGPVGPAGKSG
P15502	Elastin	ELN	360	PGAGIPVVPGAGIPGAAVPGVVSPEAA
F5GZK2	Collagen alpha-1(XXI) chain	COL21A1	911	GPPGISKEGPPGDPGLPGKDGDHGKPG
Q8WWM7	Ataxin-2-like protein	ATXN2L	39	RPPGGTSPPNGGLPGPLATSAAPPGPP
P08123	Collagen alpha-2(I) chain	COL1A2	453	RPGEPGLMGPRGLPGSPGNIGPAGKEG
Q03692	Collagen alpha-1(X) chain	COL10A1	147	LPGPRGPPGPPGIPGPAGISVPGKPGQ
P02458	Collagen alpha-1(II) chain	COL2A1	710	PRGERGFPGERGSPGAQGLQGPRGLPG
P39060	Collagen alpha-1(XVIII) chain	COL18A1	905	GGDLEALRGPRGFPGPPGPPGVPGLPG
P35247	Pulmonary surfactant-associated protein D	SFTPD	171	ARGLAGPKGERGVPGERGVPGNTGAAG
P20908	Collagen alpha-1(V) chain	COL5A1	1377	DKGDDGEPGQTGSPGPTGEPGPSGPPG
P02462	Collagen alpha-1(IV) chain	COL4A1	606	FPGSRGDTGPPGPPGYGPAGPIGDKGQ
P20908	Collagen alpha-1(V) chain	COL5A1	570	LRGPAGPMGLTGRPGPVGPPGSGGLKG
Q05707	Collagen alpha-1(XIV) chain	COL14A1	1726	GPPGPAGPSGESRPGSPGPPGSPGPRG
P02458	Collagen alpha-1(II) chain	COL2A1	212	MQGPMGPMGPRGPPGPAGAPGPQGFQG
Q12797	Aspartyl/asparaginyl beta-hydroxylase	ASPH	672	GCRRGQIKYSIMHPGTHVWPHTGPTNC
A0A087WZY5	Collagen alpha-6(IV) chain	COL4A6	949	RAGTPGEKGDRGNPGPVGIPSPRRPMS
Q9Y6R0	Numb-like protein	NUMBL	259	AAAAPTVAPGPAQPGHVSPTPATTSPG
P02461	Collagen alpha-1(III) chain	COL3A1	866	PPGPQGVKGERGSPGGPGAAGFPGARG
P15502	Elastin	ELN	598	GVGVPGLGVGAGVPGLGVGAGVPGFGA
P02461	Collagen alpha-1(III) chain	COL3A1	473	AKGEDGKDGSPGEPGANGLPGAAGERG
P02461	Collagen alpha-1(III) chain	COL3A1	935	PKGDAGQPGEKGSPGAQGPPGAPGPLG
P02461	Collagen alpha-1(III) chain	COL3A1	875	ERGSPGGPGAAGFPGARGLPGPPGSNG
Q07092	Collagen alpha-1(XVI) chain	COL16A1	1343	QPGPPGHPGPPGEPGTDGAAGKEGPPG
P05997	Collagen alpha-2(V) chain	COL5A2	680	EQGPPGPTGFQGLPGPPGPPGEGGKPG
Q02388	Collagen alpha-1(VII) chain	COL7A1	2084	EQGRDGPPGLPGTPGPPGPPGPKVSVD
P27658	Collagen alpha-1(VIII) chain	COL8A1	449	FPGKPGFLGEVGPPGMRGLPGPIGPKG
P08123	Collagen alpha-2(I) chain	COL1A2	678	EIGNPGRDGARGAPGAVGAPGPAGATG
P02746	Complement C1q subcomponent subunit B	C1QB	86	EFGEKGDPGIPGNPGKVGPKGPMGPKG
P27658	Collagen alpha-1(VIII) chain	COL8A1	155	IPGIKGKPGPQGYPGVGKPGMPGMPGK
P02462	Collagen alpha-1(IV) chain	COL4A1	1055	DKGAKGEKGQAGPPGIGIPGLRGEKGD
Q9UMD9	Collagen alpha-1(XVII) chain	COL17A1	1114	RQYLMGPRGPPGPPGASGDGSLLSLDY
Q15848	Adiponectin	ADIPOQ	47	GACTGWMAGIPGHPGHNGAPGRDGRDG
Q05707	Collagen alpha-1(XIV) chain	COL14A1	1497	PKGPDGPRGEIGLPGPQGPPGPQGPSG
P27658	Collagen alpha-1(VIII) chain	COL8A1	257	GFGMPGAPGVKGPPGMHGPPGPVGLPG
A6NMZ7	Collagen alpha-6(VI) chain	COL6A6	1608	EKGGVGSKGPQGPPGPGGEAGNQGRLG
P53420	Collagen alpha-4(IV) chain	COL4A4	1281	PDGPRGAPGPPGLPGSVDLLRGEPGDC
P12110	Collagen alpha-2(VI) chain	COL6A2	518	GPKGDPGRPGFSYPGPRGAPGEKGEPG
A0A0G2JID9	Advanced glycosylation end product-specific receptor	AGER	293	LCGRIRAGNSSPGPGDPGRPGDSRPAH
P02452	Collagen alpha-1(I) chain	COL1A1	949	SPGADGPAGAPGTPGPQGIAGQRGVVG
P08123	Collagen alpha-2(I) chain	COL1A2	684	RDGARGAPGAVGAPGPAGATGDRGEAG
Q07092	Collagen alpha-1(XVI) chain	COL16A1	1206	PSGLPGSPGPPGPPGIQGPAGLDGLDG
O75636	Ficolin-3	FCN3	77	PPGPPGKMGPKGEPGDPVNLLRCQEGP
P02461	Collagen alpha-1(III) chain	COL3A1	1157	PSGPPGKDGTSGHPGPIGPPGPRGNRG
Q05707	Collagen alpha-1(XIV) chain	COL14A1	1665	VQGPPGEPGRPGSPGAPGEQGPPGTPG
Q14050	Collagen alpha-3(IX) chain	COL9A3	369	ELGEAGPSGEPGVPGDAGMPGERGEAG
Q15848	Adiponectin	ADIPOQ	44	LPKGACTGWMAGIPGHPGHNGAPGRDG
P05997	Collagen alpha-2(V) chain	COL5A2	1085	DPGPAGLPGSQGAPGTPGPVGAPGDAG
P08572	Collagen alpha-2(IV) chain	COL4A2	198	EPGEPGLVGFQGPPGRPGHVGQMGPVG
P02461	Collagen alpha-1(III) chain	COL3A1	821	PAGFPGAPGQNGEPGGKGERGAPGEKG
A0A087X0M4	Kanadaptin	SLC4A1AP	91	QEEQSRPPTAVSSPGGPARAPPYQEPP
Q02388	Collagen alpha-1(VII) chain	COL7A1	1274	EMGLRGQVGPPGDPGLPGRTGAPGPQG
P08123	Collagen alpha-2(I) chain	COL1A2	201	LKGQPGAPGVKGEPGAPGENGTPGQTG
E9PP49	Collagen alpha-2(VIII) chain	COL8A2	52	KPGLHGQPGPAGPPGFSRMGKAGPPGL
P20908	Collagen alpha-1(V) chain	COL5A1	834	DMGIKGDRGEIGPPGPRGEDGPEGPKG
P20908	Collagen alpha-1(V) chain	COL5A1	1467	SPGPDGPPGPMGPPGLPGLKGDSGPKG
P02746	Complement C1q subcomponent subunit B	C1QB	107	PMGPKGGPGAPGAPGPKGESGDYKATQ
P08123	Collagen alpha-2(I) chain	COL1A2	930	VNGAPGEAGRDGNPGNDGPPGRDGQPG
Q8IWL1	Pulmonary surfactant-associated protein A2	SFTPA2	97	ERGEKGEAGERGPPGLPAHLDEELQAT
P08123	Collagen alpha-2(I) chain	COL1A2	840	PVGRTGEVGAVGPPGFAGEKGPSGEAG
P02458	Collagen alpha-1(II) chain	COL2A1	1025	ASGDRGPPGPVGPPGLTGPAGEPGREG
A6NMZ7	Collagen alpha-6(VI) chain	COL6A6	1430	YLGEEGIAGERGAPGPVGEQGTKGCYG
P02452	Collagen alpha-1(I) chain	COL1A1	724	DAGAPGAPGSQGAPGLQGMPGERGAAG
Q05707	Collagen alpha-1(XIV) chain	COL14A1	1550	IPGGVGSPGRDGSPGQRGLPGKDGSSG
P15502	Elastin	ELN	646	SQHLPSTPSSPRVPGALAAAKAAKYGA
P53420	Collagen alpha-4(IV) chain	COL4A4	477	NPGPQGIKGKVGPPGGRGPKGEKGNEG
P02461	Collagen alpha-1(III) chain	COL3A1	635	PTGPGGDKGDTGPPGPQGLQGLPGTGG
P27658	Collagen alpha-1(VIII) chain	COL8A1	339	QPGFPGGKGEQGLPGLPGPPGLPGIGK
P02462	Collagen alpha-1(IV) chain	COL4A1	399	FPGERGEKGDRGFPGTSLPGPSGRDGL
P25940	Collagen alpha-3(V) chain	COL5A3	913	QRGELGFQGQTGPPGPAGVLGPQGKTG
P05997	Collagen alpha-2(V) chain	COL5A2	1031	KVGPTGATGDKGPPGPVGPPGSNGPVG
P98160	Basement membrane-specific heparan sulfate proteoglycan core protein	HSPG2	2176	VAEGQTLDLNCVVPGQAHAQVTWHKRG
Q03692	Collagen alpha-1(X) chain	COL10A1	266	GPPGERGPEGIGKPGAAGAPGQPGIPG
P08123	Collagen alpha-2(I) chain	COL1A2	522	DKGHAGLAGARGAPGPDGNNGAQGPPG
P02461	Collagen alpha-1(III) chain	COL3A1	1184	ERGSEGSPGHPGQPGPPGPPGAPGPCC
P02458	Collagen alpha-1(II) chain	COL2A1	1040	LTGPAGEPGREGSPGADGPPGRDGAAG
Q07092	Collagen alpha-1(XVI) chain	COL16A1	1038	PPGLPGQRGEEGPPGMRGSPGPPGPIG
Q07092	Collagen alpha-1(XVI) chain	COL16A1	1278	PPGSTGRPGAEGEPGAMGPQGRPGPPG
P05997	Collagen alpha-2(V) chain	COL5A2	1037	ATGDKGPPGPVGPPGSNGPVGEPGPEG
Q02388	Collagen alpha-1(VII) chain	COL7A1	2185	PRGPPGPVGGHGDPGPPGAPGLAGPAG
Q14160	Protein scribble homolog	SCRIB	1562	TPVEDLGPQTSTSPGRLSPDFAEELRS
P53420	Collagen alpha-4(IV) chain	COL4A4	1215	PVGIPGLKGERGDPGSPGISPPGPRGK
P05997	Collagen alpha-2(V) chain	COL5A2	1169	PPGPNGEQGSAGIPGPFGPRGPPGPVG
P02452	Collagen alpha-1(I) chain	COL1A1	529	PAGPKGSPGEAGRPGEAGLPGAKGLTG
P53420	Collagen alpha-4(IV) chain	COL4A4	1232	GISPPGPRGKKGPPGPPGSSGPPGPAG
Q03692	Collagen alpha-1(X) chain	COL10A1	388	AKGERGSPGSDGKPGYPGKPGLDGPKG
P12111	Collagen alpha-3(VI) chain	COL6A3	2319	RRGKKGERGFPGYPGPKGNPGEPGLNG
P08123	Collagen alpha-2(I) chain	COL1A2	444	VRGPNGDAGRPGEPGLMGPRGLPGSPG
A6NHN0	Otolin-1	OTOL1	136	PKGEAGNLGIPGPPGVVGPQGPRGYKG
Q07092	Collagen alpha-1(XVI) chain	COL16A1	1340	LPGQPGPPGHPGPPGEPGTDGAAGKEG
P02458	Collagen alpha-1(II) chain	COL2A1	644	LPGKDGETGAAGPPGPAGPAGERGEQG
P08123	Collagen alpha-2(I) chain	COL1A2	807	RTGPPGPSGISGPPGPPGPAGKEGLRG
P02461	Collagen alpha-1(III) chain	COL3A1	1028	NPGSDGLPGRDGSPGGKGDRGENGSPG
P05997	Collagen alpha-2(V) chain	COL5A2	722	PRGERGNPGERGEPGITGLPGEKGMAG
P05997	Collagen alpha-2(V) chain	COL5A2	962	SHGRVGDRGPAGPPGGPGDKGDPGEDG
P25940	Collagen alpha-3(V) chain	COL5A3	943	PLGERGPPGPPGPPGEQGLPGLEGREG
H9KVB4	Trinucleotide repeat-containing gene 18 protein	TNRC18	2370	VPSTPLALEPSSTPGSKKSPPEPVDKR
P39060	Collagen alpha-1(XVIII) chain	COL18A1	1208	QKGAKGEPGFRGPPGPYGRPGYKGEIG
P02461	Collagen alpha-1(III) chain	COL3A1	1190	SPGHPGQPGPPGPPGAPGPCCGGVGAA
J3QL56	Protein SCO1 homolog, mitochondrial	SCO1	90	SQKGPGDSTRPSKPGPVSWKSLAITFA
P02452	Collagen alpha-1(I) chain	COL1A1	1009	PPGPMGPPGLAGPPGESGREGAPGAEG
P25940	Collagen alpha-3(V) chain	COL5A3	1486	PRGDTGPAGPPGPPGAPAELHGLRRRR
Q6AI12	Ankyrin repeat domain-containing protein 40	ANKRD40	205	APSAILRTPESTKPGPVCQPPVSQSRS
P05997	Collagen alpha-2(V) chain	COL5A2	242	QQGGAGPTGPPGEPGDPGPMGPIGSRG
B1APY9	ELAV-like protein 4	ELAVL4	239	LLSQLYQSPNRRYPGPLHHQAQRFRLD
P02461	Collagen alpha-1(III) chain	COL3A1	854	VAGPPGGSGPAGPPGPQGVKGERGSPG
Q03692	Collagen alpha-1(X) chain	COL10A1	421	PKGDPGVGGPPGLPGPVGPAGAKGMPG
Q01955	Collagen alpha-3(IV) chain	COL4A3	1005	PPGPRGDLGSTGNPGEPGLRGIPGSMG
P02452	Collagen alpha-1(I) chain	COL1A1	292	DAGPAGPKGEPGSPGENGAPGQMGPRG
P40121	Macrophage-capping protein	CAPG	13	_MYTAIPQSGSPFPGSVQDPGLHVWRV
P15502	Elastin	ELN	580	AQLRAAAGLGAGIPGLGVGVGVPGLGV
P05997	Collagen alpha-2(V) chain	COL5A2	800	AEGTAGNDGARGLPGPLGPPGPAGPTG
P02452	Collagen alpha-1(I) chain	COL1A1	691	ERGFPGERGVQGPPGPAGPRGANGAPG
P02458	Collagen alpha-1(II) chain	COL2A1	1067	VKGDRGETGAVGAPGAPGPPGSPGPAG
P15502	Elastin	ELN	190	PKAPGVGGAFAGIPGVGPFGGPQPGVP
P05997	Collagen alpha-2(V) chain	COL5A2	269	PEGPPGKPGEDGEPGRNGNPGEVGFAG
P0C0L5	Complement C4-B	C4B_2	961	LNPLDHRGRTLEIPGNSDPNMIPDGDF
P39060	Collagen alpha-1(XVIII) chain	COL18A1	908	LEALRGPRGFPGPPGPPGVPGLPGEPG
P05997	Collagen alpha-2(V) chain	COL5A2	833	PRGLVGPPGSRGNPGSRGENGPTGAVG
P02452	Collagen alpha-1(I) chain	COL1A1	757	DRGDAGPKGADGSPGKDGVRGLTGPIG
P25940	Collagen alpha-3(V) chain	COL5A3	793	SAGEKGKLGVPGLPGYPGRPGPKGSIG
P15502	Elastin	ELN	88	LGAGLGAFPAVTFPGALVPGGVADAAA
P02452	Collagen alpha-1(I) chain	COL1A1	316	PRGLPGERGRPGAPGPAGARGNDGATG
P02461	Collagen alpha-1(III) chain	COL3A1	1118	IKGHRGFPGNPGAPGSPGPAGQQGAIG
Q99715	Collagen alpha-1(XII) chain	COL12A1	2877	SPGVTGPSGKPGKPGDHGRPGPSGLKG
E9PGF5	Tensin-1	TNS1	1172	ARHRTVGTNTPPSPGFGWRAINPSMAA
P08572	Collagen alpha-2(IV) chain	COL4A2	562	DSRTITTKGERGQPGVPGVPGMKGDDG
Q02388	Collagen alpha-1(VII) chain	COL7A1	2152	DRGEPGPRGQDGNPGLPGERGMAGPEG
Q99715	Collagen alpha-1(XII) chain	COL12A1	2859	KDGAMGPRGPPGPPGSPGSPGVTGPSG
Q07092	Collagen alpha-1(XVI) chain	COL16A1	1203	IRGPSGLPGSPGPPGPPGIQGPAGLDG
P62701	40S ribosomal protein S4, X isoform	RPS4X	202	LGRIGVITNRERHPGSFDVVHVKDANG
P05997	Collagen alpha-2(V) chain	COL5A2	773	LQGMPGERGIAGTPGPKGDRGGIGEKG
P02452	Collagen alpha-1(I) chain	COL1A1	403	ADGQPGAKGANGAPGIAGAPGFPGARG
Q5VT52	Regulation of nuclear pre-mRNA domain-containing protein 2	RPRD2	480	MKNTGVSPASRPSPGTPTSPSNLTSGL
P20849	Collagen alpha-1(IX) chain	COL9A1	360	GVPGSRGFPGRGIPGPPGPPGTAGLPG
Q03692	Collagen alpha-1(X) chain	COL10A1	275	GIGKPGAAGAPGQPGIPGTKGLPGAPG
P12110	Collagen alpha-2(VI) chain	COL6A2	492	ALGEPGKQGSRGDPGDAGPRGDSGQPG
P20908	Collagen alpha-1(V) chain	COL5A1	975	PKGPPGPPGKDGLPGHPGQRGETGFQG
Q13509	Tubulin beta-3 chain	TUBB3	268	VNMVPFPRLHFFMPGFAPLTARGSQQY
P02452	Collagen alpha-1(I) chain	COL1A1	1183	RTGDAGPVGPPGPPGPPGPPGPPSAGF
P08572	Collagen alpha-2(IV) chain	COL4A2	734	LPGDAGREGFPGPPGFIGPRGSKGAVG
Q02388	Collagen alpha-1(VII) chain	COL7A1	2087	RDGPPGLPGTPGPPGPPGPKVSVDEPG
P02452	Collagen alpha-1(I) chain	COL1A1	1186	DAGPVGPPGPPGPPGPPGPPSAGFDFS
P05997	Collagen alpha-2(V) chain	COL5A2	977	GPGDKGDPGEDGQPGPDGPPGPAGTTG
Q07092	Collagen alpha-1(XVI) chain	COL16A1	1179	PPGFPGKVGSPGPPGPQAEKGSEGIRG
P53420	Collagen alpha-4(IV) chain	COL4A4	1397	APGMRGPEGAMGLPGMRGPSGPGCKGE
P02458	Collagen alpha-1(II) chain	COL2A1	1124	PQGPRGDKGEAGEPGERGLKGHRGFTG
P20908	Collagen alpha-1(V) chain	COL5A1	750	AIGPPGEKGPLGKPGLPGMPGADGPPG
Q03692	Collagen alpha-1(X) chain	COL10A1	460	IPGTRGPIGPPGIPGFPGSKGDPGSPG
P39060	Collagen alpha-1(XVIII) chain	COL18A1	1436	VPGPPGPPGPPGPPGTMGASSGVRLWA
P26368	Splicing factor U2AF 65 kDa subunit	U2AF2	427	SIEIPRPVDGVEVPGCGKIFVEFTSVF
P02452	Collagen alpha-1(I) chain	COL1A1	1150	PAGPRGPPGSAGAPGKDGLNGLPGPIG
P02461	Collagen alpha-1(III) chain	COL3A1	701	LAGAPGLRGGAGPPGPEGGKGAAGPPG
Q01955	Collagen alpha-3(IV) chain	COL4A3	1300	DMGPPGRLGAPGTPGLPGPRGDPGFQG
P02462	Collagen alpha-1(IV) chain	COL4A1	588	SPGSVGLKGERGPPGGVGFPGSRGDTG
Q5KU26	Collectin-12	COLEC12	556	PPGFQGLQGTVGEPGVPGPRGLPGLPG
P08572	Collagen alpha-2(IV) chain	COL4A2	707	PPGPTGAKGLRGIPGFAGADGGPGPRG
P25705	ATP synthase subunit alpha, mitochondrial	ATP5F1A	338	SLLLRRPPGREAYPGDVFYLHSRLLER
P02452	Collagen alpha-1(I) chain	COL1A1	805	PTGARGAPGDRGEPGPPGPAGFAGPPG
Q9UNZ2	NSFL1 cofactor p47	NSFL1C	141	EHGAVAVERVTKSPGETSKPRPFAGGG
P02461	Collagen alpha-1(III) chain	COL3A1	1121	HRGFPGNPGAPGSPGPAGQQGAIGSPG
P05997	Collagen alpha-2(V) chain	COL5A2	602	PLGAPGEDGRPGPPGSIGIRGQPGSMG
Q05707	Collagen alpha-1(XIV) chain	COL14A1	1662	IRTVQGPPGEPGRPGSPGAPGEQGPPG
P05997	Collagen alpha-2(V) chain	COL5A2	1190	PPGPVGPSGKEGNPGPLGPIGPPGVRG
P27658	Collagen alpha-1(VIII) chain	COL8A1	530	PKGEPGLPGPPGFPGIGKPGVAGLHGP
P05997	Collagen alpha-2(V) chain	COL5A2	275	KPGEDGEPGRNGNPGEVGFAGSPGARG
Q05707	Collagen alpha-1(XIV) chain	COL14A1	1656	PSHSSSIRTVQGPPGEPGRPGSPGAPG
P53420	Collagen alpha-4(IV) chain	COL4A4	911	LPGPPGPKGPRGLPGFPGFPGERGKPG
P05997	Collagen alpha-2(V) chain	COL5A2	599	KLGPLGAPGEDGRPGPPGSIGIRGQPG
P02452	Collagen alpha-1(I) chain	COL1A1	1054	PAGPPGAPGAPGAPGPVGPAGKSGDRG
O75593	Forkhead box protein H1	FOXH1	321	PAYWGVAPETRGPPGLLCDLDALFQGV
P15502	Elastin	ELN	589	GAGIPGLGVGVGVPGLGVGAGVPGLGV
P02461	Collagen alpha-1(III) chain	COL3A1	575	RPGPPGPSGPRGQPGVMGFPGPKGNDG
P58107	Epiplakin	EPPK1	2582	RRLTAIIEEAEEAPGARPQLQDAWRGP
P02458	Collagen alpha-1(II) chain	COL2A1	893	VTGPKGARGAQGPPGATGFPGAAGRVG
P08572	Collagen alpha-2(IV) chain	COL4A2	1482	APGRPGSPGLPGMPGRSVSIGYLLVKH
J3QRV5	Lethal(2) giant larvae protein homolog 2	LLGL2	686	PGEAQEGSAKAERPGLQNMELAPVQRK
P78344	Eukaryotic translation initiation factor 4 gamma 2	EIF4G2	387	MFGQMPGSGIGTGPGVIQDRFSPTMGR
Q9P212	1-phosphatidylinositol 4,5-bisphosphate phosphodiesterase epsilon-1	PLCE1	1061	LFGGRRWSARNPSPGTSAKNAEKPNMQ
P08572	Collagen alpha-2(IV) chain	COL4A2	1208	IRGLHGLPGTKGFPGSPGSDIHGDPGF
P02462	Collagen alpha-1(IV) chain	COL4A1	283	GMPGVGEKGEPGKPGPRGKPGKDGDKG
P02746	Complement C1q subcomponent subunit B	C1QB	65	QPGTPGIKGEKGLPGLAGDHGEFGEKG
P39060	Collagen alpha-1(XVIII) chain	COL18A1	816	PQGPPGPPGRDGTPGRDGEPGDPGEDG
P02452	Collagen alpha-1(I) chain	COL1A1	1024	ESGREGAPGAEGSPGRDGSPGAKGDRG
P02452	Collagen alpha-1(I) chain	COL1A1	514	VAGPKGPAGERGSPGPAGPKGSPGEAG
P08123	Collagen alpha-2(I) chain	COL1A2	408	PPGLRGSPGSRGLPGADGRAGVMGPPG
Q01955	Collagen alpha-3(IV) chain	COL4A3	1224	DAGPRGPTGIEGFPGPPGLPGAIIPGQ
P02461	Collagen alpha-1(III) chain	COL3A1	443	GAGEPGKNGAKGEPGPRGERGEAGIPG
O75369	Filamin-B	FLNB	180	DGKALGALVDSCAPGLCPDWESWDPQK
P02745	Complement C1q subcomponent subunit A	C1QA	54	RRGRPGLKGEQGEPGAPGIRTGIQGLK
P02461	Collagen alpha-1(III) chain	COL3A1	425	ARGPPGPAGANGAPGLRGGAGEPGKNG
P29400	Collagen alpha-5(IV) chain	COL4A5	272	DQGLPGDRGPPGPPGIRGPPGPPGGEK
P02452	Collagen alpha-1(I) chain	COL1A1	982	ERGFPGLPGPSGEPGKQGPSGASGERG
P10589	COUP transcription factor 1	NR2F1	58	GSGAPHTPQTPGQPGAPATPGTAGDKG
P08572	Collagen alpha-2(IV) chain	COL4A2	1479	QEGAPGRPGSPGLPGMPGRSVSIGYLL
P39060	Collagen alpha-1(XVIII) chain	COL18A1	1408	YEGRQGPPGPPGPPGPPSFPGPHRQTI
P08123	Collagen alpha-2(I) chain	COL1A2	903	AVGEPGPLGIAGPPGARGPPGAVGSPG
Q02388	Collagen alpha-1(VII) chain	COL7A1	2667	LAGHKGEMGEPGVPGQSGAPGKEGLIG
P22626	Heterogeneous nuclear ribonucleoproteins A2/B1	HNRNPA2B1	223	GDSRGGGGNFGPGPGSNFRGGSDGYGS
P08123	Collagen alpha-2(I) chain	COL1A2	147	PAGPPGKAGEDGHPGKPGRPGERGVVG
P08572	Collagen alpha-2(IV) chain	COL4A2	186	ALPKEERDRYRGEPGEPGLVGFQGPPG
P27658	Collagen alpha-1(VIII) chain	COL8A1	440	PKGEPGLQGFPGKPGFLGEVGPPGMRG
Q07092	Collagen alpha-1(XVI) chain	COL16A1	1415	PPGPAGERGHPGAPGPSGSPGLPGVPG
P02671	Fibrinogen alpha chain	FGA	530	AAFFDTASTGKTFPGFFSPMLGEFVSE
P02452	Collagen alpha-1(I) chain	COL1A1	129	DTGPRGPRGPAGPPGRDGIPGQPGLPG
Q15485	Ficolin-2	FCN2	92	PPGKAGPPGPNGAPGEPQPCLTGPRTC
P02144	Myoglobin	MB	23	LVLNVWGKVEADIPGHGQEVLIRLFKG
Q8NFW1	Collagen alpha-1(XXII) chain	COL22A1	1377	PRGPPGEPGEKGVPGKEGVPGKPGEPG
P12107	Collagen alpha-1(XI) chain	COL11A1	1365	EAGPPGPPGKRGPPGAAGAEGRQGEKG
P52209	6-phosphogluconate dehydrogenase, decarboxylating	PGD	143	GGEEGARYGPSLMPGGNKEAWPHIKTI
P25940	Collagen alpha-3(V) chain	COL5A3	1024	ERGPLGPAGGIGLPGQSGSEGPVGPAG
P04004	Vitronectin	VTN	475	PRSIAQYWLGCPAPGHL__________
Q13435	Splicing factor 3B subunit 2	SF3B2	21	PPKAELQLPPPPPPGHYGAWAAQELQA
P08123	Collagen alpha-2(I) chain	COL1A2	861	PSGEAGTAGPPGTPGPQGLLGAPGILG
Q06830	Peroxiredoxin-1	PRDX1	179	TDKHGEVCPAGWKPGSDTIKPDVQKSK
Q05707	Collagen alpha-1(XIV) chain	COL14A1	1732	GPSGESRPGSPGPPGSPGPRGPPGHLG
P05997	Collagen alpha-2(V) chain	COL5A2	659	KDGEVGPSGPVGPPGLAGERGEQGPPG
Q07092	Collagen alpha-1(XVI) chain	COL16A1	1200	SEGIRGPSGLPGSPGPPGPPGIQGPAG
P02452	Collagen alpha-1(I) chain	COL1A1	592	VMGFPGPKGAAGEPGKAGERGVPGPPG
Q02388	Collagen alpha-1(VII) chain	COL7A1	2081	ERGEQGRDGPPGLPGTPGPPGPPGPKV
P08670	Vimentin	VIM	18	SVSSSSYRRMFGGPGTASRPSSSRSYV
P35555	Fibrillin-1	FBN1	1465	LPNICVFGTCHNLPGLFRCECEIGYEL
P08123	Collagen alpha-2(I) chain	COL1A2	297	EVGLPGLSGPVGPPGNPGANGLTGAKG
P02461	Collagen alpha-1(III) chain	COL3A1	884	AAGFPGARGLPGPPGSNGNPGPPGPSG
Q9NS69	Mitochondrial import receptor subunit TOM22 homolog	TOMM22	132	ILLGPNTGLSGGMPGALPSLPGKI___
P02452	Collagen alpha-1(I) chain	COL1A1	601	AAGEPGKAGERGVPGPPGAVGPAGKDG
P27658	Collagen alpha-1(VIII) chain	COL8A1	213	GPHGLPGIGKPGGPGLPGQPGPKGDRG
Q5T1C6	Acyl-coenzyme A thioesterase THEM4	THEM4	25	LGALCLPPVGRRLPGSEPRPELRSFSS
P08572	Collagen alpha-2(IV) chain	COL4A2	81	PQGYNGPPGLQGFPGLQGRKGDKGERG
P11226	Mannose-binding protein C	MBL2	79	LRGLQGPPGKLGPPGNPGPSGSPGPKG
O00602	Ficolin-1	FCN1	54	LEGSDKLTILRGCPGLPGAPGPKGEAG
P05997	Collagen alpha-2(V) chain	COL5A2	578	EPGLPGARGLTGNPGVQGPEGKLGPLG
Q9NR12	PDZ and LIM domain protein 7	PDLIM7	159	QRLMENTEDWRPRPGTGQSRSFRILAH
Q02388	Collagen alpha-1(VII) chain	COL7A1	2042	PSGLAGEPGKPGIPGLPGRAGGVGEAG
P20849	Collagen alpha-1(IX) chain	COL9A1	854	GERGPPGRGPNGLPGAIGLPGDPGPAS
P08123	Collagen alpha-2(I) chain	COL1A2	255	PVGPAGPIGSAGPPGFPGAPGPKGEIG
P08123	Collagen alpha-2(I) chain	COL1A2	1011	PSGPQGIRGDKGEPGEKGPRGLPGLKG
P20908	Collagen alpha-1(V) chain	COL5A1	753	PPGEKGPLGKPGLPGMPGADGPPGHPG
P08572	Collagen alpha-2(IV) chain	COL4A2	1416	TVGPQGRRGPPGAPGEMGPQGPPGEPG
P08572	Collagen alpha-2(IV) chain	COL4A2	1425	PPGAPGEMGPQGPPGEPGFRGAPGKAG
P08572	Collagen alpha-2(IV) chain	COL4A2	586	DDGSPGRDGLDGFPGLPGPPGDGIKGP
P06744	Glucose-6-phosphate isomerase	GPI	383	RVDHQTGPIVWGEPGTNGQHAFYQLIH
P27658	Collagen alpha-1(VIII) chain	COL8A1	280	GLPGVGKPGVTGFPGPQGPLGKPGAPG
E9PP49	Collagen alpha-2(VIII) chain	COL8A2	75	PPGLPGKVGPPGQPGLRGEPGIRGDQG
P20908	Collagen alpha-1(V) chain	COL5A1	930	PRGERGPRGITGKPGPKGNSGGDGPAG
P02458	Collagen alpha-1(II) chain	COL2A1	1202	PRGRSGETGPAGPPGNPGPPGPPGPPG
P53420	Collagen alpha-4(IV) chain	COL4A4	986	TPGEPGPPGDDGFPGERGDKGTPGMQG
P02461	Collagen alpha-1(III) chain	COL3A1	563	KPGPPGSQGESGRPGPPGPSGPRGQPG
P02452	Collagen alpha-1(I) chain	COL1A1	427	ARGPSGPQGPGGPPGPKGNSGEPGAPG
Q07092	Collagen alpha-1(XVI) chain	COL16A1	1242	DPGPAGPPGLMGPPGFKGKTGHPGLPG
Q92974	Rho guanine nucleotide exchange factor 2	ARHGEF2	697	ALPLEPDSGGNTSPGVTANGEARTFNG
P02452	Collagen alpha-1(I) chain	COL1A1	544	EAGLPGAKGLTGSPGSPGPDGKTGPPG
P50225	Sulfotransferase 1A1	SULT1A1	152	YYHFYHMAKVHPEPGTWDSFLEKFMVG
P02461	Collagen alpha-1(III) chain	COL3A1	551	MPGSPGGPGSDGKPGPPGSQGESGRPG
Q9Y5Z4	Heme-binding protein 2	HEBP2	23	GAAEDAAAQAVETPGWKAPEDAGPQPG
Q2UY09	Collagen alpha-1(XXVIII) chain	COL28A1	675	DTGAKGEPGVRGPPGPSGPRGVGTQGP
Q07092	Collagen alpha-1(XVI) chain	COL16A1	1412	PVGPPGPAGERGHPGAPGPSGSPGLPG
P02461	Collagen alpha-1(III) chain	COL3A1	749	SPGPKGDKGEPGGPGADGVPGKDGPRG
Q01955	Collagen alpha-3(IV) chain	COL4A3	1297	TAGDMGPPGRLGAPGTPGLPGPRGDPG
P02458	Collagen alpha-1(II) chain	COL2A1	122	PGDIKDIVGPKGPPGPQGPAGEQGPRG
Q99715	Collagen alpha-1(XII) chain	COL12A1	2965	SAGARGEPGPGGRPGFPGTPGMQGPPG
P08572	Collagen alpha-2(IV) chain	COL4A2	189	KEERDRYRGEPGEPGLVGFQGPPGRPG
P05997	Collagen alpha-2(V) chain	COL5A2	284	RNGNPGEVGFAGSPGARGFPGAPGLPG
Q99715	Collagen alpha-1(XII) chain	COL12A1	2947	YQSSRNQPGPPGPPGPPGSAGARGEPG
Q99715	Collagen alpha-1(XII) chain	COL12A1	2959	PPGPPGSAGARGEPGPGGRPGFPGTPG
P02452	Collagen alpha-1(I) chain	COL1A1	196	PSGPRGLPGPPGAPGPQGFQGPPGEPG
O76024	Wolframin	WFS1	44	ASLEQERSERPRAPGPQAGPGPGVRDA
P15502	Elastin	ELN	415	GGFPGFGVGVGGIPGVAGVPGVGGVPG
Q99715	Collagen alpha-1(XII) chain	COL12A1	2865	PRGPPGPPGSPGSPGVTGPSGKPGKPG
Q96IJ6	Mannose-1-phosphate guanyltransferase alpha	GMPPA	211	FQRNQQDGQLEDSPGLWPGAGTIRLEQ
P25940	Collagen alpha-3(V) chain	COL5A3	826	PIGEKGKSGKTGQPGLEGERGPPGSRG
Q7Z5J4	Retinoic acid-induced protein 1	RAI1	1072	SLTALSEPRTPGPPGLTTTPAPPDKLG
Q8IWN7	Retinitis pigmentosa 1-like 1 protein	RP1L1	895	RGPGGSPQEGTRQPGPTPSPGPNSGAS
P08572	Collagen alpha-2(IV) chain	COL4A2	96	LQGRKGDKGERGAPGVTGPKGDVGARG
P53420	Collagen alpha-4(IV) chain	COL4A4	1426	LDGRRGVDGVPGSPGPPGRKGDTGEDG
Q9HA92	Radical S-adenosyl methionine domain-containing protein 1, mitochondrial	RSAD1	4	__________MALPGARARGWAAAARA
A5PL33	Protein KRBA1	KRBA1	349	SWVQSPPGPASCQPGRQPLSPSATGDT
Q01955	Collagen alpha-3(IV) chain	COL4A3	782	EIGLPGLPGLPGTPGNEGLDGPRGDPG
P02452	Collagen alpha-1(I) chain	COL1A1	394	AAGPAGNPGADGQPGAKGANGAPGIAG
P08123	Collagen alpha-2(I) chain	COL1A2	192	IRGHNGLDGLKGQPGAPGVKGEPGAPG
M0R2J2	DNA polymerase delta catalytic subunit (Fragment)	POLD1	9	_____MDGKRRPGPGPGVPPKRARGGL
Q99715	Collagen alpha-1(XII) chain	COL12A1	2791	PRGDIGPPGPQGPPGPQGPNGLSIPGE
Q96NK8	Neurogenic differentiation factor 6	NEUROD6	52	KQIVLRGKSIKRAPGEETEKEEEEEDR
F8WAW4	Enoyl-CoA delta isomerase 2, mitochondrial	ECI2	27	ENSMNQVKLLKKDPGNEVKLKLYALYK
Q03692	Collagen alpha-1(X) chain	COL10A1	504	PPGPPGPRGHSGEPGLPGPPGPPGPPG
P08123	Collagen alpha-2(I) chain	COL1A2	558	EQGPPGPPGFQGLPGPSGPAGEVGKPG
P02458	Collagen alpha-1(II) chain	COL2A1	230	APGPQGFQGNPGEPGEPGVSGPMGPRG
Q01955	Collagen alpha-3(IV) chain	COL4A3	1139	IKGLLGPPGIRGPPGLPGFPGSPGPMG
A6NKU9	Speedy protein E3	SPDYE3	110	LPEYYEAFNRLLAPGVDPSPPRRSLGC
Q03692	Collagen alpha-1(X) chain	COL10A1	457	APGIPGTRGPIGPPGIPGFPGSKGDPG
Q99715	Collagen alpha-1(XII) chain	COL12A1	2862	AMGPRGPPGPPGSPGSPGVTGPSGKPG
P27658	Collagen alpha-1(VIII) chain	COL8A1	524	PPGIPGPKGEPGLPGPPGFPGIGKPGV
P02458	Collagen alpha-1(II) chain	COL2A1	944	ARGDSGPPGRAGEPGLQGPAGPPGEKG
Q9UH99	SUN domain-containing protein 2	SUN2	315	AMRLERLELRQGAPGQGGGGGLSHEDT
P20908	Collagen alpha-1(V) chain	COL5A1	1560	SSGPTGPKGEAGHPGPPGPPGPPGEVI
P05997	Collagen alpha-2(V) chain	COL5A2	245	GAGPTGPPGEPGDPGPMGPIGSRGPEG
P27658	Collagen alpha-1(VIII) chain	COL8A1	330	KPGQDGIPGQPGFPGGKGEQGLPGLPG
Q05707	Collagen alpha-1(XIV) chain	COL14A1	1253	EKDFSSVEGVSMEPGTFNVFPCYQLHK
P29400	Collagen alpha-5(IV) chain	COL4A5	59	EKGERGFPGLEGHPGLPGFPGPEGPPG
P20908	Collagen alpha-1(V) chain	COL5A1	756	EKGPLGKPGLPGMPGADGPPGHPGKEG
P08123	Collagen alpha-2(I) chain	COL1A2	549	PQGVQGGKGEQGPPGPPGFQGLPGPSG
P02461	Collagen alpha-1(III) chain	COL3A1	383	EPGPQGHAGAQGPPGPPGINGSPGGKG
P39060	Collagen alpha-1(XVIII) chain	COL18A1	952	VPGREGPPGFPGLPGPPGPPGREGPPG
Q9Y6C9	Mitochondrial carrier homolog 2	MTCH2	106	QHYQESDKGEELGPGNVQKEVSSSFDH
P08572	Collagen alpha-2(IV) chain	COL4A2	716	LRGIPGFAGADGGPGPRGLPGDAGREG
P05997	Collagen alpha-2(V) chain	COL5A2	716	AVGPLGPRGERGNPGERGEPGITGLPG
P53420	Collagen alpha-4(IV) chain	COL4A4	824	REGHAGFPGVPGPPGHSCERGAPGIPG
P25940	Collagen alpha-3(V) chain	COL5A3	523	PQGPRGLQGPHGPPGRVGKMGRPGADG
Q02388	Collagen alpha-1(VII) chain	COL7A1	1663	LPGKAGERGLRGAPGVRGPVGEKGDQG
P29400	Collagen alpha-5(IV) chain	COL4A5	269	QKGDQGLPGDRGPPGPPGIRGPPGPPG
P39060	Collagen alpha-1(XVIII) chain	COL18A1	825	RDGTPGRDGEPGDPGEDGKPGDTGPQG
P02452	Collagen alpha-1(I) chain	COL1A1	307	ENGAPGQMGPRGLPGERGRPGAPGPAG
P02458	Collagen alpha-1(II) chain	COL2A1	581	DAGPQGKVGPSGAPGEDGRPGPPGPQG
P02461	Collagen alpha-1(III) chain	COL3A1	1133	SPGPAGQQGAIGSPGPAGPRGPVGPSG
P53420	Collagen alpha-4(IV) chain	COL4A4	647	FPGPPGERGHPGVPGHPGVRGPDGLKG
Q07092	Collagen alpha-1(XVI) chain	COL16A1	802	VQGPQGEPGAPGLPGIQGLPGPRGPPG
P20908	Collagen alpha-1(V) chain	COL5A1	717	QPGPKGNVGPQGEPGPPGQQGNPGAQG
P29966	Myristoylated alanine-rich C-kinase substrate	MARCKS	116	VEKEAPAEGEAAEPGSPTAAEGEAASA
Q05707	Collagen alpha-1(XIV) chain	COL14A1	1503	PRGEIGLPGPQGPPGPQGPSGLSIQGM
Q8IWL2	Pulmonary surfactant-associated protein A1	SFTPA1	57	RDGRDGLKGDPGPPGPMGPPGEMPCPP
P02458	Collagen alpha-1(II) chain	COL2A1	686	PPGEGGKPGDQGVPGEAGAPGLVGPRG
O75636	Ficolin-3	FCN3	65	SPGEKGAPGPQGPPGPPGKMGPKGEPG
P02461	Collagen alpha-1(III) chain	COL3A1	215	PPGEPGQAGPSGPPGPPGAIGPSGPAG
P30508	HLA class I histocompatibility antigen, Cw-12 alpha chain	HLA-C	39	SHSMRYFDTAVSRPGRGEPRFISVGYV
P02458	Collagen alpha-1(II) chain	COL2A1	971	EPGDDGPSGAEGPPGPQGLAGQRGIVG
P12109	Collagen alpha-1(VI) chain	COL6A1	436	ERGGPGERGPRGTPGTRGPRGDPGEAG
P02462	Collagen alpha-1(IV) chain	COL4A1	977	EKGSRGDPGTPGVPGKDGQAGQPGQPG
P27658	Collagen alpha-1(VIII) chain	COL8A1	324	GIPGIGKPGQDGIPGQPGFPGGKGEQG
Q01955	Collagen alpha-3(IV) chain	COL4A3	1227	PRGPTGIEGFPGPPGLPGAIIPGQTGN
Q8IWL2	Pulmonary surfactant-associated protein A1	SFTPA1	97	ECGEKGEPGERGPPGLPAHLDEELQAT
P02452	Collagen alpha-1(I) chain	COL1A1	436	PGGPPGPKGNSGEPGAPGSKGDTGAKG
P08572	Collagen alpha-2(IV) chain	COL4A2	1434	PQGPPGEPGFRGAPGKAGPQGRGGVSA
Q01955	Collagen alpha-3(IV) chain	COL4A3	779	EHGEIGLPGLPGLPGTPGNEGLDGPRG
C9JXB3	TRAF3-interacting JNK-activating modulator (Fragment)	TRAF3IP3	10	____MISPDPRPSPGLARWAESYEAKC
P53396	ATP-citrate synthase	ACLY	693	GVYEGVAIGGDRYPGSTFMDHVLRYQD
F5H3Q5	Collagen alpha-6(IV) chain	COL4A6	829	SSGPYGIKGKSGLPGAPGFPGISGHPG
P12110	Collagen alpha-2(VI) chain	COL6A2	587	VPGPEGEPGPPGDPGLTECDVMTYVRE
P05997	Collagen alpha-2(V) chain	COL5A2	746	MAGGHGPDGPKGSPGPSGTPGDTGPPG
P12107	Collagen alpha-1(XI) chain	COL11A1	1404	KTGPVGPQGPAGKPGPEGLRGIPGPVG
A0A140T9I7	Collagen alpha-2(XI) chain (Fragment)	COL11A2	580	LPGMPGSDGPPGHPGKEGPPGTKGNQG
F5GZK2	Collagen alpha-1(XXI) chain	COL21A1	932	DHGKPGIQGQPGPPGICDPSLCFSVIA
Q02388	Collagen alpha-1(VII) chain	COL7A1	1936	EQGLPGERGLRGEPGSVPNVDRLLETA
P20908	Collagen alpha-1(V) chain	COL5A1	861	RGGPNGDPGPLGPPGEKGKLGVPGLPG
Q07092	Collagen alpha-1(XVI) chain	COL16A1	1493	KDGAPGRPGAPGSPGLPGQIGREGRQG
A0A075B6E9	Leucine-rich repeat-containing protein 7	LRRC7	753	DSKPLLSQREAVPPGNIPQRPDRLPMS
P27658	Collagen alpha-1(VIII) chain	COL8A1	345	GKGEQGLPGLPGPPGLPGIGKPGFPGP
P08123	Collagen alpha-2(I) chain	COL1A2	915	PPGARGPPGAVGSPGVNGAPGEAGRDG
P62879	Guanine nucleotide-binding protein G(I)/G(S)/G(T) subunit beta-2	GNB2	140	KTREGNVRVSRELPGHTGYLSCCRFLD
Q07092	Collagen alpha-1(XVI) chain	COL16A1	1475	MQFPMEMAAAPGRPGPPGKDGAPGRPG
P08123	Collagen alpha-2(I) chain	COL1A2	495	PAGARGEPGNIGFPGPKGPTGDPGKNG
P39060	Collagen alpha-1(XVIII) chain	COL18A1	831	RDGEPGDPGEDGKPGDTGPQGFPGTPG
P53420	Collagen alpha-4(IV) chain	COL4A4	1379	PGPPADVDDCPRIPGLPGAPGMRGPEG
Q99715	Collagen alpha-1(XII) chain	COL12A1	3026	PPGSTGSRGPPGPPGRPGNSGIRGPPG

## Sheet: (B) GPPG Motif
Supplementary Table S5 Hyp sites identified with (A) PG, (B) GPPG, (C) CP and (D) PD motifs in HypDB.
(B) GPPG Motif
Uniprot ID	Protein Name	Gene	Hyp_position	Motif.Sequence
P02461	Collagen alpha-1(III) chain	COL3A1	844	GEKGEGGPPGVAGPPGGSGPAGPPGPQ
P02452	Collagen alpha-1(I) chain	COL1A1	426	GARGPSGPQGPGGPPGPKGNSGEPGAP
P02462	Collagen alpha-1(IV) chain	COL4A1	204	GLQGPVGPPGFTGPPGPPGPPGPPGEK
P12111	Collagen alpha-3(VI) chain	COL6A3	2348	GPKGIRGRRGNSGPPGIVGQKGDPGYP
P02452	Collagen alpha-1(I) chain	COL1A1	483	GARGEPGPTGLPGPPGERGGPGSRGFP
Q02388	Collagen alpha-1(VII) chain	COL7A1	1753	GAPGERGIEGFRGPPGPQGDPGVRGPA
P20908	Collagen alpha-1(V) chain	COL5A1	968	GPTGFPGPKGPPGPPGKDGLPGHPGQR
P02452	Collagen alpha-1(I) chain	COL1A1	333	GARGNDGATGAAGPPGPTGPAGPPGFP
P05997	Collagen alpha-2(V) chain	COL5A2	514	GKRGPRGDPGTVGPPGPVGERGAPGNR
P08123	Collagen alpha-2(I) chain	COL1A2	782	GPPGPAGSRGDGGPPGMTGFPGAAGRT
P25940	Collagen alpha-3(V) chain	COL5A3	912	GQRGELGFQGQTGPPGPAGVLGPQGKT
P02452	Collagen alpha-1(I) chain	COL1A1	1182	GRTGDAGPVGPPGPPGPPGPPGPPSAG
P02461	Collagen alpha-1(III) chain	COL3A1	565	GPPGSQGESGRPGPPGPSGPRGQPGVM
P02462	Collagen alpha-1(IV) chain	COL4A1	587	GSPGSVGLKGERGPPGGVGFPGSRGDT
P02462	Collagen alpha-1(IV) chain	COL4A1	1424	GPAGPTGPRGFPGPPGPDGLPGSMGPP
P08123	Collagen alpha-2(I) chain	COL1A2	806	GRTGPPGPSGISGPPGPPGPAGKEGLR
P20908	Collagen alpha-1(V) chain	COL5A1	656	GHRGDPGPSGPPGPPGDDGERGDDGEV
P02458	Collagen alpha-1(II) chain	COL2A1	808	GPAGANGEKGEVGPPGPAGSAGARGAP
P25940	Collagen alpha-3(V) chain	COL5A3	939	GEVGPLGERGPPGPPGPPGEQGLPGLE
P02452	Collagen alpha-1(I) chain	COL1A1	996	GKQGPSGASGERGPPGPMGPPGLAGPP
Q07092	Collagen alpha-1(XVI) chain	COL16A1	1402	GGPGKSGSMGPVGPPGPAGERGHPGAP
P05997	Collagen alpha-2(V) chain	COL5A2	826	GEKGEPGPRGLVGPPGSRGNPGSRGEN
P12110	Collagen alpha-2(VI) chain	COL6A2	583	GPRGVPGPEGEPGPPGDPGLTECDVMT
P20908	Collagen alpha-1(V) chain	COL5A1	1394	GEPGPSGPPGKRGPPGPAGPEGRQGEK
P02452	Collagen alpha-1(I) chain	COL1A1	1164	GKDGLNGLPGPIGPPGPRGRTGDAGPV
P08123	Collagen alpha-2(I) chain	COL1A2	395	GPNGEAGSAGPPGPPGLRGSPGSRGLP
Q07092	Collagen alpha-1(XVI) chain	COL16A1	1565	GPMGQQGIPGIPGPPGPMGQPGKAGHC
P08572	Collagen alpha-2(IV) chain	COL4A2	1424	GPPGAPGEMGPQGPPGEPGFRGAPGKA
P02452	Collagen alpha-1(I) chain	COL1A1	1044	GAKGDRGETGPAGPPGAPGAPGAPGPV
P02452	Collagen alpha-1(I) chain	COL1A1	375	GSEGPQGVRGEPGPPGPAGAAGPAGNP
P12107	Collagen alpha-1(XI) chain	COL11A1	623	GDKGHRGERGPQGPPGPPGDDGMRGED
P29400	Collagen alpha-5(IV) chain	COL4A5	785	GPKGDRGFPGPPGPPGRTGLDGLPGPK
P02452	Collagen alpha-1(I) chain	COL1A1	342	GAAGPPGPTGPAGPPGFPGAVGAKGEA
P05997	Collagen alpha-2(V) chain	COL5A2	658	GKDGEVGPSGPVGPPGLAGERGEQGPP
P39060	Collagen alpha-1(XVIII) chain	COL18A1	868	PGVGERGPPGPQGPPGPPGPSFRHDKL
P53420	Collagen alpha-4(IV) chain	COL4A4	476	GNPGPQGIKGKVGPPGGRGPKGEKGNE
P02458	Collagen alpha-1(II) chain	COL2A1	907	GATGFPGAAGRVGPPGSNGNPGPPGPP
P05997	Collagen alpha-2(V) chain	COL5A2	1030	GKVGPTGATGDKGPPGPVGPPGSNGPV
P05997	Collagen alpha-2(V) chain	COL5A2	1177	GSAGIPGPFGPRGPPGPVGPSGKEGNP
P02461	Collagen alpha-1(III) chain	COL3A1	700	GLAGAPGLRGGAGPPGPEGGKGAAGPP
P20908	Collagen alpha-1(V) chain	COL5A1	965	GPQGPTGFPGPKGPPGPPGKDGLPGHP
P02461	Collagen alpha-1(III) chain	COL3A1	838	GERGAPGEKGEGGPPGVAGPPGGSGPA
P25940	Collagen alpha-3(V) chain	COL5A3	1482	GSMGPRGDTGPAGPPGPPGAPAELHGL
P02452	Collagen alpha-1(I) chain	COL1A1	1119	GIKGHRGFSGLQGPPGPPGSPGEQGPS
Q07092	Collagen alpha-1(XVI) chain	COL16A1	1235	GKPGLRGDPGPAGPPGLMGPPGFKGKT
P08123	Collagen alpha-2(I) chain	COL1A2	908	GPLGIAGPPGARGPPGAVGSPGVNGAP
Q03692	Collagen alpha-1(X) chain	COL10A1	474	GFPGSKGDPGSPGPPGPAGIATKGLNG
P53420	Collagen alpha-4(IV) chain	COL4A4	1234	SPPGPRGKKGPPGPPGSSGPPGPAGAT
P08123	Collagen alpha-2(I) chain	COL1A2	935	GEAGRDGNPGNDGPPGRDGQPGHKGER
P12107	Collagen alpha-1(XI) chain	COL11A1	989	GETGPIGERGHPGPPGPPGEQGLPGAA
P02458	Collagen alpha-1(II) chain	COL2A1	1144	GHRGFTGLQGLPGPPGPSGDQGASGPA
Q01955	Collagen alpha-3(IV) chain	COL4A3	1290	GPKGPPGTAGDMGPPGRLGAPGTPGLP
Q07092	Collagen alpha-1(XVI) chain	COL16A1	1241	GDPGPAGPPGLMGPPGFKGKTGHPGLP
Q4VXW1	Collagen alpha-3(IX) chain (Fragment)	COL9A3	74	GAPGERGSLGPPGPPGLGGKGLPGPPG
P02452	Collagen alpha-1(I) chain	COL1A1	1002	GASGERGPPGPMGPPGLAGPPGESGRE
P02452	Collagen alpha-1(I) chain	COL1A1	555	GSPGSPGPDGKTGPPGPAGQDGRPGPP
P20908	Collagen alpha-1(V) chain	COL5A1	833	GDMGIKGDRGEIGPPGPRGEDGPEGPK
P02461	Collagen alpha-1(III) chain	COL3A1	415	GIPGAPGLMGARGPPGPAGANGAPGLR
Q2UY09	Collagen alpha-1(XXVIII) chain	COL28A1	651	GYPGVPGPRGLPGPPGPMGLRGVGDTG
Q02388	Collagen alpha-1(VII) chain	COL7A1	1270	GEPGEMGLRGQVGPPGDPGLPGRTGAP
P02461	Collagen alpha-1(III) chain	COL3A1	715	GPEGGKGAAGPPGPPGAAGTPGLQGMP
P53420	Collagen alpha-4(IV) chain	COL4A4	386	GFPGRYGETGDVGPPGPPGLLGRPGEA
P05997	Collagen alpha-2(V) chain	COL5A2	442	GAKGPTGSPGTSGPPGSAGPPGSPGPQ
P02458	Collagen alpha-1(II) chain	COL2A1	670	GAPGPSGFQGLPGPPGPPGEGGKPGDQ
P08123	Collagen alpha-2(I) chain	COL1A2	809	GPPGPSGISGPPGPPGPAGKEGLRGPR
P02458	Collagen alpha-1(II) chain	COL2A1	505	GARGEPGGVGPIGPPGERGAPGNRGFP
P39060	Collagen alpha-1(XVIII) chain	COL18A1	957	GPPGFPGLPGPPGPPGREGPPGRTGQK
A0A087WZY5	Collagen alpha-6(IV) chain	COL4A6	312	GPRGPMGSEGVQGPPGQQGKKGTLGFP
P02461	Collagen alpha-1(III) chain	COL3A1	769	GKDGPRGPTGPIGPPGPAGQPGDKGEG
P08123	Collagen alpha-2(I) chain	COL1A2	902	GAVGEPGPLGIAGPPGARGPPGAVGSP
A8MWQ5	Collagen alpha-1(XXV) chain	COL25A1	237	GKPGEQGLMGPLGPPGQKGSIGAPGIP
P02452	Collagen alpha-1(I) chain	COL1A1	1179	GPRGRTGDAGPVGPPGPPGPPGPPGPP
P08123	Collagen alpha-2(I) chain	COL1A2	857	GEKGPSGEAGTAGPPGTPGPQGLLGAP
Q99715	Collagen alpha-1(XII) chain	COL12A1	3022	SRTGPPGSTGSRGPPGPPGRPGNSGIR
P02458	Collagen alpha-1(II) chain	COL2A1	952	GRAGEPGLQGPAGPPGEKGEPGDDGPS
P02452	Collagen alpha-1(I) chain	COL1A1	885	GATGFPGAAGRVGPPGPSGNAGPPGPP
P08123	Collagen alpha-2(I) chain	COL1A2	533	GAPGPDGNNGAQGPPGPQGVQGGKGEQ
Q01955	Collagen alpha-3(IV) chain	COL4A3	1226	GPRGPTGIEGFPGPPGLPGAIIPGQTG
P08123	Collagen alpha-2(I) chain	COL1A2	392	GKRGPNGEAGSAGPPGPPGLRGSPGSR
D6RGG3	Collagen alpha-1(XII) chain	COL12A1	2790	GPRGDIGPPGPQGPPGPQGPNGLSIPG
P02452	Collagen alpha-1(I) chain	COL1A1	927	GPAGRPGEVGPPGPPGPAGEKGSPGAD
P02461	Collagen alpha-1(III) chain	COL3A1	805	GPRGSPGERGETGPPGPAGFPGAPGQN
P29400	Collagen alpha-5(IV) chain	COL4A5	1449	GLDGPPGPDGLQGPPGPPGTSSVAHGF
P05997	Collagen alpha-2(V) chain	COL5A2	1156	GHRGFTGLQGLPGPPGPNGEQGSAGIP
P08123	Collagen alpha-2(I) chain	COL1A2	593	GLPGPAGPRGERGPPGESGAAGPTGPI
P05997	Collagen alpha-2(V) chain	COL5A2	940	GPAGPLGEPGKEGPPGLRGDPGSHGRV
P08572	Collagen alpha-2(IV) chain	COL4A2	804	GQPGLKGLPGDRGPPGFRGSQGMPGMP
P02452	Collagen alpha-1(I) chain	COL1A1	567	GPPGPAGQDGRPGPPGPPGARGQAGVM
P08123	Collagen alpha-2(I) chain	COL1A2	797	GMTGFPGAAGRTGPPGPSGISGPPGPP
P25940	Collagen alpha-3(V) chain	COL5A3	936	GKTGEVGPLGERGPPGPPGPPGEQGLP
Q01955	Collagen alpha-3(IV) chain	COL4A3	376	GPRGARGPQGPSGPPGVPGSPGSSRPG
P08123	Collagen alpha-2(I) chain	COL1A2	296	GEVGLPGLSGPVGPPGNPGANGLTGAK
P20908	Collagen alpha-1(V) chain	COL5A1	599	GDVGPQGPRGVQGPPGPAGKPGRRGRA
P02462	Collagen alpha-1(IV) chain	COL4A1	602	GGVGFPGSRGDTGPPGPPGYGPAGPIG
P20908	Collagen alpha-1(V) chain	COL5A1	653	GEKGHRGDPGPSGPPGPPGDDGERGDD
P12111	Collagen alpha-3(VI) chain	COL6A3	2238	GTRGAQGPAGPAGPPGLIGEQGISGPR
P02452	Collagen alpha-1(I) chain	COL1A1	807	GARGAPGDRGEPGPPGPAGFAGPPGAD
A0A087WTA8	Collagen alpha-2(I) chain	COL1A2	1092	GPQGHQGPAGPPGPPGPPGPPGVSGGG
P02452	Collagen alpha-1(I) chain	COL1A1	603	GEPGKAGERGVPGPPGAVGPAGKDGEA
P29400	Collagen alpha-5(IV) chain	COL4A5	782	GALGPKGDRGFPGPPGPPGRTGLDGLP
P53420	Collagen alpha-4(IV) chain	COL4A4	1277	GPPGPDGPRGAPGPPGLPGSVDLLRGE
P12107	Collagen alpha-1(XI) chain	COL11A1	569	GDPGPQGPRGVQGPPGPTGKPGKRGRP
P02452	Collagen alpha-1(I) chain	COL1A1	897	GPPGPSGNAGPPGPPGPAGKEGGKGPR
Q07092	Collagen alpha-1(XVI) chain	COL16A1	1037	GPPGLPGQRGEEGPPGMRGSPGPPGPI
P02462	Collagen alpha-1(IV) chain	COL4A1	210	GPPGFTGPPGPPGPPGPPGEKGQMGLS
Q99715	Collagen alpha-1(XII) chain	COL12A1	2784	GAIGPPGPRGDIGPPGPQGPPGPQGPN
P08123	Collagen alpha-2(I) chain	COL1A2	548	GPQGVQGGKGEQGPPGPPGFQGLPGPS
P08123	Collagen alpha-2(I) chain	COL1A2	1100	GPAGPPGPPGPPGPPGVSGGGYDFGYD
Q99715	Collagen alpha-1(XII) chain	COL12A1	3025	GPPGSTGSRGPPGPPGRPGNSGIRGPP
P29400	Collagen alpha-5(IV) chain	COL4A5	1440	GLPGQPGTRGLDGPPGPDGLQGPPGPP
P08572	Collagen alpha-2(IV) chain	COL4A2	733	GLPGDAGREGFPGPPGFIGPRGSKGAV
Q01955	Collagen alpha-3(IV) chain	COL4A3	1138	GIKGLLGPPGIRGPPGLPGFPGSPGPM
P12107	Collagen alpha-1(XI) chain	COL11A1	626	GHRGERGPQGPPGPPGDDGMRGEDGEI
Q99715	Collagen alpha-1(XII) chain	COL12A1	3002	RGTGSSGPRGLPGPPGPQGESRTGPPG
Q99715	Collagen alpha-1(XII) chain	COL12A1	2976	GRPGFPGTPGMQGPPGERGLPGEKGER
P20908	Collagen alpha-1(V) chain	COL5A1	1019	GETGPMGERGHPGPPGPPGEQGLPGLA
Q03692	Collagen alpha-1(X) chain	COL10A1	456	GAPGIPGTRGPIGPPGIPGFPGSKGDP
P20908	Collagen alpha-1(V) chain	COL5A1	575	GPMGLTGRPGPVGPPGSGGLKGEPGDV
P08123	Collagen alpha-2(I) chain	COL1A2	614	GPTGPIGSRGPSGPPGPDGNKGEPGVV
P02452	Collagen alpha-1(I) chain	COL1A1	459	GAKGEPGPVGVQGPPGPAGEEGKRGAR
P02452	Collagen alpha-1(I) chain	COL1A1	840	GEPGDAGAKGDAGPPGPAGPAGPPGPI
P25940	Collagen alpha-3(V) chain	COL5A3	1113	GQPGIRGPAGHPGPPGADGAQGRRGPP
P02461	Collagen alpha-1(III) chain	COL3A1	685	GGKGDAGAPGERGPPGLAGAPGLRGGA
P02458	Collagen alpha-1(II) chain	COL2A1	892	GVTGPKGARGAQGPPGATGFPGAAGRV
P05997	Collagen alpha-2(V) chain	COL5A2	496	GEPGPHGIQGPIGPPGEEGKRGPRGDP
P02452	Collagen alpha-1(I) chain	COL1A1	1185	GDAGPVGPPGPPGPPGPPGPPSAGFDF
P08123	Collagen alpha-2(I) chain	COL1A2	371	GNKGEPGSAGPQGPPGPSGEEGKRGPN
P08572	Collagen alpha-2(IV) chain	COL4A2	1412	VQPGTVGPQGRRGPPGAPGEMGPQGPP
P08572	Collagen alpha-2(IV) chain	COL4A2	197	GEPGEPGLVGFQGPPGRPGHVGQMGPV
Q99715	Collagen alpha-1(XII) chain	COL12A1	2831	GLPGRTGTPGLPGPPGPMGPPGDRGFT
P08123	Collagen alpha-2(I) chain	COL1A2	254	GPVGPAGPIGSAGPPGFPGAPGPKGEI
P08123	Collagen alpha-2(I) chain	COL1A2	839	GPVGRTGEVGAVGPPGFAGEKGPSGEA
P02458	Collagen alpha-1(II) chain	COL2A1	1186	GKDGANGIPGPIGPPGPRGRSGETGPA
P02461	Collagen alpha-1(III) chain	COL3A1	712	GPPGPEGGKGAAGPPGPPGAAGTPGLQ
P05997	Collagen alpha-2(V) chain	COL5A2	1198	GKEGNPGPLGPIGPPGVRGSVGEAGPE
P02452	Collagen alpha-1(I) chain	COL1A1	849	GDAGPPGPAGPAGPPGPIGNVGAPGAK
P02458	Collagen alpha-1(II) chain	COL2A1	1072	GETGAVGAPGAPGPPGSPGPAGPTGKQ
P20908	Collagen alpha-1(V) chain	COL5A1	992	GQRGETGFQGKTGPPGPPGVVGPQGPT
P12109	Collagen alpha-1(VI) chain	COL6A1	498	GSEGARGAPGPAGPPGDPGLMGERGED
P25940	Collagen alpha-3(V) chain	COL5A3	576	GQRGDFGHVGQPGPPGEDGERGAEGPP
P02452	Collagen alpha-1(I) chain	COL1A1	621	GPAGKDGEAGAQGPPGPAGPAGERGEQ
P02461	Collagen alpha-1(III) chain	COL3A1	1147	GPAGPRGPVGPSGPPGKDGTSGHPGPI
P02461	Collagen alpha-1(III) chain	COL3A1	553	GSPGGPGSDGKPGPPGSQGESGRPGPP
Q99715	Collagen alpha-1(XII) chain	COL12A1	2837	GTPGLPGPPGPMGPPGDRGFTGKDGAM
P02452	Collagen alpha-1(I) chain	COL1A1	816	GEPGPPGPAGFAGPPGADGQPGAKGEP
P05997	Collagen alpha-2(V) chain	COL5A2	1111	GQRGDPGSRGPIGPPGRAGKRGLPGPQ
P08572	Collagen alpha-2(IV) chain	COL4A2	74	GQPGPVGPQGYNGPPGLQGFPGLQGRK
P25940	Collagen alpha-3(V) chain	COL5A3	834	GKTGQPGLEGERGPPGSRGERGQPGAT
Q99715	Collagen alpha-1(XII) chain	COL12A1	2858	GKDGAMGPRGPPGPPGSPGSPGVTGPS
P02458	Collagen alpha-1(II) chain	COL2A1	793	GKDGGRGLTGPIGPPGPAGANGEKGEV
P02461	Collagen alpha-1(III) chain	COL3A1	607	GERGGPGGPGPQGPPGKNGETGPQGPP
P02461	Collagen alpha-1(III) chain	COL3A1	892	GLPGPPGSNGNPGPPGPSGSPGKDGPP
P05997	Collagen alpha-2(V) chain	COL5A2	919	GATGFPGSAGRVGPPGPAGAPGPAGPL
Q05707	Collagen alpha-1(XIV) chain	COL14A1	1740	GSPGPPGSPGPRGPPGHLGVPGPQGPS
P02461	Collagen alpha-1(III) chain	COL3A1	904	GPPGPSGSPGKDGPPGPAGNTGAPGSP
P29400	Collagen alpha-5(IV) chain	COL4A5	271	GDQGLPGDRGPPGPPGIRGPPGPPGGE
P27658	Collagen alpha-1(VIII) chain	COL8A1	262	GAPGVKGPPGMHGPPGPVGLPGVGKPG
P05997	Collagen alpha-2(V) chain	COL5A2	961	GSHGRVGDRGPAGPPGGPGDKGDPGED
P08123	Collagen alpha-2(I) chain	COL1A2	419	GLPGADGRAGVMGPPGSRGASGPAGVR
P02452	Collagen alpha-1(I) chain	COL1A1	690	GERGFPGERGVQGPPGPAGPRGANGAP
Q02388	Collagen alpha-1(VII) chain	COL7A1	1523	GVAGRPGAKGPEGPPGPTGRQGEKGEP
P29400	Collagen alpha-5(IV) chain	COL4A5	738	GAPGTPGRIGLEGPPGPPGFPGPKGEP
P02452	Collagen alpha-1(I) chain	COL1A1	570	GPAGQDGRPGPPGPPGARGQAGVMGFP
P53420	Collagen alpha-4(IV) chain	COL4A4	389	GRYGETGDVGPPGPPGLLGRPGEACAG
P12109	Collagen alpha-1(VI) chain	COL6A1	582	GAKGYRGPEGPQGPPGHQGPPGPDECE
P12107	Collagen alpha-1(XI) chain	COL11A1	962	GQRGETGFQGKTGPPGPGGVVGPQGPT
P02452	Collagen alpha-1(I) chain	COL1A1	1008	GPPGPMGPPGLAGPPGESGREGAPGAE
A0A087WTA8	Collagen alpha-2(I) chain	COL1A2	1089	GIRGPQGHQGPAGPPGPPGPPGPPGVS
P02452	Collagen alpha-1(I) chain	COL1A1	225	GASGPMGPRGPPGPPGKNGDDGEAGKP
P02452	Collagen alpha-1(I) chain	COL1A1	771	GKDGVRGLTGPIGPPGPAGAPGDKGES
P12109	Collagen alpha-1(VI) chain	COL6A1	483	GPIGPKGYRGDEGPPGSEGARGAPGPA
P20908	Collagen alpha-1(V) chain	COL5A1	944	GPKGNSGGDGPAGPPGERGPNGPQGPT
P02452	Collagen alpha-1(I) chain	COL1A1	924	GETGPAGRPGEVGPPGPPGPAGEKGSP
P39060	Collagen alpha-1(XVIII) chain	COL18A1	1207	AQKGAKGEPGFRGPPGPYGRPGYKGEI
P05997	Collagen alpha-2(V) chain	COL5A2	982	GDPGEDGQPGPDGPPGPAGTTGQRGIV
P05997	Collagen alpha-2(V) chain	COL5A2	136	VVTGIRGRPGPAGPPGSQGPRGERGPK
P02462	Collagen alpha-1(IV) chain	COL4A1	1214	GIPGSKGEQGFMGPPGPQGQPGLPGSP
P29400	Collagen alpha-5(IV) chain	COL4A5	268	FQKGDQGLPGDRGPPGPPGIRGPPGPP
P02458	Collagen alpha-1(II) chain	COL2A1	1201	GPRGRSGETGPAGPPGNPGPPGPPGPP
P02452	Collagen alpha-1(I) chain	COL1A1	894	GRVGPPGPSGNAGPPGPPGPAGKEGGK
P02461	Collagen alpha-1(III) chain	COL3A1	853	GVAGPPGGSGPAGPPGPQGVKGERGSP
P02461	Collagen alpha-1(III) chain	COL3A1	1162	GKDGTSGHPGPIGPPGPRGNRGERGSE
A0A087WTA8	Collagen alpha-2(I) chain	COL1A2	1095	GHQGPAGPPGPPGPPGPPGVSGGGYDF
P20908	Collagen alpha-1(V) chain	COL5A1	1388	GSPGPTGEPGPSGPPGKRGPPGPAGPE
Q06587	E3 ubiquitin-protein ligase RING1	RING1	246	GDRGGTLGGGTLGPPSPPGAPSPPEPG
P02461	Collagen alpha-1(III) chain	COL3A1	382	GEPGPQGHAGAQGPPGPPGINGSPGGK
Q99715	Collagen alpha-1(XII) chain	COL12A1	2855	GFTGKDGAMGPRGPPGPPGSPGSPGVT
P02452	Collagen alpha-1(I) chain	COL1A1	1122	GHRGFSGLQGPPGPPGSPGEQGPSGAS
P02461	Collagen alpha-1(III) chain	COL3A1	247	GRPGRPGERGLPGPPGIKGPAGIPGFP
P02461	Collagen alpha-1(III) chain	COL3A1	940	GQPGEKGSPGAQGPPGAPGPLGIAGIT
P02462	Collagen alpha-1(IV) chain	COL4A1	207	GPVGPPGFTGPPGPPGPPGPPGEKGQM
Q99715	Collagen alpha-1(XII) chain	COL12A1	2775	GPRGERGISGAIGPPGPRGDIGPPGPQ
P02458	Collagen alpha-1(II) chain	COL2A1	919	GPPGSNGNPGPPGPPGPSGKDGPKGAR
P02458	Collagen alpha-1(II) chain	COL2A1	1018	GKQGAPGASGDRGPPGPVGPPGLTGPA
P29400	Collagen alpha-5(IV) chain	COL4A5	70	GHPGLPGFPGPEGPPGPRGQKGDDGIP
P02458	Collagen alpha-1(II) chain	COL2A1	643	GLPGKDGETGAAGPPGPAGPAGERGEQ
P05997	Collagen alpha-2(V) chain	COL5A2	601	GPLGAPGEDGRPGPPGSIGIRGQPGSM
H0Y6W4	EMI domain-containing protein 1 (Fragment)	EMID1	87	GDAGSRGPMGMRGPPGPQGPPGSPGRA
P05997	Collagen alpha-2(V) chain	COL5A2	238	GLQGQQGGAGPTGPPGEPGDPGPMGPI
P08123	Collagen alpha-2(I) chain	COL1A2	770	GPVGAAGPAGPNGPPGPAGSRGDGGPP
P02452	Collagen alpha-1(I) chain	COL1A1	870	GAPGAKGARGSAGPPGATGFPGAAGRV
P05997	Collagen alpha-2(V) chain	COL5A2	409	GPEGPQGQRGETGPPGPVGSPGLPGAI
P02461	Collagen alpha-1(III) chain	COL3A1	385	GPQGHAGAQGPPGPPGINGSPGGKGEM
P20908	Collagen alpha-1(V) chain	COL5A1	995	GETGFQGKTGPPGPPGVVGPQGPTGET
A0A087WTA8	Collagen alpha-2(I) chain	COL1A2	549	GVQGGKGEQGPPGPPGFQGLPGPSGPA
P25940	Collagen alpha-3(V) chain	COL5A3	588	GPPGEDGERGAEGPPGPTGQAGEPGPR
P02461	Collagen alpha-1(III) chain	COL3A1	961	GIAGITGARGLAGPPGMPGPRGSPGPQ
P05997	Collagen alpha-2(V) chain	COL5A2	904	GVPGLKGGRGTQGPPGATGFPGSAGRV
P20908	Collagen alpha-1(V) chain	COL5A1	1022	GPMGERGHPGPPGPPGEQGLPGLAGKE
P02458	Collagen alpha-1(II) chain	COL2A1	1207	GETGPAGPPGNPGPPGPPGPPGPGIDM
P53420	Collagen alpha-4(IV) chain	COL4A4	576	RVKGHKGERGPDGPPGFPGQPGSHGRD

## Sheet: (C) CP Motif
Supplementary Table S5 Hyp sites identified with (A) PG, (B) GPPG, (C) CP and (D) PD motifs in HypDB.
(C) CP Motif
Uniprot ID	Protein Name	Gene	Hyp_position	Motif.Sequence
Q16555	Dihydropyrimidinase-related protein 2	DPYSL2	249	VNRAITIANQTNCPLYITKVMSKSSAE
Q15365	Poly(rC)-binding protein 1	PCBP1	55	ESGARINISEGNCPERIITLTGPTNAI
P53384	Cytosolic Fe-S cluster assembly factor NUBP1	NUBP1	9	_____MEEVPHDCPGADSAQAGRGASC
P62888	60S ribosomal protein L30	RPL30	53	QGKAKLVILANNCPALRKSEIEYYAML
P05090	Apolipoprotein D	APOD	186	DVKKMTVTDQVNCPKLS__________
Q9BRA2	Thioredoxin domain-containing protein 17	TXNDC17	44	FTGSKDAGGKSWCPDCVQAEPVVREGL
P68363	Tubulin alpha-1B chain	TUBA1B	348	IKTKRSIQFVDWCPTGFKVGINYQPPT
Q86WQ0	Nuclear receptor 2C2-associated protein	NR2C2AP	8	______MTHSLVCPETVSRVSSVLNRN
B0QYK0	RNA-binding protein EWS	EWSR1	487	GGNVQHRAGDWQCPNPGCGNQNFAWRT
O00299	Chloride intracellular channel protein 1	CLIC1	25	VKAGSDGAKIGNCPFSQRLFMVLWLKG
P23921	Ribonucleoside-diphosphate reductase large subunit	RRM1	353	KRVETNQDWSLMCPNECPGLDEVWGEE
P80297	Metallothionein-2	MT1X	38	KCTSCKKSCCSCCPVGCAKCAQGCICK
A8MT40	Pyruvate dehydrogenase phosphatase regulatory subunit, mitochondrial	PDPR	258	ELETLEIMKLVNCPETFTPDMRCIMGE
Q68CK6	Acyl-coenzyme A synthetase ACSM2B, mitochondrial	ACSM2B	175	EVIQEVDTVASECPSLRIKLLVSEKSC
Q8NBY1	Serine/threonine-protein kinase MST4	STK26	369	ELEKSIAVAEAACPGITDKMVKKLIEK
P63241	Eukaryotic translation initiation factor 5A-1	EIF5A	74	IDIFTGKKYEDICPSTHNMDVPNIKRN
P04196	Histidine-rich glycoprotein	HRG	505	DNQPFPQSVSESCPGKFKSGFPQVSMF
P24043	Laminin subunit alpha-2	LAMA2	836	HLDRSLGLICDGCPVGYTGPRCERCAE
P39687	Acidic leucine-rich nuclear phosphoprotein 32 family member A	ANP32A	88	RVSGGLEVLAEKCPNLTHLNLSGNKIK
Q15124	Phosphoglucomutase-like protein 5	PGM5	166	YQISKTIEEYAICPDLRIDLSRLGRQE
A0A087X1J7	Glutathione peroxidase	GPX3	156	KEQKFYTFLKNSCPPTSELLGTSDRLF
P06703	Protein S100-A6	S100A6	4	__________MACPLDQAIGLLVAIFH
Q00839	Heterogeneous nuclear ribonucleoprotein U	HNRNPU	608	LFAGFQRKAVVVCPKDEDYKQRTQKKA
O43175	D-3-phosphoglycerate dehydrogenase	PHGDH	282	DRALVDHENVISCPHLGASTKEAQSRC
P21399	Cytoplasmic aconitate hydratase	ACO1	119	KLGGDPEKINPVCPADLVIDHSIQVDF
P53597	Succinate--CoA ligase [ADP/GDP-forming] subunit alpha, mitochondrial	SUCLG1	173	LRQEKTRLIGPNCPGVINPGECKIGIM
O14561	Acyl carrier protein, mitochondrial	NDUFAB1	141	FEIPDIDAEKLMCPQEIVDYIADKKDV
P35555	Fibrillin-1	FBN1	2041	TCSNTEGSFKCLCPEGFSLSSSGRRCQ
A0A087WT99	Ester hydrolase C11orf54	C11orf54	39	DNFADVQVSVVDCPDLTKEPFTFPVKG
Q9Y6R7	IgGFc-binding protein	FCGBP	5122	KPWRTDSFCPLHCPAHSHYSICTRTCQ
Q13162	Peroxiredoxin-4	PRDX4	246	QAFQYTDKHGEVCPAGWKPGSETIIPD
Q9Y696	Chloride intracellular channel protein 4	CLIC4	36	VKAGSDGESIGNCPFSQRLFMILWLKG
Q8WVD3	E3 ubiquitin-protein ligase RNF138	RNF138	19	SAATSYTEDDFYCPVCQEVLKTPVRTT
P50990	T-complex protein 1 subunit theta	CCT8	245	TSVKDAKIAVYSCPFDGMITETKGTVL
P02787	Serotransferrin	TF	351	YVTAIRNLREGTCPEAPTDECKPVKWC
Q09666	Neuroblast differentiation-associated protein AHNAK	AHNAK	1834	FVEAEVPDVDLECPDAKLKGPKFKMPE
P05451	Lithostathine-1-alpha	REG1A	37	EAQTELPQARISCPEGTNAYRSYCYYF
P04279	Semenogelin-1	SEMG1	240	REEHSSKVQTSLCPAHQDKLQHGSKDI
P49419	Alpha-aminoadipic semialdehyde dehydrogenase	ALDH7A1	71	SWGGRGEVITTYCPANNEPIARVRQAS
P26038	Moesin	MSN	118	QVKEGILNDDIYCPPETAVLLASYAVQ
C9JXF9	Insulin-like growth factor-binding protein 1	IGFBP1	42	QCAPCSAEKLALCPPVSASCSEVTRSA
P30050	60S ribosomal protein L12	RPL12	163	DIIDDINSGAVECPAS___________
Q08211	ATP-dependent RNA helicase A	DHX9	1030	GRNALIHKSSVNCPFSSQDMKYPSPFF
P04004	Vitronectin	VTN	473	PYPRSIAQYWLGCPAPGHL________
P56134	ATP synthase subunit f, mitochondrial	ATP5MF	8	______MASVGECPAPVPVKDKKLLEV
O95954	Formimidoyltransferase-cyclodeaminase	FTCD	92	QGEHPRMGALDVCPFIPVRGVSVDECV
Q15043	Zinc transporter ZIP14	SLC39A14	119	QSRIGSSELQEFCPTILQQLDSRACTS
P50440	Glycine amidinotransferase, mitochondrial	GATM	65	ADDKATEPLPKDCPVSSYNEWDPLEEV
P35520	Cystathionine beta-synthase	CBS	16	SETPQAEVGPTGCPHRSGPHSAKGSLE
P61586	Rho-related GTP-binding protein RhoC (Fragment)	RHOA	108	IPEKWTPEVKHFCPNVPIILVGNKKDL
P01023	Alpha-2-macroglobulin	A2M	922	GLEKETTFNSLLCPSGGEVSEELSLKL
B4E1Z4	cDNA FLJ55673, highly similar to Complement factor B	-	606	KTVRKAECRAIHCPRPHDFENGEYWPR
P14222	Perforin-1	PRF1	409	VCHGSAVTTQDCCPRQRGLAQLEVTFI
P80294	Metallothionein-1H	MT1H	38	KCTSCKKSCCSCCPLGCAKCAQGCICK
Q06830	Peroxiredoxin-1	PRDX1	174	QAFQFTDKHGEVCPAGWKPGSDTIKPD
Q9ULC4	Malignant T-cell-amplified sequence 1	MCTS1	114	AIKFVLSGANIMCPGLTSPGAKLYPAA
Q86VW0	SEC14 domain and spectrin repeat-containing protein 1	SESTD1	619	AFHSNAEKILQDCPEEPEAINDEEQFD
Q8WWM7	Ataxin-2-like protein	ATXN2L	629	GGTEGPEQPPPPCPSQTGSPPVGLIKG
P68366	Tubulin alpha-1B chain	TUBA4A	348	IKTKRSIQFVDWCPTGFKVGINYQPPT
P05062	Fructose-bisphosphate aldolase B	ALDOB	159	GKWRAVLRIADQCPSSLAIQENANALA
P02786	Transferrin receptor protein 1	TFRC	354	AAEKLFGNMEGDCPSDWKTDSTCRMVT
Q96F63	Coiled-coil domain-containing protein 97	CCDC97	219	QPPKPGSPGRPACPLSNLLLQSYEERE
Q9BYV6	E3 ubiquitin-protein ligase TRIM63	TRIM55	27	QQTMDNLEKQLICPICLEMFTKPVVIL
Q10567	AP-1 complex subunit beta-1	AP1B1	867	PNENEAQFQIRDCPLNAEAASSKLQSS
P48643	T-complex protein 1 subunit epsilon	CCT5	254	KKVEDAKIAILTCPFEPPKPKTKHKLD
Q9Y696	Chloride intracellular channel protein 4	CLIC4	235	TNAYSRDEFTNTCPSDKEVEIAYSDVA
Q15392	Delta(24)-sterol reductase	DHCR24	414	FQNDIHVYPIWLCPFILPSQPGLVHPK
Q96AY3	Peptidyl-prolyl cis-trans isomerase FKBP10	FKBP10	223	LIKGMDQGLLGMCPGERRKIIIPPFLA
O43776	Asparagine--tRNA ligase, cytoplasmic	NARS1	512	YYWYTDQRKYGTCPHGGYGLGLERFLT
O95684	FGFR1 oncogene partner	CEP43	245	NRTLDGKDKAGLCPDEDDMEGDSFFDD
Q9NZU7	Calcium-binding protein 1	CABP1	106	DPGLPSRRLPGSCPATPQSSGDPSSRR
P50990	T-complex protein 1 subunit theta	CCT8	431	ELAKQITSYGETCPGLEQYAIKKFAEA
P53701	Cytochrome c-type heme lyase	HCCS	67	PAHQERAYEYVECPIRGTAAENKENLD
P46776	60S ribosomal protein L27a	RPL27A	71	MKHYHLKRNQSFCPTVNLDKLWTLVSE
Q08380	Galectin-3-binding protein	LGALS3BP	562	DTNSSKSTSSFPCPAGHFNGFRTVIRP
P62736	Actin, aortic smooth muscle	ACTA2	260	GQVITIGNERFRCPETLFQPSFIGMES
Q9BPX3	Condensin complex subunit 3	NCAPG	178	ALSRLQDPKDDECPVVNAYATLIENDS
Q9Y617	Phosphoserine aminotransferase	PSAT1	292	YEIIDNSQGFYVCPVEPQNRSKMNIPF
Q9NSE4	Isoleucine--tRNA ligase, mitochondrial	IARS2	1003	CWKYTAESSDTLCPRCAEVVSGK____
C9JMS0	Transcriptional adapter 3 (Fragment)	TADA3	8	______MSELKDCPLQFHDFKSVDHLK
P08582	Melanotransferrin	MELTF	604	AAELRSEDYELLCPNGARAEVSQFAAC
P21964	Catechol O-methyltransferase	COMT	224	RKGTVLLADNVICPGAPDFLAHVRGSS
H0YID4	Caprin-2 (Fragment)	CAPRIN2	120	ELDYLIKFSKLTCPERNESLRQTLEGS
Q63ZY3	KN motif and ankyrin repeat domain-containing protein 2	KANK2	390	PVFRSQEVVETMCPVPAAATSNVHMVK
B4DY40	Putative malate dehydrogenase 1B	MDH1B	13	_MAKFVIAGRADCPYYAKTELVADYLQ
P30566	Adenylosuccinate lyase	ADSL	100	DVMAHVHTFGHCCPKAAGIIHLGATSC
Q5JTJ3	Cytochrome c oxidase assembly factor 6 homolog	COA6	91	QCKKLRSSFESSCPQQWIKYFDKRRDY
Q9Y6C2	EMILIN-1	EMILIN1	721	RGLEEGQAQAGQCPSLEGRLGRLEGVC
Q7Z6E9	E3 ubiquitin-protein ligase RBBP6	RBBP6	297	IRTALLESDEHTCPTCHQNDVSPDALI
P61106	Ras-related protein Rab-14	RAB14	41	LHQFTEKKFMADCPHTIGVEFGTRIIE
J3KMY5	Epididymal secretory protein E1	NPC2	43	VDGVIKEVNVSPCPTQPCQLSKGQSYS
P55010	Eukaryotic translation initiation factor 5	EIF5	100	DMLDGFIKKFVLCPECENPETDLHVNP
Q15063	Periostin	POSTN	93	CPGYMRMEGMKGCPAVLPIDHVYGTLG
P49327	Fatty acid synthase	FASN	2203	LSSKADEASELACPTPKEDGLAQQQTQ
P43487	Ran-specific GTPase-activating protein	RANBP1	133	WVWNTHADFADECPKPELLAIRFLNAE
Q15398	Disks large-associated protein 5	DLGAP5	697	IPESRSSIEDAQCPGLPDLIEENHVVN
A0A087X0Z9	RBR-type E3 ubiquitin transferase	PRKN	5	_________TAGCPNSLIKELHHFRIL
Q14195	Dihydropyrimidinase-related protein 3	DPYSL3	249	VFRAITIASQTNCPLYVTKVMSKSAAD
Q96N66	Lysophospholipid acyltransferase 7	MBOAT7	281	AKARAGGGPTLQCPPPSSPEKAASLEY
H3BS84	Fanconi anemia group A protein (Fragment)	FANCA	158	SRLQDPPPPAFVCPLRQQLPGRTAHHC
Q9H840	Gem-associated protein 7	GEMIN7	45	APLRPEVPEIQECPIAQESLESQEQRA
Q8N1F8	Serine/threonine-protein kinase 11-interacting protein	STK11IP	623	GAPILSLRFSYICPDRQLRRYLVLEPD
P68032	Actin, alpha cardiac muscle 1	ACTC1	260	GQVITIGNERFRCPETLFQPSFIGMES
Q9Y383	Putative RNA-binding protein Luc7-like 2	LUC7L2	45	DDRVCKSHLLNCCPHDVLSGTRMDLGE
Q13185	Chromobox protein homolog 3	CBX3	178	IAFYEERLTWHSCPEDEAQ________
P14923	Junction plakoglobin	JUP	91	TTARAKRVREAMCPGVSGEDSSLLLAT
P15153	Ras-related C3 botulinum toxin substrate 2	RAC2	106	VRAKWFPEVRHHCPSTPIILVGTKLDL
P14923	Junction plakoglobin	JUP	512	KATIGLIRNLALCPANHAPLQEAAVIP
P22223	Cadherin-3	CDH3	59	EPGQALGKVFMGCPGQEPALFSTDNDD
P23921	Ribonucleoside-diphosphate reductase large subunit	RRM1	357	TNQDWSLMCPNECPGLDEVWGEEFEKL
P83916	Chromobox protein homolog 1	CBX1	61	EDNTWEPEENLDCPDLIAEFLQSQKTA
O75636	Ficolin-3	FCN3	47	ELEASKVVLLPSCPGAPGSPGEKGAPG
P35241	Radixin	RDX	118	QVKEAILNDEIYCPPETAVLLASYAVQ
P60709	Actin, cytoplasmic 1	ACTB	258	GQVITIGNERFRCPEALFQPSFLGMES
P05109	Protein S100-A8	S100A8	43	YRDDLKKLLETECPQYIRKKGADVWFK
P30048	Thioredoxin-dependent peroxide reductase, mitochondrial	PRDX3	230	KAFQYVETHGEVCPANWTPDSPTIKPS
Q9UNY4	Transcription termination factor 2	TTF2	554	EAIGQLHRSLESCPGETVVAEDPAGLK
P01857	Ig gamma-1 chain C region	IGHG1	113	PKSCDKTHTCPPCPAPELLGGPSVFLF
P02776	Platelet factor 4	PF4	68	ITSLEVIKAGPHCPTAQLIATLKNGRK
P17540	Creatine kinase S-type, mitochondrial	CKMT2	318	FMWNERLGYILTCPSNLGTGLRAGVHV
O00425	Insulin-like growth factor 2 mRNA-binding protein 3	IGF2BP3	45	PFLVKTGYAFVDCPDESWALKAIEALS
O75427	Leucine-rich repeat and calponin homology domain-containing protein 4	LRCH4	284	DLAPSRPPSFSPCPAEDLFPGHRYDGG
Q8N556	Actin filament-associated protein 1	AFAP1	260	AYSGCSGPVDSECPPPPSSPVHKAELE
P62280	40S ribosomal protein S11	RPS11	61	KEAIEGTYIDKKCPFTGNVSIRGRILS
Q9BW92	Threonine--tRNA ligase, mitochondrial	TARS2	410	HITDTLALKPMNCPAHCLMFAHRPRSW
Q71U36	Tubulin alpha-1B chain	TUBA1A	348	IKTKRTIQFVDWCPTGFKVGINYQPPT
Q09666	Neuroblast differentiation-associated protein AHNAK	AHNAK	1901	SVGVEVPDVELECPDAKLKGPKFKMPD
Q8IYQ7	Threonine synthase-like 1	THNSL1	659	AKVVADRVQDKTCPVIISSTAHYSKFA
P04637	Cellular tumor antigen p53	TP53	142	ALNKMFCQLAKTCPVQLWVDSTPPPGT
Q99497	Protein DJ-1	PARK7	54	KDPVQCSRDVVICPDASLEDAKKEGPY
O43488	Aflatoxin B1 aldehyde reductase member 2	AKR7A2	133	RSQLETSLKRLQCPQVDLFYLHAPDHG
P98164	Low-density lipoprotein receptor-related protein 2	LRP2	3549	KDCSDGSDELALCPQRFCRLGQFQCSD
P51888	Prolargin	PRELP	80	PSIFPDCPRECYCPPDFPSALYCDSRN
A0A0G2JR65	Mucin-2	MUC2	821	DDGRGGCVVEKECPCVHNNDLYSSGAK
Q09666	Neuroblast differentiation-associated protein AHNAK	AHNAK	2163	SVDVEVPDVELECPDAKLKGPKFKMPE
Q9Y696	Chloride intracellular channel protein 4	CLIC4	101	VNKIEEFLEEVLCPPKYLKLSPKHPES
P41252	Isoleucine--tRNA ligase, cytoplasmic	IARS1	351	DFNIIRKDSLPVCPVDASGCFTTEVTD
Q6IB77	Glycine N-acyltransferase	GLYAT	60	VDKWPDFNTVVVCPQEQDMTDDLDHYT
P98160	Basement membrane-specific heparan sulfate proteoglycan core protein	HSPG2	1533	NRPRALEVEECRCPPGYIGLSCQDCAP
P30084	Enoyl-CoA hydratase, mitochondrial	ECHS1	214	QDAKQAGLVSKICPVETLVEEAIQCAE
P35555	Fibrillin-1	FBN1	2379	DGGRGWGPHCEICPFQGTVAFKKLCPH
Q9H0W9	Ester hydrolase C11orf54	C11orf54	227	VKSHIMPAEFSSCPLNSDEEVNKWLHF
Q96SB8	Structural maintenance of chromosomes protein 6	SMC6	855	ELEEKMSQARQICPERIEVEKSASILD
P02749	Beta-2-glycoprotein 1	APOH	67	GYVSRGGMRKFICPLTGLWPINTLKCT
P61978	Heterogeneous nuclear ribonucleoprotein K	HNRNPK	186	NTQTTIKLFQECCPHSTDRVVLIGGKP
P22695	Cytochrome b-c1 complex subunit 2, mitochondrial	UQCRC2	193	AAYRNALANPLYCPDYRIGKVTSEELH
Q9BZF9	Uveal autoantigen with coiled-coil domains and ankyrin repeats	UACA	147	GRTALHDAAMADCPSSIQLLCDHGASV
Q13185	Chromobox protein homolog 3	CBX3	70	ADNTWEPEENLDCPELIEAFLNSQKAG
P61764	Syntaxin-binding protein 1	STXBP1	111	KYRAAHVFFTDSCPDALFNELVKSRAA
Q9UDR5	Alpha-aminoadipic semialdehyde synthase, mitochondrial	AASS	343	APGKFSPAGVEGCPALPHKLVAICDIS
A0A0C4DH07	Latent-transforming growth factor beta-binding protein 4	LTBP4	1199	CPGTETAEYQSLCPHGRGYLAPSGDLS
P21333	Filamin-A	FLNA	211	LGALVDSCAPGLCPDWDSWDASKPVTN
Q14192	Four and a half LIM domains protein 2	FHL2	273	GRGFLTERDDILCPDCGKDI_______
B4E2I4	Glutamate--cysteine ligase catalytic subunit	GCLC	100	ALCTITSFPRLGCPGFTLPEVKPNPVE
M0R0F0	40S ribosomal protein S5 (Fragment)	RPS5	67	GRYAAKRFRKAQCPIVERLTNSMMMHG
P31327	Carbamoyl-phosphate synthase [ammonia], mitochondrial	CPS1	601	SAYALGGLGSGICPNRETLMDLSTKAF
P16152	Carbonyl reductase [NADPH] 1	CBR1	228	QRKGDKILLNACCPGWVRTDMAGPKAT
Q9NVP1	ATP-dependent RNA helicase DDX18	DDX18	408	ATVDGLEQGYVVCPSEKRFLLLFTFLK
Q96KS0	Egl nine homolog 2	EGLN2	51	SYLPCPLLPSYHCPGVPSEASAGSGTP
Q86WA6	Valacyclovir hydrolase	BPHL	235	GNICRHLLPRVQCPALIVHGEKDPLVP
Q15833	Syntaxin-binding protein 2	STXBP2	111	TYKAAHIFFTDTCPEPLFSELGRSRLA
P02675	Fibrinogen beta chain	FGB	107	GCLHADPDLGVLCPTGCQLQEALLQQE
P19235	Erythropoietin receptor	EPOR	443	DPSSQLLRPWTLCPELPPTPPHLKYLY
Q09666	Neuroblast differentiation-associated protein AHNAK	AHNAK	2807	DIDVSGPKVDVECPDVNIEGPEGKWKS
A0A0G2JR65	Mucin-2	MUC2	388	CNAGRWVCKDLPCPGTCALEGGSHITT
P07099	Epoxide hydrolase 1	EPHX1	183	HGLSDEHVFEVICPSIPGYGFSEASSK
A8MXZ9	Myosin-binding protein C, cardiac-type	MYBPC3	652	VPRQEPPKIHLDCPGRIPDTIVVVAGN
P02790	Hemopexin	HPX	367	GIILDSVDAAFICPGSSRLHIMAGRRL
O00299	Chloride intracellular channel protein 1	CLIC1	224	SNAYAREEFASTCPDDEEIELAYEQVA
P04075	Fructose-bisphosphate aldolase A	ALDOA	291	EEASINLNAINKCPLLKPWALTFSYGR
Q8WW33	Gametocyte-specific factor 1	GTSF1	18	YTDSLDPEKLLQCPYDKNHQIRACRFP
P21333	Filamin-A	FLNA	718	APLRVQVQDNEGCPVEALVKDNGNGTY
P28290	Sperm-specific antigen 2	ITPRID2	1062	GMCGSRSADNLSCPSPLNVMEPVTELM
P62979	Ubiquitin-40S ribosomal protein S27a	RPS27A	122	DENGKISRLRRECPSDECGAGVFMASH
P63000	Ras-related C3 botulinum toxin substrate 1	RAC1	106	VRAKWYPEVRHHCPNTPIILVGTKLDL
Q9Y6R7	IgGFc-binding protein	FCGBP	5118	GVAVKPWRTDSFCPLHCPAHSHYSICT
Q3B7T3	Protein BEAN1	BEAN1	8	______MSFKRPCPLARYNRTSYFYPT
P32119	Peroxiredoxin-2	PRDX2	173	QAFQYTDEHGEVCPAGWKPGSDTIKPN
P63261	Actin, cytoplasmic 1	ACTG1	258	GQVITIGNERFRCPEALFQPSFLGMES
O00299	Chloride intracellular channel protein 1	CLIC1	60	DTKRRTETVQKLCPGGQLPFLLYGTEV
Q96KS0	Egl nine homolog 2	EGLN2	43	GRARMGVESYLPCPLLPSYHCPGVPSE
A0A3B3ITS0	Thrombopoietin	THPO	108	SSPLARLCPTLLCPEVQEPKPPPWPQE
P12111	Collagen alpha-3(VI) chain	COL6A3	1826	LETLHDAMHETLCPGVTDAAKACNLDV
P49588	Alanine--tRNA ligase, cytoplasmic	AARS1	672	MIEAAKAVYTQDCPLAAAKAIQGLRAV
Q5TEJ0	Replication protein A 32 kDa subunit (Fragment)	RPA2	72	VAQNQVLNLIKACPRPEGLNFQDLKNQ
P07996	Thrombospondin-1	THBS1	947	FDHDSVPDIDDICPENVDISETDFRRF
O76003	Glutaredoxin-3	GLRX3	230	KELEASEELDTICPKAPKLEERLKVLT
A0A087WUD3	Oligosaccharyltransferase complex subunit OSTC	OSTC	15	ETLYRVPFLVLECPNLKLKKPPWLHMP
P13639	Elongation factor 2	EEF2	752	RLMEPIYLVEIQCPEQVVGGIYGVLNR
P13489	Ribonuclease inhibitor	RNH1	249	SNKLGDVGMAELCPGLLHPSSRLRTLW
Q8IZ69	tRNA (uracil-5-)-methyltransferase homolog A	TRMT2A	464	ARKVKRVIGVELCPEAVEDARVNAQDN
A8MXZ9	Myosin-binding protein C, cardiac-type	MYBPC3	910	GAGGLDGYSVEYCPEGCSEWVAALQGL
Q8TE67	Epidermal growth factor receptor kinase substrate 8-like protein 3	EPS8L3	572	LLRIRPGELQMLCPQEAPRILSRLEAV
P36871	Phosphoglucomutase-1	PGM1	161	FQISKTIEEYAVCPDLKVDLGVLGKQQ
P08514	Integrin alpha-IIb	ITGA2B	97	VFLCPWRAEGGQCPSLLFDLRDETRNV
P48643	T-complex protein 1 subunit epsilon	CCT5	441	SCALAVSQEADKCPTLEQYAMRAFADA
P22102	Trifunctional purine biosynthetic protein adenosine-3	GART	238	DGGPNTGGMGAYCPAPQVSNDLLLKIK
Q05707	Collagen alpha-1(XIV) chain	COL14A1	1218	LITFVCETASATCPVVHKDGIDLAGFK
Q92804	TATA-binding protein-associated factor 2N	TAF15	361	GRGGDPKSGDWVCPNPSCGNMNFARRN
A0A3B3ITS0	Thrombopoietin	THPO	103	STRIDSSPLARLCPTLLCPEVQEPKPP
Q53EZ4	Centrosomal protein of 55 kDa	CEP55	441	SPTAALNESLVECPKCNIQYPATEHRD
P49411	Elongation factor Tu, mitochondrial	TUFM	128	YSTAARHYAHTDCPGHADYVKNMITGT
P45954	Short/branched chain specific acyl-CoA dehydrogenase, mitochondrial	ACADSB	262	PENKLGLRASSTCPLTFENVKVPEANI
Q9NQ88	Fructose-2,6-bisphosphatase TIGAR	TIGAR	115	ELRAMAKAAREECPVFTPPGGETLDQV
P98088	Mucin-5AC	MUC5AC	375	RACEDHCVAGCFCPEGTVLDDIGQTGC
Q15022	Polycomb protein SUZ12	SUZ12	326	GEYEVAMQEMEECPISKKRATWETILD
P14854	Cytochrome c oxidase subunit 6B1	COX6B1	66	VCEWYQRVYQSLCPTSWVTDWDEQRAE
Q5JSZ5	Protein PRRC2B	PRRC2B	1122	GRGLREFARPEDCPRAKPRRRVASETH

## Sheet: (D) PD Motif
Supplementary Table S5 Hyp sites identified with (A) PG, (B) GPPG, (C) CP and (D) PD motifs in HypDB.
(D) PD Motif
Uniprot ID	Protein Name	Gene	Hyp_position	Motif.Sequence
P28482	Mitogen-activated protein kinase 3	MAPK1	176	LKICDFGLARVADPDHDHTGFLTEYVA
P63244	Guanine nucleotide-binding protein subunit beta-2-like 1	RACK1	202	IGHTGYLNTVTVSPDGSLCASGGKDGQ
Q12906	Interleukin enhancer-binding factor 3	ILF3	286	RRVLECLASGIVMPDGSGIYDPCEKEA
O43390	Heterogeneous nuclear ribonucleoprotein R	HNRNPR	332	NVVTVEWADPVEEPDPEVMAKVKVLFV
P30566	Adenylosuccinate lyase	ADSL	10	____MAAGGDHGSPDSYRSPLASRYAS
Q09666	Neuroblast differentiation-associated protein AHNAK	AHNAK	2499	DMNIRGPKVDVNAPDVQAPDWHLKMPK
Q9UIH9	Krueppel-like factor 15	KLF15	130	GEHFCLPEFPLGDPDDVPRPFQPTLEE
Q93088	Betaine--homocysteine S-methyltransferase 1	BHMT	254	KAHLMSQPLAYHTPDCNKQGFIDLPEF
Q92974	Rho guanine nucleotide exchange factor 2	ARHGEF2	689	LLLTPREPALPLEPDSGGNTSPGVTAN
P51970	NADH dehydrogenase [ubiquinone] 1 alpha subcomplex subunit 8	NDUFA8	120	FDECVLDKLGWVRPDLGELSKVTKVKT
Q9NPY3	Complement component C1q receptor	CD93	245	ETQSHYFLCKEKAPDVFDWGSSGPLCV
Q9NRN7	L-aminoadipate-semialdehyde dehydrogenase-phosphopantetheinyl transferase	AASDHPPT	248	IDEHHFVAVALRKPDGSRHQDVPSQDD
J3KP15	Serine/arginine-rich-splicing factor 2 (Fragment)	SRSF2	8	______MSYGRPPPDVEGMTSLKVDNL
E7EM64	COP9 signalosome complex subunit 6	COPS6	130	ELEFLGWYTTGGPPDPSDIHVHKQVCE
P62736	Actin, aortic smooth muscle	ACTA2	245	AASSSSLEKSYELPDGQVITIGNERFR
A6NJ10	Cytochrome P450 2W1	CYP2W1	404	GRPQLRLPPLHPPPDLRF_________
P01023	Alpha-2-macroglobulin	A2M	609	ALRAVDQSVLLMKPDAELSASSVYNLL
P31146	Coronin-1A	CORO1A	370	DLFQEDLYPPTAGPDPALTAEEWLGGR
Q14195	Dihydropyrimidinase-related protein 3	DPYSL3	414	ISVGSDSDLVIWDPDAVKIVSAKNHQS
Q7Z6Z7	E3 ubiquitin-protein ligase HUWE1	HUWE1	3663	LEQQRRAQCETLSPDGLPEEQPQTTKL
Q9Y6M1	Insulin-like growth factor 2 mRNA-binding protein 2	IGF2BP2	156	HQFENYSFKISYIPDEEVSSPSPPQRA
Q7Z4I7	LIM and senescent cell antigen-like-containing domain protein 2	LIMS2	161	DEQPLMFRSDAYHPDHFNCTHCGKELT
Q3LXA3	Bifunctional ATP-dependent dihydroxyacetone kinase/FAD-AMP lyase (cyclizing)	TKFC	361	KRSRVAPAEPQEAPDSTAAGGSASKRM
P35555	Fibrillin-1	FBN1	2121	RQICPYGSGIIVGPDDSAVDMDECKEP
P16870	Carboxypeptidase E	CPE	273	ETRSGSAHEYSSSPDDAIFQSLARAYS
Q5JRX3	Presequence protease, mitochondrial	PITRM1	654	LKTGGMSASPHVLPDDSHMDTYEQGVL
Q9Y3I0	tRNA-splicing ligase RtcB homolog	RTCB	340	LTRQAFAKVFNTTPDDLDLHVIYDVSH
P51888	Prolargin	PRELP	214	DLQHNRLSDGVFKPDTFHGLKNLMQLN
Q86WT1	Tetratricopeptide repeat protein 30A	TTC30A	10	____MAGLSGAQIPDGEFTALVYRLIR
P61978	Heterogeneous nuclear ribonucleoprotein K	HNRNPK	79	KALRTDYNASVSVPDSSGPERILSISA
P26641	Elongation factor 1-gamma	EEF1G	388	WVFRGQELAFPLSPDWQVDYESYTWRK
P16422	Epithelial cell adhesion molecule	EPCAM	97	PEGALQNNDGLYDPDCDESGLFKAKQC
Q06830	Peroxiredoxin-1	PRDX1	22	GHPAPNFKATAVMPDGQFKDISLSDYK
P34949	Mannose-6-phosphate isomerase	MPI	343	QEDPYLSIYDPPVPDFTIMKTEVPGSV
Q14247	Src substrate cortactin	CTTN	26	AQDDAGADDWETDPDFVNDVSEKEQRW
P12109	Collagen alpha-1(VI) chain	COL6A1	591	GPQGPPGHQGPPGPDECEILDIIMKMC
P02787	Serotransferrin	TF	566	KHQTVPQNTGGKNPDPWAKNLNEKDYE
O75533	Splicing factor 3B subunit 1	SF3B1	615	KAAGLATMISTMRPDIDNMDEYVRNTT
Q93088	Betaine--homocysteine S-methyltransferase 1	BHMT	370	IASGRPYNPSMSKPDGWGVTKGTAELM
P30085	UMP-CMP kinase	CMPK1	45	LSAGELLRDERKNPDSQYGELIEKYIK
Q09666	Neuroblast differentiation-associated protein AHNAK	AHNAK	4961	KVEAPSLDVHMDSPDINIEGPDVKIPK
H7C3G9	N-acetyl-D-glucosamine kinase	NAGK	136	LISGTGSNCRLINPDGSESGCGGWGHM
P53618	Coatomer subunit beta	COPB1	919	LANVSIEKPIHQGPDAAVTGHIRIRAK
P05089	Arginase-1	ARG1	116	LAIGSISGHARVHPDLGVIWVDAHTDI
Q92902	Hermansky-Pudlak syndrome 1 protein	HPS1	137	TVDGHLIRKELRPPDLAQRVQLWEHFQ
P50440	Glycine amidinotransferase, mitochondrial	GATM	156	RPDPIDWSLKYKTPDFESTGLYSAMPR
P15121	Aldose reductase	AKR1B1	216	KGIVVTAYSPLGSPDRPWAKPEDPSLL
Q9Y2Z0	Suppressor of G2 allele of SKP1 homolog	SUGT1	42	AALEELTKALEQKPDDAQYYCQRAYCH
P63261	Actin, cytoplasmic 1	ACTG1	243	AASSSSLEKSYELPDGQVITIGNERFR
Q02952	A-kinase anchor protein 12	AKAP12	794	EDSIAGSGVEHSTPDTEPGKEESWVSI
Q9GZS3	WD repeat-containing protein 61	WDR61	116	DAGPVDAWTLAFSPDSQYLATGTHVGK
P02671	Fibrinogen alpha chain	FGA	408	PDSPGSGNARPNNPDWGTFEEVSGNVS
P33121	Long-chain-fatty-acid--CoA ligase 1	ACSL1	114	QVSNNGPCLGSRKPDQPYEWLSYKQVA
Q8TBE0	Bromo adjacent homology domain-containing 1 protein	BAHD1	94	AGPRSADEADELPPDLPKPPSPAPSSE
P12111	Collagen alpha-3(VI) chain	COL6A3	1449	DIVFLIDSSEGVRPDGFAHIRDFVSRI
P00813	Adenosine deaminase	ADA	126	EPIPWNQAEGDLTPDEVVALVGQGLQE
Q03154	Aminoacylase-1	ACY1	145	GHRFPRTIHMTFVPDEEVGGHQGMELF
P27797	Calreticulin	CALR	178	DDEFTHLYTLIVRPDNTYEVKIDNSQV
P21333	Filamin-A	FLNA	1610	QDNHDGTYTVAYVPDVTGRYTILIKYG
P02675	Fibrinogen beta chain	FGB	100	RKAPDAGGCLHADPDLGVLCPTGCQLQ
Q14749	Glycine N-methyltransferase	GNMT	19	YRTRSLGVAAEGLPDQYADGEAARVWQ
Q8WUA2	Peptidyl-prolyl cis-trans isomerase-like 4	PPIL4	170	NHTVILDDPFDDPPDLLIPDRSPEPTR
P00505	Aspartate aminotransferase, mitochondrial	GOT2	334	LNGARIAAAILNTPDLRKQWLQEVKVM
A0A087WZH6	Chordin-like protein 2	CHRDL2	275	FLAQTLELKVTASPDKVTKT_______
Q09666	Neuroblast differentiation-associated protein AHNAK	AHNAK	4229	DLDVSGPKVDIDVPDVNIEGPDAKLKG
H0Y9Y3	Synaptopodin-2	SYNPO2	102	KTEVPLAENQRSGPDCAGSLKEETGPS
O95361	Tripartite motif-containing protein 16	TRIM16	25	LPRATAQPPAPLSPDSGSPSPDSGSAS
Q09666	Neuroblast differentiation-associated protein AHNAK	AHNAK	3063	DLDVSGPKVDIDVPDVNIEGPEGKLKG
P30048	Thioredoxin-dependent peroxide reductase, mitochondrial	PRDX3	235	VETHGEVCPANWTPDSPTIKPSPAASK
C9JDL1	Ketohexokinase (Fragment)	KHK	163	NGNRTIVLHDTSLPDVSATDFEKVDLT
Q7KZ85	Transcription elongation factor SPT6	SUPT6H	760	RKLYNWLRVAPYRPDQQVEEDDDFMDE
Q96D71	RalBP1-associated Eps domain-containing protein 1	REPS1	446	TLTQFDSNIAPADPDTAIVHPVPIRMT
P51553	Isocitrate dehydrogenase [NAD] subunit gamma, mitochondrial	IDH3G	364	AVLASMDNENMHTPDIGGQGTTSEAIQ
C9J9K3	40S ribosomal protein SA (Fragment)	RPSA	199	RGTISREHPWEVMPDLYFYRDPEEIEK
P43490	Nicotinamide phosphoribosyltransferase	NAMPT	312	IVSRSTQAPLIIRPDSGNPLDTVLKVL
Q6V0I7	Protocadherin Fat 4	FAT4	5	_________MDLAPDRATGRPWLPLHT
P08237	6-phosphofructokinase, muscle type	PFKM	705	KESYRNGRIFANTPDSGCVLGMRKRAL
Q92667	A-kinase anchor protein 1, mitochondrial	AKAP1	415	TAEPATAEAAVAPPDAGLPLPGLPAEG
P60709	Actin, cytoplasmic 1	ACTB	243	AASSSSLEKSYELPDGQVITIGNERFR
Q01995	Transgelin	TAGLN	40	EERLVEWIIVQCGPDVGRPDRGRLGFQ
O60506	Heterogeneous nuclear ribonucleoprotein Q	SYNCRIP	329	NVGTVEWADPIEDPDPEVMAKVKVLFV
P00915	Carbonic anhydrase 1	CA1	4	__________MASPDWGYDDKNGPEQW
O95365	Zinc finger and BTB domain-containing protein 7A	ZBTB7A	527	ATATPGAPAQPSSPDARRNGQEKHFKD
Q16643	Drebrin	DBN1	91	PKYVLINWVGEDVPDARKCACASHVAK
P33991	DNA replication licensing factor MCM4	MCM4	456	EKRVELLKELSRKPDIYERLASALAPS
K7ELL7	Glucosidase 2 subunit beta	PRKCSH	462	SPTSLGTWGSWIGPDHDKFSAMKYEQG
Q68CZ2	Tensin-3	TNS3	380	IPGGPQAIPATNSPDHSDHTLSVSSDS
A8K2U0	Alpha-2-macroglobulin-like protein 1	A2ML1	276	NTYWYREVEREQLPDKCRNLSGQTDKT
K7EQI6	Rho GTPase-activating protein 33 (Fragment)	ARHGAP33	265	GGTRAPPQPSGSRPDTVTLRSAKSEES
P49327	Fatty acid synthase	FASN	1585	NFRDIMLATGKLSPDAIPGKWTSQDSL
E9PLK3	Puromycin-sensitive aminopeptidase	NPEPPS	221	ALSNMNVIDRKPYPDDENLVEVKFART
Q8NDI1	EH domain-binding protein 1	EHBP1	273	KDLATVNSNPFDDPDAAELNPFGDPDS
Q8NC44	Protein FAM134A	RETREG2	419	HFVNTHFNGAGSPPDGVKCSPGGPVET
P23528	Cofilin-1	CFL1	76	TVDDPYATFVKMLPDKDCRYALYDATY
P0CW22	40S ribosomal protein S17-like	RPS17	100	EVSALDQEIIEVDPDTKEMLKLLDFGS
P98160	Basement membrane-specific heparan sulfate proteoglycan core protein	HSPG2	3895	HSQALHCHPEACGPDATCVNRPDGRGY
C9JXB3	TRAF3-interacting JNK-activating modulator (Fragment)	TRAF3IP3	4	__________MISPDPRPSPGLARWAE
P14222	Perforin-1	PRF1	69	SGSFPVDTQRFLRPDGTCTLCENALQE
P42704	Leucine-rich PPR motif-containing protein, mitochondrial	LRPPRC	1033	KHSLNSSSASTTEPDFQKDILIACRLN
P61313	60S ribosomal protein L15	RPL15	146	ILIDPFHKAIRRNPDTQWITKPVHKHR
P68133	Actin, cytoplasmic 1	ACTA1	245	AASSSSLEKSYELPDGQVITIGNERFR
P07996	Thrombospondin-1	THBS1	71	AFRIEDANLIPPVPDDKFQDLVDAVRA
F5GWX5	Chromodomain-helicase-DNA-binding protein 4	CHD4	516	WGQPPSPTPVPRPPDADPNTPSPKPLE
A0A0G2JR65	Mucin-2	MUC2	202	SPLEFGNMQKINQPDVVCEDPEEEVAP
O60218	Aldo-keto reductase family 1 member B10	AKR1B10	216	KGITVTAYSPLGSPDRPWAKPEDPSLL
O15355	Protein phosphatase 1G	PPM1G	76	GGEEVALYCAKYLPDIIKDQKAYKEGK
Q02252	Methylmalonate-semialdehyde dehydrogenase [acylating], mitochondrial	ALDH6A1	252	HGQHEAVNFICDHPDIKAISFVGSNKA
P63267	Actin, aortic smooth muscle	ACTG2	244	AASSSSLEKSYELPDGQVITIGNERFR
O00154	Cytosolic acyl coenzyme A thioester hydrolase	ACOT7	62	PPCGACITGRIMRPDDANVAGNVHGGT
Q5TBH9	Chromosome 1 open reading frame 131, isoform CRA_a	C1orf131	143	VVEFHSNKKRKLTPDHNKNTKQANPSV
Q8WX93	Palladin	PALLD	1177	PDLSWQLDGKPVRPDSAHKMLVRENGV
O60506	Heterogeneous nuclear ribonucleoprotein Q	SYNCRIP	279	VTEGLTDVILYHQPDDKKKNRGFCFLE
Q2M389	WASH complex subunit 7	WASHC4	8	______MAVETLSPDWEFDRVDDGSQK
P51884	Lumican	LUM	221	LTLYLDNNKISNIPDEYFKRFNALQYL
Q9HB07	UPF0160 protein MYG1, mitochondrial	MYG1	209	SARVARLNPTWNHPDQDTEAGFKRAMD
E7EUU4	Eukaryotic translation initiation factor 4 gamma 1	EIF4G1	624	PLDPTRLQGINCGPDFTPSFANLGRTT
H0Y2X7	Large neutral amino acids transporter small subunit 2 (Fragment)	SLC7A8	217	VTVAGQIVLRWKKPDIPRPIKPLPYQG
Q16186	Proteasomal ubiquitin receptor ADRM1	ADRM1	77	RTSGNVEDDLIIFPDDCEFKRVPQCPS
P05062	Fructose-bisphosphate aldolase B	ALDOB	193	QNGLVPIVEPEVIPDGDHDLEHCQYVT
P68032	Actin, alpha cardiac muscle 1	ACTC1	245	AASSSSLEKSYELPDGQVITIGNERFR
Q9Y4B4	Helicase ARIP4	RAD54L2	1170	KAPDPEGLARPVSPDSPEIISELQQYA
Q5T7C4	High mobility group protein B1	HMGB1	32	FVQTCREEHKKKHPDASVNFSEFSKKC
Q12860	Contactin-1	CNTN1	946	NESTVTGYKVLYRPDGQHDGKLYSTHK
P61970	Nuclear transport factor 2	NUTF2	77	IQHSITAQDHQPTPDSCIISMVVGQLK
P18848	Cyclic AMP-dependent transcription factor ATF-4	ATF4	174	QPLPLSPGVLSSTPDHSFSLELGSEVD
Q9NRR5	Ubiquilin-4	UBQLN4	102	QDPAAATASSPSTPDPASAPSTTPASP
P06396	Gelsolin	GSN	638	LRAQPVQVAEGSEPDGFWEALGGKAAY
Q6NYC8	Phostensin	PPP1R18	5	_________MATIPDWKLQLLARRRQE
Q99661	Kinesin-like protein KIF2C	KIF2C	672	GPDWLELSEMTEQPDYDLETFVNKAES
Q9UK45	U6 snRNA-associated Sm-like protein LSm7	LSM7	58	NLVLDGTIEYMRDPDDQYKLTEDTRQL
F8W9F9	Serine/threonine-protein kinase WNK2	WNK2	507	GAIEFTFDLEKETPDEVAQEMIESGFF
P68371	Tubulin beta-4A chain	TUBB4B	87	DSVRSGPFGQIFRPDNFVFGQSGAGNN
Q9BUR4	Telomerase Cajal body protein 1	WRAP53	55	PPPPERGDPPRLSPDPVAGSAVSQELR
Q86YH2	Zinc finger protein 280B	ZNF280B	124	STDSPIIIEPLSKPDYRNSSPQVVPNN
A2PYH4	Probable ATP-dependent DNA helicase HFM1	HFM1	143	NHIGTEIAPEKSVPDDTKLVNFAEDKG
Q5TGY3	AT-hook DNA-binding motif-containing protein 1	AHDC1	1310	PKPQPVNPLFQDSPDLGLDYYSGDSSM
Q8WZ42	Titin	TTN	21701	VIPDVEIVEREMAPDFELDAELRRTLV
P07099	Epoxide hydrolase 1	EPHX1	307	MRESGYMHIQCTKPDTVGSALNDSPVG
Q9Y2H5	Pleckstrin homology domain-containing family A member 6	PLEKHA6	305	TGGHRRSFPPRTNPDKIAQRKSSMNQL
P32119	Peroxiredoxin-2	PRDX2	13	_MASGNARIGKPAPDFKATAVVDGAFK
