# Supplementary material for: HypDB: A functionally annotated web-based database of the proline hydroxylation proteome
Source: PLoS Biol. 2022 Aug 26;20(8):e3001757. doi: 10.1371/journal.pbio.3001757 (PMC9455854; doi:10.1371/journal.pbio.3001757)
Supplement: S6 Table — (XLSX) [file pbio.3001757.s017.xlsx]

## Sheet: Index
Supplementary Table S6 Motif and protein feature analysis of Hyp sites in HypDB.
Index	Contetnts
A	Flanking sequences of Hyp sites
B	Hyp sites on secondary structures (SS)
C	Hyp sites not on secondary structures(SS)
D	Number of Hyp and non-Hyp in different regions
E	Number of Hyp and non-Hyp in different domains

## Sheet: (A) Flanking Sequences
Supplementary Table S6 Motif and protein feature analysis of Hyp sites in HypDB.
(A) Flanking sequences of Hyp sites
Uniprot ID	Hyp_position_in_protein	Flanking.Sequence
O00264	186	EGEEPTVYSDEEEPKDESARKND____
F8WAW4	27	ENSMNQVKLLKKDPGNEVKLKLYALYK
C9JGT3	42	CPLQQSPRADNSAPGTPTRKISASEFD
C9JGT3	45	QQSPRADNSAPGTPTRKISASEFDRPL
P02452	621	GPAGKDGEAGAQGPPGPAGPAGERGEQ
P02452	622	PAGKDGEAGAQGPPGPAGPAGERGEQG
P02452	1018	LAGPPGESGREGAPGAEGSPGRDGSPG
P02452	1024	ESGREGAPGAEGSPGRDGSPGAKGDRG
P02452	715	APGNDGAKGDAGAPGAPGSQGAPGLQG
P02452	718	NDGAKGDAGAPGAPGSQGAPGLQGMPG
P02452	724	DAGAPGAPGSQGAPGLQGMPGERGAAG
P02452	730	APGSQGAPGLQGMPGERGAAGLPGPKG
P02452	373	PRGSEGPQGVRGEPGPPGPAGAAGPAG
P02452	376	SEGPQGVRGEPGPPGPAGAAGPAGNPG
P02452	378	GPQGVRGEPGPPGPAGAAGPAGNPGAD
P02452	384	GEPGPPGPAGAAGPAGNPGADGQPGAK
P02452	388	PPGPAGAAGPAGNPGADGQPGAKGANG
P02452	394	AAGPAGNPGADGQPGAKGANGAPGIAG
P02452	475	PAGEEGKRGARGEPGPTGLPGPPGERG
P02452	481	KRGARGEPGPTGLPGPPGERGGPGSRG
P02452	484	ARGEPGPTGLPGPPGERGGPGSRGFPG
P02452	451	APGSKGDTGAKGEPGPVGVQGPPGPAG
P02452	459	GAKGEPGPVGVQGPPGPAGEEGKRGAR
P02452	460	AKGEPGPVGVQGPPGPAGEEGKRGARG
P02452	289	AKGDAGPAGPKGEPGSPGENGAPGQMG
P02452	292	DAGPAGPKGEPGSPGENGAPGQMGPRG
P02452	298	PKGEPGSPGENGAPGQMGPRGLPGERG
P02452	919	GKGPRGETGPAGRPGEVGPPGPPGPAG
P02452	924	GETGPAGRPGEVGPPGPPGPAGEKGSP
P02452	925	ETGPAGRPGEVGPPGPPGPAGEKGSPG
P02452	927	GPAGRPGEVGPPGPPGPAGEKGSPGAD
P02452	928	PAGRPGEVGPPGPPGPAGEKGSPGADG
P02452	930	GRPGEVGPPGPPGPAGEKGSPGADGPA
P02452	423	GFPGARGPSGPQGPGGPPGPKGNSGEP
P02452	427	ARGPSGPQGPGGPPGPKGNSGEPGAPG
P02452	313	QMGPRGLPGERGRPGAPGPAGARGNDG
P02452	316	PRGLPGERGRPGAPGPAGARGNDGATG
P02452	523	ERGSPGPAGPKGSPGEAGRPGEAGLPG
P02452	529	PAGPKGSPGEAGRPGEAGLPGAKGLTG
P02452	535	SPGEAGRPGEAGLPGAKGLTGSPGSPG
P02452	691	ERGFPGERGVQGPPGPAGPRGANGAPG
P02452	658	LPGPAGPPGEAGKPGEQGVPGDLGAPG
P02452	664	PPGEAGKPGEQGVPGDLGAPGPSGARG
P02452	670	KPGEQGVPGDLGAPGPSGARGERGFPG
P02452	672	GEQGVPGDLGAPGPSGARGERGFPGER
P02452	565	KTGPPGPAGQDGRPGPPGPPGARGQAG
P02452	567	GPPGPAGQDGRPGPPGPPGARGQAGVM
P02452	568	PPGPAGQDGRPGPPGPPGARGQAGVMG
P02452	571	PAGQDGRPGPPGPPGARGQAGVMGFPG
P02452	555	GSPGSPGPDGKTGPPGPAGQDGRPGPP
P02452	556	SPGSPGPDGKTGPPGPAGQDGRPGPPG
P02452	885	GATGFPGAAGRVGPPGPSGNAGPPGPP
P02452	886	ATGFPGAAGRVGPPGPSGNAGPPGPPG
P02452	894	GRVGPPGPSGNAGPPGPPGPAGKEGGK
P02452	895	RVGPPGPSGNAGPPGPPGPAGKEGGKG
P02452	897	GPPGPSGNAGPPGPPGPAGKEGGKGPR
P02452	898	PPGPSGNAGPPGPPGPAGKEGGKGPRG
P02452	1159	SAGAPGKDGLNGLPGPIGPPGPRGRTG
P02452	1030	APGAEGSPGRDGSPGAKGDRGETGPAG
P02452	757	DRGDAGPKGADGSPGKDGVRGLTGPIG
P02452	973	VVGLPGQRGERGFPGLPGPSGEPGKQG
P02452	976	LPGQRGERGFPGLPGPSGEPGKQGPSG
P02452	982	ERGFPGLPGPSGEPGKQGPSGASGERG
P02452	544	EAGLPGAKGLTGSPGSPGPDGKTGPPG
P02452	547	LPGAKGLTGSPGSPGPDGKTGPPGPAG
P02452	436	PGGPPGPKGNSGEPGAPGSKGDTGAKG
P02452	439	PPGPKGNSGEPGAPGSKGDTGAKGEPG
P02452	1086	GPTGPVGPVGARGPAGPQGPRGDKGET
P02452	997	KQGPSGASGERGPPGPMGPPGLAGPPG
P02452	1003	ASGERGPPGPMGPPGLAGPPGESGREG
P02452	1009	PPGPMGPPGLAGPPGESGREGAPGAEG
P02452	223	EPGASGPMGPRGPPGPPGKNGDDGEAG
P02452	1144	PSGASGPAGPRGPPGSAGAPGKDGLNG
P02452	1150	PAGPRGPPGSAGAPGKDGLNGLPGPIG
P02452	417	GIAGAPGFPGARGPSGPQGPGGPPGPK
P02452	426	GARGPSGPQGPGGPPGPKGNSGEPGAP
P02452	429	GPSGPQGPGGPPGPKGNSGEPGAPGSK
P02452	583	PPGARGQAGVMGFPGPKGAAGEPGKAG
P02452	585	GARGQAGVMGFPGPKGAAGEPGKAGER
P02452	871	APGAKGARGSAGPPGATGFPGAAGRVG
P02452	877	ARGSAGPPGATGFPGAAGRVGPPGPSG
P02452	601	AAGEPGKAGERGVPGPPGAVGPAGKDG
P02452	604	EPGKAGERGVPGPPGAVGPAGKDGEAG
P02452	690	GERGFPGERGVQGPPGPAGPRGANGAP
P02452	964	PQGIAGQRGVVGLPGQRGERGFPGLPG
P02452	238	PPGKNGDDGEAGKPGRPGERGPPGPQG
P02452	241	KNGDDGEAGKPGRPGERGPPGPQGARG
P02452	403	ADGQPGAKGANGAPGIAGAPGFPGARG
P02452	409	AKGANGAPGIAGAPGFPGARGPSGPQG
P02452	412	ANGAPGIAGAPGFPGARGPSGPQGPGG
P02452	799	PSGPAGPTGARGAPGDRGEPGPPGPAG
P02452	805	PTGARGAPGDRGEPGPPGPAGFAGPPG
P02452	808	ARGAPGDRGEPGPPGPAGFAGPPGADG
P02452	817	EPGPPGPAGFAGPPGADGQPGAKGEPG
P02452	823	PAGFAGPPGADGQPGAKGEPGDAGAKG
P02452	841	EPGDAGAKGDAGPPGPAGPAGPPGPIG
P02452	850	DAGPPGPAGPAGPPGPIGNVGAPGAKG
P02452	859	PAGPPGPIGNVGAPGAKGARGSAGPPG
P02452	1045	AKGDRGETGPAGPPGAPGAPGAPGPVG
P02452	1048	DRGETGPAGPPGAPGAPGAPGPVGPAG
P02452	1051	ETGPAGPPGAPGAPGAPGPVGPAGKSG
P02452	1054	PAGPPGAPGAPGAPGPVGPAGKSGDRG
P02452	1120	IKGHRGFSGLQGPPGPPGSPGEQGPSG
P02452	1123	HRGFSGLQGPPGPPGSPGEQGPSGASG
P02452	1126	FSGLQGPPGPPGSPGEQGPSGASGPAG
P02452	772	KDGVRGLTGPIGPPGPAGAPGDKGESG
P02452	778	LTGPIGPPGPAGAPGDKGESGPSGPAG
P02452	334	ARGNDGATGAAGPPGPTGPAGPPGFPG
P02452	343	AAGPPGPTGPAGPPGFPGAVGAKGEAG
P02452	346	PPGPTGPAGPPGFPGAVGAKGEAGPQG
P02452	937	PPGPPGPAGEKGSPGADGPAGAPGTPG
P02452	946	EKGSPGADGPAGAPGTPGPQGIAGQRG
P02452	949	SPGADGPAGAPGTPGPQGIAGQRGVVG
P02452	570	GPAGQDGRPGPPGPPGARGQAGVMGFP
P02452	739	LQGMPGERGAAGLPGPKGDRGDAGPKG
P02452	453	GSKGDTGAKGEPGPVGVQGPPGPAGEE
P02452	627	GEAGAQGPPGPAGPAGERGEQGPAGSP
P02452	1164	GKDGLNGLPGPIGPPGPRGRTGDAGPV
P02452	1165	KDGLNGLPGPIGPPGPRGRTGDAGPVG
P02452	741	GMPGERGAAGLPGPKGDRGDAGPKGAD
P02452	703	PPGPAGPRGANGAPGNDGAKGDAGAPG
P02452	807	GARGAPGDRGEPGPPGPAGFAGPPGAD
P02452	282	GFSGLDGAKGDAGPAGPKGEPGSPGEN
P02452	285	GLDGAKGDAGPAGPKGEPGSPGENGAP
P02452	840	GEPGDAGAKGDAGPPGPAGPAGPPGPI
P02452	846	GAKGDAGPPGPAGPAGPPGPIGNVGAP
P02452	849	GDAGPPGPAGPAGPPGPIGNVGAPGAK
P02452	852	GPPGPAGPAGPPGPIGNVGAPGAKGAR
P02452	1044	GAKGDRGETGPAGPPGAPGAPGAPGPV
P02452	829	PPGADGQPGAKGEPGDAGAKGDAGPPG
P02452	978	GQRGERGFPGLPGPSGEPGKQGPSGAS
P02452	1119	GIKGHRGFSGLQGPPGPPGSPGEQGPS
P02452	1122	GHRGFSGLQGPPGPPGSPGEQGPSGAS
P02452	771	GKDGVRGLTGPIGPPGPAGAPGDKGES
P02452	774	GVRGLTGPIGPPGPAGAPGDKGESGPS
P02452	996	GKQGPSGASGERGPPGPMGPPGLAGPP
P02452	999	GPSGASGERGPPGPMGPPGLAGPPGES
P02452	870	GAPGAKGARGSAGPPGATGFPGAAGRV
P02452	942	GPAGEKGSPGADGPAGAPGTPGPQGIA
P02452	514	VAGPKGPAGERGSPGPAGPKGSPGEAG
P02452	519	GPAGERGSPGPAGPKGSPGEAGRPGEA
P02452	178	YGYDEKSTGGISVPGPMGPSGPRGLPG
P02452	558	GSPGPDGKTGPPGPAGQDGRPGPPGPP
P02452	496	PPGERGGPGSRGFPGADGVAGPKGPAG
P02452	226	ASGPMGPRGPPGPPGKNGDDGEAGKPG
P02452	1167	GLNGLPGPIGPPGPRGRTGDAGPVGPP
P02452	816	GEPGPPGPAGFAGPPGADGQPGAKGEP
P02452	640	PAGERGEQGPAGSPGFQGLPGPAGPPG
P02452	646	EQGPAGSPGFQGLPGPAGPPGEAGKPG
P02452	648	GPAGSPGFQGLPGPAGPPGEAGKPGEQ
P02452	652	SPGFQGLPGPAGPPGEAGKPGEQGVPG
P02452	504	GSRGFPGADGVAGPKGPAGERGSPGPA
P02452	1131	GPPGPPGSPGEQGPSGASGPAGPRGPP
P02452	256	ERGPPGPQGARGLPGTAGLPGMKGHRG
P02452	262	PQGARGLPGTAGLPGMKGHRGFSGLDG
P02452	786	GPAGAPGDKGESGPSGPAGPTGARGAP
P02452	603	GEPGKAGERGVPGPPGAVGPAGKDGEA
P02452	1059	GAPGAPGAPGPVGPAGKSGDRGETGPA
P02452	810	GAPGDRGEPGPPGPAGFAGPPGADGQP
P02452	193	PMGPSGPRGLPGPPGAPGPQGFQGPPG
P02452	211	PQGFQGPPGEPGEPGASGPMGPRGPPG
P02452	342	GAAGPPGPTGPAGPPGFPGAVGAKGEA
P02452	357	GFPGAVGAKGEAGPQGPRGSEGPQGVR
P02452	592	VMGFPGPKGAAGEPGKAGERGVPGPPG
P02452	490	PTGLPGPPGERGGPGSRGFPGADGVAG
P02452	303	GSPGENGAPGQMGPRGLPGERGRPGAP
P02452	307	ENGAPGQMGPRGLPGERGRPGAPGPAG
P02452	1092	GPVGARGPAGPQGPRGDKGETGEQGDR
P02452	888	GFPGAAGRVGPPGPSGNAGPPGPPGPA
P02452	1041	GSPGAKGDRGETGPAGPPGAPGAPGAP
P02452	750	GLPGPKGDRGDAGPKGADGSPGKDGVR
P02452	483	GARGEPGPTGLPGPPGERGGPGSRGFP
P02452	843	GDAGAKGDAGPPGPAGPAGPPGPIGNV
P02452	789	GAPGDKGESGPSGPAGPTGARGAPGDR
P02452	951	GADGPAGAPGTPGPQGIAGQRGVVGLP
P02452	1002	GASGERGPPGPMGPPGLAGPPGESGRE
P02452	1008	GPPGPMGPPGLAGPPGESGREGAPGAE
P02452	318	GLPGERGRPGAPGPAGARGNDGATGAA
P02452	549	GAKGLTGSPGSPGPDGKTGPPGPAGQD
P02452	333	GARGNDGATGAAGPPGPTGPAGPPGFP
P02452	339	GATGAAGPPGPTGPAGPPGFPGAVGAK
P02452	247	EAGKPGRPGERGPPGPQGARGLPGTAG
P02452	1183	RTGDAGPVGPPGPPGPPGPPGPPSAGF
P02452	624	GKDGEAGAQGPPGPAGPAGERGEQGPA
P02452	477	GEEGKRGARGEPGPTGLPGPPGERGGP
P02452	360	GAVGAKGEAGPQGPRGSEGPQGVRGEP
P02452	180	YDEKSTGGISVPGPMGPSGPRGLPGPP
P02452	420	GAPGFPGARGPSGPQGPGGPPGPKGNS
P02452	609	GERGVPGPPGAVGPAGKDGEAGAQGPP
P02452	693	GFPGERGVQGPPGPAGPRGANGAPGND
P02452	186	GGISVPGPMGPSGPRGLPGPPGAPGPQ
P02452	375	GSEGPQGVRGEPGPPGPAGAAGPAGNP
P02452	196	PSGPRGLPGPPGAPGPQGFQGPPGEPG
P02452	205	PPGAPGPQGFQGPPGEPGEPGASGPMG
P02452	208	APGPQGFQGPPGEPGEPGASGPMGPRG
P02452	1180	PRGRTGDAGPVGPPGPPGPPGPPGPPS
P02452	129	DTGPRGPRGPAGPPGRDGIPGQPGLPG
P02452	900	GPSGNAGPPGPPGPAGKEGGKGPRGET
P02452	1186	DAGPVGPPGPPGPPGPPGPPSAGFDFS
P02452	55	QNGLRYHDRDVWKPEPCRICVCDNGKV
P02452	190	VPGPMGPSGPRGLPGPPGAPGPQGFQG
P02452	225	GASGPMGPRGPPGPPGKNGDDGEAGKP
P02452	1189	PVGPPGPPGPPGPPGPPSAGFDFSFLP
P02452	1205	PSAGFDFSFLPQPPQEKAHDGGRYYRA
P02452	987	GLPGPSGEPGKQGPSGASGERGPPGPM
P02452	682	APGPSGARGERGFPGERGVQGPPGPAG
P02452	915	GKEGGKGPRGETGPAGRPGEVGPPGPP
P02452	516	GPKGPAGERGSPGPAGPKGSPGEAGRP
P02452	792	GDKGESGPSGPAGPTGARGAPGDRGEP
P02452	1192	PPGPPGPPGPPGPPSAGFDFSFLPQPP
P02452	507	GFPGADGVAGPKGPAGERGSPGPAGPK
P02452	768	GSPGKDGVRGLTGPIGPPGPAGAPGDK
P02452	462	GEPGPVGVQGPPGPAGEEGKRGARGEP
P02452	1179	GPRGRTGDAGPVGPPGPPGPPGPPGPP
P02452	1182	GRTGDAGPVGPPGPPGPPGPPGPPSAG
P02452	1185	GDAGPVGPPGPPGPPGPPGPPSAGFDF
P02452	1188	GPVGPPGPPGPPGPPGPPSAGFDFSFL
P02458	644	LPGKDGETGAAGPPGPAGPAGERGEQG
P02458	892	GVTGPKGARGAQGPPGATGFPGAAGRV
P02458	893	VTGPKGARGAQGPPGATGFPGAAGRVG
P02458	899	ARGAQGPPGATGFPGAAGRVGPPGSNG
P02458	1166	ASGPAGPSGPRGPPGPVGPSGKDGANG
P02458	1181	PVGPSGKDGANGIPGPIGPPGPRGRSG
P02458	122	PGDIKDIVGPKGPPGPQGPAGEQGPRG
P02458	643	GLPGKDGETGAAGPPGPAGPAGERGEQ
P02458	497	PAGEEGKRGARGEPGGVGPIGPPGERG
P02458	505	GARGEPGGVGPIGPPGERGAPGNRGFP
P02458	506	ARGEPGGVGPIGPPGERGAPGNRGFPG
P02458	473	IAGFKGEQGPKGEPGPAGPQGAPGPAG
P02458	1067	VKGDRGETGAVGAPGAPGPPGSPGPAG
P02458	1070	DRGETGAVGAPGAPGPPGSPGPAGPTG
P02458	1072	GETGAVGAPGAPGPPGSPGPAGPTGKQ
P02458	1073	ETGAVGAPGAPGPPGSPGPAGPTGKQG
P02458	1076	AVGAPGAPGPPGSPGPAGPTGKQGDRG
P02458	121	EPGDIKDIVGPKGPPGPQGPAGEQGPR
P02458	1018	GKQGAPGASGDRGPPGPVGPPGLTGPA
P02458	1019	KQGAPGASGDRGPPGPVGPPGLTGPAG
P02458	710	PRGERGFPGERGSPGAQGLQGPRGLPG
P02458	908	ATGFPGAAGRVGPPGSNGNPGPPGPPG
P02458	1025	ASGDRGPPGPVGPPGLTGPAGEPGREG
P02458	482	PKGEPGPAGPQGAPGPAGEEGKRGARG
P02458	632	EKGLPGAPGLRGLPGKDGETGAAGPPG
P02458	245	EPGVSGPMGPRGPPGPPGKPGDDGEAG
P02458	248	VSGPMGPRGPPGPPGKPGDDGEAGKPG
P02458	260	PPGKPGDDGEAGKPGKAGERGPPGPQG
P02458	440	IAGAPGFPGPRGPPGPQGATGPLGPKG
P02458	451	GPPGPQGATGPLGPKGQTGEPGIAGFK
P02458	581	DAGPQGKVGPSGAPGEDGRPGPPGPQG
P02458	587	KVGPSGAPGEDGRPGPPGPQGARGQPG
P02458	944	ARGDSGPPGRAGEPGLQGPAGPPGEKG
P02458	952	GRAGEPGLQGPAGPPGEKGEPGDDGPS
P02458	953	RAGEPGLQGPAGPPGEKGEPGDDGPSG
P02458	959	LQGPAGPPGEKGEPGDDGPSGAEGPPG
P02458	949	GPPGRAGEPGLQGPAGPPGEKGEPGDD
P02458	971	EPGDDGPSGAEGPPGPQGLAGQRGIVG
P02458	1186	GKDGANGIPGPIGPPGPRGRSGETGPA
P02458	1187	KDGANGIPGPIGPPGPRGRSGETGPAG
P02458	518	PPGERGAPGNRGFPGQDGLAGPKGAPG
P02458	526	GNRGFPGQDGLAGPKGAPGERGPSGLA
P02458	1142	LKGHRGFTGLQGLPGPPGPSGDQGASG
P02458	1144	GHRGFTGLQGLPGPPGPSGDQGASGPA
P02458	1145	HRGFTGLQGLPGPPGPSGDQGASGPAG
P02458	1114	GPAGARGIQGPQGPRGDKGEAGEPGER
P02458	1124	PQGPRGDKGEAGEPGERGLKGHRGFTG
P02458	793	GKDGGRGLTGPIGPPGPAGANGEKGEV
P02458	794	KDGGRGLTGPIGPPGPAGANGEKGEVG
P02458	796	GGRGLTGPIGPPGPAGANGEKGEVGPP
P02458	808	GPAGANGEKGEVGPPGPAGSAGARGAP
P02458	809	PAGANGEKGEVGPPGPAGSAGARGAPG
P02458	212	MQGPMGPMGPRGPPGPAGAPGPQGFQG
P02458	218	PMGPRGPPGPAGAPGPQGFQGNPGEPG
P02458	230	APGPQGFQGNPGEPGEPGVSGPMGPRG
P02458	233	PQGFQGNPGEPGEPGVSGPMGPRGPPG
P02458	251	PMGPRGPPGPPGKPGDDGEAGKPGKAG
P02458	907	GATGFPGAAGRVGPPGSNGNPGPPGPP
P02458	914	AAGRVGPPGSNGNPGPPGPPGPSGKDG
P02458	917	RVGPPGSNGNPGPPGPPGPSGKDGPKG
P02458	919	GPPGSNGNPGPPGPPGPSGKDGPKGAR
P02458	920	PPGSNGNPGPPGPPGPSGKDGPKGARG
P02458	590	PSGAPGEDGRPGPPGPQGARGQPGVMG
P02458	269	EAGKPGKAGERGPPGPQGARGFPGTPG
P02458	1040	LTGPAGEPGREGSPGADGPPGRDGAAG
P02458	1046	EPGREGSPGADGPPGRDGAAGVKGDRG
P02458	548	PSGLAGPKGANGDPGRPGEPGLPGARG
P02458	551	LAGPKGANGDPGRPGEPGLPGARGLTG
P02458	554	PKGANGDPGRPGEPGLPGARGLTGRPG
P02458	557	ANGDPGRPGEPGLPGARGLTGRPGDAG
P02458	986	PQGLAGQRGIVGLPGQRGERGFPGLPG
P02458	722	SPGAQGLQGPRGLPGTPGTDGPKGASG
P02458	725	AQGLQGPRGLPGTPGTDGPKGASGPAG
P02458	566	EPGLPGARGLTGRPGDAGPQGKVGPSG
P02458	425	TDGIPGAKGSAGAPGIAGAPGFPGPRG
P02458	431	AKGSAGAPGIAGAPGFPGPRGPPGPQG
P02458	469	GEPGIAGFKGEQGPKGEPGPAGPQGAP
P02458	530	FPGQDGLAGPKGAPGERGPSGLAGPKG
P02458	541	GAPGERGPSGLAGPKGANGDPGRPGEP
P02458	1202	PRGRSGETGPAGPPGNPGPPGPPGPPG
P02458	1205	RSGETGPAGPPGNPGPPGPPGPPGPGI
P02458	1208	ETGPAGPPGNPGPPGPPGPPGPGIDMS
P02458	1211	PAGPPGNPGPPGPPGPPGPGIDMSAFA
P02458	1214	PPGNPGPPGPPGPPGPGIDMSAFAGLG
P02458	964	GPPGEKGEPGDDGPSGAEGPPGPQGLA
P02458	686	PPGEGGKPGDQGVPGEAGAPGLVGPRG
P02458	659	PAGPAGERGEQGAPGPSGFQGLPGPPG
P02458	668	EQGAPGPSGFQGLPGPPGPPGEGGKPG
P02458	670	GAPGPSGFQGLPGPPGPPGEGGKPGDQ
P02458	671	APGPSGFQGLPGPPGPPGEGGKPGDQG
P02458	674	PSGFQGLPGPPGPPGEGGKPGDQGVPG
P02458	1201	GPRGRSGETGPAGPPGNPGPPGPPGPP
P02458	1207	GETGPAGPPGNPGPPGPPGPPGPGIDM
P02458	1213	GPPGNPGPPGPPGPPGPGIDMSAFAGL
P02461	236	PSGPAGKDGESGRPGRPGERGLPGPPG
P02461	239	PAGKDGESGRPGRPGERGLPGPPGIKG
P02461	1016	LAGTAGEPGRDGNPGSDGLPGRDGSPG
P02461	1022	EPGRDGNPGSDGLPGRDGSPGGKGDRG
P02461	904	GPPGPSGSPGKDGPPGPAGNTGAPGSP
P02461	905	PPGPSGSPGKDGPPGPAGNTGAPGSPG
P02461	914	KDGPPGPAGNTGAPGSPGVSGPKGDAG
P02461	917	PPGPAGNTGAPGSPGVSGPKGDAGQPG
P02461	922	GNTGAPGSPGVSGPKGDAGQPGEKGSP
P02461	470	VPGAKGEDGKDGSPGEPGANGLPGAAG
P02461	473	AKGEDGKDGSPGEPGANGLPGAAGERG
P02461	479	KDGSPGEPGANGLPGAAGERGAPGFRG
P02461	512	IPGEKGPAGERGAPGPAGPRGAAGEPG
P02461	290	ETGAPGLKGENGLPGENGAPGPMGPRG
P02461	296	LKGENGLPGENGAPGPMGPRGAPGERG
P02461	1040	SPGGKGDRGENGSPGAPGAPGHPGPPG
P02461	1043	GKGDRGENGSPGAPGAPGHPGPPGPVG
P02461	1046	DRGENGSPGAPGAPGHPGPPGPVGPAG
P02461	1049	ENGSPGAPGAPGHPGPPGPVGPAGKSG
P02461	1052	SPGAPGAPGHPGPPGPVGPAGKSGDRG
P02461	746	GLGSPGPKGDKGEPGGPGADGVPGKDG
P02461	749	SPGPKGDKGEPGGPGADGVPGKDGPRG
P02461	755	DKGEPGGPGADGVPGKDGPRGPTGPIG
P02461	1072	GKSGDRGESGPAGPAGAPGPAGSRGAP
P02461	1076	DRGESGPAGPAGAPGPAGSRGAPGPQG
P02461	359	SPGAKGEVGPAGSPGSNGAPGQRGEPG
P02461	365	EVGPAGSPGSNGAPGQRGEPGPQGHAG
P02461	599	NDGAPGKNGERGGPGGPGPQGPPGKNG
P02461	602	APGKNGERGGPGGPGPQGPPGKNGETG
P02461	608	ERGGPGGPGPQGPPGKNGETGPQGPPG
P02461	962	IAGITGARGLAGPPGMPGPRGSPGPQG
P02461	965	ITGARGLAGPPGMPGPRGSPGPQGVKG
P02461	620	PPGKNGETGPQGPPGPTGPGGDKGDTG
P02461	983	SPGPQGVKGESGKPGANGLSGERGPPG
P02461	551	MPGSPGGPGSDGKPGPPGSQGESGRPG
P02461	554	SPGGPGSDGKPGPPGSQGESGRPGPPG
P02461	563	KPGPPGSQGESGRPGPPGPSGPRGQPG
P02461	1157	PSGPPGKDGTSGHPGPIGPPGPRGNRG
P02461	1085	PAGAPGPAGSRGAPGPQGPRGDKGETG
P02461	668	KPGEPGPKGDAGAPGAPGGKGDAGAPG
P02461	671	EPGPKGDAGAPGAPGGKGDAGAPGERG
P02461	455	EPGPRGERGEAGIPGVPGAKGEDGKDG
P02461	458	PRGERGEAGIPGVPGAKGEDGKDGSPG
P02461	701	LAGAPGLRGGAGPPGPEGGKGAAGPPG
P02461	500	APGFRGPAGPNGIPGEKGPAGERGAPG
P02461	686	GKGDAGAPGERGPPGLAGAPGLRGGAG
P02461	692	APGERGPPGLAGAPGLRGGAGPPGPEG
P02461	416	IPGAPGLMGARGPPGPAGANGAPGLRG
P02461	425	ARGPPGPAGANGAPGLRGGAGEPGKNG
P02461	995	KPGANGLSGERGPPGPQGLPGLAGTAG
P02461	1001	LSGERGPPGPQGLPGLAGTAGEPGRDG
P02461	1010	PQGLPGLAGTAGEPGRDGNPGSDGLPG
P02461	776	PTGPIGPPGPAGQPGDKGEGGAPGLPG
P02461	1148	PAGPRGPVGPSGPPGKDGTSGHPGPIG
P02461	575	RPGPPGPSGPRGQPGVMGFPGPKGNDG
P02461	581	PSGPRGQPGVMGFPGPKGNDGAPGKNG
P02461	311	PMGPRGAPGERGRPGLPGAAGARGNDG
P02461	314	PRGAPGERGRPGLPGAAGARGNDGARG
P02461	866	PPGPQGVKGERGSPGGPGAAGFPGARG
P02461	869	PQGVKGERGSPGGPGAAGFPGARGLPG
P02461	875	ERGSPGGPGAAGFPGARGLPGPPGSNG
P02461	1163	KDGTSGHPGPIGPPGPRGNRGERGSEG
P02461	785	PAGQPGDKGEGGAPGLPGIAGPRGSPG
P02461	788	QPGDKGEGGAPGLPGIAGPRGSPGERG
P02461	838	GERGAPGEKGEGGPPGVAGPPGGSGPA
P02461	404	SPGGKGEMGPAGIPGAPGLMGARGPPG
P02461	407	GKGEMGPAGIPGAPGLMGARGPPGPAG
P02461	1112	ERGAAGIKGHRGFPGNPGAPGSPGPAG
P02461	1115	AAGIKGHRGFPGNPGAPGSPGPAGQQG
P02461	1118	IKGHRGFPGNPGAPGSPGPAGQQGAIG
P02461	1121	HRGFPGNPGAPGSPGPAGQQGAIGSPG
P02461	770	KDGPRGPTGPIGPPGPAGQPGDKGEGG
P02461	935	PKGDAGQPGEKGSPGAQGPPGAPGPLG
P02461	941	QPGEKGSPGAQGPPGAPGPLGIAGITG
P02461	944	EKGSPGAQGPPGAPGPLGIAGITGARG
P02461	929	SPGVSGPKGDAGQPGEKGSPGAQGPPG
P02461	1028	NPGSDGLPGRDGSPGGKGDRGENGSPG
P02461	1162	GKDGTSGHPGPIGPPGPRGNRGERGSE
P02461	1165	GTSGHPGPIGPPGPRGNRGERGSEGSP
P02461	530	PRGAAGEPGRDGVPGGPGMRGMPGSPG
P02461	533	AAGEPGRDGVPGGPGMRGMPGSPGGPG
P02461	524	APGPAGPRGAAGEPGRDGVPGGPGMRG
P02461	712	GPPGPEGGKGAAGPPGPPGAAGTPGLQ
P02461	713	PPGPEGGKGAAGPPGPPGAAGTPGLQG
P02461	716	PEGGKGAAGPPGPPGAAGTPGLQGMPG
P02461	722	AAGPPGPPGAAGTPGLQGMPGERGGLG
P02461	728	PPGAAGTPGLQGMPGERGGLGSPGPKG
P02461	830	QNGEPGGKGERGAPGEKGEGGPPGVAG
P02461	839	ERGAPGEKGEGGPPGVAGPPGGSGPAG
P02461	845	EKGEGGPPGVAGPPGGSGPAGPPGPQG
P02461	850	GPPGVAGPPGGSGPAGPPGPQGVKGER
P02461	854	VAGPPGGSGPAGPPGPQGVKGERGSPG
P02461	856	GPPGGSGPAGPPGPQGVKGERGSPGGP
P02461	680	APGAPGGKGDAGAPGERGPPGLAGAPG
P02461	371	SPGSNGAPGQRGEPGPQGHAGAQGPPG
P02461	373	GSNGAPGQRGEPGPQGHAGAQGPPGPP
P02461	383	EPGPQGHAGAQGPPGPPGINGSPGGKG
P02461	385	GPQGHAGAQGPPGPPGINGSPGGKGEM
P02461	386	PQGHAGAQGPPGPPGINGSPGGKGEMG
P02461	392	AQGPPGPPGINGSPGGKGEMGPAGIPG
P02461	281	FDGRNGEKGETGAPGLKGENGLPGENG
P02461	805	GPRGSPGERGETGPPGPAGFPGAPGQN
P02461	806	PRGSPGERGETGPPGPAGFPGAPGQNG
P02461	812	ERGETGPPGPAGFPGAPGQNGEPGGKG
P02461	815	ETGPPGPAGFPGAPGQNGEPGGKGERG
P02461	821	PAGFPGAPGQNGEPGGKGERGAPGEKG
P02461	737	LQGMPGERGGLGSPGPKGDKGEPGGPG
P02461	739	GMPGERGGLGSPGPKGDKGEPGGPGAD
P02461	607	GERGGPGGPGPQGPPGKNGETGPQGPP
P02461	961	GIAGITGARGLAGPPGMPGPRGSPGPQ
P02461	881	GPGAAGFPGARGLPGPPGSNGNPGPPG
P02461	884	AAGFPGARGLPGPPGSNGNPGPPGPSG
P02461	890	ARGLPGPPGSNGNPGPPGPSGSPGKDG
P02461	893	LPGPPGSNGNPGPPGPSGSPGKDGPPG
P02461	899	SNGNPGPPGPSGSPGKDGPPGPAGNTG
P02461	539	RDGVPGGPGMRGMPGSPGGPGSDGKPG
P02461	542	VPGGPGMRGMPGSPGGPGSDGKPGPPG
P02461	545	GPGMRGMPGSPGGPGSDGKPGPPGSQG
P02461	257	LPGPPGIKGPAGIPGFPGMKGHRGFDG
P02461	260	PPGIKGPAGIPGFPGMKGHRGFDGRNG
P02461	505	GPAGPNGIPGEKGPAGERGAPGPAGPR
P02461	415	GIPGAPGLMGARGPPGPAGANGAPGLR
P02461	940	GQPGEKGSPGAQGPPGAPGPLGIAGIT
P02461	971	LAGPPGMPGPRGSPGPQGVKGESGKPG
P02461	973	GPPGMPGPRGSPGPQGVKGESGKPGAN
P02461	566	PPGSQGESGRPGPPGPSGPRGQPGVMG
P02461	685	GGKGDAGAPGERGPPGLAGAPGLRGGA
P02461	635	PTGPGGDKGDTGPPGPQGLQGLPGTGG
P02461	644	DTGPPGPQGLQGLPGTGGPPGENGKPG
P02461	650	PQGLQGLPGTGGPPGENGKPGEPGPKG
P02461	656	LPGTGGPPGENGKPGEPGPKGDAGAPG
P02461	1069	GPAGKSGDRGESGPAGPAGAPGPAGSR
P02461	1133	SPGPAGQQGAIGSPGPAGPRGPVGPSG
P02461	245	ESGRPGRPGERGLPGPPGIKGPAGIPG
P02461	248	RPGRPGERGLPGPPGIKGPAGIPGFPG
P02461	418	GAPGLMGARGPPGPAGANGAPGLRGGA
P02461	772	GPRGPTGPIGPPGPAGQPGDKGEGGAP
P02461	583	GPRGQPGVMGFPGPKGNDGAPGKNGER
P02461	332	ARGNDGARGSDGQPGPPGPPGTAGFPG
P02461	335	NDGARGSDGQPGPPGPPGTAGFPGSPG
P02461	338	ARGSDGQPGPPGPPGTAGFPGSPGAKG
P02461	344	QPGPPGPPGTAGFPGSPGAKGEVGPAG
P02461	347	PPGPPGTAGFPGSPGAKGEVGPAGSPG
P02461	797	APGLPGIAGPRGSPGERGETGPPGPAG
P02461	853	GVAGPPGGSGPAGPPGPQGVKGERGSP
P02461	488	ANGLPGAAGERGAPGFRGPAGPNGIPG
P02461	493	GAAGERGAPGFRGPAGPNGIPGEKGPA
P02461	1087	GAPGPAGSRGAPGPQGPRGDKGETGER
P02461	1090	GPAGSRGAPGPQGPRGDKGETGERGAA
P02461	382	GEPGPQGHAGAQGPPGPPGINGSPGGK
P02461	443	GAGEPGKNGAKGEPGPRGERGEAGIPG
P02461	445	GEPGKNGAKGEPGPRGERGEAGIPGVP
P02461	1078	GESGPAGPAGAPGPAGSRGAPGPQGPR
P02461	434	ANGAPGLRGGAGEPGKNGAKGEPGPRG
P02461	967	GARGLAGPPGMPGPRGSPGPQGVKGES
P02461	565	GPPGSQGESGRPGPPGPSGPRGQPGVM
P02461	659	TGGPPGENGKPGEPGPKGDAGAPGAPG
P02461	700	GLAGAPGLRGGAGPPGPEGGKGAAGPP
P02461	769	GKDGPRGPTGPIGPPGPAGQPGDKGEG
P02461	111	PPNGQGPQGPKGDPGPPGIPGRNGDPG
P02461	114	GQGPQGPKGDPGPPGIPGRNGDPGIPG
P02461	117	PQGPKGDPGPPGIPGRNGDPGIPGQPG
P02461	946	GSPGAQGPPGAPGPLGIAGITGARGLA
P02461	1147	GPAGPRGPVGPSGPPGKDGTSGHPGPI
P02461	1159	GPPGKDGTSGHPGPIGPPGPRGNRGER
P02461	715	GPEGGKGAAGPPGPPGAAGTPGLQGMP
P02461	571	GESGRPGPPGPSGPRGQPGVMGFPGPK
P02461	1178	PRGNRGERGSEGSPGHPGQPGPPGPPG
P02461	1184	ERGSEGSPGHPGQPGPPGPPGAPGPCC
P02461	1193	HPGQPGPPGPPGAPGPCCGGVGAAAIA
P02461	604	GKNGERGGPGGPGPQGPPGKNGETGPQ
P02461	844	GEKGEGGPPGVAGPPGGSGPAGPPGPQ
P02461	907	GPSGSPGKDGPPGPAGNTGAPGSPGVS
P02461	625	GETGPQGPPGPTGPGGDKGDTGPPGPQ
P02461	553	GSPGGPGSDGKPGPPGSQGESGRPGPP
P02461	514	GEKGPAGERGAPGPAGPRGAAGEPGRD
P02461	703	GAPGLRGGAGPPGPEGGKGAAGPPGPP
P02461	253	GERGLPGPPGIKGPAGIPGFPGMKGHR
P02461	793	GEGGAPGLPGIAGPRGSPGERGETGPP
P02461	247	GRPGRPGERGLPGPPGIKGPAGIPGFP
P02461	173	VKSGVAVGGLAGYPGPAGPPGPPGPPG
P02461	179	VGGLAGYPGPAGPPGPPGPPGTSGHPG
P02461	182	LAGYPGPAGPPGPPGPPGTSGHPGSPG
P02461	185	YPGPAGPPGPPGPPGTSGHPGSPGSPG
P02461	191	PPGPPGPPGTSGHPGSPGSPGYQGPPG
P02461	194	PPGPPGTSGHPGSPGSPGYQGPPGEPG
P02461	197	PPGTSGHPGSPGSPGYQGPPGEPGQAG
P02461	203	HPGSPGSPGYQGPPGEPGQAGPSGPPG
P02461	206	SPGSPGYQGPPGEPGQAGPSGPPGPPG
P02461	215	PPGEPGQAGPSGPPGPPGAIGPSGPAG
P02461	218	EPGQAGPSGPPGPPGAIGPSGPAGKDG
P02461	305	ENGAPGPMGPRGAPGERGRPGLPGAAG
P02461	590	VMGFPGPKGNDGAPGKNGERGGPGGPG
P02461	661	GPPGENGKPGEPGPKGDAGAPGAPGGK
P02461	892	GLPGPPGSNGNPGPPGPSGSPGKDGPP
P02461	1181	NRGERGSEGSPGHPGQPGPPGPPGAPG
P02461	1187	SEGSPGHPGQPGPPGPPGAPGPCCGGV
P02461	1190	SPGHPGQPGPPGPPGAPGPCCGGVGAA
P02461	760	GGPGADGVPGKDGPRGPTGPIGPPGPA
P02787	351	YVTAIRNLREGTCPEAPTDECKPVKWC
P02787	307	GKDKSKEFQLFSSPHGKDLLFKDSAHG
P02787	527	CKLCMGSGLNLCEPNNKEGYYGYTGAF
P02787	354	AIRNLREGTCPEAPTDECKPVKWCALS
P02787	566	KHQTVPQNTGGKNPDPWAKNLNEKDYE
P02787	568	QTVPQNTGGKNPDPWAKNLNEKDYELL
P02787	326	LFKDSAHGFLKVPPRMDAKMYLGYEYV
P05060	107	EAHESSSRGEAGAPGEEDIQGPTKADT
P05060	460	RVQENQMDKARRHPQGAWKELDRNYLN
P05060	349	EEEPEYGEEIKGYPGVQAPEDLEWERY
P05997	971	PAGPPGGPGDKGDPGEDGQPGPDGPPG
P05997	977	GPGDKGDPGEDGQPGPDGPPGPAGTTG
P05997	982	GDPGEDGQPGPDGPPGPAGTTGQRGIV
P05997	983	DPGEDGQPGPDGPPGPAGTTGQRGIVG
P05997	509	PPGEEGKRGPRGDPGTVGPPGPVGERG
P05997	515	KRGPRGDPGTVGPPGPVGERGAPGNRG
P05997	722	PRGERGNPGERGEPGITGLPGEKGMAG
P05997	728	NPGERGEPGITGLPGEKGMAGGHGPDG
P05997	1198	GKEGNPGPLGPIGPPGVRGSVGEAGPE
P05997	1199	KEGNPGPLGPIGPPGVRGSVGEAGPEG
P05997	514	GKRGPRGDPGTVGPPGPVGERGAPGNR
P05997	517	GPRGDPGTVGPPGPVGERGAPGNRGFP
P05997	1007	IVGMPGQRGERGMPGLPGPAGTPGKVG
P05997	1010	MPGQRGERGMPGLPGPAGTPGKVGPTG
P05997	1016	ERGMPGLPGPAGTPGKVGPTGATGDKG
P05997	263	PIGSRGPEGPPGKPGEDGEPGRNGNPG
P05997	269	PEGPPGKPGEDGEPGRNGNPGEVGFAG
P05997	1178	SAGIPGPFGPRGPPGPVGPSGKEGNPG
P05997	131	PGLVPVVTGIRGRPGPAGPPGSQGPRG
P05997	137	VTGIRGRPGPAGPPGSQGPRGERGPKG
P05997	593	VQGPEGKLGPLGAPGEDGRPGPPGSIG
P05997	578	EPGLPGARGLTGNPGVQGPEGKLGPLG
P05997	658	GKDGEVGPSGPVGPPGLAGERGEQGPP
P05997	659	KDGEVGPSGPVGPPGLAGERGEQGPPG
P05997	1190	PPGPVGPSGKEGNPGPLGPIGPPGVRG
P05997	644	EAGNAGVPGQRGAPGKDGEVGPSGPVG
P05997	1079	ERGDRGDPGPAGLPGSQGAPGTPGPVG
P05997	1085	DPGPAGLPGSQGAPGTPGPVGAPGDAG
P05997	1094	SQGAPGTPGPVGAPGDAGQRGDPGSRG
P05997	962	SHGRVGDRGPAGPPGGPGDKGDPGEDG
P05997	965	RVGDRGPAGPPGGPGDKGDPGEDGQPG
P05997	260	PMGPIGSRGPEGPPGKPGEDGEPGRNG
P05997	746	MAGGHGPDGPKGSPGPSGTPGDTGPPG
P05997	752	PDGPKGSPGPSGTPGDTGPPGLQGMPG
P05997	758	SPGPSGTPGDTGPPGLQGMPGERGIAG
P05997	764	TPGDTGPPGLQGMPGERGIAGTPGPKG
P05997	560	PVGSSGPKGSQGDPGRPGEPGLPGARG
P05997	563	SSGPKGSQGDPGRPGEPGLPGARGLTG
P05997	566	PKGSQGDPGRPGEPGLPGARGLTGNPG
P05997	569	SQGDPGRPGEPGLPGARGLTGNPGVQG
P05997	904	GVPGLKGGRGTQGPPGATGFPGSAGRV
P05997	905	VPGLKGGRGTQGPPGATGFPGSAGRVG
P05997	911	GRGTQGPPGATGFPGSAGRVGPPGPAG
P05997	599	KLGPLGAPGEDGRPGPPGSIGIRGQPG
P05997	601	GPLGAPGEDGRPGPPGSIGIRGQPGSM
P05997	602	PLGAPGEDGRPGPPGSIGIRGQPGSMG
P05997	353	MPGERGRLGPQGAPGQRGAHGMPGKPG
P05997	275	KPGEDGEPGRNGNPGEVGFAGSPGARG
P05997	284	RNGNPGEVGFAGSPGARGFPGAPGLPG
P05997	1121	PIGPPGRAGKRGLPGPQGPRGDKGDHG
P05997	212	DEKSGLGSQVGLMPGSVGPVGPRGPQG
P05997	919	GATGFPGSAGRVGPPGPAGAPGPAGPL
P05997	920	ATGFPGSAGRVGPPGPAGAPGPAGPLG
P05997	926	SAGRVGPPGPAGAPGPAGPLGEPGKEG
P05997	935	PAGAPGPAGPLGEPGKEGPPGLRGDPG
P05997	142	GRPGPAGPPGSQGPRGERGPKGRPGPR
P05997	485	VPGFKGEAGPKGEPGPHGIQGPIGPPG
P05997	497	EPGPHGIQGPIGPPGEEGKRGPRGDPG
P05997	410	PEGPQGQRGETGPPGPVGSPGLPGAIG
P05997	416	QRGETGPPGPVGSPGLPGAIGTDGTPG
P05997	419	ETGPPGPVGSPGLPGAIGTDGTPGAKG
P05997	428	SPGLPGAIGTDGTPGAKGPTGSPGTSG
P05997	1031	KVGPTGATGDKGPPGPVGPPGSNGPVG
P05997	1037	ATGDKGPPGPVGPPGSNGPVGEPGPEG
P05997	1058	EPGPEGPAGNDGTPGRDGAVGERGDRG
P05997	133	LVPVVTGIRGRPGPAGPPGSQGPRGER
P05997	698	PPGEGGKPGDQGVPGDPGAVGPLGPRG
P05997	701	EGGKPGDQGVPGDPGAVGPLGPRGERG
P05997	941	PAGPLGEPGKEGPPGLRGDPGSHGRVG
P05997	947	EPGKEGPPGLRGDPGSHGRVGDRGPAG
P05997	1103	PVGAPGDAGQRGDPGSRGPIGPPGRAG
P05997	1112	QRGDPGSRGPIGPPGRAGKRGLPGPQG
P05997	1073	RDGAVGERGDRGDPGPAGLPGSQGAPG
P05997	1088	PAGLPGSQGAPGTPGPVGAPGDAGQRG
P05997	409	GPEGPQGQRGETGPPGPVGSPGLPGAI
P05997	773	LQGMPGERGIAGTPGPKGDRGGIGEKG
P05997	775	GMPGERGIAGTPGPKGDRGGIGEKGAE
P05997	998	PAGTTGQRGIVGMPGQRGERGMPGLPG
P05997	800	AEGTAGNDGARGLPGPLGPPGPAGPTG
P05997	806	NDGARGLPGPLGPPGPAGPTGEKGEPG
P05997	811	GLPGPLGPPGPAGPTGEKGEPGPRGLV
P05997	818	PPGPAGPTGEKGEPGPRGLVGPPGSRG
P05997	820	GPAGPTGEKGEPGPRGLVGPPGSRGNP
P05997	827	EKGEPGPRGLVGPPGSRGNPGSRGENG
P05997	833	PRGLVGPPGSRGNPGSRGENGPTGAVG
P05997	1012	GQRGERGMPGLPGPAGTPGKVGPTGAT
P05997	716	AVGPLGPRGERGNPGERGEPGITGLPG
P05997	553	GAQGERGPVGSSGPKGSQGDPGRPGEP
P05997	638	DPGKPGEAGNAGVPGQRGAPGKDGEVG
P05997	437	TDGTPGAKGPTGSPGTSGPPGSAGPPG
P05997	449	SPGTSGPPGSAGPPGSPGPQGSTGPQG
P05997	452	TSGPPGSAGPPGSPGPQGSTGPQGIRG
P05997	496	GEPGPHGIQGPIGPPGEEGKRGPRGDP
P05997	136	VVTGIRGRPGPAGPPGSQGPRGERGPK
P05997	857	AVGFAGPQGPDGQPGVKGEPGEPGQKG
P05997	239	LQGQQGGAGPTGPPGEPGDPGPMGPIG
P05997	242	QQGGAGPTGPPGEPGDPGPMGPIGSRG
P05997	245	GAGPTGPPGEPGDPGPMGPIGSRGPEG
P05997	443	AKGPTGSPGTSGPPGSAGPPGSPGPQG
P05997	748	GGHGPDGPKGSPGPSGTPGDTGPPGLQ
P05997	1177	GSAGIPGPFGPRGPPGPVGPSGKEGNP
P05997	487	GFKGEAGPKGEPGPHGIQGPIGPPGEE
P05997	826	GEKGEPGPRGLVGPPGSRGNPGSRGEN
P05997	961	GSHGRVGDRGPAGPPGGPGDKGDPGED
P05997	467	PQGSTGPQGIRGQPGDPGVPGFKGEAG
P05997	470	STGPQGIRGQPGDPGVPGFKGEAGPKG
P05997	473	PQGIRGQPGDPGVPGFKGEAGPKGEPG
P05997	481	GDPGVPGFKGEAGPKGEPGPHGIQGPI
P05997	928	GRVGPPGPAGAPGPAGPLGEPGKEGPP
P05997	1154	QKGHRGFTGLQGLPGPPGPNGEQGSAG
P05997	1156	GHRGFTGLQGLPGPPGPNGEQGSAGIP
P05997	1157	HRGFTGLQGLPGPPGPNGEQGSAGIPG
P05997	1169	PPGPNGEQGSAGIPGPFGPRGPPGPVG
P05997	1046	PVGPPGSNGPVGEPGPEGPAGNDGTPG
P05997	940	GPAGPLGEPGKEGPPGLRGDPGSHGRV
P05997	238	GLQGQQGGAGPTGPPGEPGDPGPMGPI
P05997	442	GAKGPTGSPGTSGPPGSAGPPGSPGPQ
P05997	680	EQGPPGPTGFQGLPGPPGPPGEGGKPG
P05997	683	PPGPTGFQGLPGPPGPPGEGGKPGDQG
P05997	686	PTGFQGLPGPPGPPGEGGKPGDQGVPG
P05997	742	GEKGMAGGHGPDGPKGSPGPSGTPGDT
P05997	1051	GSNGPVGEPGPEGPAGNDGTPGRDGAV
P05997	1030	GKVGPTGATGDKGPPGPVGPPGSNGPV
P05997	1111	GQRGDPGSRGPIGPPGRAGKRGLPGPQ
P05997	290	EVGFAGSPGARGFPGAPGLPGLKGHRG
P05997	293	FAGSPGARGFPGAPGLPGLKGHRGHKG
P05997	296	SPGARGFPGAPGLPGLKGHRGHKGLEG
P05997	611	RPGPPGSIGIRGQPGSMGLPGPKGSSG
P05997	617	SIGIRGQPGSMGLPGPKGSSGDPGKPG
P07814	1472	KTTARDQDLEPGAPSMGAKSLCIPFKP
P07814	534	PEAQEEMKEVAKHPKNPEVGLKPVWYS
P07814	537	QEEMKEVAKHPKNPEVGLKPVWYSPKV
P07814	1120	SGKTELAEPIAIRPTSETVMYPAYAKW
P07814	738	KNETSAPFKERPTPSLNNNCTTSEDSL
P07814	1115	AWVTRSGKTELAEPIAIRPTSETVMYP
P07814	521	VALLKKEVIPVNVPEAQEEMKEVAKHP
P07814	295	KLIQEGKAYVDDTPAEQMKAEREQRID
P07814	1128	PIAIRPTSETVMYPAYAKWVQSHRDLP
P12110	504	DPGDAGPRGDSGQPGPKGDPGRPGFSY
P12110	492	ALGEPGKQGSRGDPGDAGPRGDSGQPG
P12110	357	CKGDPGNRGPDGYPGEAGSPGERGDQG
P12110	363	NRGPDGYPGEAGSPGERGDQGGKGDPG
P12110	483	LPGPRGPQGALGEPGKQGSRGDPGDAG
P12110	321	EKGEFGADGRKGAPGLAGKNGTDGQKG
P12110	518	GPKGDPGRPGFSYPGPRGAPGEKGEPG
P12110	288	EPGEPGQKGRQGDPGIEGPIGFPGPKG
P12110	297	RQGDPGIEGPIGFPGPKGVPGFKGEKG
P12110	260	YKVSCLEIPGPSGPKGYRGQKGAKGNM
P12110	471	EVGNKGAKGDRGLPGPRGPQGALGEPG
P12110	584	PRGVPGPEGEPGPPGDPGLTECDVMTY
P12110	587	VPGPEGEPGPPGDPGLTECDVMTYVRE
P12110	299	GDPGIEGPIGFPGPKGVPGFKGEKGEF
P12110	575	PPGEPGPRGPRGVPGPEGEPGPPGDPG
P12110	581	PRGPRGVPGPEGEPGPPGDPGLTECDV
P12110	704	VKNLEWIAGGTWTPSALKFAYDRLIKE
P12110	524	GRPGFSYPGPRGAPGEKGEPGPRGPEG
P12110	532	GPRGAPGEKGEPGPRGPEGGRGDFGLK
P12110	780	HESENLYSIACDKPQQVRNMTLFSDLV
P12110	560	EPGRKGEKGEPADPGPPGEPGPRGPRG
P12110	563	RKGEKGEPADPGPPGEPGPRGPRGVPG
P12110	577	GEPGPRGPRGVPGPEGEPGPPGDPGLT
P12110	1008	AVFHEKDYDSLAQPGFFDRFIRWIC__
P12110	583	GPRGVPGPEGEPGPPGDPGLTECDVMT
P20908	1371	QDGPPGDKGDDGEPGQTGSPGPTGEPG
P20908	1377	DKGDDGEPGQTGSPGPTGEPGPSGPPG
P20908	1383	EPGQTGSPGPTGEPGPSGPPGKRGPPG
P20908	1388	GSPGPTGEPGPSGPPGKRGPPGPAGPE
P20908	1389	SPGPTGEPGPSGPPGKRGPPGPAGPEG
P20908	648	LAGLPGEKGHRGDPGPSGPPGPPGDDG
P20908	653	GEKGHRGDPGPSGPPGPPGDDGERGDD
P20908	654	EKGHRGDPGPSGPPGPPGDDGERGDDG
P20908	656	GHRGDPGPSGPPGPPGDDGERGDDGEV
P20908	657	HRGDPGPSGPPGPPGDDGERGDDGEVG
P20908	1395	EPGPSGPPGKRGPPGPAGPEGRQGEKG
P20908	975	PKGPPGPPGKDGLPGHPGQRGETGFQG
P20908	978	PPGPPGKDGLPGHPGQRGETGFQGKTG
P20908	870	PLGPPGEKGKLGVPGLPGYPGRQGPKG
P20908	873	PPGEKGKLGVPGLPGYPGRQGPKGSIG
P20908	876	EKGKLGVPGLPGYPGRQGPKGSIGFPG
P20908	833	GDMGIKGDRGEIGPPGPRGEDGPEGPK
P20908	834	DMGIKGDRGEIGPPGPRGEDGPEGPKG
P20908	675	ERGDDGEVGPRGLPGEPGPRGLLGPKG
P20908	678	DDGEVGPRGLPGEPGPRGLLGPKGPPG
P20908	960	ERGPNGPQGPTGFPGPKGPPGPPGKDG
P20908	962	GPNGPQGPTGFPGPKGPPGPPGKDGLP
P20908	599	GDVGPQGPRGVQGPPGPAGKPGRRGRA
P20908	600	DVGPQGPRGVQGPPGPAGKPGRRGRAG
P20908	606	PRGVQGPPGPAGKPGRRGRAGSDGARG
P20908	1431	PPGKTGPIGPQGAPGKPGPDGLRGIPG
P20908	1434	KTGPIGPQGAPGKPGPDGLRGIPGPVG
P20908	1017	PTGETGPMGERGHPGPPGPPGEQGLPG
P20908	1019	GETGPMGERGHPGPPGPPGEQGLPGLA
P20908	1020	ETGPMGERGHPGPPGPPGEQGLPGLAG
P20908	1023	PMGERGHPGPPGPPGEQGLPGLAGKEG
P20908	1029	HPGPPGPPGEQGLPGLAGKEGTKGDPG
P20908	1104	ERGPAGAAGPIGIPGRPGPQGPPGPAG
P20908	753	PPGEKGPLGKPGLPGMPGADGPPGHPG
P20908	756	EKGPLGKPGLPGMPGADGPPGHPGKEG
P20908	762	KPGLPGMPGADGPPGHPGKEGPPGEKG
P20908	765	LPGMPGADGPPGHPGKEGPPGEKGGQG
P20908	966	PQGPTGFPGPKGPPGPPGKDGLPGHPG
P20908	969	PTGFPGPKGPPGPPGKDGLPGHPGQRG
P20908	575	GPMGLTGRPGPVGPPGSGGLKGEPGDV
P20908	576	PMGLTGRPGPVGPPGSGGLKGEPGDVG
P20908	585	PVGPPGSGGLKGEPGDVGPQGPRGVQG
P20908	992	GQRGETGFQGKTGPPGPPGVVGPQGPT
P20908	993	QRGETGFQGKTGPPGPPGVVGPQGPTG
P20908	995	GETGFQGKTGPPGPPGVVGPQGPTGET
P20908	996	ETGFQGKTGPPGPPGVVGPQGPTGETG
P20908	560	QAILQQARLALRGPAGPMGLTGRPGPV
P20908	501	PTGQVGDPGERGPPGRPGLPGADGLPG
P20908	504	QVGDPGERGPPGRPGLPGADGLPGPPG
P20908	507	DPGERGPPGRPGLPGADGLPGPPGTML
P20908	513	PPGRPGLPGADGLPGPPGTMLMLPFRF
P20908	516	RPGLPGADGLPGPPGTMLMLPFRFGGG
P20908	750	AIGPPGEKGPLGKPGLPGMPGADGPPG
P20908	1041	LPGLAGKEGTKGDPGPAGLPGKDGPPG
P20908	1047	KEGTKGDPGPAGLPGKDGPPGLRGFPG
P20908	1560	SSGPTGPKGEAGHPGPPGPPGPPGEVI
P20908	1566	PKGEAGHPGPPGPPGPPGEVIQPLPIQ
P20908	1569	EAGHPGPPGPPGPPGEVIQPLPIQASR
P20908	1443	APGKPGPDGLRGIPGPVGEQGLPGSPG
P20908	1452	LRGIPGPVGEQGLPGSPGPDGPPGPMG
P20908	1470	PDGPPGPMGPPGLPGLKGDSGPKGEKG
P20908	686	GLPGEPGPRGLLGPKGPPGPPGPPGVT
P20908	693	PRGLLGPKGPPGPPGPPGVTGMDGQPG
P20908	696	LLGPKGPPGPPGPPGVTGMDGQPGPKG
P20908	968	GPTGFPGPKGPPGPPGKDGLPGHPGQR
P20908	1217	GQQGLFGQKGDEGPRGFPGPPGPVGLQ
P20908	1394	GEPGPSGPPGKRGPPGPAGPEGRQGEK
P20908	1053	DPGPAGLPGKDGPPGLRGFPGDRGLPG
P20908	1022	GPMGERGHPGPPGPPGEQGLPGLAGKE
P20908	1455	IPGPVGEQGLPGSPGPDGPPGPMGPPG
P20908	965	GPQGPTGFPGPKGPPGPPGKDGLPGHP
P20908	570	LRGPAGPMGLTGRPGPVGPPGSGGLKG
P20908	930	PRGERGPRGITGKPGPKGNSGGDGPAG
P20908	932	GERGPRGITGKPGPKGNSGGDGPAGPP
P20908	944	GPKGNSGGDGPAGPPGERGPNGPQGPT
P20908	945	PKGNSGGDGPAGPPGERGPNGPQGPTG
P20908	903	FPGANGEKGGRGTPGKPGPRGQRGPTG
P20908	906	ANGEKGGRGTPGKPGPRGQRGPTGPRG
P20908	537	FRFGGGGDAGSKGPMVSAQESQAQAIL
P20908	690	EPGPRGLLGPKGPPGPPGPPGVTGMDG
P20908	705	PPGPPGVTGMDGQPGPKGNVGPQGEPG
P20908	707	GPPGVTGMDGQPGPKGNVGPQGEPGPP
P20908	1436	GPIGPQGAPGKPGPDGLRGIPGPVGEQ
P20908	1059	LPGKDGPPGLRGFPGDRGLPGPVGALG
P20908	602	GPQGPRGVQGPPGPAGKPGRRGRAGSD
P20908	621	RRGRAGSDGARGMPGQTGPKGDRGFDG
P20908	639	PKGDRGFDGLAGLPGEKGHRGDPGPSG
P20908	717	QPGPKGNVGPQGEPGPPGQQGNPGAQG
P20908	720	PKGNVGPQGEPGPPGQQGNPGAQGLPG
P20908	726	PQGEPGPPGQQGNPGAQGLPGPQGAIG
P20908	732	PPGQQGNPGAQGLPGPQGAIGPPGEKG
P20908	771	ADGPPGHPGKEGPPGEKGGQGPPGPQG
P20908	780	KEGPPGEKGGQGPPGPQGPIGYPGPRG
P20908	789	GQGPPGPQGPIGYPGPRGVKGADGIRG
P20908	816	LKGTKGEKGEDGFPGFKGDMGIKGDRG
P20908	861	RGGPNGDPGPLGPPGEKGKLGVPGLPG
P20908	888	YPGRQGPKGSIGFPGFPGANGEKGGRG
P20908	891	RQGPKGSIGFPGFPGANGEKGGRGTPG
P20908	1221	LFGQKGDEGPRGFPGPPGPVGLQGLPG
P20908	1224	QKGDEGPRGFPGPPGPVGLQGLPGPPG
P20908	1467	SPGPDGPPGPMGPPGLPGLKGDSGPKG
P27797	216	LPPKKIKDPDASKPEDWDERAKIDDPT
P27797	114	QNIDCGGGYVKLFPNSLDQTDMHGDSE
P27797	263	PEDWDEEMDGEWEPPVIQNPEYKGEWK
P27797	233	DERAKIDDPTDSKPEDWDKPEHIPDPD
P27797	83	QDARFYALSASFEPFSNKGQTLVVQFT
P27797	264	EDWDEEMDGEWEPPVIQNPEYKGEWKP
P27797	239	DDPTDSKPEDWDKPEHIPDPDAKKPED
P27797	178	DDEFTHLYTLIVRPDNTYEVKIDNSQV
P27797	228	KPEDWDERAKIDDPTDSKPEDWDKPEH
P27797	243	DSKPEDWDKPEHIPDPDAKKPEDWDEE
P27797	269	EMDGEWEPPVIQNPEYKGEWKPRQIDN
P27824	522	TSGMEYKKTDAPQPDVKEEEEEKEEEK
P27824	386	VIDNPNYKGKWKPPMIDNPSYQGIWKP
P27824	301	DERPKIPDPEAVKPDDWDEDAPAKIPD
P27824	284	NPSREIEDPEDRKPEDWDERPKIPDPE
P27824	364	EAPQIANPRCESAPGCGVWQRPVIDNP
P27824	309	PEAVKPDDWDEDAPAKIPDEEATKPEG
P27824	296	KPEDWDERPKIPDPEAVKPDDWDEDAP
M0R2J2	9	_____MDGKRRPGPGPGVPPKRARGGL
M0R2J2	14	MDGKRRPGPGPGVPPKRARGGLWDDDD
P53420	1259	ATGRAPKDIPDPGPPGDQGPPGPDGPR
P53420	1260	TGRAPKDIPDPGPPGDQGPPGPDGPRG
P53420	1265	KDIPDPGPPGDQGPPGPDGPRGAPGPP
P53420	1266	DIPDPGPPGDQGPPGPDGPRGAPGPPG
P53420	1366	RKGPTGLPGPRGEPGPPADVDDCPRIP
P53420	1369	PTGLPGPRGEPGPPADVDDCPRIPGLP
P53420	1232	GISPPGPRGKKGPPGPPGSSGPPGPAG
P53420	1234	SPPGPRGKKGPPGPPGSSGPPGPAGAT
P53420	1235	PPGPRGKKGPPGPPGSSGPPGPAGATG
P53420	644	GLGFPGPPGERGHPGVPGHPGVRGPDG
P53420	647	FPGPPGERGHPGVPGHPGVRGPDGLKG
P53420	650	PPGERGHPGVPGHPGVRGPDGLKGQKG
P53420	1215	PVGIPGLKGERGDPGSPGISPPGPRGK
P53420	1218	IPGLKGERGDPGSPGISPPGPRGKKGP
P53420	759	PPGSPGVNGQKGIPGDPAFGHLGPPGK
P53420	769	KGIPGDPAFGHLGPPGKRGLSGVPGIK
P53420	630	PLGPPGKAGPVGPPGLGFPGPPGERGH
P53420	635	GKAGPVGPPGLGFPGPPGERGHPGVPG
P53420	1257	AGATGRAPKDIPDPGPPGDQGPPGPDG
P53420	974	DEGEMAIISQKGTPGEPGPPGDDGFPG
P53420	977	EMAIISQKGTPGEPGPPGDDGFPGERG
P53420	980	IISQKGTPGEPGPPGDDGFPGERGDKG
P53420	986	TPGEPGPPGDDGFPGERGDKGTPGMQG
P53420	1423	EPGLDGRRGVDGVPGSPGPPGRKGDTG
P53420	1426	LDGRRGVDGVPGSPGPPGRKGDTGEDG
P53420	390	RYGETGDVGPPGPPGLLGRPGEACAGM
P53420	1665	LTTVKADLQFSSAPAPDTLKESQAQRQ
P53420	629	GPLGPPGKAGPVGPPGLGFPGPPGERG
P53420	637	AGPVGPPGLGFPGPPGERGHPGVPGHP
P53420	1275	DQGPPGPDGPRGAPGPPGLPGSVDLLR
P53420	1277	GPPGPDGPRGAPGPPGLPGSVDLLRGE
P53420	1278	PPGPDGPRGAPGPPGLPGSVDLLRGEP
P53420	1281	PDGPRGAPGPPGLPGSVDLLRGEPGDC
P53420	911	LPGPPGPKGPRGLPGFPGFPGERGKPG
P53420	914	PPGPKGPRGLPGFPGFPGERGKPGAEG
P53420	917	PKGPRGLPGFPGFPGERGKPGAEGCPG
P53420	1397	APGMRGPEGAMGLPGMRGPSGPGCKGE
P53420	1144	CPGDHGMPGLRGQPGEMGDPGPRGLQG
P53420	1150	MPGLRGQPGEMGDPGPRGLQGDPGIPG
P53420	1379	PGPPADVDDCPRIPGLPGAPGMRGPEG
P53420	1382	PADVDDCPRIPGLPGAPGMRGPEGAMG
P53420	1429	RRGVDGVPGSPGPPGRKGDTGEDGYPG
P53420	872	DVGPPGPAGMKGLPGLPGRPGAHGPPG
P53420	875	PPGPAGMKGLPGLPGRPGAHGPPGLPG
P53420	476	GNPGPQGIKGKVGPPGGRGPKGEKGNE
P53420	477	NPGPQGIKGKVGPPGGRGPKGEKGNEG
P53420	482	GIKGKVGPPGGRGPKGEKGNEGLCACE
P53420	818	LKGPKGREGHAGFPGVPGPPGHSCERG
P53420	821	PKGREGHAGFPGVPGPPGHSCERGAPG
P53420	823	GREGHAGFPGVPGPPGHSCERGAPGIP
P53420	824	REGHAGFPGVPGPPGHSCERGAPGIPG
P53420	779	HLGPPGKRGLSGVPGIKGPRGDPGCPG
P53420	576	RVKGHKGERGPDGPPGFPGQPGSHGRD
P53420	577	VKGHKGERGPDGPPGFPGQPGSHGRDG
P53420	580	HKGERGPDGPPGFPGQPGSHGRDGHAG
P53420	583	ERGPDGPPGFPGQPGSHGRDGHAGEKG
P53420	386	GFPGRYGETGDVGPPGPPGLLGRPGEA
P53420	387	FPGRYGETGDVGPPGPPGLLGRPGEAC
P53420	389	GRYGETGDVGPPGPPGLLGRPGEACAG
P53420	1241	KKGPPGPPGSSGPPGPAGATGRAPKDI
P53420	1243	GPPGPPGSSGPPGPAGATGRAPKDIPD
Q05707	1715	GNPGVGTQGPRGPPGPAGPSGESRPGS
Q05707	1726	GPPGPAGPSGESRPGSPGPPGSPGPRG
Q05707	1729	GPAGPSGESRPGSPGPPGSPGPRGPPG
Q05707	1732	GPSGESRPGSPGPPGSPGPRGPPGHLG
Q05707	1704	ERGLTGIKGEKGNPGVGTQGPRGPPGP
Q05707	1467	SETNEVALGPAGPPGGPGLRGPKGQQG
Q05707	1470	NEVALGPAGPPGGPGLRGPKGQQGEPG
Q05707	1517	GPQGPSGLSIQGMPGMPGEKGEKGDTG
Q05707	1520	GPSGLSIQGMPGMPGEKGEKGDTGLPG
Q05707	1740	GSPGPPGSPGPRGPPGHLGVPGPQGPS
Q05707	1747	SPGPRGPPGHLGVPGPQGPSGQPGYCD
Q05707	1752	GPPGHLGVPGPQGPSGQPGYCDPSSCS
Q05707	1756	HLGVPGPQGPSGQPGYCDPSSCSAYGV
Q05707	1714	KGNPGVGTQGPRGPPGPAGPSGESRPG
Q05707	1735	GESRPGSPGPPGSPGPRGPPGHLGVPG
Q05707	1737	SRPGSPGPPGSPGPRGPPGHLGVPGPQ
Q05707	1643	SHMARYTAILNQIPSHSSSIRTVQGPP
Q05707	1532	MPGEKGEKGDTGLPGPQGIPGGVGSPG
Q05707	1538	EKGDTGLPGPQGIPGGVGSPGRDGSPG
Q05707	1544	LPGPQGIPGGVGSPGRDGSPGQRGLPG
Q05707	1741	SPGPPGSPGPRGPPGHLGVPGPQGPSG
Q05707	1497	PKGPDGPRGEIGLPGPQGPPGPQGPSG
Q05707	1503	PRGEIGLPGPQGPPGPQGPSGLSIQGM
Q05707	1749	GPRGPPGHLGVPGPQGPSGQPGYCDPS
Q05707	1761	GPQGPSGQPGYCDPSSCSAYGVRAPHP
Q05707	1731	AGPSGESRPGSPGPPGSPGPRGPPGHL
Q05707	1720	GTQGPRGPPGPAGPSGESRPGSPGPPG
Q05707	1550	IPGGVGSPGRDGSPGQRGLPGKDGSSG
Q05707	1475	GPAGPPGGPGLRGPKGQQGEPGPKGPD
Q05707	1482	GPGLRGPKGQQGEPGPKGPDGPRGEIG
Q05707	1534	GEKGEKGDTGLPGPQGIPGGVGSPGRD
Q05707	1794	PVQDELEAMELWGPGV___________
Q05707	1656	PSHSSSIRTVQGPPGEPGRPGSPGAPG
Q05707	1659	SSSIRTVQGPPGEPGRPGSPGAPGEQG
Q05707	1218	LITFVCETASATCPVVHKDGIDLAGFK
Q05707	646	DEVTTDSFRVTWHPLSADEGLHKLMWI
Q05707	1253	EKDFSSVEGVSMEPGTFNVFPCYQLHK
Q05707	1556	SPGRDGSPGQRGLPGKDGSSGPPGPPG
Q05707	1565	QRGLPGKDGSSGPPGPPGPIGIPGTPG
Q05707	1568	LPGKDGSSGPPGPPGPIGIPGTPGVPG
Q05707	1574	SSGPPGPPGPIGIPGTPGVPGITGSMG
Q05707	1577	PPGPPGPIGIPGTPGVPGITGSMGPQG
Q05707	1580	PPGPIGIPGTPGVPGITGSMGPQGALG
Q05707	1595	ITGSMGPQGALGPPGVPGAKGERGERG
Q05707	1598	SMGPQGALGPPGVPGAKGERGERGDLQ
Q05707	1662	IRTVQGPPGEPGRPGSPGAPGEQGPPG
Q05707	1665	VQGPPGEPGRPGSPGAPGEQGPPGTPG
Q05707	1668	PPGEPGRPGSPGAPGEQGPPGTPGFPG
Q05707	1674	RPGSPGAPGEQGPPGTPGFPGNAGVPG
Q05707	1677	SPGAPGEQGPPGTPGFPGNAGVPGTPG
Q05707	1680	APGEQGPPGTPGFPGNAGVPGTPGERG
Q05707	1686	PPGTPGFPGNAGVPGTPGERGLTGIKG
Q05707	1689	TPGFPGNAGVPGTPGERGLTGIKGEKG
F5H6X6	104	QGSKDPAEGDGAQPEETPRDGDKPEET
Q17RG1	628	TINLTQKSETKDPPATPMQKLISLVRE
Q5CZC0	6584	RASISGRNYSLGSPDLEKRKTERRTSL
Q8NFZ4	166	GPLTKKRDEATLNPPDTDIRDPGKKPV
H7BY37	1709	ITHQISRPNPPNFGPGFVNDSQRKQYE
H7BY37	1716	PNPPNFGPGFVNDSQRKQYEEWLQETQ
Q9NR30	83	NSPKSKKAKKKEEPSQNDISPKTKSLR
Q9NR30	90	AKKKEEPSQNDISPKTKSLRKKKEPIE
Q9NR30	130	NEEPSEEEIDAPKPKKMKKEKEMNGET
Q9UBQ7	39	AADCEVEQWDSDEPIPAKELERGVAGA
Q9UBQ7	41	DCEVEQWDSDEPIPAKELERGVAGAHG
Q9Y4L1	966	PISEPEKVETGSEPGDTEPLELGGPGA
Q9Y4L1	977	SEPGDTEPLELGGPGAEPEQKEQSTGQ
Q9Y4L1	111	RYFQHLLGKQADNPHVALYQARFPEHE
Q9Y4L1	641	APVEDGSQPPPPEPKGDATPEGEKATE
Q9Y661	406	GFPCLKKPEDSSAPRCLGKSKGRTHPR
A0A0A0MSG0	136	GQGPGSRAPSPRLPNKTISGPLIPPAS
A0A2R8Y5M7	1517	AEKDKEVLGPDSKPEKQQTPNKRPWES
A0A2R8Y5M7	1513	LQHAAEKDKEVLGPDSKPEKQQTPNKR
O75636	59	CPGAPGSPGEKGAPGPQGPPGPPGKMG
O75636	68	EKGAPGPQGPPGPPGKMGPKGEPGDPV
O75636	77	PPGPPGKMGPKGEPGDPVNLLRCQEGP
O75636	50	ASKVVLLPSCPGAPGSPGEKGAPGPQG
O75636	53	VVLLPSCPGAPGSPGEKGAPGPQGPPG
O75636	65	SPGEKGAPGPQGPPGPPGKMGPKGEPG
O75636	73	GPQGPPGPPGKMGPKGEPGDPVNLLRC
O75636	47	ELEASKVVLLPSCPGAPGSPGEKGAPG
H7BXR3	361	SLYQSSIDRSLERPMSSASMASDFRKR
H7BXR3	325	GAPTPSSRAPALSPTRPPKKPLDYVQD
H7BXR3	328	TPSSRAPALSPTRPPKKPLDYVQDHSS
O95782	898	PQQEAQKIFKANHPMDAEVTKAKLLGF
O95782	867	TLKLPVTINKFFQPTEMAAQDFFQRWK
O95782	646	RDPSSNDINGGMEPTPSTVSTPSPSAD
P00558	71	VVLMSHLGRPDGVPMPDKYSLEPVAVE
P00558	102	LGKDVLFLKDCVGPEVEKACANPAAGS
P00558	339	EAVTRAKQIVWNGPVGVFEWEAFARGT
P00558	67	GAKSVVLMSHLGRPDGVPMPDKYSLEP
P00558	308	NAKTGQATVASGIPAGWMGLDCGPESS
P00558	182	AHRAHSSMVGVNLPQKAGGFLMKKELN
P00558	111	DCVGPEVEKACANPAAGSVILLENLRF
P00558	28	KGKRVVMRVDFNVPMKNNQITNNQRIK
P00558	318	SGIPAGWMGLDCGPESSKKYAEAVTRA
P00558	207	LNYFAKALESPERPFLAILGGAKVADK
P01009	45	AQKTDTSHHDQDHPTFNKITPNLAEFA
P01009	381	GTEAAGAMFLEAIPMSIPPEVKFNKPF
P01009	243	EDFHVDQVTTVKVPMMKRLGMFNIQHC
P01009	350	SNGADLSGVTEEAPLKLSKAVHKAVLT
P02462	971	QIGPIGEKGSRGDPGTPGVPGKDGQAG
P02462	974	PIGEKGSRGDPGTPGVPGKDGQAGQPG
P02462	977	EKGSRGDPGTPGVPGKDGQAGQPGQPG
P02462	399	FPGERGEKGDRGFPGTSLPGPSGRDGL
P02462	587	GSPGSVGLKGERGPPGGVGFPGSRGDT
P02462	588	SPGSVGLKGERGPPGGVGFPGSRGDTG
P02462	594	LKGERGPPGGVGFPGSRGDTGPPGPPG
P02462	349	GTGPLGEKGERGYPGTPGPRGEPGPKG
P02462	352	PLGEKGERGYPGTPGPRGEPGPKGFPG
P02462	1422	EMGPAGPTGPRGFPGPPGPDGLPGSMG
P02462	1425	PAGPTGPRGFPGPPGPDGLPGSMGPPG
P02462	1431	PRGFPGPPGPDGLPGSMGPPGTPSVDH
P02462	1437	PPGPDGLPGSMGPPGTPSVDHGFLVTR
P02462	404	GEKGDRGFPGTSLPGPSGRDGLPGPPG
P02462	645	PGPKGEPGKIVPLPGPPGAEGLPGSPG
P02462	648	KGEPGKIVPLPGPPGAEGLPGSPGFPG
P02462	654	IVPLPGPPGAEGLPGSPGFPGPQGDRG
P02462	657	LPGPPGAEGLPGSPGFPGPQGDRGFPG
P02462	660	PPGAEGLPGSPGFPGPQGDRGFPGTPG
P02462	1436	GPPGPDGLPGSMGPPGTPSVDHGFLVT
P02462	1440	PDGLPGSMGPPGTPSVDHGFLVTRHSQ
P02462	647	PKGEPGKIVPLPGPPGAEGLPGSPGFP
P02462	1647	ATIERSEMFKKPTPSTLKAGELRTHVS
P02462	280	GFQGMPGVGEKGEPGKPGPRGKPGKDG
P02462	283	GMPGVGEKGEPGKPGPRGKPGKDGDKG
P02462	1424	GPAGPTGPRGFPGPPGPDGLPGSMGPP
P02462	1427	GPTGPRGFPGPPGPDGLPGSMGPPGTP
P02462	406	KGDRGFPGTSLPGPSGRDGLPGPPGSP
P02462	1055	DKGAKGEKGQAGPPGIGIPGLRGEKGD
P02462	1060	GEKGQAGPPGIGIPGLRGEKGDQGIAG
P02462	204	GLQGPVGPPGFTGPPGPPGPPGPPGEK
P02462	207	GPVGPPGFTGPPGPPGPPGPPGEKGQM
P02462	210	GPPGFTGPPGPPGPPGPPGEKGQMGLS
P02462	602	GGVGFPGSRGDTGPPGPPGYGPAGPIG
P02462	603	GVGFPGSRGDTGPPGPPGYGPAGPIGD
P02462	605	GFPGSRGDTGPPGPPGYGPAGPIGDKG
P02462	606	FPGSRGDTGPPGPPGYGPAGPIGDKGQ
P02462	623	PAGPIGDKGQAGFPGGPGSPGLPGPKG
P02462	626	PIGDKGQAGFPGGPGSPGLPGPKGEPG
P02462	629	DKGQAGFPGGPGSPGLPGPKGEPGKIV
P02462	632	QAGFPGGPGSPGLPGPKGEPGKIVPLP
P02462	1214	GIPGSKGEQGFMGPPGPQGQPGLPGSP
P02462	330	GPQGEKGEAGPPGPPGIVIGTGPLGEK
P02462	331	PQGEKGEAGPPGPPGIVIGTGPLGEKG
P02745	85	EPGPSGNPGKVGYPGPSGPLGARGIPG
P02745	87	GPSGNPGKVGYPGPSGPLGARGIPGIK
P02745	39	CRAPDGKKGEAGRPGRRGRPGLKGEQG
P02745	45	KKGEAGRPGRRGRPGLKGEQGEPGAPG
P02745	54	RRGRPGLKGEQGEPGAPGIRTGIQGLK
P02745	57	RPGLKGEQGEPGAPGIRTGIQGLKGDQ
P02745	73	RTGIQGLKGDQGEPGPSGNPGKVGYPG
P02745	79	LKGDQGEPGPSGNPGKVGYPGPSGPLG
P04792	24	LRGPSWDPFRDWYPHSRLFDQAFGLPR
P04792	18	RVPFSLLRGPSWDPFRDWYPHSRLFDQ
P04792	168	SSLSPEGTLTVEAPMPKLATQSNEITI
P04792	106	DRWRVSLDVNHFAPDELTVKTKDGVVE
P05093	409	LWALHHNEKEWHQPDQFMPERFLNPAG
P05093	35	CPGAKYPKSLLSLPLVGSLPFLPRHGH
P07099	151	GHTPKPLLMVHGWPGSFYEFYKIIPLL
P07099	409	TGFSAFPFELLHTPEKWVRFKYPKLIS
P07099	307	MRESGYMHIQCTKPDTVGSALNDSPVG
P07099	438	YMVRGGHFAAFEEPELLAQDIRKFLSV
P07099	183	HGLSDEHVFEVICPSIPGYGFSEASSK
P07237	353	TEFCHRFLEGKIKPHLMSQELPEDWDK
P07237	395	FDEKKNVFVEFYAPWCGHCKQLAPIWD
P07237	361	EGKIKPHLMSQELPEDWDKQPVKVLVG
P07237	368	LMSQELPEDWDKQPVKVLVGKNFEDVA
P07237	405	FYAPWCGHCKQLAPIWDKLGETYKDHE
P07237	51	LAAHKYLLVEFYAPWCGHCKALAPEYA
P07237	235	KENLLDFIKHNQLPLVIEFTEQTAPKI
P07237	329	RLITLEEEMTKYKPESEELTAERITEF
P08572	462	LFGLKGAKGRAGFPGLPGSPGARGPKG
P08572	465	LKGAKGRAGFPGLPGSPGARGPKGWKG
P08572	468	AKGRAGFPGLPGSPGARGPKGWKGDAG
P08572	731	PRGLPGDAGREGFPGPPGFIGPRGSKG
P08572	733	GLPGDAGREGFPGPPGFIGPRGSKGAV
P08572	734	LPGDAGREGFPGPPGFIGPRGSKGAVG
P08572	973	LAGEPGFKGSRGDPGPPGPPPVILPGM
P08572	976	EPGFKGSRGDPGPPGPPPVILPGMKDI
P08572	186	ALPKEERDRYRGEPGEPGLVGFQGPPG
P08572	189	KEERDRYRGEPGEPGLVGFQGPPGRPG
P08572	198	EPGEPGLVGFQGPPGRPGHVGQMGPVG
P08572	1360	GPRGEQGFMGNTGPTGAVGDRGPKGPK
P08572	707	PPGPTGAKGLRGIPGFAGADGGPGPRG
P08572	716	LRGIPGFAGADGGPGPRGLPGDAGREG
P08572	773	LPGPDGPPGERGLPGEVLGAQPGPRGD
P08572	781	GERGLPGEVLGAQPGPRGDAGVPGQPG
P08572	1401	PGIAGIPQKIAVQPGTVGPQGRRGPPG
P08572	201	EPGLVGFQGPPGRPGHVGQMGPVGAPG
P08572	213	RPGHVGQMGPVGAPGRPGPPGPPGPKG
P08572	1473	HQGPIGQEGAPGRPGSPGLPGMPGRSV
P08572	1476	PIGQEGAPGRPGSPGLPGMPGRSVSIG
P08572	1479	QEGAPGRPGSPGLPGMPGRSVSIGYLL
P08572	1482	APGRPGSPGLPGMPGRSVSIGYLLVKH
P08572	1337	TKGWAGDSGPQGRPGVFGLPGEKGPRG
P08572	1343	DSGPQGRPGVFGLPGEKGPRGEQGFMG
P08572	1348	GRPGVFGLPGEKGPRGEQGFMGNTGPT
P08572	114	PKGDVGARGVSGFPGADGIPGHPGQGG
P08572	120	ARGVSGFPGADGIPGHPGQGGPRGRPG
P08572	1416	TVGPQGRRGPPGAPGEMGPQGPPGEPG
P08572	1428	APGEMGPQGPPGEPGFRGAPGKAGPQG
P08572	1574	NDKSYWLSTTAPLPMMPVAEDEIKPYI
P08572	1688	WLTTIPEQSFQGSPSADTLKAGLIRTH
P08572	1470	PIGHQGPIGQEGAPGRPGSPGLPGMPG
P08572	975	GEPGFKGSRGDPGPPGPPPVILPGMKD
P08572	635	GLGLPGLKGQRGFPGDAGLPGPPGFLG
P08572	656	PPGFLGPPGPAGTPGQIDCDTDVKRAV
P08572	1412	VQPGTVGPQGRRGPPGAPGEMGPQGPP
P08572	1413	QPGTVGPQGRRGPPGAPGEMGPQGPPG
P08572	1425	PPGAPGEMGPQGPPGEPGFRGAPGKAG
P08572	63	GCQCYPEKGGRGQPGPVGPQGYNGPPG
P08572	65	QCYPEKGGRGQPGPVGPQGYNGPPGLQ
P08572	74	GQPGPVGPQGYNGPPGLQGFPGLQGRK
P08572	75	QPGPVGPQGYNGPPGLQGFPGLQGRKG
P08572	81	PQGYNGPPGLQGFPGLQGRKGDKGERG
P08572	123	VSGFPGADGIPGHPGQGGPRGRPGYDG
P08572	197	GEPGEPGLVGFQGPPGRPGHVGQMGPV
P08572	586	DDGSPGRDGLDGFPGLPGPPGDGIKGP
P08572	589	SPGRDGLDGFPGLPGPPGDGIKGPPGD
P08572	591	GRDGLDGFPGLPGPPGDGIKGPPGDPG
P08572	592	RDGLDGFPGLPGPPGDGIKGPPGDPGY
P08572	1449	KAGPQGRGGVSAVPGFRGDEGPIGHQG
P08572	805	QPGLKGLPGDRGPPGFRGSQGMPGMPG
P08572	984	GDPGPPGPPPVILPGMKDIKGEKGDEG
P08572	96	LQGRKGDKGERGAPGVTGPKGDVGARG
P08572	101	GDKGERGAPGVTGPKGDVGARGVSGFP
P08572	641	LKGQRGFPGDAGLPGPPGFLGPPGPAG
P08572	644	QRGFPGDAGLPGPPGFLGPPGPAGTPG
P08572	650	DAGLPGPPGFLGPPGPAGTPGQIDCDT
P08572	722	FAGADGGPGPRGLPGDAGREGFPGPPG
P08572	1424	GPPGAPGEMGPQGPPGEPGFRGAPGKA
P08572	128	GADGIPGHPGQGGPRGRPGYDGCNGTQ
P08572	718	GIPGFAGADGGPGPRGLPGDAGREGFP
P08572	1369	GNTGPTGAVGDRGPKGPKGDPGFPGAP
P08572	562	DSRTITTKGERGQPGVPGVPGMKGDDG
P08572	1572	SRNDKSYWLSTTAPLPMMPVAEDEIKP
P08572	804	GQPGLKGLPGDRGPPGFRGSQGMPGMP
P08572	1172	PPGSQGELGRIGLPGGKGDDGWPGAPG
P08572	1184	LPGGKGDDGWPGAPGLPGFPGLRGIRG
P08572	1187	GKGDDGWPGAPGLPGFPGLRGIRGLHG
P08572	1434	PQGPPGEPGFRGAPGKAGPQGRGGVSA
P08572	783	RGLPGEVLGAQPGPRGDAGVPGQPGLK
P08572	374	ARGDPGFPGAQGEPGSQGEPGDPGLPG
P08572	1208	IRGLHGLPGTKGFPGSPGSDIHGDPGF
P08572	1211	LHGLPGTKGFPGSPGSDIHGDPGFPGP
P08572	1219	GFPGSPGSDIHGDPGFPGPPGERGDPG
P08572	1222	GSPGSDIHGDPGFPGPPGERGDPGEAN
P08572	1202	FPGLRGIRGLHGLPGTKGFPGSPGSDI
P08572	799	DAGVPGQPGLKGLPGDRGPPGFRGSQG
P09622	360	IPNIYAIGDVVAGPMLAHKAEDEGIIC
P09622	422	LKEEGIEYKVGKFPFAANSRAKTNADT
P09622	488	ASCEDIARVCHAHPTLSEAFREANLAA
P10599	40	FSATWCGPCKMIKPFFHSLSEKYSNVI
P11142	63	LIGDAAKNQVAMNPTNTVFDAKRLIGR
P11142	91	FDDAVVQSDMKHWPFMVVNDAGRPKVQ
P11142	116	VQVEYKGETKSFYPEEVSSMVLTKMKE
P11142	39	VEIIANDQGNRTTPSYVAFTDTERLIG
P11142	147	YLGKTVTNAVVTVPAYFNDSQRQATKD
P11142	176	TIAGLNVLRIINEPTAAAIAYGLDKKV
P12109	555	YPGLKGDEGEAGDPGDDNNDIAPRGVK
P12109	484	PIGPKGYRGDEGPPGSEGARGAPGPAG
P12109	445	PRGTPGTRGPRGDPGEAGPQGDQGREG
P12109	265	CQPARGPPGLRGDPGFEGERGKPGLPG
P12109	463	PQGDQGREGPVGVPGDPGEAGPIGPKG
P12109	466	DQGREGPVGVPGDPGEAGPIGPKGYRG
P12109	474	GVPGDPGEAGPIGPKGYRGDEGPPGSE
P12109	493	DEGPPGSEGARGAPGPAGPPGDPGLMG
P12109	495	GPPGSEGARGAPGPAGPPGDPGLMGER
P12109	498	GSEGARGAPGPAGPPGDPGLMGERGED
P12109	499	SEGARGAPGPAGPPGDPGLMGERGEDG
P12109	502	ARGAPGPAGPPGDPGLMGERGEDGPAG
P12109	483	GPIGPKGYRGDEGPPGSEGARGAPGPA
P12109	582	GAKGYRGPEGPQGPPGHQGPPGPDECE
P12109	583	AKGYRGPEGPQGPPGHQGPPGPDECEI
P12109	588	GPEGPQGPPGHQGPPGPDECEILDIIM
P12109	589	PEGPQGPPGHQGPPGPDECEILDIIMK
P12109	543	NRGAPGINGTKGYPGLKGDEGEAGDPG
P12109	258	QVCCSFECQPARGPPGLRGDPGFEGER
P12109	259	VCCSFECQPARGPPGLRGDPGFEGERG
P12109	436	ERGGPGERGPRGTPGTRGPRGDPGEAG
P12109	591	GPQGPPGHQGPPGPDECEILDIIMKMC
P12109	254	NNVEQVCCSFECQPARGPPGLRGDPGF
P12109	198	KVFSVAITPDHLEPRLSIIATDHTYRR
P12109	655	IDRLSRDELVKFEPGQSYAGVVQYSHS
P12109	784	VISCQGLAPSQGRPGLSLVKENYAELL
P12109	54	VLDTSESVALRLKPYGALVDKVKSFTK
P12109	385	EKGEPGADGEAGRPGSSGPSGDEGQPG
P12109	390	GADGEAGRPGSSGPSGDEGQPGEPGPP
P12109	397	RPGSSGPSGDEGQPGEPGPPGEKGEAG
P12111	2188	DLGPMGVPGRDGVPGGPGETGKNGGFG
P12111	2157	EKGERGDVGIRGDPGNPGQDSQERGPK
P12111	2160	ERGDVGIRGDPGNPGQDSQERGPKGET
P12111	2260	ISGPRGSGGAAGAPGERGRTGPLGRKG
P12111	2064	PKGIPGEDGYRGYPGDEGGPGERGPPG
P12111	2070	EDGYRGYPGDEGGPGERGPPGVNGTQG
P12111	2239	TRGAQGPAGPAGPPGLIGEQGISGPRG
P12111	612	SSLVFIPAEFRAAPLQGMLPGLLAPLR
P12111	2232	GFEGEQGTRGAQGPAGPAGPPGLIGEQ
P12111	2235	GEQGTRGAQGPAGPAGPPGLIGEQGIS
P12111	2238	GTRGAQGPAGPAGPPGLIGEQGISGPR
P12111	2358	NSGPPGIVGQKGDPGYPGPAGPKGNRG
P12111	2361	PPGIVGQKGDPGYPGPAGPKGNRGDSI
P12111	2169	DPGNPGQDSQERGPKGETGDLGPMGVP
P12111	2182	PKGETGDLGPMGVPGRDGVPGGPGETG
P12111	517	TKREVITAVRKMKPLDGSALYTGSALD
P12111	2349	PKGIRGRRGNSGPPGIVGQKGDPGYPG
P12111	2191	PMGVPGRDGVPGGPGETGKNGGFGRRG
P12111	2954	AAKPVAAKPAAVRPPAAAAAKPVATKP
P12111	2218	PPGAKGNKGGPGQPGFEGEQGTRGAQG
P12111	2055	DRGPIGSIGPKGIPGEDGYRGYPGDEG
P12111	2051	GQRGDRGPIGSIGPKGIPGEDGYRGYP
P12111	2348	GPKGIRGRRGNSGPPGIVGQKGDPGYP
P12111	2955	AKPVAAKPAAVRPPAAAAAKPVATKPE
P12111	1826	LETLHDAMHETLCPGVTDAAKACNLDV
P12111	1908	SGPVEAFDFDEYQPEMLEKFRNMRSQH
P12111	1541	FVKSAGSRIEDGVPQHLVLVLGGKSQD
P12111	2100	CPGQRGVKGSRGFPGEKGEVGEIGLDG
P12111	2250	GPPGLIGEQGISGPRGSGGAAGAPGER
P12111	1426	SEQIQKLLASTRYPPPAVESDAADIVF
P12111	1449	DIVFLIDSSEGVRPDGFAHIRDFVSRI
P12111	1280	DTTRVAVIQFSDDPKVEFLLNAHSSKD
P12111	2316	SEGRRGKKGERGFPGYPGPKGNPGEPG
P12111	2319	RRGKKGERGFPGYPGPKGNPGEPGLNG
P12111	2206	ETGKNGGFGRRGPPGAKGNKGGPGQPG
P16278	663	YDHPSKPVEKRLMPPPPQKNKDSWLDH
P16278	664	DHPSKPVEKRLMPPPPQKNKDSWLDHV
P16278	665	HPSKPVEKRLMPPPPQKNKDSWLDHV_
P18206	897	EFPEQKAGEVINQPMMMAARQLHDEAR
P18206	746	DLDKCKVAMANIQPQMLVAGATSIARR
P18206	287	DSKLNQAKGWLRDPSASPGDAGEQAIR
P18206	291	NQAKGWLRDPSASPGDAGEQAIRQILD
P18206	398	AKKIDAAQNWLADPNGGPEGEEQIRGA
P18206	536	VAEGHRLANVMMGPYRQDLLAKCDRVD
P18206	347	QVADLRARGQGSSPVAMQKAQQVSQGL
P18206	507	EGKIEQAQRWIDNPTVDDRGVGQAAIR
P18206	15	PVFHTRTIESILEPVAQQISHLVIMHE
P18206	402	DAAQNWLADPNGGPEGEEQIRGALAEA
P18206	620	KLLAVAATAPPDAPNREEVFDERAANF
P23284	135	RFPDENFKLKHYGPGWVSMANAGKDTN
P25940	523	PQGPRGLQGPHGPPGRVGKMGRPGADG
P25940	1111	PPGQPGIRGPAGHPGPPGADGAQGRRG
P25940	1113	GQPGIRGPAGHPGPPGADGAQGRRGPP
P25940	1114	QPGIRGPAGHPGPPGADGAQGRRGPPG
P25940	751	FKGDVGLKGDQGKPGAPGPRGEDGPEG
P25940	756	GLKGDQGKPGAPGPRGEDGPEGPKGQA
P25940	589	PPGEDGERGAEGPPGPTGQAGEPGPRG
P25940	574	EKGQRGDFGHVGQPGPPGEDGERGAEG
P25940	577	QRGDFGHVGQPGPPGEDGERGAEGPPG
P25940	912	GQRGELGFQGQTGPPGPAGVLGPQGKT
P25940	913	QRGELGFQGQTGPPGPAGVLGPQGKTG
P25940	1024	ERGPLGPAGGIGLPGQSGSEGPVGPAG
P25940	937	KTGEVGPLGERGPPGPPGPPGEQGLPG
P25940	939	GEVGPLGERGPPGPPGPPGEQGLPGLE
P25940	940	EVGPLGERGPPGPPGPPGEQGLPGLEG
P25940	943	PLGERGPPGPPGPPGEQGLPGLEGREG
P25940	949	PPGPPGPPGEQGLPGLEGREGAKGELG
P25940	598	AEGPPGPTGQAGEPGPRGLLGPRGSPG
P25940	871	QDGAPGIPGEKGLPGLQGPPGFPGPKG
P25940	880	EKGLPGLQGPPGFPGPKGPPGHQGKDG
P25940	886	LQGPPGFPGPKGPPGHQGKDGRPGHPG
P25940	826	PIGEKGKSGKTGQPGLEGERGPPGSRG
P25940	834	GKTGQPGLEGERGPPGSRGERGQPGAT
P25940	835	KTGQPGLEGERGPPGSRGERGQPGATG
P25940	790	PPGSAGEKGKLGVPGLPGYPGRPGPKG
P25940	793	SAGEKGKLGVPGLPGYPGRPGPKGSIG
P25940	796	EKGKLGVPGLPGYPGRPGPKGSIGFPG
P25940	480	QAVLQQTQLSMKGPPGPVGLTGRPGPV
P25940	481	AVLQQTQLSMKGPPGPVGLTGRPGPVG
P25940	877	IPGEKGLPGLQGPPGFPGPKGPPGHQG
P25940	882	GLPGLQGPPGFPGPKGPPGHQGKDGRP
P25940	588	GPPGEDGERGAEGPPGPTGQAGEPGPR
P25940	576	GQRGDFGHVGQPGPPGEDGERGAEGPP
P25940	532	PHGPPGRVGKMGRPGADGARGLPGDTG
P25940	936	GKTGEVGPLGERGPPGPPGPPGEQGLP
P25940	1482	GSMGPRGDTGPAGPPGPPGAPAELHGL
P25940	1483	SMGPRGDTGPAGPPGPPGAPAELHGLR
P25940	1485	GPRGDTGPAGPPGPPGAPAELHGLRRR
P25940	1486	PRGDTGPAGPPGPPGAPAELHGLRRRR
P30086	50	LGKVLTPTQVKNRPTSISWDGLDSGKL
P30086	178	AGTCYQAEWDDYVPKLYEQLSGK____
P30086	11	___MPVDLSKWSGPLSLQEVDEQPQHP
P30086	21	WSGPLSLQEVDEQPQHPLHVTYAGAAV
P30086	24	PLSLQEVDEQPQHPLHVTYAGAAVDEL
P30086	130	LHRYVWLVYEQDRPLKCDEPILSNRSG
P30086	136	LVYEQDRPLKCDEPILSNRSGDHRGKF
P35998	329	KVLMATNRPDTLDPALMRPGRLDRKIE
P39060	862	KGDKGDPGVGERGPPGPQGPPGPPGPS
P39060	863	GDKGDPGVGERGPPGPQGPPGPPGPSF
P39060	869	GVGERGPPGPQGPPGPPGPSFRHDKLT
P39060	1207	AQKGAKGEPGFRGPPGPYGRPGYKGEI
P39060	1208	QKGAKGEPGFRGPPGPYGRPGYKGEIG
P39060	872	ERGPPGPQGPPGPPGPSFRHDKLTFID
P39060	1382	GIPGPKGESIRGQPGPPGPQGPPGIGY
P39060	1385	GPKGESIRGQPGPPGPQGPPGIGYEGR
P39060	1391	IRGQPGPPGPQGPPGIGYEGRQGPPGP
P39060	946	PAGLPGVPGREGPPGFPGLPGPPGPPG
P39060	949	LPGVPGREGPPGFPGLPGPPGPPGREG
P39060	952	VPGREGPPGFPGLPGPPGPPGREGPPG
P39060	955	REGPPGFPGLPGPPGPPGREGPPGRTG
P39060	957	GPPGFPGLPGPPGPPGREGPPGRTGQK
P39060	1077	LPGAKGEVGADGVPGFPGLPGREGIAG
P39060	1080	AKGEVGADGVPGFPGLPGREGIAGPQG
P39060	1083	EVGADGVPGFPGLPGREGIAGPQGPKG
P39060	1384	PGPKGESIRGQPGPPGPQGPPGIGYEG
P39060	1390	SIRGQPGPPGPQGPPGIGYEGRQGPPG
P39060	690	LREETGAALKPRLPAPPPVTTPPLAGG
P39060	871	GERGPPGPQGPPGPPGPSFRHDKLTFI
P39060	958	PPGFPGLPGPPGPPGREGPPGRTGQKG
P39060	822	PPGRDGTPGRDGEPGDPGEDGKPGDTG
P39060	825	RDGTPGRDGEPGDPGEDGKPGDTGPQG
P39060	840	EDGKPGDTGPQGFPGTPGDVGPKGDKG
P39060	843	KPGDTGPQGFPGTPGDVGPKGDKGDPG
P39060	816	PQGPPGPPGRDGTPGRDGEPGDPGEDG
P39060	874	GPPGPQGPPGPPGPSFRHDKLTFIDME
P39060	1402	GPPGIGYEGRQGPPGPPGPPGPPSFPG
P39060	1405	GIGYEGRQGPPGPPGPPGPPSFPGPHR
P39060	1408	YEGRQGPPGPPGPPGPPSFPGPHRQTI
P39060	1411	RQGPPGPPGPPGPPSFPGPHRQTISVP
P39060	1414	PPGPPGPPGPPSFPGPHRQTISVPGPP
P39060	831	RDGEPGDPGEDGKPGDTGPQGFPGTPG
P39060	1387	KGESIRGQPGPPGPQGPPGIGYEGRQG
P39060	905	GGDLEALRGPRGFPGPPGPPGVPGLPG
P39060	908	LEALRGPRGFPGPPGPPGVPGLPGEPG
P39060	911	LRGPRGFPGPPGPPGVPGLPGEPGRFG
P39060	914	PRGFPGPPGPPGVPGLPGEPGRFGVNS
P39060	855	TPGDVGPKGDKGDPGVGERGPPGPQGP
P39060	868	PGVGERGPPGPQGPPGPPGPSFRHDKL
H7BXV5	356	PSFPGPHRQTISVPGPPGPPGPPGPPG
P39060	1427	PGPHRQTISVPGPPGPPGPPGPPGTMG
P39060	1436	VPGPPGPPGPPGPPGTMGASSGVRLWA
P39060	836	GDPGEDGKPGDTGPQGFPGTPGDVGPK
P39060	1430	HRQTISVPGPPGPPGPPGPPGTMGASS
P39060	1433	TISVPGPPGPPGPPGPPGTMGASSGVR
P39060	1265	GMPGPPGPPGPPGPPGTPVYDSNVFAE
P39060	1266	MPGPPGPPGPPGPPGTPVYDSNVFAES
P39060	1282	PVYDSNVFAESSRPGPPGLPGNQGPPG
P49327	2229	QLNLRSLLVNPEGPTLMRLNSVQSSER
P49327	491	GGPEVQQVPAGERPLWFICSGMGTQWR
P49327	461	LAFLSMLNDIAAVPATAMPFRGYAVLG
P49327	2203	LSSKADEASELACPTPKEDGLAQQQTQ
P49327	362	EHGLWAPNLHFHSPNPEIPALLDGRLQ
P49327	2205	SKADEASELACPTPKEDGLAQQQTQLN
P49327	1440	SLKGILADEDSSRPVWLKAINCATSGV
P49327	1416	CRRPTPQDSPIFLPVDDTSFRWVESLK
P49327	1049	MSILGSAKHGLYLPTRVTAIHIDPATH
P49327	264	TNTDGFKEQGVTFPSGDIQEQLIRSLY
P49327	1585	NFRDIMLATGKLSPDAIPGKWTSQDSL
P49327	1589	IMLATGKLSPDAIPGKWTSQDSLLGME
P49327	718	PKPRSARWLSTSIPEAQWHSSLARTSS
P50454	30	LAAEVKKPAAAAAPGTAEKLSPKAATL
P50454	259	YDDEKEKLQIVEMPLAHKLSSLIILMP
P50454	24	CLLEAALAAEVKKPAAAAAPGTAEKLS
P50454	186	INEWAAQTTDGKLPEVTKDVERTDGAL
P50454	272	PLAHKLSSLIILMPHHVEPLERLEKLL
P60709	367	QMWISKQEYDESGPSIVHRKCF_____
P60709	307	YANTVLSGGTTMYPGIADRMQKEITAL
P63267	323	IADRMQKEITALAPSTMKIKIIAPPER
P60709	164	IVMDSGDGVTHTVPIYEGYALPHAILR
P60709	172	VTHTVPIYEGYALPHAILRLDLAGRDL
P60709	98	IWHHTFYNELRVAPEEHPVLLTEAPLN
P60709	102	TFYNELRVAPEEHPVLLTEAPLNPKAN
P60709	264	GNERFRCPEALFQPSFLGMESCGIHET
P63267	244	AASSSSLEKSYELPDGQVITIGNERFR
P60709	258	GQVITIGNERFRCPEALFQPSFLGMES
P68032	34	AGFAGDDAPRAVFPSIVGRPRHQGVMV
P60709	38	DAPRAVFPSIVGRPRHQGVMVGMGQKD
P60709	27	SGMCKAGFAGDDAPRAVFPSIVGRPRH
P60709	109	VAPEEHPVLLTEAPLNPKANREKMTQI
P62328	5	_________MSDKPDMAEIEKFDKSKL
P62328	28	KSKLKKTETQEKNPLPSKETIEQEKQA
P62328	30	KLKKTETQEKNPLPSKETIEQEKQAGE
P62330	127	DAIILIFANKQDLPDAMKPHEIQEKLG
P62805	33	RKVLRDNIQGITKPAIRRLARRGGVKR
P62913	11	___MAQDQGEKENPMRELRIRKLCLNI
P62937	58	GFGYKGSCFHRIIPGFMCQGGDFTRHN
P62937	105	HTGPGILSMANAGPNTNGSQFFICTAK
P62937	95	KFEDENFILKHTGPGILSMANAGPNTN
P62937	4	__________MVNPTVFFDIAVDGEPL
P69905	78	DALTNAVAHVDDMPNALSALSDLHAHK
P69905	45	RMFLSFPTTKTYFPHFDLSHGSAQVKG
P69905	115	LSHCLLVTLAAHLPAEFTPAVHASLDK
P69905	120	LVTLAAHLPAEFTPAVHASLDKFLASV
P69905	5	_________MVLSPADKTNVKAAWGKV
P69905	38	YGAEALERMFLSFPTTKTYFPHFDLSH
Q00796	65	WEYGRIGNFIVKKPMVLGHEASGTVEK
Q00796	157	PDNVTFEEGALIEPLSVGIHACRRGGV
Q00796	17	AAKPNNLSLVVHGPGDLRLENYPIPEP
Q00796	183	VTLGHKVLVCGAGPIGMVTLLVAKAMG
Q00796	7	_______MAAAAKPNNLSLVVHGPGDL
Q00796	26	VVHGPGDLRLENYPIPEPGPNEVLLRM
Q00796	32	DLRLENYPIPEPGPNEVLLRMHSVGIC
Q00796	320	AISMLASKSVNVKPLVTHRFPLEKALE
Q00796	327	KSVNVKPLVTHRFPLEKALEAFETFKK
Q01082	2196	QSAATLPARTQETPSAQMEGFLNRKHE
Q01082	1506	DVEDEILWVGERMPLATSTDHGHNLQT
Q01082	1198	LNNQEYVLAHTEMPTTLEGAEAAIKKQ
Q01082	2105	EEEERKRRPPSPEPSTKVSEEAESQQQ
Q01082	2133	DTSKGEQVSQNGLPAEQGSPRMAETVD
Q01082	2139	QVSQNGLPAEQGSPRMAETVDTSEMVN
Q01082	603	SAQKFATDGEGYKPCDPQVIRDRVAHM
Q01955	1297	TAGDMGPPGRLGAPGTPGLPGPRGDPG
Q01955	1300	DMGPPGRLGAPGTPGLPGPRGDPGFQG
Q01955	1005	PPGPRGDLGSTGNPGEPGLRGIPGSMG
Q01955	1008	PRGDLGSTGNPGEPGLRGIPGSMGNMG
Q01955	729	TKGSLGCPGKMGEPGLPGKPGLPGAKG
Q01955	732	SLGCPGKMGEPGLPGKPGLPGAKGEPA
Q01955	1282	DKGSMGHPGPKGPPGTAGDMGPPGRLG
Q01955	852	GDPGIPGLDRSGFPGETGSPGIPGHQG
Q01955	858	GLDRSGFPGETGSPGIPGHQGEMGPLG
Q01955	861	RSGFPGETGSPGIPGHQGEMGPLGQRG
Q01955	1197	NPGAQGAKGDRGAPGFPGLPGRKGAMG
Q01955	1200	AQGAKGDRGAPGFPGLPGRKGAMGDAG
Q01955	1203	AKGDRGAPGFPGLPGRKGAMGDAGPRG
Q01955	1224	DAGPRGPTGIEGFPGPPGLPGAIIPGQ
Q01955	1226	GPRGPTGIEGFPGPPGLPGAIIPGQTG
Q01955	1227	PRGPTGIEGFPGPPGLPGAIIPGQTGN
Q01955	1230	PTGIEGFPGPPGLPGAIIPGQTGNRGP
Q01955	1303	PPGRLGAPGTPGLPGPRGDPGFQGFPG
Q01955	1290	GPKGPPGTAGDMGPPGRLGAPGTPGLP
Q01955	1291	PKGPPGTAGDMGPPGRLGAPGTPGLPG
Q01955	377	PRGARGPQGPSGPPGVPGSPGSSRPGL
Q01955	380	ARGPQGPSGPPGVPGSPGSSRPGLRGA
Q01955	383	PQGPSGPPGVPGSPGSSRPGLRGAPGW
Q01955	1438	LPGLKGKRGDSGSPATWTTRGFVFTRH
Q01955	773	ERGNSGEHGEIGLPGLPGLPGTPGNEG
Q01955	776	NSGEHGEIGLPGLPGLPGTPGNEGLDG
Q01955	779	EHGEIGLPGLPGLPGTPGNEGLDGPRG
Q01955	782	EIGLPGLPGLPGTPGNEGLDGPRGDPG
Q01955	1138	GIKGLLGPPGIRGPPGLPGFPGSPGPM
Q01955	1139	IKGLLGPPGIRGPPGLPGFPGSPGPMG
Q01955	1142	LLGPPGIRGPPGLPGFPGSPGPMGIRG
Q01955	1145	PPGIRGPPGLPGFPGSPGPMGIRGDQG
Q01955	376	GPRGARGPQGPSGPPGVPGSPGSSRPG
Q01955	388	GPPGVPGSPGSSRPGLRGAPGWPGLKG
Q01955	1402	PRGKPGKDGKPGTPGPAGEKGNKGSKG
Q01955	1404	GKPGKDGKPGTPGPAGEKGNKGSKGEP
Q06278	1066	TKMIQVVSRELRMPMSNVHLRGTSTET
Q06830	179	TDKHGEVCPAGWKPGSDTIKPDVQKSK
Q06830	174	QAFQFTDKHGEVCPAGWKPGSDTIKPD
Q06830	99	AWVNTPKKQGGLGPMNIPLVSDPKRTI
Q06830	91	VDSHFCHLAWVNTPKKQGGLGPMNIPL
Q06830	22	GHPAPNFKATAVMPDGQFKDISLSDYK
Q06830	186	CPAGWKPGSDTIKPDVQKSKEYFSKQK
Q13825	283	KALDLAREFLPQGPVAMRVAKLAINQG
Q14165	170	DRVGHSTAHDEIIPMSIRKGKLSVQGE
Q14624	673	FRPGVLSSRQLGLPGPPDVPDHAAYHP
Q2UY09	397	EPGQPGPRGPEGVPGERGLPGEGFPGP
Q2UY09	675	DTGAKGEPGVRGPPGPSGPRGVGTQGP
Q2UY09	677	GAKGEPGVRGPPGPSGPRGVGTQGPKG
Q2UY09	374	QQGIKGERGQEGRPGAPGPIGVGEPGQ
Q2UY09	377	IKGERGQEGRPGAPGPIGVGEPGQPGP
Q2UY09	385	GRPGAPGPIGVGEPGQPGPRGPEGVPG
Q2UY09	649	GDGYPGVPGPRGLPGPPGPMGLRGVGD
Q2UY09	651	GYPGVPGPRGLPGPPGPMGLRGVGDTG
Q2UY09	652	YPGVPGPRGLPGPPGPMGLRGVGDTGA
Q2UY09	388	GAPGPIGVGEPGQPGPRGPEGVPGERG
Q5UAW9	314	QPPTKSPAGTPKAPAPSKPGESQESQG
Q6F5E8	707	QIQACLLRNNRADPASSDHTTRLQPLG
Q7Z5K2	588	KPQSVTVRLSSKEPNQKDDGVFKAPAP
Q86YD7	125	PQRKALLHIFSRKPPEKPLPNQKGSTE
Q86YD7	126	QRKALLHIFSRKPPEKPLPNQKGSTES
Q86YD7	129	ALLHIFSRKPPEKPLPNQKGSTESSDY
H0Y6F6	84	KGGELKKPISLGHPGSLKKGKTPPVAV
Q96PY0	59	SGEAHPCAHVLRPPASPCPPRPRRGCG
Q99715	2775	GPRGERGISGAIGPPGPRGDIGPPGPQ
Q99715	2776	PRGERGISGAIGPPGPRGDIGPPGPQG
Q99715	3000	GERGTGSSGPRGLPGPPGPQGESRTGP
Q99715	3002	RGTGSSGPRGLPGPPGPQGESRTGPPG
Q99715	3003	GTGSSGPRGLPGPPGPQGESRTGPPGS
Q99715	3022	SRTGPPGSTGSRGPPGPPGRPGNSGIR
Q99715	3023	RTGPPGSTGSRGPPGPPGRPGNSGIRG
Q99715	3025	GPPGSTGSRGPPGPPGRPGNSGIRGPP
Q99715	3026	PPGSTGSRGPPGPPGRPGNSGIRGPPG
Q99715	3029	STGSRGPPGPPGRPGNSGIRGPPGPPG
Q99715	2856	FTGKDGAMGPRGPPGPPGSPGSPGVTG
Q99715	2858	GKDGAMGPRGPPGPPGSPGSPGVTGPS
Q99715	2859	KDGAMGPRGPPGPPGSPGSPGVTGPSG
Q99715	2862	AMGPRGPPGPPGSPGSPGVTGPSGKPG
Q99715	2865	PRGPPGPPGSPGSPGVTGPSGKPGKPG
Q99715	2941	NQIPNDYQSSRNQPGPPGPPGPPGSAG
Q99715	2944	PNDYQSSRNQPGPPGPPGPPGSAGARG
Q99715	2947	YQSSRNQPGPPGPPGPPGSAGARGEPG
Q99715	2950	SRNQPGPPGPPGPPGSAGARGEPGPGG
Q99715	2826	DAGEPGLPGRTGTPGLPGPPGPMGPPG
Q99715	2829	EPGLPGRTGTPGLPGPPGPMGPPGDRG
Q99715	2831	GLPGRTGTPGLPGPPGPMGPPGDRGFT
Q99715	2832	LPGRTGTPGLPGPPGPMGPPGDRGFTG
Q99715	2802	GPPGPQGPNGLSIPGEQGRQGMKGDAG
Q99715	2959	PPGPPGSAGARGEPGPGGRPGFPGTPG
Q99715	2965	SAGARGEPGPGGRPGFPGTPGMQGPPG
Q99715	2968	ARGEPGPGGRPGFPGTPGMQGPPGERG
Q99715	2971	EPGPGGRPGFPGTPGMQGPPGERGLPG
Q99715	2977	RPGFPGTPGMQGPPGERGLPGEKGERG
Q99715	2855	GFTGKDGAMGPRGPPGPPGSPGSPGVT
Q99715	2874	SPGSPGVTGPSGKPGKPGDHGRPGPSG
Q99715	2877	SPGVTGPSGKPGKPGDHGRPGPSGLKG
Q99715	2943	IPNDYQSSRNQPGPPGPPGPPGSAGAR
Q99715	2946	DYQSSRNQPGPPGPPGPPGSAGARGEP
Q99715	2817	EQGRQGMKGDAGEPGLPGRTGTPGLPG
Q99715	2820	RQGMKGDAGEPGLPGRTGTPGLPGPPG
Q99715	3013	PGPPGPQGESRTGPPGSTGSRGPPGPP
Q99715	3014	GPPGPQGESRTGPPGSTGSRGPPGPPG
Q99715	2837	GTPGLPGPPGPMGPPGDRGFTGKDGAM
Q99715	2838	TPGLPGPPGPMGPPGDRGFTGKDGAMG
Q99715	2976	GRPGFPGTPGMQGPPGERGLPGEKGER
Q99715	2949	SSRNQPGPPGPPGPPGSAGARGEPGPG
Q99715	2784	GAIGPPGPRGDIGPPGPQGPPGPQGPN
Q99715	2785	AIGPPGPRGDIGPPGPQGPPGPQGPNG
Q99715	2791	PRGDIGPPGPQGPPGPQGPNGLSIPGE
Q99715	2749	PNSCTCTQDSVGPPGPPGPAGGPGAKG
Q99715	2758	SVGPPGPPGPAGGPGAKGPRGERGISG
Q99715	2983	TPGMQGPPGERGLPGEKGERGTGSSGP
Q9BTC0	1330	ILQTLFGKKKSFDPSAREPPGSTAGLP
Q9BTC0	342	HSETADQQEAKWRPGDADGTDCTSIGT
Q9BTC0	1180	QDPVPSKLLPFEGPGLESPRPNIILGL
Q9BTC0	1185	SKLLPFEGPGLESPRPNIILGLVICQK
Q9Y6C2	621	PPRGPGAGPGVGGPSRGPLDGFSVFGG
Q9Y6C2	41	GFSLYTGSSGALSPGGPQAQIAPRPAS
Q9Y6C2	612	VERCSCPLLPPRGPGAGPGVGGPSRGP
Q9Y6C2	172	SAGSPLSGLGGEGPGESEKVQQLEEQV
Q9Y6C2	398	TELGGAAGQGGHPPGYTSLASRLSRLE
Q9Y6C2	884	VAFSAALSLPRSEPGTVPFDRVLLNDG
Q9Y6C2	616	SCPLLPPRGPGAGPGVGGPSRGPLDGF
Q9Y6C2	721	RGLEEGQAQAGQCPSLEGRLGRLEGVC
Q9Y6C2	825	LTGPAGEAGPPGPPGLQGPPGPAGPPG
Q9Y6C2	837	PPGLQGPPGPAGPPGSPGKDGQEGPIG
Q9Y6C2	840	LQGPPGPAGPPGSPGKDGQEGPIGPPG
A0A2R8Y682	151	LKYIVYKERVGLTPLPRLECSGTISAH
A0A087WWA1	3	___________MGPSRLVRGPRPQGMR
P0DPI2	85	RGGAEVQIFAPDVPQMHVIDHTKGQPS
A6NM36	87	QKLNLSHNQLRVLPPEVGKLTRIVVLN
A6NM36	88	KLNLSHNQLRVLPPEVGKLTRIVVLNL
B9A064	184	NNKYAASSYLSLTPEQWKSHRSYSCQV
B9A064	210	VTHEGSTVEKTVAPTECS_________
C9JRZ8	180	IERLLNKPGLKYKPVTNQVECHPYLTQ
O00764	284	IQCAKAQAGEGVRPSPMQLELRMVQSK
O75871	192	TGRASIQRDLREQPPPASTPGHGPSHR
O75871	193	GRASIQRDLREQPPPASTPGHGPSHRS
O75871	194	RASIQRDLREQPPPASTPGHGPSHRST
J3QS60	171	EGGAEGRAQDADAPEPGLQARADVNGE
J3QS60	173	GAEGRAQDADAPEPGLQARADVNGERE
P00488	671	KETLRNVWVHLDGPGVTRPMKKMFREI
P00488	676	NVWVHLDGPGVTRPMKKMFREIRPNST
P00488	187	SRNPETDTYILFNPWCEDDAVYLDNEK
P00915	241	RSLLSNVEGDNAVPMQHNNRPTQPLKG
P00915	248	EGDNAVPMQHNNRPTQPLKGRTVRASF
P00915	156	AVIGVLMKVGEANPKLQKVLDALQAIK
P00915	4	__________MASPDWGYDDKNGPEQW
P00915	14	MASPDWGYDDKNGPEQWSKLYPIANGN
P00915	22	DDKNGPEQWSKLYPIANGNNQSPVDIK
P00915	84	FEDNDNRSVLKGGPFSDSYRLFQFHFH
P01859	232	KGQPREPQVYTLPPSREEMTKNQVSLT
P01859	275	SNGQPENNYKTTPPMLDSDGSFFLYSK
P01859	253	NQVSLTCLVKGFYPSDISVEWESNGQP
P01859	150	EVTCVVVDVSHEDPEVQFNWYVDGVEV
P68871	37	VGGEALGRLLVVYPWTQRFFESFGDLS
P68871	59	FGDLSTPDAVMGNPKVKAHGKKVLGAF
P68871	101	TLSELHCDKLHVDPENFRLLGNVLVCV
P68871	125	VCVLAHHFGKEFTPPVQAAYQKVVAGV
P68871	52	TQRFFESFGDLSTPDAVMGNPKVKAHG
P68871	6	________MVHLTPEEKSAVTALWGKV
P68871	126	CVLAHHFGKEFTPPVQAAYQKVVAGVA
P02042	6	________MVHLTPEEKTAVNALWGKV
P02042	52	TQRFFESFGDLSSPDAVMGNPKVKAHG
P04075	231	SDHHIYLEGTLLKPNMVTPGHACTQKF
P04075	72	YRQLLLTADDRVNPCIGGVILFHETLY
P04075	291	EEASINLNAINKCPLLKPWALTFSYGR
P04075	236	YLEGTLLKPNMVTPGHACTQKFSHEEI
P09972	185	ARYASICQQNGIVPIVEPEILPDGDHD
P04075	159	AKWRCVLKIGEHTPSALAIMENANVLA
P04075	193	QNGIVPIVEPEILPDGDHDLKRCQYVT
P04075	6	________MPYQYPALTPEQKKELSDI
P04406	129	AKRVIISAPSADAPMFVMGVNHEKYDN
P04406	236	ELNGKLTGMAFRVPTANVSVVDLTCRL
P04406	222	ASTGAAKAVGKVIPELNGKLTGMAFRV
P04406	208	LWRDGRGALQNIIPASTGAAKAVGKVI
P05186	400	GYTPRGNSIFGLAPMLSDTDKKPFTAI
P07954	363	RSGLGELILPENEPGSSIMPGKVNPTQ
P07954	503	GYLTAEQFDEWVKPKDMLGPK______
P09210	56	KLRNDGYLMFQQVPMVEIDGMKLVQTR
P10645	157	EATDGARPQALPEPMQESKAEGNNQAP
P10645	283	SRSEALAVDGAGKPGAEEAQDPEGKGE
P12814	302	WIRRTIPWLENRVPENTMHAMQQKLED
P12814	644	LRKQFGAQANVIGPWIQTKMEEIGRIS
P12814	15	DHYDSQQTNDYMQPEEDWDRDLLLDPA
P12814	27	QPEEDWDRDLLLDPAWEKQQRKTFTAW
P12814	295	LASDLLEWIRRTIPWLENRVPENTMHA
P12814	597	VNMAGTNPYTTITPQEINGKWDHVRQL
P12814	591	IVQTYHVNMAGTNPYTTITPQEINGKW
P12814	470	IAQELNELDYYDSPSVNARCQKICDQW
P26439	222	GILSSVGKFSTVNPVYVGNVAWAHILA
P14625	427	RRVFITDDFHDMMPKYLNFVKGVVDSD
P14625	518	RLAKLLRFQSSHHPTDITSLDQYVERM
P14625	644	IEKAVVSQRLTESPCALVASQYGWSGN
P14625	730	LFETATLRSGYLLPDTKAYGDRIERML
P15121	219	VVTAYSPLGSPDRPWAKPEDPSLLEDP
P15121	113	LKLDYLDLYLIHWPTGFKPGKEFFPLD
P15121	216	KGIVVTAYSPLGSPDRPWAKPEDPSLL
P15121	133	KEFFPLDESGNVVPSDTNILDTWAAME
P15121	212	YCQSKGIVVTAYSPLGSPDRPWAKPED
P15121	189	LKYKPAVNQIECHPYLTQEKLIQYCQS
P15121	180	VEMILNKPGLKYKPAVNQIECHPYLTQ
P18669	125	VKIWRRSYDVPPPPMEPDHPFYSNISK
P18669	229	IVYELDKNLKPIKPMQFLGDEETVRKA
P18669	151	KDRRYADLTEDQLPSCESLKDTIARAL
P18669	211	EGLSEEAIMELNLPTGIPIVYELDKNL
P21333	2545	SVFVDSLTKATCAPQHGAPGPGPADAS
P21333	207	SGRALGALVDSCAPGLCPDWDSWDASK
P21333	211	LGALVDSCAPGLCPDWDSWDASKPVTN
P21333	2371	NGAKGAIDAKVHSPSGALEECYVTEID
P21333	293	NPKKARAYGPGIEPTGNMVKKRAEFTV
P21333	637	DDKGDGSCDVRYWPQEAGEYAVHVLCN
P21333	1291	FSVDARALTQTGGPHVKARVANPSGNL
P21333	448	EARGDSTYRCSYQPTMEGVHTVHVTFA
P21333	2317	DYEVSVKFNEEHIPDSPFVVPVASPSG
P21333	2225	VSVKYKGQHVPGSPFQFTVGPLGEGGA
P21333	755	KHTAMVSWGGVSIPNSPFRVNVGAGSH
P21333	758	AMVSWGGVSIPNSPFRVNVGAGSHPNK
P21333	1363	TEGCDPSRVRVHGPGIQSGTTNKPNKF
P21333	2065	VSGQGLHEGHTFEPAEFIIDTRDAGYG
P21333	2504	APGSYLISIKYGGPYHIGGSPFKAKVT
P21333	1460	DASKVKCSGPGLSPGMVRANLPQSFQV
P21333	1017	VASKIVGPSGAAVPCKVEPGLGADNSV
P21333	718	APLRVQVQDNEGCPVEALVKDNGNGTY
P21333	480	RSPYTVTVGQACNPSACRAVGRGLQPK
P21333	769	NSPFRVNVGAGSHPNKVKVYGPGVAKT
P21333	1075	VAPTKPSKVKAFGPGLQGGSAGSPARF
P21333	17	SHSRAGQSAAGAAPGGGVDTRDAEMPA
P21333	2550	SLTKATCAPQHGAPGPGPADASKVVAK
P21333	2181	EISIQDMTAQVTSPSGKTHEAEIVEGE
P21333	1300	QTGGPHVKARVANPSGNLTETYVQDRG
P21333	1373	VHGPGIQSGTTNKPNKFTVETRGAGTG
P21333	393	DASKVTAQGPGLEPSGNIANKTTYFEI
P21333	2126	NYIINIKFADQHVPGSPFSVKVTGEGR
P21333	2222	THTVSVKYKGQHVPGSPFQFTVGPLGE
P21333	2151	GRVKESITRRRRAPSVANVGSHCDLSL
P21333	323	SAGQGEVLVYVEDPAGHQEEAKVTANN
P21333	892	GPGLSRTGVELGKPTHFTVNAKAAGKG
P21333	1441	YGGHQVPGSPFKVPVHDVTDASKVKCS
P21333	1834	TDNKDGTVTVRYAPSEAGLHEMDIRYD
P21333	1944	DYSILVKYNEQHVPGSPFTARVTGDDS
P21333	221	GLCPDWDSWDASKPVTNAREAMQQADD
P21333	348	NNDKNRTFSVWYVPEVTGTHKVTVLFA
P21333	2232	QHVPGSPFQFTVGPLGEGGAHKVRAGG
P21333	2204	VEGENHTYCIRFVPAEMGTHTVSVKYK
P21333	1610	QDNHDGTYTVAYVPDVTGRYTILIKYG
P21333	250	GIPQVITPEEIVDPNVDEHSVMTYLSQ
P21333	1587	DAGEGLLAVQITDPEGKPKKTHIQDNH
P21333	1591	GLLAVQITDPEGKPKKTHIQDNHDGTY
P21333	2302	KDGSCGVAYVVQEPGDYEVSVKFNEEH
P21333	1513	VDNADGTQTVNYVPSREGPYSISVLYG
P21333	584	GTECGNQKVRAWGPGLEGGVVGKSADF
P21333	1735	ICVRFGGEHVPNSPFQVTALAGDQPSV
P21333	812	AGQGDVSIGIKCAPGVVGPAEADIDFD
P21333	1251	QPVPNFPSKLQVEPAVDTSGVQCYGPG
P21333	2552	TKATCAPQHGAPGPGPADASKVVAKGL
P21333	2350	VSSLQESGLKVNQPASFAVSLNGAKGA
P21333	1468	GPGLSPGMVRANLPQSFQVDTSKAGVA
P21333	1565	GPGLNTTGVPASLPVEFTIDAKDAGEG
P21333	817	VSIGIKCAPGVVGPAEADIDFDIIRND
P21333	1905	DAGEGGLSLAIEGPSKAEISCTDNQDG
P21333	2320	VSVKFNEEHIPDSPFVVPVASPSGDAR
P21333	1496	LQVKVQGPKGLVEPVDVVDNADGTQTV
P21333	967	DPIPKSPFSVAVSPSLDLSKIKVSGLG
P21333	692	GPGLEKTGVAVNKPAEFTVDAKHGGKA
P21333	2324	FNEEHIPDSPFVVPVASPSGDARRLTV
P21810	322	SNNITKVGVNDFCPMGFGVKRAYYNGI
P21810	341	KRAYYNGISLFNNPVPYWEVQPATFRC
P27449	49	KSGTGIAAMSVMRPEQIMKSIIPVVMA
P30101	245	IKKFIQENIFGICPHMTEDNKDLIQGK
P30101	495	REATNPPVIQEEKPKKKKKAQEDL___
P30101	404	NNENKDVLIEFYAPWCGHCKNLEPKYK
P30101	55	TGSAGLMLVEFFAPWCGHCKRLAPEYE
P30101	324	LSDFGLESTAGEIPVVAIRTAKGEKFV
P30101	118	IFRDGEEAGAYDGPRTADGIVSHLKKQ
P30101	65	FFAPWCGHCKRLAPEYEAAATRLKGIV
P32119	178	TDEHGEVCPAGWKPGSDTIKPNVDDSK
P32119	173	QAFQYTDEHGEVCPAGWKPGSDTIKPN
P32119	13	_MASGNARIGKPAPDFKATAVVDGAFK
Q53FA3	65	LIGDAAKNQVAMNPQNTVFDAKRLIGR
P35555	1465	LPNICVFGTCHNLPGLFRCECEIGYEL
P35555	1090	SPDLCGRGQCVNTPGDFECKCDEGYES
P35555	1453	DGKACEDIDECSLPNICVFGTCHNLPG
P35555	220	TLCCATVGRAWGHPCEMCPAQPHPCRR
P35555	2095	ECCCALKGEGWGDPCELCPTEPDEAFR
P35555	1986	DINECLLEPRKCAPGTCQNLDGSYRCI
P35555	2041	TCSNTEGSFKCLCPEGFSLSSSGRRCQ
P35555	673	TCYGGYKRGQCIKPLFGAVTKSECCCA
P35555	2379	DGGRGWGPHCEICPFQGTVAFKKLCPH
P35555	1184	CVNLIGKYQCACNPGYHSTPDRLFCVD
P35555	374	DAGRCWSPGVTVAPEMCPIRATEDFNK
P35555	2121	RQICPYGSGIIVGPDDSAVDMDECKEP
P35555	148	LCQKGYIGTHCGQPVCESGCLNGGRCV
P35555	1614	TVILEDIDECQELPGLCQGGKCINTFG
P35555	2452	GTSCVDLNECNQAPKPCNFICKNTEGS
P35555	938	LCVNTRGSFKCQCPSGMTLDATGRICL
P35555	1424	NLNLCGNGQCLNAPGGYRCECDMGFVP
P40227	40	ARGLQDVLRTNLGPKGTMKMLVSGAGD
P40227	409	RAVKNAIDDGCVVPGAGAVEVAMAEAL
P42765	289	LARIVGYFVSGCDPSIMGIGPVPAISG
P42765	205	AANDAGYFNDEMAPIEVKTKKGKQTMQ
P42765	160	SLWVSLTDQHVQLPMAMTAENLAVKHK
P42765	325	KDMDLVEVNEAFAPQYLAVERSLDLDI
P45880	11	___MATHGQTCARPMCIPPSYADLGKA
P48163	501	QVSDKHLEEGRLYPPLNTIRDVSLKIA
P48163	502	VSDKHLEEGRLYPPLNTIRDVSLKIAE
P48163	104	TSDIEKFMPIVYTPTVGLACQQYSLVF
P63267	173	VTHNVPIYEGYALPHAIMRLDLAGRDL
P63267	99	IWHHSFYNELRVAPEEHPTLLTEAPLN
P63267	103	SFYNELRVAPEEHPTLLTEAPLNPKAN
P63267	308	YANNVLSGGTTMYPGIADRMQKEITAL
P63267	165	IVLDSGDGVTHNVPIYEGYALPHAIMR
P68032	72	EAQSKRGILTLKYPIEHGIITNWDDME
P68032	260	GQVITIGNERFRCPETLFQPSFIGMES
P63267	265	GNERFRCPETLFQPSFIGMESAGIHET
P62736	29	SGLCKAGFAGDDAPRAVFPSIVGRPRH
P60709	332	ALAPSTMKIKIIAPPERKYSVWIGGSI
P60709	333	LAPSTMKIKIIAPPERKYSVWIGGSIL
P63267	110	VAPEEHPTLLTEAPLNPKANREKMTQI
P62736	114	EEHPTLLTEAPLNPKANREKMTQIMFE
P68032	369	QMWISKQEYDEAGPSIVHRKCF_____
P68104	409	SGDAAIVDMVPGKPMCVESFSDYPPLG
P68104	274	TVPVGRVETGVLKPGMVVTFAPVNVTT
Q5VTE0	391	KIDRRSGKKLEDGPKFLKSGDAAIVDM
Q5VTE0	237	SGTTLLEALDCILPPTRPTDKPLRLPL
Q5VTE0	238	GTTLLEALDCILPPTRPTDKPLRLPLQ
Q13509	272	PFPRLHFFMPGFAPLTARGSQQYRALT
Q13509	32	KFWEVISDEHGIDPSGNYVGDSDLQLE
Q13509	268	VNMVPFPRLHFFMPGFAPLTARGSQQY
Q13509	160	MGTLLISKVREEYPDRIMNTFSVVPSP
Q13885	61	NVYYNEAAGNKYVPRAILVDLEPGTMD
Q14914	310	QYKEYIIEGFENMPAAFMGMLKGDNLG
Q14914	89	NVALPKGTIVLASPGWTTHSISDGKDL
Q14914	17	TKTWTLKKHFVGYPTNSDFELKTAELP
Q15084	53	IQSDSLWLVEFYAPWCGHCQRLTPEWK
Q15084	404	GRGSTAPVGGGAFPTIVEREPWDGRDG
Q15084	188	LDSEDVWMVEFYAPWCGHCKNLEPEWA
Q5U5Z8	117	MQWRGLSSLQPPPPRFKDSPASAFRVA
Q76M96	43	RGSHGGRKVPLVSPDSSRPARFLRHTG
Q76M96	392	TAFPTTQRPWTPSPSHRPPTTTEVITA
Q86Y01	362	CLTRAPKPILHPPPVSKSDVKPVPGVP
F8W038	97	VYEDSGIPLPAESPKKGPKKVASGVLS
Q8IYF3	165	LEQLYVKLIQRSSPEADLTMEKITVES
Q8NHP8	405	SPGSRVLTILEQIPGMVVVADKTSELY
Q8WYL5	1035	PRDPAATSKPSGKPAPENLKSPSWMSK
Q8WYL5	1037	DPAATSKPSGKPAPENLKSPSWMSKS_
M0QZP8	109	LGEAALAALARGTPLLAVRNLRPGDSQ
Q92973	179	DSAEILDSDVLDRPLNIMIPKFLQFFK
Q92973	488	HWVVSQPPDTYLKPLMTELLKRILDSN
Q92973	638	QKTLAQAMLNNAQPDQYEAPDKDFMIV
Q96IU4	163	VKTPALIVYGDQDPMGQTSFEHLKQLP
Q99536	110	QGLYDRLPPLPVTPGMEGAGVVIAVGE
C9JRD8	7	_______MPTTSRPALDVKGGTSPAKE
A0A087X0M4	91	QEEQSRPPTAVSSPGGPARAPPYQEPP
A0A087X0M4	94	QSRPPTAVSSPGGPARAPPYQEPPWGG
Q9NXE8	317	SKVNRRETGQTRSPSPKKEVYQRRHAP
Q9NXE8	319	VNRRETGQTRSPSPKKEVYQRRHAPGY
E7EVK0	7	_______MWLRLGPPSLSLSPKPTVGR
E7EVK0	8	______MWLRLGPPSLSLSPKPTVGRS
E7EVK0	14	MWLRLGPPSLSLSPKPTVGRSLCLTLW
Q9P1Z3	748	GSERLPPSGLLAKPPRTAQPPRPPVPE
Q9P1Z3	749	SERLPPSGLLAKPPRTAQPPRPPVPEP
Q9P1Z3	754	PSGLLAKPPRTAQPPRPPVPEPATPRG
Q9P1Z3	755	SGLLAKPPRTAQPPRPPVPEPATPRGL
A0A087WXR5	20	KTTGLVGLAVCNTPHEEPDVKKLEDQL
H3BRA8	111	SSEPRTRPTPRPAPSAGISASRLART_
A6NEH8	87	LEVVSSARVAASLPSEGGWTSGAPRSS
A6NEH8	97	ASLPSEGGWTSGAPRSSGLSLPGSAWQ
A6NHQ4	291	KGPARGAAKKRRLPAPPPRTAQPRRPA
A6NHQ4	295	RGAAKKRRLPAPPPRTAQPRRPAPTLP
O00370	999	QDIGVGKDFMSKTPKAMATKDKIDKWD
O43719	274	RHERVVIIKNMFHPMDFEDDPLVLNEI
O43719	45	TDAGGEPDSLGQQPTDTPYEWDLDKKA
O43837	50	RSQAEDVRVEGSFPVTMLPGDGVGPEL
O60885	531	LKAVHEQLAALSQPQQNKPKKKEKDKK
O60885	536	EQLAALSQPQQNKPKKKEKDKKEKKKE
O75531	14	MTTSQKHRDFVAEPMGEKPVGSLAGIG
P04233	31	DDQRDLISNNEQLPMLGRRPGAPESKC
P68371	70	GKYVPRAVLVDLEPGTMDSVRSGPFGQ
Q9BVA1	268	VNMVPFPRLHFFMPGFAPLTSRGSQQY
Q9BVA1	259	LNADLRKLAVNMVPFPRLHFFMPGFAP
P68371	87	DSVRSGPFGQIFRPDNFVFGQSGAGNN
P68371	305	QMFDAKNMMAACDPRHGRYLTVAAVFR
Q5JP53	328	VQNKNSSYFVEWIPNNVKTAVCDIPPR
P68371	160	MGTLLISKIREEYPDRIMNTFSVVPSP
P68371	272	PFPRLHFFMPGFAPLTSRGSQQYRALT
P68371	32	KFWEVISDEHGIDPTGTYHGDSDLQLE
P04839	267	IKECPIPQFAGNPPMTWKWIVGPMFLY
P61586	108	IPEKWTPEVKHFCPNVPIILVGNKKDL
P61586	75	GQEDYDRLRPLSYPDTDVILMCFSIDS
P08238	630	MGYMMAKKHLEINPDHPIVETLRQKAE
P08238	633	MMAKKHLEINPDHPIVETLRQKAEADK
P08238	516	VRKRGFEVVYMTEPIDEYCVQQLKEFD
P08238	588	VEKVTISNRLVSSPCCIVTSTYGWTAN
P08238	293	EELNKTKPIWTRNPDDITQEEYGEFYK
P08238	287	EKYIDQEELNKTKPIWTRNPDDITQEE
P08238	371	RRVFIMDSCDELIPEYLNFIRGVVDSE
P08238	544	KSLVSVTKEGLELPEDEEEKKKMEESK
P08238	700	GLGIDEDEVAAEEPNAAVPDEIPPLEG
P08579	5	_________MDIRPNHTIYINNMNDKI
P08579	78	ALRQLQGFPFYGKPMRIQYAKTDSDII
C9J6H2	197	LCWCVYPWNGKRIPGSPEIRGDPNCQI
C9J6H2	200	CVYPWNGKRIPGSPEIRGDPNCQIYFN
Q5T7C4	32	FVQTCREEHKKKHPDASVNFSEFSKKC
Q5T7C4	143	GEMWNNTAADDKQPYEKKAAKLKEKYE
Q5T7C4	118	FCSEYRPKIKGEHPGLSIGDVAKKLGE
P13010	507	LLHRALHPREPLPPIQQHIWNMLNPPA
P13010	506	CLLHRALHPREPLPPIQQHIWNMLNPP
P13010	410	YDKRANPQVGVAFPHIKHNYECLVYVQ
P13639	780	RGHVFEESQVAGTPMFVVKAYLPVNES
P13639	654	WDVAEARKIWCFGPDGTGPNILTDITK
P13639	432	GLVSTGLKVRIMGPNYTPGKKEDLYLK
P13639	465	LMMGRYVEPIEDVPCGNIVGLVGVDQF
P13639	752	RLMEPIYLVEIQCPEQVVGGIYGVLNR
P13639	376	TAQKYRCELLYEGPPDDEAAMGIKSCD
P13639	377	AQKYRCELLYEGPPDDEAAMGIKSCDP
P13639	575	EEDHACIPIKKSDPVVSYRETVSEESN
P13639	334	IKLDSEDKDKEGKPLLKAVMRRWLPAG
P13639	743	YASVLTAQPRLMEPIYLVEIQCPEQVV
P13796	380	IANLFNRYPALHKPENQDIDWGALEGE
P13796	316	LEQVAPKGDEEGVPAVVIDMSGLREKD
P13796	266	REGESLEDLMKLSPEELLLRWANYHLE
P13796	145	KALENDPDCRHVIPMNPNTNDLFNAVG
P14866	7	_______MSRRLLPRAEKRRRRLEQRQ
P14866	419	YGNVEKVKFMKSKPGAAMVEMADGYAV
P14866	457	MFGQKLNVCVSKQPAIMPGQSYGLEDG
P14866	347	GPPPPHYEGRRMGPPVGGHRRGPSRYG
P14866	288	VFKNDQDTWDYTNPNLSGQGDPGSNPN
P14866	296	WDYTNPNLSGQGDPGSNPNKRQRQPPL
P14866	575	LNHYQMKNPNGPYPYTLKLCFSTAQHA
P23526	30	WGRKALDIAENEMPGLMRMRERYSASK
P23526	323	WLNENAVEKVNIKPQVDRYRLKNGRRI
P27695	112	CSENKLPAELQELPGLSHQYWSAPSDK
P27695	122	QELPGLSHQYWSAPSDKEGYSGVGLLS
P27695	204	AFRKFLKGLASRKPLVLCGDLNVAHEE
P28482	11	___MAAAAAAGAGPEMVRGQVFDVGPR
P28482	176	LKICDFGLARVADPDHDHTGFLTEYVA
P28482	196	FLTEYVATRWYRAPEIMLNSKGYTKSI
P31939	58	GLAVRDVSELTGFPEMLGGRVKTLHPA
P31939	328	FGDFVALSDVCDVPTAKIISREVSDGI
P31939	216	QMPLRYGMNPHQTPAQLYTLQPKLPIT
P31939	562	DRAKRSGVAYIAAPSGSAADKVVIEAC
P31939	148	AAKNHARVTVVCEPEDYVVVSTEMQSS
P31948	502	AMADPEVQQIMSDPAMRLILEQMQKDP
P31948	256	TALKHYDKAKELDPTNMTYITNQAAVY
P31948	213	PPPPPPKKETKPEPMEEDLPENKKQAL
P31948	127	NMEARLAERKFMNPFNMPNLYQKLESD
P31948	493	DSPEDVKRRAMADPEVQQIMSDPAMRL
P31948	69	KAYEDGCKTVDLKPDWGKGYSRKAAAL
P33241	8	______MAEASSDPGAEEREELLGPTA
P33241	19	SDPGAEEREELLGPTAQWSVEDEEEAV
P33241	88	LDEDEGFGDWSQRPEQRQQHEGAQGAL
P33241	59	AQDEEGGGHVPERPKQEMLLSLKPSEA
P39687	88	RVSGGLEVLAEKCPNLTHLNLSGNKIK
P46734	9	_____MESPASSQPASMPQSKGKSKRK
P49257	378	SLTEEISKRGAGMPGQHGQITQQELDT
P49257	75	GTVPFWAHAGNAIPSSDQIRVAPSLKS
P49257	423	MSETVRLVSGMQHPGSAGGVYETTQHF
P49257	318	EEFQKGHPDLQGQPAEEIFESVGDREL
P50053	246	LGPDGKLLHSDAFPPPRVVDTLGAGDT
P50053	247	GPDGKLLHSDAFPPPRVVDTLGAGDTF
P50053	248	PDGKLLHSDAFPPPRVVDTLGAGDTFN
P50453	194	REMPFKINQEEQRPVQMMYQEATFKLA
P51608	93	SPKQRRSIIRDRGPMYDDPTLPEGWTR
P51608	98	RSIIRDRGPMYDDPTLPEGWTRKLKQR
P51608	101	IRDRGPMYDDPTLPEGWTRKLKQRKSG
P52272	331	NHLNKGIGMGNIGPAGMGMEGIGFGIN
P52272	352	IGFGINKMGGMEGPFGGGMENMGRFGS
P52272	594	LERMGANSLERMGPAMGPALGAGIERM
P52272	459	SVERMGSGIERMGPLGLDHMASSIERM
P52272	546	VPAGMGAGLERMGPVMDRMATGLERMG
P52272	534	AIERMGLSMERMVPAGMGAGLERMGPV
P52272	63	KEKNIKRGGNRFEPYANPTKRYRAFIT
P54578	26	EKFEGVELNTDEPPMVFKAQLFALTGV
P54578	350	ESVNAKVLKDVKFPLMLDMYELCTPEL
P54707	241	VDNSSLTGESEPQPRSSEFTHENPLET
P55060	855	CAVGITKLLTECPPMMDTEYTKLWTPL
P55060	854	ICAVGITKLLTECPPMMDTEYTKLWTP
P55072	717	ESEIRRERERQTNPSAMEVEEDDPVPE
P55072	472	SNPSALRETVVEVPQVTWEDIGGLEDV
P55072	350	QRAHVIVMAATNRPNSIDPALRRFGRF
P55072	104	NLRVRLGDVISIQPCPDVKYGKRIHVL
P55072	571	NVREIFDKARQAAPCVLFFDELDSIAK
P55072	727	QTNPSAMEVEEDDPVPEIRRDHFEEAM
P55072	461	TMDDFRWALSQSNPSALRETVVEVPQV
P55072	172	RAVEFKVVETDPSPYCIVAPDTVIHCE
P55072	496	EDVKRELQELVQYPVEHPDKFLKFGMT
P58546	64	LEFLLLKGADINAPDKHHITPLLSAVY
P58546	71	GADINAPDKHHITPLLSAVYEGHVSCV
P60174	81	YKVTNGAFTGEISPGMIKDCGATWVVL
P60174	118	ESDELIGQKVAHALAEGLGVIACIGEK
P60174	204	GWLKSNVSDAVAQSTRIIYGGSVTGAT
P60174	82	KVTNGAFTGEISPGMIKDCGATWVVLG
P60174	72	KIAVAAQNCYKVTNGAFTGEISPGMIK
B5MCQ5	468	___________________________
P60709	130	EKMTQIMFETFNTPAMYVAIQAVLSLY
P60709	112	EEHPVLLTEAPLNPKANREKMTQIMFE
P61160	73	EASELRSMLEVNYPMENGIVRNWDDMK
P61160	112	NIDTRNCKILLTEPPMNPTKNREKIVE
P61224	110	REQILRVKDTDDVPMILVGNKCDLEDE
P61224	34	VQFVQGIFVEKYDPTIEDSYRKQVEVD
P62841	69	LLKRLRKAKKEAPPMEKPEVVKTHLRD
P62841	87	EVVKTHLRDMIILPEMVGSMVGVYNGK
P62841	109	VYNGKTFNQVEIKPEMIGHYLGEFSIT
P62917	210	PRVRGVAMNPVEHPFGGGNHQHIGKPS
P62917	206	RNCWPRVRGVAMNPVEHPFGGGNHQHI
P62917	103	CGKKAQLNIGNVLPVGTMPEGTIVCCL
P62917	141	RASGNYATVISHNPETKKTRVKLPSGS
P62917	66	GRGAPLAKVVFRDPYRFKKRTELFIAA
P68104	406	FLKSGDAAIVDMVPGKPMCVESFSDYP
P68104	93	FETSKYYVTIIDAPGHRDFIKNMITGT
P68104	192	KKIGYNPDTVAFVPISGWNGDNMLEPS
P68104	282	TGVLKPGMVVTFAPVNVTTEVKSVEMH
P68104	249	LPPTRPTDKPLRLPLQDVYKIGGIGTV
P68104	304	SVEMHHEALSEALPGDNVGFNVKNVSV
P68366	298	QLSVAEITNACFEPANQMVKCDPRHGK
P68366	348	IKTKRSIQFVDWCPTGFKVGINYQPPT
Q71U36	268	FQTNLVPYPRIHFPLATYAPVISAEKA
P68363	274	PYPRIHFPLATYAPVISAEKAYHEQLS
Q71U36	32	ACWELYCLEHGIQPDGQMPSDKTIGGG
P68363	222	IYDICRRNLDIERPTYTNLNRLISQIV
Q71U36	72	GKHVPRAVFVDLEPTVIDEVRTGTYRQ
P68363	89	DEVRTGTYRQLFHPEQLITGKEDAANN
P82979	143	SSVPTKGLSSDNKPMVNLDKLKERAQR
Q00610	873	PWLEARIHEGCEEPATHNALAKIYIDS
Q00610	593	LQTRLLEMNLMHAPQVADAILGNQMFT
Q00610	898	DSNNNPERFLRENPYYDSRVVGKYCEK
Q00610	261	VDVFFPPEAQNDFPVAMQISEKHDVVF
Q00610	193	AMQLYSVDRKVSQPIEGHAASFAQFKM
Q00610	1450	NYFSKVKQLPLVKPYLRSVQNHNNKSV
B0QYK0	272	SSYGQQSSFRQDHPSSMGVYGQESGGF
B0QYK0	358	QCGVVKMNKRTGQPMIHIYLDKETGKP
B0QYK0	487	GGNVQHRAGDWQCPNPGCGNQNFAWRT
B0QYK0	489	NVQHRAGDWQCPNPGCGNQNFAWRTEC
B0QYK0	382	GKPKGDATVSYEDPPTAKAAVEWFDGK
B0QYK0	383	KPKGDATVSYEDPPTAKAAVEWFDGKD
Q07890	79	TVQDVEERVQKTFPHPIDKWAIADAQS
Q08211	135	ENNSEVGASGYGVPGPTWDRGANLKDY
Q08211	137	NSEVGASGYGVPGPTWDRGANLKDYYS
Q08211	674	NLIYTMQKHLEMNPHFGSHRYQILPLH
Q08211	791	SRARFERLETHMTPEMFRTPLHEIALS
Q08211	1030	GRNALIHKSSVNCPFSSQDMKYPSPFF
Q08211	320	PVALNIGKLAQFEPSQRQNQVGVVPWS
Q08211	19	NFLYAWCGKRKMTPSYEIRAVGNKNRQ
Q09666	4952	GGEVDLKGPKVEAPSLDVHMDSPDINI
Q09666	1834	FVEAEVPDVDLECPDAKLKGPKFKMPE
Q09666	743	KVDIDAPDVDVHGPDWHLKMPKMKMPK
Q09666	3589	EVDIKGPKVDINAPDVDVHGPDWHLKM
Q09666	809	EPEGKLKGPKFKMPEMNIKVPKISMPD
Q09666	4852	MPEINIKAPKISIPDVDLDLKGPKVKG
Q09666	4861	KISIPDVDLDLKGPKVKGDFDVSVPKV
Q09666	1186	GPEGKLKGPKFKMPEMHFKTPKISMPD
Q09666	992	KVDVSAPDVEMQGPDWNLKMPKIKMPK
Q09666	1570	APEGKLKGPKFKMPSMNIQTHKISMPD
Q09666	1442	GPDAKLKGPKFKMPEMSIKPQKISIPD
Q09666	4182	KVDIDVPDVDVQGPDWHLKMPKVKMPK
Q09666	3144	KVDINAPDVDVQGPDWHLKMPKIKMPK
Q09666	4767	EADIKGPKVDINTPDVDVHGPDWHLKM
Q09666	622	KVDVSAPDVEAHGPEWNLKMPKMKMPT
Q09666	1558	KVDIDVPDVNLEAPEGKLKGPKFKMPS
Q09666	3461	KVDIKAPEVNLNAPDVDVHGPDWNLKM
Q09666	736	EGELKGPKVDIDAPDVDVHGPDWHLKM
Q09666	1106	EGEMQVPDVDIRGPKVDIKAPDVEGQG
Q09666	2807	DIDVSGPKVDVECPDVNIEGPEGKWKS
Q09666	5507	MPGIKSSGCDVNLPGVNVKLPTGQISG
Q09666	2485	DVSVPEVEGKLEVPDMNIRGPKVDVNA
Q09666	5295	GPGVDLPSVNLSMPKVSGPDLDLNLKG
Q09666	1369	DVDIKGPKVDISAPDVDVHGPDWHLKM
Q09666	1376	KVDISAPDVDVHGPDWHLKMPKVKMPK
Q09666	3063	DLDVSGPKVDIDVPDVNIEGPEGKLKG
Q09666	3284	GPDAKLKGPKLKMPDMHVNMPKISMPE
Q09666	3291	GPKLKMPDMHVNMPKISMPEIDLNLKG
Q09666	2582	MPEMNIKAPKISMPDFDLHLKGPKVKG
Q09666	3575	DISLPKLEGDLKGPEVDIKGPKVDINA
Q09666	3582	EGDLKGPEVDIKGPKVDINAPDVDVHG
Q09666	4229	DLDVSGPKVDIDVPDVNIEGPDAKLKG
Q09666	1901	SVGVEVPDVELECPDAKLKGPKFKMPD
Q09666	1248	KMDIDAPDVEVQGPDWHLKMPKMKMPK
Q09666	985	EGDLKGPKVDVSAPDVEMQGPDWNLKM
Q09666	937	GPEGKLKGPKFKMPEMNIKAPKISMPD
Q09666	5409	ASEGSIKLPKMKLPQFGISTPGSDLHV
Q09666	1706	KVDIDAPDVEVHDPDWHLKMPKMKMPK
Q09666	2888	KVDIDVPDVNVQGPDWHLKMPKMKMPK
Q09666	4961	KVEAPSLDVHMDSPDINIEGPDVKIPK
Q09666	2492	EGKLEVPDMNIRGPKVDVNAPDVQAPD
Q09666	2163	SVDVEVPDVELECPDAKLKGPKFKMPE
Q09666	2398	KISMPDLDLHLKSPKAKGEVDVDVPKL
Q09666	1009	LKMPKIKMPKFSMPSLKGEGPEFDVNL
Q09666	2499	DMNIRGPKVDVNAPDVQAPDWHLKMPK
Q09666	3596	KVDINAPDVDVHGPDWHLKMPKVKMPK
Q09666	3534	GPEGGLKGPKFKMPDMNIKAPKISMPD
Q09666	1314	GPEGKLKGPKFKMPEMHFKAPKISMPD
Q13263	422	VAERPGTNSTGPAPMAPPRAPGPLSKQ
Q13263	382	YFQLHRALKMIVDPVEPHGEMKFQWDL
Q13263	385	LHRALKMIVDPVEPHGEMKFQWDLNAW
Q13263	216	GERTVYCNVHKHEPLVLFCESCDTLTC
Q13263	51	AAASASASAAASSPAGGGAEALELLEH
Q13263	576	GAPPTATEGPETKPVLMALAEGPGAEG
Q13263	546	QPGTAPAGTPGAPPLAGMAIVKEEETE
Q13547	243	DGIDDESYEAIFKPVMSKVMEMFQPSA
Q13547	81	HSDDYIKFLRSIRPDNMSEYSKQMQRF
D6R938	234	RLYQQIKAGAYDFPSPEWDTVTPEAKD
Q9UQM7	235	YQQIKAGAYDFPSPEWDTVTPEAKDLI
D6R938	257	EAKDLINKMLTINPAKRITASEALKHP
Q13838	246	KEIRPVCRKFMQDPMEIFVDDETKLTL
Q13838	77	GFEHPSEVQHECIPQAILGMDVLCQAK
Q14103	214	YFGGFGEVESIELPMDNKTNKRRGFCF
A0A2R8Y425	1790	RAAYLNMSEDPSHPSMALNTRFAEVEC
Q15005	148	KEKSIFLVAHRKDPTGMDPDDIWQLSS
Q15059	488	EQLAALSQAPVNKPKKKKEKKEKEKKK
Q15233	226	FLLTTFPRPVTVEPMDQLDDEEGLPEK
Q15233	451	AATMEGIGAIGGTPPAFNRAAPGAEFA
Q15233	465	PAFNRAAPGAEFAPNKRRRY_______
Q5VSL9	460	YTLGSDTNTVVGLPRPIHESIKTLKQH
Q5VT98	139	PNAMMNRKPLQDCPRMRGQQPLTVFID
Q68EM7	482	GNDSDSGTLERKRPASMAVMEGDLVKK
Q68EM7	604	GRNNSQIASGQNQPQAAAGSHQLSMGQ
M0R0T1	219	KVDEDLAATRTQRPSGFREAAVLQEIR
B7ZM68	932	ANMKVSRPVMEKVPYALKIETSESCLM
F8VY01	14	MTSAAEIKKPPVAPKPKFVVANNKPAP
Q8IYH5	607	VFDKVGLPARPKSPLDPKKDGESLSYS
Q8IYH5	387	HRYTLRTSPRRAAPTRGSPTKNSSPYR
Q8IYH5	392	RTSPRRAAPTRGSPTKNSSPYRENGQF
Q8WVM8	516	ASAPASYGSTTTKPMGLLSRVMNTGSQ
Q8WVM8	506	IKQWKAFTKMASAPASYGSTTTKPMGL
Q96L96	100	HDQDTRCAFLPRPPGPLQTRRYCRHQG
Q96L96	102	QDTRCAFLPRPPGPLQTRRYCRHQGRQ
B4DDF4	189	RRHLYDPKNHILPPMDHSTISLQMGTN
Q9BVC6	42	HSALAQSRRDFAPPGQQKREAPVDVLT
Q9BVC6	41	LHSALAQSRRDFAPPGQQKREAPVDVL
Q9GZR2	16	KAKVPASKRAPSSPVAKPGPVKTLTRK
Q9GZR2	20	PASKRAPSSPVAKPGPVKTLTRKKNKK
[truncated: 5,908 more rows]

## Sheet: (B) Hyp on SS
Supplementary Table S6 Motif and protein feature analysis of Hyp sites in HypDB.
(B) Hyp sites on secondary structures
Uniprot ID	Hyp_Position	Secondary_Structure	Secondary_Structure_Start	Secondary_Structure_End
P02787	354	Helix	354	357
P02787	568	Turn	568	572
P07814	1120	Strand	1120	1122
P07814	1115	Strand	1110	1118
P07814	1128	Helix	1123	1133
P27797	83	Strand	70	84
P00558	102	Helix	102	109
P00558	318	Helix	318	330
P00558	207	Strand	206	212
P01009	381	Strand	366	381
P01009	243	Strand	238	256
P04792	168	Strand	161	168
P07237	353	Strand	353	355
P07237	368	Strand	367	372
P07237	405	Helix	398	413
P09622	422	Strand	416	422
P10599	40	Helix	33	48
P11142	63	Helix	63	65
P11142	91	Strand	91	97
P11142	116	Helix	116	135
P11142	39	Strand	36	39
P11142	176	Helix	175	182
P18206	897	Helix	896	909
P18206	746	Helix	746	772
P18206	287	Strand	285	287
P18206	536	Helix	535	561
P18206	347	Helix	347	351
P18206	402	Helix	402	420
P18206	620	Turn	620	624
P30086	178	Helix	177	183
P30086	11	Turn	8	12
P30086	24	Strand	22	24
P49327	1416	Strand	1413	1416
P49327	1585	Helix	1585	1587
P49327	1589	Helix	1589	1592
P62330	127	Strand	125	128
P62805	33	Helix	32	41
P62937	58	Turn	58	60
P69905	78	Helix	77	80
P69905	45	Strand	45	47
P69905	115	Turn	115	117
P69905	120	Helix	120	138
P69905	5	Helix	5	18
P69905	38	Helix	38	43
Q00796	157	Helix	149	168
Q00796	183	Helix	183	194
Q00796	320	Helix	319	321
Q00796	327	Strand	322	327
Q13825	283	Helix	283	297
Q9Y6C2	884	Strand	884	886
P00488	671	Turn	671	673
P00488	676	Strand	674	684
P00915	156	Helix	156	158
P00915	14	Turn	14	16
P00915	22	Helix	22	25
P01859	253	Strand	239	254
P68871	37	Helix	37	42
P68871	59	Helix	59	75
P68871	125	Helix	125	143
P68871	52	Helix	52	57
P68871	6	Helix	6	17
P68871	126	Helix	125	143
P02042	6	Helix	6	16
P02042	52	Helix	52	56
P04075	72	Turn	71	73
P04075	185	Strand	184	191
P04406	236	Strand	227	236
P04406	222	Helix	222	224
P04406	208	Strand	207	210
P07954	503	Helix	503	505
P15121	113	Strand	105	113
P21333	2317	Turn	2316	2318
P21333	2225	Strand	2225	2229
P21333	758	Strand	758	762
P21333	2504	Strand	2491	2506
P21333	480	Helix	480	482
P21333	221	Helix	221	236
P21333	584	Helix	584	586
P21333	1905	Strand	1895	1906
P21333	2320	Strand	2320	2326
P21333	2324	Strand	2320	2326
P27449	49	Helix	49	51
P30101	65	Helix	58	73
P35555	220	Turn	218	221
P35555	2095	Turn	2093	2096
P35555	1614	Helix	1614	1617
P42765	289	Helix	289	294
P42765	325	Helix	324	334
Q13509	272	Strand	265	272
Q13509	268	Strand	265	272
Q14914	310	Helix	309	317
Q92973	488	Helix	486	497
Q92973	638	Turn	638	640
Q96IU4	163	Helix	163	172
O43719	274	Helix	274	277
O43837	50	Strand	50	54
P61586	108	Strand	107	109
P08238	293	Helix	293	295
P13010	410	Strand	404	412
P23526	30	Helix	30	39
P27695	112	Helix	112	114
P28482	176	Helix	176	178
P28482	196	Helix	196	200
P31939	328	Helix	327	334
P31939	562	Strand	556	562
P31939	148	Helix	148	150
P51608	101	Strand	100	103
P55072	350	Helix	350	352
P55072	104	Strand	99	104
P55072	571	Strand	571	577
P55072	461	Strand	458	461
P55072	172	Strand	161	176
P55072	496	Helix	483	498
P58546	71	Helix	71	78
P60174	81	Helix	81	86
P60174	118	Helix	107	119
P60174	204	Helix	199	204
P60174	82	Helix	81	86
P60174	72	Strand	69	74
P62841	69	Strand	69	71
P62841	87	Helix	87	89
P62841	109	Helix	109	111
P68363	298	Helix	298	300
P68363	72	Strand	65	72
P68363	89	Helix	89	91
Q00610	261	Strand	261	267
Q00610	193	Strand	190	194
Q13547	243	Helix	234	252
Q13838	77	Helix	70	80
Q15233	226	Strand	223	226
Q9UBT2	349	Helix	349	365
Q9Y2Q3	111	Helix	111	113
Q9Y2Q3	135	Helix	135	144
P00441	63	Strand	63	65
P00441	67	Strand	67	69
P00441	14	Strand	12	14
P13489	249	Helix	240	251
P21964	224	Helix	221	225
P22061	207	Strand	203	211
P40926	87	Helix	86	90
P40926	62	Helix	61	69
P52209	169	Strand	169	171
P52209	143	Strand	140	145
P52566	80	Strand	79	81
Q96AE4	108	Strand	101	108
O75533	615	Turn	615	618
P00491	223	Helix	222	230
P00505	314	Helix	298	315
P00505	158	Strand	153	159
P00505	334	Helix	334	364
P05164	518	Strand	516	518
P06733	273	Helix	273	286
P09874	42	Strand	42	53
P09874	174	Turn	174	176
P10253	690	Helix	689	704
P10253	425	Helix	424	433
P14550	283	Helix	283	290
P14550	232	Helix	232	241
P14618	517	Turn	517	519
P14618	102	Turn	102	104
P14618	53	Turn	53	55
P14618	471	Strand	469	473
P14618	403	Turn	402	404
P14618	408	Helix	408	423
P15880	253	Helix	253	255
P15880	265	Helix	265	268
P19404	139	Helix	138	141
P22314	1014	Strand	1012	1014
P22626	56	Turn	56	58
P22626	165	Helix	164	169
P22626	105	Turn	105	108
P23528	67	Helix	67	74
P23528	165	Strand	160	165
P63104	107	Helix	105	108
P28070	247	Strand	241	248
P29401	194	Turn	194	197
P29401	475	Strand	474	478
P29401	192	Strand	189	192
P35637	344	Helix	344	354
P35637	363	Strand	358	363
P37802	148	Strand	148	151
P40121	19	Strand	17	26
P41250	703	Helix	702	710
P43487	135	Strand	134	141
P49588	368	Helix	368	383
P49588	168	Strand	166	169
P53621	215	Strand	215	224
P53999	107	Helix	107	126
P53999	92	Strand	92	94
P84077	131	Strand	131	134
Q15027	74	Helix	74	113
P00390	512	Strand	511	514
P14868	342	Strand	340	342
P15153	106	Strand	106	108
P25398	59	Helix	59	71
P32456	289	Helix	288	303
P63000	106	Strand	106	108
P63000	140	Helix	139	148
P78527	1070	Strand	1070	1073
Q16698	121	Helix	121	134
P35580	733	Turn	733	735
O95571	242	Helix	237	245
P06241	303	Turn	303	305
P30153	207	Helix	205	213
O60502	305	Helix	301	306
P10153	129	Strand	124	140
P10153	151	Strand	151	161
P10809	226	Helix	226	228
P62280	61	Turn	61	63
P62280	14	Strand	14	16
P63241	74	Strand	68	74
Q13185	63	Strand	60	63
Q13185	70	Helix	70	80
Q14974	785	Helix	785	789
Q99497	22	Helix	16	28
Q99497	109	Helix	109	114
P00325	244	Helix	244	246
P01857	270	Strand	269	271
P01857	10	Strand	7	14
P01857	13	Strand	7	14
P01876	190	Turn	190	192
P01876	164	Strand	162	164
P02671	228	Turn	226	228
P02675	234	Strand	233	235
P02675	337	Strand	335	337
P02675	100	Turn	100	102
P02751	1280	Strand	1280	1286
P02751	2368	Strand	2360	2371
P02751	2374	Turn	2372	2375
Q71U36	72	Turn	72	74
Q9NR12	11	Strand	1	12
Q9Y265	95	Strand	93	97
Q9Y265	140	Strand	119	140
P01042	383	Turn	383	385
P02144	23	Helix	22	36
P02144	89	Helix	84	96
P02792	94	Helix	93	120
P02792	124	Helix	124	133
P02792	158	Helix	157	159
P12883	687	Helix	686	695
P12883	225	Helix	216	231
P12883	727	Helix	727	729
P12883	82	Helix	82	84
O94760	259	Strand	255	259
P00568	122	Helix	122	133
P09417	188	Helix	188	191
P09972	185	Strand	184	191
P11216	348	Helix	346	356
P21359	1604	Strand	1604	1609
Q9Y285	415	Strand	414	421
P09936	180	Strand	179	181
P09936	10	Helix	10	19
P12277	123	Turn	123	125
P12277	36	Helix	36	42
P17174	139	Strand	134	139
P17174	314	Helix	314	344
P28161	132	Helix	120	142
Q9UQ16	263	Turn	263	265
P54652	64	Helix	64	66
Q01484	133	Helix	133	139
P00450	243	Helix	243	245
P01834	96	Strand	94	96
P01834	11	Strand	7	11
P02679	246	Strand	246	248
P02679	96	Turn	96	98
P21399	406	Helix	406	408
P62266	62	Strand	61	63
P62266	40	Turn	40	43
P98160	4388	Strand	4381	4388
Q14315	679	Strand	678	680
Q14315	1867	Helix	1867	1870
Q14315	675	Helix	675	677
Q14315	579	Helix	579	581
Q14315	2580	Strand	2569	2580
Q14195	414	Strand	409	419
P14923	496	Helix	495	508
P14923	512	Helix	512	514
P17540	318	Helix	318	320
P06732	200	Turn	200	206
P27338	266	Helix	266	271
O00159	501	Strand	499	503
P00352	43	Turn	43	45
P00352	374	Strand	373	379
P00352	39	Strand	37	41
P00352	227	Turn	226	228
P31930	408	Helix	406	419
Q93088	43	Turn	41	43
Q93088	341	Helix	341	344
Q9Y696	36	Helix	36	48
Q9Y696	101	Turn	101	103
Q9Y696	112	Helix	112	115
O95154	26	Helix	25	36
P00966	75	Helix	73	78
P00966	144	Helix	144	146
P05062	246	Helix	246	260
P05062	185	Strand	184	191
P05062	115	Strand	113	115
P05062	189	Strand	184	191
P31937	89	Helix	89	95
P51553	364	Helix	364	366
Q7Z4W1	179	Strand	172	179
Q7Z4W1	56	Strand	55	58
Q9Y2S2	237	Helix	237	244
P30084	55	Helix	55	57
P31327	583	Strand	582	590
P31327	601	Strand	598	602
P31327	774	Strand	767	777
P31327	99	Strand	92	101
P31327	321	Strand	308	324
P31327	81	Helix	80	84
P31327	563	Strand	563	569
P31327	195	Helix	195	197
P31327	1407	Strand	1406	1408
P31327	1411	Helix	1411	1413
P31327	273	Helix	272	283
P31327	1211	Strand	1208	1211
P00367	381	Strand	377	381
P00367	411	Helix	411	419
P02763	149	Strand	141	149
P05091	59	Turn	59	61
P05091	55	Strand	53	57
P05181	259	Strand	259	261
P08319	122	Helix	122	124
P23378	267	Strand	259	267
P23378	570	Helix	569	572
P45954	262	Strand	260	271
Q15365	55	Strand	55	64
Q15365	64	Strand	55	64
P30038	442	Helix	442	445
P51570	362	Helix	361	371
Q16836	285	Helix	285	287
P08684	87	Helix	87	94
P51857	95	Helix	95	97
Q92947	188	Helix	188	190
P49792	3090	Helix	3090	3101
O95405	1282	Turn	1282	1284
P00734	233	Strand	233	235
P07360	79	Strand	73	80
P0C0L4	169	Strand	167	169
O00299	25	Helix	25	37
O00299	149	Helix	149	151
O60234	12	Helix	12	21
O60234	98	Helix	98	115
P07900	301	Helix	301	303
P07900	596	Strand	593	601
P07900	82	Strand	78	83
P26368	427	Turn	427	430
P26641	385	Helix	384	386
P26641	388	Helix	388	390
P26641	35	Turn	35	37
P26641	36	Turn	35	37
P28066	222	Strand	222	224
P53396	956	Helix	956	966
P53396	1002	Helix	1002	1017
Q13363	121	Turn	121	124
P11413	415	Strand	414	423
P11413	481	Strand	480	483
Q14324	81	Strand	80	82
O43143	533	Helix	533	545
O43707	616	Helix	616	641
Q02790	109	Helix	109	111
Q02790	223	Helix	223	225
Q92945	375	Strand	363	375
Q9UL18	293	Strand	291	295
P01011	223	Helix	223	225
P02545	508	Turn	508	510
P02545	509	Turn	508	510
P10768	178	Helix	178	180
P16233	197	Turn	197	201
P35442	615	Strand	614	619
Q15046	505	Helix	505	520
P02776	65	Strand	64	66
P02776	68	Strand	67	69
P05106	77	Turn	77	79
P05106	111	Strand	109	111
P08514	1030	Helix	1028	1031
O00151	11	Strand	2	12
O95881	135	Turn	135	139
P10316	74	Helix	74	78
P05534	217	Strand	210	235
P05534	74	Helix	74	78
P07737	45	Helix	45	52
P50552	42	Turn	42	45
P62807	51	Strand	50	52
P08133	22	Helix	22	32
P61769	52	Strand	41	53
Q15746	1266	Strand	1255	1266
P07288	97	Strand	88	97
P07288	189	Strand	189	191
P15309	362	Helix	361	363
P62241	108	Helix	107	116
Q14353	40	Strand	39	43
Q7KZ85	1418	Helix	1408	1427
Q14152	223	Helix	223	241
O75643	1768	Helix	1768	1771
O75643	1045	Strand	1044	1046
P06737	348	Helix	346	356
P52294	245	Strand	243	245
P68036	88	Helix	88	90
Q01813	356	Strand	351	356
Q8NCM8	2266	Helix	2266	2279
P02794	128	Helix	128	137
Q15149	970	Strand	964	970
Q9NTM9	200	Strand	195	200
P04181	138	Strand	134	141
P04181	327	Helix	327	342
P48643	459	Helix	457	464
Q96DX5	202	Helix	202	208
Q9BS26	66	Helix	59	78
Q9H0H5	514	Helix	514	520
P09211	10	Strand	10	12
P09211	124	Helix	112	135
P09211	129	Helix	112	135
P09211	197	Helix	197	200
P13716	256	Helix	255	257
P69892	37	Helix	37	42
P69892	59	Helix	59	76
P69892	125	Helix	125	142
P62258	110	Helix	108	111
O43488	54	Helix	53	65
O75369	2370	Strand	2370	2375
O75369	2459	Strand	2448	2459
O75369	2180	Strand	2180	2185
O94826	383	Helix	383	396
P33176	176	Helix	176	189
P34913	65	Helix	60	78
P38117	68	Strand	59	68
P51687	96	Turn	96	98
P55010	100	Turn	100	102
P62701	234	Strand	233	236
P62701	202	Strand	202	204
Q13404	73	Turn	73	77
Q15393	94	Turn	94	97
Q6YN16	70	Strand	67	72
Q96DU3	80	Helix	80	83
Q9UHD8	378	Helix	377	395
Q9UJU6	125	Helix	125	133
Q9ULC4	114	Helix	114	117
O60942	248	Helix	247	261
Q07666	105	Helix	100	113
P35613	207	Strand	199	207
P49419	405	Strand	403	407
P49419	71	Turn	71	73
Q14192	152	Helix	151	157
Q14192	273	Helix	273	277
Q86VP6	174	Helix	173	180
Q86VP6	782	Turn	781	785
P22695	169	Helix	169	181
P31749	313	Helix	313	315
P31749	318	Helix	318	322
P69891	125	Helix	125	142
P69891	59	Helix	59	75
P69891	101	Helix	101	119
Q9UKV8	326	Strand	325	331
Q9UQ80	330	Strand	329	332
P00338	216	Turn	216	219
P00338	292	Strand	288	296
P00338	182	Helix	182	184
P00338	199	Strand	197	199
P00338	272	Strand	269	276
Q8WX92	517	Helix	516	524
P15924	2042	Helix	2042	2054
O14744	524	Strand	516	524
O95372	214	Helix	214	227
P51148	88	Helix	87	91
Q04828	226	Turn	225	227
Q04828	195	Strand	194	197
Q04828	17	Strand	15	22
Q8NBS9	225	Helix	218	233
Q8NBS9	358	Helix	351	364
Q9BRA2	44	Helix	44	56
P13674	154	Strand	153	156
P54577	55	Helix	53	64
Q13596	253	Helix	253	256
P24534	148	Strand	140	150
P24534	81	Strand	79	81
Q9NPG2	123	Helix	122	124
Q9NV23	243	Helix	243	259
O75396	15	Strand	15	19
P05108	124	Helix	124	132
P09486	230	Helix	228	238
P37268	332	Helix	331	346
P49903	96	Helix	96	113
P06703	4	Helix	4	20
Q13418	103	Helix	103	109
P46108	183	Strand	179	183
Q9H4L5	666	Strand	661	667
O00571	297	Strand	297	300
O60506	325	Turn	325	327
O75629	176	Helix	176	180
O76003	145	Strand	143	152
P01344	55	Helix	55	58
P05455	48	Strand	46	48
P08621	43	Helix	42	47
P08621	91	Helix	91	93
P0CW22	100	Helix	100	107
P09651	49	Turn	49	51
P12004	106	Strand	106	109
P12004	220	Helix	216	221
P13051	280	Turn	280	282
P22102	238	Strand	226	238
P28074	168	Strand	167	174
P38646	113	Helix	113	115
P38646	104	Helix	103	106
P42771	114	Helix	114	121
P52888	572	Helix	572	582
P60842	159	Helix	159	167
P63244	55	Strand	52	59
P83916	54	Strand	51	54
P83916	61	Helix	61	68
Q01105	145	Strand	145	148
Q05329	312	Helix	312	324
Q15181	31	Turn	31	34
Q7KZF4	144	Helix	144	159
Q7L0Y3	295	Strand	295	297
Q8TD30	462	Helix	462	474
Q9BV79	245	Helix	245	249
Q9BXP5	542	Strand	540	544
Q9BXP5	725	Helix	725	734
Q9NZI8	250	Helix	250	270
Q9P016	135	Strand	122	135
Q9P258	139	Strand	135	142
O75832	109	Helix	109	115
P00813	126	Helix	126	144
P23921	353	Turn	353	355
P30508	39	Turn	39	41
P30566	100	Turn	100	102
P30566	24	Helix	24	29
P41743	77	Strand	77	79
P51965	71	Strand	67	74
Q03154	340	Strand	338	342
Q03154	145	Strand	139	145
Q03154	180	Strand	180	188
Q7Z6E9	297	Strand	297	299
Q96HC4	441	Turn	441	443
Q96LJ7	60	Strand	55	62
Q96SB4	139	Helix	139	143
H3BRV0	454	Helix	444	460
Q9BPX3	178	Helix	178	189
Q9NQ88	115	Turn	114	116
Q9UNP9	194	Turn	194	196
O60218	311	Helix	311	313
O60218	81	Helix	81	83
O95994	154	Turn	154	156
P04040	359	Helix	349	365
P11940	62	Helix	62	72
P25789	152	Turn	152	154
P42330	239	Helix	239	248
O75884	57	Helix	52	61
P39019	89	Strand	88	93
B4DQJ8	371	Helix	371	382
O60701	48	Strand	47	49
O60844	48	Strand	48	56
P02647	189	Helix	166	203
P02766	63	Strand	61	68
P04440	115	Helix	114	118
P06748	71	Strand	71	80
P07339	351	Helix	351	354
P12532	69	Helix	69	75
P12532	49	Helix	49	52
P21397	143	Helix	143	145
P21397	118	Helix	118	136
P26447	43	Helix	43	45
P30044	106	Helix	104	110
P30044	208	Helix	207	213
P30455	81	Helix	81	108
Q04826	74	Helix	74	76
P39748	81	Strand	80	85
P54868	457	Helix	457	470
P84090	14	Helix	14	16
P84090	81	Strand	78	82
Q13541	66	Helix	66	69
Q13541	79	Turn	79	82
B1ALD8	528	Strand	527	529
B4DP21	61	Strand	59	68
Q16851	425	Strand	423	426
Q8WWM9	69	Helix	69	72
Q9NZ08	184	Turn	183	186
Q9Y6N5	84	Helix	83	85
Q9Y6N5	102	Strand	100	102
O14745	161	Turn	160	162
P26358	851	Turn	851	853
P29218	91	Strand	86	93
P34897	167	Helix	166	168
P60953	99	Helix	97	104
Q16658	208	Helix	208	210
Q8TBX8	405	Helix	405	415
F5H604	213	Helix	213	220
Q13283	51	Strand	49	51
Q13283	8	Helix	8	25
Q6NXG1	487	Strand	485	496
Q6XQN6	433	Strand	433	440
Q9P015	131	Turn	131	134
O14561	141	Helix	141	151
O43598	121	Helix	121	123
O43813	246	Helix	244	253
P06132	307	Helix	307	311
P11498	592	Helix	584	597
P23258	81	Turn	81	85
P25787	81	Helix	80	101
P31689	35	Helix	35	37
P35222	492	Helix	491	496
P35222	639	Helix	637	642
P36952	32	Helix	32	45
P45974	426	Turn	426	429
P55145	95	Helix	90	97
P62826	49	Strand	45	54
Q08945	365	Strand	356	365
Q14683	512	Turn	512	514
Q5JRX3	654	Strand	643	654
Q6UVJ0	143	Strand	134	144
Q8WUM0	461	Strand	460	465
H3BLZ8	455	Helix	454	466
Q96Q11	86	Helix	86	96
O00763	450	Strand	449	455
O00763	2131	Helix	2131	2147
P00480	250	Helix	250	254
P05089	132	Turn	132	134
P09488	39	Turn	38	41
P22033	56	Helix	56	59
P34896	144	Helix	143	145
P50225	236	Turn	236	238
P60763	140	Helix	139	148
Q06828	365	Helix	364	366
Q08AH3	499	Turn	499	501
B7Z6B8	129	Helix	121	134
Q96DC8	101	Strand	93	104
Q9UJM8	316	Helix	315	347
P08913	337	Helix	326	341
P08913	345	Helix	344	351
P09960	362	Helix	362	364
P14927	93	Helix	92	109
P30519	146	Helix	146	148
P55795	105	Strand	101	110
P31946	109	Turn	106	110
Q8N4V1	88	Helix	88	90
Q92769	357	Helix	357	371
Q92841	146	Helix	146	156
Q8TDX7	24	Helix	24	26
Q9H008	192	Helix	192	202
P00740	301	Strand	292	301
P56192	839	Helix	838	861
Q9H9S5	159	Strand	154	160
O95861	118	Strand	112	120
P43246	476	Helix	476	502
Q9BXJ9	8	Helix	8	22
P47989	1303	Helix	1303	1309
P01591	153	Turn	153	155
Q96KS0	184	Helix	182	188
B4DP11	87	Strand	87	92
Q16665	267	Helix	267	270
Q9GZT9	200	Helix	198	205
Q9GZT9	378	Strand	374	381
O14920	191	Helix	191	195
Q8TEP8	2313	Strand	2304	2313
Q16659	25	Strand	20	25
P04637	142	Strand	141	146
Q9UGV2	294	Helix	294	297
Q08499	419	Helix	419	430
P10827	162	Helix	162	176

## Sheet: (C) Hyp not on SS
Supplementary Table S6 Motif and protein feature analysis of Hyp sites in HypDB.
(C) Hyp sites not on secondary structures
Uniprot ID	Hyp_Position	Secondary_Structure
O00264	186	None
F8WAW4	27	None
C9JGT3	42	None
C9JGT3	45	None
P02452	621	None
P02452	622	None
P02452	1018	None
P02452	1024	None
P02452	715	None
P02452	718	None
P02452	724	None
P02452	730	None
P02452	373	None
P02452	376	None
P02452	378	None
P02452	384	None
P02452	388	None
P02452	394	None
P02452	475	None
P02452	481	None
P02452	484	None
P02452	451	None
P02452	459	None
P02452	460	None
P02452	289	None
P02452	292	None
P02452	298	None
P02452	919	None
P02452	924	None
P02452	925	None
P02452	927	None
P02452	928	None
P02452	930	None
P02452	423	None
P02452	427	None
P02452	313	None
P02452	316	None
P02452	523	None
P02452	529	None
P02452	535	None
P02452	691	None
P02452	658	None
P02452	664	None
P02452	670	None
P02452	672	None
P02452	565	None
P02452	567	None
P02452	568	None
P02452	571	None
P02452	555	None
P02452	556	None
P02452	885	None
P02452	886	None
P02452	894	None
P02452	895	None
P02452	897	None
P02452	898	None
P02452	1159	None
P02452	1030	None
P02452	757	None
P02452	973	None
P02452	976	None
P02452	982	None
P02452	544	None
P02452	547	None
P02452	436	None
P02452	439	None
P02452	1086	None
P02452	997	None
P02452	1003	None
P02452	1009	None
P02452	223	None
P02452	1144	None
P02452	1150	None
P02452	417	None
P02452	426	None
P02452	429	None
P02452	583	None
P02452	585	None
P02452	871	None
P02452	877	None
P02452	601	None
P02452	604	None
P02452	690	None
P02452	964	None
P02452	238	None
P02452	241	None
P02452	403	None
P02452	409	None
P02452	412	None
P02452	799	None
P02452	805	None
P02452	808	None
P02452	817	None
P02452	823	None
P02452	841	None
P02452	850	None
P02452	859	None
P02452	1045	None
P02452	1048	None
P02452	1051	None
P02452	1054	None
P02452	1120	None
P02452	1123	None
P02452	1126	None
P02452	772	None
P02452	778	None
P02452	334	None
P02452	343	None
P02452	346	None
P02452	937	None
P02452	946	None
P02452	949	None
P02452	570	None
P02452	739	None
P02452	453	None
P02452	627	None
P02452	1164	None
P02452	1165	None
P02452	741	None
P02452	703	None
P02452	807	None
P02452	282	None
P02452	285	None
P02452	840	None
P02452	846	None
P02452	849	None
P02452	852	None
P02452	1044	None
P02452	829	None
P02452	978	None
P02452	1119	None
P02452	1122	None
P02452	771	None
P02452	774	None
P02452	996	None
P02452	999	None
P02452	870	None
P02452	942	None
P02452	514	None
P02452	519	None
P02452	178	None
P02452	558	None
P02452	496	None
P02452	226	None
P02452	1167	None
P02452	816	None
P02452	640	None
P02452	646	None
P02452	648	None
P02452	652	None
P02452	504	None
P02452	1131	None
P02452	256	None
P02452	262	None
P02452	786	None
P02452	603	None
P02452	1059	None
P02452	810	None
P02452	193	None
P02452	211	None
P02452	342	None
P02452	357	None
P02452	592	None
P02452	490	None
P02452	303	None
P02452	307	None
P02452	1092	None
P02452	888	None
P02452	1041	None
P02452	750	None
P02452	483	None
P02452	843	None
P02452	789	None
P02452	951	None
P02452	1002	None
P02452	1008	None
P02452	318	None
P02452	549	None
P02452	333	None
P02452	339	None
P02452	247	None
P02452	1183	None
P02452	624	None
P02452	477	None
P02452	360	None
P02452	180	None
P02452	420	None
P02452	609	None
P02452	693	None
P02452	186	None
P02452	375	None
P02452	196	None
P02452	205	None
P02452	208	None
P02452	1180	None
P02452	129	None
P02452	900	None
P02452	1186	None
P02452	55	None
P02452	190	None
P02452	225	None
P02452	1189	None
P02452	1205	None
P02452	987	None
P02452	682	None
P02452	915	None
P02452	516	None
P02452	792	None
P02452	1192	None
P02452	507	None
P02452	768	None
P02452	462	None
P02452	1179	None
P02452	1182	None
P02452	1185	None
P02452	1188	None
P02458	644	None
P02458	892	None
P02458	893	None
P02458	899	None
P02458	1166	None
P02458	1181	None
P02458	122	None
P02458	643	None
P02458	497	None
P02458	505	None
P02458	506	None
P02458	473	None
P02458	1067	None
P02458	1070	None
P02458	1072	None
P02458	1073	None
P02458	1076	None
P02458	121	None
P02458	1018	None
P02458	1019	None
P02458	710	None
P02458	908	None
P02458	1025	None
P02458	482	None
P02458	632	None
P02458	245	None
P02458	248	None
P02458	260	None
P02458	440	None
P02458	451	None
P02458	581	None
P02458	587	None
P02458	944	None
P02458	952	None
P02458	953	None
P02458	959	None
P02458	949	None
P02458	971	None
P02458	1186	None
P02458	1187	None
P02458	518	None
P02458	526	None
P02458	1142	None
P02458	1144	None
P02458	1145	None
P02458	1114	None
P02458	1124	None
P02458	793	None
P02458	794	None
P02458	796	None
P02458	808	None
P02458	809	None
P02458	212	None
P02458	218	None
P02458	230	None
P02458	233	None
P02458	251	None
P02458	907	None
P02458	914	None
P02458	917	None
P02458	919	None
P02458	920	None
P02458	590	None
P02458	269	None
P02458	1040	None
P02458	1046	None
P02458	548	None
P02458	551	None
P02458	554	None
P02458	557	None
P02458	986	None
P02458	722	None
P02458	725	None
P02458	566	None
P02458	425	None
P02458	431	None
P02458	469	None
P02458	530	None
P02458	541	None
P02458	1202	None
P02458	1205	None
P02458	1208	None
P02458	1211	None
P02458	1214	None
P02458	964	None
P02458	686	None
P02458	659	None
P02458	668	None
P02458	670	None
P02458	671	None
P02458	674	None
P02458	1201	None
P02458	1207	None
P02458	1213	None
P02461	236	None
P02461	239	None
P02461	1016	None
P02461	1022	None
P02461	904	None
P02461	905	None
P02461	914	None
P02461	917	None
P02461	922	None
P02461	470	None
P02461	473	None
P02461	479	None
P02461	512	None
P02461	290	None
P02461	296	None
P02461	1040	None
P02461	1043	None
P02461	1046	None
P02461	1049	None
P02461	1052	None
P02461	746	None
P02461	749	None
P02461	755	None
P02461	1072	None
P02461	1076	None
P02461	359	None
P02461	365	None
P02461	599	None
P02461	602	None
P02461	608	None
P02461	962	None
P02461	965	None
P02461	620	None
P02461	983	None
P02461	551	None
P02461	554	None
P02461	563	None
P02461	1157	None
P02461	1085	None
P02461	668	None
P02461	671	None
P02461	455	None
P02461	458	None
P02461	701	None
P02461	500	None
P02461	686	None
P02461	692	None
P02461	416	None
P02461	425	None
P02461	995	None
P02461	1001	None
P02461	1010	None
P02461	776	None
P02461	1148	None
P02461	575	None
P02461	581	None
P02461	311	None
P02461	314	None
P02461	866	None
P02461	869	None
P02461	875	None
P02461	1163	None
P02461	785	None
P02461	788	None
P02461	838	None
P02461	404	None
P02461	407	None
P02461	1112	None
P02461	1115	None
P02461	1118	None
P02461	1121	None
P02461	770	None
P02461	935	None
P02461	941	None
P02461	944	None
P02461	929	None
P02461	1028	None
P02461	1162	None
P02461	1165	None
P02461	530	None
P02461	533	None
P02461	524	None
P02461	712	None
P02461	713	None
P02461	716	None
P02461	722	None
P02461	728	None
P02461	830	None
P02461	839	None
P02461	845	None
P02461	850	None
P02461	854	None
P02461	856	None
P02461	680	None
P02461	371	None
P02461	373	None
P02461	383	None
P02461	385	None
P02461	386	None
P02461	392	None
P02461	281	None
P02461	805	None
P02461	806	None
P02461	812	None
P02461	815	None
P02461	821	None
P02461	737	None
P02461	739	None
P02461	607	None
P02461	961	None
P02461	881	None
P02461	884	None
P02461	890	None
P02461	893	None
P02461	899	None
P02461	539	None
P02461	542	None
P02461	545	None
P02461	257	None
P02461	260	None
P02461	505	None
P02461	415	None
P02461	940	None
P02461	971	None
P02461	973	None
P02461	566	None
P02461	685	None
P02461	635	None
P02461	644	None
P02461	650	None
P02461	656	None
P02461	1069	None
P02461	1133	None
P02461	245	None
P02461	248	None
P02461	418	None
P02461	772	None
P02461	583	None
P02461	332	None
P02461	335	None
P02461	338	None
P02461	344	None
P02461	347	None
P02461	797	None
P02461	853	None
P02461	488	None
P02461	493	None
P02461	1087	None
P02461	1090	None
P02461	382	None
P02461	443	None
P02461	445	None
P02461	1078	None
P02461	434	None
P02461	967	None
P02461	565	None
P02461	659	None
P02461	700	None
P02461	769	None
P02461	111	None
P02461	114	None
P02461	117	None
P02461	946	None
P02461	1147	None
P02461	1159	None
P02461	715	None
P02461	571	None
P02461	1178	None
P02461	1184	None
P02461	1193	None
P02461	604	None
P02461	844	None
P02461	907	None
P02461	625	None
P02461	553	None
P02461	514	None
P02461	703	None
P02461	253	None
P02461	793	None
P02461	247	None
P02461	173	None
P02461	179	None
P02461	182	None
P02461	185	None
P02461	191	None
P02461	194	None
P02461	197	None
P02461	203	None
P02461	206	None
P02461	215	None
P02461	218	None
P02461	305	None
P02461	590	None
P02461	661	None
P02461	892	None
P02461	1181	None
P02461	1187	None
P02461	1190	None
P02461	760	None
P02787	351	None
P02787	307	None
P02787	527	None
P02787	566	None
P02787	326	None
P05060	107	None
P05060	460	None
P05060	349	None
P05997	971	None
P05997	977	None
P05997	982	None
P05997	983	None
P05997	509	None
P05997	515	None
P05997	722	None
P05997	728	None
P05997	1198	None
P05997	1199	None
P05997	514	None
P05997	517	None
P05997	1007	None
P05997	1010	None
P05997	1016	None
P05997	263	None
P05997	269	None
P05997	1178	None
P05997	131	None
P05997	137	None
P05997	593	None
P05997	578	None
P05997	658	None
P05997	659	None
P05997	1190	None
P05997	644	None
P05997	1079	None
P05997	1085	None
P05997	1094	None
P05997	962	None
P05997	965	None
P05997	260	None
P05997	746	None
P05997	752	None
P05997	758	None
P05997	764	None
P05997	560	None
P05997	563	None
P05997	566	None
P05997	569	None
P05997	904	None
P05997	905	None
P05997	911	None
P05997	599	None
P05997	601	None
P05997	602	None
P05997	353	None
P05997	275	None
P05997	284	None
P05997	1121	None
P05997	212	None
P05997	919	None
P05997	920	None
P05997	926	None
P05997	935	None
P05997	142	None
P05997	485	None
P05997	497	None
P05997	410	None
P05997	416	None
P05997	419	None
P05997	428	None
P05997	1031	None
P05997	1037	None
P05997	1058	None
P05997	133	None
P05997	698	None
P05997	701	None
P05997	941	None
P05997	947	None
P05997	1103	None
P05997	1112	None
P05997	1073	None
P05997	1088	None
P05997	409	None
P05997	773	None
P05997	775	None
P05997	998	None
P05997	800	None
P05997	806	None
P05997	811	None
P05997	818	None
P05997	820	None
P05997	827	None
P05997	833	None
P05997	1012	None
P05997	716	None
P05997	553	None
P05997	638	None
P05997	437	None
P05997	449	None
P05997	452	None
P05997	496	None
P05997	136	None
P05997	857	None
P05997	239	None
P05997	242	None
P05997	245	None
P05997	443	None
P05997	748	None
P05997	1177	None
P05997	487	None
P05997	826	None
P05997	961	None
P05997	467	None
P05997	470	None
P05997	473	None
P05997	481	None
P05997	928	None
P05997	1154	None
P05997	1156	None
P05997	1157	None
P05997	1169	None
P05997	1046	None
P05997	940	None
P05997	238	None
P05997	442	None
P05997	680	None
P05997	683	None
P05997	686	None
P05997	742	None
P05997	1051	None
P05997	1030	None
P05997	1111	None
P05997	290	None
P05997	293	None
P05997	296	None
P05997	611	None
P05997	617	None
P07814	1472	None
P07814	534	None
P07814	537	None
P07814	738	None
P07814	521	None
P07814	295	None
P12110	504	None
P12110	492	None
P12110	357	None
P12110	363	None
P12110	483	None
P12110	321	None
P12110	518	None
P12110	288	None
P12110	297	None
P12110	260	None
P12110	471	None
P12110	584	None
P12110	587	None
P12110	299	None
P12110	575	None
P12110	581	None
P12110	704	None
P12110	524	None
P12110	532	None
P12110	780	None
P12110	560	None
P12110	563	None
P12110	577	None
P12110	1008	None
P12110	583	None
P20908	1371	None
P20908	1377	None
P20908	1383	None
P20908	1388	None
P20908	1389	None
P20908	648	None
P20908	653	None
P20908	654	None
P20908	656	None
P20908	657	None
P20908	1395	None
P20908	975	None
P20908	978	None
P20908	870	None
P20908	873	None
P20908	876	None
P20908	833	None
P20908	834	None
P20908	675	None
P20908	678	None
P20908	960	None
P20908	962	None
P20908	599	None
P20908	600	None
P20908	606	None
P20908	1431	None
P20908	1434	None
P20908	1017	None
P20908	1019	None
P20908	1020	None
P20908	1023	None
P20908	1029	None
P20908	1104	None
P20908	753	None
P20908	756	None
P20908	762	None
P20908	765	None
P20908	966	None
P20908	969	None
P20908	575	None
P20908	576	None
P20908	585	None
P20908	992	None
P20908	993	None
P20908	995	None
P20908	996	None
P20908	560	None
P20908	501	None
P20908	504	None
P20908	507	None
P20908	513	None
P20908	516	None
P20908	750	None
P20908	1041	None
P20908	1047	None
P20908	1560	None
P20908	1566	None
P20908	1569	None
P20908	1443	None
P20908	1452	None
P20908	1470	None
P20908	686	None
P20908	693	None
P20908	696	None
P20908	968	None
P20908	1217	None
P20908	1394	None
P20908	1053	None
P20908	1022	None
P20908	1455	None
P20908	965	None
P20908	570	None
P20908	930	None
P20908	932	None
P20908	944	None
P20908	945	None
P20908	903	None
P20908	906	None
P20908	537	None
P20908	690	None
P20908	705	None
P20908	707	None
P20908	1436	None
P20908	1059	None
P20908	602	None
P20908	621	None
P20908	639	None
P20908	717	None
P20908	720	None
P20908	726	None
P20908	732	None
P20908	771	None
P20908	780	None
P20908	789	None
P20908	816	None
P20908	861	None
P20908	888	None
P20908	891	None
P20908	1221	None
P20908	1224	None
P20908	1467	None
P27797	216	None
P27797	114	None
P27797	263	None
P27797	233	None
P27797	264	None
P27797	239	None
P27797	178	None
P27797	228	None
P27797	243	None
P27797	269	None
P27824	522	None
P27824	386	None
P27824	301	None
P27824	284	None
P27824	364	None
P27824	309	None
P27824	296	None
M0R2J2	9	None
M0R2J2	14	None
P53420	1259	None
P53420	1260	None
P53420	1265	None
P53420	1266	None
P53420	1366	None
P53420	1369	None
P53420	1232	None
P53420	1234	None
P53420	1235	None
P53420	644	None
P53420	647	None
P53420	650	None
P53420	1215	None
P53420	1218	None
P53420	759	None
P53420	769	None
P53420	630	None
P53420	635	None
P53420	1257	None
P53420	974	None
P53420	977	None
P53420	980	None
P53420	986	None
P53420	1423	None
P53420	1426	None
P53420	390	None
P53420	1665	None
P53420	629	None
P53420	637	None
P53420	1275	None
P53420	1277	None
P53420	1278	None
P53420	1281	None
P53420	911	None
P53420	914	None
P53420	917	None
P53420	1397	None
P53420	1144	None
P53420	1150	None
P53420	1379	None
P53420	1382	None
P53420	1429	None
P53420	872	None
P53420	875	None
P53420	476	None
P53420	477	None
P53420	482	None
P53420	818	None
P53420	821	None
P53420	823	None
P53420	824	None
P53420	779	None
P53420	576	None
P53420	577	None
P53420	580	None
P53420	583	None
P53420	386	None
P53420	387	None
P53420	389	None
P53420	1241	None
P53420	1243	None
Q05707	1715	None
Q05707	1726	None
Q05707	1729	None
Q05707	1732	None
Q05707	1704	None
Q05707	1467	None
Q05707	1470	None
Q05707	1517	None
Q05707	1520	None
Q05707	1740	None
Q05707	1747	None
Q05707	1752	None
Q05707	1756	None
Q05707	1714	None
Q05707	1735	None
Q05707	1737	None
Q05707	1643	None
Q05707	1532	None
Q05707	1538	None
Q05707	1544	None
Q05707	1741	None
Q05707	1497	None
Q05707	1503	None
Q05707	1749	None
Q05707	1761	None
Q05707	1731	None
Q05707	1720	None
Q05707	1550	None
Q05707	1475	None
Q05707	1482	None
Q05707	1534	None
Q05707	1794	None
Q05707	1656	None
Q05707	1659	None
Q05707	1218	None
Q05707	646	None
Q05707	1253	None
Q05707	1556	None
Q05707	1565	None
Q05707	1568	None
Q05707	1574	None
Q05707	1577	None
Q05707	1580	None
Q05707	1595	None
Q05707	1598	None
Q05707	1662	None
Q05707	1665	None
Q05707	1668	None
Q05707	1674	None
Q05707	1677	None
Q05707	1680	None
Q05707	1686	None
Q05707	1689	None
F5H6X6	104	None
Q17RG1	628	None
Q5CZC0	6584	None
Q8NFZ4	166	None
H7BY37	1709	None
H7BY37	1716	None
Q9NR30	83	None
Q9NR30	90	None
Q9NR30	130	None
Q9UBQ7	39	None
Q9UBQ7	41	None
Q9Y4L1	966	None
Q9Y4L1	977	None
Q9Y4L1	111	None
Q9Y4L1	641	None
Q9Y661	406	None
A0A0A0MSG0	136	None
A0A2R8Y5M7	1517	None
A0A2R8Y5M7	1513	None
O75636	59	None
O75636	68	None
O75636	77	None
O75636	50	None
O75636	53	None
O75636	65	None
O75636	73	None
O75636	47	None
H7BXR3	361	None
H7BXR3	325	None
H7BXR3	328	None
O95782	898	None
O95782	867	None
O95782	646	None
P00558	71	None
P00558	339	None
P00558	67	None
P00558	308	None
P00558	182	None
P00558	111	None
P00558	28	None
P01009	45	None
P01009	350	None
P02462	971	None
P02462	974	None
P02462	977	None
P02462	399	None
P02462	587	None
P02462	588	None
P02462	594	None
P02462	349	None
P02462	352	None
P02462	1422	None
P02462	1425	None
P02462	1431	None
P02462	1437	None
P02462	404	None
P02462	645	None
P02462	648	None
P02462	654	None
P02462	657	None
P02462	660	None
P02462	1436	None
P02462	1440	None
P02462	647	None
P02462	1647	None
P02462	280	None
P02462	283	None
P02462	1424	None
P02462	1427	None
P02462	406	None
P02462	1055	None
P02462	1060	None
P02462	204	None
P02462	207	None
P02462	210	None
P02462	602	None
P02462	603	None
P02462	605	None
P02462	606	None
P02462	623	None
P02462	626	None
P02462	629	None
P02462	632	None
P02462	1214	None
P02462	330	None
P02462	331	None
P02745	85	None
P02745	87	None
P02745	39	None
P02745	45	None
P02745	54	None
P02745	57	None
P02745	73	None
P02745	79	None
P04792	24	None
P04792	18	None
P04792	106	None
P05093	409	None
P05093	35	None
P07099	151	None
P07099	409	None
P07099	307	None
P07099	438	None
P07099	183	None
P07237	395	None
P07237	361	None
P07237	51	None
P07237	235	None
P07237	329	None
P08572	462	None
P08572	465	None
P08572	468	None
P08572	731	None
P08572	733	None
P08572	734	None
P08572	973	None
P08572	976	None
P08572	186	None
P08572	189	None
P08572	198	None
P08572	1360	None
P08572	707	None
P08572	716	None
P08572	773	None
P08572	781	None
P08572	1401	None
P08572	201	None
P08572	213	None
P08572	1473	None
P08572	1476	None
P08572	1479	None
P08572	1482	None
P08572	1337	None
P08572	1343	None
P08572	1348	None
P08572	114	None
P08572	120	None
P08572	1416	None
P08572	1428	None
P08572	1574	None
P08572	1688	None
P08572	1470	None
P08572	975	None
P08572	635	None
P08572	656	None
P08572	1412	None
P08572	1413	None
P08572	1425	None
P08572	63	None
P08572	65	None
P08572	74	None
P08572	75	None
P08572	81	None
P08572	123	None
P08572	197	None
P08572	586	None
P08572	589	None
P08572	591	None
P08572	592	None
P08572	1449	None
P08572	805	None
P08572	984	None
P08572	96	None
P08572	101	None
P08572	641	None
P08572	644	None
P08572	650	None
P08572	722	None
P08572	1424	None
P08572	128	None
P08572	718	None
P08572	1369	None
P08572	562	None
P08572	1572	None
P08572	804	None
P08572	1172	None
P08572	1184	None
P08572	1187	None
P08572	1434	None
P08572	783	None
P08572	374	None
P08572	1208	None
P08572	1211	None
P08572	1219	None
P08572	1222	None
P08572	1202	None
P08572	799	None
P09622	360	None
P09622	488	None
P11142	147	None
P12109	555	None
P12109	484	None
P12109	445	None
P12109	265	None
P12109	463	None
P12109	466	None
P12109	474	None
P12109	493	None
P12109	495	None
P12109	498	None
P12109	499	None
P12109	502	None
P12109	483	None
P12109	582	None
P12109	583	None
P12109	588	None
P12109	589	None
P12109	543	None
P12109	258	None
P12109	259	None
P12109	436	None
P12109	591	None
P12109	254	None
P12109	198	None
P12109	655	None
P12109	784	None
P12109	54	None
P12109	385	None
P12109	390	None
P12109	397	None
P12111	2188	None
P12111	2157	None
P12111	2160	None
P12111	2260	None
P12111	2064	None
P12111	2070	None
P12111	2239	None
P12111	612	None
P12111	2232	None
P12111	2235	None
P12111	2238	None
P12111	2358	None
P12111	2361	None
P12111	2169	None
P12111	2182	None
P12111	517	None
P12111	2349	None
P12111	2191	None
P12111	2954	None
P12111	2218	None
P12111	2055	None
P12111	2051	None
P12111	2348	None
P12111	2955	None
P12111	1826	None
P12111	1908	None
P12111	1541	None
P12111	2100	None
P12111	2250	None
P12111	1426	None
P12111	1449	None
P12111	1280	None
P12111	2316	None
P12111	2319	None
P12111	2206	None
P16278	663	None
P16278	664	None
P16278	665	None
P18206	291	None
P18206	398	None
P18206	507	None
P18206	15	None
P23284	135	None
P25940	523	None
P25940	1111	None
P25940	1113	None
P25940	1114	None
P25940	751	None
P25940	756	None
P25940	589	None
P25940	574	None
P25940	577	None
P25940	912	None
P25940	913	None
P25940	1024	None
P25940	937	None
P25940	939	None
P25940	940	None
P25940	943	None
P25940	949	None
P25940	598	None
P25940	871	None
P25940	880	None
P25940	886	None
P25940	826	None
P25940	834	None
P25940	835	None
P25940	790	None
P25940	793	None
P25940	796	None
P25940	480	None
P25940	481	None
P25940	877	None
P25940	882	None
P25940	588	None
P25940	576	None
P25940	532	None
P25940	936	None
P25940	1482	None
P25940	1483	None
P25940	1485	None
P25940	1486	None
P30086	50	None
P30086	21	None
P30086	130	None
P30086	136	None
P35998	329	None
P39060	862	None
P39060	863	None
P39060	869	None
P39060	1207	None
P39060	1208	None
P39060	872	None
P39060	1382	None
P39060	1385	None
P39060	1391	None
P39060	946	None
P39060	949	None
P39060	952	None
P39060	955	None
P39060	957	None
P39060	1077	None
P39060	1080	None
P39060	1083	None
P39060	1384	None
P39060	1390	None
P39060	690	None
P39060	871	None
P39060	958	None
P39060	822	None
P39060	825	None
P39060	840	None
P39060	843	None
P39060	816	None
P39060	874	None
P39060	1402	None
P39060	1405	None
P39060	1408	None
P39060	1411	None
P39060	1414	None
P39060	831	None
P39060	1387	None
P39060	905	None
P39060	908	None
P39060	911	None
P39060	914	None
P39060	855	None
P39060	868	None
P39060	1424	None
P39060	1427	None
P39060	1436	None
P39060	836	None
P39060	1430	None
P39060	1433	None
P39060	1265	None
P39060	1266	None
P39060	1282	None
P49327	2229	None
P49327	491	None
P49327	461	None
P49327	2203	None
P49327	362	None
P49327	2205	None
P49327	1440	None
P49327	1049	None
P49327	264	None
P49327	718	None
P50454	30	None
P50454	259	None
P50454	24	None
P50454	186	None
P50454	272	None
P63261	367	None
P63261	307	None
P63261	322	None
P63261	164	None
P63261	172	None
P63261	98	None
P63261	102	None
P63261	264	None
P63261	243	None
P63261	258	None
P63261	32	None
P63261	38	None
P63261	27	None
P63261	109	None
P62328	5	None
P62328	28	None
P62328	30	None
P62913	11	None
P62937	105	None
P62937	95	None
P62937	4	None
Q00796	65	None
Q00796	17	None
Q00796	7	None
Q00796	26	None
Q00796	32	None
Q01082	2196	None
Q01082	1506	None
Q01082	1198	None
Q01082	2105	None
Q01082	2133	None
Q01082	2139	None
Q01082	603	None
Q01955	1297	None
Q01955	1300	None
Q01955	1005	None
Q01955	1008	None
Q01955	729	None
Q01955	732	None
Q01955	1282	None
Q01955	852	None
Q01955	858	None
Q01955	861	None
Q01955	1197	None
Q01955	1200	None
Q01955	1203	None
Q01955	1224	None
Q01955	1226	None
Q01955	1227	None
Q01955	1230	None
Q01955	1303	None
Q01955	1290	None
Q01955	1291	None
Q01955	377	None
Q01955	380	None
Q01955	383	None
Q01955	1438	None
Q01955	773	None
Q01955	776	None
Q01955	779	None
Q01955	782	None
Q01955	1138	None
Q01955	1139	None
Q01955	1142	None
Q01955	1145	None
Q01955	376	None
Q01955	388	None
Q01955	1402	None
Q01955	1404	None
Q06278	1066	None
Q06830	179	None
Q06830	174	None
Q06830	99	None
Q06830	91	None
Q06830	22	None
Q06830	186	None
Q14165	170	None
Q14624	673	None
Q2UY09	397	None
Q2UY09	675	None
Q2UY09	677	None
Q2UY09	374	None
Q2UY09	377	None
Q2UY09	385	None
Q2UY09	649	None
Q2UY09	651	None
Q2UY09	652	None
Q2UY09	388	None
Q5UAW9	314	None
Q6F5E8	707	None
Q7Z5K2	588	None
Q86YD7	125	None
Q86YD7	126	None
Q86YD7	129	None
H0Y6F6	84	None
Q96PY0	59	None
Q99715	2775	None
Q99715	2776	None
Q99715	3000	None
Q99715	3002	None
Q99715	3003	None
Q99715	3022	None
Q99715	3023	None
Q99715	3025	None
Q99715	3026	None
Q99715	3029	None
Q99715	2856	None
Q99715	2858	None
Q99715	2859	None
Q99715	2862	None
Q99715	2865	None
Q99715	2941	None
Q99715	2944	None
Q99715	2947	None
Q99715	2950	None
Q99715	2826	None
Q99715	2829	None
Q99715	2831	None
Q99715	2832	None
Q99715	2802	None
Q99715	2959	None
Q99715	2965	None
Q99715	2968	None
Q99715	2971	None
Q99715	2977	None
Q99715	2855	None
Q99715	2874	None
Q99715	2877	None
Q99715	2943	None
Q99715	2946	None
Q99715	2817	None
Q99715	2820	None
Q99715	3013	None
Q99715	3014	None
Q99715	2837	None
Q99715	2838	None
Q99715	2976	None
Q99715	2949	None
Q99715	2784	None
Q99715	2785	None
Q99715	2791	None
Q99715	2749	None
Q99715	2758	None
Q99715	2983	None
Q9BTC0	1330	None
Q9BTC0	342	None
Q9BTC0	1180	None
Q9BTC0	1185	None
Q9Y6C2	621	None
Q9Y6C2	41	None
Q9Y6C2	612	None
Q9Y6C2	172	None
Q9Y6C2	398	None
Q9Y6C2	616	None
Q9Y6C2	721	None
Q9Y6C2	825	None
Q9Y6C2	837	None
Q9Y6C2	840	None
A0A2R8Y682	151	None
A0A087WWA1	3	None
P0DPI2	85	None
A6NM36	87	None
A6NM36	88	None
B9A064	184	None
B9A064	210	None
C9JRZ8	180	None
O00764	284	None
O75871	192	None
O75871	193	None
O75871	194	None
J3QS60	171	None
J3QS60	173	None
P00488	187	None
P00915	241	None
P00915	248	None
P00915	4	None
P00915	84	None
P01860	283	None
P01859	275	None
P01859	232	None
P01859	150	None
P68871	101	None
P04075	231	None
P04075	291	None
P04075	236	None
P04075	159	None
P04075	193	None
P04075	6	None
P04406	129	None
P05186	400	None
P07954	363	None
P08263	56	None
P10645	157	None
P10645	283	None
P12814	302	None
P12814	644	None
P12814	15	None
P12814	27	None
P12814	295	None
P12814	597	None
P12814	591	None
P12814	470	None
P26439	222	None
P14625	427	None
P14625	518	None
P14625	644	None
P14625	730	None
P15121	219	None
P15121	216	None
P15121	133	None
P15121	212	None
P15121	189	None
P15121	180	None
P18669	125	None
P18669	229	None
P18669	151	None
P18669	211	None
P21333	2545	None
P21333	207	None
P21333	211	None
P21333	2371	None
P21333	293	None
P21333	637	None
P21333	1291	None
P21333	448	None
P21333	755	None
P21333	1363	None
P21333	2065	None
P21333	1460	None
P21333	1017	None
P21333	718	None
P21333	769	None
P21333	1075	None
P21333	17	None
P21333	2550	None
P21333	2181	None
P21333	1300	None
P21333	1373	None
P21333	393	None
P21333	2126	None
P21333	2222	None
P21333	2151	None
P21333	323	None
P21333	892	None
P21333	1441	None
P21333	1834	None
P21333	1944	None
P21333	348	None
P21333	2232	None
P21333	2204	None
P21333	1610	None
P21333	250	None
P21333	1587	None
P21333	1591	None
P21333	2302	None
P21333	1513	None
P21333	1735	None
P21333	812	None
P21333	1251	None
P21333	2552	None
P21333	2350	None
P21333	1468	None
P21333	1565	None
P21333	817	None
P21333	1496	None
P21333	967	None
P21333	692	None
P21810	322	None
P21810	341	None
P30101	245	None
P30101	495	None
P30101	404	None
P30101	55	None
P30101	324	None
P30101	118	None
P32119	178	None
P32119	173	None
P32119	13	None
Q53FA3	65	None
P35555	1465	None
P35555	1090	None
P35555	1453	None
P35555	1986	None
P35555	2041	None
P35555	673	None
P35555	2379	None
P35555	1184	None
P35555	374	None
P35555	2121	None
P35555	148	None
P35555	2452	None
P35555	938	None
P35555	1424	None
P40227	40	None
P40227	409	None
P42765	205	None
P42765	160	None
P45880	11	None
P48163	501	None
P48163	502	None
P48163	104	None
P62736	174	None
P62736	100	None
P62736	104	None
P62736	34	None
P62736	324	None
P62736	309	None
P62736	166	None
P62736	72	None
P62736	245	None
P62736	40	None
P62736	260	None
P62736	266	None
P62736	29	None
P62736	334	None
P62736	335	None
P62736	111	None
P62736	114	None
P62736	369	None
Q5VTE0	409	None
Q5VTE0	274	None
Q5VTE0	391	None
Q5VTE0	237	None
Q5VTE0	238	None
Q13509	32	None
Q13509	160	None
Q13885	61	None
Q14914	89	None
Q14914	17	None
Q15084	53	None
Q15084	404	None
Q15084	188	None
Q5U5Z8	117	None
Q76M96	43	None
Q76M96	392	None
Q86Y01	362	None
F8W038	97	None
Q8IYF3	165	None
Q8NHP8	405	None
Q8WYL5	1035	None
Q8WYL5	1037	None
M0QZP8	109	None
Q92973	179	None
Q99536	110	None
C9JRD8	7	None
A0A087X0M4	91	None
A0A087X0M4	94	None
Q9NXE8	317	None
Q9NXE8	319	None
E7EVK0	7	None
E7EVK0	8	None
E7EVK0	14	None
Q9P1Z3	748	None
Q9P1Z3	749	None
Q9P1Z3	754	None
Q9P1Z3	755	None
A0A087WXR5	20	None
H3BRA8	111	None
A6NEH8	87	None
A6NEH8	97	None
A6NHQ4	291	None
A6NHQ4	295	None
O00370	999	None
O43719	45	None
O60885	531	None
O60885	536	None
O75531	14	None
P04233	31	None
P68371	70	None
P68371	268	None
P68371	259	None
P68371	87	None
P68371	305	None
P68371	346	None
P68371	160	None
P68371	272	None
P68371	32	None
P04839	267	None
P61586	75	None
P08238	630	None
P08238	633	None
P08238	516	None
P08238	588	None
P08238	287	None
P08238	371	None
P08238	544	None
P08238	700	None
P08579	5	None
P08579	78	None
C9J6H2	197	None
C9J6H2	200	None
Q5T7C4	32	None
Q5T7C4	143	None
Q5T7C4	118	None
P13010	507	None
P13010	506	None
P13639	780	None
P13639	654	None
P13639	432	None
P13639	465	None
P13639	752	None
P13639	376	None
P13639	377	None
P13639	575	None
P13639	334	None
P13639	743	None
P13796	380	None
P13796	316	None
P13796	266	None
P13796	145	None
P14866	7	None
P14866	419	None
P14866	457	None
P14866	347	None
P14866	288	None
P14866	296	None
P14866	575	None
P23526	323	None
P27695	122	None
P27695	204	None
P28482	11	None
P31939	58	None
P31939	216	None
P31948	502	None
P31948	256	None
P31948	213	None
P31948	127	None
P31948	493	None
P31948	69	None
P33241	8	None
P33241	19	None
P33241	88	None
P33241	59	None
P39687	88	None
P46734	9	None
P49257	378	None
P49257	75	None
P49257	423	None
P49257	318	None
P50053	246	None
P50053	247	None
P50053	248	None
P50453	194	None
P51608	93	None
P51608	98	None
P52272	331	None
P52272	352	None
P52272	594	None
P52272	459	None
P52272	546	None
P52272	534	None
P52272	63	None
P54578	26	None
P54578	350	None
P54707	241	None
P55060	855	None
P55060	854	None
P55072	717	None
P55072	472	None
P55072	727	None
P58546	64	None
P60174	276	None
P60709	307	None
P60709	322	None
P60709	367	None
P60709	164	None
P60709	102	None
P60709	258	None
P60709	264	None
P60709	130	None
P60709	172	None
P60709	38	None
P60709	243	None
P60709	109	None
P60709	98	None
P60709	27	None
P60709	32	None
P60709	332	None
P60709	333	None
P60709	112	None
P61160	73	None
P61160	112	None
P61224	110	None
P61224	34	None
P62917	210	None
P62917	206	None
P62917	103	None
P62917	141	None
P62917	66	None
P68104	409	None
P68104	274	None
P68104	406	None
P68104	93	None
P68104	192	None
P68104	282	None
P68104	249	None
P68104	304	None
P68363	348	None
P68363	268	None
P68363	274	None
P68363	32	None
P68363	222	None
P82979	143	None
Q00610	873	None
Q00610	593	None
Q00610	898	None
Q00610	1450	None
B0QYK0	272	None
B0QYK0	358	None
B0QYK0	487	None
B0QYK0	489	None
B0QYK0	382	None
B0QYK0	383	None
Q07890	79	None
Q08211	135	None
Q08211	137	None
Q08211	674	None
Q08211	791	None
Q08211	1030	None
Q08211	320	None
Q08211	19	None
Q09666	4952	None
Q09666	1834	None
Q09666	743	None
Q09666	3589	None
Q09666	809	None
Q09666	4852	None
Q09666	4861	None
Q09666	1186	None
Q09666	992	None
Q09666	1570	None
Q09666	1442	None
Q09666	4182	None
Q09666	3144	None
Q09666	4767	None
Q09666	622	None
Q09666	1558	None
Q09666	3461	None
Q09666	736	None
Q09666	1106	None
Q09666	2807	None
Q09666	5507	None
Q09666	2485	None
Q09666	5295	None
Q09666	1369	None
Q09666	1376	None
Q09666	3063	None
Q09666	3284	None
Q09666	3291	None
Q09666	2582	None
Q09666	3575	None
Q09666	3582	None
Q09666	4229	None
Q09666	1901	None
Q09666	1248	None
Q09666	985	None
Q09666	937	None
Q09666	5409	None
Q09666	1706	None
Q09666	2888	None
Q09666	4961	None
Q09666	2492	None
Q09666	2163	None
Q09666	2398	None
Q09666	1009	None
Q09666	2499	None
Q09666	3596	None
Q09666	3534	None
Q09666	1314	None
Q13263	422	None
Q13263	382	None
Q13263	385	None
Q13263	216	None
Q13263	51	None
Q13263	576	None
Q13263	546	None
Q13547	81	None
D6R938	234	None
D6R938	236	None
D6R938	257	None
Q13838	246	None
Q14103	214	None
A0A2R8Y425	1790	None
Q15005	148	None
Q15059	488	None
Q15233	451	None
Q15233	465	None
Q5VSL9	460	None
Q5VT98	139	None
Q68EM7	482	None
Q68EM7	604	None
M0R0T1	219	None
B7ZM68	932	None
F8VY01	14	None
Q8IYH5	607	None
Q8IYH5	387	None
Q8IYH5	392	None
Q8WVM8	516	None
Q8WVM8	506	None
Q96L96	100	None
Q96L96	102	None
B4DDF4	189	None
Q9BVC6	42	None
Q9BVC6	41	None
Q9GZR2	16	None
Q9GZR2	20	None
Q9GZR2	22	None
Q9H0R5	344	None
Q9H0S4	223	None
Q9H4M9	84	None
Q9H4M9	59	None
Q9NYV4	505	None
Q9NYV4	335	None
Q9NYV4	346	None
Q9UBT2	385	None
Q9UBT2	219	None
H0Y2X7	217	None
H0Y2X7	220	None
Q9UL46	73	None
Q9UL46	109	None
Q9UNF0	292	None
Q9Y5K6	342	None
Q9Y5K6	343	None
Q9Y5K6	344	None
A0A087WXE5	76	None
A6NEM2	252	None
A6NEM2	254	None
A6NJ10	404	None
C9JF41	69	None
D6R9P3	186	None
H7BZI8	3	None
P05109	43	None
P06576	410	None
P06576	275	None
P06576	396	None
P06576	503	None
P06576	370	None
P06576	372	None
P06576	467	None
P06576	483	None
P22061	185	None
P40926	214	None
P46940	658	None
P46940	865	None
P46940	15	None
P46940	134	None
P52566	163	None
P52566	82	None
P62195	6	None
P68133	72	None
P68133	324	None
P68133	245	None
Q29RF7	1328	None
Q5VUA4	1353	None
Q5VUA4	1355	None
A0A0C4DGG3	394	None
A0A0C4DGG3	395	None
A0A0C4DGG3	396	None
Q96AE4	422	None
Q96AE4	631	None
Q96AE4	193	None
Q96AE4	598	None
G3V3I7	370	None
Q9H1I8	645	None
I3L1C0	16	None
A0A087WZ85	1172	None
A6NC98	970	None
O15355	413	None
O15355	76	None
O15355	121	None
Q0PRL4	407	None
O60216	448	None
O75426	502	None
O75533	192	None
O75533	193	None
O75533	416	None
O75533	417	None
O75533	418	None
O75663	46	None
O75663	43	None
P00403	166	None
P00491	160	None
P00505	221	None
P01871	382	None
P05164	597	None
P05164	650	None
P06733	172	None
P06733	295	None
P06733	215	None
P06733	288	None
P06733	146	None
Q5JP53	52	None
Q5JP53	250	None
Q5JP53	14	None
Q5JP53	269	None
Q5JP53	328	None
C9J9K3	199	None
C9J9K3	143	None
C9J9K3	194	None
P09874	885	None
P09874	789	None
P09874	358	None
P09874	359	None
P09874	369	None
P09874	370	None
P09874	371	None
P09874	750	None
P0C671	526	None
P12980	182	None
P13073	36	None
P13073	128	None
P13073	130	None
P14317	304	None
[truncated: 5,327 more rows]

## Sheet: (D) Hyp in Regions
Supplementary Table S6 Motif and protein feature analysis of Hyp sites in HypDB.
(D) Number of Hyp and non-Hyp in different regions
Region	Number of Proline Residues with Hyp	Number of Proline Residues without Hyp
Triple-helical Region	1059	2686
Interaction with NR3C1	11	17
Nucleotide-binding domain (NBD)	1	3
P-domain	8	11
Interaction with DDN	6	8
Interaction with NR3C1	11	17
Interaction with furin	5	7
Interaction with PPIB	5	14

## Sheet: (E) Hyp in Domains
Supplementary Table S6 Motif and protein feature analysis of Hyp sites in HypDB.
(E) Number of Hyp and non-Hyp in different domains
Domain	Number of Proline Residues with Hyp	Number of Proline Residues without Hyp
Collagen-like	88	159
ADF-H	11	20
Alpha-carbonicanhydrase	12	43
Ferritin-likediiron	4	1
GSTC-terminal	14	81
KH1	6	25
Thioredoxin	5	23
