# Supplementary material for: HypDB: A functionally annotated web-based database of the proline hydroxylation proteome
Source: PLoS Biol. 2022 Aug 26;20(8):e3001757. doi: 10.1371/journal.pbio.3001757 (PMC9455854; doi:10.1371/journal.pbio.3001757)
Supplement: S7 Table — (XLSX) [file pbio.3001757.s018.xlsx]

## Sheet: Sheet1
Supplementary Table S7 Overlapping of Hyp sites with other PTMs sites in the neighboring positions of +/- 3 amino acids
Uniprot_ID	Hyp_Position	Neighboring_PTM_Type	Neighboring_PTM_Position	Stoichiometry
O00264	186	Ubiquitination	187	0.00110065
P02452	1024	Phosphorylation	1023	0.999911
P02452	289	Phosphorylation	291	0.951721
P02452	292	Phosphorylation	291	0.995774
P02452	523	Acetylation	520	0.989263
P02452	523	Phosphorylation	522	0.989263
P02452	886	Phosphorylation	889	0.924806
P02452	1030	Phosphorylation	1029	0.978287
P02452	757	Acetylation	759	0.92041
P02452	544	Phosphorylation	543	0.997928
P02452	544	Phosphorylation	546	0.997928
P02452	547	Phosphorylation	546	0.916359
P02452	1123	Phosphorylation	1125	0.879299
P02452	1126	Phosphorylation	1125	0.949993
P02452	1122	Phosphorylation	1125	0.31504
P02452	870	Phosphorylation	867	0.0419124
P02452	514	Phosphorylation	513	0.981127
P02452	519	Acetylation	520	0.816054
P02452	519	Phosphorylation	522	0.816054
P02452	178	Phosphorylation	176	0.0637399
P02452	504	Acetylation	505	0.299633
P02452	888	Phosphorylation	889	0.0138931
P02452	549	Phosphorylation	546	0.0664598
P02452	516	Phosphorylation	513	0.00688828
P02452	507	Acetylation	505	0.0783616
P02458	541	Acetylation	542	1
P02461	914	Phosphorylation	916	0.999555
P02461	917	Phosphorylation	916	0.994594
P02461	755	Ubiquitination	757	0.208042
P02461	760	Ubiquitination	757	N/A
P02787	351	Phosphorylation	349	0.069107
P02787	307	Phosphorylation	305	0.00130654
P02787	307	Phosphorylation	306	0.00130654
P02787	354	Phosphorylation	355	0.338043
P05997	137	Phosphorylation	139	0.955687
P05997	578	Phosphorylation	575	1
P05997	904	Phosphorylation	901	0.144764
P05997	905	Phosphorylation	908	1
P05997	911	Phosphorylation	908	1
P05997	911	Phosphorylation	913	1
P05997	284	Phosphorylation	283	1
P05997	142	Phosphorylation	139	0.147186
P05997	773	Phosphorylation	772	1
P05997	775	Phosphorylation	772	0.904702
P05997	136	Phosphorylation	139	0.276189
P07814	534	Acetylation	535	1
P07814	534	Ubiquitination	535	1
P07814	537	Acetylation	535	0.722417
P07814	537	Ubiquitination	535	0.722417
P07814	738	Phosphorylation	739	0.0966084
P12110	704	Phosphorylation	701	0.0623993
P12110	704	Phosphorylation	703	0.0623993
P12110	704	Phosphorylation	705	0.0623993
P20908	1388	Ubiquitination	1391	0.00369979
P20908	1389	Ubiquitination	1391	1
P20908	1394	Ubiquitination	1391	0.371969
P20908	570	Phosphorylation	567	1
P20908	537	Phosphorylation	540	0.703014
P20908	621	Phosphorylation	624	N/A
P20908	771	Acetylation	774	N/A
P27797	216	Phosphorylation	214	0.0327999
P27797	114	Methylation	111	0.261781
P27797	233	Phosphorylation	231	0.0807118
P27797	83	Phosphorylation	80	0.00635752
P27797	83	Phosphorylation	85	0.00635752
P27797	239	Acetylation	238	0.071564
P27797	239	Methylation	238	0.071564
P27797	178	Phosphorylation	181	0.00452187
P27797	228	Phosphorylation	229	0.0131436
P27797	228	Phosphorylation	231	0.0131436
P27797	269	Phosphorylation	271	0.0166596
P27824	522	Ubiquitination	525	0.000660758
P27824	301	Ubiquitination	300	0.0910295
P27824	284	Methylation	282	0.0316936
P27824	284	Ubiquitination	283	0.0316936
P27824	364	Phosphorylation	362	0.0465767
P53420	1232	Ubiquitination	1229	0.913988
P53420	1423	Phosphorylation	1425	1
P53420	1426	Phosphorylation	1425	1
P53420	1665	Phosphorylation	1662	0.488113
P53420	1665	Phosphorylation	1663	0.488113
P53420	1281	Phosphorylation	1283	1
Q05707	1726	Phosphorylation	1728	0.708377
Q05707	1729	Phosphorylation	1728	0.910687
Q05707	1732	Phosphorylation	1734	0.926977
Q05707	1756	Phosphorylation	1758	1
Q05707	1735	Phosphorylation	1734	0.801645
Q05707	1737	Phosphorylation	1734	0.890761
Q05707	1761	Phosphorylation	1758	0.258445
Q05707	1731	Phosphorylation	1728	0.751573
Q05707	1731	Phosphorylation	1734	0.751573
Q05707	646	Phosphorylation	648	0.0363305
Q05707	1662	Phosphorylation	1664	N/A
Q05707	1665	Phosphorylation	1664	N/A
Q9NR30	83	Phosphorylation	84	1
Q9NR30	90	Phosphorylation	89	1
Q9NR30	90	Ubiquitination	91	1
Q9NR30	130	Acetylation	129	0.0190462
Q9NR30	130	Ubiquitination	129	0.0190462
Q9NR30	130	Ubiquitination	131	0.0190462
Q9UBQ7	39	Phosphorylation	36	0.0913186
Q9UBQ7	41	Ubiquitination	43	0.108145
O95782	867	Phosphorylation	868	0.0401995
O95782	646	Phosphorylation	647	0.0115164
P00558	308	Phosphorylation	305	0.0214602
P00558	182	Ubiquitination	184	0.00775313
P00558	28	Acetylation	30	0.086767
P00558	28	Sumoylation	30	0.086767
P00558	28	Methylation	30	0.086767
P00558	28	Ubiquitination	30	0.086767
P01009	381	Phosphorylation	383	0.250256
P02462	349	Phosphorylation	348	1
P04792	24	Phosphorylation	23	0.051683
P04792	24	Phosphorylation	26	0.051683
P04792	18	Phosphorylation	15	0.0403827
P04792	18	Methylation	20	0.0403827
P04792	168	Ubiquitination	171	0.261536
P07099	409	Phosphorylation	408	0.0372014
P07237	329	Phosphorylation	327	0.0925855
P07237	329	Phosphorylation	331	0.0925855
P07237	329	Ubiquitination	326	0.0925855
P07237	329	Ubiquitination	328	0.0925855
P08572	1401	Phosphorylation	1403	0.0812109
P08572	1482	Phosphorylation	1485	0.917301
P08572	1688	Phosphorylation	1687	0.970144
P08572	1449	Phosphorylation	1446	0.882038
P08572	1202	Phosphorylation	1204	N/A
P09622	422	Acetylation	420	0.00409027
P09622	422	Ubiquitination	420	0.00409027
P10599	40	Acetylation	39	0.170923
P10599	40	Ubiquitination	39	0.170923
P11142	63	Phosphorylation	64	0.0132015
P11142	63	Phosphorylation	66	0.0132015
P11142	91	Acetylation	88	0.125321
P11142	91	Methylation	88	0.125321
P11142	91	Ubiquitination	88	0.125321
P11142	116	Phosphorylation	113	0.004491
P11142	39	Phosphorylation	37	0.00680191
P11142	39	Phosphorylation	38	0.00680191
P11142	39	Phosphorylation	40	0.00680191
P11142	39	Phosphorylation	41	0.00680191
P11142	147	Phosphorylation	149	0.00724496
P11142	176	Phosphorylation	177	0
P12109	484	Phosphorylation	486	0.612003
P12109	474	Phosphorylation	477	0.921815
P12109	483	Phosphorylation	486	0.0657694
P12109	543	Phosphorylation	542	1
P12109	198	Phosphorylation	201	0.00628418
P12111	2051	Phosphorylation	2048	0.0057352
P18206	287	Phosphorylation	288	0.10773
P18206	287	Phosphorylation	290	0.10773
P18206	291	Phosphorylation	288	0.335302
P18206	291	Phosphorylation	290	0.335302
P18206	536	Phosphorylation	537	0.0219251
P18206	347	Phosphorylation	345	0.0008332
P18206	347	Phosphorylation	346	0.0008332
P18206	507	Phosphorylation	508	0.00731965
P18206	620	Methylation	622	0.0383234
P23284	135	Phosphorylation	133	0.0374227
P30086	50	Phosphorylation	51	0.0171882
P30086	50	Phosphorylation	52	0.0171882
P30086	50	Ubiquitination	47	0.0171882
P30086	178	Acetylation	179	0.0210301
P30086	178	Phosphorylation	176	0.0210301
P30086	178	Phosphorylation	181	0.0210301
P30086	178	Ubiquitination	179	0.0210301
P30086	11	Phosphorylation	9	0.081443
P30086	11	Phosphorylation	13	0.081443
P30086	130	Acetylation	132	0.0213211
P30086	130	Methylation	129	0.0213211
P30086	130	Ubiquitination	132	0.0213211
P39060	1208	Phosphorylation	1211	1
P39060	905	Methylation	902	1
P49327	461	Phosphorylation	463	0.361705
P49327	2203	Acetylation	2206	0.156872
P49327	2203	Phosphorylation	2204	0.156872
P49327	362	Phosphorylation	361	0.273917
P49327	2205	Acetylation	2206	0.0109869
P49327	2205	Phosphorylation	2204	0.0109869
P49327	1049	Phosphorylation	1047	0.00590399
P49327	264	Phosphorylation	265	0.00100611
P49327	1585	Acetylation	1582	0.0748528
P49327	1585	Phosphorylation	1584	0.0748528
P49327	1585	Ubiquitination	1582	0.0748528
P49327	1589	Acetylation	1591	0.108348
P49327	1589	Ubiquitination	1591	0.108348
P50454	30	Phosphorylation	32	0.704649
P50454	24	Ubiquitination	23	0.014922
P50454	186	Ubiquitination	184	0.0205441
P63261	367	Phosphorylation	365	0.00564626
P63261	367	Phosphorylation	368	0.00564626
P63261	307	Phosphorylation	304	0.0086995
P63261	307	Phosphorylation	306	0.0086995
P63261	322	Phosphorylation	323	0.0302385
P63261	322	Phosphorylation	324	0.0302385
P63261	164	Phosphorylation	162	0.0424106
P63261	164	Phosphorylation	166	0.0424106
P63261	172	Phosphorylation	169	0.000708226
P63261	264	Phosphorylation	265	0.114035
P63261	243	Phosphorylation	240	0.00332713
P63261	32	Phosphorylation	33	0.00150153
P63261	27	Methylation	28	0.00691602
P63261	109	Phosphorylation	106	0.0201176
P62328	5	Acetylation	4	0.0788882
P62328	5	Phosphorylation	2	0.0788882
P62328	5	Methylation	4	0.0788882
P62328	5	Methylation	4	0.0788882
P62328	5	Ubiquitination	4	0.0788882
P62328	28	Acetylation	26	0.00299436
P62328	28	Phosphorylation	31	0.00299436
P62328	28	Ubiquitination	26	0.00299436
P62328	30	Acetylation	32	0.00299436
P62328	30	Phosphorylation	31	0.00299436
P62328	30	Ubiquitination	32	0.00299436
P62805	33	Acetylation	31	0.00554431
P62805	33	Phosphorylation	30	0.00554431
P62805	33	Methylation	31	0.00554431
P62805	33	Methylation	31	0.00554431
P62805	33	Ubiquitination	31	0.00554431
P62913	11	Acetylation	8	0.208897
P62913	11	Ubiquitination	8	0.208897
P62937	105	Phosphorylation	107	0.0965781
P62937	95	Phosphorylation	93	0.0589783
P62937	4	Phosphorylation	5	0.00263721
P69905	45	Phosphorylation	42	0.0214479
P69905	45	Phosphorylation	43	0.0214479
P69905	5	Acetylation	8	0.00317192
P69905	5	Phosphorylation	4	0.00317192
P69905	38	Acetylation	41	0.00694092
P69905	38	Phosphorylation	36	0.00694092
P69905	38	Phosphorylation	39	0.00694092
P69905	38	Phosphorylation	40	0.00694092
P69905	38	Ubiquitination	41	0.00694092
Q00796	65	Ubiquitination	64	0.225517
Q00796	7	Acetylation	6	0.004442
Q00796	7	Ubiquitination	6	0.004442
Q00796	26	Phosphorylation	25	0.0266558
Q00796	320	Ubiquitination	319	0
Q01082	2196	Phosphorylation	2195	0.153909
Q01082	2105	Phosphorylation	2102	1
Q01082	2105	Phosphorylation	2106	1
Q01082	2105	Phosphorylation	2107	1
Q01082	2139	Phosphorylation	2138	0.159657
Q01082	603	Ubiquitination	602	0.132651
Q01955	1203	Methylation	1206	1
Q01955	380	Phosphorylation	382	1
Q01955	383	Phosphorylation	382	1
Q01955	1438	Phosphorylation	1435	1
Q06278	1066	Phosphorylation	1068	0.0947325
Q06830	179	Acetylation	178	0.0374567
Q06830	179	Phosphorylation	181	0.0374567
Q06830	179	Methylation	178	0.0374567
Q06830	179	Ubiquitination	178	0.0374567
Q06830	91	Acetylation	92	0.037415
Q06830	91	Acetylation	93	0.037415
Q06830	91	Phosphorylation	90	0.037415
Q06830	91	Sumoylation	93	0.037415
Q06830	91	Ubiquitination	93	0.037415
Q06830	186	Acetylation	185	0.0109506
Q06830	186	Phosphorylation	183	0.0109506
Q06830	186	Sumoylation	185	0.0109506
Q06830	186	Ubiquitination	185	0.0109506
Q99715	2858	Phosphorylation	2861	0.47534
Q99715	2859	Phosphorylation	2861	0.973091
Q99715	2862	Phosphorylation	2861	1
Q99715	2862	Phosphorylation	2864	1
Q99715	2865	Phosphorylation	2864	1
Q99715	2950	Phosphorylation	2952	0.974719
Q99715	2949	Phosphorylation	2952	0.43525
Q9BTC0	1330	Phosphorylation	1327	1
Q9BTC0	1330	Phosphorylation	1331	1
Q9Y6C2	621	Phosphorylation	622	0.43465
B9A064	184	Phosphorylation	181	0.0117364
C9JRZ8	180	Acetylation	179	1
C9JRZ8	180	Ubiquitination	177	1
O00764	284	Phosphorylation	285	0.134047
O75871	193	Phosphorylation	196	1
O75871	194	Phosphorylation	196	1
O75871	194	Phosphorylation	197	1
P00488	676	Acetylation	678	0.267102
P00915	156	Acetylation	157	1
P00915	84	Phosphorylation	86	0.00290783
P68871	37	Phosphorylation	36	0.175756
P68871	37	Phosphorylation	39	0.175756
P68871	59	Acetylation	60	0.0337819
P68871	59	Acetylation	62	0.0337819
P68871	125	Phosphorylation	124	0.0141513
P68871	52	Phosphorylation	50	0.0121063
P68871	52	Phosphorylation	51	0.0121063
P68871	6	Acetylation	9	0.00338762
P68871	6	Phosphorylation	5	0.00338762
P68871	126	Phosphorylation	124	0.0144598
P02042	6	Acetylation	9	0.768287
P02042	6	Phosphorylation	5	0.768287
P02042	52	Phosphorylation	50	0.0433911
P02042	52	Phosphorylation	51	0.0433911
P04075	231	Acetylation	230	0.137764
P04075	231	Ubiquitination	230	0.137764
P04075	72	Methylation	69	0.0102925
P04075	291	Acetylation	294	0.223488
P04075	291	Methylation	294	0.223488
P04075	291	Ubiquitination	294	0.223488
P04075	236	Phosphorylation	235	0.263254
P04075	159	Phosphorylation	158	0.0328281
P04075	159	Phosphorylation	160	0.0328281
P04075	6	Phosphorylation	3	0.00606137
P04075	6	Phosphorylation	5	0.00606137
P04075	6	Phosphorylation	9	0.00606137
P04406	236	Phosphorylation	237	0.0242208
P04406	222	Acetylation	219	0.000484536
P04406	222	Sumoylation	219	0.000484536
P04406	222	Methylation	219	0.000484536
P04406	222	Ubiquitination	219	0.000484536
P04406	208	Phosphorylation	210	0.000696337
P04406	208	Phosphorylation	211	0.000696337
P07954	363	Phosphorylation	366	0.280078
P07954	503	Ubiquitination	502	0.0482595
P12814	15	Phosphorylation	12	0.156542
P12814	470	Phosphorylation	467	0.00518166
P12814	470	Phosphorylation	471	0.00518166
P14625	427	Phosphorylation	429	0.0526123
P14625	644	Phosphorylation	641	0.061211
P14625	644	Phosphorylation	643	0.061211
P14625	730	Phosphorylation	727	0.0119475
P14625	730	Ubiquitination	733	0.0119475
P15121	219	Acetylation	222	0.0708684
P15121	219	Methylation	218	0.0708684
P15121	219	Methylation	222	0.0708684
P15121	219	Ubiquitination	222	0.0708684
P15121	216	Phosphorylation	215	0.102539
P15121	216	Methylation	218	0.102539
P15121	212	Phosphorylation	211	0.00241991
P15121	212	Phosphorylation	215	0.00241991
P15121	189	Phosphorylation	190	0.00781607
P15121	189	Phosphorylation	192	0.00781607
P15121	180	Ubiquitination	179	0.0127463
P18669	229	Ubiquitination	228	0.202041
P18669	151	Phosphorylation	152	0.0106032
P21333	2545	Phosphorylation	2542	0.195645
P21333	207	Phosphorylation	204	0.12754
P21333	2371	Phosphorylation	2370	0.0485673
P21333	2371	Phosphorylation	2372	0.0485673
P21333	1291	Phosphorylation	1288	0.0105264
P21333	1291	Ubiquitination	1294	0.0105264
P21333	2317	Phosphorylation	2319	0.0124166
P21333	2225	Phosphorylation	2224	0.0111437
P21333	755	Phosphorylation	753	0.0144919
P21333	755	Phosphorylation	757	0.0144919
P21333	758	Phosphorylation	757	0.0153693
P21333	2065	Phosphorylation	2062	0.0155825
P21333	2504	Phosphorylation	2505	0.017512
P21333	1460	Phosphorylation	1459	0.111547
P21333	1017	Acetylation	1019	0.25907
P21333	1017	Ubiquitination	1019	0.25907
P21333	480	Phosphorylation	481	0.0129922
P21333	769	Acetylation	771	0.0161513
P21333	769	Phosphorylation	767	0.0161513
P21333	769	Ubiquitination	771	0.0161513
P21333	2181	Phosphorylation	2180	0.0085839
P21333	2181	Phosphorylation	2182	0.0085839
P21333	2181	Ubiquitination	2184	0.0085839
P21333	1300	Phosphorylation	1301	0.000213947
P21333	1373	Acetylation	1375	0.000404572
P21333	1373	Ubiquitination	1372	0.000404572
P21333	393	Phosphorylation	394	0.000343037
P21333	2126	Phosphorylation	2128	0.00787822
P21333	2222	Phosphorylation	2224	0.0027302
P21333	2151	Phosphorylation	2152	0.00246198
P21333	892	Acetylation	891	0.0116275
P21333	892	Ubiquitination	891	0.0116275
P21333	1834	Phosphorylation	1835	0.00553002
P21333	1944	Phosphorylation	1946	0.00560982
P21333	221	Ubiquitination	220	0.0288124
P21333	2232	Phosphorylation	2229	0.00188637
P21333	1587	Phosphorylation	1585	0.00273073
P21333	1587	Ubiquitination	1590	0.00273073
P21333	1591	Phosphorylation	1594	0.00320202
P21333	1591	Ubiquitination	1590	0.00320202
P21333	2302	Phosphorylation	2305	0
P21333	1513	Phosphorylation	1511	0.00914223
P21333	1513	Phosphorylation	1514	0.00914223
P21333	1735	Phosphorylation	1734	0.0102896
P21333	2350	Phosphorylation	2352	0.00173197
P21333	1468	Phosphorylation	1470	0.0311939
P21333	1565	Phosphorylation	1563	0.0282537
P21333	1905	Phosphorylation	1906	0
P21333	2320	Phosphorylation	2319	0.0625491
P21333	967	Phosphorylation	966	0.0302583
P21333	967	Phosphorylation	968	0.0302583
P21333	692	Methylation	691	0.0755287
P21333	692	Ubiquitination	691	0.0755287
P21333	2324	Phosphorylation	2327	N/A
P30101	404	Phosphorylation	402	0.937269
P30101	118	Phosphorylation	115	0.0027543
P30101	118	Methylation	119	0.0027543
P30101	65	Phosphorylation	67	0.0292062
P30101	65	Methylation	62	0.0292062
P32119	178	Methylation	177	0.0550018
P32119	178	Ubiquitination	177	0.0550018
P32119	13	Acetylation	10	0.0323441
P32119	13	Acetylation	16	0.0323441
P32119	13	Ubiquitination	10	0.0323441
P32119	13	Ubiquitination	16	0.0323441
P35555	673	Acetylation	672	0.0142839
P35555	673	Ubiquitination	672	0.0142839
P40227	40	Ubiquitination	41	N/A
P62736	174	Phosphorylation	171	0.174656
P62736	100	Methylation	97	0.0107912
P62736	34	Phosphorylation	35	0.0762795
P62736	324	Phosphorylation	325	0.0121127
P62736	324	Phosphorylation	326	0.0121127
P62736	309	Phosphorylation	306	0.00681643
P62736	309	Phosphorylation	308	0.00681643
P62736	166	Phosphorylation	168	0.0122594
P62736	72	Acetylation	70	0.0253675
P62736	72	Phosphorylation	71	0.0253675
P62736	72	Methylation	70	0.0253675
P62736	72	Ubiquitination	70	0.0253675
P62736	245	Phosphorylation	242	0.0484627
P62736	260	Phosphorylation	262	0.00104456
P62736	266	Phosphorylation	267	0.0683838
P62736	29	Methylation	30	0.034191
P62736	335	Sumoylation	338	0.0190746
P62736	114	Acetylation	115	0.0156963
P62736	114	Ubiquitination	115	0.0156963
P62736	369	Phosphorylation	370	0.00217425
Q5VTE0	409	Ubiquitination	408	0.624951
Q5VTE0	274	Sumoylation	273	0.188755
Q5VTE0	274	Ubiquitination	273	0.188755
Q5VTE0	391	Sumoylation	392	1
Q5VTE0	391	Ubiquitination	392	1
Q13509	272	Phosphorylation	274	0.838246
Q13509	160	Methylation	162	0.00612474
Q13885	61	Ubiquitination	58	0.804363
Q14914	89	Phosphorylation	88	0.0479072
Q14914	17	Phosphorylation	16	0.00524724
Q14914	17	Phosphorylation	18	0.00524724
Q14914	17	Phosphorylation	20	0.00524724
Q99536	110	Phosphorylation	109	0.161245
Q9NXE8	317	Phosphorylation	316	1
Q9NXE8	317	Phosphorylation	318	1
Q9NXE8	319	Phosphorylation	316	1
Q9NXE8	319	Phosphorylation	318	1
O43719	45	Phosphorylation	48	0.051086
P68371	70	Phosphorylation	72	0.0417395
P68371	160	Phosphorylation	159	0.0787738
P68371	160	Methylation	162	0.0787738
P68371	272	Phosphorylation	274	0.00265712
P68371	272	Phosphorylation	275	0.00265712
P68371	32	Phosphorylation	35	0.003103
P08238	588	Phosphorylation	587	0.0219587
P08238	293	Phosphorylation	290	0.047433
P08238	293	Methylation	291	0.047433
P08238	287	Acetylation	284	0.0454755
P08238	287	Acetylation	286	0.0454755
P08238	287	Phosphorylation	285	0.0454755
P08238	287	Phosphorylation	290	0.0454755
P08238	287	Methylation	286	0.0454755
P08238	287	Ubiquitination	284	0.0454755
P08238	287	Ubiquitination	286	0.0454755
P08579	78	Ubiquitination	77	0.588116
P13639	780	Phosphorylation	779	0.155607
P13639	432	Phosphorylation	434	0.00378785
P13639	432	Phosphorylation	435	0.00378785
P13639	376	Phosphorylation	373	0.00967794
P13639	575	Ubiquitination	572	0.00875753
P13639	334	Acetylation	337	N/A
P13639	334	Ubiquitination	333	N/A
P13639	334	Ubiquitination	337	N/A
P13639	743	Phosphorylation	745	0.0261886
P13796	380	Acetylation	379	0.0137186
P13796	380	Ubiquitination	379	0.0137186
P13796	266	Phosphorylation	265	0.00189789
P13796	266	Ubiquitination	263	0.00189789
P14866	419	Sumoylation	418	0.120016
P14866	419	Ubiquitination	416	0.120016
P14866	419	Ubiquitination	418	0.120016
P14866	457	Ubiquitination	455	0.138443
P14866	347	Methylation	344	0.0227692
P14866	288	Phosphorylation	285	0.0384955
P14866	288	Phosphorylation	291	0.0384955
P14866	296	Phosphorylation	298	0.169169
P14866	575	Phosphorylation	574	0.00437811
P14866	575	Phosphorylation	576	0.00437811
P14866	575	Phosphorylation	577	0.00437811
P23526	323	Sumoylation	322	0.0637029
P23526	323	Ubiquitination	322	0.0637029
P27695	122	Acetylation	125	0.0631248
P27695	122	Phosphorylation	123	0.0631248
P27695	122	Ubiquitination	125	0.0631248
P28482	196	Phosphorylation	193	0.0130934
P28482	196	Methylation	194	0.0130934
P31939	328	Ubiquitination	331	0.154085
P31939	216	Phosphorylation	215	1
P31948	213	Acetylation	210	0.0473503
P31948	213	Sumoylation	210	0.0473503
P31948	213	Ubiquitination	210	0.0473503
P31948	69	Acetylation	68	0.00851988
P31948	69	Ubiquitination	68	0.00851988
P33241	8	Phosphorylation	6	0.0437255
P33241	19	Phosphorylation	20	0.0535981
P33241	59	Ubiquitination	60	0.537221
P39687	88	Ubiquitination	86	0.287904
P49257	423	Phosphorylation	425	0.0361217
P52272	594	Methylation	591	0.18339
P52272	546	Methylation	543	0.0602916
P52272	63	Phosphorylation	64	0.0103826
P54578	350	Acetylation	348	0.061272
P54578	350	Ubiquitination	348	0.061272
P55072	717	Phosphorylation	718	0.084165
P55072	350	Phosphorylation	347	0.0636043
P55072	350	Phosphorylation	352	0.0636043
P55072	104	Phosphorylation	101	0.105719
P55072	461	Phosphorylation	459	0.00875706
P55072	461	Phosphorylation	462	0.00875706
P55072	172	Phosphorylation	173	0.0835984
P55072	496	Phosphorylation	495	0.00234192
P58546	64	Acetylation	66	0.449096
P58546	64	Ubiquitination	66	0.449096
P60174	81	Phosphorylation	80	0.0676286
P60174	204	Phosphorylation	204	0.0249747
P60174	82	Phosphorylation	80	0.0132918
P60174	82	Ubiquitination	85	0.0132918
P60174	72	Acetylation	69	0.0207858
P60174	72	Phosphorylation	71	0.0207858
P60174	72	Methylation	69	0.0207858
P60174	72	Ubiquitination	69	0.0207858
P60709	307	Phosphorylation	304	0.0117156
P60709	307	Phosphorylation	306	0.0117156
P60709	322	Phosphorylation	323	0.0365303
P60709	322	Phosphorylation	324	0.0365303
P60709	367	Phosphorylation	365	0.00322548
P60709	367	Phosphorylation	368	0.00322548
P60709	164	Phosphorylation	162	0.0365727
P60709	164	Phosphorylation	166	0.0365727
P60709	264	Phosphorylation	265	0.114031
P60709	172	Phosphorylation	169	0.0146078
P60709	243	Phosphorylation	240	0.00502414
P60709	109	Phosphorylation	106	0.00480275
P60709	27	Methylation	28	0.00820354
P60709	32	Phosphorylation	33	0.0146662
P60709	333	Sumoylation	336	0.00212972
P60709	112	Acetylation	113	0.0014708
P60709	112	Sumoylation	113	0.0014708
P60709	112	Ubiquitination	113	0.0014708
P61160	73	Phosphorylation	72	0.332186
P61224	34	Phosphorylation	32	0.0336156
P61224	34	Ubiquitination	31	0.0336156
P62841	69	Ubiquitination	72	0.179203
P62841	109	Sumoylation	108	0.175131
P62917	103	Phosphorylation	106	0.0139639
P62917	141	Sumoylation	144	0.00201472
P62917	141	Ubiquitination	144	0.00201472
P62917	66	Phosphorylation	67	0.00429447
P68104	409	Acetylation	408	0.257692
P68104	409	Methylation	408	0.257692
P68104	409	Ubiquitination	408	0.257692
P68104	274	Acetylation	273	0.0805659
P68104	274	Sumoylation	273	0.0805659
P68104	274	Ubiquitination	273	0.0805659
P68104	406	Acetylation	408	0.076888
P68104	406	Methylation	408	0.076888
P68104	406	Ubiquitination	408	0.076888
P68104	93	Methylation	96	0.0022301
P68363	348	Phosphorylation	349	0.050588
P68363	268	Phosphorylation	271	0.00120573
P68363	274	Phosphorylation	271	0.0123444
P68363	274	Phosphorylation	272	0.0123444
P68363	274	Phosphorylation	277	0.0123444
P68363	222	Phosphorylation	223	0.00490896
P68363	222	Phosphorylation	224	0.00490896
P68363	222	Phosphorylation	225	0.00490896
P68363	72	Phosphorylation	73	0.00211696
P82979	143	Acetylation	142	0.506255
Q00610	898	Phosphorylation	899	0.0175473
Q00610	898	Phosphorylation	900	0.0175473
Q00610	193	Phosphorylation	191	0.0158985
Q00610	1450	Acetylation	1449	0.00526239
Q00610	1450	Ubiquitination	1449	0.00526239
Q07890	79	Ubiquitination	76	1
Q08211	135	Phosphorylation	132	0.056208
Q08211	135	Phosphorylation	138	0.056208
Q08211	137	Phosphorylation	138	0.0490055
Q08211	1030	Phosphorylation	1032	0.335268
Q08211	1030	Phosphorylation	1033	0.335268
Q08211	320	Phosphorylation	321	0.00401065
Q08211	19	Acetylation	16	0.0171151
Q08211	19	Phosphorylation	21	0.0171151
Q08211	19	Ubiquitination	16	0.0171151
Q09666	4952	Phosphorylation	4953	0.197574
Q09666	1834	Ubiquitination	1837	0.0399091
Q09666	809	Methylation	807	0.0962492
Q09666	809	Ubiquitination	807	0.0962492
Q09666	4852	Phosphorylation	4850	0.495347
Q09666	4861	Methylation	4859	1
Q09666	4861	Ubiquitination	4859	1
Q09666	4861	Ubiquitination	4864	1
Q09666	1186	Methylation	1184	0.106387
Q09666	1186	Ubiquitination	1184	0.106387
Q09666	1570	Phosphorylation	1571	0.109305
Q09666	1570	Methylation	1568	0.109305
Q09666	1442	Phosphorylation	1445	0.0734224
Q09666	1442	Ubiquitination	1440	0.0734224
Q09666	4767	Phosphorylation	4766	0.00357353
Q09666	1558	Ubiquitination	1561	0.477053
Q09666	1106	Ubiquitination	1107	N/A
Q09666	5295	Phosphorylation	5293	0.308555
Q09666	5295	Phosphorylation	5298	0.308555
Q09666	5295	Ubiquitination	5296	0.308555
Q09666	1369	Phosphorylation	1367	0.0181008
Q09666	3284	Ubiquitination	3282	0.131658
Q09666	3291	Phosphorylation	3294	0.338414
Q09666	3291	Ubiquitination	3292	0.338414
Q09666	2582	Phosphorylation	2580	0.0110845
Q09666	3575	Ubiquitination	3573	1
Q09666	3582	Methylation	3583	1
Q09666	3582	Ubiquitination	3580	1
Q09666	3582	Ubiquitination	3583	1
Q09666	1901	Ubiquitination	1904	0.281578
Q09666	985	Phosphorylation	983	0.077512
Q09666	937	Methylation	935	0.00165894
Q09666	937	Ubiquitination	935	0.00165894
Q09666	4961	Phosphorylation	4960	0.0330713
Q09666	2492	Ubiquitination	2493	0.304382
Q09666	2398	Phosphorylation	2397	1
Q09666	2398	Methylation	2396	1
Q09666	2398	Ubiquitination	2396	1
Q09666	1009	Phosphorylation	1007	0.0131701
Q09666	1009	Phosphorylation	1010	0.0131701
Q09666	1009	Sumoylation	1012	0.0131701
Q09666	1009	Methylation	1012	0.0131701
Q09666	1009	Ubiquitination	1012	0.0131701
Q09666	3534	Ubiquitination	3532	0.0346672
Q09666	1314	Methylation	1312	0.0120955
Q09666	1314	Ubiquitination	1312	0.0120955
Q13263	216	Ubiquitination	213	0.0275018
Q13263	51	Phosphorylation	49	0.118654
Q13263	51	Phosphorylation	50	0.118654
Q13263	576	Acetylation	575	0.359209
Q13263	576	Sumoylation	575	0.359209
Q13263	576	Ubiquitination	575	0.359209
Q13547	243	Ubiquitination	242	0.0337839
Q15005	148	Phosphorylation	149	0.253116
Q15005	148	Ubiquitination	146	0.253116
Q15233	451	Phosphorylation	450	0.00728619
Q15233	465	Acetylation	467	0.00220368
Q15233	465	Sumoylation	467	0.00220368
Q15233	465	Methylation	467	0.00220368
Q15233	465	Ubiquitination	467	0.00220368
Q68EM7	482	Phosphorylation	484	0.62713
Q8IYH5	607	Phosphorylation	606	1
Q8IYH5	607	Ubiquitination	605	1
Q8IYH5	392	Phosphorylation	391	1
Q8WVM8	516	Ubiquitination	515	0.636126
Q8WVM8	506	Phosphorylation	509	0.0156645
Q9GZR2	16	Phosphorylation	14	0.5
Q9GZR2	16	Phosphorylation	15	0.5
Q9H0S4	223	Ubiquitination	221	1
Q9H0S4	223	Ubiquitination	225	1
Q9NYV4	505	Acetylation	504	1
Q9NYV4	505	Phosphorylation	503	1
Q9NYV4	335	Phosphorylation	332	1
Q9NYV4	335	Phosphorylation	333	1
Q9NYV4	335	Phosphorylation	334	1
Q9NYV4	335	Phosphorylation	338	1
Q9NYV4	346	Phosphorylation	343	1
Q9NYV4	346	Phosphorylation	345	1
Q9NYV4	346	Phosphorylation	349	1
Q9UBT2	349	Ubiquitination	346	0.0952981
Q9UL46	109	Ubiquitination	108	0.809523
P00441	63	Phosphorylation	60	0.0737541
P00441	67	Phosphorylation	69	0.00337081
P05109	43	Phosphorylation	45	0.0848997
P06576	396	Phosphorylation	395	0.00674535
P06576	372	Phosphorylation	374	0.0015651
P06576	467	Phosphorylation	465	0.00903582
P06576	483	Acetylation	480	1
P06576	483	Acetylation	485	1
P06576	483	Ubiquitination	480	1
P06576	483	Ubiquitination	485	1
P22061	207	Ubiquitination	206	0.34194
P40926	214	Acetylation	215	1
P40926	214	Phosphorylation	213	1
P40926	62	Phosphorylation	61	0.0119134
P46940	15	Phosphorylation	17	0.157272
P46940	134	Phosphorylation	133	0
P52209	169	Phosphorylation	166	0.115131
P52566	80	Phosphorylation	78	0.406156
P52566	163	Ubiquitination	164	0.0200528
P68133	72	Acetylation	70	0.0145428
P68133	72	Phosphorylation	71	0.0145428
P68133	72	Methylation	70	0.0145428
P68133	72	Ubiquitination	70	0.0145428
P68133	324	Phosphorylation	325	0.00213464
P68133	324	Phosphorylation	326	0.00213464
P68133	245	Phosphorylation	242	0.00141375
Q96AE4	108	Phosphorylation	105	0.331529
Q96AE4	422	Ubiquitination	425	0.0109376
Q96AE4	631	Phosphorylation	629	0.0202609
Q96AE4	631	Phosphorylation	630	0.0202609
O15355	121	Phosphorylation	122	0
O60216	448	Phosphorylation	449	0.347711
O75533	192	Acetylation	195	0.0199119
O75533	192	Phosphorylation	190	0.0199119
O75533	192	Phosphorylation	194	0.0199119
O75533	192	Methylation	195	0.0199119
O75533	192	Ubiquitination	195	0.0199119
O75533	193	Acetylation	195	0.0199119
O75533	193	Phosphorylation	190	0.0199119
O75533	193	Phosphorylation	194	0.0199119
O75533	193	Methylation	195	0.0199119
O75533	193	Ubiquitination	195	0.0199119
O75533	416	Sumoylation	413	0.978839
O75533	416	Ubiquitination	413	0.978839
O75533	418	Phosphorylation	421	0.978839
P00505	314	Phosphorylation	316	0.473791
P00505	314	Phosphorylation	317	0.473791
P00505	158	Acetylation	159	0.0608393
P00505	158	Phosphorylation	161	0.0608393
P00505	334	Phosphorylation	333	0.000985549
P05164	518	Phosphorylation	516	0.0186442
P06733	273	Phosphorylation	270	0.00776953
P06733	273	Phosphorylation	272	0.00776953
P06733	288	Acetylation	285	0.0122747
P06733	288	Phosphorylation	287	0.0122747
P06733	288	Phosphorylation	291	0.0122747
P06733	288	Methylation	285	0.0122747
P06733	288	Ubiquitination	285	0.0122747
P09874	42	Phosphorylation	41	0.318361
P09874	789	Phosphorylation	786	0.0012035
P09874	789	Ubiquitination	787	0.0012035
P09874	174	Phosphorylation	177	0.0065785
P09874	359	Phosphorylation	362	0.0231788
P09874	369	Phosphorylation	368	0.0231788
P09874	369	Phosphorylation	372	0.0231788
P09874	370	Phosphorylation	368	0.0231788
P09874	370	Phosphorylation	372	0.0231788
P09874	370	Phosphorylation	373	0.0231788
P09874	371	Phosphorylation	368	0.0231788
P09874	371	Phosphorylation	372	0.0231788
P09874	371	Phosphorylation	373	0.0231788
P09874	750	Sumoylation	748	0.0116484
P09874	750	Ubiquitination	748	0.0116484
P13073	36	Phosphorylation	34	0.153167
P13073	36	Phosphorylation	38	0.153167
P13073	130	Phosphorylation	132	0.0122061
P14550	283	Phosphorylation	280	0.275531
P14550	283	Phosphorylation	282	0.275531
P14618	517	Phosphorylation	519	0.175458
P14618	102	Phosphorylation	100	0.00661836
P14618	102	Phosphorylation	105	0.00661836
P14618	107	Phosphorylation	105	0.0169811
P14618	53	Phosphorylation	50	0.259905
P14618	53	Phosphorylation	55	0.259905
P14618	477	Ubiquitination	475	0.0372658
P14618	446	Phosphorylation	444	0.00550238
P14618	403	Phosphorylation	406	0
P14618	408	Phosphorylation	406	0
P14618	408	Phosphorylation	409	0
P14618	323	Ubiquitination	322	0.00285646
P15880	253	Phosphorylation	250	0.00705408
P15880	253	Phosphorylation	252	0.00705408
P15880	265	Acetylation	263	0.00292664
P15880	265	Phosphorylation	262	0.00292664
P15880	265	Phosphorylation	264	0.00292664
P15880	265	Phosphorylation	266	0.00292664
P15880	265	Sumoylation	263	0.00292664
P15880	265	Ubiquitination	263	0.00292664
P19338	647	Acetylation	646	0.00833767
P19338	647	Methylation	646	0.00833767
P19338	647	Ubiquitination	646	0.00833767
P22314	419	Ubiquitination	416	0.393667
P22314	594	Acetylation	593	0.00228798
P22314	594	Ubiquitination	593	0.00228798
P22626	56	Acetylation	59	0.0147495
P22626	56	Phosphorylation	58	0.0147495
P22626	56	Ubiquitination	59	0.0147495
P22626	330	Phosphorylation	331	0.0107216
P22626	165	Acetylation	168	0.00154385
P22626	165	Sumoylation	168	0.00154385
P22626	165	Ubiquitination	168	0.00154385
P22626	223	Phosphorylation	225	0.00634975
P22626	105	Acetylation	104	0.00393232
P22626	105	Phosphorylation	102	0.00393232
P22626	105	Sumoylation	104	0.00393232
P22626	105	Ubiquitination	104	0.00393232
P22626	338	Phosphorylation	336	0.00279385
P22626	338	Phosphorylation	341	0.00279385
P23246	36	Phosphorylation	33	0.00752457
P23246	623	Phosphorylation	624	0.0102278
P23246	623	Phosphorylation	626	0.0102278
P23246	233	Acetylation	232	0.00618482
P23246	233	Methylation	232	0.00618482
P23246	233	Methylation	236	0.00618482
P23528	106	Phosphorylation	108	0.101189
P23528	67	Phosphorylation	68	0.0207068
P23528	67	Phosphorylation	70	0.0207068
P23528	76	Acetylation	73	0.00428047
P23528	76	Acetylation	78	0.00428047
P23528	76	Sumoylation	73	0.00428047
P23528	76	Ubiquitination	73	0.00428047
P23528	76	Ubiquitination	78	0.00428047
P23528	110	Phosphorylation	108	0.0812864
P23528	110	Sumoylation	112	0.0812864
P23528	110	Ubiquitination	112	0.0812864
P23528	165	Sumoylation	164	0.00335057
P23528	165	Ubiquitination	164	0.00335057
P25705	338	Phosphorylation	337	0.00284007
P63104	107	Phosphorylation	110	0.00160339
P27635	122	Acetylation	121	0.0600928
P27635	122	Phosphorylation	125	0.0600928
P27635	122	Sumoylation	121	0.0600928
P27635	122	Ubiquitination	121	0.0600928
P28070	49	Phosphorylation	46	0.0683729
P28070	247	Phosphorylation	249	0.00861086
P29401	263	Acetylation	260	0.0330071
P29401	263	Ubiquitination	260	0.0330071
P29401	263	Ubiquitination	264	0.0330071
P29401	475	Phosphorylation	472	0.00603419
P29401	111	Ubiquitination	114	0.00254188
P29401	288	Phosphorylation	287	0.00136918
P29401	294	Phosphorylation	295	0.00146771
P29401	307	Acetylation	310	0.0086178
P29401	307	Phosphorylation	305	0.0086178
P29401	307	Phosphorylation	308	0.0086178
P29401	307	Ubiquitination	310	0.0086178
P29401	192	Phosphorylation	190	0.00820582
P29401	289	Phosphorylation	287	0.00273835
P31146	18	Acetylation	20	0.0185256
P31146	18	Ubiquitination	20	0.0185256
P31146	217	Ubiquitination	214	0.00154488
P35579	148	Phosphorylation	151	0.0453309
P35579	709	Methylation	711	0.0020613
P35637	459	Phosphorylation	462	0.0178038
P35637	344	Phosphorylation	346	0.00271008
P35637	363	Phosphorylation	360	0.0093164
P35637	363	Sumoylation	365	0.0093164
P35637	363	Methylation	365	0.0093164
P35637	363	Ubiquitination	365	0.0093164
P37802	148	Phosphorylation	145	0.0770508
P37802	152	Acetylation	153	0.0672014
P37802	152	Ubiquitination	153	0.0672014
P37802	152	Ubiquitination	154	0.0672014
P40121	111	Phosphorylation	108	0.0638526
P40121	13	Phosphorylation	10	0.027656
P40939	502	Acetylation	505	0.266052
P40939	502	Phosphorylation	499	0.266052
P40939	502	Phosphorylation	501	0.266052
P40939	746	Phosphorylation	745	0.0141942
P41250	703	Phosphorylation	704	0.170306
P43487	106	Phosphorylation	103	0.254213
P43487	106	Phosphorylation	105	0.254213
P43487	133	Acetylation	134	0.0196648
P43487	133	Ubiquitination	134	0.0196648
P43487	135	Acetylation	134	0.0118949
P43487	135	Ubiquitination	134	0.0118949
P43487	29	Phosphorylation	32	0.00416119
P48634	607	Phosphorylation	609	0
P48634	607	Phosphorylation	610	0
P48634	608	Phosphorylation	609	0
P48634	608	Phosphorylation	610	0
P48634	611	Phosphorylation	609	0
P48634	611	Phosphorylation	610	0
P48634	612	Phosphorylation	609	0
P48634	612	Phosphorylation	610	0
P48634	1145	Phosphorylation	1147	0.152355
P48634	1146	Phosphorylation	1147	0.192963
P49588	368	Acetylation	366	0.63493
P49588	368	Ubiquitination	366	0.63493
P50213	108	Phosphorylation	109	0.0931144
P50395	63	Phosphorylation	61	0.133179
P50395	201	Phosphorylation	203	0.261982
P50395	37	Phosphorylation	38	0.109902
P50395	37	Methylation	35	0.109902
P50991	185	Phosphorylation	184	0.527104
P50991	30	Methylation	27	0.0165737
P50991	30	Ubiquitination	29	0.0165737
P51572	240	Ubiquitination	243	0.269349
P51991	7	Acetylation	4	0.0397101
P51991	7	Sumoylation	4	0.0397101
P51991	7	Ubiquitination	4	0.0397101
P51991	119	Phosphorylation	116	0
P51991	119	Sumoylation	118	0
P51991	119	Ubiquitination	118	0
P53621	635	Ubiquitination	632	0.0095369
P53999	107	Phosphorylation	104	0.0246263
P61978	23	Acetylation	21	0.0977362
P61978	23	Methylation	22	0.0977362
P61978	186	Phosphorylation	188	0.042695
P61978	79	Phosphorylation	77	0.00202299
P61978	79	Phosphorylation	81	0.00202299
P61978	79	Phosphorylation	82	0.00202299
P62273	11	Acetylation	13	0.036536
P62273	11	Phosphorylation	9	0.036536
P62273	11	Methylation	12	0.036536
P62273	11	Methylation	13	0.036536
P68032	72	Acetylation	70	0.00943374
P68032	72	Phosphorylation	71	0.00943374
P68032	72	Methylation	70	0.00943374
P68032	72	Ubiquitination	70	0.00943374
P68032	324	Phosphorylation	325	0.0217732
P68032	324	Phosphorylation	326	0.0217732
P68032	266	Phosphorylation	267	0.108461
P68032	309	Phosphorylation	306	0.0118169
P68032	309	Phosphorylation	308	0.0118169
P68032	174	Phosphorylation	171	0.137791
P68032	166	Phosphorylation	168	0.0144858
P68032	34	Phosphorylation	35	0.000436138
P68032	369	Phosphorylation	370	0.400543
P68032	245	Phosphorylation	242	0.00181304
P68032	260	Phosphorylation	262	0.0656853
P78347	808	Sumoylation	807	N/A
P78347	808	Ubiquitination	806	N/A
P78347	808	Ubiquitination	807	N/A
P78347	646	Sumoylation	645	0.0486199
P78347	162	Acetylation	160	0.0210527
P78347	162	Ubiquitination	160	0.0210527
P98179	122	Phosphorylation	120	0.016404
P98179	122	Phosphorylation	125	0.016404
P98179	122	Methylation	121	0.016404
Q12906	174	Phosphorylation	173	0.141814
Q12906	23	Phosphorylation	22	0.00528905
Q12906	414	Acetylation	413	0.00881553
Q12906	414	Ubiquitination	413	0.00881553
Q13123	312	Sumoylation	310	0.39068
Q13123	312	Ubiquitination	310	0.39068
Q5SSJ5	134	Ubiquitination	131	0.0403383
Q5SSJ5	157	Phosphorylation	155	1
Q5SSJ5	157	Phosphorylation	156	1
Q5SSJ5	157	Ubiquitination	160	1
Q5SSJ5	373	Phosphorylation	375	0.00635029
Q8IY81	571	Phosphorylation	573	1
Q96B97	601	Sumoylation	598	0.00655674
Q9BUJ2	139	Phosphorylation	137	0.0308444
Q9BUJ2	139	Sumoylation	142	0.0308444
Q9BUJ2	139	Ubiquitination	142	0.0308444
Q9UI08	131	Phosphorylation	130	0.019757
Q9UI08	316	Phosphorylation	313	0.00248231
Q9Y490	730	Phosphorylation	729	0.427672
Q9Y490	2163	Phosphorylation	2162	0.012382
A1A5D9	352	Phosphorylation	349	1
A1A5D9	352	Phosphorylation	351	1
O75367	279	Phosphorylation	278	0.0688989
O75376	222	Phosphorylation	224	1
O75717	7	Phosphorylation	4	N/A
P00390	449	Phosphorylation	446	0.189115
P00390	449	Phosphorylation	448	0.189115
P00390	449	Phosphorylation	451	0.189115
P00390	180	Ubiquitination	181	0.00492179
P00390	512	Phosphorylation	513	0.00565718
P00390	512	Phosphorylation	514	0.00565718
P00390	512	Phosphorylation	515	0.00565718
P23527	51	Phosphorylation	53	0.0175897
P23527	9	Acetylation	6	0.543987
P23527	9	Acetylation	12	0.543987
P23527	9	Phosphorylation	7	0.543987
P23527	9	Sumoylation	6	0.543987
P23527	9	Ubiquitination	6	0.543987
P14868	342	Phosphorylation	343	0.0898002
P20700	576	Phosphorylation	575	0.0158513
P21291	100	Phosphorylation	102	0.00345588
P21291	104	Phosphorylation	102	0.00116626
P25398	59	Phosphorylation	61	0.0603865
P32969	130	Methylation	129	0.216974
P63000	106	Phosphorylation	108	0.282674
P63000	109	Phosphorylation	108	0
P63313	5	Acetylation	4	0.0111504
P63313	5	Methylation	4	0.0111504
P63313	5	Ubiquitination	4	0.0111504
P78527	3175	Ubiquitination	3172	0.0447709
P78527	3169	Methylation	3167	0.00629139
P78527	3169	Ubiquitination	3172	0.00629139
Q00839	51	Methylation	50	0.336153
Q00839	470	Phosphorylation	473	0.0048757
Q00839	345	Acetylation	343	0.0102425
Q00839	345	Ubiquitination	343	0.0102425
Q00839	608	Acetylation	609	0
Q00839	608	Sumoylation	609	0
Q00839	608	Ubiquitination	609	0
Q16698	121	Methylation	119	0.133326
Q8IYB3	563	Phosphorylation	560	1
Q8IYB3	563	Phosphorylation	562	1
Q8IYB3	767	Phosphorylation	769	0.553486
Q8IYB3	768	Phosphorylation	769	0.553486
Q8IYB3	770	Phosphorylation	769	0.553486
Q8IYB3	770	Phosphorylation	773	0.553486
Q8IYB3	608	Phosphorylation	605	1
Q8IYB3	608	Phosphorylation	607	1
Q8IYB3	609	Phosphorylation	607	1
Q8IYB3	610	Phosphorylation	607	1
Q8IYD1	381	Acetylation	382	1
Q8IYD1	381	Phosphorylation	380	1
Q9NX14	51	Phosphorylation	52	0.110689
Q9NX14	51	Phosphorylation	53	0.110689
Q9UBK8	621	Ubiquitination	623	1
Q9Y3Z3	279	Phosphorylation	278	0.0280088
Q8WUA2	175	Phosphorylation	178	0.942927
Q8WUA2	179	Phosphorylation	178	0.942927
Q8WUA2	179	Phosphorylation	182	0.942927
Q8WUA2	181	Phosphorylation	178	0.942927
Q8WUA2	181	Phosphorylation	182	0.942927
Q99500	327	Phosphorylation	326	1
Q16777	27	Methylation	30	0.00516671
Q16777	118	Acetylation	119	0.000609387
Q16777	118	Acetylation	120	0.000609387
Q16777	118	Phosphorylation	121	0.000609387
Q16777	118	Sumoylation	119	0.000609387
Q16777	118	Ubiquitination	119	0.000609387
Q16777	118	Ubiquitination	120	0.000609387
P35580	733	Phosphorylation	732	0.787601
Q8N6S5	20	Phosphorylation	19	1
Q8N6S5	22	Phosphorylation	19	1
Q9HCE3	335	Phosphorylation	334	1
Q9Y6F8	186	Phosphorylation	188	1
Q9Y6F8	190	Phosphorylation	188	1
P06241	303	Phosphorylation	300	0.0831477
P06241	303	Ubiquitination	302	0.0831477
P25098	347	Phosphorylation	350	0.126445
P25098	347	Ubiquitination	344	0.126445
P25098	347	Ubiquitination	345	0.126445
P25098	347	Ubiquitination	346	0.126445
P25440	545	Acetylation	544	0.625346
P25440	296	Phosphorylation	298	0.175989
P25440	308	Phosphorylation	305	0.175989
P30153	493	Phosphorylation	495	0.0146618
Q16695	31	Acetylation	28	0.115114
Q16695	31	Phosphorylation	29	0.115114
Q16695	31	Phosphorylation	33	0.115114
Q16695	31	Methylation	28	0.115114
Q16695	31	Methylation	28	0.115114
Q16695	31	Methylation	28	0.115114
Q16695	31	Ubiquitination	28	0.115114
Q96KR1	870	Phosphorylation	869	0.131352
O43439	34	Phosphorylation	33	1
O60684	243	Ubiquitination	241	1
O60684	244	Ubiquitination	241	1
O95835	248	Phosphorylation	246	1
O95835	249	Phosphorylation	246	1
O95835	249	Methylation	252	1
O95835	250	Methylation	252	1
O95835	247	Phosphorylation	244	1
O95835	247	Phosphorylation	246	1
O95835	256	Phosphorylation	255	0.747763
O95835	256	Methylation	259	0.747763
O95835	579	Phosphorylation	580	0.707735
P08670	57	Phosphorylation	55	0.00371186
P08670	57	Phosphorylation	56	0.00371186
P08670	18	Phosphorylation	20	0.0668424
P10153	148	Phosphorylation	150	0.00447755
P10153	151	Phosphorylation	150	0.00215212
P16403	38	Phosphorylation	36	0.000291332
P16403	38	Phosphorylation	41	0.000291332
P16403	39	Phosphorylation	36	0.000940379
P16403	39	Phosphorylation	41	0.000940379
P16403	14	Acetylation	17	0.00115259
P16403	14	Ubiquitination	17	0.00115259
P10809	71	Phosphorylation	70	0.0215654
P10809	71	Phosphorylation	74	0.0215654
P10809	71	Ubiquitination	72	0.0215654
P10809	226	Phosphorylation	223	0.00753207
P10809	226	Phosphorylation	225	0.00753207
P10809	226	Phosphorylation	227	0.00753207
P23396	163	Phosphorylation	160	0.010583
P23396	163	Phosphorylation	166	0.010583
P23396	194	Acetylation	197	0.064745
P23396	194	Ubiquitination	197	0.064745
P26373	153	Phosphorylation	151	0.00362617
P26373	12	Ubiquitination	11	0.00947147
P30050	163	Phosphorylation	165	0.0293693
P41226	25	Phosphorylation	24	0.451944
P48047	30	Methylation	29	0.511788
P48047	31	Methylation	29	0.258834
P62280	61	Acetylation	58	0.00618955
P62280	61	Phosphorylation	63	0.00618955
P62280	61	Sumoylation	59	0.00618955
P62280	61	Ubiquitination	58	0.00618955
P62280	61	Ubiquitination	59	0.00618955
P62280	133	Ubiquitination	136	0.0111459
P62280	14	Phosphorylation	15	0.0331764
P62280	14	Sumoylation	12	0.0331764
P62280	14	Ubiquitination	12	0.0331764
P62910	10	Ubiquitination	9	0.00578549
Q13185	178	Phosphorylation	176	0.0742928
Q13185	63	Phosphorylation	60	0.0959028
Q13423	1060	Acetylation	1059	0.285786
Q14204	3123	Phosphorylation	3125	0.423887
Q14204	2411	Phosphorylation	2410	0.0602844
Q14232	18	Ubiquitination	15	0.585296
Q14696	87	Phosphorylation	88	0.0888026
Q14696	87	Ubiquitination	85	0.0888026
Q7Z6Z7	3663	Phosphorylation	3662	1
Q7Z6Z7	3348	Ubiquitination	3345	0.00885183
Q7Z6Z7	3915	Ubiquitination	3912	0.134732
Q7Z6Z7	3916	Phosphorylation	3919	0.152736
Q7Z6Z7	3917	Phosphorylation	3919	0.152736
Q7Z6Z7	3920	Phosphorylation	3919	0.152736
Q7Z6Z7	3922	Phosphorylation	3919	0.152736
Q7Z6Z7	3922	Phosphorylation	3924	0.152736
Q86UU1	323	Phosphorylation	324	1
Q86UU1	325	Phosphorylation	324	1
Q8WWM7	591	Phosphorylation	589	0.166346
Q8WWM7	591	Phosphorylation	594	0.166346
Q8WWM7	627	Phosphorylation	630	0.213029
Q8WWM7	635	Phosphorylation	632	0.213029
Q8WWM7	635	Phosphorylation	634	0.213029
Q8WWM7	28	Phosphorylation	31	0.193409
Q8WWM7	33	Phosphorylation	31	0.193409
Q8WWM7	33	Phosphorylation	32	0.193409
Q8WWM7	34	Phosphorylation	31	0.193409
Q8WWM7	34	Phosphorylation	32	0.193409
Q8WWM7	629	Phosphorylation	630	0.249571
Q8WWM7	629	Phosphorylation	632	0.249571
Q96FS4	65	Phosphorylation	64	0.507872
Q96FS4	65	Phosphorylation	67	0.507872
Q96JE9	347	Acetylation	346	1
Q99497	22	Phosphorylation	19	0.0671544
Q99497	54	Phosphorylation	57	0.0877316
Q99497	43	Acetylation	41	0.609956
Q99497	43	Ubiquitination	41	0.609956
Q9UBM7	7	Phosphorylation	5	1
Q9UBM7	7	Ubiquitination	4	1
Q9UGU0	1263	Phosphorylation	1262	1
Q9UGU0	1263	Phosphorylation	1266	1
Q9UGU0	1265	Acetylation	1267	1
Q9UGU0	1265	Phosphorylation	1262	1
Q9UGU0	1265	Phosphorylation	1266	1
Q9UGU0	1265	Ubiquitination	1267	1
Q9UGU0	1672	Phosphorylation	1669	1
Q9UGU0	1672	Phosphorylation	1671	1
Q9UGU0	1673	Phosphorylation	1671	1
Q9UGU0	1674	Phosphorylation	1671	1
Q8TAY7	5	Phosphorylation	7	N/A
Q96L33	27	Phosphorylation	25	1
Q96L33	28	Phosphorylation	25	1
O14880	41	Phosphorylation	40	0.118131
P00325	244	Phosphorylation	247	0.156795
P00325	21	Phosphorylation	23	0.0558208
P00325	32	Phosphorylation	35	0.0129147
P01857	140	Phosphorylation	137	0.0639401
P01857	10	Phosphorylation	7	0.0397024
P02671	302	Phosphorylation	300	0.0318985
P02671	535	Phosphorylation	534	0.430452
P02671	255	Phosphorylation	252	0.0676793
P02671	492	Phosphorylation	489	0.0758855
P02675	61	Phosphorylation	58	0.223075
P02675	234	Phosphorylation	237	0.168792
P02675	337	Phosphorylation	338	0.254591
P30048	235	Phosphorylation	234	0.0407073
P30048	235	Phosphorylation	237	0.0407073
P30048	238	Phosphorylation	237	0.0203837
P30048	238	Ubiquitination	241	0.0203837
P35749	24	Phosphorylation	23	0.0444836
P35749	152	Phosphorylation	155	0.103085
P35749	561	Phosphorylation	559	0.0190587
P35749	716	Methylation	718	0.00189738
P35749	843	Ubiquitination	842	0.00213826
P50238	55	Phosphorylation	57	0.0206978
P63267	244	Phosphorylation	241	0.00352609
P63267	265	Phosphorylation	266	0.149356
P63267	308	Phosphorylation	305	0.013365
P63267	308	Phosphorylation	307	0.013365
P63267	165	Phosphorylation	167	0.00954488
P63267	173	Phosphorylation	170	0.344402
P63267	99	Methylation	96	0.00592657
P63267	323	Phosphorylation	324	0.0982453
P63267	323	Phosphorylation	325	0.0982453
P63267	361	Phosphorylation	363	0.645006
Q71U36	348	Phosphorylation	349	0.0272912
Q71U36	72	Phosphorylation	73	0.00815179
Q71U36	222	Phosphorylation	223	0.0033968
Q71U36	222	Phosphorylation	224	0.0033968
Q71U36	222	Phosphorylation	225	0.0033968
Q71U36	359	Phosphorylation	357	0.00327299
Q71U36	359	Phosphorylation	361	0.00327299
Q71U36	268	Phosphorylation	271	0
Q71U36	360	Phosphorylation	357	0.000576464
Q71U36	360	Phosphorylation	361	0.000576464
Q01995	84	Phosphorylation	85	0.150947
Q01995	6	Acetylation	4	0.0178522
Q01995	6	Phosphorylation	7	0.0178522
Q01995	196	Phosphorylation	193	0.0350172
Q01995	196	Methylation	195	0.0350172
Q01995	196	Methylation	197	0.0350172
Q01995	83	Phosphorylation	85	0.0194101
Q01995	71	Phosphorylation	68	0.00459347
Q01995	71	Phosphorylation	70	0.00459347
Q07092	1490	Phosphorylation	1492	1
Q07092	1493	Phosphorylation	1492	0.997373
Q07092	1427	Phosphorylation	1429	1
Q8IVF2	1200	Phosphorylation	1198	0.258061
Q8IVF2	1365	Phosphorylation	1363	0.0733987
Q9NR12	159	Phosphorylation	161	0.0276511
Q9NR12	216	Phosphorylation	214	0.195841
Q9NR12	216	Phosphorylation	217	0.195841
Q9NR12	218	Phosphorylation	217	0.195841
Q9NR12	206	Phosphorylation	205	0.0219941
Q9NR12	213	Phosphorylation	214	0.117273
O76094	622	Phosphorylation	620	1
O76094	622	Phosphorylation	621	1
O76094	622	Phosphorylation	624	1
O76094	622	Phosphorylation	625	1
O76094	623	Phosphorylation	620	1
O76094	623	Phosphorylation	621	1
O76094	623	Phosphorylation	624	1
O76094	623	Phosphorylation	625	1
O76094	626	Phosphorylation	624	1
O76094	626	Phosphorylation	625	1
Q13045	423	Ubiquitination	421	0.130354
Q5VWN6	2033	Phosphorylation	2035	1
Q5VWN6	714	Ubiquitination	717	1
Q5VWN6	718	Ubiquitination	717	1
P08123	984	Phosphorylation	981	0.00613846
P08123	1071	Phosphorylation	1073	0.983152
P08123	711	Phosphorylation	710	0.946137
P08123	392	Phosphorylation	389	0.0627367
P08123	195	Acetylation	198	1
P08123	201	Acetylation	198	0.954175
P08123	210	Phosphorylation	209	0.863236
P08123	402	Phosphorylation	401	0.997221
P08123	402	Phosphorylation	404	0.997221
P08123	707	Phosphorylation	710	0.101151
P08123	1061	Acetylation	1064	0.0121316
P08123	254	Phosphorylation	251	0.00679331
P41970	288	Phosphorylation	286	1
P41970	289	Phosphorylation	286	1
P50914	192	Acetylation	193	N/A
P50914	41	Phosphorylation	43	0.00202936
P01042	383	Phosphorylation	386	0.499338
P02792	94	Ubiquitination	92	0.0642836
P02792	85	Ubiquitination	83	0.0592035
P02792	85	Ubiquitination	84	0.0592035
P08590	116	Phosphorylation	113	0.170423
P08590	87	Phosphorylation	88	0.00192507
P12883	681	Phosphorylation	678	0.059425
P12883	681	Phosphorylation	680	0.059425
A8MYV0	6	Phosphorylation	7	1
A8MYV0	9	Phosphorylation	7	1
A8MYV0	9	Phosphorylation	12	1
O00330	66	Phosphorylation	65	0.617813
O94760	259	Phosphorylation	261	0.00478044
P00568	68	Phosphorylation	71	0.0470146
P09417	188	Phosphorylation	187	0.764584
P09972	231	Acetylation	230	0.101974
P09972	231	Ubiquitination	230	0.101974
P19419	325	Phosphorylation	324	1
P19419	325	Phosphorylation	326	1
P20248	7	Phosphorylation	5	1
P49411	229	Methylation	227	0.50663
P49411	343	Ubiquitination	342	0.0165318
P49411	56	Ubiquitination	55	0.00540899
P49411	248	Phosphorylation	245	0.0617404
P49411	248	Phosphorylation	246	0.0617404
P49916	754	Ubiquitination	756	1
P80723	37	Phosphorylation	36	0.00114249
P80723	37	Phosphorylation	40	0.00114249
P80723	37	Ubiquitination	38	0.00114249
P80723	168	Phosphorylation	170	0.0326619
P80723	174	Phosphorylation	172	0.0323823
P80723	174	Phosphorylation	176	0.0323823
P80723	174	Phosphorylation	177	0.0323823
P80723	174	Ubiquitination	173	0.0323823
P80723	100	Acetylation	97	0.00678738
P80723	100	Ubiquitination	97	0.00678738
P80723	100	Ubiquitination	102	0.00678738
P80723	101	Ubiquitination	102	0.00678738
Q12765	323	Phosphorylation	322	0.0780281
Q8TBE7	5	Phosphorylation	4	1
Q96I99	4	Phosphorylation	3	1
Q96N66	281	Phosphorylation	284	0.30557
Q9H7U1	431	Phosphorylation	430	1
Q9NZU7	90	Methylation	87	1
Q9NZU7	90	Methylation	92	1
Q9NZU7	94	Methylation	92	1
Q9UHJ3	776	Phosphorylation	775	1
P04350	70	Phosphorylation	72	0.148237
P09543	311	Phosphorylation	312	0.0388751
P09543	319	Phosphorylation	318	0.318998
P09543	319	Ubiquitination	316	0.318998
P09936	5	Acetylation	4	0.110107
P09936	5	Ubiquitination	4	0.110107
P11137	283	Phosphorylation	285	1
P11137	135	Phosphorylation	136	1
P11137	137	Phosphorylation	136	1
P11137	138	Phosphorylation	136	1
P11137	139	Phosphorylation	136	1
P12277	378	Ubiquitination	381	0.0353776
P12277	102	Ubiquitination	101	0.0245804
P12277	123	Phosphorylation	125	0.00378221
P12277	15	Methylation	13	0.0641814
P12277	21	Phosphorylation	24	0.0173738
P12277	36	Phosphorylation	35	0.0139034
P12277	36	Phosphorylation	39	0.0139034
P17174	139	Phosphorylation	138	0.0584382
P17174	139	Phosphorylation	140	0.0584382
P17174	299	Phosphorylation	297	0.0553362
P17174	300	Phosphorylation	297	0.0553362
P21912	56	Ubiquitination	55	0.334085
P31150	63	Phosphorylation	65	0.0333389
P46821	1444	Phosphorylation	1443	0.0400058
P46821	1444	Phosphorylation	1446	0.0400058
P46821	1210	Phosphorylation	1208	0.145014
P46821	1210	Phosphorylation	1211	0.145014
P46821	1210	Phosphorylation	1212	0.145014
P54652	64	Phosphorylation	65	0.0145338
P54652	64	Phosphorylation	67	0.0145338
P61981	167	Phosphorylation	168	0.0224784
Q96FJ2	52	Acetylation	49	0.00707008
Q96FJ2	52	Sumoylation	49	0.00707008
Q96FJ2	52	Methylation	49	0.00707008
Q96FJ2	52	Ubiquitination	49	0.00707008
Q9UQM7	235	Phosphorylation	234	0.0285865
Q6NUJ5	248	Phosphorylation	250	1
Q99798	39	Phosphorylation	42	0.0365435
Q9BPW8	182	Phosphorylation	185	0.00387123
Q9P206	903	Phosphorylation	906	0.417168
Q9P206	904	Phosphorylation	906	0.417168
P01834	97	Phosphorylation	95	0.00573503
P01834	97	Phosphorylation	96	0.00573503
P01834	97	Ubiquitination	100	0.00573503
P01834	96	Phosphorylation	95	0.00133627
P01834	96	Phosphorylation	96	0.00133627
P02679	96	Phosphorylation	94	0.00582671
P04003	476	Phosphorylation	474	0.015407
P21399	845	Ubiquitination	844	0.531102
P21399	629	Phosphorylation	628	0.0515662
P21399	629	Ubiquitination	632	0.0515662
P30041	94	Acetylation	97	0.160073
P30041	94	Ubiquitination	97	0.160073
P30041	178	Phosphorylation	177	0.065644
P30041	212	Acetylation	209	1
P30041	212	Acetylation	215	1
P30041	212	Sumoylation	209	1
P30041	212	Ubiquitination	209	1
P51911	10	Phosphorylation	12	0.0384512
P61158	360	Ubiquitination	359	0.0110209
P61158	360	Ubiquitination	361	0.0110209
P61158	362	Ubiquitination	359	0.00918539
P61158	362	Ubiquitination	361	0.00918539
P62266	62	Ubiquitination	60	0.907823
P62266	40	Sumoylation	37	0.0244928
P62266	40	Ubiquitination	37	0.0244928
Q14315	567	Phosphorylation	566	0.00206588
Q14315	2393	Phosphorylation	2395	0.00224691
Q14315	2298	Phosphorylation	2300	0.00966866
Q14315	2580	Phosphorylation	2577	0.0432935
Q93052	363	Phosphorylation	361	0.00311384
Q93052	467	Phosphorylation	469	0.279497
Q96AY3	36	Phosphorylation	35	0.636272
Q9UQ35	183	Phosphorylation	180	1
Q9UQ35	183	Phosphorylation	182	1
Q9UQ35	183	Phosphorylation	184	1
Q9UQ35	185	Phosphorylation	182	1
Q9UQ35	185	Phosphorylation	184	1
Q9UQ35	2582	Phosphorylation	2581	1
Q9UQ35	2582	Phosphorylation	2583	1
Q9UQ35	2584	Phosphorylation	2581	1
Q9UQ35	2584	Phosphorylation	2583	1
Q9UQ35	409	Phosphorylation	408	N/A
Q9UQ35	405	Phosphorylation	404	N/A
Q9UQ35	405	Phosphorylation	408	N/A
Q9UQ35	406	Phosphorylation	404	N/A
Q9UQ35	406	Phosphorylation	408	N/A
P07355	237	Phosphorylation	234	0.0041797
P07355	237	Phosphorylation	235	0.0041797
P07355	237	Phosphorylation	236	0.0041797
P07355	237	Phosphorylation	238	0.0041797
P07355	21	Phosphorylation	18	0.0023087
P07355	21	Phosphorylation	19	0.0023087
P07355	21	Phosphorylation	22	0.0023087
P07355	21	Phosphorylation	24	0.0023087
P07355	20	Phosphorylation	18	0.00435093
P07355	20	Phosphorylation	19	0.00435093
P07355	20	Phosphorylation	22	0.00435093
Q14195	249	Phosphorylation	251	0.0384325
Q14195	470	Phosphorylation	472	0.0170779
O75820	64	Sumoylation	67	1
Q6P5Z2	490	Phosphorylation	488	N/A
Q6P5Z2	490	Phosphorylation	492	N/A
Q9Y4F5	481	Phosphorylation	478	1
Q9Y4F5	481	Phosphorylation	480	1
Q9Y4F5	481	Phosphorylation	483	1
P14923	496	Ubiquitination	499	0.0667801
P14923	91	Phosphorylation	94	0.380581
P17540	318	Phosphorylation	319	0.00976211
P50990	431	Phosphorylation	429	0.00537414
Q12789	515	Phosphorylation	514	1
Q12789	515	Ubiquitination	517	1
Q8IXJ6	373	Phosphorylation	372	1
Q8WZ42	10762	Acetylation	10765	1
Q8WZ42	10763	Acetylation	10765	1
Q8WZ42	18285	Phosphorylation	18284	0.137287
Q8WZ42	17574	Phosphorylation	17576	0.412574
Q8WZ42	1109	Acetylation	1110	1
Q8WZ42	1111	Acetylation	1110	1
Q8WZ42	1111	Phosphorylation	1114	1
Q8WZ42	10767	Acetylation	10765	1
Q8WZ42	11929	Phosphorylation	11932	1
Q8WZ42	11931	Phosphorylation	11932	1
Q5T4S7	5021	Ubiquitination	5022	1
Q8NFW1	1377	Acetylation	1379	1
Q8NFW1	1383	Acetylation	1385	1
Q8NFW1	1386	Acetylation	1385	1
Q9UNZ2	141	Phosphorylation	140	1
Q9UNZ2	141	Ubiquitination	139	1
Q9UNZ2	147	Acetylation	146	0.515603
Q9UNZ2	147	Ubiquitination	146	0.515603
P06732	200	Phosphorylation	199	0.0292497
P27338	130	Phosphorylation	131	0.00321933
P56378	12	Acetylation	14	0.0558561
P56378	12	Ubiquitination	14	0.0558561
P62745	138	Ubiquitination	135	1
Q00325	194	Phosphorylation	196	0.00510879
Q6ZRP7	26	Phosphorylation	25	1
Q6ZRP7	27	Phosphorylation	25	1
Q6ZRP7	28	Phosphorylation	25	1
Q86V21	231	Ubiquitination	228	1
Q9UDT6	4	Phosphorylation	5	1
P17661	29	Phosphorylation	28	0.00502321
P17661	29	Phosphorylation	31	0.00502321
P17661	29	Phosphorylation	32	0.00502321
P17661	433	Phosphorylation	432	0.0219506
P00352	39	Acetylation	37	0.0111952
Q07021	189	Phosphorylation	188	0.127219
Q93088	43	Phosphorylation	45	0.188222
Q93088	370	Acetylation	369	0.0608847
Q93088	341	Methylation	340	0.0668288
Q93088	46	Phosphorylation	45	0.050658
Q93088	365	Phosphorylation	363	0.0157189
Q93088	365	Phosphorylation	366	0.0157189
Q9Y696	235	Phosphorylation	236	0.574551
Q9Y696	235	Ubiquitination	238	0.574551
Q9Y696	101	Ubiquitination	103	0.17504
Q9Y696	112	Ubiquitination	110	0.00459794
O95154	26	Phosphorylation	27	0.0494287
O95154	26	Phosphorylation	28	0.0494287
O95154	261	Phosphorylation	259	0.0497963
O95847	4	Phosphorylation	2	1
P00966	178	Phosphorylation	180	0.0887914
P00966	178	Ubiquitination	176	0.0887914
P00966	220	Phosphorylation	219	0.00120423
P05062	246	Acetylation	243	0.00920072
P05062	159	Phosphorylation	161	0.0549844
P09110	250	Phosphorylation	251	0.349103
P09110	250	Phosphorylation	252	0.349103
P13804	193	Phosphorylation	190	0.0302765
P13804	193	Phosphorylation	192	0.0302765
P24752	82	Acetylation	83	0.235936
P31937	158	Phosphorylation	160	0.03682
P31937	89	Phosphorylation	88	0.00141988
P48735	49	Acetylation	48	0.0447198
P48735	245	Acetylation	242	0.0340949
P48735	245	Acetylation	243	0.0340949
P48735	245	Phosphorylation	247	0.0340949
P60660	43	Phosphorylation	44	0.0240036
P60660	55	Phosphorylation	57	0.157953
P60660	55	Sumoylation	56	0.157953
P60660	55	Ubiquitination	56	0.157953
Q7Z4W1	179	Phosphorylation	180	0.160216
Q8WX93	402	Phosphorylation	401	1
Q8WX93	1164	Phosphorylation	1163	0.0245807
Q8WX93	1234	Ubiquitination	1232	0.0321981
Q8WX93	769	Phosphorylation	766	0.312146
Q8WX93	769	Methylation	770	0.312146
Q8WX93	1177	Phosphorylation	1179	0.00544835
Q96KP4	384	Ubiquitination	383	0.0250369
Q14781	437	Phosphorylation	434	1
Q14781	437	Phosphorylation	436	1
Q14781	437	Phosphorylation	438	1
Q14978	608	Phosphorylation	607	1
Q14978	608	Phosphorylation	610	1
Q5SYE7	878	Phosphorylation	877	1
Q6P2Q9	1969	Phosphorylation	1972	0.0145063
Q6P2Q9	874	Phosphorylation	871	0.00720789
A6NNA2	354	Phosphorylation	355	1
A6NNA2	356	Phosphorylation	355	1
O95954	327	Phosphorylation	324	0.00213467
P16401	139	Acetylation	140	0.340297
P16401	139	Phosphorylation	138	0.340297
P16401	6	Phosphorylation	4	1
P16401	6	Phosphorylation	9	1
P16401	12	Phosphorylation	9	1
P16401	12	Phosphorylation	11	1
P16401	14	Phosphorylation	11	0.500172
P16401	14	Ubiquitination	17	0.500172
P22307	5	Phosphorylation	2	0.0533792
P30084	214	Ubiquitination	211	0.187914
P30084	55	Ubiquitination	56	0.0117613
P31327	1105	Acetylation	1107	0.00677422
P31327	1105	Ubiquitination	1107	0.00677422
P31327	705	Phosphorylation	706	0.152331
P31327	774	Methylation	772	0.423663
P31327	774	Ubiquitination	772	0.423663
P31327	1294	Acetylation	1291	0.00297943
P31327	1294	Phosphorylation	1295	0.00297943
P31327	1294	Ubiquitination	1291	0.00297943
P31327	563	Acetylation	560	0.0549024
P31327	563	Phosphorylation	564	0.0549024
P31327	563	Ubiquitination	560	0.0549024
P31327	195	Acetylation	197	0.00076708
P31327	195	Ubiquitination	197	0.00076708
P36871	356	Phosphorylation	353	0.17197
P36871	356	Phosphorylation	355	0.17197
P36871	356	Phosphorylation	357	0.17197
P36871	161	Ubiquitination	164	0.227643
P36871	244	Phosphorylation	247	0.0102988
A6ND91	171	Phosphorylation	168	1
O75161	1202	Phosphorylation	1203	1
P00367	381	Phosphorylation	384	0.107588
P00367	408	Phosphorylation	409	0.00326162
P00367	408	Phosphorylation	410	0.00326162
P00367	411	Phosphorylation	409	0.00326162
P00367	411	Phosphorylation	410	0.00326162
P05181	259	Phosphorylation	256	0.0584682
P07585	333	Phosphorylation	331	0.749624
P08319	122	Phosphorylation	121	0.00485203
P08319	122	Methylation	120	0.00485203
Q68CK6	175	Phosphorylation	172	0.286433
Q14749	19	Phosphorylation	22	0.00750266
Q15365	185	Phosphorylation	183	0.238471
Q15365	182	Phosphorylation	180	0.0453951
Q15365	182	Phosphorylation	183	0.0453951
Q6NUN0	508	Phosphorylation	505	0.410711
O95810	28	Phosphorylation	27	0.525905
O95810	28	Phosphorylation	31	0.525905
P13667	553	Phosphorylation	551	0.840195
P13667	170	Phosphorylation	168	0.0122892
P13667	170	Phosphorylation	173	0.0122892
P13667	563	Phosphorylation	565	0.0005716
P13667	395	Phosphorylation	392	0.0122934
P23141	559	Acetylation	558	0.000993776
P23141	560	Acetylation	558	0.000993776
Q16836	289	Phosphorylation	290	0.0745283
Q6ZVW7	295	Phosphorylation	296	1
Q99805	254	Phosphorylation	251	0.267143
Q9P2E9	584	Phosphorylation	583	1
Q9P2E9	1274	Phosphorylation	1276	0.0945475
Q9P2E9	1274	Phosphorylation	1277	0.0945475
Q9P2E9	1278	Phosphorylation	1276	0.0945475
Q9P2E9	1278	Phosphorylation	1277	0.0945475
O60762	10	Phosphorylation	7	1
O60762	10	Phosphorylation	9	1
P35573	1061	Phosphorylation	1060	0.18465
P35573	769	Ubiquitination	771	0.402172
Q92947	248	Phosphorylation	246	1
Q9BVK6	92	Ubiquitination	90	0.47085
Q9BVK6	92	Ubiquitination	95	0.47085
P47928	6	Phosphorylation	5	1
Q8NFJ8	167	Phosphorylation	170	1
Q01629	10	Phosphorylation	7	1
Q01629	10	Phosphorylation	9	1
Q13332	1024	Phosphorylation	1027	1
O96013	107	Phosphorylation	104	1
Q7Z6P3	741	Phosphorylation	739	1
Q7Z6P3	742	Phosphorylation	739	1
Q7Z6P3	742	Phosphorylation	745	1
Q7Z6P3	746	Phosphorylation	745	1
Q8IV50	23	Phosphorylation	21	1
Q8IV50	23	Phosphorylation	24	1
Q8IV50	25	Phosphorylation	24	1
Q8IV50	26	Phosphorylation	24	1
Q8IV50	26	Phosphorylation	29	1
Q8IV50	27	Phosphorylation	24	1
Q8IV50	27	Phosphorylation	29	1
Q8NHG8	8	Phosphorylation	6	1
Q8TDI7	66	Phosphorylation	68	1
Q8TDI7	69	Phosphorylation	68	1
Q92738	457	Phosphorylation	455	1
Q92738	457	Phosphorylation	460	1
Q969R2	7	Phosphorylation	8	1
Q969R2	7	Methylation	9	1
E7EW31	393	Phosphorylation	392	1
E7EW31	393	Phosphorylation	394	1
Q15796	459	Phosphorylation	458	N/A
Q15796	459	Phosphorylation	460	N/A
Q96JQ2	620	Phosphorylation	619	1
P02765	329	Phosphorylation	328	0.00658755
P02765	329	Phosphorylation	330	0.00658755
P02765	73	Phosphorylation	74	0.376975
Q92835	1117	Ubiquitination	1119	1
O00291	14	Ubiquitination	17	1
O00291	16	Ubiquitination	17	1
O00299	60	Ubiquitination	57	0.0311466
O00299	224	Phosphorylation	222	0.104263
O00299	149	Phosphorylation	146	0.00136112
O60234	98	Ubiquitination	97	0.879851
P07197	634	Phosphorylation	633	1
P07900	295	Acetylation	292	0.118237
P07900	295	Acetylation	294	0.118237
P07900	295	Phosphorylation	293	0.118237
P07900	295	Methylation	294	0.118237
P07900	295	Ubiquitination	292	0.118237
P07900	295	Ubiquitination	294	0.118237
P07900	301	Methylation	299	0.049484
P07900	596	Phosphorylation	595	0.0256775
P07900	638	Phosphorylation	641	0.000468407
P07900	82	Acetylation	84	0.000660219
P07900	82	Ubiquitination	84	0.000660219
P09382	14	Ubiquitination	13	0.0199163
P10412	14	Acetylation	17	0.00104173
P10412	14	Ubiquitination	17	0.00104173
P10412	19	Acetylation	17	0.00144632
P10412	19	Phosphorylation	18	0.00144632
P10412	19	Ubiquitination	17	0.00144632
P10412	19	Ubiquitination	21	0.00144632
P10412	188	Phosphorylation	187	1
P16402	14	Acetylation	17	0.0018294
P16402	14	Ubiquitination	17	0.0018294
P20701	842	Phosphorylation	839	0.0971272
P26641	385	Phosphorylation	387	0.0182428
P26641	388	Phosphorylation	387	0.0331702
P26641	35	Phosphorylation	33	0.00321999
P26641	36	Phosphorylation	33	0.0037723
P36578	409	Acetylation	412	1
P36578	207	Methylation	205	0.0158253
P36578	51	Phosphorylation	52	0.00337123
P36578	280	Phosphorylation	277	0.0157938
P36578	280	Methylation	283	0.0157938
P36578	280	Ubiquitination	283	0.0157938
P36578	296	Phosphorylation	295	0.000719956
P36578	296	Ubiquitination	294	0.000719956
P40925	193	Phosphorylation	190	0.0185685
P40925	193	Phosphorylation	192	0.0185685
P48681	540	Phosphorylation	537	0.155908
P48681	1520	Phosphorylation	1521	0.272913
P52565	166	Acetylation	167	0.082363
P52565	166	Ubiquitination	167	0.082363
P53396	693	Phosphorylation	692	0.118532
P53396	693	Methylation	691	0.118532
P53396	472	Ubiquitination	471	0.12208
P53396	475	Phosphorylation	478	0.0108193
P53396	1002	Phosphorylation	1001	0.040243
P53396	654	Phosphorylation	652	0.011725
P53396	654	Phosphorylation	656	0.011725
P61088	67	Ubiquitination	68	1
Q13875	97	Phosphorylation	99	1
Q7LBC6	847	Ubiquitination	844	1
Q96AX2	5	Phosphorylation	4	1
Q96IT1	12	Ubiquitination	13	1
P11413	415	Phosphorylation	418	0.146577
P11413	489	Phosphorylation	486	0.00148466
P11413	489	Phosphorylation	490	0.00148466
P18583	981	Methylation	978	1
P18583	981	Methylation	982	1
Q86V59	425	Phosphorylation	428	1
Q86V59	429	Phosphorylation	428	1
Q9NUG6	4	Phosphorylation	3	1
Q9Y6D5	245	Phosphorylation	243	1
Q9Y6D5	245	Phosphorylation	244	1
O43707	616	Phosphorylation	615	0.015062
O43707	314	Phosphorylation	312	0.00992604
O43707	889	Phosphorylation	886	0
P07948	279	Phosphorylation	276	0.514301
P07948	279	Phosphorylation	281	0.514301
P07948	146	Phosphorylation	149	1
P08708	122	Phosphorylation	120	0.0439855
P08708	122	Phosphorylation	123	0.0439855
P09429	99	Phosphorylation	100	0.00198031
P37235	139	Ubiquitination	137	0.0371616
Q02790	435	Phosphorylation	436	0.139419
Q02790	435	Phosphorylation	438	0.139419
Q02790	109	Ubiquitination	108	0.020826
Q02790	223	Acetylation	222	0.0154964
Q02790	223	Phosphorylation	220	0.0154964
Q02790	223	Phosphorylation	225	0.0154964
Q02790	223	Ubiquitination	222	0.0154964
Q92945	152	Phosphorylation	149	0.146335
Q92945	375	Methylation	378	0.00429062
Q92945	667	Phosphorylation	670	0.0664374
Q92945	668	Phosphorylation	670	0.0664374
Q9GZP4	112	Ubiquitination	109	0.358182
Q9H307	383	Phosphorylation	381	1
Q9H307	550	Phosphorylation	547	0.0417335
Q9H307	550	Phosphorylation	552	0.0417335
Q9H307	550	Sumoylation	553	0.0417335
Q8N9V6	85	Phosphorylation	82	1
Q8N9V6	85	Phosphorylation	84	1
O75821	10	Phosphorylation	8	0.0359538
O75821	10	Phosphorylation	11	0.0359538
O75821	10	Sumoylation	9	0.0359538
O75821	10	Ubiquitination	9	0.0359538
O75821	43	Phosphorylation	41	0.105525
O75821	43	Phosphorylation	42	0.105525
O75821	45	Phosphorylation	42	0.105525
O75821	54	Ubiquitination	57	0.105525
O75909	325	Phosphorylation	324	1
O75909	325	Phosphorylation	328	1
O75909	327	Phosphorylation	324	1
O75909	327	Phosphorylation	328	1
O75909	327	Phosphorylation	329	1
O75909	330	Phosphorylation	328	1
O75909	330	Phosphorylation	329	1
P06396	267	Phosphorylation	265	0.0601314
P06396	399	Methylation	397	0.0188316
P06396	638	Phosphorylation	636	0.0791143
P46013	1742	Phosphorylation	1740	N/A
P46013	1748	Phosphorylation	1747	N/A
P46013	1748	Phosphorylation	1749	N/A
P46013	1748	Phosphorylation	1750	N/A
P46013	1748	Phosphorylation	1751	N/A
Q9UHQ9	190	Phosphorylation	189	0.35915
P02545	508	Phosphorylation	505	0.108
P02545	508	Phosphorylation	507	0.108
P02545	508	Phosphorylation	510	0.108
P02545	509	Phosphorylation	507	0.115204
P02545	509	Phosphorylation	510	0.115204
P12107	570	Phosphorylation	573	1
P15085	270	Phosphorylation	272	0.0117191
P19835	497	Phosphorylation	494	0.525427
Q13162	251	Methylation	250	0.0233112
Q9BXS5	149	Phosphorylation	152	0.147987
Q9BXS5	150	Phosphorylation	152	0.147987
P08514	76	Phosphorylation	73	0.00193783
Q03252	6	Phosphorylation	5	1
Q14247	26	Phosphorylation	24	0.0185988
Q14247	402	Phosphorylation	399	0.0102953
Q14247	402	Phosphorylation	401	0.0102953
Q14247	402	Phosphorylation	405	0.0102953
Q14247	403	Phosphorylation	401	0.0102953
Q14247	403	Phosphorylation	405	0.0102953
Q14247	406	Phosphorylation	405	0.136157
Q14247	408	Phosphorylation	405	0.136157
Q14247	408	Phosphorylation	411	0.136157
Q14247	410	Phosphorylation	411	0.136157
Q14247	416	Phosphorylation	417	0.08323
Q14247	416	Phosphorylation	418	0.08323
Q14247	416	Methylation	414	0.08323
Q14247	419	Phosphorylation	417	0.08323
Q14247	419	Phosphorylation	418	0.08323
Q14247	419	Phosphorylation	421	0.08323
Q5VZ46	445	Phosphorylation	446	N/A
Q5VZ46	445	Phosphorylation	448	N/A
Q5VZ46	447	Phosphorylation	446	N/A
Q5VZ46	447	Phosphorylation	448	N/A
Q6IE81	741	Phosphorylation	739	1
Q6IE81	741	Phosphorylation	740	1
Q6IE81	741	Phosphorylation	743	1
Q6IE81	744	Phosphorylation	743	1
Q9Y4D8	3379	Phosphorylation	3381	1
A7KAX9	1308	Phosphorylation	1311	1
A7KAX9	1309	Phosphorylation	1311	1
O00151	91	Phosphorylation	90	0.0115343
O00151	91	Phosphorylation	94	0.0115343
P00387	119	Acetylation	120	0.00471706
P00387	119	Ubiquitination	120	0.00471706
P07737	45	Phosphorylation	44	0.00784157
P16157	236	Phosphorylation	235	0.860822
P50552	42	Phosphorylation	39	0.0251754
P50552	42	Phosphorylation	43	0.0251754
Q15404	217	Phosphorylation	220	0.564542
Q15942	252	Phosphorylation	250	0.100973
Q15942	252	Methylation	253	0.100973
Q15942	255	Phosphorylation	258	0.0265008
Q15942	255	Methylation	253	0.0265008
Q15942	256	Phosphorylation	258	0.0265008
Q15942	256	Phosphorylation	259	0.0265008
Q15942	256	Methylation	253	0.0265008
Q15942	260	Phosphorylation	258	0.0265008
Q15942	260	Phosphorylation	259	0.0265008
Q15942	262	Acetylation	265	0.0265008
Q15942	262	Phosphorylation	259	0.0265008
Q15942	262	Ubiquitination	265	0.0265008
Q7Z7H5	70	Phosphorylation	71	0.26036
Q7Z7H5	70	Phosphorylation	72	0.26036
Q9UBW5	467	Phosphorylation	466	0.00429972
Q99878	27	Methylation	30	0
Q15772	2645	Phosphorylation	2643	1
Q96PE2	915	Phosphorylation	914	N/A
Q9Y6X9	710	Acetylation	713	1
Q9Y6X9	710	Phosphorylation	711	1
Q9Y6X9	712	Acetylation	713	1
Q9Y6X9	712	Phosphorylation	711	1
P62807	51	Phosphorylation	53	0.00374668
P08133	359	Phosphorylation	356	0
P61769	110	Phosphorylation	108	0.000470228
P61769	110	Ubiquitination	111	0.000470228
P61769	34	Phosphorylation	31	0.0356894
Q15746	1838	Phosphorylation	1835	0.0366191
Q15746	1836	Phosphorylation	1835	0.0334167
Q8IY92	1175	Phosphorylation	1173	1
Q8NBF1	108	Phosphorylation	106	1
Q96AQ6	303	Ubiquitination	304	0.264215
Q12797	520	Phosphorylation	517	0.286432
Q12797	520	Phosphorylation	522	0.286432
P49591	475	Ubiquitination	472	1
P62241	108	Phosphorylation	106	0.0577399
P62241	108	Phosphorylation	107	0.0577399
P62241	108	Phosphorylation	109	0.0577399
P62241	108	Methylation	110	0.0577399
Q9BVA1	32	Phosphorylation	33	0.00675769
Q9BVA1	32	Phosphorylation	35	0.00675769
Q9BVA1	70	Phosphorylation	72	0.103746
Q9BVA1	160	Phosphorylation	159	0.508192
Q9BVA1	160	Methylation	162	0.508192
Q14353	40	Ubiquitination	39	0.851137
Q14697	59	Phosphorylation	58	0.00581762
Q14697	59	Phosphorylation	60	0.00581762
Q8N3F8	358	Phosphorylation	355	1
Q8N3F8	358	Phosphorylation	359	1
Q93079	9	Acetylation	6	1
Q93079	9	Acetylation	12	1
Q93079	9	Phosphorylation	7	1
Q93079	9	Sumoylation	6	1
Q93079	9	Ubiquitination	6	1
Q93079	51	Phosphorylation	53	0.000761592
O00468	898	Phosphorylation	896	0.318447
O75643	1768	Phosphorylation	1770	0.0495403
O95837	166	Phosphorylation	167	1
P26639	51	Phosphorylation	53	0.187647
P52294	245	Phosphorylation	244	1
P52294	246	Phosphorylation	244	1
P52294	247	Phosphorylation	244	1
P52948	1773	Phosphorylation	1771	1
P52948	1773	Phosphorylation	1772	1
P62847	131	Acetylation	130	1
P62847	131	Acetylation	132	1
P62847	131	Ubiquitination	129	1
Q02952	794	Phosphorylation	792	0.0133565
Q02952	794	Phosphorylation	793	0.0133565
Q02952	794	Phosphorylation	796	0.0133565
Q02952	798	Phosphorylation	796	0.0181311
Q02952	798	Ubiquitination	800	0.0181311
Q02952	750	Phosphorylation	749	0.00885982
Q86UW6	335	Acetylation	337	1
Q86UW6	335	Ubiquitination	337	1
Q8IWV8	1007	Phosphorylation	1005	0.103208
Q8IWV8	1007	Phosphorylation	1006	0.103208
Q8IWV8	1007	Phosphorylation	1008	0.103208
Q8IWV8	1007	Phosphorylation	1009	0.103208
Q8IWV8	790	Ubiquitination	789	0.0206296
P02794	128	Ubiquitination	125	0.0053067
Q15149	4410	Phosphorylation	4408	0.0879481
Q15149	4416	Phosphorylation	4414	0.0339373
Q86UX6	21	Phosphorylation	18	1
Q96ST3	568	Phosphorylation	565	1
Q9H1E3	215	Phosphorylation	214	0.633305
Q9H1E3	215	Methylation	218	0.633305
P25189	217	Phosphorylation	216	0.00478713
P25189	217	Phosphorylation	220	0.00478713
P04181	57	Phosphorylation	55	0.0193151
P68366	348	Phosphorylation	349	0.0366216
P48643	441	Ubiquitination	439	0.238582
Q13618	520	Phosphorylation	519	0.0721341
Q96DX5	202	Phosphorylation	201	0.517051
Q9BT09	256	Phosphorylation	257	0.0802463
Q9Y4E8	227	Phosphorylation	225	1
Q9Y4E8	227	Phosphorylation	226	1
Q9Y4E8	227	Phosphorylation	229	1
Q9Y4E8	227	Ubiquitination	228	1
Q9Y4E8	230	Phosphorylation	229	1
Q9Y4E8	230	Phosphorylation	233	1
Q9Y4E8	230	Ubiquitination	228	1
Q9Y4E8	243	Phosphorylation	242	1
Q9Y4E8	243	Phosphorylation	244	1
P09211	10	Phosphorylation	8	0.0024828
P09211	124	Acetylation	121	0.000258547
P09211	124	Ubiquitination	121	0.000258547
P09211	129	Acetylation	128	0.0014757
P09211	129	Phosphorylation	132	0.0014757
P09211	129	Ubiquitination	128	0.0014757
P09211	197	Phosphorylation	196	0.00432437
P09211	197	Phosphorylation	199	0.00432437
P09211	3	Phosphorylation	4	0.00772555
Q7Z5M5	805	Phosphorylation	804	1
Q7Z5M5	807	Phosphorylation	804	1
Q8WYP5	529	Phosphorylation	528	1
Q9BX66	343	Phosphorylation	341	N/A
Q9BX66	343	Phosphorylation	344	N/A
Q9ULV4	414	Acetylation	413	0
Q9ULV4	414	Phosphorylation	415	0
Q9ULV4	414	Ubiquitination	413	0
Q9UFD9	13	Acetylation	14	1
Q96HA7	810	Methylation	812	1
P49006	49	Phosphorylation	48	1
P49006	50	Phosphorylation	48	1
P49006	171	Phosphorylation	174	0.0767813
P49006	176	Phosphorylation	174	0.0496773
P49006	176	Phosphorylation	177	0.0496773
P49006	176	Phosphorylation	178	0.0496773
P49006	179	Phosphorylation	177	0.0496773
P49006	179	Phosphorylation	178	0.0496773
P49006	179	Phosphorylation	180	0.0496773
P49006	182	Phosphorylation	180	0.0496773
P49006	182	Phosphorylation	184	0.0496773
P49006	186	Phosphorylation	184	0.0496773
P49006	69	Phosphorylation	71	0.0202814
Q9P270	466	Phosphorylation	467	0.740716
Q9P270	468	Phosphorylation	467	0.740716
O75874	127	Acetylation	126	0.0334482
O75874	127	Ubiquitination	126	0.0334482
P69892	37	Phosphorylation	36	0.0771844
P69892	37	Phosphorylation	39	0.0771844
P69892	59	Acetylation	60	0.0301461
P69892	59	Acetylation	62	0.0301461
P69892	59	Ubiquitination	60	0.0301461
P69892	59	Ubiquitination	62	0.0301461
P11586	875	Phosphorylation	872	0.00342791
Q99879	51	Phosphorylation	53	0.200924
Q02878	209	Acetylation	207	1
Q02878	209	Acetylation	210	1
Q02878	209	Ubiquitination	207	1
Q02878	209	Ubiquitination	210	1
Q02878	132	Phosphorylation	134	0
Q02878	132	Ubiquitination	130	0
Q02878	132	Ubiquitination	131	0
Q02878	283	Phosphorylation	282	0.00147523
Q02878	283	Ubiquitination	285	0.00147523
Q02878	95	Ubiquitination	94	0.00245869
Q5VVW2	870	Phosphorylation	869	1
Q9Y2U5	605	Ubiquitination	602	1
O43237	187	Phosphorylation	184	1
O43488	54	Phosphorylation	56	0.065505
O75369	2326	Phosphorylation	2325	0.00586129
O75369	2326	Phosphorylation	2327	0.00586129
O75369	1328	Phosphorylation	1329	0.74808
O75369	2370	Phosphorylation	2369	0.00448436
O75369	2180	Phosphorylation	2177	0.00187545
O75369	2180	Phosphorylation	2179	0.00187545
P04080	6	Phosphorylation	7	0.0759411
P04080	6	Phosphorylation	9	0.0759411
P04080	79	Acetylation	78	0.00458528
P04080	79	Ubiquitination	78	0.00458528
P04080	11	Phosphorylation	9	0.00594102
P09603	459	Phosphorylation	461	1
P20042	10	Phosphorylation	11	0.674376
P20042	10	Phosphorylation	13	0.674376
P33176	176	Phosphorylation	175	0.316517
P38117	68	Phosphorylation	65	0.296184
P42704	1033	Phosphorylation	1031	0.00459676
P62701	234	Acetylation	233	0.00885001
P62701	234	Phosphorylation	237	0.00885001
P62701	234	Ubiquitination	233	0.00885001
P62701	202	Phosphorylation	204	0.00643502
P62701	202	Methylation	200	0.00643502
P62701	29	Phosphorylation	32	0.00975853
P62701	31	Phosphorylation	32	0.00986454
P62701	31	Phosphorylation	33	0.00986454
P62701	150	Methylation	148	0
P62979	122	Phosphorylation	123	0.114454
P62979	122	Methylation	119	0.114454
P62979	19	Phosphorylation	20	0.0142328
P62979	19	Phosphorylation	22	0.0142328
Q13404	73	Acetylation	74	0.454851
Q13404	73	Ubiquitination	74	0.454851
Q14526	249	Phosphorylation	248	1
Q14526	250	Phosphorylation	248	1
Q15208	8	Phosphorylation	6	0.209334
Q15208	8	Phosphorylation	7	0.209334
Q15208	8	Phosphorylation	10	0.209334
Q15208	8	Phosphorylation	11	0.209334
Q15393	94	Phosphorylation	92	0.752108
Q15393	94	Phosphorylation	95	0.752108
Q15393	94	Ubiquitination	96	0.752108
Q92576	1134	Phosphorylation	1133	1
Q92879	86	Ubiquitination	83	0.180334
Q9H040	434	Phosphorylation	437	1
Q9H040	434	Sumoylation	435	1
Q9H040	434	Ubiquitination	435	1
Q9H2U2	113	Ubiquitination	111	0.429078
Q9H2U2	318	Acetylation	320	0.0348514
Q9H2U2	318	Phosphorylation	315	0.0348514
Q9H2U2	318	Phosphorylation	316	0.0348514
Q9H2U2	318	Phosphorylation	317	0.0348514
Q9H2U2	318	Ubiquitination	320	0.0348514
Q9NZJ7	60	Phosphorylation	61	1
Q9UHD8	246	Phosphorylation	247	0.6334
Q9UHD8	378	Ubiquitination	381	0.108537
O60942	248	Ubiquitination	249	1
O95394	261	Ubiquitination	259	0.107765
P0DP91	301	Phosphorylation	303	1
P0DP91	304	Phosphorylation	303	1
P0DP91	305	Phosphorylation	303	1
Q5SW24	492	Acetylation	493	1
Q5SW24	492	Acetylation	495	1
Q8TE67	439	Phosphorylation	441	0.655691
Q8TE67	443	Phosphorylation	441	0.655691
Q8TE67	443	Phosphorylation	445	0.655691
Q8TE67	446	Phosphorylation	445	0.655691
Q8TE67	448	Phosphorylation	445	0.655691
Q9NPI6	524	Phosphorylation	522	1
Q9NPI6	524	Phosphorylation	523	1
Q9NPI6	524	Phosphorylation	525	1
Q9NPI6	526	Phosphorylation	523	1
Q9NPI6	526	Phosphorylation	525	1
Q9NPI6	526	Phosphorylation	528	1
Q9NVW2	239	Phosphorylation	236	1
P55884	393	Phosphorylation	390	0.536263
P55884	393	Phosphorylation	392	0.536263
P55884	452	Phosphorylation	449	0.032479
P55884	80	Phosphorylation	78	0.342311
P55884	80	Phosphorylation	81	0.342311
P55884	80	Phosphorylation	83	0.342311
P68431	44	Phosphorylation	41	0.00564693
P68431	44	Phosphorylation	45	0.00564693
P68431	44	Methylation	42	0.00564693
Q07666	105	Phosphorylation	103	0.243303
Q07666	105	Sumoylation	102	0.243303
Q07666	343	Methylation	340	1
Q07666	343	Methylation	340	1
[truncated: 1,428 more rows]
