# Supplementary material for: HypDB: A functionally annotated web-based database of the proline hydroxylation proteome
Source: PLoS Biol. 2022 Aug 26;20(8):e3001757. doi: 10.1371/journal.pbio.3001757 (PMC9455854; doi:10.1371/journal.pbio.3001757)
Supplement: S8 Table — (XLSX) [file pbio.3001757.s019.xlsx]

## Sheet: Index
Supplemental table S8 Site-specific stoichiometry distribution in tissues and cell lines and its related enrichment results.
Index	Contents
A	Site-specific stoichiometry distribution in tissues and cell lines
B	GO biological process enrichment among five quantiles dividied by stoichiometry
C	Region enrichment among five quantiles dividied by stoichiometry
D	Top 20 enrichment terms of hydroxyproline proteins found in five tissues
E	GO biological process enrichment of hydroxyproline proteins across seven tissues

## Sheet: (A) Stoichiometry_Distribution
Supplemental table S8 Site-specific stoichiometry distribution in tissues and cell lines and its related enrichment results.
(A) Site-specific stoichiometry distribution in tissues and cell lines
genename	protein_id	position	avg_stoichiometry	Adrenalgland	Bcells	CD4Tcells	CD8Tcells	Colon	Esophagus	Frontalcortex	Gallbladder	Heart	Kidney	Liver	Lung	Monocytes	NKcells	Ovary	Pancreas	Platelets	Prostate	Rectum	Retina	Spinalcord	Testis	Urinarybladder	Brain	Gut	Placenta	293T	A549	HCT116	Hela	MCF7	SH-SY5Y	PHD_interactant	HIF1AoverexpressionIP
PGRMC1	sp|O00264|PGRC1_HUMAN	186	0.00110065	0.00110065
ECI2	tr|F8WAW4|F8WAW4_HUMAN	27	1	1
PDE5A	tr|C9JGT3|C9JGT3_HUMAN	42	1	1
PDE5A	tr|C9JGT3|C9JGT3_HUMAN	45	1	1
BAG3	tr|C9JFK9|C9JFK9_HUMAN	297	0.52854	1																											0.0570792
BAG3	tr|C9JFK9|C9JFK9_HUMAN	298	0.52854	1																											0.0570792
BAG3	tr|C9JFK9|C9JFK9_HUMAN	299	0.52854	1																											0.0570792
COL1A1	sp|P02452|CO1A1_HUMAN	621	0.00815812	0.0113212				0.00381055			0.00678559			0.0373444	0.00169952			0.00892364	0.00293176		0.018007	0.00365006		0.00140337	0.00491921	0.00525936			0
COL1A1	sp|P02452|CO1A1_HUMAN	622	0.822815	0.960243				0.896614	0.88922	0.922476	0.848684	0.847062	0.752645	0.810378	0.768944	1		0.803129	0.415		0.612168	0.938865	1	0.942602	0.74953	0.750166	0.954335	0.624791	0.792254
COL1A1	sp|P02452|CO1A1_HUMAN	1018	0.964155	1				0.979096	1	1	0.966667	0.974504	0.990125	0.970167	0.990217		1	0.980144	0.974183		0.987685	0.877451	1	1	0.967315	0.920747	1	0.853469	0.815493
COL1A1	sp|P02452|CO1A1_HUMAN	1024	0.999838	1			1	1		1	0.999341	1	1	1	0.999627		1	1	1		1	1		1	1	0.999816	1	1	0.997973
COL1A1	sp|P02452|CO1A1_HUMAN	715	0.999923	1				1	1	1	0.999257	1	1	0.999823	1			1	1		1	1		1	0.999068	1	1	1	1	1	1	1		1	1
COL1A1	sp|P02452|CO1A1_HUMAN	718	1	1				1	1	1	1	1	1	1	1			1	1		1	1		1	1	1	1	1	1	1	1	1		1	1
COL1A1	sp|P02452|CO1A1_HUMAN	724	0.997498	1				1	1	1	1	1	1	1	1			0.98705	1		1	0.979379		1	1	0.973532	1	1	1	1	1	1		1	1
COL1A1	sp|P02452|CO1A1_HUMAN	730	0.999564	1				0.99258	1	1	1	1	1	1				1	1		1	1			1	1		1	1					1
COL1A1	sp|P02452|CO1A1_HUMAN	373	0.991897	1				0.992659	1	1	1	0.9995	1	0.996253	1			1	0.998935		0.967975	0.990818		1	1	0.989447	1	0.960168	0.950281
COL1A1	sp|P02452|CO1A1_HUMAN	376	0.86924	0.999847				0.596904	0.979995	0.969023	0.698152	0.936135	1	0.755066	0.930364			0.877468	0.883088		0.792353	0.855086		0.904301	0.894215	0.606059	1	0.926669	0.910826
COL1A1	sp|P02452|CO1A1_HUMAN	378	0.0618601	0.0211751							0.152081		0.0584356	0.0754015				0.0393135			0.0675885	0.0220385			0.0588478
COL1A1	sp|P02452|CO1A1_HUMAN	384	0.205476	0.284881				0.104152	0.0622166	0.193538	0.178986	0.135589	0.104348	0.268971	0.120584			0.188004	0.449375		0.24595	0.232629		0.0998053	0.182548	0.0794919	0.59351	0.118497	0.260958
COL1A1	sp|P02452|CO1A1_HUMAN	388	0.997693	0.996795				0.998881	1	1	0.996332	0.99091	1	0.999832	1			1	0.998405		0.972824	1	1	1	0.999877	1	1	1	1
COL1A1	sp|P02452|CO1A1_HUMAN	394	0.795701	0.939561				0.847951	0.85628	0.878544	0.649313	0.759698	0.902639	0.824136	0.73487			0.80239	0.576199		0.790436	0.616875		0.841124	0.833199	0.725412	1	0.701704	0.837979
COL1A1	sp|P02452|CO1A1_HUMAN	475	0.96397	0.583902				1	0.990695	0.978888	0.997457	0.996917	0.99421	0.955563	0.997104		1	0.914995	0.99131		0.960635	1	1	0.99329	0.891178	1	1	0.99854	0.998694
COL1A1	sp|P02452|CO1A1_HUMAN	481	0.974936	1				1	1	1	1	1	1	1	0.676063		1	1	0.797596		1	1	1	1	1	1	1	1	1
COL1A1	sp|P02452|CO1A1_HUMAN	484	0.904481	0.871499				0.966174	1	0.950374	0.906449	0.87326	0.990636	0.899469	0.983946		1	0.830011	0.864824		0.790278	0.870571		0.611254	0.949206	0.912896	1	0.876014	0.942763
COL1A1	sp|P02452|CO1A1_HUMAN	451	0.941014	0.999502			1	0.98932	0.995975	0.588301	0.996464	0.913177	0.997626	0.959424	0.994459		1	0.911636	0.993275		0.96833	0.911927	1	0.990112	0.880115	0.998386	1	0.99276	1	1	1	1	0.447575	0.82004	1
COL1A1	sp|P02452|CO1A1_HUMAN	459	0.0408874	0.0179381				0.00772029	0.000441849	0.0125269	0.505649	0.00222185	0.0245392	0.0553742	0.0029395			0.0197442	0.00100286		0.0394114	0.007349		0.0047511	0.00976659	0.00437667		0.0172595	0.00296125
COL1A1	sp|P02452|CO1A1_HUMAN	460	0.947506	0.981105			1	0.990482	0.99225	1	0.99742	0.97555	1	0.928664	0.992763		1	0.982868	0.998319		0.964982	0.977556		1	0.987112	0.937434	1	0.942219	0.980525	1	1	1	0.365825	0.64008
COL1A1	sp|P02452|CO1A1_HUMAN	289	0.951745	1				0.886401	0.98977	0.612614	0.980188	0.998992	1	0.961232	1			0.933695	0.928802		0.919116	0.987692		0.994394	0.893638	0.997817		0.998804	1			1
COL1A1	sp|P02452|CO1A1_HUMAN	292	0.996144	1				1	1	1	0.99921	0.998392	1	0.99912	1			0.995912	0.973835		0.991363	1		1	0.970369	0.99963		0.998896	1			1
COL1A1	sp|P02452|CO1A1_HUMAN	298	0.989146	1				0.995846	0.989777	1	0.989347	0.981838	0.998275	0.993594	1			0.994183	0.953896		0.989763	0.976803		0.992221	0.967767	0.986001		0.984454	1			1
COL1A1	sp|P02452|CO1A1_HUMAN	919	0.980719	1	1		1	0.922495	0.9981	1	0.993407	0.991003	1	0.997257	0.915657		1	0.958623	0.821215		0.989556	0.991923		1	1	0.999833	1	1	0.996756
COL1A1	sp|P02452|CO1A1_HUMAN	924	0.0411104	0.138247				0.00164272			0.0520713	0.000642759		0.0347069				0.145222	0.00863283		0.0335098	0.00787767			0.0230478	0.00661257
COL1A1	sp|P02452|CO1A1_HUMAN	925	0.955994	0.95443	1		1	0.879608	1	1	0.794212	0.940923	0.969499	0.992991	0.999602		1	0.717515	0.997704		0.913965	1		0.997934	0.989428	0.983771	1	0.900286	1
COL1A1	sp|P02452|CO1A1_HUMAN	927	0.14702	0.502367				0.279479	0.158179	0.164699	0.505292	0.0990337	0.0919898	0.0947284	0.228139			0.149271	0.010789		0.106102	0.0181816		0.0074076	0.161489	0.04875		0.0127316	0.00773886
COL1A1	sp|P02452|CO1A1_HUMAN	928	0.833107	0.784707	1		1	0.688907	0.506192	0.995732	0.946711	0.635315	0.750492	0.750278	0.727309		1	0.743959	0.954609		0.870391	0.98329		0.953376	0.740082	0.994109	0.549336	0.839885	0.913685
COL1A1	sp|P02452|CO1A1_HUMAN	423	0.16846	0.454378				0.225309	0.128838	0.0939945	0.203535	0.11013	0.119082	0.33016	0.422583			0.0808231	0.129861		0.19856	0.173245		0.0690217	0.0777368	0.187051	0.0627264	0.0916695	0.0420371
COL1A1	sp|P02452|CO1A1_HUMAN	427	0.876127	0.850348				0.78318	0.601034	0.996262	0.96743	0.672879	0.747281	0.965672	0.703841		1	0.927396	0.974982		0.901942	0.90918		0.805689	0.929852	0.890142	0.937274	0.958148	1
COL1A1	sp|P02452|CO1A1_HUMAN	313	0.994027	1				0.918911	1	1	0.999913	1	1	1	1			1	1	1	0.979376	0.989041		1	1	0.993297	1	1	1
COL1A1	sp|P02452|CO1A1_HUMAN	316	0.907346	1				0.996193	0.995467	0.961565	0.892312	0.959261	1	0.757891	0.927199			0.7531	0.951108	1	0.884137	0.923355		0.96321	0.905392	0.920693	1	0.429638	0.833754							1
COL1A1	sp|P02452|CO1A1_HUMAN	523	0.991511	1				1	1	1	0.99356	0.997271	1	1	0.952799			0.971187	0.987462		0.995881	1		1	0.937719	1	1	0.997774	0.99656			1
COL1A1	sp|P02452|CO1A1_HUMAN	529	1	1				1	1	1	1	1	1	1	1			1	1		1	1		1	1	1	1	1	1			1
COL1A1	sp|P02452|CO1A1_HUMAN	535	1	1				1	1	1	1	1	1	1	1			1	1		1	1		1	1	1	1	1	1			1
COL1A1	sp|P02452|CO1A1_HUMAN	691	0.994676	1	1		1	0.998523	1	0.987961	0.99698	0.978113	1	0.997037	0.999571		1	0.998003	0.997648		0.942491	0.999913	1	1	0.980249	0.998807	1	1	0.996927						1
COL1A1	sp|P02452|CO1A1_HUMAN	664	0.829344	1				0.957881	0.932931	1	1	0.912898	0.789268	0.797294	0.666667			0.242539	1		0.656163	1		1		1	1	0.0580143	0.914545
COL1A1	sp|P02452|CO1A1_HUMAN	670	0.672325	0.827054				0.574299	0.885581					0.514958	0.792321						0.439735
COL1A1	sp|P02452|CO1A1_HUMAN	672	0.794094	0.175733								0.738693	0.850138						1		1								1
COL1A1	sp|P02452|CO1A1_HUMAN	565	0.94778	0.90263			1	0.861201	0.907654	0.980701	0.996696	0.90882	0.993466	0.953828	0.991284			0.898433	0.999923		0.990522	0.676086		0.968173	0.926304	0.969707	1	0.980058	0.997897			1
COL1A1	sp|P02452|CO1A1_HUMAN	567	0.384905	0.311897					0.272933	0.922442	0.197298		0.58833	0.506859	0.159468			0.526082	0.274845		0.416169	0.137104		0.561316	0.212672	0.590727			0.0954405
COL1A1	sp|P02452|CO1A1_HUMAN	568	0.765614	0.67942				0.613965	0.90723	0.635701	0.358977	0.915107	0.684941	0.909074	0.695099			0.903356	0.54797		0.890166	0.60917		0.961226	0.971852	0.682086	1	0.957162	0.624172
COL1A1	sp|P02452|CO1A1_HUMAN	571	0.854641	0.962042				0.827305	0.852553	0.634076	0.892731	0.801267	0.913038	0.807068	0.975355			0.719653	0.981766		0.867563	0.577189			0.783713	0.844862	1	0.955931	0.98742
COL1A1	sp|P02452|CO1A1_HUMAN	555	0.0771565	0.114118				0.126831	0.0053598	0.0336914	0.0985301	0.0282089	0.154086	0.186593	0.0161996			0.073646	0.0163569		0.274971	0.0527778		0.0113328	0.126274	0.0409706	0.0430474	0.0551566	0.00782439
COL1A1	sp|P02452|CO1A1_HUMAN	556	0.982495	0.976675			1	0.910619	0.996576	0.974541	0.981283	0.997641	1	0.970818	0.999988		1	0.988866	0.982787		0.904365	0.991004		0.995255	0.988736	0.978644	0.989777	0.99604	0.991271			1
COL1A1	sp|P02452|CO1A1_HUMAN	885	0.330172	0.764144				0.50178	0.0905049	0.36157	0.421904	0.34349	0.566271	0.401327	0.134403			0.614586	0.12004		0.3314	0.193138		0.103734	0.521248	0.174191	0.286445	0.345806	0.279759			0.280918	0.0969491
COL1A1	sp|P02452|CO1A1_HUMAN	886	0.892989	1				0.764972	0.999393	0.747825	0.989071	0.982372	0.95204	0.965629	0.999948		0.865145	0.973346	0.85258		0.809435	0.932368	1	0.871097	0.972711	0.937473	0.94861	0.890031	0.987753			1	0.0969491
COL1A1	sp|P02452|CO1A1_HUMAN	894	0.0632662	0.432606							0.0281926	0.0114114	0.020968	0.0545341				0.0737023	0.00502552		0.0383401				0.0224862			0.00866124	0
COL1A1	sp|P02452|CO1A1_HUMAN	895	0.973308	1				0.999591	1	0.932711	0.998715	0.996922	0.976667	0.996991	1		1	0.982071	0.997621		0.837754	1	1	1	0.997886	0.991729	1	1	1			1	0.67743
COL1A1	sp|P02452|CO1A1_HUMAN	897	0.0938279	0.629752				0.12913		0.0896344	0.0541348	0.031345	0.0997025	0.116365	0.00404725			0.0676611	0.00540731		0.247749	0.0204966		0.00761027	0.0581668	0.0163493		0.00982522	0.00769811
COL1A1	sp|P02452|CO1A1_HUMAN	898	0.976505	0.99595				0.96356	0.999678	0.914517	0.999356	0.998593	0.950257	0.992019	0.998928		1	0.992804	0.999727		0.99493	0.996364	1	1	0.997482	0.997543	1	0.992489	0.997976			1	0.67743
COL2A1	sp|P02458|CO2A1_HUMAN	644	1	1								1		1				1					1	1
COL3A1	sp|P02461|CO3A1_HUMAN	236	0.974918	0.994707								1	1						0.879884					1
COL3A1	sp|P02461|CO3A1_HUMAN	1016	0.975827	1					1			0.783351	1	1	0.950743				1					1	1		1		1
COL3A1	sp|P02461|CO3A1_HUMAN	1022	0.997631	1								1	1	1	0.981052				1					1			1
COL3A1	sp|P02461|CO3A1_HUMAN	904	0.102583	0.880158				0.020729			0.00713858		0.0188479	0.0366281				0.0201279			0.0167562	0.0104641			0.00984663	0.00513595
COL3A1	sp|P02461|CO3A1_HUMAN	905	0.98057	1				0.997153	1	1	0.99931	0.996344	0.913316	0.981274	1	0.894495		0.999578	0.977757		0.981988	0.989597		1	0.966181	0.92286	1	1	0.991548
COL3A1	sp|P02461|CO3A1_HUMAN	914	0.99953	1				1	1	1	1	1	1	1	1	1		0.997181	1		0.998882	1		1	1	1	1	1	0.994527
COL3A1	sp|P02461|CO3A1_HUMAN	917	0.994594	1				1	1	1	1	1	1	1	0.891871	1		1	1		1	1		1	1	1	1	1	1
COL3A1	sp|P02461|CO3A1_HUMAN	470	0.891346	0.485974					1	1		1	1		0.561464			0.97468						1			1
COL3A1	sp|P02461|CO3A1_HUMAN	473	1	1					1	1		1	1		1			1						1			1
COL3A1	sp|P02461|CO3A1_HUMAN	479	1	1					1	1		1	1		1			1						1			1
COL3A1	sp|P02461|CO3A1_HUMAN	512	0.961259	1				0.893709	1	1			1	0.972675				1	0.986304		0.566198	1		1	1	1		1					1
COL3A1	sp|P02461|CO3A1_HUMAN	290	0.999963	1				1	1	1	1	1	1	1	1			1	1		0.999304	1		1	1	1		1	1				1
COL3A1	sp|P02461|CO3A1_HUMAN	296	0.910577	1				0.939742	1		0.904317	0.823785	1	0.999307	1			1	0.958266		0.772085	0.732617		0.960571	0.626082	0.925185		0.748435	1				1
COL3A1	sp|P02461|CO3A1_HUMAN	1040	1	1					1	1		1	1		1
COL3A1	sp|P02461|CO3A1_HUMAN	1043	0.794833	1					1	0.548421		0.667391			0.758353
COL3A1	sp|P02461|CO3A1_HUMAN	1046	0.81016	1					0.0344998	1		0.831442	1		0.995021
COL3A1	sp|P02461|CO3A1_HUMAN	1049	0.922478	1					1	1		0.701203	1		0.833664
COL3A1	sp|P02461|CO3A1_HUMAN	1052	0.78376	0.901433					0.9655				0.805045		0.463061
COL3A1	sp|P02461|CO3A1_HUMAN	746	0.963325	1				0.962507	1	1	0.995253	0.985589	0.980599	1	0.756509			0.798907	0.985556		0.970893	0.996877		1	0.833811	1	1	1	1				1
COL3A1	sp|P02461|CO3A1_HUMAN	749	0.468027	1				0.487581	0.26547	0.668598	0.290601	0.529114	0.647969	0.462598	0.44977			0.491815	0.244329		0.317218	0.314364		0.290875	0.366897	0.211242	1	0.249526	0.60454
COL3A1	sp|P02461|CO3A1_HUMAN	755	0.238032	0.265228				0.140934	0.884112	0.0457616	0.11267	0.335288	0.160082	0.266358	0.125446			0.166016	0.192502		0.209255	0.151673		0.125259	0.0625251	0.0784068	1	0.0491454	0.151943
COL3A1	sp|P02461|CO3A1_HUMAN	1072	0.0357584	0.0244694				0.0212918	0.0201889		0.0852549	0.0289462	0.0144679	0.141649	0.0301172			0.0115529	0.00254431		0.0283823	0.0662684		0.0502601	0.018177	0.0307924		0.0124963	0.0210341
COL3A1	sp|P02461|CO3A1_HUMAN	1076	0.899932	1		1		0.998973	0.998333	1	0.996395	0.889854	0.940758	0.847366	0.917689			0.870752	0.884713		0.989349	0.984341	0.27306	0.896694	0.97969	0.998865	0.963147	1	0.988659				0.379875
COL3A1	sp|P02461|CO3A1_HUMAN	359	1					1	1	1	1	1	1	1	1			1	1		1	1		1	1	1		1	1
COL3A1	sp|P02461|CO3A1_HUMAN	365	1					1	1		1	1	1	1	1			1	1		1	1		1	1	1		1	1
COL3A1	sp|P02461|CO3A1_HUMAN	599	0.991614	1				1	1	1	0.99249	1	1	0.998803	1			1	0.994099		0.9959	1		1	0.968598	1	1	0.903515	0.987266
COL3A1	sp|P02461|CO3A1_HUMAN	602	0.965521	1				0.994014	0.991119	1	0.956919	0.970002	1	0.988888	0.936629			1	0.986135		0.975088	0.904671		0.986246	0.984902	0.975891	1	0.751587	0.942817
COL3A1	sp|P02461|CO3A1_HUMAN	608	0.982281	1				0.983907	1	1	0.997113	0.95544	1	0.998842	0.933397			0.972162	0.995475		0.988106	0.990531		0.990106	0.984902	0.921516	1	0.996289	0.955551
COL3A1	sp|P02461|CO3A1_HUMAN	962	0.978245	0.849021				0.977499	1	1	0.999836	1	1	0.999943	0.866406			1	0.921923		0.993895	1		1	0.978128	1	1	1	1
COL3A1	sp|P02461|CO3A1_HUMAN	965	0.577074	0.853544				0.715365	0.523579	1	0.62398		0.166188	0.727311	0.238242			0.774052	0.328253		0.620257	0.526859		0.748085	0.449497	0.339627		0.376206	0.799205
COL3A1	sp|P02461|CO3A1_HUMAN	620	0.496395	0.0463005				0.627927	0.61556			0.387947	0.727422	0.735345	0.816038				0.596886		0.52363	0.618873		0.146232	0.541975	0.316002	0.593779		0.152012
COL3A1	sp|P02461|CO3A1_HUMAN	554	0.967097	1				1	1	1	0.954048	0.80103	1	0.86335	1			1	1		1	0.863093		1	1	0.995889			0.963248
COL3A1	sp|P02461|CO3A1_HUMAN	563	0.730722	0.423008				0.694633	0.919541		0.564885	1	1	0.845354	0.561111			0.73053	1		0.437432	0.873522			0.109288	0.823161			0.978367
TF	sp|P02787|TRFE_HUMAN	351	0.0536654	0.00252794								0.0947303											0.0195135		0.00523988			0.146315
CHGB	sp|P05060|SCG1_HUMAN	107	0.00997652	0.0136856																															0.00626745
COL5A2	sp|P05997|CO5A2_HUMAN	971	0.985983	1				1	1		0.97085	1		1	1			1	1		0.825705	1		1	0.97918	1		1	1
COL5A2	sp|P05997|CO5A2_HUMAN	977	0.847917	1				0.784685			0.662849	0.872709		0.732523	1			0.874747	0.863415		0.848631	0.85535		0.7581	0.841001	0.89214		0.848968	0.883635
COL5A2	sp|P05997|CO5A2_HUMAN	982	0.0141546	0.0141546
COL5A2	sp|P05997|CO5A2_HUMAN	983	0.988066	1				1			0.97085	1		1	1			1	1		1	1		1	1	0.905288		1	0.944855
COL5A2	sp|P05997|CO5A2_HUMAN	509	1	1				1	1	1	1	1	1	1	1			1	1		1	1		1	1	1		1	1		1
COL5A2	sp|P05997|CO5A2_HUMAN	515	0.8884	0.715904				0.921548	1	1	0.541899	1	1	0.948633	0.814317			0.974191	0.62437		0.911622	0.700458		1	1	0.854101		0.872553	1		1
COL5A2	sp|P05997|CO5A2_HUMAN	722	1	1				1	1		1			1	1						1	1		1
COL5A2	sp|P05997|CO5A2_HUMAN	728	1	1				1	1		1			1	1						1	1		1
EPRS1	sp|P07814|SYEP_HUMAN	1472	0.359979	0.753968	0.107402			0.0901894				0.41034		0.533187			0.298165		0.0764565		0.5	1	0.505918					1		0.079857	0.0191749		0.012085	0.0129459
COL1A2	tr|A0A087WTA8|A0A087WTA8_HUMAN	928	0.90623	1				0.984407	1	0.967032	0.928076	0.844053	1	0.546656	0.984557			0.925806	0.825807		0.960383	0.954926		0.969583	0.834182	0.959809	1	0.72654	0.806557
COL1A2	tr|A0A087WTA8|A0A087WTA8_HUMAN	934	0.942182	1				0.955088	1	1	0.975094	0.880977	0.981268	0.700716	1			0.955374	0.936575		0.973178	1		0.971629	0.664923	1	1	0.906628	1
COL1A2	tr|A0A087WTA8|A0A087WTA8_HUMAN	520	0.758546	0.724681				0.814766					1	0.796171	0.920833			0.760465	0.876825		0.781346	0.699005		0.497114	0.378577	0.812549		0.798762
COL1A2	tr|A0A087WTA8|A0A087WTA8_HUMAN	532	0.988017	1				1	1	1	1	1	1	1	1			0.78755	1		1	1		1	1	0.996762		1	1
COL1A2	tr|A0A087WTA8|A0A087WTA8_HUMAN	699	0.0747512	0.0773467				0.0799398	0.158775	0.0278419	0.0942046	0.0622426		0.0621152	0.0657779			0.0317871	0.0543694		0.11985	0.225053		0.0245054	0.00496674	0.0377761			0.0694672
COL1A2	tr|A0A087WTA8|A0A087WTA8_HUMAN	199	0.918265	1				1	1	1	0	1	1	1	1			1	0.570946		1	1		1	0.876098	1	1	1	1
COL1A2	tr|A0A087WTA8|A0A087WTA8_HUMAN	202	0.999371	1				1	1	1	1	1	1	1	1			1	0.988043		1	1		1	1	1	1	1	1
COL1A2	tr|A0A087WTA8|A0A087WTA8_HUMAN	208	0.889606	1				0.911922	1	1	1	0.958401	1	0.838871	1			0.66327	0.873415		0.848327	0.454882		0.858723	0.928478	0.744891	1	0.891183	0.930153
COL1A2	tr|A0A087WTA8|A0A087WTA8_HUMAN	361	0.980199	1				0.806897	1	1	0.999921	1	1	0.931366	1			0.951466	0.998999		0.9474	1		1	0.987725	1	1	1	1
COL1A2	tr|A0A087WTA8|A0A087WTA8_HUMAN	370	0.852056	0.838027				0.807143	0.859924	1	0.924094	0.801308	0.991595	0.867539	0.496581			0.673994	0.910797		0.910876	0.914583		0.978821	0.743352	0.877094	1	0.700094	0.893247
COL1A2	tr|A0A087WTA8|A0A087WTA8_HUMAN	346	0.987583	1				1		1	0.999582	1	1	1	1			0.998757	1		1	0.793706		1	0.996864	1		1	1
COL1A2	tr|A0A087WTA8|A0A087WTA8_HUMAN	913	1	1				1	1	1	1	1	1	1	1			1	1		1	1		1	1	1	1	1	1
COL1A2	tr|A0A087WTA8|A0A087WTA8_HUMAN	591	0.167957	1				0.0519356		0.300602	0.128156	0.0212825	0.0916237	0.143249	0.00554093			0.118557	0.0225704		0.257344	0.00925908		0.182767	0.0737403	0.0207273		0.259962
COL1A2	tr|A0A087WTA8|A0A087WTA8_HUMAN	592	0.953448	1				0.846554	0.921102	1	0.869408	0.961183	1	0.906337	0.997626	1	1	0.865497	0.993025		0.826804	0.999294	1	1	0.901768	0.999741	1	0.840959	1			1
COL1A2	tr|A0A087WTA8|A0A087WTA8_HUMAN	613	0.842332	0.964644				0.647588	0.833439	0.602309	0.949784	0.955026	1	0.819359	0.935106			0.735797	0.980808		0.701205	0.77037	1	0.421833	0.920266	0.63332	1	0.994678	0.981114
COL1A2	tr|A0A087WTA8|A0A087WTA8_HUMAN	226	0.999743	1				0.996018	1	1	1	1	1	0.998849	1			1	1		1	1		1	1	1	1	1	1							1
COL6A1	tr|A0A087X0S5|A0A087X0S5_HUMAN	493	0.984056	1				0.937427	1		1	0.964682	1	0.996005	0.92761			1	1		0.944669	0.997687	1	0.919855	1	0.993181		1	1	1		1
COL6A1	tr|A0A087X0S5|A0A087X0S5_HUMAN	499	0.502167	0.175835				0.206894	0.0995565		0.723968	0.634291		0.393315				0.764647	0.224283		0.528626	0.523037	1	0.459996	0.720878	0.430712		1	0.148639
COL6A1	tr|A0A087X0S5|A0A087X0S5_HUMAN	502	0.906735	1				0.468067	1	1	1	0.989894	1	0.910689	1			0.951956	0.572454		0.896939	0.950702	1	0.758683	0.899986	0.940974		1	0.887621
COL6A1	tr|A0A087X0S5|A0A087X0S5_HUMAN	555	0.976854	0.99304				1			0.988755	1	1	1	0.994641			0.853139	0.986373		0.983664	1		1	0.851909	0.996572		1	0.95843			1
COL6A1	tr|A0A087X0S5|A0A087X0S5_HUMAN	421	0.105136	0.105136
COL6A2	sp|P12110|CO6A2_HUMAN	504	1	1
COL5A1	sp|P20908|CO5A1_HUMAN	1371	0.947375	1									1						1										0.789499
COL5A1	sp|P20908|CO5A1_HUMAN	1377	0.736834	1									1																0.210501
COL5A1	sp|P20908|CO5A1_HUMAN	1383	1	1									1																1
COL5A1	sp|P20908|CO5A1_HUMAN	1388	0.00369979	0.00369979
COL5A1	sp|P20908|CO5A1_HUMAN	1389	1	1									1																1
COL5A1	sp|P20908|CO5A1_HUMAN	648	0.972856	1				0.544224	1		1	1	1	1	1			1	1		1	0.994335		1	1	1		1	1
COL5A1	sp|P20908|CO5A1_HUMAN	653	0.350584	0.514294				0.154741			0.0628465	0.194645	0.889368	0.531035	0.10118			0.689758	0.0759584		0.496654	0.11737		0.0994411	0.525974	0.543318		0.401685	0.211084
COL5A1	sp|P20908|CO5A1_HUMAN	654	0.955669	1				1	0.845795		1	0.956519	1	1	1			1	1		1	1		1	1	0.629162		0.814889	1
COL5A1	sp|P20908|CO5A1_HUMAN	656	0.116137	0.103183				0.0407032			0.276134	0.0777992		0.0706944				0.40599	0.0759584		0.0801237	0.0930242				0.034558		0.0847829	0.0506956
COL5A1	sp|P20908|CO5A1_HUMAN	657	0.986883	0.984045				1	0.845795		1	0.97805	1	1	1			1	1		1	1		1	1	1		1	0.969129
COL5A1	sp|P20908|CO5A1_HUMAN	1395	0.961043	1				0.895464	1	1	0.994319	0.946172	0.798876	0.942802	0.983362			0.974022	0.77492		1	1		1	1	0.949876		1	1				1
CANX	sp|P27824|CALX_HUMAN	522	0.000660758	0.000660758
POLD1	tr|M0R2J2|M0R2J2_HUMAN	9	1	1					1		1		1	1	1
POLD1	tr|M0R2J2|M0R2J2_HUMAN	11	1	1									1	1	1
POLD1	tr|M0R2J2|M0R2J2_HUMAN	14	1	1									1
COL4A4	sp|P53420|CO4A4_HUMAN	1259	1	1
COL4A4	sp|P53420|CO4A4_HUMAN	1260	0.855233	1							1										1				1								0.276164
COL4A4	sp|P53420|CO4A4_HUMAN	1265	0.615221	1							0.230443
COL4A4	sp|P53420|CO4A4_HUMAN	1266	1	1							1
COL4A4	sp|P53420|CO4A4_HUMAN	1366	1	1											1						1
COL4A4	sp|P53420|CO4A4_HUMAN	1369	0.95734	0.872021											1						1
COL14A1	sp|Q05707|COEA1_HUMAN	1715	0.999357	1				1	1	1	0.988429	1	1	1	1			1	1		1	1		1	1	1		1	1
COL14A1	sp|Q05707|COEA1_HUMAN	1726	0.70438	1				0.825884	0.641133	1	0.708268	0.358318	1	0.496971	0.643783			0.613563	0.994072		0.724764	0.299332		0.751165	0.886861	0.647741		0.604399	0.482578
COL14A1	sp|Q05707|COEA1_HUMAN	1729	0.92918	1				0.989104	0.994884	1	1	0.988186		0.930968	0.797037			0.779541	0.859063		0.985906	0.982917			0.857156	0.953943		0.8275	0.920677
COL14A1	sp|Q05707|COEA1_HUMAN	1732	0.931445	1				0.921439	0.994884		0.992836	1		0.953979	1			0.751468	0.715059		0.883371	0.938639		1	0.981343	0.92221		0.997751	0.850135
GANAB	tr|F5H6X6|F5H6X6_HUMAN	104	0.00135271	0.00135271
KCTD19	sp|Q17RG1|KCD19_HUMAN	628	1	1
FSIP2	sp|Q5CZC0|FSIP2_HUMAN	6584	1	1
NLGN2	sp|Q8NFZ4|NLGN2_HUMAN	166	1	1
KMT2C	tr|H7BY37|H7BY37_HUMAN	1709	1	1
KMT2C	tr|H7BY37|H7BY37_HUMAN	1716	1	1
DDX21	sp|Q9NR30|DDX21_HUMAN	83	1	1
DDX21	sp|Q9NR30|DDX21_HUMAN	90	1	1
GRHPR	sp|Q9UBQ7|GRHPR_HUMAN	39	0.0658885	0.00438293				0.0595247				0.0930297		0.243729							0.20216				0.0103486					0.00821508	0.0130626	0.0113275			0.0131057
HYOU1	sp|Q9Y4L1|HYOU1_HUMAN	966	0.108446	0.0405496				0.0251385													0.0769256				0.503334					0.0231169	0.185557	0.0345708	0.0219876	0.132962	0.0403146
HYOU1	sp|Q9Y4L1|HYOU1_HUMAN	977	0.614119	1				0.200257						0.242102		0.669549				1	0.647909				1					0.364272	0.689404	0.277558	0.335502	0.842138	0.714861
HS3ST4	sp|Q9Y661|HS3S4_HUMAN	406	1	1
WIPF3	tr|A0A0A0MSG0|A0A0A0MSG0_HUMAN	136	1	1
ADGRB1	tr|A0A2R8Y5M7|A0A2R8Y5M7_HUMAN	1517	1	1							1
FCN3	sp|O75636|FCN3_HUMAN	59	0.865334	1				1			0.256008		1	0.666667	1				1							1
FCN3	sp|O75636|FCN3_HUMAN	68	0.893715	1							0.256008		1	1	1				1							1
FCN3	sp|O75636|FCN3_HUMAN	77	0.957232	1							1			1	0.786158	1
COL1A1	sp|P02452|CO1A1_HUMAN	1159	0.977312	1			1	0.984427	0.998831	1	0.995903	0.998913	1	0.997796	0.990635	1		0.999519	0.992464		0.996559	0.987684		0.999396	0.996256	0.99654	1	0.998947	1	1	1	1	0.476253	1
COL1A1	sp|P02452|CO1A1_HUMAN	1030	0.981073	1				0.997758		1	1	0.862718	1	0.996389	1			1	1		0.934893	1		1	0.886477	1		1	1
COL1A1	sp|P02452|CO1A1_HUMAN	757	0.925762	1				1			0.916153	0.956549	1	0.789357	0.930472			0.993677	0.924386		0.78791	0.893328		0.961905	0.949821	0.807197		0.97568
COL1A1	sp|P02452|CO1A1_HUMAN	973	0.931042	1				0.831641	0.883584	1	0.951917	0.947501	0.954418	0.917357	0.919806	1		0.882511	0.850945		0.948434	0.890873	1	0.938688	0.916278	0.890213	1	0.864786	0.96293
COL1A1	sp|P02452|CO1A1_HUMAN	976	0.981957	1				0.987413	0.980098	1	0.992326	0.978887	1	0.967155	0.996087	1		0.987224	0.972211		0.977311	0.909074	1	0.998258	0.991467	0.912682	1	0.974649	0.996265
COL1A1	sp|P02452|CO1A1_HUMAN	982	0.599671	0.846945				0.78742	0.672243	0.597325	0.619083	0.379031	0.684379	0.647532	0.626173			0.281275	0.377832		0.538184	0.840558	1	0.601519	0.319963	0.7371	0.385426	0.488945	0.562483
COL1A1	sp|P02452|CO1A1_HUMAN	544	0.997461	1				0.999062	1	1	0.978214	1	1	0.996316	0.998129		1	1	0.985122		0.999776	0.993693		1	0.998915	1	1	1	1
COL1A1	sp|P02452|CO1A1_HUMAN	547	0.907399	0.680219				0.934288	1	0.937928	0.93866	0.877922	0.994516	0.968198	0.954672			0.868236	0.977164		0.920736	0.985243		1	0.520909	0.974037		0.893058
COL1A1	sp|P02452|CO1A1_HUMAN	436	0.932561	1				1	1	1	0.994688	0.95454	1	0.962197	0.989047			0.708964	0.822788		0.928674	0.997208		0.869275	0.559818	0.998903		1	1
COL1A1	sp|P02452|CO1A1_HUMAN	439	0.993848	1				1	1	1	1	1	1	1	1			1	1		0.998458	1		1	1	1		0.890812	1
COL1A1	sp|P02452|CO1A1_HUMAN	1086	0.0892158	0.0163199						0.111023	0.0132124	0.176767		0.00395387	0.0472732			0.00845354	0.0318382		0.0226079					0.0994654		0.450459
COL1A1	sp|P02452|CO1A1_HUMAN	997	0.907538	1				0.785559	0.98584	1	0.884989	0.836134	0.981987	0.716559	0.964624	1	1	0.717256	0.890111		0.760352	0.91829	1	0.950135	0.808413	0.915644	1	0.860115	0.989826
COL1A1	sp|P02452|CO1A1_HUMAN	1003	0.533148	0.852093				0.329024	0.313769	0.876981	0.455615	0.449926	0.556044	0.428684	0.556413	0.101254	1	0.353262	0.773816		0.556352	0.595678		0.536319	0.460969	0.411423		0.194306	0.394187			1
COL1A1	sp|P02452|CO1A1_HUMAN	1009	0.929827	1				0.902185	0.985055	0.991753	0.833379	0.90637	0.989824	0.872715	0.986536	0.907859	1	0.796816	0.753602		0.90037	0.968772	1	0.979211	0.768834	0.95415	1	0.938797	0.949789			1
COL1A1	sp|P02452|CO1A1_HUMAN	223	0.907383					1	1			1	1	0.259066					1			1				1
COL1A1	sp|P02452|CO1A1_HUMAN	1144	0.961769	1				0.896714	1	1	0.985995	0.94928	1	0.793786	1			0.886265	0.984545		0.915163	0.980588		0.993466	0.960892	1		0.965145	1
COL1A1	sp|P02452|CO1A1_HUMAN	1150	0.403137	0.617264				0.46618		0.76313	0.430578	0.423917	0.676755	0.158093	0.315546			0.4458	0.326049		0.360331	0.283962		0.516199	0.398147	0.200187		0.205316	0.265878
COL1A1	sp|P02452|CO1A1_HUMAN	417	0.1957	0.0119293				0.0361498	0.0355926	0.024946	0.0521579	0.0710587	1	0.0872935	0.0509649			0.0474401	0.0429754		0.0419152	0.0140615		0.0127179	0.0281751	0.0134042		0.951818	1
COL1A1	sp|P02452|CO1A1_HUMAN	426	0.101713	0.0571896				0.0875135		0.00465597	0.0575546	0.432315	0.36412	0.0841562	0.180795			0.106368	0.00517408		0.0558952	0.0235751		0.00373355	0.0278689	0.0347847
COL1A1	sp|P02452|CO1A1_HUMAN	429	0.191117	0.351427				0.260987	0.0607817	0.111036	0.0963163	0.154809	0.0868849	0.308219	0.103282			0.230567	0.169118		0.221101	0.128064		0.216128	0.24943	0.168696	0.0605467	0.10696	0.406767				0.331217
COL1A1	sp|P02452|CO1A1_HUMAN	583	0.980317	1				0.989606	0.997754	1	0.997772	0.995559	0.988571	0.998654	0.804181			0.998723	0.999747		0.99427	0.928305		1	0.995297	0.98435		0.972922	1
COL1A1	sp|P02452|CO1A1_HUMAN	585	0.332009	0.272028				0.270148	0.0502915	0.244874	0.273513	0.469355	0.284607	0.410048	0.293103			0.496534	0.506495		0.324407	0.124822		0.174563	0.53065	0.0629646		0.332264	0.85549
COL1A1	sp|P02452|CO1A1_HUMAN	871	0.999894	1			1	0.999399	1	1	1	1	1	0.998197	1		1	0.999326	1	1	1	1	1	1	1	1	1	1	1	1	1	1	1		1	1
COL1A1	sp|P02452|CO1A1_HUMAN	877	1	1			1	1	1	1	1	1	1	1	1		1	1	1	1	1	1	1	1	1	1	1	1	1	1	1	1	1		1	1
COL1A1	sp|P02452|CO1A1_HUMAN	601	0.887324	1				0.932585	0.872942	0.96529	0.864506	0.889076	0.949441	0.864202	0.88737		1	0.843576	0.832028		0.717834	0.879075	1	0.928436	0.806312	0.825584	1	0.635641	0.714545		1		1
COL1A1	sp|P02452|CO1A1_HUMAN	604	0.93299	1				0.976903	0.915832	0.981579	0.969294	0.895199	0.94939	0.94134	0.888242		1	0.868962	0.858833		0.862047	0.99548	1	0.970294	0.810934	0.984687	1	0.806739	0.78301		1		1
COL1A1	sp|P02452|CO1A1_HUMAN	690	0.0236739	0.0223543				0.0241499		0.0105343	0.0173853	0.00369124	0.0293459	0.120169	0.00315255			0.0137897	0.0153493		0.0426276	0.00710083		0.00465711	0.0573512	0.00342561		0.00713876	0.0202335
COL1A1	sp|P02452|CO1A1_HUMAN	964	0.960426	1				1	0.996013	1	0.89374	1	1	0.994988	0.997331			1	0.989609		0.980707	1		1	1	1	1	1					0.395714
COL1A1	sp|P02452|CO1A1_HUMAN	238	0.560728	0.688877				0.333114	1	0.775417	0.530602	0.525497	0.444365	0.58392	0.681687			0.682228	0.470369		0.518319	0.463699		0.876978	0.541917	0.284125		0.583931	0.108057
COL1A1	sp|P02452|CO1A1_HUMAN	241	0.999643	1				1		1	0.997673		1	1	1			1	1		0.99665	1		1	1	0.999963		1	1
COL3A1	sp|P02461|CO3A1_HUMAN	239	1	1									1						1					1			1
COL3A1	sp|P02461|CO3A1_HUMAN	1157	0.750392	1				0.823528	0.438819	1	0.837311	0.691497	0.941463	0.609614	0.567541	0.627645		0.798789	0.722864		0.705918	0.767769		0.918064	0.790633	0.842627	0.856362	0.612109	0.455281
COL3A1	sp|P02461|CO3A1_HUMAN	1085	0.954277	1				0.463329		1	0.887305	1	1	0.99216	1			1	0.987831		0.959512	0.981669		1	0.996626	1		1
COL3A1	sp|P02461|CO3A1_HUMAN	668	1	1				1		1	1	1	1	1	1			1	1		1	1		1	1	1		1
COL3A1	sp|P02461|CO3A1_HUMAN	671	0.999495	1				1		1	1	1	1	1	1			1	0.991918		1	1		1	1	1		1
COL3A1	sp|P02461|CO3A1_HUMAN	455	1	1				1	1	1	1	1	1	1	1			1	1		1	1		1	1	1	1	1	1
COL3A1	sp|P02461|CO3A1_HUMAN	458	1	1				1	1	1	1	1	1	1	1			1	1		1	1		1	1	1	1	1	1
COL3A1	sp|P02461|CO3A1_HUMAN	701	0.968639	1				0.834875					1	0.882874				1	1					1	1		1
COL3A1	sp|P02461|CO3A1_HUMAN	500	1	1				1	1	1	1	1	1	1	1			1	1		1	1		1	1	1		1
COL3A1	sp|P02461|CO3A1_HUMAN	686	0.99258	1				0.935079	1	1	1	1	1	0.989442	1			1	1		1	1	1	1	0.927087	1	1	1	1
COL3A1	sp|P02461|CO3A1_HUMAN	692	0.998846	1				1	1	1	0.999555	1	1	0.979666	1			1	1		1	1		1	1	1		1	1
COL3A1	sp|P02461|CO3A1_HUMAN	416	0.978871	1				0.993329	1	1	0.998286	1	1	0.998977	1			1	1		0.998269	1	1	1	1	1	1	1	1				0.567424
COL3A1	sp|P02461|CO3A1_HUMAN	995	0.995927	1					1			1	0.98163	1	0.969488	1			1					1	1		1		1
COL3A1	sp|P02461|CO3A1_HUMAN	1001	1	1					1			1	1	1	1	1			1					1	1		1		1
COL3A1	sp|P02461|CO3A1_HUMAN	776	0.976014	1				0.997433	1			0.981679	0.985291	1	0.986445	1		0.843538	1				1	1	0.81835		1	0.979503	1				1
COL3A1	sp|P02461|CO3A1_HUMAN	1148	0.535397	0.609098					0.477762			0.48242	0.443962	0.249995					0.333058					0.806731	0.415544		1
COL3A1	sp|P02461|CO3A1_HUMAN	575	1	1					1			1	1	1	1				1						1				1
COL3A1	sp|P02461|CO3A1_HUMAN	581	1	1					1			1	1	1	1				1						1				1
COL3A1	sp|P02461|CO3A1_HUMAN	311	1	1					1	1		1	1	1	1				1					1			1
COL3A1	sp|P02461|CO3A1_HUMAN	314	1	1					1	1		1	1	1	1				1					1			1
COL3A1	sp|P02461|CO3A1_HUMAN	866	0.968577	1				1	1	1	0.999675	1	1	1	1			1	0.999516		1	1	1	1	1	1	1	1	1				0.340931
COL3A1	sp|P02461|CO3A1_HUMAN	869	0.990907	1				0.994929	0.963377	1	0.997473	0.997607	0.998632	0.989149	1			0.909816	0.99428		0.983025	1	1	0.998262	0.997076	0.994514	1	1	1
COL3A1	sp|P02461|CO3A1_HUMAN	875	0.968616	1				1	1	1	1	1	1	1	1			1	1		1	1	1	1	1	1	1	1	1				0.340931
COL4A1	sp|P02462|CO4A1_HUMAN	971	0.807454	0.734542				0.974803		0.925297	0.73716	0.997978	0.952206	1	0.50508			1	0.532204		0.789289	0.775244	0.552513	1	0.444455	1		1	0.613406
COL4A1	sp|P02462|CO4A1_HUMAN	974	0.879315	0.898241				0.787197		1	0.879788	1	0.986672	1	0.649128			1	0.694553		0.768531	0.699722	1	1	1	0.971111			0.613406
COL4A1	sp|P02462|CO4A1_HUMAN	977	0.414983	0.0990399				0.263283		0.719908	0.291269	0.461831	0.859926		0.308383				0.228792		0.309257	0.174667	1	0.614259		0.368571			0.110581
COL4A1	sp|P02462|CO4A1_HUMAN	399	1	1				1	1	1	1	1	1	1	1			1	1		1	1	1	1	1	1	1	1	1
COL4A1	sp|P02462|CO4A1_HUMAN	587	0.0794819	0.0197288				0.531974			0.026012		0.0965725	0.0470288	0.0122751			0.0283468	0.00353598		0.0422873	0.036883				0.0296562
COL4A1	sp|P02462|CO4A1_HUMAN	588	1	1				1	1	1	1	1	1	1	1			1	1		1	1	1	1	1	1	1	1	1
COL4A1	sp|P02462|CO4A1_HUMAN	594	1	1				1	1	1	1	1	1	1	1			1	1		1	1	1	1	1	1	1	1	1
COL4A1	sp|P02462|CO4A1_HUMAN	349	1	1					1		1	1	1	1	1			1	1					1	1		1	1
COL4A1	sp|P02462|CO4A1_HUMAN	352	0.957033	0.456071					1		1	1	0.985357	1	1			1	1					1	1		1	1
C1QA	sp|P02745|C1QA_HUMAN	85	1	1				1	1	1	1	1	1	1	1			1	1		1	1		1	1	1	1	1	1
C1QA	sp|P02745|C1QA_HUMAN	87	0.224312	0.139493				0.206154		0.234329	0.125706				0.372172							0.417106		0.205805	0.0937257
CHGB	sp|P05060|SCG1_HUMAN	460	0	0
CYP17A1	sp|P05093|CP17A_HUMAN	409	0.00710076	0.00710076
COL5A2	sp|P05997|CO5A2_HUMAN	1198	0.983532	1				0.951606	0.970122		0.961067	0.993812	1	1	0.996653			1	0.972227		0.97075	0.980629		1	1	0.923177		1	1
COL5A2	sp|P05997|CO5A2_HUMAN	514	0.266169	0.557971				0.20175			0.187847	0.120367	0.531982	0.554521	0.0264861			0.643148	0.060697		0.140242	0.113848		0.0269014	0.617827	0.0614527		0.362039	0.0516257
COL5A2	sp|P05997|CO5A2_HUMAN	517	0.142338	0.195233										0.231781							0
COL5A2	sp|P05997|CO5A2_HUMAN	1007	1	1				1	1	1	1	1	1	1	1			1	1		1	1		1	1	1		1	1
COL5A2	sp|P05997|CO5A2_HUMAN	1010	1	1				1	1	1	1	1	1	1	1			1	1		1	1		1	1	1		1	1
COL5A2	sp|P05997|CO5A2_HUMAN	1016	0.991067	1				1	1		1	1	1	1	0.891452			1	1		1	0.95668		1	1	1		1	1
COL5A2	sp|P05997|CO5A2_HUMAN	263	0.997596	1				1		1	1	1	1	1	1			0.961533	1		1	1		1	1	1		1
COL5A2	sp|P05997|CO5A2_HUMAN	269	1	1				1			1	1		1	1			1	1		1	1			1	1		1
COL5A2	sp|P05997|CO5A2_HUMAN	1178	0.950245	1				0.89421			1	1	1	0.99382	1			1	1		0.830976	1		1	0.502127	1		0.982786	1
COL5A2	sp|P05997|CO5A2_HUMAN	131	0.958676	1				0.949628	1		0.705832	1	1	0.977721	1			1	0.865592		0.876587	1		1	1	0.922138		1	1
COL5A2	sp|P05997|CO5A2_HUMAN	137	0.953617	1				0.87297	0.827785		1	1	1	0.936632	1			1	0.982752		0.950639	1		0.809063	1	0.889016		0.975033	0.967599
COL5A2	sp|P05997|CO5A2_HUMAN	593	1	1				1	1	1	1	1	1	1	1			1	1		1	1		1	1	1	1	1	1		1
COL1A2	tr|A0A087WTA8|A0A087WTA8_HUMAN	145	0.924221	1				0.991093	1	1	0.702882	0.86518	1	0.943758	0.95418			0.758938	1		0.998484	0.888293		1	0.859696	0.859262	1	0.751903	0.986522
COL1A2	tr|A0A087WTA8|A0A087WTA8_HUMAN	148	0.388326	0.553213				0.111619		0.664892	0.481289	0.380149	0.597937	0.247948	0.434957			0.347804	0.340141		0.248294	0.349797		0.492307		0.276202		0.394176	0.292486
COL1A2	tr|A0A087WTA8|A0A087WTA8_HUMAN	418	0.999573	1				1	1	1	1	1	1	0.992734	1			1	1		1	1		1	1	1		1
COL1A2	tr|A0A087WTA8|A0A087WTA8_HUMAN	469	0.998663	1				1	1	1	1	1	1	0.999812	1			0.972112	1		1	1		1	1	1	1	1	1			1	1
COL1A2	tr|A0A087WTA8|A0A087WTA8_HUMAN	676	0.998428	1		1		1	1	1	0.996724	0.998285	1	0.993393	1		1	0.995679	0.991244		0.996729	1	1	0.999054	0.995316	1	1	1	0.998992
COL1A2	tr|A0A087WTA8|A0A087WTA8_HUMAN	682	0.995936	1		1		1	1	1	1	0.992024	1	0.959886	0.996792		1	0.996083	0.992141		0.994655	0.99813	1	0.997134	0.996527	1	1	0.987212	1
COL1A2	tr|A0A087WTA8|A0A087WTA8_HUMAN	781	0.967366	1				0.927484	1	1	0.960445	0.979725	1	0.959983	0.99496			0.952794	0.985971		0.808853	0.998339		0.989144	0.894444	1	1	0.927812	1
COL1A2	tr|A0A087WTA8|A0A087WTA8_HUMAN	787	0.999361	1				0.998218	1	1	1	1	1	0.999679	1			1	1		0.990535	1		1	0.999428	1	1	1	1
COL1A2	tr|A0A087WTA8|A0A087WTA8_HUMAN	487	0.986891	1				0.989842	1	1	0.998396	1	1	0.996041	1			0.83592	0.997659		0.92214	1	1	1	0.997823	1	1	1	1
COL1A2	tr|A0A087WTA8|A0A087WTA8_HUMAN	493	0.997619	1				1	1	1	1	1	1	0.995176	1			1	0.998762		0.996352	1		0.962089	1	1	1	1	1				1
COL1A2	tr|A0A087WTA8|A0A087WTA8_HUMAN	580	0.972188	1				0.956987	0.99463	0.997516	0.973768	0.97006	0.998048	0.968809	0.999667	1		0.820803	0.999351		0.91102	0.998391		1	0.894074	0.997763	1	0.962867	1
COL1A2	tr|A0A087WTA8|A0A087WTA8_HUMAN	582	0.391068	0.415967				0.630291	0.701703	0.262753	0.489265	0.307509	0.295793	0.361335	0.523248	0.409732		0.155102	0.292471		0.446803	0.398677		0.440168	0.165538	0.487638		0.140804	0.505496
COL1A2	tr|A0A087WTA8|A0A087WTA8_HUMAN	451	1	1				1	1	1	1	1	1	1	1		1	1	1		1	1		1	1	1	1	1	1
COL1A2	tr|A0A087WTA8|A0A087WTA8_HUMAN	454	0.999929	1				1	1	1	1	1	1	1	1		1	1	0.998573		1	1		1	1	1	1	1	1
COL1A2	tr|A0A087WTA8|A0A087WTA8_HUMAN	439	0.999936	1				1	1	1	1	1	1	1	1			1	1		0.998959	1		1	0.999953	1		1
COL1A2	tr|A0A087WTA8|A0A087WTA8_HUMAN	442	0.981621	1				0.998721	1	1	0.961448	0.991496	0.98545	0.999221	0.998212			0.962265	0.994837		0.87414	1		0.998322	0.924263	0.999176		1
COL1A2	tr|A0A087WTA8|A0A087WTA8_HUMAN	394	0.961749	1				0.905663	0.957989	0.900506	0.936616	0.981526	1	0.956185	0.988368			0.903438	0.986285		0.982139	0.836845		0.995913	0.991741	0.950028	1	1	1
COL1A2	tr|A0A087WTA8|A0A087WTA8_HUMAN	907	0.971724	1				0.99542	1	1	0.994995	0.927194	1	0.778449	0.995855			0.901513	0.971354		0.988263	0.99768		0.99423	0.9569	1	1	0.960896	1
COL1A2	tr|A0A087WTA8|A0A087WTA8_HUMAN	919	0.999963	1				1	1	1	1	1	1	1	1			1	1		1	1		1	0.999292	1	1	1	1
COL1A2	tr|A0A087WTA8|A0A087WTA8_HUMAN	612	0.166447	0.106068				0.178508		0.463462	0.204947	0.0692707	0.379813	0.268837	0.0251242			0.325548	0.0190864		0.302411	0.0790254		0.0593979	0.141288	0.0920106		0.0774771	0.0373306
COL1A2	tr|A0A087WTA8|A0A087WTA8_HUMAN	838	0.984445	1				0.982529	1	1	0.999607	1	1	0.933316	1		1	0.985745	1		0.836451	0.989518		1	1	1	1	0.961727	1
COL1A2	tr|A0A087WTA8|A0A087WTA8_HUMAN	1069	0.987762	1				1	0.992078	1	0.994189	0.996995	1	0.986124	0.994603			0.975412	1		0.999775	0.989435		0.999483	0.865583	1	1	0.97708	0.996715
COL4A2	sp|P08572|CO4A2_HUMAN	462	1	1				1	1	1	1	1	1	1	1			1	1		1	1	1	1	1	1	1	1	1
COL4A2	sp|P08572|CO4A2_HUMAN	465	1	1				1	1	1	1	1	1	1	1			1	1		1	1	1	1	1	1	1	1	1
COL4A2	sp|P08572|CO4A2_HUMAN	468	1	1				1	1	1	1	1	1	1	1			1	1		1	1		1	1	1		1	1
COL4A2	sp|P08572|CO4A2_HUMAN	731	0.965311	1				0.99357	1	1	0.998971	1	1	1	1			1	0.998184		1	1	1	1	1	1	1	1	1				0.280798
COL4A2	sp|P08572|CO4A2_HUMAN	733	0.275486	0.0125447				0.294037	0.174486		0.452898	0.0591272	0.739326	0.5413	0.168064			0.0880543	0.0514751		0.238368	0.45992	0.210361	0.293723		0.415312			0.268438				0.215819
COL4A2	sp|P08572|CO4A2_HUMAN	734	0.976029	1				1	1	1	1	1	1	1	1			1	1		1	1	1	1	1	1	1	1	1				0.496617
COL4A2	sp|P08572|CO4A2_HUMAN	973	0.939365	1				0.986685	1	1	1	1	0.988834	0.928074	0.989572			1	0.976115		0.982384	1	0.927629	0.947376	1	1		1	1		1		0
COL4A2	sp|P08572|CO4A2_HUMAN	976	0.952287	1				0.998029	1	1	1	1	1	1	1			1	1		1	1	1	1	1	1		1	1		1		0
COL4A2	sp|P08572|CO4A2_HUMAN	186	1	1				1				1	1								1	1				1			1
COL4A2	sp|P08572|CO4A2_HUMAN	189	1	1				1				1	1								1	1				1			1
COL4A2	sp|P08572|CO4A2_HUMAN	1360	0.07255	0.07255
COL4A2	sp|P08572|CO4A2_HUMAN	707	1	1				1	1	1	1	1	1	1	1			1	1		1	1	1	1	1	1	1	1	1						1
COL4A2	sp|P08572|CO4A2_HUMAN	716	0.894042	1				1	1	1	0.93129	1	0.934965	0.848676	0.930507			0.88891	0.870251		0.760373	0.916046	0.574173	0.522714	0.893201	0.915701		1	1
COL4A2	sp|P08572|CO4A2_HUMAN	773	0.869958	0.929955				0.775953	0.986931	0.955373	0.740533	0.879265	0.926736	0.879102	0.941474			0.99234	0.823954		0.665479	0.765673	0.685309	0.905482	1	0.846059		0.885427	0.851994		0.962127
COL4A2	sp|P08572|CO4A2_HUMAN	781	0.70302	0.829699					0.890876	0.91171	0.568066	0.771051	0.734877	0.847147	0.721876			0.98468	0.583475		0.280182	0.37701	0.685309	0.692893	0.591051	0.49834		0.761869			0.924254
COL4A2	sp|P08572|CO4A2_HUMAN	1401	0.101091	0.00804845				0.00194769		0.0829735	0.0118955	0.0387422	0.0593321	0.0108461	0.0769692				0.952515		0.00264464	0.00314844	0.0255708	0.0395427
COL4A2	sp|P08572|CO4A2_HUMAN	213	1	1				1		1	1	1	1		1				1		1	1	1	1		1
COL4A2	sp|P08572|CO4A2_HUMAN	1476	0.974633	1				0.842741		1	0.961765	1	1	0.990752	1				0.913174		0.935885	0.965218	1	1	1	0.984591			1
COL4A2	sp|P08572|CO4A2_HUMAN	1479	0.930636	1				0.851393		1	0.985875	0.989171	0.972225	0.812629	0.898584				1		0.810773	0.920802	1	1	0.801643	0.916449
COL4A2	sp|P08572|CO4A2_HUMAN	1343	0.999901	1				1		1	0.998422	1	1	1	1			1	1		1	1	1	1		1		1
COL4A2	sp|P08572|CO4A2_HUMAN	1348	0.985897	1				1		1	1	1	1	1	1			1	1		0.774357	1	1	1		1		1
TXN	sp|P10599|THIO_HUMAN	40	0.211005	0.439521	0.453654		0.115429	0.111645		0.409024		0.319064	0.111257	0.119784				0.130995		0.184244	0.0869351	0.204351			0.301604	0.141053		0.23378					0.0137376
COL5A1	sp|P20908|CO5A1_HUMAN	975	1	1				1			1	1		1	1			1	1		1	1		1	1	1		1
COL5A1	sp|P20908|CO5A1_HUMAN	978	1	1				1			1	1		1	1			1	1		1	1		1	1	1		1
COL5A1	sp|P20908|CO5A1_HUMAN	870	0.996189	1				0.985385	0.973241	1	1	1	1	1	0.998522			0.991641	1		1	0.996864		1	1	0.986733	1	0.991402	1					1
COL5A1	sp|P20908|CO5A1_HUMAN	873	1	1				1	1	1	1	1	1	1	1			1	1		1	1		1	1	1	1	1	1					1
COL5A1	sp|P20908|CO5A1_HUMAN	876	1	1				1	1		1	1	1	1	1			1	1		1	1			1	1	1	1	1
COL6A1	sp|P12109|CO6A1_HUMAN	484	0.61888	0.6961				0.585209		0.771722	0.602853	0.597731	0.511116	0.717385	0.700637			0.677675	0.492766		0.525043	0.618736		0.637639	0.575413	0.601945		0.544853	0.664135
COL6A1	sp|P12109|CO6A1_HUMAN	445	0.978885	1				1	1		0.992966	0.995759	1	1	0.994439			0.893659	0.97093		0.971217	1		1	0.800954	1	1	1	1
COL6A1	sp|P12109|CO6A1_HUMAN	265	0.723342	0.702595				0.613052	1		0.705754	0.796212	0.807762	0.799154	0.877866			0.450455	0.56449		0.659641	0.819018		0.65284	0.466107	0.756053		0.531626	0.817538			1
COL6A2	sp|P12110|CO6A2_HUMAN	492	0.998517	1				1			1	1	1	1	1			0.987666	1		1	1		1	0.990096	1		1
COL6A2	sp|P12110|CO6A2_HUMAN	357	0.99858	1				1	1	1	1	1	1	1	1			0.9826	1		1	1		1	0.99184	1		1	1
COL6A2	sp|P12110|CO6A2_HUMAN	483	0.992653	1				1	1		1	1	1	1	1			0.921625	0.997443		0.997038	1		1	0.966336	1		1
COL6A2	sp|P12110|CO6A2_HUMAN	321	1	1				1			1	1		1	1			1	1		1	1			1	1
COL6A2	sp|P12110|CO6A2_HUMAN	518	0.985789	1				1				1		1	1			1			0.857894				1	1		1
COL6A2	sp|P12110|CO6A2_HUMAN	288	0.921914	1				1	1		0.925422			1	1			0.612766			0.975898	1		1	0.548886	1
COL6A2	sp|P12110|CO6A2_HUMAN	297	0.925474	1				1	1		0.944649			1	0.880714			1	1		0.939025	1		0.912988	0.353785	1
COL6A3	sp|P12111|CO6A3_HUMAN	2188	0.307375	0.627371				0.206165			0.296673		1	0.578179	0.325173			0.06407	0.0576095		0.15527	0.170655		0.299259		0.0493953		0.320016	0.153408
COL6A3	sp|P12111|CO6A3_HUMAN	2157	0.919673	0.931926				0.982995	1		0.919076	0.936295	1	1	0.913523			0.667863	0.905403		0.843787	0.987519		0.978702	0.763289	0.951932		1	0.852125
COL6A3	sp|P12111|CO6A3_HUMAN	2160	0.239576	0.626644				0.340808			0.188782	0.136762	0.292005		0.282699			0.206598	0.283772		0.127846	0.117161		0.306241	0.199402	0.111247		0.0719904	0.301689
COL6A3	sp|P12111|CO6A3_HUMAN	2064	0.77177	0.839846				0.860523			0.819166	0.691494	1	0.717312	1			0.372995	1		0.742066	0.665183		0.746739	0.662755	0.723711		0.855692	0.650839
COL6A3	sp|P12111|CO6A3_HUMAN	2070	0.0666149	0.0943432				0.0962815			0.0390237				0.19258			0.00439344	0.025184		0.0316622	0.0977977			0.0438927	0.0409905
GLB1	sp|P16278|BGAL_HUMAN	663	1	1						1		1	1	1				1
GLB1	sp|P16278|BGAL_HUMAN	664	1	1						1		1	1	1				1
GLB1	sp|P16278|BGAL_HUMAN	665	1	1						1		1	1	1				1
COL5A1	sp|P20908|CO5A1_HUMAN	833	0.786603	1									1					1			0.511143					1		0.208472
COL5A1	sp|P20908|CO5A1_HUMAN	834	1	1									1		1			1	1		1			1		1		1
COL5A1	sp|P20908|CO5A1_HUMAN	675	0.959545	1				1			1	1	1	1	1			1	1		1			1		1		1	1				0.39318
COL5A1	sp|P20908|CO5A1_HUMAN	678	0.959545	1				1			1	1	1	1	1			1	1		1			1		1		1	1				0.39318
COL5A1	sp|P20908|CO5A1_HUMAN	960	1	1				1	1		1	1	1	1	1			1	1		1	1		1	1	1		1
COL5A1	sp|P20908|CO5A1_HUMAN	962	0.771073	1				0.972378	1		0.594522	0.749644	0.848124	0.745188	0.940314			0.614375	0.85511		0.680636	0.700426		0.681154	1	0.195269		0.760034
COL5A1	sp|P20908|CO5A1_HUMAN	599	0.307585	0.518386				0.122486			0.181718	0.0767222	1	0.383589	0.0385707			0.424031	0.331262		0.356727	0.0501857				0.0800432		0.395775	0.346699
COL5A1	sp|P20908|CO5A1_HUMAN	600	0.969289	1				0.994237			1	1	1	0.99901	1			1	1		1	1		1	1	1		1	1			1	0.45396
COL5A1	sp|P20908|CO5A1_HUMAN	1431	0.968576	1				1	1	1	0.981287	1	1	1	0.999474			1	1		1	1		1	0.993329	0.992009	1	1	1				0.373988	1
COL5A1	sp|P20908|CO5A1_HUMAN	1434	0.915893	1				0.88303	1		0.993398	0.993362	0.789861	0.881114	1			0.995508	0.989514		0.825251	0.989413		1	0.930426	0.958338		0.967884	0.493709				0.711154	1
COL5A3	sp|P25940|CO5A3_HUMAN	523	1	1						1	1	1			1				1		1			1					1
COL5A3	sp|P25940|CO5A3_HUMAN	1111	1	1				1			1	1		1	1				1		1	1		1	1	1
COL5A3	sp|P25940|CO5A3_HUMAN	1113	0.283705	0.289424																						0.277986
COL5A3	sp|P25940|CO5A3_HUMAN	1114	1	1				1			1	1		1	1				1		1	1		1	1	1
COL18A1	sp|P39060|COIA1_HUMAN	863	0.979356	1				1	1		1	1	1	1	1			1	0.832209		0.796205	1	1	1	1	1					1	1
COL18A1	sp|P39060|COIA1_HUMAN	869	0.96758	0.879479				0.964028			0.962906	0.969165	1	1	0.964666			1	0.832209		0.908832	1	1	1	1	1						1
COL18A1	sp|P39060|COIA1_HUMAN	1207	1	1									1		1			1							1	1
COL18A1	sp|P39060|COIA1_HUMAN	1208	1	1									1		1			1							1	1
FASN	sp|P49327|FAS_HUMAN	2229	0.176164	0.176164
SERPINH1	sp|P50454|SERPH_HUMAN	30	0.671332	0.134232				0.902035			0.567435	0.854476	0.880807	0.81552	0.73282			0.810893	0.831134	1	0.73203	0.763588	0.9301	1	0.71645	0.940846	0.275892	1		0.0185144	0.236883	0.2166	0.437552	0.314148	1
ACTG1	sp|P63261|ACTG_HUMAN	367	0.0081451	0.00132711			0.00149663										0.000243243	0.0354854			0.00884617					0.00769896				0.00883682	0		0.00937162
TMSB4X	sp|P62328|TYB4_HUMAN	5	0.222641	1				0.00180165									0.00480555			0.000122996	0.106475
ARF6	sp|P62330|ARF6_HUMAN	127	0.256608	0.256608
H4-16	sp|P62805|H4_HUMAN	33	0.00649214	0.00367336		0.00479484	0.022183					0.00394916			0.00475402		0.0164157	0.00182441	0.0016445	0.00487717			0.00627333		0.00102405
HBA2	sp|P69905|HBA_HUMAN	78	0.043587	0.0086032				0.000949716	0.0209023	0.00957917		0.033267	0.0839116	0.0154984	0.00155061			0.206834		0.068312	0.0946978	0.0368048		0.00681111	0.0415907	0.00261427	0.0133913	0.130192	0.00905603
HBA2	sp|P69905|HBA_HUMAN	45	0.0263254	0.00131577											0.00187244									0.0757879
SPTBN1	sp|Q01082|SPTB2_HUMAN	2196	0.167508	0.122374				0.0523834		0.0215384									0.473738
COL4A3	sp|Q01955|CO4A3_HUMAN	1297	1	1						1	1		1		1			1			1		1
COL4A3	sp|Q01955|CO4A3_HUMAN	1300	1	1						1	1		1		1			1			1		1
COL14A1	sp|Q05707|COEA1_HUMAN	1704	1	1				1			1	1	1	1	1			1	1		1	1		1	1	1		1	1
AOX1	sp|Q06278|AOXA_HUMAN	1066	0.108729	0.15072										0.0667386
AUH	sp|Q13825|AUHM_HUMAN	283	0.373283	0.325845								0.794003												0
ITIH4	sp|Q14624|ITIH4_HUMAN	673	0.0854625	0.109498				0.182779						0.0168933				0.0286482			0.054241					0.120716
COL28A1	sp|Q2UY09|COSA1_HUMAN	397	1	1							1										1
GPR157	sp|Q5UAW9|GP157_HUMAN	314	0.934831	0.608988	1		1								1			1										1
CARMIL2	sp|Q6F5E8|CARL2_HUMAN	707	1	1			1								1			1							1
FAM90A1	sp|Q86YD7|F90A1_HUMAN	125	1	1
FAM90A1	sp|Q86YD7|F90A1_HUMAN	126	1	1
FAM90A1	sp|Q86YD7|F90A1_HUMAN	129	1	1
NAV1	tr|H0Y6F6|H0Y6F6_HUMAN	84	1	1
PSMG3-AS1	sp|Q96PY0|K1908_HUMAN	59	1	1
COL12A1	sp|Q99715|COCA1_HUMAN	2775	0.956807	0.86834				1			0.535722	1	1	1	1			0.968568	1		0.960677	1		1	0.991286	1		0.941129			1		1
COL12A1	sp|Q99715|COCA1_HUMAN	2776	0.749161	0.416901							0.00384288							1	1		1	1						0.823386
COL12A1	sp|Q99715|COCA1_HUMAN	3000	1	1							1	1	1	1	1			1	1		1			1	1	1		1					1
COL12A1	sp|Q99715|COCA1_HUMAN	3002	0.583185	0.430799							1	0.139667	1		1			0.456634			0.909226			0.353361	0.478189	0.552054		0.0951051
COL12A1	sp|Q99715|COCA1_HUMAN	3003	1	1							1	1	1	1	1			1	1		1			1	1	1		1					1
COL12A1	sp|Q99715|COCA1_HUMAN	3022	0.521365	0.676844							0.246308	0.588999			1			0.743094	0.0699388		0.615431			0.551122	0.615267	0.0988645		0.529149
COL12A1	sp|Q99715|COCA1_HUMAN	3023	1	1							1	1			1			1	1		1			1	1	1		1
COL12A1	sp|Q99715|COCA1_HUMAN	3025	0.423091	0.532982							0.246308	0.222639			1			0.622246	0.0183078		0.60658			0.551122	0.579182	0.160224		0.114407
COL12A1	sp|Q99715|COCA1_HUMAN	3026	1	1							1	1			1			1	1		1			1	1	1		1
COL12A1	sp|Q99715|COCA1_HUMAN	3029	1	1							1				1			1	1		1			1	1	1		1
COL12A1	sp|Q99715|COCA1_HUMAN	2856	0.93551	1				1				0.55476						0.864832	1		1				1	1		1
COL12A1	sp|Q99715|COCA1_HUMAN	2858	0.457452	0.298477								0.460942						0.54689							0.5235
COL12A1	sp|Q99715|COCA1_HUMAN	2859	0.975803	1				1				0.860463						0.921768	1		1				1	1		1
COL12A1	sp|Q99715|COCA1_HUMAN	2862	1	1				1				1						1	1		1				1	1		1
COL12A1	sp|Q99715|COCA1_HUMAN	2865	1	1				1				1						1	1		1				1	1		1
DIDO1	sp|Q9BTC0|DIDO1_HUMAN	1330	1	1
ST3GAL3	tr|A0A2R8Y682|A0A2R8Y682_HUMAN	151	1	1
P3R3URF	sp|A0A087WWA1|P3URF_HUMAN	3	1	1													1
LRRC30	sp|A6NM36|LRC30_HUMAN	87	1	1				1	1				1			1	1			1			1				1								1
LRRC30	sp|A6NM36|LRC30_HUMAN	88	1	1				1	1				1			1	1			1			1				1								1
AKR1B15	sp|C9JRZ8|AK1BF_HUMAN	180	1	1
CEACAM4	sp|O75871|CEAM4_HUMAN	192	1	1											1
CEACAM4	sp|O75871|CEAM4_HUMAN	193	1	1											1
CEACAM4	sp|O75871|CEAM4_HUMAN	194	1	1											1
ARHGEF15	tr|J3QS60|J3QS60_HUMAN	171	1	1																									1
F13A1	sp|P00488|F13A_HUMAN	671	0.652254	1																									0.304509
CA1	sp|P00915|CAH1_HUMAN	248	0.105762	0.105762
CA1	sp|P00915|CAH1_HUMAN	156	1	1
IGHG3	sp|P01860|IGHG3_HUMAN	283	0.393309	0.502325					0.475934			1	0.492166	0.192979	0.357764						0.0158971					0.109405
IGHG2	sp|P01859|IGHG2_HUMAN	275	0.337131	0.831111				0.171325			0.184225		0.949757	0.104715					0.174251		0.227133	0.240524				0.151138
HBD	sp|P02042|HBD_HUMAN	6	0.743457	1				1				1	0.502159	0.95168	0.00690234
COL1A1	sp|P02452|CO1A1_HUMAN	403	1	1				1	1	1	1	1	1	1	1		1	1	1		1	1	1	1	1	1	1	1	1			1
COL1A1	sp|P02452|CO1A1_HUMAN	409	1	1				1	1	1	1	1	1	1	1		1	1	1		1	1	1	1	1	1	1	1	1			1
COL1A1	sp|P02452|CO1A1_HUMAN	412	0.99413	1				0.982061	1		1	1	1	0.993349	1			1	1		0.925888	0.999959		1	0.998945	1		1	1
COL1A1	sp|P02452|CO1A1_HUMAN	799	0.955708	1				0.994527	1	1	0.997994	1	1	1	1			0.98433	0.988971		0.902727	1		0.998219	0.98009	1	1	1	1			1	0.223006
COL1A1	sp|P02452|CO1A1_HUMAN	805	0.95957	1				1	1	1	0.998113	0.955138	1	1	1			0.993942	0.999015		0.998799	1		1	0.982954	1	1	1	1			1	0.223006
COL1A1	sp|P02452|CO1A1_HUMAN	808	0.919175	1				0.89679	0.997437	1	0.996671	0.971881	1	0.954467	0.994042			0.865461	0.967067		0.83375	0.970401		0.795795	0.974971	0.966152	1	0.982586	0.993026				0.223006
COL1A1	sp|P02452|CO1A1_HUMAN	817	0.953564	1				0.988056	0.994398	1	0.990248	0.998796	1	0.917513	0.996522			0.970479	0.996382		0.994851	0.998162		0.996017	0.982476	0.996223	1	0.992119	0.989599			1	0.223006
COL1A1	sp|P02452|CO1A1_HUMAN	823	0.565767	0.818292				0.598795	0.512429	0.788973	0.585753	0.51517	0.828756	0.488523	0.662045			0.446697	0.526258		0.416583	0.607216		0.650195	0.490025	0.612711	0.440566	0.285432	0.475149
COL1A1	sp|P02452|CO1A1_HUMAN	841	0.860349	1				0.496263	1	1	0.753433	0.906057	0.990831	0.966276	0.917914			0.962893	0.74007		0.857548	0.718256	1	0.438674	0.809808	0.753142	1	0.9646	0.931221
COL1A1	sp|P02452|CO1A1_HUMAN	850	0.912066	1				0.969362	0.693379	1	0.917266	0.921786	0.981475	0.955069	0.877521			0.95264	0.88854		0.969682	0.910792		0.965358	0.928696	0.907704	1	0.798023	0.691966
COL1A1	sp|P02452|CO1A1_HUMAN	859	0.99365	1				1	1	1	0.928792	1	1	0.999468	1			1	0.953631		0.997594	0.999018	1	1	0.995193	1	1	1	0.999301
COL1A1	sp|P02452|CO1A1_HUMAN	1045	0.958773	1				0.935118	0.968073	1	0.971454	0.971204	0.973303	0.978602	0.973169			0.962599	0.921603		0.931278	0.885509	1	0.978434	0.940598	0.993985	1	0.992219	0.9908	1		1	0.601383	1	1
COL1A1	sp|P02452|CO1A1_HUMAN	1048	0.892376	1				0.831063	0.93195	1	0.806715	0.931258	0.958152	0.841126	0.898464			0.901545	0.785133		0.845956	0.866673	1	0.969672	0.9257	0.837162	0.957987	0.702547	0.828566	1	1	1	0.382112	1	1
COL1A1	sp|P02452|CO1A1_HUMAN	1051	0.766509	1				0.637919	0.769431	0.798891	0.752903	0.748219	0.925626	0.727397	0.90115			0.685693	0.421424		0.628018	0.557473	1	0.750259	0.670333	0.619361	0.788432	0.37595	0.68676	1	1	1	0.484004	1	1
COL1A1	sp|P02452|CO1A1_HUMAN	1054	0.858706	1				0.90694	0.896895	0.98465	0.848806	0.811425	0.893144	0.796656	0.813205			0.873384	0.842151		0.886489	0.856113	0.684519	0.936815	0.832732	0.838466	0.708616	0.644012	0.756397		1	0.797522		1	1
COL1A1	sp|P02452|CO1A1_HUMAN	930	0.202927	0.0237138				0.0688661	0.197918		0.0505929	0.239902	0.134525	0.351829	0.136904			0.130419	0.1104		0.0596169	0.049002			0.226518	0.0121332	0.569783	0.292496	0.795146
COL1A1	sp|P02452|CO1A1_HUMAN	1120	0.835106	1				0.950384	0.962228		0.900727	0.746448	0.85266	0.841098	0.944254			0.823017	0.662657		0.834497	0.849349		0.806132	0.87764	0.751539		0.667914	0.726252
COL1A1	sp|P02452|CO1A1_HUMAN	1123	0.854728	0.410743				0.934898	0.889954		0.919389	0.921776	0.980908	0.853058	0.894376			0.76074	0.562983		0.953748	0.970681		0.951893	0.833396	0.95715		0.852439	0.882252
COL1A1	sp|P02452|CO1A1_HUMAN	1126	0.958391	1				1	0.981966		0.997596	0.972564	0.988284	0.90183	0.975288			0.829994	0.88026		0.977405	0.990992		0.946453	0.926208	0.98917		0.984486	0.950158
COL1A1	sp|P02452|CO1A1_HUMAN	772	0.956358	1				0.930725	0.997937		0.971398	0.998982	0.985154	0.976489	0.676431			0.839291	0.940783		0.970657	0.983223	1	0.981229	0.991216	0.993883	1	0.805578	0.996893		1	1		1
COL1A1	sp|P02452|CO1A1_HUMAN	778	0.939478	1		1		0.994637	0.983003	0.962941	0.96473	0.951792	0.97629	0.944728	0.957432	1	1	0.769167	0.74415		0.861619	0.972518	1	0.990118	0.814742	0.984828	1	0.89986	0.975037		1	1	0.618307	1
COL1A1	sp|P02452|CO1A1_HUMAN	334	0.939798	1				1	0.989845		0.716137	0.960988	0.990428	0.929877	0.996929			0.942983	0.971088		0.811178	0.986702		0.997577	0.925783	0.876142		0.865376	0.955328			1
COL1A1	sp|P02452|CO1A1_HUMAN	343	0.994856	1				0.998037	0.997753		0.993556	0.996789	1	0.990522	1			0.99536	1		0.993129	0.99419		1	0.953216	1		1	1
COL1A1	sp|P02452|CO1A1_HUMAN	346	0.89867	1				0.826061	0.785968	1	0.789872	0.903799	0.953012	0.816318	0.90946			0.903517	1		0.913731	0.78616		0.897261	0.948501	0.828717		0.823975	0.988377			1
COL1A1	sp|P02452|CO1A1_HUMAN	937	0.75169	1				0.739346	0.486151	0.977714	0.825664	0.738408	0.788146	0.753996	0.668619			0.723416	0.710368		0.636029	0.688906	1	0.805128	0.627792	0.681478	0.985262	0.54491	0.652468
COL1A1	sp|P02452|CO1A1_HUMAN	946	0.952759	1				0.998613	0.998115	1	0.998154	0.997724	1	0.990186	1		1	0.802923	0.982572		0.904345	0.904164	1	0.997182	0.969273	0.997352	1	0.992392	0.984845	1		1	0.301126		1
COL1A1	sp|P02452|CO1A1_HUMAN	949	0.408056	0.604209				0.340887	0.418941	0.677151	0.514844	0.360345	0.350851	0.371526	0.471388			0.238402	0.363262		0.573416	0.545471		0.401765	0.44085	0.399437	0.249371	0.12034	0.310606
COL1A1	sp|P02452|CO1A1_HUMAN	570	0.760313	0.67638					0.807097		0.487658		0.717136	0.933951	0.844174			0.817354	0.894975		0.91362	0.216663			0.911775	0.96988		0.971287	0.482429
COL3A1	sp|P02461|CO3A1_HUMAN	1163	0.626359	1				0.48594	0.783551	0.671535	0.648609	0.63589	0.665002	0.537607	0.693294	0.752724		0.460896	0.256649		0.450941	0.381103		0.635022	0.467362	0.422375	0.924397	0.706607	0.94768
COL3A1	sp|P02461|CO3A1_HUMAN	785	0.966515	1				0.939238	0.857729	1	0.993627	0.967565	0.947198	0.950426	0.986392	1		0.989146	0.940422		0.976847	0.978042	1	0.998571	0.972212	0.947213	1	0.932221	0.919964
COL3A1	sp|P02461|CO3A1_HUMAN	788	0.886204	1				0.987518	1	0.281694	0.956745	0.957111	0.974695	0.896278	0.955239	0.763282		0.983462	0.999604		0.88382	0.758641	1	0.890364	0.897992	0.619819	1	0.871642	0.932377
COL3A1	sp|P02461|CO3A1_HUMAN	838	0.356389	1				0.136363		0.0927746	0.377813	0.250052		0.260932				0.0990498	0.388384		0.452456	0.460793		0.544952	0.288638	0.263866		0.373377
COL3A1	sp|P02461|CO3A1_HUMAN	404	1	1				1	1	1	1	1	1	1	1	1		1	1		1	1		1	1	1		1	1
COL3A1	sp|P02461|CO3A1_HUMAN	1112	0.973927	1				0.971221	0.945418		0.94828	0.976359	1	0.950616	0.981887			1	0.997304		0.972915	1		1	0.982924	1		0.829839	1
COL3A1	sp|P02461|CO3A1_HUMAN	1115	0.733028	1				0.749607	0.598433		0.730205	0.822174	0.897972	0.839671	0.775056			0.522237	0.674304		0.833888			0.679739	0.722478	0.556478		0.526255	0.799944
COL3A1	sp|P02461|CO3A1_HUMAN	1118	1	1				1	1		1	1	1	1	1			1	1		1	1		1	1	1		1	1				1
COL3A1	sp|P02461|CO3A1_HUMAN	1121	0.886094	1				0.932624	0.930263		0.959745	0.828048	0.815276	0.832887	0.97274			0.742864	0.877207		0.840669	1		1	0.823907	1		0.848436	1				0.545021
COL3A1	sp|P02461|CO3A1_HUMAN	425	0.996125	1				0.995416	0.932056	1	1	1	1	1	0.995031			1	1		1	1	1	1	1	1	1	1	1
COL3A1	sp|P02461|CO3A1_HUMAN	1010	1	1					1			1	1	1	1	1			1					1	1		1		1
COL3A1	sp|P02461|CO3A1_HUMAN	770	0.904409	1				0.794786	0.899219			0.838128	0.519473	0.642364	1	1		1						1	0.977895		1	1	0.989855
COL3A1	sp|P02461|CO3A1_HUMAN	935	0.936824	1				0.979338	1	1	0.970074	0.935837	0.997798	0.966016	0.994681			0.897177	0.900527		0.97339	0.885288	1	1	0.974933	0.839395	1	0.968665	0.997704				0.392484
COL3A1	sp|P02461|CO3A1_HUMAN	941	0.932963	1				0.925081	0.91393	1	0.927376	0.947354	0.940064	0.979131	0.922237			0.965783	0.97489		0.933519	0.956042	1	0.993022	0.982813	0.967189	1	0.96086	0.964437				0.338488
COL3A1	sp|P02461|CO3A1_HUMAN	944	0.851976	1				0.872378	0.857758	1	0.72339	0.86689	0.913516	0.878029	0.887523			0.838795	0.902088		0.843944	0.860353	1	0.948529	0.802543	0.893047	1	0.743527	0.827005				0.232181
COL4A1	sp|P02462|CO4A1_HUMAN	1422	0.910973	1				0.578443	1		0.717561	0.974068	1	0.964528	1			1	0.990372		0.950151	0.755979		0.817402	1	0.945023		1	0.986697	1			0.539242		1
COL4A1	sp|P02462|CO4A1_HUMAN	1425	0.728446	1				0.968746	1		0.607698	0.818087	1	0.534608	0.97287			0.286636			0.896651	0.764699			0.32387	0.575451			0.805875				0.455339		0.644613
COL4A1	sp|P02462|CO4A1_HUMAN	1431	0.768557	1				0.404645	1		0.878659	0.91052	1	0.821122	0.967104			1	0.65852		0.415433	0.805908	1	0.556138	0.861856	0.709154		0.858035	1				0.16865		0.355387
COL4A1	sp|P02462|CO4A1_HUMAN	1437	0.951898	1				0.731623	1		0.965658	1		0.902714	1			1	0.952494		1	0.953594	1	1	1	0.930143		1	0.902938				0.746899		1
COL4A1	sp|P02462|CO4A1_HUMAN	404	0.961055	1				1	1	1	0.949115	0.898249	0.97129	0.996421	0.962646			1	0.928555		0.96325	0.908015	1	1	1	0.885234	1	0.872086	0.886228
COL4A1	sp|P02462|CO4A1_HUMAN	645	0.824207	0.869991				0.740774	1		0.842322	0.78247	0.778257	0.8387	0.903677			0.87617	0.595194		0.578601	0.671525	1	1	0.781943	0.751423		0.512941	0.960153		1				1
COL4A1	sp|P02462|CO4A1_HUMAN	648	0.941879	1				1	1		0.940453	0.930464	0.985941	0.943135	0.915657			1	0.833704		0.754579	0.823319	1	1	0.966417	0.824265		1	0.919639		1				1
COL4A1	sp|P02462|CO4A1_HUMAN	654	0.953095	1				0.758948	1	1	0.886836	0.986068	1	1	0.991552			1	0.77231		0.915999	0.803283	1	1	1	0.899992		1	1		1				1
COL4A1	sp|P02462|CO4A1_HUMAN	657	1	1				1	1	1	1	1	1	1	1			1	1		1	1	1	1	1	1		1	1		1				1
COL4A1	sp|P02462|CO4A1_HUMAN	660	0.96484	1				1	1	1	0.996966	0.921959	0.755734	1	0.993104			1	0.966908		0.932797	0.862154	1	1	1	1		1	0.796859		1		1		1
FGG	tr|C9JEU5|C9JEU5_HUMAN	102	0.24734	0.311013								0.490803		0.0294531						0.280908						0.0685192			0.303345
ALPL	sp|P05186|PPBT_HUMAN	400	1	1
COL5A2	sp|P05997|CO5A2_HUMAN	578	1	1				1	1	1	1	1	1	1	1			1	1		1	1		1	1	1		1	1		1
EPHX1	sp|P07099|HYEP_HUMAN	151	0.086402	0.0188014										0.075307				0.1599							0.0915997
COL1A2	tr|A0A087WTA8|A0A087WTA8_HUMAN	475	0.352568	0.078531				0.16316	0.294746	0.743187	0.564044	0.3639	0.490187	0.397534	0.324427			0.147218	0.518361		0.393398	0.50336		0.370064	0.2276	0.364993		0.12226	0.279252
COL1A2	tr|A0A087WTA8|A0A087WTA8_HUMAN	313	1	1				1	1	1	1	1	1	1	1			1	1		1	1	1	1	1	1	1	1	1
COL1A2	tr|A0A087WTA8|A0A087WTA8_HUMAN	319	0.999941	1				1	1	1	0.999093	1	1	1	1			1	0.99973		1	1	1	1	1	1	1	1	1
COL1A2	tr|A0A087WTA8|A0A087WTA8_HUMAN	658	0.984159	1				1	1	1	1	0.941778	1	0.924575	1			0.97935	1		0.972253	1		1	0.928147	1		0.984598
COL1A2	tr|A0A087WTA8|A0A087WTA8_HUMAN	667	0.998198	1				1	1		1	1	1	1	0.987133			1	0.98415		0.999885	1		1	1	1		1
COL1A2	tr|A0A087WTA8|A0A087WTA8_HUMAN	622	0.978875	1				1	1	0.870578	0.952733	0.998715	1	0.995566	0.996235			0.974069	0.947626		0.942831	0.962478	1	0.995624	0.94105	1	1	1	1
COL1A2	tr|A0A087WTA8|A0A087WTA8_HUMAN	640	0.833932	1				0.992749	0.937752	1	0.655437	0.785811	0.902518	0.810023	0.954297			0.731051	0.374914		0.90063	0.854904	1	0.866942	0.722632	0.877271		0.631343	0.84644
COL1A2	tr|A0A087WTA8|A0A087WTA8_HUMAN	547	0.970273	1				1	0.993713	1	0.959865	0.923517	0.98961	1	0.994129			1			1	0.982053		0.664816	1	0.986931		1	1
COL1A2	tr|A0A087WTA8|A0A087WTA8_HUMAN	550	0.972976	1					0.958077		0.959865	1	0.94111	1	1			1			1	0.919335		1	0.959212	0.995523		0.888538
COL1A2	tr|A0A087WTA8|A0A087WTA8_HUMAN	556	0.999455	1				1	1	1	1	1	1	1	1			1			1	1		0.994154	1	0.996583		1	1
COL1A2	tr|A0A087WTA8|A0A087WTA8_HUMAN	286	0.961192					1	1		1	1	1	0.980306	1			1	0.886282		0.795914	1		1	0.755379	1		1
COL1A2	tr|A0A087WTA8|A0A087WTA8_HUMAN	295	0.98999					0.976086	1		1	1	1	0.998829	1			0.874938	1		1	1		1	1	1		1
COL1A2	tr|A0A087WTA8|A0A087WTA8_HUMAN	298	0.995749					1	0.976315		0.994383	1	1	0.998492	0.994776			1	1		0.998554	0.995272		1	0.978437	1		1
COL1A2	tr|A0A087WTA8|A0A087WTA8_HUMAN	1030	1	1				1	1		1	1	1	1	1			1	1		1	1		1	1	1		1	1			1
COL1A2	tr|A0A087WTA8|A0A087WTA8_HUMAN	1042	0.945695	1				0.799244	0.835523		1	0.995515	0.910072	0.883615	0.900004			1	1		0.911701	0.997985		1	0.957586	0.981512		0.9159	0.98815
COL1A2	tr|A0A087WTA8|A0A087WTA8_HUMAN	328	0.997865	1				0.975548	1	1	1	0.999823	1	1	0.983504		1	1	1		1	1		1	0.99842	1	1	1	1
COL1A2	tr|A0A087WTA8|A0A087WTA8_HUMAN	883	1	1				1	1	1	1	1	1	1	1	1		1	1		1	1		1	1	1	1	1	1			1				1
COL1A2	tr|A0A087WTA8|A0A087WTA8_HUMAN	892	0.981436	1				0.995256	0.993743	1	0.99965	0.972068	0.999103	0.994225	1	1		0.791043	0.988483		0.906073	1		0.998503	0.953453	1	1	1	1			1				1
COL1A2	tr|A0A087WTA8|A0A087WTA8_HUMAN	100	0.942319	0.655862				0.930005	0.976002		0.989315	0.75	0.978009	0.988009	0.997123			0.835501	1		0.977454	1		1	0.996768	1		1	0.945382
COL1A2	tr|A0A087WTA8|A0A087WTA8_HUMAN	106	0.987152	1				0.979043	1		1	0.973366	1	0.848069	0.993953			1	1		1	1		1	1			1	1
COL1A2	tr|A0A087WTA8|A0A087WTA8_HUMAN	118	1	1				1	1		1	1	1	1	1			1	1		1	1		1	1	1		1	1
COL1A2	tr|A0A087WTA8|A0A087WTA8_HUMAN	121	0.993724	1				1	1		1	1	0.978009	0.92157	1			1	1		1	1			1	1		1	1
COL1A2	tr|A0A087WTA8|A0A087WTA8_HUMAN	856	0.762737	1				0.996277	0.544986		1	0.5673	0.72955	0.989421	0.580433			0.495842	1		0.862172	0.766947		0.0144556	0.810257			0.846149	1
COL1A2	tr|A0A087WTA8|A0A087WTA8_HUMAN	859	0.980569	1				1	1		1	0.993195	1	0.998403	0.87388			0.901427	1		0.926678	1		1	0.976085	1		1	1
COL1A2	tr|A0A087WTA8|A0A087WTA8_HUMAN	868	1	1				1	1		1	1	1	1	1			1	1		1	1		1	1	1		1	1
COL1A2	tr|A0A087WTA8|A0A087WTA8_HUMAN	874	1	1				1	1		1	1	1	1	1			1	1		1	1		1	1			1
COL1A2	tr|A0A087WTA8|A0A087WTA8_HUMAN	949	0.999833	1				1	1	1	0.999848	1	1	0.999402	1			1	0.998174		1	1	1	1	0.999235	1	1	1	1
COL1A2	tr|A0A087WTA8|A0A087WTA8_HUMAN	961	0.935455	1				0.464325	0.958972	1	0.994843	0.975007	0.98534	0.944343	0.998409			0.764273	0.976471		0.849808	0.995435	1	0.998359	0.975706	0.951015	0.892219	0.990065	0.994513
COL1A2	tr|A0A087WTA8|A0A087WTA8_HUMAN	391	0.941063					0.734041	0.999717	0.962005	0.81309	1	1	0.99787	0.701667			0.983344	0.874081		0.928893	1		1	0.989868	0.95455	1	1	1
COL1A2	tr|A0A087WTA8|A0A087WTA8_HUMAN	795	0.943676	1		1		0.967443	0.856401	0.791184	0.908143	0.956382	0.985782	0.945517	0.951838		1	0.967454	0.940947		0.804161	0.927993		0.906113	0.957274	0.903548	1	0.954747	0.979621			1	1
COL1A2	tr|A0A087WTA8|A0A087WTA8_HUMAN	796	0.997693	1		1		0.997027	1	1	0.986721	1	1	1	1			0.998826	0.997132		0.979506	0.99455		1	0.997666	0.997808	1	1	1			1	1
COL1A2	tr|A0A087WTA8|A0A087WTA8_HUMAN	805	0.978701	1		1		0.990867	1	0.978419	0.972299	0.982703	0.866353	0.920881	0.982686		1	0.972221	0.985026		0.929945	0.985423		0.973097	0.988085	0.995256	1	0.992461	0.994404			1	1
COL1A2	tr|A0A087WTA8|A0A087WTA8_HUMAN	807	0.112488	0.1429				0.0465884	0.00560734	0.0539826	0.0882189	0.0906574	0.380906	0.181437	0.0413609			0.203383	0.0455485		0.225467	0.0483366		0.0705985	0.200115	0.0503347		0.110158	0.0391832
COL1A2	tr|A0A087WTA8|A0A087WTA8_HUMAN	808	0.992545	1		1		0.993718	1	1	0.998192	0.995335	1	0.999248	1		1	1	0.97802		0.985091	1		0.983351	0.990831	0.975457	1	1	0.929292			1	1
COL4A2	sp|P08572|CO4A2_HUMAN	114	0.971121	1				1	1	1	1	1	0.999026	1	1			1	1		1	1	1	1	1	1	1	1	1	1	1		0.307866		1
COL4A2	sp|P08572|CO4A2_HUMAN	120	0.985151	1				1	1	1	1	1	1	1	1			1	1		1	1	1	1	1	1	1	1	1	1	1		0.643624		1
COL4A2	sp|P08572|CO4A2_HUMAN	1416	0.91757	1				0.727314		1	0.730558	1	1	0.929945	1			1	0.986316		0.914784	0.958091	0.779816	1	1	0.983211		1	1	1	0.5				0.758931
COL4A2	sp|P08572|CO4A2_HUMAN	1428	0.999902	1				1			1	1	1	1	1			1	1		0.998433	1		1	1	1		1	1
COL4A2	sp|P08572|CO4A2_HUMAN	1688	1	1
CHGA	sp|P10645|CMGA_HUMAN	157	0.546835	1																		0.591225													0.0492803
COL6A3	sp|P12111|CO6A3_HUMAN	2239	0.888273	0.783952				0.857836	0.943068		0.926048	0.984526	0.962868	0.98364	0.996012			0.815828	0.299575		0.861279	0.916629	1	0.922867	0.908697	0.784592	1	0.971436	0.958345
HSD3B2	sp|P26439|3BHS2_HUMAN	222	0.00176935	0.00176935
AKR1B1	sp|P15121|ALDR_HUMAN	113	0.00510447	0.00510447
COL5A1	sp|P20908|CO5A1_HUMAN	1017	0.983623	1				1	1		1	1	1	1	1			1	1		1	1		1	1	1		1	1				0.70522
COL5A1	sp|P20908|CO5A1_HUMAN	1019	0.581092	1				0.157985			0.371382	0.352065	0.966045	0.577713	0.503305			0.976012	0.577306		0.455216	0.37365		0.733641	0.92725	0.522487		0.508676	0.245738				0.630091
COL5A1	sp|P20908|CO5A1_HUMAN	1020	0.983623	1				1	1		1	1	1	1	1			1	1		1	1		1	1	1		1	1				0.70522
COL5A1	sp|P20908|CO5A1_HUMAN	1023	0.97945	1				1	1		1	1	1	1	1			1	1		1	1		1	1	1		1	1				0.630091
COL5A1	sp|P20908|CO5A1_HUMAN	1029	0.967743	1				1	1		1	1	1	1	1			1	1		1	1		1	1	1		1	1				0.419381
FLNA	sp|P21333|FLNA_HUMAN	2545	0.234558	0.0326696		0.013188		0.0366027	1		0.0114031	0.0438368		1			0.277369	0.00621488	0.0193498		0.00484459	0.0022523				0.0213342		0.814749
RPL10	tr|X1WI28|X1WI28_HUMAN	47	0.319513	1				0.109606		0.0943172				0.344603				0.560061			0.0425727				0.369707			0.314904		0.0398439
CANX	sp|P27824|CALX_HUMAN	386	0.345524	1																										0.0337052		0.00286667
PRDX2	sp|P32119|PRDX2_HUMAN	178	0.0184534	0.0296588																			0.01603									0.0109751	0.0233148		0.0122885
CSTF2	tr|A0A0A0MT56|A0A0A0MT56_HUMAN	128	0.933366	0.733464								1						1										1
HSPA1L	tr|Q53FA3|Q53FA3_HUMAN	65	0.79296	0.154629		0.284424	0.601219			0.475245		1		1		1	1	1		1		1			1
FBN1	sp|P35555|FBN1_HUMAN	1465	0.811934	1				0.822198	0.933616		0.867567	0.738994	1	0.696853	0.950676			0.31331	0.826026		0.957656	0.824895		0.812756	0.559685	1		0.686711
FBN1	sp|P35555|FBN1_HUMAN	1090	0.913135	1				0.696189	0.963289		0.97554	0.855272	1	1	1			0.656837	1		1	0.959996		0.954493	0.719421	0.984904		0.757354					1
COL18A1	sp|P39060|COIA1_HUMAN	872	0.876995	1				0.928055	1		1	0.864138	0.889799	1	0.686291			0.805327	0.664418		0.931205	1	1	0.453105	0.969385	0.840194
COL18A1	sp|P39060|COIA1_HUMAN	1382	0.907928	1				0.706089	1		0.893824	0.976259	0.9647	0.903744	1			0.830499	0.796548		0.841813	0.920085	0.910552	1	0.665279	0.84124		1	1					1
COL18A1	sp|P39060|COIA1_HUMAN	1385	0.947972	1				1	1		1	0.877533	0.652088	0.972637	1			0.924356	0.796548		0.877366	1	1	1	0.977072	0.933873		1	1					1
COL18A1	sp|P39060|COIA1_HUMAN	1391	0.957641	1				0.957653	1		1	0.986726	1	0.982971	1			0.900476	1		0.82138	0.812105	0.976382	1	0.834127	0.965716		1	1
CCT6A	sp|P40227|TCPZ_HUMAN	40
ACAA2	sp|P42765|THIM_HUMAN	289	0.5	0.5
ACTG1	sp|P63261|ACTG_HUMAN	164	0.0414747	0.00995458		0.0148483	0.104382	0.144513		0.0761964		0.00990192	0.00853669	0.092489			0.132028				0.00822816				0.000442343	0.00326006		0.002699	0.0216752			0.00247069	0.0319702
EEF1A1P5	sp|Q5VTE0|EF1A3_HUMAN	274	0.219971	0.243812			0.310041		0.25026	0.0375947				0.156386													0.32173
HBA2	sp|P69905|HBA_HUMAN	115	0.0500552	0.0133857				0.00776758	0.00864124			0.0346182	0.283726	0.0274095				0.019886							0.0211914				0.0338714
PRDX1	sp|Q06830|PRDX1_HUMAN	174	0.0531858	0.0220587	0.0113629							0.0386107	0.182696	0.0563168				0.00415056			0.0241756		0.0638564	0.0270841	0.0493799	0.0165715	0.0366349		0.0365427	0.0798056	0.0755631	0.0625533	0.136925	0.0685323	0.0177104
TUBB3	sp|Q13509|TBB3_HUMAN	272	0.844916	1	1	1	1			0.745678		0.975467	1	1			1	0.928585	0.981946	1			0.511956	0.429709	1		0.461072	0.947684	1	0.733135					0.183095
TUBB2A	sp|Q13885|TBB2A_HUMAN	61	1	1		1
PTGR1	sp|Q14914|PTGR1_HUMAN	310	1	1
PDIA6	sp|Q15084|PDIA6_HUMAN	53	1	1																1					1								1		1
AGBL2	sp|Q5U5Z8|CBPC2_HUMAN	117	1	1
CCDC80	sp|Q76M96|CCD80_HUMAN	43	1														1
C17orf49	tr|F8W038|F8W038_HUMAN	97
TEX11	sp|Q8IYF3|TEX11_HUMAN	165	1	1
SSH1	sp|Q8WYL5|SSH1_HUMAN	1035	1	1
SSH1	sp|Q8WYL5|SSH1_HUMAN	1037	1	1
IRGQ	tr|M0QZP8|M0QZP8_HUMAN	109	1	1
VAT1	sp|Q99536|VAT1_HUMAN	110	0.21458	0.0462288	1				0.05755						0.4021			0.0504634			0.0765753			0.0205644	0.229423		0.796185			0.0826312		0.0186002		0	0.00921319
CITED1	tr|C9JRD8|C9JRD8_HUMAN	7	1	1
SLC4A1AP	tr|A0A087X0M4|A0A087X0M4_HUMAN	91	1	1
SLC4A1AP	tr|A0A087X0M4|A0A087X0M4_HUMAN	94	1	1
CWC25	sp|Q9NXE8|CWC25_HUMAN	317	1	1
CWC25	sp|Q9NXE8|CWC25_HUMAN	319	1	1
NLGN3	tr|E7EVK0|E7EVK0_HUMAN	7	1	1
NLGN3	tr|E7EVK0|E7EVK0_HUMAN	8	1	1
NLGN3	tr|E7EVK0|E7EVK0_HUMAN	14	1	1
HCN3	sp|Q9P1Z3|HCN3_HUMAN	748	1	1
HCN3	sp|Q9P1Z3|HCN3_HUMAN	749	1	1
HCN3	sp|Q9P1Z3|HCN3_HUMAN	754	1	1
HCN3	sp|Q9P1Z3|HCN3_HUMAN	755	1	1
NDUFA5	tr|A0A087WXR5|A0A087WXR5_HUMAN	20	1	1
NME3	tr|H3BRA8|H3BRA8_HUMAN	111	1	1		1			1			1	1	1		1		1		1							1		1
ZNF503-AS2	sp|A6NEH8|ZNAS2_HUMAN	87	1		1
ZNF503-AS2	sp|A6NEH8|ZNAS2_HUMAN	97	1		1																1
EPOP	sp|A6NHQ4|EPOP_HUMAN	291	1		1											1
EPOP	sp|A6NHQ4|EPOP_HUMAN	295	1		1											1
-	sp|O00370|LORF2_HUMAN	999	1		1
BRD4	sp|O60885|BRD4_HUMAN	531	0.222956		0.159657																0.0830237									0.204578	0.190617	0.263491	0.228667	0.134046	0.519571
BRD4	sp|O60885|BRD4_HUMAN	536	0.692411		0.825389	0.71367	0.718942					0.392308		0.677291				1			0.562614				0.483919					0.567632	0.38961	0.864605	0.82641	0.773797	0.897562
PGK1	sp|P00558|PGK1_HUMAN	71	0.227701		0.222991		0.0813305			0.534099		0.545441		0.0495322											0.131067									0.0294484
COL1A1	sp|P02452|CO1A1_HUMAN	739	0.999856		1			0.997552	1	1	1	1	1	1	1			1	1		1	1		1	1	1		1
ALDOA	sp|P04075|ALDOA_HUMAN	72	0.0102925		0.0185583																												0.00202664
RPLP0	tr|F8VU65|F8VU65_HUMAN	73	0.00483606		0.00512126																													0.00102349		0.00836342
RHOA	sp|P61586|RHOA_HUMAN	108	0.00799583		0.0156009																									0.000390728
SNRPB2	sp|P08579|RU2B_HUMAN	5	0.373922		0.512647	0.0398228	0.111752							0.552356					0.574827			0.665347			0.408042	1		0.585975		0.0281803		0.0081164		0
IGFBP1	tr|C9J6H2|C9J6H2_HUMAN	197	1		1																									1	1
IGFBP1	tr|C9J6H2|C9J6H2_HUMAN	200	1		1																									1	1
HNRNPL	sp|P14866|HNRPL_HUMAN	7	1		1
PSMA2	tr|A0A024RA52|A0A024RA52_HUMAN	81	0.0239243		0.021506																												0.0263427
ATP6V0C	sp|P27449|VATL_HUMAN	49	0.232729		0.0570561					0.0491626		0.183606	0.668299							0.376731			0.0615191
CALR	sp|P27797|CALR_HUMAN	216	0.0472584		0.00220158			0.0127185					0.0184941	0.36529			0.0269919	0.00958413		0.0743633	0.0118413									0.0169056	0.0274695	0.0133158	0.0115846		0.0235984
ATIC	sp|P31939|PUR9_HUMAN	58	0.0213933		0.0292628		0.0080054																		0.0269117
LSP1	sp|P33241|LSP1_HUMAN	8	0.0357109		0.00475208												0.0666698
LSP1	sp|P33241|LSP1_HUMAN	19	0.0371505		0.00271505	0.0715859
MAP2K3	sp|P46734|MP2K3_HUMAN	9	0.221		0.221
LMAN1	sp|P49257|LMAN1_HUMAN	378	0.875789		0.956981	0.706607	0.91151	0.491994			1	1	1	0.874622		0.71216	1	1	0.884449	0.869206	0.933317	0.765849	1	1	1	1		1	1	0.762935	0.780023	0.858368	0.5652	0.716891	0.85619
SERPINB9	sp|P50453|SPB9_HUMAN	194	0.172482		0.0589761		0.0433468							0.0696321			0.177907	0.522169							0.273287						0.0620555
MECP2	sp|P51608|MECP2_HUMAN	93	0.311203		0.613852	0.021926	0.272659	0.0429069									0.148885	0.337187				0.0160409	0.136002		0.522567			1
MECP2	sp|P51608|MECP2_HUMAN	98	0.00560398		0.00560398
MECP2	sp|P51608|MECP2_HUMAN	101	0.00560398		0.00560398
USP14	sp|P54578|UBP14_HUMAN	26	0.22477		0.230171							0.738674		0.230065				0.12157		0.130256							0.277632			0.0190279				0.050762
ATP12A	sp|P54707|AT12A_HUMAN	241	1		1		1			1		1	1	1					1		1		1	1			1
CSE1L	sp|P55060|XPO2_HUMAN	855	0.235053		0.057405			0				0.815102						0.584653			0.41217		0.094652		0.114248						0.00836041			0.0288833
VCP	sp|P55072|TERA_HUMAN	717	0.175221		0.107865															0.294576	0.258825		0.0396178
TPI1	sp|P60174|TPIS_HUMAN	81	0.0810347		0.00346161			0.00310954		0.00626336		0.0366353		0.0217001			1	0.185358	0.0107005	0.0154144	0.0069909	0.00286576	0.00391712	0.00311975	0.0146481	0.00280894	0.0302709	0.339272	0.0267728	0.0470399		0.00884285	0.00561479		0.00795663
ACTB	sp|P60709|ACTB_HUMAN	164	0.032746		0.126692	0.0427692		0.0271247		0.00582046		0.00358679		0.00156841	0.00363872	0.0132692	0.00706373	0.0293268	0.174158	0.101025		0.00124049		0.0130027	0.0123876	0.0555801	0.0149533	0.0192457					0.000418688		0.00204876
RPS15	sp|P62841|RS15_HUMAN	69	0.157088		0.0927122		0.139189					0.352316	0.5	0.165185			0.164715	0.118148	0.370548		0.412116	0	0.0065193		0.00506715			0.0508182	0.39186		0		0.0251459	0.031339		0.00190409
EIF5A	tr|I3L397|I3L397_HUMAN	74	0.0331642		0.00304896		0.00328802	0.000807006				0.0310675		0.0220773									0.00579314		0.00476727			0.227592		0.131434	0.00508189	0.00660008	0.00722267	0.0109589	0.00455995
SARNP	sp|P82979|SARNP_HUMAN	143	0.0682931		0.0682931
CLTC	sp|Q00610|CLH1_HUMAN	873	0.0973746		0.00346114					0.591506				0.155289				0.00614871					0.00340131					0.0120781		0.00426575				0.00284738
SORD	sp|Q00796|DHSO_HUMAN	65	0.352257		0.109033							0.455766		0.372806							0.0873904			0.0885473	1
DHX9	sp|Q08211|DHX9_HUMAN	135	0.0635771		0.00636317							0.374676													0.0195806					0.0150139	0.017373			0.00462476	0.00740823
DHX9	sp|Q08211|DHX9_HUMAN	137	0.0678769		0.00636317							0.374676													0.0195806					0.0324322	0.0228858			0.00513903	0.014062
AHNAK	sp|Q09666|AHNK_HUMAN	4952	0.204071		0.113218		0.0927472	0.00479439				1		0.446787				0.042053	0.0723743		0.0702693				0.198174					0.169244			0.0351145
HDAC1	sp|Q13547|HDAC1_HUMAN	243	0.0361554		0.0361554
CAMK2D	tr|D6R938|D6R938_HUMAN	234	0.358114		0.0173373							1													0.0570043
CAMK2D	tr|D6R938|D6R938_HUMAN	236	0.0585608		0.0173373			0.14017						0.0598076											0.0169281
SPCS2	sp|Q15005|SPCS2_HUMAN	148	0.28674		0.0914877		0.172579					0.572911		0.308469					0.0500686				0.451912		0.331513		0.31498
NONO	sp|Q15233|NONO_HUMAN	226	0.0110907		0.0110907
STRIP1	sp|Q5VSL9|STRP1_HUMAN	460	0.241969		0.560877			0.169826																						0.13337				0.0418005	0.303972
IRGC	tr|M0R0T1|M0R0T1_HUMAN	219
FGD5	tr|B7ZM68|B7ZM68_HUMAN	932	1														1
FGD6	tr|F8VY01|F8VY01_HUMAN	14	1		1
ZZZ3	sp|Q8IYH5|ZZZ3_HUMAN	607	1		1
ALPK3	sp|Q96L96|ALPK3_HUMAN	100	1		1
ALPK3	sp|Q96L96|ALPK3_HUMAN	102	1		1
CNN2	tr|B4DDF4|B4DDF4_HUMAN	189	0.232476		0.232476
TMEM109	sp|Q9BVC6|TM109_HUMAN	42	0.572185		0.603352	0.908642	0.504183	0.509522	0.161911	1	0.847072	0.112474	0.750959	0.455425	0.43506	0.903822	0.84165	0.437288	0.348745	0.976123	0.591953	0.43128	0.310301		0.564609	0.546429		0.280054	0.750745		0.387161	0.645865
REXO4	sp|Q9GZR2|REXO4_HUMAN	16	0.5		1																													0
REXO4	sp|Q9GZR2|REXO4_HUMAN	20	1		1
REXO4	sp|Q9GZR2|REXO4_HUMAN	22	1		1
GBP3	sp|Q9H0R5|GBP3_HUMAN	344	1		1	1	1	1	1			1	1	1		1	1	1			1	1			1	1		1	1				1
DDX47	sp|Q9H0S4|DDX47_HUMAN	223	1		1
EHD1	sp|Q9H4M9|EHD1_HUMAN	84	0.234154		0.234154
CDK12	sp|Q9NYV4|CDK12_HUMAN	505	1		1
SLC7A8	tr|H0Y2X7|H0Y2X7_HUMAN	217	1		1
SLC7A8	tr|H0Y2X7|H0Y2X7_HUMAN	220	1		1
PSME2	sp|Q9UL46|PSME2_HUMAN	73	0.123858		0.0792963		0.0610729							0.203769								0.22621			0.0489413
PACSIN2	sp|Q9UNF0|PACN2_HUMAN	292	0.102707		0.0468229			0.178445													0.158685									0.0768187		0.0527609
CD2AP	sp|Q9Y5K6|CD2AP_HUMAN	343	1		1	1																	1
CD2AP	sp|Q9Y5K6|CD2AP_HUMAN	344	1		1	1											1						1		1
CAST	tr|A0A0C4DGB5|A0A0C4DGB5_HUMAN	149	0.335354		0.686089		0.321236					0.831987					0.488136	0.489975	0.225786		0.0373721			0.0856019	0.401456			1		0.0685952		0.0113159		0.0231971	0.0242045
HCFC1	tr|A6NEM2|A6NEM2_HUMAN	252	1		1
HCFC1	tr|A6NEM2|A6NEM2_HUMAN	254	1		1
HES6	tr|C9JF41|C9JF41_HUMAN	69	1		1
PAXIP1	tr|H7BZI8|H7BZI8_HUMAN	3	1		1
PRKCSH	tr|K7ELL7|K7ELL7_HUMAN	290	0.0491448		0.0342479	0.0517682	0.0518714					0.188468		0.0132495		0.0173797	0.0516987	0.0252671	0.069697		0.0372657		0.0438935		0.102695	0.0960747			0.0613935	0		0.00664336		0.0244662	0.00852593
PGK1	sp|P00558|PGK1_HUMAN	102	0.672858		1												1	0.0185752
ALDOA	tr|H3BQN4|H3BQN4_HUMAN	231	0.241743		0.611666					0.302738		0.269175																		0.00285162			0.0222852
S100A8	sp|P05109|S10A8_HUMAN	43	0.133977		0.546661						0.00289813			0.00368789		0.00383964	0.1128
ATP5F1B	sp|P06576|ATPB_HUMAN	410	0.00586681		0.0108836									0.00085006
RNH1	sp|P13489|RINI_HUMAN	249	0.301546		1	0.0184134																			0.0389944			0.148775
COMT	sp|P21964|COMT_HUMAN	224	1		1
PCMT1	sp|P22061|PIMT_HUMAN	185	0.0810474		0.0810474
MDH2	sp|P40926|MDHM_HUMAN	214	1		1
IQGAP1	sp|P46940|IQGA1_HUMAN	658	0.963848		0.927697												1
PGD	sp|P52209|6PGD_HUMAN	169	0.137891		0.755367			0.0328246				0.0757037		0.0651898				0.115751	0.00860677						0.0192471			0.218622		0.282863	0.0777369	0.0207168	0.090048		0.0299022
ARHGDIB	sp|P52566|GDIR2_HUMAN	80	0.382152		1		0										0.502171			0.0264365
ACTB	sp|P60709|ACTB_HUMAN	307	0.0216065		0.0682011											0.0180719	0.0109102			0.0460639								0.00346823				0.0016317	0.00289874
ACTB	sp|P60709|ACTB_HUMAN	258	0.389416		1																							0.164325					0.00392314
PSMC5	sp|P62195|PRS8_HUMAN	6	0.520219		0.5					0.060656							1
PPIA	sp|P62937|PPIA_HUMAN	58	0.180271		0.538336					0.00669744		0.0172454		0.0186812			0.539042	0.0381336	0.0344222									0.249612
PDS5A	sp|Q29RF7|PDS5A_HUMAN	1328	1		1
ZNF318	sp|Q5VUA4|ZN318_HUMAN	1353	1		1
ZNF318	sp|Q5VUA4|ZN318_HUMAN	1355	1		1
KDM2B	tr|A0A0C4DGG3|A0A0C4DGG3_HUMAN	394	1		1
KDM2B	tr|A0A0C4DGG3|A0A0C4DGG3_HUMAN	395	1		1
KDM2B	tr|A0A0C4DGG3|A0A0C4DGG3_HUMAN	396	1		1
FUBP1	sp|Q96AE4|FUBP1_HUMAN	108	0.331529		0.331529
RPGRIP1	tr|G3V3I7|G3V3I7_HUMAN	370
ASCC2	sp|Q9H1I8|ASCC2_HUMAN	645	1							1
SRRM2	tr|I3L1C0|I3L1C0_HUMAN	16	1		1
ROBO1	tr|A0A087WZ85|A0A087WZ85_HUMAN	1172	1		1
CCDC88B	sp|A6NC98|CC88B_HUMAN	970	0.925705		0.925705
PPM1G	sp|O15355|PPM1G_HUMAN	413	0.344597		1			0.0157983																							0.0179922
FOXP2	tr|Q0PRL4|Q0PRL4_HUMAN	407	1		1
IDH3B	sp|O43837|IDH3B_HUMAN	50	0.301547		1									0.0856686				0.112393					0.00812521
RAD21	sp|O60216|RAD21_HUMAN	448	0.0935045		0.0935045
FBXO24	sp|O75426|FBX24_HUMAN	502	1		1
SF3B1	sp|O75533|SF3B1_HUMAN	615	0.472225		0.472225
TIPRL	sp|O75663|TIPRL_HUMAN	46	0.75		1		0.5
GOT2	sp|P00505|AATM_HUMAN	314	0.559399		0.643871	1	0.364691			0.106142		0.455129	1	0.316587					0.161613		0.601514	1	0.215094		0.567738		0.839816
PGK1	sp|P00558|PGK1_HUMAN	339	0.0407231		0.0704052																0.0393258				0.0124382
PGK1	sp|P00558|PGK1_HUMAN	67	0.0794384		0.0696476							0.13749					0.139769	0.14441		0.0622521	0.0939846		0.00407976	0.0820289	0.0344344	0.00730528							0.0984205
IGHM	sp|P01871|IGHM_HUMAN	382	0.0203571		0.0203571
GAPDH	sp|P04406|G3P_HUMAN	129	0.147069		0.48672		0.336962		0.0808321	0.367161		0.00059495		0.132117							0.0846383	0.0155504	0.153343	0.128636	0.0664711	0.217937				0.120301		0.00749518	0.00727553
P4HB	sp|P07237|PDIA1_HUMAN	395	0.986632		1	1	1	1				1		0.983946		1	1	1	1		1	1	1	1	1			1	1		0.926494	0.808833	1		1
EPRS1	sp|P07814|SYEP_HUMAN	534	1		1																				1		1	1
EPRS1	sp|P07814|SYEP_HUMAN	537	0.722417		1																				0.751629		0.917067	0.220971
SNRPB2	sp|P08579|RU2B_HUMAN	78	0.588116		0.179712		1	0.106679													0.242302				1		1
PARP1	sp|P09874|PARP1_HUMAN	885	0.0119901		0.0119901
PARP1	sp|P09874|PARP1_HUMAN	42	0.183888		0.431283												0.116231													0.00414885
BNIP5	sp|P0C671|CF222_HUMAN	526	1		1
XRCC5	sp|P13010|XRCC5_HUMAN	507	0.123353		0.483692													0.0444558					0.120435		0.100879							0.0150367	0.0599554	0.0390178
LCP1	sp|P13796|PLSL_HUMAN	316	0.00374738		0.00434986												0.0031449
LCP1	sp|P13796|PLSL_HUMAN	380	0.0318793		0.017225												0.0465336
AKR1A1	sp|P14550|AK1A1_HUMAN	283	0.275531		0.275531
HSP90B1	sp|P14625|ENPL_HUMAN	427	0.0631145		0.0631145
ATP6V1B2	sp|P21281|VATB2_HUMAN	324	0.337647		1					0.286013			0.365061										0.0192005							0.0179601
FLNA	sp|P21333|FLNA_HUMAN	293	0.0235489		0.0465753															0.0207175		0.0242844											0.0026185
UBA1	sp|P22314|UBA1_HUMAN	1014	0.128654		0.0237169																									0.233592
SFPQ	sp|P23246|SFPQ_HUMAN	36	0.00752457		0.00752457
COL5A3	sp|P25940|CO5A3_HUMAN	751
COL5A3	sp|P25940|CO5A3_HUMAN	756
CD40	sp|P25942|TNR5_HUMAN	229	1												1					1
ABCD3	sp|P28288|ABCD3_HUMAN	512	0.863931		1													0.727861
PEBP1	sp|P30086|PEBP1_HUMAN	11	0.0735796		0.0829247		0.0262447			0.097542				0.102881				0.0619596			0.090775				0.215917	0.0746794							0.0132258	0.0068351	0.0363913
STIP1	sp|P31948|STIP1_HUMAN	127	0.28737		0.28737
LSP1	sp|P33241|LSP1_HUMAN	88	0.0665052		0.0665052
MYH9	sp|P35579|MYH9_HUMAN	633	0.00293166		0.00293166
MYH9	sp|P35579|MYH9_HUMAN	332	0.0242496		0.0362054	0.0200739							0.0400384				0.0178244			0.0127615								0.0185936
CAPG	sp|P40121|CAPG_HUMAN	111	0.0638526		0.0638526
HADHA	sp|P40939|ECHA_HUMAN	553	0.075867		0.075867
GARS1	sp|P41250|GARS_HUMAN	4	1		1	1						1					1								1		1
GARS1	sp|P41250|GARS_HUMAN	6	1		1	1						1					1								1		1
RPS10-NUDT3	tr|A0A1W2PQS6|A0A1W2PQS6_HUMAN	41	0.0365211		0.050704			0.0223383
IQGAP1	sp|P46940|IQGA1_HUMAN	865	0.0682972		0.123676			0.0807138																							0.00446955		0.0643299
ME1	sp|P48163|MAOX_HUMAN	501	1		1
ME1	sp|P48163|MAOX_HUMAN	502	1		1																						1		1
RXRG	tr|A0A087WZ88|A0A087WZ88_HUMAN	264	1		1
PRRC2A	sp|P48634|PRC2A_HUMAN	1363	0.699355		1		0.631948							1			1											0.5		0.0641818
CCT3	sp|P49368|TCPG_HUMAN	53	0.490728		0.490728
AARS1	sp|P49588|SYAC_HUMAN	368	0.625291		0.5					0.735729		0.731324		0.117381				0.157101			1	1	0.442827	1				0.568548
NT5C2	sp|P49902|5NTC_HUMAN	16	0.0656453		0.111054																													0.0202367
GDI2	sp|P50395|GDIB_HUMAN	63	0.154272		0.132048		0.0995829											0.027711							0.0852598				0.426759
HNRNPM	sp|P52272|HNRPM_HUMAN	594	0.207628		0.0924192			0.0490553		1		0.157506					0.0301022	0.0760728										0.0482379
HNRNPM	sp|P52272|HNRPM_HUMAN	546	0.0602916		0.0602916
HNRNPM	sp|P52272|HNRPM_HUMAN	534	0.0591924		0														0.118385
SUB1	sp|P53999|TCP4_HUMAN	107	0.0315252		0.0342868			0.0287637
VCP	sp|P55072|TERA_HUMAN	472	0.0122621		0.019871			0.00920129						0.0231239							0.0132458									0.00496748			0.00571668	0.00970882
ACTB	sp|P60709|ACTB_HUMAN	322	0.0787982		0.0835696									0.00463566			0.298947	0.0248108	0.0658587	0.229775			0								0.0012238			0.000363049
RPL11	sp|P62913|RL11_HUMAN	11	0.309042		0.0522923						1			0.192518				0.03454					0.26586
RPL8	sp|P62917|RL8_HUMAN	210	0.890104		1			0.842691						0.96498			1	1			0.898919			1		1		1				0.270878	0.779051	0.90924	0.905599
TUBB4B	sp|P68371|TBB4B_HUMAN	70	0.0146904		0.0594776							0.00616465								0.0200452	0.0115389		0.00441983							0				0.00118669
GTF2I	sp|P78347|GTF2I_HUMAN	808
RBM3	sp|P98179|RBM3_HUMAN	57	0.00951361		0.0107332																															0.00829401
SRSF2	tr|J3KP15|J3KP15_HUMAN	8	0.0170376		0.0250333																						0.0090418
MEF2A	sp|Q02078|MEF2A_HUMAN	271	1		1
DBP	tr|M0QXW3|M0QXW3_HUMAN	48	1				1					1	1		1					1		1
ILF3	sp|Q12906|ILF3_HUMAN	265	0.238636		0.376474		0.00820803			0.158873								0.196787	0.710184									0.0706288	0.363148						0.0247903
IK	sp|Q13123|RED_HUMAN	312	0.477966		0.579611									0.376321
HNRNPD	sp|Q14103|HNRPD_HUMAN	214	0.249531		0.611652	0.122436		0.00373921				0.278871	1	0.512834				0.0565215			0.028089				0.723415		0.169332	0.478224		0.0111532	0.100366	0.0575018	0.0209969	0.00740956	0.0594882
ACAP1	sp|Q15027|ACAP1_HUMAN	74	1		1
LAMA3	tr|K7EIP4|K7EIP4_HUMAN	816	1		1
LAMA3	tr|K7EIP4|K7EIP4_HUMAN	817	1		1
CFAP70	sp|Q5T0N1|CFA70_HUMAN	428	1		1
CFAP70	sp|Q5T0N1|CFA70_HUMAN	434	1		1
FAM27C	sp|Q5VT28|FAM27_HUMAN	4	1																					1
PRAMEF20	sp|Q5VT98|PRA20_HUMAN	139	1		1																						1
WASHC2A	tr|F8W7U3|F8W7U3_HUMAN	337	0.5		0.5
OLFML2A	tr|Q5JTM7|Q5JTM7_HUMAN	114	1		1		1
FTSJ3	sp|Q8IY81|SPB1_HUMAN	571	1		1
TNPO1	sp|Q92973|TNPO1_HUMAN	179	0.676362		1							1																				0.0290853
SH3KBP1	sp|Q96B97|SH3K1_HUMAN	550	0.843592		1												0.687185
DAZAP1	tr|K7EQ55|K7EQ55_HUMAN	201	0.0328797		0.0328797
FCRL3	sp|Q96P31|FCRL3_HUMAN	632	0.876956		0.943167					1		1		1				1						0.195528				1
LNPK	sp|Q9C0E8|LNP_HUMAN	371	1		1		1					1					1									1
ALG13	tr|A0A096LPI3|A0A096LPI3_HUMAN	148	1		1
SARS2	tr|M0QWZ7|M0QWZ7_HUMAN	196	1		1
BAHCC1	tr|F8WBW8|F8WBW8_HUMAN	2435	1		1							1			1			1								1
BAHCC1	tr|F8WBW8|F8WBW8_HUMAN	2441	1		1							1			1			1								1
EVL	sp|Q9UI08|EVL_HUMAN	131	0.019757		0.0486144		0.00307602										0.00758056
NWD2	sp|Q9ULI1|NWD2_HUMAN	1520
PRRC2C	tr|E7EPN9|E7EPN9_HUMAN	2083
PRRC2C	tr|E7EPN9|E7EPN9_HUMAN	2085
MAP3K3	tr|J3QS19|J3QS19_HUMAN	34
GDA	tr|Q5SZC5|Q5SZC5_HUMAN	10	1		1
BICDL2	sp|A1A5D9|BICL2_HUMAN	352	1			1												1
ACTB	sp|P60709|ACTB_HUMAN	38	0.00142207			0		0.00178634		0.000930394							0.000872903			0.0014052					0.00411556			0.000844112
ACTB	sp|P60709|ACTB_HUMAN	243	0.00530844			0.00243006		0.0179831									0.000432576	0.00392718		0.00947838					0.00959288		0.00238382					0.00376919	0.00280783	0	0.00558788
FAM149A	sp|A5PLN7|F149A_HUMAN	52	1			1
SULT1B1	sp|O43704|ST1B1_HUMAN	245	1			1
SIPA1L3	tr|M0R2Q7|M0R2Q7_HUMAN	82	1			1
MACROH2A1	sp|O75367|H2AY_HUMAN	279	0.0657494			0.0136214						0.0248213					0.0243344	0.0247765							0.0117937			0.335792		0.0251059
NCOR1	sp|O75376|NCOR1_HUMAN	1909	1			1
NCOR1	sp|O75376|NCOR1_HUMAN	1910	1			1
WDHD1	sp|O75717|WDHD1_HUMAN	7
UCHL1	tr|D6R974|D6R974_HUMAN	126	1			1
COX6B1	sp|P14854|CX6B1_HUMAN	66	0.0880425			0.0325154		0.126264				0.16843													0.0249607
DARS1	sp|P14868|SYDC_HUMAN	342	0.0898002			0						0.1796
RAC2	sp|P15153|RAC2_HUMAN	106	0.0479216			0.00338946	0.0924538
PGAM1	sp|P18669|PGAM1_HUMAN	125	0.146178			0.107465						0.519383						0.0842251					0.261593		0.132163	0.0286771						0.0593917	0.0771606	0.0455436
TSPO	tr|B1AH87|B1AH87_HUMAN	3	0.0445347			0.0310312										0.0580382
CORO1A	sp|P31146|COR1A_HUMAN	370	0.188657			0.158033						0.505842		0.0577632			0.211484																		0.0101637
CORO1A	sp|P31146|COR1A_HUMAN	372	0.190693			0.164297						0.505842		0.0616781			0.211484																		0.0101637
CORO1A	sp|P31146|COR1A_HUMAN	347	0.00527756			0.00527756
GBP2	sp|P32456|GBP2_HUMAN	285	1			1
GBP2	sp|P32456|GBP2_HUMAN	289	0.825986			1	0.129929	1							1											1
ACTB	sp|P60709|ACTB_HUMAN	109	0.00480275			0.00405982		0.0165162						0.0125858			0.00111992			0.00125715					0.00220652		0.00179385					0.00306013	0.000625331
RAC1	sp|P63000|RAC1_HUMAN	106	0.233286			0.979225		0								1														0.0309757	0.0202677	0.030612	0.0210253	0.0139404	0.00353172
PRKDC	sp|P78527|PRKDC_HUMAN	957	0.272948			0.565503												1					0.104137		0.180579					0.0323812		0.0196005			0.00843466
CLTC	sp|Q00610|CLH1_HUMAN	593	0.158542			0.091685		0.0228635		0.226077							0.188269	0.20493									0.155883	0.478749			0.0426503	0.0157723
HNRNPU	sp|Q00839|HNRPU_HUMAN	51	0.217631			0.431783					0.0898964										0.030258				0.318584
AHNAK	sp|Q09666|AHNK_HUMAN	1834	0.0399091			0.0740373																											0.00578092
AHNAK	sp|Q09666|AHNK_HUMAN	3589	0.0574395			0.0574395
PKD2	sp|Q13563|PKD2_HUMAN	9	1			1
PKD2	sp|Q13563|PKD2_HUMAN	12	1			1
PROX2	tr|G3V3G0|G3V3G0_HUMAN	322	1			1
GLYR1	sp|Q49A26|GLYR1_HUMAN	184	0.586884			0.586884
FAM98B	sp|Q52LJ0|FA98B_HUMAN	168	0.0481893			0.0481893
DHRS7B	sp|Q6IAN0|DRS7B_HUMAN	4	1			1								1
RIPOR1	sp|Q6ZS17|RIPR1_HUMAN	1210	1			1
SPACA3	tr|E9PF91|E9PF91_HUMAN	9	1			1
SRRM1	sp|Q8IYB3|SRRM1_HUMAN	563	1			1						1		1			1	1			1			1	1	1					1			1	1
GSPT2	sp|Q8IYD1|ERF3B_HUMAN	381	1			1
ASCC3	sp|Q8N3C0|ASCC3_HUMAN	448	0.810844			1						1		0.243375											1
ARMC2	tr|A0A0A0MQT2|A0A0A0MQT2_HUMAN	99	1			1
TTN	tr|A0A0A0MRA3|A0A0A0MRA3_HUMAN	26358	1			1
TTN	tr|A0A0A0MRA3|A0A0A0MRA3_HUMAN	26359	1			1
DYRK2	sp|Q92630|DYRK2_HUMAN	542	1			1
DYRK2	sp|Q92630|DYRK2_HUMAN	543	1			1
SIPA1	tr|F6RY50|F6RY50_HUMAN	62	0.975858			0.975858
SIPA1	tr|F6RY50|F6RY50_HUMAN	63	0.975858			0.975858
TMPRSS13	tr|E9PRA0|E9PRA0_HUMAN	41	0.827331			1						1					1								0.136654		1
TRPV5	tr|A0A0J9YXI7|A0A0J9YXI7_HUMAN	48	1			1								1				1
DDX28	sp|Q9NUL7|DDX28_HUMAN	79	1			1
NDUFB11	sp|Q9NX14|NDUBB_HUMAN	51	0.110689			0.0372674						0.307327		0.0489925																0.0491708
CDK12	sp|Q9NYV4|CDK12_HUMAN	335	1			1
MTRR	sp|Q9UBK8|MTRR_HUMAN	614	1			1										1
MTRR	sp|Q9UBK8|MTRR_HUMAN	621	1			1
FAM8A1	sp|Q9UBU6|FA8A1_HUMAN	69	1			1																				1
FAM8A1	sp|Q9UBU6|FA8A1_HUMAN	70	1			1																				1
SAMHD1	sp|Q9Y3Z3|SAMH1_HUMAN	279	0.0280088			0.0478641								0.00815363
CD2AP	sp|Q9Y5K6|CD2AP_HUMAN	342	1			1
KCNQ2	tr|A0A0D9SEV1|A0A0D9SEV1_HUMAN	574	1			1
KCNQ2	tr|A0A0D9SEV1|A0A0D9SEV1_HUMAN	575	1			1
AP1S1	tr|A0A2R8Y7S3|A0A2R8Y7S3_HUMAN	7	1			1
KCNK2	tr|F8WDE6|F8WDE6_HUMAN	9	1			1	1						1		1		1			1								1
KCNK2	tr|F8WDE6|F8WDE6_HUMAN	18	1			1	1						1		1		1			1								1
TEN1	tr|K7EIL0|K7EIL0_HUMAN	40	1			1
MRO	tr|K7EKU2|K7EKU2_HUMAN	46
MRO	tr|K7EKU2|K7EKU2_HUMAN	51
PPFIA3	tr|A0A0C4DGR8|A0A0C4DGR8_HUMAN	193
TPI1	sp|P60174|TPIS_HUMAN	204	0.0291397			0.00898736			0.0386192	0.0240401		0.00998124		0.116248									0.0243588		0.0317649			0.0153406		0.0144561	0.00760026
ACTB	sp|P60709|ACTB_HUMAN	102	0.0170381			0.00446025		0.0287993	0.0127647			0.112963	0.000639173	0.0150667				0.00544933		0.00571251					0.0106712	0.0133694	0.00261815	0.00898187						0
ACTA1	sp|P68133|ACTS_HUMAN	72	0.00290999			0.00342546														0.00239453
COL9A3	sp|Q14050|CO9A3_HUMAN	34	1			1
PPIL4	sp|Q8WUA2|PPIL4_HUMAN	169	0.958784			1											1				1									0.748856	1	0.921418		1	1
PPIL4	sp|Q8WUA2|PPIL4_HUMAN	170	0.958784			1											1				1									0.748856	1	0.921418		1	1
PPIL4	sp|Q8WUA2|PPIL4_HUMAN	175	0.958784			1											1				1									0.748856	1	0.921418		1	1
PPIL4	sp|Q8WUA2|PPIL4_HUMAN	179	0.958784			1											1				1									0.748856	1	0.921418		1	1
S1PR3	sp|Q99500|S1PR3_HUMAN	327	1			1
S1PR3	sp|Q99500|S1PR3_HUMAN	330	1			1
S1PR3	sp|Q99500|S1PR3_HUMAN	334	1			1
TSPY26P	sp|Q9H489|TSY26_HUMAN	281	1			1									1					1
FAM184A	tr|B9DI78|B9DI78_HUMAN	147	1			1											1
GMFG	tr|M0R0C1|M0R0C1_HUMAN	65	0.819777			1											0.639554
TUBB4B	sp|P68371|TBB4B_HUMAN	268	0.0145835			0.0102278			0.00752794			0.071072					0.00937	0.00100997							0.0132462									0.000822237	0.00339191
H2AC20	sp|Q16777|H2A2C_HUMAN	27	0.00516671			0.00516671
ATP5F1B	sp|P06576|ATPB_HUMAN	275	0.016124			0.016124
TUBB	tr|Q5JP53|Q5JP53_HUMAN	52	0.168473			0.302687																				0.0342595
MYH10	sp|P35580|MYH10_HUMAN	733	0.716801			1								0.150402						1
STAT5A	tr|K7EK35|K7EK35_HUMAN	366	1			1
STAT5A	tr|K7EK35|K7EK35_HUMAN	367	1			1
GSS	tr|A0A2R8Y430|A0A2R8Y430_HUMAN	314	0.510048			1		0.0200959
DNM1	tr|A0A0D9SFB1|A0A0D9SFB1_HUMAN	811	1			1
DNM1	tr|A0A0D9SFB1|A0A0D9SFB1_HUMAN	812	1			1
AHNAK	sp|Q09666|AHNK_HUMAN	809	0.0948692			0.0691905	0.0895985					0.0569645			0.0584166		0.0741654		0.28195		0.11751	0.0111576
AHNAK	sp|Q09666|AHNK_HUMAN	4852	0.495347			0.495347
AHNAK	sp|Q09666|AHNK_HUMAN	4861	1			1
AHNAK	sp|Q09666|AHNK_HUMAN	1186	0.106387			0.0212995	0.0352872					0.0751068			0.0146611			0.0257792							0.466188
ARFGEF3	sp|Q5TH69|BIG3_HUMAN	2053	1			1
SHOC1	tr|A6PVK7|A6PVK7_HUMAN	156	1			1
FBXO42	tr|X6RKU3|X6RKU3_HUMAN	84	1			1	1					1
CLNK	tr|A0A0A0MSJ4|A0A0A0MSJ4_HUMAN	163	1			1
ARL6IP6	sp|Q8N6S5|AR6P6_HUMAN	20	1			1
ARL6IP6	sp|Q8N6S5|AR6P6_HUMAN	22	1			1
LRRC7	tr|A0A075B6E9|A0A075B6E9_HUMAN	752	1			1
LRRC7	tr|A0A075B6E9|A0A075B6E9_HUMAN	753	1			1
PKP2	sp|Q99959|PKP2_HUMAN	665	1			1
ADAM2	tr|Q6P2G0|Q6P2G0_HUMAN	55	1			1	1
ZNF532	sp|Q9HCE3|ZN532_HUMAN	335	1			1
ANKFY1	sp|Q9P2R3|ANFY1_HUMAN	754	1				1	1										1							1					1
KAAG1	sp|Q9UBP8|KAAG1_HUMAN	54
KAAG1	sp|Q9UBP8|KAAG1_HUMAN	55
ZNF236	sp|Q9UL36|ZN236_HUMAN	1734
BLOC1S6	tr|H3BMT8|H3BMT8_HUMAN	42
PSME2	sp|Q9UL46|PSME2_HUMAN	109	1			1
MMP24	sp|Q9Y5R2|MMP24_HUMAN	362	1			1											1
MMP24	sp|Q9Y5R2|MMP24_HUMAN	364	1			1											1
MMP24	sp|Q9Y5R2|MMP24_HUMAN	365	1			1											1
CDY1B	sp|Q9Y6F8|CDY1_HUMAN	186	1			1	1																											1
CDY1B	sp|Q9Y6F8|CDY1_HUMAN	190	1			1	1																											1
FYN	sp|P06241|FYN_HUMAN	303	0.0880127				0.0880127
GRK2	sp|P25098|ARBK1_HUMAN	347	0.126445				0.126445
BRD2	sp|P25440|BRD2_HUMAN	545	0.559218				0.0964297																							0.627059	1	0.531894	0.204048	0.649775	0.805322
TPI1	sp|P60174|TPIS_HUMAN	118	0.290265				0.247607	0.116175				0.672919	0.310059			0.215327	0.427409	0.435698			0.094942					0.0172665		0.36525
AHNAK	sp|Q09666|AHNK_HUMAN	743	0.0208708				0.00612735	0.0517978						0.0383185							0.00734836											0.00286404	0.0187688
AHNAK	sp|Q09666|AHNK_HUMAN	992	0.0635053				0.0499752							0.0770355
H3-4	sp|Q16695|H31T_HUMAN	31	0.115114				0.215704				0.129639			0
ACTBL2	sp|Q562R1|ACTBL_HUMAN	368	1				1
ACTBL2	sp|Q562R1|ACTBL_HUMAN	369	1				1
PARVG	sp|Q9HBI0|PARVG_HUMAN	3	1				1
SDF2L1	sp|Q9HCN8|SDF2L_HUMAN	192	0.614666				0.0968675							0.511034	0.602232		0.354017	1					1		1					0.236493				0.731352
CYFIP2	tr|E7EVJ5|E7EVJ5_HUMAN	175	0.123545				0.123545
OGA	sp|O60502|OGA_HUMAN	305	1				1
HLA-DPB1	tr|A0A182DWF4|A0A182DWF4_HUMAN	10	1				1										1			1								1
PPP1CB	sp|P62140|PP1B_HUMAN	81	0.78073				0.78073
TAP1	tr|A0A140T9T7|A0A140T9T7_HUMAN	48	1				1
SYDE2	sp|Q5VT97|SYDE2_HUMAN	69	1				1
MUC19	tr|A0A2R8Y6K8|A0A2R8Y6K8_HUMAN	239	1				1					1		1
PDIK1L	tr|X6RHF8|X6RHF8_HUMAN	6	1				1		1			1		1	1							1	1				1		1				1
PLSCR4	tr|C9J916|C9J916_HUMAN	173	1				1
GPS1	tr|A0A096LP07|A0A096LP07_HUMAN	225	1				1
CBFA2T2	sp|O43439|MTG8R_HUMAN	34	1				1
KPNA6	sp|O60684|IMA7_HUMAN	24	0.151197				0.151197
LATS1	sp|O95835|LATS1_HUMAN	248	1				1										1						1	1
LATS1	sp|O95835|LATS1_HUMAN	249	1				1										1						1	1
COL1A1	sp|P02452|CO1A1_HUMAN	453	0.355751				1	0.106571	0.0230265	0.0427358	0.122739	0.0986461	0.0426328	0.119151	0.0103168		1	0.135148	0.253487		0.109008	0.259102		0.0889659	0.135759	0.0523618	0.0498389	0.114991	0.299172	1	1	1	0.365825	0.82004	1
ALDOA	sp|P04075|ALDOA_HUMAN	291	0.162223				0.106307					0.0631362						0.333517			0.0789163				0.142746	0.248713
CD74	sp|P04233|HG2A_HUMAN	31	0.349891				0.349891
VIM	sp|P08670|VIME_HUMAN	57	0.00371186				0.00182797	0						0.00377685							0.00924261
GIG44	sp|P09565|IG2R_HUMAN	17	1				1
H1-2	sp|P16403|H12_HUMAN	38	0.000291332				0.000291332
H1-2	sp|P16403|H12_HUMAN	39	0.000940379				0.000940379
LCP1	sp|P13796|PLSL_HUMAN	266	0.00191903				0.00191903
HCLS1	sp|P14317|HCLS1_HUMAN	304	0.0330365				0.0330365
PGAM1	sp|P18669|PGAM1_HUMAN	229	0.00328581				0.00328581
NCL	sp|P19338|NUCL_HUMAN	647	0.00329168				0.00329168
CFL1	sp|P23528|COF1_HUMAN	106	0.0898899				0.0388272	0.0807973												0.250105	0.0403435				0.126963		0.0501695	0.0884977					0.0434161
CFL1	sp|P23528|COF1_HUMAN	76	0.00428047				0.00428047
CANX	sp|P27824|CALX_HUMAN	284	0.0513781				0.0513781
RPL12	sp|P30050|RL12_HUMAN	163	0.0367072				0.0265204					0.0656449																		0.0179562
PEBP1	sp|P30086|PEBP1_HUMAN	50	0.0246769				0.00726756						0.00535646	0.0856935			0.00542956						0.104735	0.0013897	0.00442935								0.00391295	0.00387809
UBA7	sp|P41226|UBA7_HUMAN	25	0.451944				0.451944
ATP5PO	sp|P48047|ATPO_HUMAN	140	0.0640488				0.0113535	0.00471797				0.0157176	0.302253	0.205997													0.0331029			0.0619382		0.00200172	0.00900039	0.0363413	0.0221129
ACTG1	sp|P63261|ACTG_HUMAN	264	0.121998				0.104819	0.153477				0.00437424					0.226811				0.120509
ACTG1	sp|P63261|ACTG_HUMAN	243	0.00332713				0.00260109							0.000378142			0.00505209	0.00250664	0.0015041		0.0119736					0						0.00260137
ACTG1	sp|P63261|ACTG_HUMAN	98	0.00420159				0.0017243				0.00611925	0.00259103				0.00083665					0.0132836	0.000654729
AHNAK	sp|Q09666|AHNK_HUMAN	1442	0.0734224				0.0268319										0.120013
AHNAK	sp|Q09666|AHNK_HUMAN	4767	0.00357353				0.00357353
BRME1	tr|K7EMZ7|K7EMZ7_HUMAN	93	1				1
BRME1	tr|K7EMZ7|K7EMZ7_HUMAN	94	1				1
TRIM28	sp|Q13263|TIF1B_HUMAN	382	0.235322				0.235322
SF3B2	sp|Q13435|SF3B2_HUMAN	253	0.283841				0			0.849148				0.311696			0.354083											0.170647			0.0174725
EIF2B1	sp|Q14232|EI2BA_HUMAN	18	1				1
MESD	sp|Q14696|MESD_HUMAN	87	0.112085				0.0711522	0.0313248						0.0100163			0.139936	0.077529			0.0218966		0.691065		0.173897						0.0234378	0.0107689		0.0456098	0.0483882
CHD4	tr|A0A2R8Y425|A0A2R8Y425_HUMAN	1790	0.0747549				0.0632574																		0.0862523
KPNB1	sp|Q14974|IMB1_HUMAN	785	0.0305532				0.0305532
HP1BP3	sp|Q5SSJ5|HP1B3_HUMAN	134	0.0284987				0.0284987
NAA16	sp|Q6N069|NAA16_HUMAN	8	1				1	1				1		1												1
WDR74	sp|Q6RFH5|WDR74_HUMAN	140	0.23108				0.23108
UNC13D	sp|Q70J99|UN13D_HUMAN	479	0.431332				0.431332
WAPL	sp|Q7Z5K2|WAPL_HUMAN	588	1				1					1	1												1
PHLDB1	sp|Q86UU1|PHLB1_HUMAN	323
PHLDB1	sp|Q86UU1|PHLB1_HUMAN	325	1																	1
SUGP2	sp|Q8IX01|SUGP2_HUMAN	551	0.665459				1			1							1	0.307887							0.0194087
SCFD1	sp|Q8WVM8|SCFD1_HUMAN	516	0.591342				0.182684					1
ATXN2L	sp|Q8WWM7|ATX2L_HUMAN	591	0.194958				1	0.142455													0.228515		0.229296							0.192071	0.0654148	0.0098259	0.0354248	0.0226855	0.0238887
ATXN2L	sp|Q8WWM7|ATX2L_HUMAN	187	1				1
ELMO1	sp|Q92556|ELMO1_HUMAN	443	0.512035				0.512035
FUBP1	sp|Q96AE4|FUBP1_HUMAN	422	0.0218751				0.0218751
SH3KBP1	sp|Q96B97|SH3K1_HUMAN	601	0.00655674				0.00655674
SIPA1	sp|Q96FS4|SIPA1_HUMAN	65	0.507872				0.0157431																		1
MAP6	sp|Q96JE9|MAP6_HUMAN	347	1				1
PARK7	sp|Q99497|PARK7_HUMAN	22	0.053866				0.0112968		0.063081			0.114895	0.0352907	0.068958			0.00714873	0.021635			0.0189032				0.0663908	0.0172397	0.235114	0.0257345		0.0145697
DHCR7	sp|Q9UBM7|DHCR7_HUMAN	7	1				1
TCF20	sp|Q9UGU0|TCF20_HUMAN	210	1				1
RPH3A	tr|F8VP47|F8VP47_HUMAN	255	1				1
RPH3A	tr|F8VP47|F8VP47_HUMAN	257	1				1
SH3BP1	sp|Q9Y3L3|3BP1_HUMAN	573	0.211373				0.211373
SH3BP1	sp|Q9Y3L3|3BP1_HUMAN	557	0.106352				0.106352
BARD1	tr|A0A087X0C6|A0A087X0C6_HUMAN	11	1				1			1			1						1								1
TTN	tr|A0A0A0MTS7|A0A0A0MTS7_HUMAN	12976	1				1
DDX46	tr|A0A0C4DG89|A0A0C4DG89_HUMAN	404	0.292137				0.268903					0.315372
ANKRD44	tr|A0A2R8Y7Y4|A0A2R8Y7Y4_HUMAN	864	0.00191974				0.00191974
CISD2	tr|D6RCF4|D6RCF4_HUMAN	12	1				1							1			1												1
ALYREF	tr|E9PB61|E9PB61_HUMAN	6	0.306862				0.306862
MARK2	tr|E9PC69|E9PC69_HUMAN	697	0.230192				0.230192
EML5	tr|H0YJ79|H0YJ79_HUMAN	8	1				1	1																								1	1
MSL3	tr|H7BYE4|H7BYE4_HUMAN	102	1				1
AKAP17A	tr|X6RAJ1|X6RAJ1_HUMAN	416
AKAP17A	tr|X6RAJ1|X6RAJ1_HUMAN	417
BCKDK	tr|H3BQP2|H3BQP2_HUMAN	23	1				1
FBXO24	tr|F8WC52|F8WC52_HUMAN	7	1				1										1
ATP2C1	tr|H0Y9V7|H0Y9V7_HUMAN	211	1				1
AHNAK	sp|Q09666|AHNK_HUMAN	1558	0.477053				0.477053
FAM110D	sp|Q8TAY7|F110D_HUMAN	5
RAB37	tr|A8MTC6|A8MTC6_HUMAN	5	1				1					1		1			1
RHOV	sp|Q96L33|RHOV_HUMAN	27	1				1
RHOV	sp|Q96L33|RHOV_HUMAN	28	1				1
ZSCAN10	sp|Q96SZ4|ZSC10_HUMAN	224	1				1
ARHGEF12	tr|E9PMR6|E9PMR6_HUMAN	500
CEP126	sp|Q9P2H0|CE126_HUMAN	624	1				1
TCF20	sp|Q9UGU0|TCF20_HUMAN	1263	1				1
TCF20	sp|Q9UGU0|TCF20_HUMAN	1265	1				1
CHTF18	tr|A0A0D9SF58|A0A0D9SF58_HUMAN	161	1				1
GXYLT2	tr|C9JND4|C9JND4_HUMAN	8	1				1
TLE3	tr|H0YKT5|H0YKT5_HUMAN	354	1				1					1		1			1	1										1
FCN3	sp|O75636|FCN3_HUMAN	50	0.896734					1			0.887181		1	0.816309		0.57365			1						1
PLPBP	sp|O94903|PLPHP_HUMAN	109	1					1
ADH1B	sp|P00325|ADH1B_HUMAN	244	0.119534					0.00339678				0.086628		0.268578
COL1A1	sp|P02452|CO1A1_HUMAN	627	0.0113875					0.0264646			0.00193371			0.040067					0.00461972			0.0019606				0.00163086			0.00303623
COL1A1	sp|P02452|CO1A1_HUMAN	1164	0.980299					0.994488	0.96973		0.995007	0.99877		0.95092	0.964624			0.990862	0.994549		0.992933	0.979776		0.991952	0.916511	0.967653		1	0.996706
COL1A1	sp|P02452|CO1A1_HUMAN	1165	0.956612					0.994488	0.969398		0.940029	0.765337		0.965207	0.962014			0.97611			0.973653	0.978516		0.983903	0.978239	0.949063		1
COL1A1	sp|P02452|CO1A1_HUMAN	741	0.85104					0.742233	1	0.807501	0.660998	0.741946	1	0.674259	1			0.796725	0.998648		0.63264	0.961467		0.912068	0.821842	0.94313		0.923182
COL1A1	sp|P02452|CO1A1_HUMAN	703	0.978739					1			1	0.873095		0.977342				0.988161	1		0.978366	1		1	0.927907	1		1
COL1A1	sp|P02452|CO1A1_HUMAN	807	0.0166272					0.0037417						0.0443805				0.00175926
COL1A1	sp|P02452|CO1A1_HUMAN	282	0.56267					0.610332	0.185178	0.968696	0.156104	0.689699	1	0.432678	0.725588			0.665946	0.559204		0.560271	0.52632		0.505765	0.495827	0.604583		0.316525
COL1A1	sp|P02452|CO1A1_HUMAN	285	0.261367					0.178026	0.181898		0.0622561	0.556934	1	0.245258				0.287741	0.172512		0.212565	0.0790648		0.0865634	0.200951	0.12236		0.273011
COL1A1	sp|P02452|CO1A1_HUMAN	840	0.089861					0.00952926			0.0775485		0.081462	0.187519				0.199699			0.104683	0.0530803		0.0438906	0.0484093	0.0927889
COL1A1	sp|P02452|CO1A1_HUMAN	846	0.0272483					0.0393219	0.0209939		0.0213612	0.0110506	0.0165164	0.0429288	0.138137			0.016477	0.00478964		0.0294152	0.0101259		0.0358198	0.0110057	0.0087812			0.00200062
COL1A1	sp|P02452|CO1A1_HUMAN	849	0.0292376					0.0133386						0.0425403							0.0318338
COL1A1	sp|P02452|CO1A1_HUMAN	852	0.248498					0.132204	0.125038		0.0713061	0.419425	0.236103	0.325667	0.17681			0.513025	0.213793		0.291867	0.0769794		0.0254141	0.417265	0.0734772		0.468307	0.409295
COL1A1	sp|P02452|CO1A1_HUMAN	1044	0.033739					0.0547247			0.0310292			0.029629				0.080096	0.0354085		0.0243862	0.0131376				0.00150102
COL1A1	sp|P02452|CO1A1_HUMAN	829	0.978697					1	1		0.98286	0.987921	1	0.99234	1			1	0.87039		0.899158	1		1	0.926487	1		1	1
COL1A1	sp|P02452|CO1A1_HUMAN	978	0.0184277					0.0841547	0.00202376		0.00167567				0.00563611			0.0377691			0.00284562	0.00232481			0.0202275	0.00919213
COL1A1	sp|P02452|CO1A1_HUMAN	1119	0.24478					0.181203	0.0335712		0.414077	0.114901	0.491881	0.300144	0.0132208			0.286968	0.0038209		0.478589	0.383632		0.00366505	0.572338	0.319899		0.073786
COL1A1	sp|P02452|CO1A1_HUMAN	1122	0.305682					0.128871	0.436154		0.301348	0.447545	0.251683	0.297956	0.0932759			0.037285			0.373412	0.420557		0.490188	0.357484	0.338107
COL1A1	sp|P02452|CO1A1_HUMAN	771	0.0752423					0.158751	0.0114626		0.115586	0.0663238	0.123746	0.172366	0.0137956			0.0712485	0.0525656		0.142052	0.116933		0.0185582	0.0715079	0.0400737		0.0221444	0.00676188
COL1A1	sp|P02452|CO1A1_HUMAN	774	0.101979					0.0878697	0.0711744	0.0864376	0.0818881		0.0516975	0.0396343	0.0314846			0.0963049	0.15177		0.0456395	0.251593		0.00654049	0.00627739	0.0357703		0.0382536	0.549337
COL1A1	sp|P02452|CO1A1_HUMAN	996	0.0103458					0.00320718			0.0060099		0.00503029	0.0197426				0.0273765	0.00189904		0.0183398	0.00787153		0.000506881	0.0148817	0.00893789
COL1A1	sp|P02452|CO1A1_HUMAN	870	0.0227628					0.0171972		0.00798874	0.0028504	0.00495117	0.0356688	0.095358	0.00426499			0.00639833	0.0119074		0.147631	0.00957439		0.000682504	0.0128006	0.00166302		0.00212871	0.00313913
COL1A1	sp|P02452|CO1A1_HUMAN	942	0.132257					0.080695	0.0770096		0.0896489	0.115518	0.0991408	0.624258	0.0669205			0.40567			0.1167	0.0191946		0.0103285		0.0101846		0.124278	0.012058
COL1A1	sp|P02452|CO1A1_HUMAN	514	0.986321					0.935287		1	1	1	1	0.969574				0.999491	1		0.906367	1		1	0.997777	1		1
COL1A1	sp|P02452|CO1A1_HUMAN	519	0.824164					0.581949		0.527563	0.946301	0.50877	1	0.583635				0.900704	1		0.635785	1		0.999598	0.853988	1		1
COL1A1	sp|P02452|CO1A1_HUMAN	178	0.071882					0.0281703			0.266254	0.0151774		0.0579796	0.0454476			0.0680725	0.0417439		0.0613858	0.0579972		0.0942689	0.0600287	0.0218843		0.0403428	0.147594
COL1A1	sp|P02452|CO1A1_HUMAN	558	0.0379999					0.128951										0.00327657						0.00949066	0.010281
COL3A1	sp|P02461|CO3A1_HUMAN	922	0.140828					0.124381			0.121725	0.239613		0.155182	0.373692			0.0663631	0.209628		0.0739636	0.0429428		0.0247702	0.0921738	0.0320499		0.0668988	0.34821
COL3A1	sp|P02461|CO3A1_HUMAN	929	0.966536					0.991761			0.993971	0.96338		0.980258				0.970227	0.959658		0.941973	1		1	0.822037	1		0.975169
COL3A1	sp|P02461|CO3A1_HUMAN	1028	0.994601					1			1	0.988733		1	1			1	1		0.993624	1		1	0.962047	1		0.985409
COL3A1	sp|P02461|CO3A1_HUMAN	1162	0.104542					0.056115	0.0182021		0.187492	0.0373631	0.11118	0.222717	0.0359066			0.0846665	0.0282269		0.315397	0.0373167		0.220874	0.127544	0.0114904		0.0404183	0.137756
COL3A1	sp|P02461|CO3A1_HUMAN	1165	0.396128					0.29252	0.176542			0.567139		0.227326	0.415203				0.580494		0.424955				0.648091	0.232882
COL3A1	sp|P02461|CO3A1_HUMAN	530	0.946958					1	1	1	0.998049	0.975706	1	1	1			1	0.99693		0.907878	1		1	0.898928	1		0.999363					0.321426
COL3A1	sp|P02461|CO3A1_HUMAN	533	0.630505					0.566253	0.363532	1	0.503529	0.872843	1	0.513201	0.812313			0.235153	0.710486		0.465663	0.602622		0.552547	0.4914	0.573586		0.824957
COL3A1	sp|P02461|CO3A1_HUMAN	524	0.94573					1	1	1	1	1	1	1	1			0.997911	0.992974		0.993905	1		1	0.958874	1		1					0.133742
COL3A1	sp|P02461|CO3A1_HUMAN	712	0.0649951					0.0274503			0.00699526			0.0863177				0.0565774	0.131176		0.179994	0.0366381			0.0258462	0.0339606
COL3A1	sp|P02461|CO3A1_HUMAN	713	0.989673					0.993767	1	1	1	1	1	1	1	1		0.989288	0.979087		0.848559	1	1	1	1	1		0.993084	1
COL3A1	sp|P02461|CO3A1_HUMAN	716	0.98654					0.971401	0.925507	1	0.999725	1	0.928614	1	0.950527	1		1	0.979087		0.997239	0.992156	1	1	1	1		1	1
COL3A1	sp|P02461|CO3A1_HUMAN	722	0.998					0.998689	0.987696	1	0.99325	1	1	1	1	1		1	1		0.995462	0.997768	1	1	0.996667	0.993734		0.998739	1
COL3A1	sp|P02461|CO3A1_HUMAN	728	0.998116					0.98166	1		1	0.998737	1	1	1	1		1	1		0.998832	0.988736		1	1	1		1	1
COL3A1	sp|P02461|CO3A1_HUMAN	830	0.901112					0.990713		0.649445	0.993849	0.924263		0.98969				0.99021	0.562153		0.921499	1		0.951206	0.849976	0.955437		0.936019
COL3A1	sp|P02461|CO3A1_HUMAN	839	0.927715					0.99496	0.970069	0.949074	0.765131	0.881054	0.93454	0.943097	0.989741	0.868187		0.985437	0.915686		0.919571	0.847304	1	0.956137	0.978775	0.809324	1	0.926452	0.919752
COL3A1	sp|P02461|CO3A1_HUMAN	845	0.869512					0.927042	1	0.775832	0.874465	0.955202	0.981656	0.858832	0.996572	0.247353		0.651461	0.949581		0.89209	0.976405	1	0.986301	0.976302	0.985347	1	0.988707	0.367093
COL3A1	sp|P02461|CO3A1_HUMAN	850	0.0171125					0.0182121	0.0494195		0.0281757	0.00804641	0.0145979	0.00615383	0.0200582				0.00262601		0.0300599	0.0129744		0.0102661	0.00234154	0.0099225			0.0267204
COL3A1	sp|P02461|CO3A1_HUMAN	854	0.951493					0.990991	1	1	0.992396	0.935638	0.973317	0.93503	1	1		0.99283	0.877449		0.899657	0.979434	1	0.993271	0.997578	0.972002	0.581191	0.909075	1
COL3A1	sp|P02461|CO3A1_HUMAN	856	0.483934					0.355689	0.285634	0.565697	0.294477	0.634942	0.474072	0.650255	0.254219	0.752647		0.689407	0.337285		0.305062	0.318081		0.378845	0.612812	0.241765	0.418809	0.557557	0.92738				0.62404
COL3A1	sp|P02461|CO3A1_HUMAN	680	0.999789					1	1		0.997907	1	1	0.998724	1			1	1		1	1		1	1	1		1	1
COL3A1	sp|P02461|CO3A1_HUMAN	407	0.725586					0.482339	0.810878	1	0.555845	0.763776	0.987386	0.862638	0.978745			0.49418	0.534006		0.69666	0.675248		0.509619	0.572815	0.591337		0.903762	0.915725
COL3A1	sp|P02461|CO3A1_HUMAN	371	0.748734					0.538899	1		0.312737	0.553712	1	0.985608	1				0.864611		0.709404	0.87556		1	0.526685	0.115059			1
COL3A1	sp|P02461|CO3A1_HUMAN	373	0.642753					0.922201											0.143038		0.863019
COL3A1	sp|P02461|CO3A1_HUMAN	383	0.954563					0.940163	1	1	1	1	1	1	1			1	0.99548		0.977151	1		1	1	1		1	0.314772
COL3A1	sp|P02461|CO3A1_HUMAN	385	0.0674102					0.153346						0.0431749					0.0173315		0.0594132	0.0637851
COL3A1	sp|P02461|CO3A1_HUMAN	386	1					1	1	1	1	1	1	1	1	1		1	1		1	1		1	1	1		1
COL3A1	sp|P02461|CO3A1_HUMAN	392	1					1	1	1	1	1	1	1	1	1		1	1		1	1		1	1	1		1	1
COL3A1	sp|P02461|CO3A1_HUMAN	983	0.929345					0.844366	1	1	0.986126	0.786231	1	0.765202	0.95435			0.975021	0.944839		0.951002	0.886888		1	0.945618	0.863117		0.957515	0.938584
COL3A1	sp|P02461|CO3A1_HUMAN	281	1					1				1		1					1		1			1	1			1
COL3A1	sp|P02461|CO3A1_HUMAN	805	0.160939					0.0423115			0.366013	0.0404333	0.411866	0.192098				0.105782	0.0586343		0.277203	0.0612012		0.0538797	0.0900729	0.0956867		0.442351	0.0156112
COL3A1	sp|P02461|CO3A1_HUMAN	806	0.953105					0.796959	1	1	0.999795	1	0.896054	0.994653	0.874864			0.948005	0.9821		0.961146	0.849125		0.989543	1	0.863652	1	1	1
COL3A1	sp|P02461|CO3A1_HUMAN	812	0.989957					1	0.841632	1	1	0.998994	1	0.998056	1			1	0.995982		0.995244	0.993294		1	0.998762	1	1	0.997256	1
COL3A1	sp|P02461|CO3A1_HUMAN	815	0.999911					1	1	1	1	1	1	1	1			1	1		1	1		1	1	1	1	0.998398	1
COL3A1	sp|P02461|CO3A1_HUMAN	821	0.999686					1	1	1	1	1	1	1	1			1	1		1	1		1	0.994354	1	1	1	1
COL3A1	sp|P02461|CO3A1_HUMAN	737	0.95899					0.972835	1		0.911995	0.860687		0.997895	1			1	0.994584		0.861177	0.963667		0.822016	1	1		1	1
COL3A1	sp|P02461|CO3A1_HUMAN	739	0.767114					0.657745	1		0.405772	0.861087		0.748518	0.558363			0.752045	0.752832		0.657461	0.976041		1	0.602936	0.766793			1
COL3A1	sp|P02461|CO3A1_HUMAN	607	0.0177209					0.0341387			0.0372269							0.0393809	0.00238633		0.0206822	0.00399299			0.0178423	0.00114604			0.00269183
COL3A1	sp|P02461|CO3A1_HUMAN	961	0.0972999					0.172362			0.0328536	0.0223197	0.0700965	0.125838	0.407274			0.0794793	0.00311888		0.246249	0.0484288		0.00919556	0.0786268	0.0227496		0.043607
COL3A1	sp|P02461|CO3A1_HUMAN	881	0.985323					1	1		1	1	1	1	1			1	1		1	1		1	1	1		1	1				0.750488
COL3A1	sp|P02461|CO3A1_HUMAN	884	0.985323					1	1		1	1	1	1	1			1	1		1	1		1	1	1		1	1				0.750488
COL3A1	sp|P02461|CO3A1_HUMAN	890	0.999811					1	1		1	1	1	1	1			1	0.996981		1	1		1	1	1		1	1
COL3A1	sp|P02461|CO3A1_HUMAN	893	1					1	1			1	1	1	1			1	1		1	1		1	1	1		1	1
COL3A1	sp|P02461|CO3A1_HUMAN	899	0.985323					1	1		1	1	1	1	1			1	1		1	1		1	1	1		1	1				0.750488
COL3A1	sp|P02461|CO3A1_HUMAN	539	1					1			1	1		1	1			1	1		1	1		1	1	1			1
COL3A1	sp|P02461|CO3A1_HUMAN	542	1					1			1	1		1	1			1	1		1	1		1	1	1			1
COL3A1	sp|P02461|CO3A1_HUMAN	545	0.826029					0.989986			0.723061	0.736192		1	0.622676			0.849675	0.745289		0.803829	0.927969		1	0.527358	0.911176			0.90117
COL3A1	sp|P02461|CO3A1_HUMAN	551	0.828494					0.837941			0.778397	0.763808						0.933991	0.977284		0.798785	0.831332		1	0.612484	0.750914
COL3A1	sp|P02461|CO3A1_HUMAN	257	0.996745					0.970702			1			1	1			1	1		1	1				1
COL3A1	sp|P02461|CO3A1_HUMAN	260	0.85798					0.834151			1			1	0.822562			1			0.849149					0.5
COL3A1	sp|P02461|CO3A1_HUMAN	505	0.698341					0.610315		1	0.278678	0.174808		0.234892	1			0.772742	0.996303		0.646816	1		0.854132	0.59606	0.612033		1
COL3A1	sp|P02461|CO3A1_HUMAN	415	0.0872466					0.048907		0.0671573	0.0488007	0.0330377	0.172054	0.221096				0.151435			0.162654	0.0545982		0.043535	0.0856422	0.0445522		0.0676839	0.0202984
COL3A1	sp|P02461|CO3A1_HUMAN	940	0.234081					0.17884			0.248294	0.258011	0.157305	0.22126				0.29156	0.30985		0.268306	0.252622			0.127515	0.389306		0.189993	0.150186
COL3A1	sp|P02461|CO3A1_HUMAN	971	0.998887					0.994327		1	0.999055	1		1				1	1		0.992153	1		1	1	1		1
COL3A1	sp|P02461|CO3A1_HUMAN	973	0.825628					0.708347		1	0.686696	0.706375		0.687207				1	0.841703		0.723619	0.954835		0.723815	0.873161	0.937805		0.889596
COL3A1	sp|P02461|CO3A1_HUMAN	566	0.539537					0.694633	0.187873		0.560218	0.965846	0.391361	0.646662	0.436013			0.455295	0.773589		0.0646778	0.938915			0	0.646601			0.791829
COL4A1	sp|P02462|CO4A1_HUMAN	1436	0.154137					0.363268														0.0601365											0.0390068
COL4A1	sp|P02462|CO4A1_HUMAN	1440	0.279758					0.372289			0.252009	0.371015			0.0134865				0.346285		0.426298	0.0475361		0.365196	0.138144	0.157564									0.587518
COL4A1	sp|P02462|CO4A1_HUMAN	647	0.456846					0.484327			0.772836			0.422522							0.519971	0.0845734
FGA	sp|P02671|FIBA_HUMAN	565	0.22717					0.611273	0.315905		0.208755	0.455559	0.379111	0.0822539	0.122015	0.0943195		0.255239		0.140822	0.106437	0.103724			0.295965	0.16406			0.0721168
FGA	sp|P02671|FIBA_HUMAN	302	0.0314814					0.0315512			0.0274633									0.0641023						0.00280881
FGA	sp|P02671|FIBA_HUMAN	535	0.468273					0.295804	0.441348	1	0.467629			0.350566	0.603533			0.55838		0.626507	0.293078	0.112721			0.25087	0.0871114			1
VTN	sp|P04004|VTNC_HUMAN	473	0.302733					0.773609								0.0554505								0.0791412
VTN	sp|P04004|VTNC_HUMAN	475	0.426375					0.773609																0.0791412
COL5A2	sp|P05997|CO5A2_HUMAN	658	0.164466					0.104334			0.0514644		0.185719	0.555697				0.0935706	0.0309079		0.153036	0.0340329			0.346868				0.0890312
COL5A2	sp|P05997|CO5A2_HUMAN	659	0.99897					1	1		1	1	1	1	1			1	1		0.983527	1		1	1	1		1	1
COL5A2	sp|P05997|CO5A2_HUMAN	1190	0.229311					0.337043	0.464741		0.335962	0.235636		0.111737	0.500673			0.0711921	0.023225		0.173796	0.218172		0.201642	0.0560447	0.18745		0.141349	0.381002
COL5A2	sp|P05997|CO5A2_HUMAN	1079	1					1	1		1	1	1	1	1			1	1		1	1		1	1	1		1
COL5A2	sp|P05997|CO5A2_HUMAN	1085	1					1	1		1	1	1	1	1			1	1		1	1		1	1	1		1
COL5A2	sp|P05997|CO5A2_HUMAN	1094	1					1	1		1	1	1	1	1			1	1		1	1		1	1	1		1
COL5A2	sp|P05997|CO5A2_HUMAN	962	0.98709					0.982797			0.985507	1		0.896196	1			1	1		0.981129	0.986536		1	1	1		1
COL5A2	sp|P05997|CO5A2_HUMAN	965	0.998591					1			0.985507	1		1	1			1	1		0.996172	1		1	1	1		1
COL5A2	sp|P05997|CO5A2_HUMAN	260	0.581244					0.351465		1	0.473691	0.560079	1	0.770331	0.851452				0.336972		0.396212	0.364755			0.408969	0.399492		0.642757
COL5A2	sp|P05997|CO5A2_HUMAN	746	0.957854					1			0.814339			1							0.890641	1		1		1
COL5A2	sp|P05997|CO5A2_HUMAN	752	1					1			1			1	1				1		1	1		1		1
COL5A2	sp|P05997|CO5A2_HUMAN	758	1					1			1			1					1		1	1				1
COL5A2	sp|P05997|CO5A2_HUMAN	560	1					1			1			1					1		1	1				1		1
COL5A2	sp|P05997|CO5A2_HUMAN	563	1					1			1			1					1		1	1				1		1
COL5A2	sp|P05997|CO5A2_HUMAN	566	1					1			1			1					1		1	1				1		1
COL5A2	sp|P05997|CO5A2_HUMAN	904	0.0970122					0.0557212			0.150959	0.0475502	0.0686422	0.333916	0.0177592			0.177993	0.0335255		0.0809825	0.0423442			0.0688638	0.0858888
COL5A2	sp|P05997|CO5A2_HUMAN	905	1					1	1		1	1	1	1	1			1	1		1	1		1	1	1		1	1		1
COL5A2	sp|P05997|CO5A2_HUMAN	911	1					1	1		1	1	1	1	1			1	1		1	1		1	1	1		1	1		1
COL5A2	sp|P05997|CO5A2_HUMAN	599	0.976522					0.996726	1	1	1	1	1	1	0.846059			1	1		0.99231	0.924862		1	1	1	1	1	0.817433
COL5A2	sp|P05997|CO5A2_HUMAN	601	0.703471					0.943459			0.115453			1				0.713341	1		0.759366				0.39268
COL5A2	sp|P05997|CO5A2_HUMAN	602	0.845414					0.811043	0.725825		0.98116	0.853764	0.79928	0.797159	0.884771			0.816865	0.993123		0.675268	0.906166			1	0.478119		0.95866	1
COL5A2	sp|P05997|CO5A2_HUMAN	353	1					1			1	1	1	1	1			1	1		1	1			1	1		1
COL5A2	sp|P05997|CO5A2_HUMAN	275	1					1			1	1	1	1	1			1	1		1	1		1	1	1		1	1
COL5A2	sp|P05997|CO5A2_HUMAN	1121	1					1	1		1	1	1		1			1	1		1	1		1				1	1
COL5A2	sp|P05997|CO5A2_HUMAN	212	0.998655					1	1		1	1	1	1	1			1	1		0.97848	1			1	1		1	1		1
COL5A2	sp|P05997|CO5A2_HUMAN	919	0.637271					0.322841	0.555438		0.331947	0.617795	1	0.946216	0.720791			1	0.211151		0.446415	0.471975		0.454324	0.852099	0.317825		0.710519	0.874272		1
COL5A2	sp|P05997|CO5A2_HUMAN	920	0.960541					0.990393	1		0.866492	0.774153	1	0.95521	0.969065			1	1		0.842434	1		1	0.963443	1		0.968007	1		1
COL5A2	sp|P05997|CO5A2_HUMAN	926	0.967548					1	1		0.678042	1	1	0.994466	1			1	1		0.992874	0.92279		1	1	0.923095		1	0.969501
COL5A2	sp|P05997|CO5A2_HUMAN	935	1					1	1		1	1	1	1	1			1	1		1	1		1	1	1		1	1		1
COL1A2	tr|A0A087WTA8|A0A087WTA8_HUMAN	151	0.967393					0.999279			0.995345	0.860553	0.971543	0.932029	1			0.991912	1		0.776889	0.999021		0.995351	0.970489	0.999938	1	0.992392	0.993552
COL1A2	tr|A0A087WTA8|A0A087WTA8_HUMAN	522	0.726149					0.617348	1		1	1		0.573737	0.968213			0.886152	0.427189		0.565533	0.429531			0.765796	0.530112		0.402477	1
COL1A2	tr|A0A087WTA8|A0A087WTA8_HUMAN	531	0.0571378					0.135772			0.0111592			0.0286008				0.150201	0.00991081		0.0450784					0.0192417
COL1A2	tr|A0A087WTA8|A0A087WTA8_HUMAN	780	0.043467					0.174884			0.0183747	0.0298613	0.0501818	0.0773521				0.0100058	0.00288831		0.125751	0.00851323		0.00272669	0.0444509	0.0159749		0.00410681
COL1A2	tr|A0A087WTA8|A0A087WTA8_HUMAN	1009	0.999268					1		1	1	1	1	1	1			1	0.989015		1	1		1	1	1		1
COL1A2	tr|A0A087WTA8|A0A087WTA8_HUMAN	273	0.309593					0.501597	0.13295		0.088602		0.0572421	0.507557	0.419066				0.506865		0.0665764	0.0930127			0.0320544	1
COL1A2	tr|A0A087WTA8|A0A087WTA8_HUMAN	495	0.144451					0.402197	0.0915099		0.0997049	0.258796	0.122378	0.0958217	0.115538			0.0518925	0.125735		0.2284	0.161775		0.0333967	0.0990231	0.0864991		0.0905873	0.247956
COL1A2	tr|A0A087WTA8|A0A087WTA8_HUMAN	366	0.0793246					0.0233334				0.154264		0.0232394				0.0176751	0.0166814		0.0156	0.011492		0.0254263	0.0127013	0.00765109			0.564506
COL1A2	tr|A0A087WTA8|A0A087WTA8_HUMAN	369	0.0435293					0.0863641			0.0366833	0.0894771	0.0824232	0.11495				0.0299797	0.00275626		0.0494755	0.0145002		0.00164024	0.0357225	0.00472292			0.0171862
COL1A2	tr|A0A087WTA8|A0A087WTA8_HUMAN	633	0.0346109					0.271748	0.0159366		0.00226162	0.00731085	0.0346485	0.0121174	0.0144297			0.00169043	0.00354494		0.0237831	0.0204665		0.0715305	0.00563511	0.00922622			0.0248343
COL1A2	tr|A0A087WTA8|A0A087WTA8_HUMAN	546	0.166616					0.132988	0.156583	0.0872722	0.0884192		0.1535	0.226417	0.0412054						0.147556	0.0444433		0.0147188	0.0293219	0.0435894			1
COL1A2	tr|A0A087WTA8|A0A087WTA8_HUMAN	987	0.0132152					0.0340205	0.00246777		0.0247332	0.00670754		0.0103471	0.00550371				0.0260394		0.0231527	0.0171328		0.0120328	0.000608795	0.00626637			0.00278496
COL1A2	tr|A0A087WTA8|A0A087WTA8_HUMAN	166	1					1	1	1	1			1	1			1	1		1	1			1	1
COL1A2	tr|A0A087WTA8|A0A087WTA8_HUMAN	169	0.912195					0.942603	0.590409	1	1			1	0.87789			1	1		0.939475	1			1	0.595964
COL1A2	tr|A0A087WTA8|A0A087WTA8_HUMAN	172	1					1	1	1	1			1	1			1	1		1	1			1	1
COL1A2	tr|A0A087WTA8|A0A087WTA8_HUMAN	459	0.00613584					0.0062949			0.00501625			0.00794783	0.00247947				0.0182792		0.00744183	0.00168116		0.003748					0.00233395
COL1A2	tr|A0A087WTA8|A0A087WTA8_HUMAN	900	0.727097					0.40014			0.97468		0.810609	0.552806				0.693287	0.986673		0.664992	0.57123			0.769359				0.847195
COL1A2	tr|A0A087WTA8|A0A087WTA8_HUMAN	348	0.47594					0.620474			0.500106	0.785336		0.722176	0.0611137			0.175169	0.628936		0.425936	0.39328		0.476038	0.379914	0.039329		0.455352	1
COL1A2	tr|A0A087WTA8|A0A087WTA8_HUMAN	762	0.210538					0.515734	0.0555203		0.00727938	0.00759895		0.0116334				1			0.0575111	0.0290292
COL1A2	tr|A0A087WTA8|A0A087WTA8_HUMAN	390	0.0607551					0.251709			0.105302		0.0442523	0.173809	0.00401179			0.041771	0.00343925		0.0669775	0.0177449		0.00192628	0.018118	0
COL1A2	tr|A0A087WTA8|A0A087WTA8_HUMAN	393	0.264047					0.592557			0.134832			0.336834				0.0706973	0.163969		0.308594	0.378897		0.125996
COL1A2	tr|A0A087WTA8|A0A087WTA8_HUMAN	906	0.0133694					0.0407976			0.0315478							0.00906628	0.000576549		0.0107215	0.000558168			0.00031787
COL1A2	tr|A0A087WTA8|A0A087WTA8_HUMAN	615	0.237842					0.432755	0.100934		0.153974	0.170127		0.279222	0.138036			0.250174	0.140685		0.285456	0.236591		0.0677351	0.118592	0.163417		0.17614	0.853786
COL1A2	tr|A0A087WTA8|A0A087WTA8_HUMAN	996	0.182427					0.00727222	1		0.024044	0.0314579		0.0138348	0.0247681				0.0176402		0.0160423	0.0235209			0.0177897	0.0127487			1
COL1A2	tr|A0A087WTA8|A0A087WTA8_HUMAN	999	0.130969					0.00215044			0.661447	0.0536371	0.0747113	0.317853	0.0922763			0.180966	0.146524		0.0610549	0.0630922		0.0222365	0.0226722	0.00397894
COL1A2	tr|A0A087WTA8|A0A087WTA8_HUMAN	253	0.99811					0.977148	1		1	1	1	1	1				1		0.996394	1		1	1	1			1
COL1A2	tr|A0A087WTA8|A0A087WTA8_HUMAN	256	0.718953					0.881196	0.428619		0.601126	1	1	0.892235	0.751628				0.583619		0.569559	0.624704		0.776211	0.646642	0.506128			0.803678
COL1A2	tr|A0A087WTA8|A0A087WTA8_HUMAN	259	0.95976					0.968536	0.798907		1	1	1	0.973127	0.865629				1		0.866476	1		1	0.963972	1			1
COL1A2	tr|A0A087WTA8|A0A087WTA8_HUMAN	88	0.0327852					0.0609372			0.0147308			0.0209471				0.0108174	0.0149444		0.0410289	0.0355336			0.0357293				0.0603978
COL1A2	tr|A0A087WTA8|A0A087WTA8_HUMAN	837	0.178183					0.0310679	0.226116		0.00817129		0.110274	0.466968	0.0648801			0.0298261	0.0758589		0.373246	0.00970321		0.0171789	0.290933	0.0013486			0.788983
COL1A2	tr|A0A087WTA8|A0A087WTA8_HUMAN	798	0.106405					0.0730624	0.00568115	0.325149	0.1237	0.0754827			0.00621464			0.0863889	0.443371		0.0724901	0.0301615		0.0988902	0.0150059	0.0276658
COL1A2	tr|A0A087WTA8|A0A087WTA8_HUMAN	804	0.105757					0.0120751		0.273741	0.0838605	0.0985311	0.546732	0.119999				0.053911	0.0227401		0.109606	0.0266425		0.0114399	0.109145	0.0100394		0.0931502	0.01474
COL4A2	sp|P08572|CO4A2_HUMAN	1470	0.691078					0.968656		0.879876		0.676621	0.641225	0.745507	0.363335			1	0.16001		0.513746	0.333721	0.973143	0.90828	1	0.348399			0.853648
COL4A2	sp|P08572|CO4A2_HUMAN	975	0.304803					0.719182			0.257831	0.0816782	0.509862	0.538461	0.173633			0.559609	0.0537635		0.482638	0.435338	0.0901076	0.076005	0.0435779	0.550359							0
COL4A2	sp|P08572|CO4A2_HUMAN	635	1					1			1	1		1	1				1		1	1	1	1	1	1		1	1
COL4A2	sp|P08572|CO4A2_HUMAN	656	0.989899					1			1	1		1	1				1		1	1	1	1	1	0.858586		1	1
COL4A2	sp|P08572|CO4A2_HUMAN	1412	0.895447					0.927255			0.933309			0.770622					0.943675		0.899575	0.968099	0.736296			0.880192							1
COL4A2	sp|P08572|CO4A2_HUMAN	1413	0.950446					1			0.888231	0.861116	1	0.791554	0.90827				0.958136		0.922745	0.976188	1		1	1			1				1
COL4A2	sp|P08572|CO4A2_HUMAN	1425	0.866552					0.643735		1	0.503941	0.924686	0.88967	0.843654	1			1	0.796189		0.647358	0.883168	0.889126	0.943425	0.840521	0.914144		0.852496	1	1			1		0.758931
COL4A2	sp|P08572|CO4A2_HUMAN	63	0.512993					0.41125			0.247462	0.903975	0.529062	0.700938	0.750373			0.246818	0.215476		0.362058	0.179696		0.519046	0.637774			1	0.47797
COL4A2	sp|P08572|CO4A2_HUMAN	65	0.568141					0.322288				0.953287	0.568081	0.299062							0.689565	0.722571		0.422131
COL4A2	sp|P08572|CO4A2_HUMAN	74	0.466751					0.923911			0.620114	0.114201	0.674335	0.72749	0.248558			0.834271	0.0840412		0.425616	0.526647	0.0842561	0.0481511	0.637774	0.585149
COL4A2	sp|P08572|CO4A2_HUMAN	75	0.999162					1	1	1	1	1	1	0.984923	1			1	1		1	1	1	1	1	1		1	1
COL4A2	sp|P08572|CO4A2_HUMAN	81	1					1	1	1	1	1	1	1	1			1	1		1	1	1	1	1	1		1	1
COL4A2	sp|P08572|CO4A2_HUMAN	123	0.867447					0.201767	0.768373	1	0.973663	0.858822	0.677054	0.984507	0.992433			0.948128	0.697656		0.894363	0.984156	1	1	0.942724	0.856781	1	1	0.712719	1	1		0.458144		1
CFH	sp|P08603|CFAH_HUMAN	164	0.10066					0.0296518														0.171667
INAFM2	sp|P0DMQ5|INAM2_HUMAN	124	1					1
COL6A1	sp|P12109|CO6A1_HUMAN	463	0.84337					1			0.481647			1				0.796209			0.782367	1
COL6A1	sp|P12109|CO6A1_HUMAN	466	0.932984					1			0.734679			1				0.796209	1		1	1
COL6A1	sp|P12109|CO6A1_HUMAN	495	0.0601371					0.0765919			0.0268099	0.17659		0.0437331				0.00970237	0.0171737		0.22592	0.0411025		0.0224611	0.0124987	0.00892472
COL6A1	sp|P12109|CO6A1_HUMAN	498	0.477336					0.357882			0.280271			0.853993				0.260706			0.500806	0.721697			0.357145	0.486192
COL6A1	sp|P12109|CO6A1_HUMAN	483	0.0724663					0.0620182			0.0244234			0.170073				0.085288			0.0836698	0.0340595			0.0517635	0.0684353
COL6A1	sp|P12109|CO6A1_HUMAN	582	0.185924					0.250107			0.11656							0.374037	0.0455647		0.192771	0.162869			0.206159	0.139324
COL6A1	sp|P12109|CO6A1_HUMAN	583	0.620798					0.215494	0.750414		0.760674	0.907517	0.729497	1	0.838671			0.557253	0.114658		0.413996	0.534463			0.653461	0.449676		0.386203	1
COL6A1	sp|P12109|CO6A1_HUMAN	588	0.226331					0.145925	0.00980288		0.241551			1				0.350272	0.0209845		0.250587	0.187932		0.0557501	0.147534	0.195615		0.110015
COL6A1	sp|P12109|CO6A1_HUMAN	589	0.541455					0.700981	0.619702		0.547703	0.36485	0.441218	1	0.655666			0.557949	0.394975		0.432299	0.620878		0.0557501	0.719319	0.514825		0.495704
COL6A1	sp|P12109|CO6A1_HUMAN	543	1					1			1	1		1	1			1	1		1	1		1	1	1		1	1
COL6A2	sp|P12110|CO6A2_HUMAN	260	0.278458					0.278458
COL6A3	sp|P12111|CO6A3_HUMAN	2232	0.00163025					0.00176824			0.00159511										0.00152739
COL6A3	sp|P12111|CO6A3_HUMAN	2235	0.0362494					0.0490075	0.0176365		0.0698978	0.0657019	0.0348431	0.0656172	0.0424461			0.0605432			0.0196437	0.0272554		0.0214459	0.0116202	0.0182631		0.0192136	0.0206063
COL6A3	sp|P12111|CO6A3_HUMAN	2238	0.0357587					0.0346638			0.0122089		0.0547783	0.0529857				0.0562271			0.0728496	0.0148487			0.0136332	0.00963289
COL6A3	sp|P12111|CO6A3_HUMAN	2358	0.447056					0.861707						0.482079	0.455115			0.446772	0.499474		0.380861	0				0.450442
COL6A3	sp|P12111|CO6A3_HUMAN	2361	0.586535					0.861707						0.797752	0.803344			0.87163	0.499474		0.522319	0				0.336051
COL6A3	sp|P12111|CO6A3_HUMAN	2169	1					1			1			1				1			1				1	1
COL6A3	sp|P12111|CO6A3_HUMAN	2182	0.717579					1			0.329895			0.692683	1			1	0.565774		0.626808	0.718864			1	0.241769
COL6A3	sp|P12111|CO6A3_HUMAN	2260	0.978536					0.767695			1	1	1	1	1			1	1		0.931806	1		1	1	1		1
COL6A3	sp|P12111|CO6A3_HUMAN	2349	0.946814					1			0.94768	1		1	1			1	0.94562		0.880008	0.840241		1	1	0.695035			1
COL5A1	sp|P20908|CO5A1_HUMAN	1104	1					1	1		1	1			1			1	1		1	1				1		1
COL5A1	sp|P20908|CO5A1_HUMAN	753	0.85704					0.52392	1		1	1		1	1				0.86311		0.849735	1											0.33363
COL5A1	sp|P20908|CO5A1_HUMAN	756	0.992656					1	1		1	1		1	1				1		1	1											0.926562
COL5A1	sp|P20908|CO5A1_HUMAN	762	0.990519					1	1		1	1		1	1				0.978629		1	1											0.926562
COL5A1	sp|P20908|CO5A1_HUMAN	765	0.952529					1	1		1	1		1	1				1		1	1											0.525289
COL5A1	sp|P20908|CO5A1_HUMAN	966	0.982478					1			1	1			1			1	1		1	0.807253		1		1		1
COL5A1	sp|P20908|CO5A1_HUMAN	969	0.993539					1			1	1			1			1	1		0.975686	0.953237		1		1		1
COL5A1	sp|P20908|CO5A1_HUMAN	606	0.996883					1			1	1		0.982837	1			1	1		0.990495	0.983027		1	1	1		1	1
COL5A1	sp|P20908|CO5A1_HUMAN	575	1					1				1							1
COL5A1	sp|P20908|CO5A1_HUMAN	576	1					1				1							1
COL5A1	sp|P20908|CO5A1_HUMAN	585	1					1				1							1										1
COL5A1	sp|P20908|CO5A1_HUMAN	992	0.504518					0.175624			0.0888772	0.735163	1	0.94353	0.117935			1	0.413692		0.515335	0.298524		0.277867	0.728063	0.129693		0.6844					0.459066
COL5A1	sp|P20908|CO5A1_HUMAN	993	0.95425					1	0.95299		1	0.969506	1	1	0.90035			1	1		0.997148	0.929754		1	0.910578	1		1	1				0.561929
COL5A1	sp|P20908|CO5A1_HUMAN	995	0.501245					0.34955			0.314345	0.304302	1	0.832029				0.822812	0.439324		0.501092	0.425132		0.158087	0.804446	0.528273		0.376325					0.161706
COL5A1	sp|P20908|CO5A1_HUMAN	996	0.958554					0.998173	1		1	0.969506	1	1	0.974683			1	1		0.938873	0.936364		1	0.910578	1		1	1				0.567247
FLNA	sp|P21333|FLNA_HUMAN	2317	0.0111979					0.023624													0.0172915	0.00293127				0.000944681
FLNA	sp|P21333|FLNA_HUMAN	2225	0.0111437					0.00352225													0.0187651
FLNA	sp|P21333|FLNA_HUMAN	2371	0.0098974					0.000613209	0.0322866		0.0147519										0.00369346	0.0010006			0.00445414	0.00100322					0.00355836		0.0277151
COL5A3	sp|P25940|CO5A3_HUMAN	589	0.9713					0.899633			0.850275	1		1	1				1		0.876987	1	1	1	1	1			1
COL5A3	sp|P25940|CO5A3_HUMAN	574	0.998635					1			1	1		1	1				1		0.983619	1		1	1	1			1
COL5A3	sp|P25940|CO5A3_HUMAN	577	0.959968					1			1	1		1	1				1		1	1		1	1	1			0.519612
COL5A3	sp|P25940|CO5A3_HUMAN	912	0.404533					0.614049			0.302359			0.846644	0.0456687				0.255595		0.450355	0.31706
COL5A3	sp|P25940|CO5A3_HUMAN	913	1					1	1		1	1		1	1				1		1	1		1	1				1
COL5A3	sp|P25940|CO5A3_HUMAN	1024	1					1	1		1	1		1	1				1		1	1		1	1	1
COL5A3	sp|P25940|CO5A3_HUMAN	937	0.954254					1	1		1	1		1	1				1		0.542541	1							1
COL5A3	sp|P25940|CO5A3_HUMAN	939	0.383388					1			0.125037			0.287947	0.0636369						0.440316
COL5A3	sp|P25940|CO5A3_HUMAN	940	1					1	1		1	1		1	1				1		1	1							1
COL5A3	sp|P25940|CO5A3_HUMAN	943	1					1	1		1	1		1	1				1		1	1							1
COL5A3	sp|P25940|CO5A3_HUMAN	949	1					1	1		1	1		1	1				1		1	1							1
CANX	sp|P27824|CALX_HUMAN	364	0.0497687					0.0558395											0.0819103						0.0906737							0.0122311	0.00818897
COL4A5	sp|P29400|CO4A5_HUMAN	59	0.904847					1		1	0.503662							1			0.938963	1		1	1	0.605844								1
COL4A5	sp|P29400|CO4A5_HUMAN	62	1					1		1	1		1		1			1			1	1	1	1	1	1								1
COL4A5	sp|P29400|CO4A5_HUMAN	65	1					1		1	1		1		1			1			1	1	1	1	1	1
COL4A5	sp|P29400|CO4A5_HUMAN	1453	0.997683					1			1			1	1			0.96292	1		1	1	1	1	1	1		1		1		1		1
LMOD1	sp|P29536|LMOD1_HUMAN	544	0.1659					0.0502623			0.398339															0.0490972
FBN1	sp|P35555|FBN1_HUMAN	1453	0.184285					0.0952432				0.106933										0.505172			0.0297937
FBN1	sp|P35555|FBN1_HUMAN	2095	0.0309785					0.018666	0.0870772		0.0225007								0.0152393						0.011409
FBN1	sp|P35555|FBN1_HUMAN	1986	0.290872					0.227916			0.353829
MYH9	sp|P35579|MYH9_HUMAN	591	0.0958212					0.165971																				0.0256715
COL15A1	tr|A0A087X0K0|A0A087X0K0_HUMAN	850	1					1
COL15A1	tr|A0A087X0K0|A0A087X0K0_HUMAN	774	0.101836					0.147967			0.0633185										0.131258	0.0774373			0.0632856	0.127747
COL15A1	tr|A0A087X0K0|A0A087X0K0_HUMAN	775	0.384155					0.0213998	1		0.315792	0.383094	1		0.205782			0.143866				0.0429025			0.344555
COL18A1	sp|P39060|COIA1_HUMAN	946	0.999483					1	1		1	1	1	1	0.98915			1	1		1	1	1	1	1	1	1	1	1		1	1		1
COL18A1	sp|P39060|COIA1_HUMAN	949	1					1	1		1	1	1	1	1			1	1		1	1	1	1	1	1	1	1	1		1	1		1
COL18A1	sp|P39060|COIA1_HUMAN	952	1					1	1		1	1	1	1	1			1	1		1	1	1	1	1	1	1	1	1		1	1		1
COL18A1	sp|P39060|COIA1_HUMAN	955	0.981961					1	0.827787		1	0.941933	1	1	1			1	1		0.869504	1	1	1	1	1	1	1	1			1		1
COL18A1	sp|P39060|COIA1_HUMAN	957	1					1											1
COL18A1	sp|P39060|COIA1_HUMAN	1077	1					1					1	1				1			1	1			1	1
COL18A1	sp|P39060|COIA1_HUMAN	1080	1					1					1	1				1			1	1			1	1
COL18A1	sp|P39060|COIA1_HUMAN	1083	1					1					1					1							1	1
COL18A1	sp|P39060|COIA1_HUMAN	862	0.513159					0.57275			0.0470697	0.630806	0.899603					0.568852	0.164133		0.275659	0.410272	0.835644	0.290476	0.53047	0.44533		1
COL18A1	sp|P39060|COIA1_HUMAN	1384	0.448907					0.289307			0.646268	0.427925	0.945364	0.240968				0.351149	0.364763		0.178914	0.262399	0.926528	0.396398	0.339817	0.465993
COL18A1	sp|P39060|COIA1_HUMAN	1390	0.298703					0.0663044			0.222315	0.254061	0.68324					0.281159	0.141736		0.32209		0.817863		0.0668684	0.131391
CRIP1	sp|P50238|CRIP1_HUMAN	55	0.0171827					0.0307162																							0.00377301		0.017059
ACTG2	sp|P63267|ACTH_HUMAN	244	0.00352609					0.00547433														0.00313429				0.00196964
ACTG2	sp|P63267|ACTH_HUMAN	265	0.174421					0.0464106														0.178737				0.298114
ACTG2	sp|P63267|ACTH_HUMAN	165	0.00954488					0.0260985														0.0013408				0.00119537
TUBA1A	sp|Q71U36|TBA1A_HUMAN	298	0.0557357					0.00491052														0		0.215541											0.00249132
COL14A1	sp|Q05707|COEA1_HUMAN	1517	1					1			1			1					1		1	1			1
COL14A1	sp|Q05707|COEA1_HUMAN	1747	0.995358					1	1		1	0.95897		1				1	1		1	1	1	1	1	0.971407		1	1
COL14A1	sp|Q05707|COEA1_HUMAN	1752	0.502538					0.804559	0.562883		0.484337	0.240541		0.302267				0.657727	0.93418		0.658629	0.672901		0.445481	0.264567	0.510386		0.202318	0.294761
COL14A1	sp|Q05707|COEA1_HUMAN	1756	1					1	1		1	1		1				1	1		1	1	1	1	1	1		1	1
COL14A1	sp|Q05707|COEA1_HUMAN	1714	0.112166					0.0122987			0.0375							0.192902	0.012893		0.00718812	0.258528			0.455414	0.00551289		0.036515	0.102906
COL14A1	sp|Q05707|COEA1_HUMAN	1737	0.892314					1			0.920362			1				0.879894				0.949492				0.714779		0.781669
COL14A1	sp|Q05707|COEA1_HUMAN	1643	0.258043					0.182629	0.10443		0.360754	0.0243317	0.405514	0.213982	0.168885			0.190725	0.496147		0.284141	0.245287		0.568291	0.199776	0.132226		0.0504257	0.0717211	0.687458
COL16A1	sp|Q07092|COGA1_HUMAN	1484	1					1			1	1	1		1			1	1		1	1		1	1	1		1	1
COL16A1	sp|Q07092|COGA1_HUMAN	1487	1					1			1	1	1		1			1	1		1	1		1	1	1		1	1
COL16A1	sp|Q07092|COGA1_HUMAN	1490	1					1			1	1	1		1			1	1		1	1		1	1	1		1	1
COL16A1	sp|Q07092|COGA1_HUMAN	1493	0.998248					1			1	1	1		1			1	1		1	1		1	0.975477	1		1	1
COL16A1	sp|Q07092|COGA1_HUMAN	1496	1					1			1	1	1		1			1	1		1	1		1	1	1		1	1
COL16A1	sp|Q07092|COGA1_HUMAN	1230	0.974756					1			1							0.772805	1		1	1		1	1	1
COL16A1	sp|Q07092|COGA1_HUMAN	1236	0.737701					1			1								0.920585		0.0904967			1	1	0.152825
COL16A1	sp|Q07092|COGA1_HUMAN	1402	0.824209					1		1	1	0.429779		1				1	0.194563		0.441956				1	1		1
COL16A1	sp|Q07092|COGA1_HUMAN	1403	0.951832					1		1	1	1		1				1	1		1				0.838736	1		0.63142
AHNAK	sp|Q09666|AHNK_HUMAN	3461	0.0373254					0.00675836				0.0890782													0.0161396
EFEMP1	sp|Q12805|FBLN3_HUMAN	313	1					1			1					1		1	1	1	1	1	1	1	1	1		1					1
SELENBP1	sp|Q13228|SBP1_HUMAN	185	0.0664748					0.0664748
COL4A6	tr|F5H3Q5|F5H3Q5_HUMAN	313	1					1			1							1	1		1				1	1
ADIPOQ	sp|Q15848|ADIPO_HUMAN	86	0.680399					1				0.360798
COL28A1	sp|Q2UY09|COSA1_HUMAN	675	0.997048					1	1	1	1	1		1	1				0.970478		1			1
COL28A1	sp|Q2UY09|COSA1_HUMAN	677	0.911952					1	1	1	1			1	1				0.970478					0.325136
COL28A1	sp|Q2UY09|COSA1_HUMAN	374	1					1			1	1									1	1		1	1	1
COL28A1	sp|Q2UY09|COSA1_HUMAN	377	0.994247					1			1	1									1	1		0.953977	1	1
COL28A1	sp|Q2UY09|COSA1_HUMAN	385	1					1			1	1									1	1		1	1	1
PDLIM3	tr|A0A087WYF8|A0A087WYF8_HUMAN	10	0.0816582					0.129606													0.0964753	0.0188928
FAM47A	tr|A0A0C4DGW7|A0A0C4DGW7_HUMAN	216	1					1
FMN1	sp|Q68DA7|FMN1_HUMAN	704	1																	1
AHNAK2	sp|Q8IVF2|AHNK2_HUMAN	1200	0.259058					0.23225		0.529076				0.239011							0.098178	0.509344	0.163647	0.309107		0.376788					0.131448		0.00173431
EMID1	tr|H0Y6W4|H0Y6W4_HUMAN	212	1					1			1								1			1
EMID1	tr|H0Y6W4|H0Y6W4_HUMAN	112	1					1																				1
EMID1	tr|H0Y6W4|H0Y6W4_HUMAN	115	1					1																				1
EMID1	tr|H0Y6W4|H0Y6W4_HUMAN	121	1					1																				1
EMID1	tr|H0Y6W4|H0Y6W4_HUMAN	124	1					1																				1
COL21A1	tr|F5GZK2|F5GZK2_HUMAN	923	1					1											1
COL21A1	tr|F5GZK2|F5GZK2_HUMAN	929	1					1											1
COL21A1	tr|F5GZK2|F5GZK2_HUMAN	931	1					1
COL21A1	tr|F5GZK2|F5GZK2_HUMAN	932	1					1											1
COL12A1	sp|Q99715|COCA1_HUMAN	2941	0.741976					1											0.225928		1
COL12A1	sp|Q99715|COCA1_HUMAN	2944	1					1				1						1	1						1
COL12A1	sp|Q99715|COCA1_HUMAN	2947	0.984249					1				1						1	0.905496		1				1
COL12A1	sp|Q99715|COCA1_HUMAN	2950	0.969662					1				1						0.942816	0.905496						1
COL12A1	sp|Q99715|COCA1_HUMAN	2826	1					1			1	1		1				1	1		1	1		1	1	1		1				1	1
COL12A1	sp|Q99715|COCA1_HUMAN	2829	1					1			1	1		1				1	1		1	1		1	1	1		1				1	1
COL12A1	sp|Q99715|COCA1_HUMAN	2831	0.442928					1			0.325088							0.425364			0.278612			0.306793	0.287232	0.477408
COL12A1	sp|Q99715|COCA1_HUMAN	2832	0.935718					1			0.613477	1						0.742072	1		0.884903	1		1	0.988162	1		1					1
PACSIN3	sp|Q9UKS6|PACN3_HUMAN	290	0.485943					0.0678896				0.68185	1	0.135797				0.0563806			1	1			1					0.477623		0.291397	0.0211037	0.0992765
GSTK1	sp|Q9Y2Q3|GSTK1_HUMAN	111	0.0122477					0.0122477
EMILIN1	sp|Q9Y6C2|EMIL1_HUMAN	41	0.34536					0.312875	1		0.242989	0.0379194		0.39585				0.0997502	0.467927	0.849534	0.15414	0.271116			0.168809	0.243577		0.204643							0.385912
EMILIN1	sp|Q9Y6C2|EMIL1_HUMAN	612	0.0284863					0.0100588							0.00953603			0.012811	0.0273184	0.0827071
EMILIN1	sp|Q9Y6C2|EMIL1_HUMAN	172	0.0128117					0.0218642											0.0176329		0.00813702	0.012276				0.00414844
CPT2	tr|A0A1B0GWC0|A0A1B0GWC0_HUMAN	529	1					1																		1
ELN	tr|E7ENM0|E7ENM0_HUMAN	147	0.931436					1	0.938765		0.937817	1		1	0.889898			0.886838	0.846917		0.960295	1		0.660439	0.987698	1
SRP72	sp|O76094|SRP72_HUMAN	622	1					1
SRP72	sp|O76094|SRP72_HUMAN	623	1					1
SRP72	sp|O76094|SRP72_HUMAN	626	1					1
ETHE1	sp|O95571|ETHE1_HUMAN	242	1					1
APC2	sp|O95996|APCL_HUMAN	1556	1					1
APC2	sp|O95996|APCL_HUMAN	1559	1					1
APC2	sp|O95996|APCL_HUMAN	1560	1					1
APC2	sp|O95996|APCL_HUMAN	1561	1					1
COL1A1	sp|P02452|CO1A1_HUMAN	496	0.999971					1	1		1	1	1	1	1			1	1		0.999538	1		1	1	1		1	1
COL1A1	sp|P02452|CO1A1_HUMAN	226	0.386188					0.0326192	1										0.416934			0.0951969
COL3A1	sp|P02461|CO3A1_HUMAN	685	0.0594423					0.137595	0.000398564		0.170527	0.00258273	0.00498966	0.165381	0.00167883			0.00261413			0.208793	0.00931167			0.00916958				0.000266595
FGA	sp|P02671|FIBA_HUMAN	264	0.010426					0.00235607			0.0171059										0.0151643				0.00707766
COL5A2	sp|P05997|CO5A2_HUMAN	142	0.147186					0.381089						0.0391811					0.0203886		0.148084
COL1A2	tr|A0A087WTA8|A0A087WTA8_HUMAN	940	0.985459					1			1	1		0.835678	1			1	1		1	1		1	1	1		0.975283
COL1A2	tr|A0A087WTA8|A0A087WTA8_HUMAN	1056	0.0789147					0.115965			0.0575525			0.00264149	0.11546				0.145087		0.096067	0.0390133		0.0101863	0.0904972	0.116677
COL1A2	tr|A0A087WTA8|A0A087WTA8_HUMAN	90	0.248903					0.040938						0.109495														0.596277
COL4A2	sp|P08572|CO4A2_HUMAN	1482	0.971332					1			1	1	1	1	1				1		0.802895	0.952917				0.957503
RNASE2	sp|P10153|RNAS2_HUMAN	129	0.122602					0.122602
COL6A2	sp|P12110|CO6A2_HUMAN	363	1					1			1	1	1	1	1			1	1		1	1		1	1	1		1
COL6A3	sp|P12111|CO6A3_HUMAN	2191	0.049052					0.0526168							0.114913						0.0269595	0.0391185				0.011652
COL6A3	sp|P12111|CO6A3_HUMAN	2954	0.537103					0.0742061				1
COL5A1	sp|P20908|CO5A1_HUMAN	560	0.0345243					0.0407204							0.0671128				0.0125338			0.0177304
PCMT1	sp|P22061|PIMT_HUMAN	207	0.24148					1				0.139966		0.0548795			0.395423	0.132034		0.140266	0.212723		0.118159	0.144595	0.200195			0.118039
H2BC17	sp|P23527|H2B1O_HUMAN	9	0.543987					0.0879731											1
COL18A1	sp|P39060|COIA1_HUMAN	871	0.293958					0.367026			0.0880289	0.331135	0.826136					0.196441	0.164133		0.224016	0.281282	0.576972	0.052497	0.118414	0.301418
ACTG2	sp|P63267|ACTH_HUMAN	323	0.0982453					0.128505														0.0330877				0.133143
FLII	sp|Q13045|FLII_HUMAN	167	1					1
CFAP47	tr|A0A182DWE8|A0A182DWE8_HUMAN	39	1					1				1						1								1
PTGES3	tr|A0A087WYT3|A0A087WYT3_HUMAN	7	1					1																		1
PITX2	tr|U3KQ81|U3KQ81_HUMAN	216	1					1
C1QTNF5	sp|Q9BXJ0|C1QT5_HUMAN	74	1						1															1
TRBV6-1	sp|A0A0K0K1D8|TVB61_HUMAN	80	1						1						1											1
CGB2	sp|Q6NT52|CGB2_HUMAN	144	1						1
MEN1	tr|E7EN32|E7EN32_HUMAN	460	1						1
COL1A1	sp|P02452|CO1A1_HUMAN	1167	0.960981						0.927172		0.981118	0.996156	0.993058	0.865789	0.909114			0.977882	0.989795		0.95617	0.972275		0.983903	0.945105	0.963569		0.992623
COL1A1	sp|P02452|CO1A1_HUMAN	816	0.0581312						0.00065044			0.0484288	0.026047	0.233379	0.0130504			0.0314067			0.0122754					0.00382692			0.154116
COL1A1	sp|P02452|CO1A1_HUMAN	640	1					1	1			1	1	1	1			1	1		1	1			1	1		1	1
COL1A1	sp|P02452|CO1A1_HUMAN	646	1					1	1			1	1	1	1			1	1		1	1			1	1		1	1
COL1A1	sp|P02452|CO1A1_HUMAN	648	0.100942						0.0235581				0.0765964		0.224255														0.0793597
COL1A1	sp|P02452|CO1A1_HUMAN	652	0.881711					0.929449	0.189538			0.714747	0.628512	1	1			1	1		1	1			1	1			1
COL1A1	sp|P02452|CO1A1_HUMAN	658	0.991512					1	0.95265			1	1	0.993786	1			1			0.99769				1			0.970993
COL1A1	sp|P02452|CO1A1_HUMAN	504	0.225357					0.0261456	0.508091		0.052971	0.413817	0.0135229	0.47462	0.506454			0.0445012	0.103486		0.497969	0.0929868		0.404518	0.117913	0.0454615		0.0778964
COL1A1	sp|P02452|CO1A1_HUMAN	1131	0.00718365						0.00718365
COL1A1	sp|P02452|CO1A1_HUMAN	256	1					1	1		1								1		1	1			1
COL1A1	sp|P02452|CO1A1_HUMAN	262	0.996116					1	1		1								1		0.972815	1			1
COL1A1	sp|P02452|CO1A1_HUMAN	786	0.155642					0.500646	0.122792		0.0897246	0.199715	0.0378884	0.159349	0.0447933			0.206191	0.0051773		0.192721	0.0505209		0.0989083	0.147262	0.0166111	0.215091	0.235319	0.323207
COL1A1	sp|P02452|CO1A1_HUMAN	999	0.144534					0.0121193	0.413525		0.198171			0.101601	0.0337755			0.0300717	0.128067		0.00510582	0.297182				0.205696			0.164559
COL1A1	sp|P02452|CO1A1_HUMAN	603	0.0864158						0.118934		0.00642669	0.236197		0.0439137				0.000109964			0.0252846			0.00872855				0.161312	0.176837
COL2A1	sp|P02458|CO2A1_HUMAN	892	0.845114						1			0.706735	1	0.589518	1			0				1				1	1	1	1
COL2A1	sp|P02458|CO2A1_HUMAN	893	1						1			1	1	1	1			1	1			1		1		1	1	1	1			1	1
COL2A1	sp|P02458|CO2A1_HUMAN	899	1						1			1	1	1	1			1	1			1				1	1	1	1			1	1
COL3A1	sp|P02461|CO3A1_HUMAN	635	0.979056					1	0.870731			1	1	0.919834	1						1	1				1			1
COL3A1	sp|P02461|CO3A1_HUMAN	644	1					1	1			1	1	1	1				1		1	1				1			1
COL3A1	sp|P02461|CO3A1_HUMAN	650	0.986828					1	1			1	0.948908	1	0.919377						1	1				1			1
COL3A1	sp|P02461|CO3A1_HUMAN	656	0.960773					1	0.73536			1	1	0.976921	0.938637				1		1	1				1			0.917582
COL3A1	sp|P02461|CO3A1_HUMAN	1069	0.010307						0.00333349		0.00152902	0.0134103		0.0172535					0.00254431						0.02069				0.0133885
COL3A1	sp|P02461|CO3A1_HUMAN	1133	0.512108					0.613365	0.516428		0.68631	0.679947	0.709015	0.512487	0.255482			0.482632	0.0172495		0.499984	1		0.585378	0.133818	0.708637		0.409944	0.383047
COL3A1	sp|P02461|CO3A1_HUMAN	245	1					1	1			1	1	1	1			1	1		1	1			1	1
COL3A1	sp|P02461|CO3A1_HUMAN	248	0.94743					0.879366	1			1	1	1	1			1	1		0.489789	1			1	1
COL3A1	sp|P02461|CO3A1_HUMAN	418	0.135887						0.135887
COL4A1	sp|P02462|CO4A1_HUMAN	1647	1						1			1	1																1
COL5A2	sp|P05997|CO5A2_HUMAN	1199	0.997151					1	0.981307		1	0.990718	1	1	1			1	1		0.982385	1		1	1	1		1	1
COL5A2	sp|P05997|CO5A2_HUMAN	485	0.734025						1		1	1		0.236653	1			1	0.560356		0.536107	0.146711				0.594444			1
COL5A2	sp|P05997|CO5A2_HUMAN	497	0.992222						1		1	1	1	1	1			1	1		0.891112	1		1		1		1	1
COL5A2	sp|P05997|CO5A2_HUMAN	410	0.922158					0.661698	0.689944		1	1	1	0.962143	0.834491			0.909012			0.901157	0.873927		1	1	1		1	1
COL5A2	sp|P05997|CO5A2_HUMAN	416	1					1	1		1	1	1	1	1			1			1	1		1	1	1		1	1
COL5A2	sp|P05997|CO5A2_HUMAN	419	1					1	1		1	1	1	1	1			1			1	1		1	1	1		1	1
COL5A2	sp|P05997|CO5A2_HUMAN	428	1						1		1	1	1	1	1			1			1	1		1	1	1		1	1
COL5A2	sp|P05997|CO5A2_HUMAN	1031	0.772746						1						1						0.318239
COL5A2	sp|P05997|CO5A2_HUMAN	1037	0.854843						1			1		0.642885	1						0.631331
COL5A2	sp|P05997|CO5A2_HUMAN	133	0.307335						0.172215		0.418513	0.780098		0.129865	1			0.0855352	0.15749		0.20408	0.336946			0.0818579	0.208681		0.29785	0.122227
COL5A2	sp|P05997|CO5A2_HUMAN	698	1						1				1		1						1								1
COL5A2	sp|P05997|CO5A2_HUMAN	701	1						1				1		1						1								1
COL1A2	tr|A0A087WTA8|A0A087WTA8_HUMAN	322	0.947843					1	0.973587				1	1	0.982472						0.915991					0.762849
COL1A2	tr|A0A087WTA8|A0A087WTA8_HUMAN	324	0.964417						0.968926		1				0.985167				1		0.761245				1	1			1
COL1A2	tr|A0A087WTA8|A0A087WTA8_HUMAN	702	0.0659424					0.043377	0.177939					0.0561643	0.0543309						0.0837992	0.0345692				0.0114172
COL1A2	tr|A0A087WTA8|A0A087WTA8_HUMAN	276	0.0129504						0.0168583						0.0111671						0.0108256
COL1A2	tr|A0A087WTA8|A0A087WTA8_HUMAN	636	0.0081404					0.00570345	0.00238323		0.00276194										0.00042223	0.0264689		0.0157778		0.00346525
COL1A2	tr|A0A087WTA8|A0A087WTA8_HUMAN	558	0.0426947						0.00918659		0.0300193	0.168231			0.012303						0.0194149	0.0628973		0.0116925		0.0278129
COL1A2	tr|A0A087WTA8|A0A087WTA8_HUMAN	568	0.982346						1		1	1		1	0.978355						0.995875	0.972989			0.947519	0.946372
COL1A2	tr|A0A087WTA8|A0A087WTA8_HUMAN	981	0.000900883						0.000259158			0.00061857										0.000610181				0.00211562
COL1A2	tr|A0A087WTA8|A0A087WTA8_HUMAN	294	0.399368					0.288686	0.302749		0.110747	0.547901	0.431586	0.547577	0.0567885			0.749876			0.339657	0.335655			0.267225			0.813975
COL1A2	tr|A0A087WTA8|A0A087WTA8_HUMAN	726	0.753051					0.754328	0.732811		0.635573	0.854545	0.861854	0.761033	0.857282			0.599467	0.759863		0.757988	0.556265		0.773667	0.70972	0.706703		0.866276	0.861445
COL1A2	tr|A0A087WTA8|A0A087WTA8_HUMAN	733	0.995631					1	1		0.998048	0.991588	1	0.996311	1			0.987423	0.991824		0.99795	0.98516		1	0.988822	1		0.997344
COL1A2	tr|A0A087WTA8|A0A087WTA8_HUMAN	585	0.0858158					0.124994	0.00210361		0.0900275	0.0054238		0.0697068							0.28276	0.0256947
COL1A2	tr|A0A087WTA8|A0A087WTA8_HUMAN	1090	0.972548						1		0.891799	0.967772		1	1			1	1			0.921472		1	1	0.889528		1
COL1A2	tr|A0A087WTA8|A0A087WTA8_HUMAN	1093	0.896983						1		0.938916	1		1	1			1	0.92927			0.926348		0.536988	0.799644	0.632635		1
COL1A2	tr|A0A087WTA8|A0A087WTA8_HUMAN	1095	0.345391						0.0683555		0.622427
COL1A2	tr|A0A087WTA8|A0A087WTA8_HUMAN	1096	0.892792						1		0.669035	0.976077		1	1			1	0.92927			0.84564		1	0.629856	0.663629		1
COL1A2	tr|A0A087WTA8|A0A087WTA8_HUMAN	1099	0.998684						1		0.985524	1		1	1			1	1			1			1	1		1
COL1A2	tr|A0A087WTA8|A0A087WTA8_HUMAN	609	0.0811323						0.0427496						0.0051068														0.19554
COL1A2	tr|A0A087WTA8|A0A087WTA8_HUMAN	954	0.0334024					0.00772905	0.00256716					0.000516682				0.211883			0.0179725	0.0224592						0.00147566	0.00261623
COL4A2	sp|P08572|CO4A2_HUMAN	586	1						1			1	1	1	1				1		1					1			1
COL4A2	sp|P08572|CO4A2_HUMAN	589	1						1			1	1	1	1				1		1					1			1
COL4A2	sp|P08572|CO4A2_HUMAN	1449	0.849701					0.564959	1	1	0.764309	1	0.989042	0.90649	1			1	0.843932		0.785205	0.974845		0.714952	1	0.871223		1					0.0299651
COL4A2	sp|P08572|CO4A2_HUMAN	805	1						1												1								1
COL5A1	sp|P20908|CO5A1_HUMAN	501	0.976555						1			1		1	1			1			0.910855	1			1	0.878136
COL5A1	sp|P20908|CO5A1_HUMAN	504	0.999383						1			1		1	1			1			0.993216	1		1	1	1		1
COL5A1	sp|P20908|CO5A1_HUMAN	507	1						1			1		1	1			1			1	1		1	1	1		1
COL5A1	sp|P20908|CO5A1_HUMAN	513	1						1			1		1	1			1			1	1		1	1	1		1
COL5A1	sp|P20908|CO5A1_HUMAN	516	1						1			1		1	1			1			1	1		1	1	1		1
COL8A1	sp|P27658|CO8A1_HUMAN	521	1						1			1	1		1
COL8A1	sp|P27658|CO8A1_HUMAN	524	1						1			1	1		1
COL8A1	sp|P27658|CO8A1_HUMAN	527	1						1			1	1		1
COL8A1	sp|P27658|CO8A1_HUMAN	530	1						1			1	1		1
COL8A1	sp|P27658|CO8A1_HUMAN	339	1						1			1	1
COL8A1	sp|P27658|CO8A1_HUMAN	342	1						1			1	1
COL8A1	sp|P27658|CO8A1_HUMAN	345	1						1			1	1
COL8A1	sp|P27658|CO8A1_HUMAN	348	1						1			1	1
COL8A1	sp|P27658|CO8A1_HUMAN	368	1						1		1	1	1	1	1			1	1		1	1			1
COL8A1	sp|P27658|CO8A1_HUMAN	470	1						1			1			1				1		1
COL8A1	sp|P27658|CO8A1_HUMAN	473	1						1			1			1				1		1
COL8A1	sp|P27658|CO8A1_HUMAN	476	1						1			1			1				1		1
COL8A1	sp|P27658|CO8A1_HUMAN	481	0.980364						1			1			0.901818				1		1
ELK3	sp|P41970|ELK3_HUMAN	289	1						1					1
RPL14	sp|P50914|RL14_HUMAN	192
RENBP	tr|F8WE83|F8WE83_HUMAN	6	1						1
COL4A4	sp|P53420|CO4A4_HUMAN	1232	0.885317					1	1			1			1										0.311902				1
COL4A4	sp|P53420|CO4A4_HUMAN	1234	1					1	1			1
COL4A4	sp|P53420|CO4A4_HUMAN	1235	1					1	1			1													1
ACTA2	sp|P62736|ACTA_HUMAN	174	0.185223					0.00837067	0.0962787				0.523347		0.348038						0.130949	0.0043565
ACTA2	sp|P62736|ACTA_HUMAN	104	0.0303798						0.00337381		0.00477494								0.0141717		0.12166	0.00791869
COL7A1	sp|Q02388|CO7A1_HUMAN	2078	1						1												1
COL7A1	sp|Q02388|CO7A1_HUMAN	2081	1						1												1
COL7A1	sp|Q02388|CO7A1_HUMAN	2084	1						1												1
COL7A1	sp|Q02388|CO7A1_HUMAN	2087	1						1												1
COL14A1	sp|Q05707|COEA1_HUMAN	1532	0.99809					1	1		1	1	1	1	1			1	1		0.967533	1	1	1	1	1		1	1
COL14A1	sp|Q05707|COEA1_HUMAN	1538	1					1	1		1	1	1	1	1			1	1		1	1	1	1	1	1		1	1
COL16A1	sp|Q07092|COGA1_HUMAN	1197	1						1		1				1			1	1		1	1		1	1	1
COL16A1	sp|Q07092|COGA1_HUMAN	1200	1						1		1				1			1	1		1	1		1	1	1
COL16A1	sp|Q07092|COGA1_HUMAN	1206	1						1		1				1				1		1	1		1	1	1
SLC38A11	sp|Q08AI6|S38AB_HUMAN	90	1						1
SF3B2	tr|E9PPJ0|E9PPJ0_HUMAN	430	1						1
BMPR2	sp|Q13873|BMPR2_HUMAN	670	1						1			1	1		1
TTBK1	tr|X6R456|X6R456_HUMAN	391	1						1
TRMT2A	sp|Q8IZ69|TRM2A_HUMAN	339	1						1
IGSF1	sp|Q8N6C5|IGSF1_HUMAN	692	1						1
VSTM2A	sp|Q8TAG5|VTM2A_HUMAN	205	1						1
FCAMR	sp|Q8WWV6|FCAMR_HUMAN	244	1						1
FCAMR	sp|Q8WWV6|FCAMR_HUMAN	247	1						1
COL21A1	tr|F5GZK2|F5GZK2_HUMAN	853	1						1			1	1	1	1			1	1		1			1					1
COL21A1	tr|F5GZK2|F5GZK2_HUMAN	859	1						1			1	1	1	1			1	1		1			1					1
COL21A1	tr|F5GZK2|F5GZK2_HUMAN	862	1						1			1		1	1														1
ZWILCH	sp|Q9H900|ZWILC_HUMAN	258	1						1						1
TEX38	tr|B7ZLT2|B7ZLT2_HUMAN	11	1						1			1		1							1					1
ELN	tr|E7EN65|E7EN65_HUMAN	106	0.878877						1		1			1				0.658909	0.614355																1
ELN	tr|E7EN65|E7EN65_HUMAN	132	0.0606664						0.0618135		0.0216972										0.0762339				0.0829211
PRSS29P	sp|A6NIE9|PRS29_HUMAN	182	1						1
PRSS29P	sp|A6NIE9|PRS29_HUMAN	189	1						1
NDUFC1	sp|O43677|NDUC1_HUMAN	3	1						1			1																1
KNG1	sp|P01042|KNG1_HUMAN	383	0.544515						0.466984			0.366392	0	0.591702	1						0.137922				1	0.793118
HBB	sp|P68871|HBB_HUMAN	101	0.00746032					0.00321836	0.00297424			0.0230291	0.000273319	0.00119259				0.00434824						0.0171864
HBB	sp|P68871|HBB_HUMAN	37	0.300771						0.129631			0.00345841									0.769225
COL1A1	sp|P02452|CO1A1_HUMAN	1059	0.00338659						0.00338659
COL1A1	sp|P02452|CO1A1_HUMAN	810	0.137706						0.00512658									0.400823						0.00716963
COL1A1	sp|P02452|CO1A1_HUMAN	193	0.934741					1	1			1										0.738962
COL1A1	sp|P02452|CO1A1_HUMAN	211	0.998076					1	1			1		1				1			0.982683	1			1			1
COL1A1	sp|P02452|CO1A1_HUMAN	357	0.530591					0.159346	0.863963	0.0927636	0.357872	0.787688	1	0.56189	0.59401			0.469642			0.291196	0.124807		0.929261	0.661679	0.0592619		0.56224	0.973832
COL3A1	sp|P02461|CO3A1_HUMAN	772	0.182551					0.118809	0.0464893			0.146097			0.0489307	0.241375		0.278652							0.0389917			0.0733308	0.650289
COL3A1	sp|P02461|CO3A1_HUMAN	583	0.276731						0.117586			0.255441	0.11816	1	0.0451154				0.052506						0.34831
COL3A1	sp|P02461|CO3A1_HUMAN	332	1						1			1	1		1										1		1
COL3A1	sp|P02461|CO3A1_HUMAN	335	0.988135						1			0.928811	1		1										1		1
COL3A1	sp|P02461|CO3A1_HUMAN	338	1						1			1	1		1										1		1
COL3A1	sp|P02461|CO3A1_HUMAN	344	1						1			1	1		1										1		1
COL3A1	sp|P02461|CO3A1_HUMAN	347	1						1			1	1		1										1		1
COL3A1	sp|P02461|CO3A1_HUMAN	797	0.859704					0.936805	1		0.309338	0.983071		0.985036				1	0.703031		0.858136	1		0.740148	0.995229	0.736867		0.928486
FGB	sp|P02675|FIBB_HUMAN	61	0.243871					0.779371	0.165009		0.175816	0.313006	0.0757156	0.282168		0.0856011	0.160181	0.175766	0.953262	0.130157	0.116576	0.219376		0.051361	0.186945	0.28309		0.121051	0.115236
HSPB1	sp|P04792|HSPB1_HUMAN	18	0.0228605						0.0198287			0.0204059									0.0418449	0.0499197				0.0116127								0.00797352	0.00843811
HSPB1	sp|P04792|HSPB1_HUMAN	24	0.0737252						0.0196626			0.0397092									0.0455774					0.189952
HSPB1	sp|P04792|HSPB1_HUMAN	168	0.215686					0.227176	0.298258			0.480509													0.0250187					0.0474676
CSN2	sp|P05814|CASB_HUMAN	180	1						1
MYL1	sp|P05976|MYL1_HUMAN	115	0.633006						0.266012					1
EPHX1	sp|P07099|HYEP_HUMAN	307	0.16269						0.321953					0.0156886											0.150429
COL1A2	tr|A0A087WTA8|A0A087WTA8_HUMAN	190	0.975981					1	1			1		0.918708				1	1		0.963093	1		0.829974	1	1		1
COL1A2	tr|A0A087WTA8|A0A087WTA8_HUMAN	193	1					1	1			1		1				1	1		1	1		1	1	1		1
MYL3	sp|P08590|MYL3_HUMAN	116	0.257781						0.276563			0.239
COL6A1	tr|A0A087X0S5|A0A087X0S5_HUMAN	782	0.113412					0.259372	0.0640247						0.0615399						0.140915							0.0412068
COL6A1	tr|A0A087X0S5|A0A087X0S5_HUMAN	259	0.892653					0.666616	1		0.992182	0.549	1	0.82215	1			0.773445			0.972801	1		1	0.647272	0.966327			1			1
MYH7	sp|P12883|MYH7_HUMAN	731	0.00122523						0.000525842			0.00192462
MYH7	sp|P12883|MYH7_HUMAN	687	0.0272053						0.0385555			0.0158552
VCL	sp|P18206|VINC_HUMAN	746	0.160411						0.264454			0.0278685								0.091947		0.257375
COL18A1	sp|P39060|COIA1_HUMAN	958	0.71185						1		0.240394	0.617738	0.926539	0.730256	0.647282			0.574142			1	0.73479			0.647357
ACTA2	sp|P62736|ACTA_HUMAN	34	0.0762795						0.000803927												0.227686	0.000348475
ACTA2	sp|P62736|ACTA_HUMAN	324	0.0121307						0.0170719		0.00014045										0.0191797
ACTA2	sp|P62736|ACTA_HUMAN	166	0.0122594					0.00638317	0.000495341												0.0147704	0.0273887
HBB	sp|P68871|HBB_HUMAN	125	0.0122357					0.00565926	0.0111495					0.0198983
HBB	sp|P68871|HBB_HUMAN	52	0.00655051					0.00299738	0.00247879				0.00214635	0.0218288								0.00225918		0.0137153		0.000427703
HBB	sp|P68871|HBB_HUMAN	59	0.0110301						0.0249376	0.00307864				0.00267291										0.0134314
TAGLN	sp|Q01995|TAGL_HUMAN	40	0.0453989					0.00748625	0.00819931												0.134178	0.0522814			0.0089518	0.0612962
COL7A1	sp|Q02388|CO7A1_HUMAN	1936	1						1												1										1
COL7A1	sp|Q02388|CO7A1_HUMAN	2773	0.57886						1		0.134618				0.951545				0.459172							0.348966
COL7A1	sp|Q02388|CO7A1_HUMAN	2756	1					1			1										1
COL7A1	sp|Q02388|CO7A1_HUMAN	2759	1					1			1										1
EEF1A2	sp|Q05639|EF1A2_HUMAN	274	0.382411						0.192104			0.200516															0.754613
KLRD1	tr|E9PCX9|E9PCX9_HUMAN	48	1						1
TJP2	tr|A0A3B3IRI3|A0A3B3IRI3_HUMAN	944
PSD	sp|A5PKW4|PSD1_HUMAN	381	1							1
DCDC2C	sp|A8MYV0|DCD2C_HUMAN	6	1							1																	1
DCDC2C	sp|A8MYV0|DCD2C_HUMAN	9	1							1																	1
NDUFS8	tr|E9PN51|E9PN51_HUMAN	44	0.271267							0.28607				0.333484									0.00507885		0.0791775			0.652527
PDHX	sp|O00330|ODPX_HUMAN	66	0.572194					0.0157245		0.594411		0.678639																	1
CLASP2	tr|E3W994|E3W994_HUMAN	958	1							1
DDAH1	sp|O94760|DDAH1_HUMAN	7	0.00267246							0.00267246
RECQL5	tr|J3KSV9|J3KSV9_HUMAN	88	1							1
NFASC	sp|O94856|NFASC_HUMAN	958	0.324591							0.324591
KCNH1	tr|A0A0S1TJ81|A0A0S1TJ81_HUMAN	365
SOD1	sp|P00441|SODC_HUMAN	63	0.0463003					0.0158998		0.0312839		0.00833513	0.00664148	0.0666351				0.00846899					0.0182167		0.0195065			0.464545		0.0164112	0.0136559	0.00732008	0.0038599	0.00518774	0.00853645
HBB	sp|P68871|HBB_HUMAN	6	0.00338762							0				0.00255786										0.007605
COL1A1	sp|P02452|CO1A1_HUMAN	592	0.972768					1		1	0.994604	0.92154		0.971775				0.95194	1		0.953018	1		1	0.896281			0.984053
COL1A1	sp|P02452|CO1A1_HUMAN	307	0.838828					0.893362		1	0.482368			1							0.657241							1
COL1A1	sp|P02452|CO1A1_HUMAN	1092	0.520185					0.453596		0.291556	0.382525	0.515692	0.288759	0.74987				0.780589			0.329102			0.145311	0.884022			0.901017
COL1A1	sp|P02452|CO1A1_HUMAN	888	0.0111301							0.00677125		0.00142977		0.00519901				0.00833226	0.0218787		0.0498464	0.00781236		0.00421782	0.000940119	0.00480576			0.0111981
COL4A1	sp|P02462|CO4A1_HUMAN	280
COL4A1	sp|P02462|CO4A1_HUMAN	283
CRYAB	sp|P02511|CRYAB_HUMAN	8	0.0224891							0.0118291		0.0331492
TUBB4B	sp|P68371|TBB4B_HUMAN	305	0.29589							0.583489								0.00829046
ATP1B1	sp|P05026|AT1B1_HUMAN	130	0.249588							0.249588
APOD	sp|P05090|APOD_HUMAN	186	0.165462							0.0306218				0.214339														0.251425
NEFM	tr|E7ESP9|E7ESP9_HUMAN	618	1					1		1																				1	1	1
NEFM	tr|E7ESP9|E7ESP9_HUMAN	621	1					1		1							1													1	1	1
COL1A2	tr|A0A087WTA8|A0A087WTA8_HUMAN	768	0.2178							1	0.130191	0.0416308	0.360443	0.123926				0.60766	0.033358		0.238067	0.0272327		0.050435	0.0776343	0.0901911		0.0506334
COL1A2	tr|A0A087WTA8|A0A087WTA8_HUMAN	502	0.825696					1		0.790221	0.979418	0.676852		0.764953				0.452367	0.808499		0.818866	0.994031		0.892953	0.665025	1		0.890861
COL1A2	tr|A0A087WTA8|A0A087WTA8_HUMAN	96	0.317046							0.5	0.0513384	0.0548028		1				0.267053	0.35946		0.581534	0.367295		0.0354561	0.036316	0.135773		0.415519
ALDOC	sp|P09972|ALDOC_HUMAN	231	0.117159							0.00488254		0.116511						0.39336					0.0665883									0.0044505
PYGB	sp|P11216|PYGB_HUMAN	348	0.263056							0.160347		0.365766
ACTN1	sp|P12814|ACTN1_HUMAN	302	0.171416							0.977434										0.00536871	0.045463	0.0205369								0.0766173		0.014348	0.0601445
GAP43	sp|P17677|NEUM_HUMAN	195	0.0012504							0.0012504
GAP43	sp|P17677|NEUM_HUMAN	196	0.0012504							0.0012504
GABRG2	tr|A0A1W2PR49|A0A1W2PR49_HUMAN	354	0							0
GABRG2	tr|A0A1W2PR49|A0A1W2PR49_HUMAN	356	0							0
ELK1	sp|P19419|ELK1_HUMAN	325	1							1		1																1
CCNA2	sp|P20248|CCNA2_HUMAN	7	1							1
NF1	sp|P21359|NF1_HUMAN	1604	0							0
SHC1	sp|P29353|SHC1_HUMAN	6	1							1
TUFM	sp|P49411|EFTU_HUMAN	128	0.261368							0.975819		0.00800069		0.309981										0.00172071											0.0113177
LIG3	sp|P49916|DNLI3_HUMAN	754	1							1
AFF2	sp|P51816|AFF2_HUMAN	684	1							1
AFF2	sp|P51816|AFF2_HUMAN	686	1							1
AFF2	sp|P51816|AFF2_HUMAN	689	1							1
AFF2	sp|P51816|AFF2_HUMAN	692	1							1
COL4A4	sp|P53420|CO4A4_HUMAN	644	1							1		1	1		1								1		1
COL4A4	sp|P53420|CO4A4_HUMAN	647	1							1		1	1		1								1		1
COL4A4	sp|P53420|CO4A4_HUMAN	650	1							1		1	1		1								1		1
ATP5MF	sp|P56134|ATPK_HUMAN	8	0.177912							0.324685		0.0903939																0.118657
STXBP1	sp|P61764|STXB1_HUMAN	111	0.176254							0.176254
SNRPN	sp|P63162|RSMN_HUMAN	224	1							1
TUBA1B	sp|P68363|TBA1B_HUMAN	348	0.0590557					0.0164131		0.00327916		0.0419055						0.0107079	0.0806729				0.0307395							0.10331	0.0135929	0.0963172			0.193619
BASP1	sp|P80723|BASP1_HUMAN	37	0.00114249							0.00114249
AHNAK	sp|Q09666|AHNK_HUMAN	1106
SCRN1	sp|Q12765|SCRN1_HUMAN	323	0.0780281							0.0780281
CAMK2D	tr|D6R938|D6R938_HUMAN	257	0.951411							0.951411
SCRIB	tr|H0YCG0|H0YCG0_HUMAN	89	1							1
SCRIB	tr|H0YCG0|H0YCG0_HUMAN	91	1							1
SCRIB	tr|H0YCG0|H0YCG0_HUMAN	92	1							1
GIT2	tr|R4GNG3|R4GNG3_HUMAN	579	1							1
EBI3	sp|Q14213|IL27B_HUMAN	24	1							1
EBI3	sp|Q14213|IL27B_HUMAN	25	1							1
WDR44	tr|H7BY83|H7BY83_HUMAN	488	1							1
SFRP4	sp|Q6FHJ7|SFRP4_HUMAN	323	1							1
FBXO46	tr|K7ERN4|K7ERN4_HUMAN	144	1							1
CPLX2	sp|Q6PUV4|CPLX2_HUMAN	89	0.0160983							0.0160983
OTOP3	sp|Q7RTS5|OTOP3_HUMAN	32	1							1
DTX1	sp|Q86Y01|DTX1_HUMAN	362	1							1
-	sp|Q8N6K4|YP021_HUMAN	155
SLC35G2	sp|Q8TBE7|S35G2_HUMAN	5	1							1
INPP5D	tr|H0Y5Q9|H0Y5Q9_HUMAN	661	1							1
OSTF1	sp|Q92882|OSTF1_HUMAN	4	1							1
OSTF1	sp|Q92882|OSTF1_HUMAN	5	1							1
OSTF1	sp|Q92882|OSTF1_HUMAN	6	1							1
OSTF1	sp|Q92882|OSTF1_HUMAN	8	1							1
PRG4	tr|J3KP74|J3KP74_HUMAN	617	1							1
PRG4	tr|J3KP74|J3KP74_HUMAN	625	1							1
USP9X	sp|Q93008|USP9X_HUMAN	1978	0.573845							0.573845
SUCLG2	sp|Q96I99|SUCB2_HUMAN	4	1									1
MAP6	sp|Q96JE9|MAP6_HUMAN	116	0.3008							0.3008
SMIM8	tr|V9GYL2|V9GYL2_HUMAN	5
MBOAT7	sp|Q96N66|MBOA7_HUMAN	281	0.30557							0.30557
OPALIN	tr|A0A0A0MS47|A0A0A0MS47_HUMAN	57	0.247052							0.247052
LMTK3	sp|Q96Q04|LMTK3_HUMAN	421	1							1
LMTK3	sp|Q96Q04|LMTK3_HUMAN	422	1							1
LMTK3	sp|Q96Q04|LMTK3_HUMAN	423	1							1
LMTK3	sp|Q96Q04|LMTK3_HUMAN	424	1							1
LMTK3	sp|Q96Q04|LMTK3_HUMAN	425	1							1
THUMPD2	sp|Q9BTF0|THUM2_HUMAN	8	1							1
THUMPD2	sp|Q9BTF0|THUM2_HUMAN	12	1							1
FICD	sp|Q9BVA6|FICD_HUMAN	455	1							1
NAA15	tr|A0A0B4J1W3|A0A0B4J1W3_HUMAN	8	0.515146							1																									0.0302914
CCSER2	sp|Q9H7U1|CCSE2_HUMAN	431	1							1
CABP1	sp|Q9NZU7|CABP1_HUMAN	106	0.232639							0.232639
CTTNBP2NL	sp|Q9P2B4|CT2NL_HUMAN	581	1							1
SFMBT1	sp|Q9UHJ3|SMBT1_HUMAN	776	1							1
MYO15A	tr|A0A087WYA1|A0A087WYA1_HUMAN	878
MYO15A	tr|A0A087WYA1|A0A087WYA1_HUMAN	879
BSN	sp|Q9UPA5|BSN_HUMAN	618	0.5							0.5
BSN	sp|Q9UPA5|BSN_HUMAN	2299	0.477328							0.477328
FARSA	sp|Q9Y285|SYFA_HUMAN	415	0.299554							0.461107				0.0348936				0.29647			0.248294				1					0.0418296					0.0142862
NCOR2	tr|C9J7T7|C9J7T7_HUMAN	1084
TTN	tr|A0A0A0MTS7|A0A0A0MTS7_HUMAN	10850	1							1		1												1
DPY19L1	tr|A0A1B0GW05|A0A1B0GW05_HUMAN	16	1							1
DPY19L1	tr|A0A1B0GW05|A0A1B0GW05_HUMAN	17	1							1
DPY19L1	tr|A0A1B0GW05|A0A1B0GW05_HUMAN	20	1							1
DPYSL2	tr|A0A1C7CYX9|A0A1C7CYX9_HUMAN	354	0.0522052							0.0953791									0.0226652				0.0296762					0.10271							0.0105957
DPYSL2	tr|A0A1C7CYX9|A0A1C7CYX9_HUMAN	333	0.0151							0.0151
MBP	tr|A8MZH3|A8MZH3_HUMAN	134	0.034073							0.00741042														0.0607355
MBP	tr|A8MZH3|A8MZH3_HUMAN	74	0.00842788							5.26766e-05														0.0168031
KLHL2	tr|D6R9G5|D6R9G5_HUMAN	71	1							1
KLHL2	tr|D6R9G5|D6R9G5_HUMAN	72	1							1
SORBS2	tr|H7BXR3|H7BXR3_HUMAN	325	1							1
SORBS2	tr|H7BXR3|H7BXR3_HUMAN	328	1							1
TTLL3	tr|J3KQB2|J3KQB2_HUMAN	42	1							1
TTLL3	tr|J3KQB2|J3KQB2_HUMAN	45	1							1
MBD1	tr|K7EN65|K7EN65_HUMAN	4	1							1
WNT9A	sp|O14904|WNT9A_HUMAN	6	1							1
HSPA12A	sp|O43301|HS12A_HUMAN	92	0.0436529							0.0436529
SNAP91	tr|E9PDG8|E9PDG8_HUMAN	271	0.777071							1																	0.554142
TIPRL	sp|O75663|TIPRL_HUMAN	43	1							1															1
PGK1	sp|P00558|PGK1_HUMAN	182	0.00770933					0.00316061		0.012258
TUBB4A	sp|P04350|TBB4A_HUMAN	70	0.148237							0.148237
TUBB4A	sp|P04350|TBB4A_HUMAN	259	0.0192645							0.0192645
TUBB4A	sp|P04350|TBB4A_HUMAN	346	0.00341367							0.00341367
GAPDH	sp|P04406|G3P_HUMAN	236	0.0242208							0.0242208
NEFL	sp|P07196|NFL_HUMAN	46	0.00228586							0.00158329														0.00298843
QDPR	sp|P09417|DHPR_HUMAN	145	0.0864598							0.0906749								0.0822447
UCHL1	sp|P09936|UCHL1_HUMAN	10	0.107534							0.186061								0.265506					0.105652	0.0110494	0.147432		0.0231288			0.013909
HSPA1B	sp|P0DMV9|HS71B_HUMAN	116	0.0150244							0.0150244
MAP2	sp|P11137|MTAP2_HUMAN	384	0.440473							0.440473
HSPA8	sp|P11142|HSP7C_HUMAN	116	0.00784506							0.0117889																										0.0039012
SDHB	sp|P21912|SDHB_HUMAN	56	0.376416							0.394805		0.106316								1	0.202914				0.170383			0.459488	1	0.0360376	0.0178058
GSTM2	sp|P28161|GSTM2_HUMAN	132	0.240853					0.362433		0.426618		0.0174228		0.446091				0.111307					0.0349177					0.287181
COL4A5	sp|P29400|CO4A5_HUMAN	53	1							1	1		1		1			1			1	1	1	1	1	1								1
COL4A5	sp|P29400|CO4A5_HUMAN	269	1							1	1				1			1			1					1			1
PEBP1	sp|P30086|PEBP1_HUMAN	21	0.118446					0.0193578		0.00957122		0.837607		0.00417869											0.0315309		0.020211				0.00800656		0.0192617	0.116289
GRIA2	sp|P42262|GRIA2_HUMAN	700	0.236149							0.236149
SLC1A3	sp|P43003|EAA1_HUMAN	98	0.212456							0.212456
SLC1A2	sp|P43004|EAA2_HUMAN	72	0.0782923							0.0782923
DNM3	sp|Q9UQ16|DYN3_HUMAN	263	0.599589							0.599589
COL4A4	sp|P53420|CO4A4_HUMAN	1215	1							1			1		1			1	1				1	1	1
COL4A4	sp|P53420|CO4A4_HUMAN	1218	1							1			1		1			1	1				1	1	1
COL4A4	sp|P53420|CO4A4_HUMAN	759	1							1
COL4A4	sp|P53420|CO4A4_HUMAN	769	1							1
ATP5MF	sp|P56134|ATPK_HUMAN	27	0.0558176							0.060217										0.0514181
TPI1	sp|P60174|TPIS_HUMAN	82	0.0165897							0.00412755		0.011529								0.0154144			0.0168428		0.0122377		0.0429788		0.0267728			0.00281418
PLP1	sp|P60201|MYPR_HUMAN	216	0.0139874							0.0237998														0.00417502
STXBP1	sp|P61764|STXB1_HUMAN	217	0.0370412							0.0370412
GNB2	sp|P62879|GBB2_HUMAN	140	0.042799							0.0470607													0.0385374
ADAM8	sp|P78325|ADAM8_HUMAN	810	1							1			1
ADAM8	sp|P78325|ADAM8_HUMAN	811	1							1			1
CNTNAP1	sp|P78357|CNTP1_HUMAN	1228	0.0867136							0.0867136
SPTBN1	sp|Q01082|SPTB2_HUMAN	1506	0.0135737							0.0135737
SPTBN1	sp|Q01082|SPTB2_HUMAN	1198	0.0470094							0.0221502																				0.0300697	0.0468069		0.089011
ANK2	sp|Q01484|ANK2_HUMAN	1018	0.0339584							0.053447													0.0144699
ANK2	sp|Q01484|ANK2_HUMAN	1019	0.0189876							0.0189876
EWSR1	tr|B0QYK0|B0QYK0_HUMAN	272	0.50536							1																										0.0107201
COL4A3	sp|Q01955|CO4A3_HUMAN	1005	1							1	1		1		1			1			1		1	1	1
COL4A3	sp|Q01955|CO4A3_HUMAN	729	1							1
COL4A3	sp|Q01955|CO4A3_HUMAN	732	1							1
CNTN1	sp|Q12860|CNTN1_HUMAN	419	0.390819							0.390819
CAMK2A	sp|Q9UQM7|KCC2A_HUMAN	235	0.0285865							0.0285865
SPTAN1	tr|A0A0D9SGF6|A0A0D9SGF6_HUMAN	772	0.238539							0.238539
ARTN	tr|E9PN22|E9PN22_HUMAN	64	1							1															1
ARTN	tr|E9PN22|E9PN22_HUMAN	69	1							1															1
ZNF324B	tr|M0R1X9|M0R1X9_HUMAN	130	1							1
PWWP2B	sp|Q6NUJ5|PWP2B_HUMAN	331	1							1
NOP9	sp|Q86U38|NOP9_HUMAN	41	1							1
SCYL3	tr|X6RHX1|X6RHX1_HUMAN	426	1							1
TTN	tr|A0A0A0MRA3|A0A0A0MRA3_HUMAN	4673	1							1									1
COL21A1	tr|F5GZK2|F5GZK2_HUMAN	603	1							1			1						1		1			1					1
COL21A1	tr|F5GZK2|F5GZK2_HUMAN	606	1							1			1						1		1			1					1
SDHC	sp|Q99643|C560_HUMAN	64	0.5							0.5
ACO2	sp|Q99798|ACON_HUMAN	39	0.0365435							0.0365435
NIPSNAP1	sp|Q9BPW8|NIPS1_HUMAN	182	0.00387123							0																								0.00774246
ESYT1	sp|Q9BSJ8|ESYT1_HUMAN	501	0.5							0.5
TRIM2	sp|Q9C040|TRIM2_HUMAN	343	0.272062							0.272062
KIAA1522	sp|Q9P206|K1522_HUMAN	438	1							1								1			1			1				1
KIAA1522	sp|Q9P206|K1522_HUMAN	439	1							1								1			1			1				1
P2RX2	tr|Q32MC3|Q32MC3_HUMAN	6	1							1
EPB41L3	tr|A0A0A0MRA8|A0A0A0MRA8_HUMAN	605	0.179953							0.179953
DPYSL2	tr|A0A1C7CYX9|A0A1C7CYX9_HUMAN	184	0.0738823							0.160519						0.0395629		0.0215653
PPM1N	tr|E7ENL9|E7ENL9_HUMAN	79	1							1
PPM1N	tr|E7ENL9|E7ENL9_HUMAN	81	1							1
SWAP70	tr|E9PJK8|E9PJK8_HUMAN	114	1							1
DGKZ	tr|E9PK94|E9PK94_HUMAN	8	1							1
SPIRE1	tr|K7EMJ7|K7EMJ7_HUMAN	97	1							1
ACTA2	sp|P62736|ACTA_HUMAN	245	0.0484627								0.00191003										0.142615	0.000862711
COL6A6	sp|A6NMZ7|CO6A6_HUMAN	1653	1								1	1		1	1			1	1						1
COL6A6	sp|A6NMZ7|CO6A6_HUMAN	1608	1								1	1		1	1			1	1						1
MOSPD3	tr|C9J3M4|C9J3M4_HUMAN	157	1								1				1				1		1	1				1		1
MOSPD3	tr|C9J3M4|C9J3M4_HUMAN	161	1								1				1				1		1	1		1		1		1
MOSPD3	tr|C9J3M4|C9J3M4_HUMAN	162	1								1							1				1
MOSPD3	tr|C9J3M4|C9J3M4_HUMAN	163	1								1										1
FCN3	sp|O75636|FCN3_HUMAN	65	0.850913								0.256008		1	0.849472	1				1							1
FCN3	sp|O75636|FCN3_HUMAN	73	0.457927								0.533317			0.382537
FCN3	sp|O75636|FCN3_HUMAN	47	0.139887								0.139887
FCN3	sp|O75636|FCN3_HUMAN	53	1								1			1	1	1
ADH1B	sp|P00325|ADH1B_HUMAN	192	0.0280955								0.0148165								0.0413745
CP	sp|P00450|CERU_HUMAN	243	0.0824752								0.00144306																	0.163507
HP	sp|P00738|HPT_HUMAN	332	0.0683103								0.0268075			0.301069	0.00466723			0.0058923							0.00311593
HP	sp|P00738|HPT_HUMAN	264	0.00385039								0.00537175								0.00512258					0.00105684
IGKC	sp|P01834|IGKC_HUMAN	97	0.00116415								0.00116415
IGHG2	sp|P01859|IGHG2_HUMAN	232	0.424984								0.00909457	0.586529	0.542638	0.561676
IGHA1	sp|P01876|IGHA1_HUMAN	190	0.127376					0.00476089			0.144866		0.375511						0.0768203			0.034924
COL1A1	sp|P02452|CO1A1_HUMAN	1041	0.0345382					0.0044469			0.00314184	0.14668		0.00821335	0.00568034			0.00888674	0.00294157		0.0110001				0.147036			0.00735483
COL1A1	sp|P02452|CO1A1_HUMAN	750	0.0488757								0.00110325	0.0492053		0.0363017				0.0670491	0.0645564		0.00771149					0.0210694		0.144009
COL1A1	sp|P02452|CO1A1_HUMAN	483	0.250613					0.473746			0.103115		0.0366668	0.387411				0.535568	0.00380197		0.529936	0.398831			0.0668007	0.255491		0.134534	0.0814597
COL1A1	sp|P02452|CO1A1_HUMAN	843	0.142959								0.00821849													0.172054					0.248605
COL1A1	sp|P02452|CO1A1_HUMAN	490	0.999642					1			1	1		1				1	1		0.999449	1		1	0.996969
COL1A1	sp|P02452|CO1A1_HUMAN	789	0.0150384					0.0111499			0.000590285	0.0840637	0.00798121								0.00694922	0.0130214		0.00793138	0.00650062	0.00392319			0.00827292
COL1A1	sp|P02452|CO1A1_HUMAN	951	0.172319								0.172319
COL1A1	sp|P02452|CO1A1_HUMAN	1002	0.0197288								0.0987296			0.00831723				0.00210578	0.00174088		0.0254977	0.00050596				0.00120461
COL1A1	sp|P02452|CO1A1_HUMAN	1008	0.101252								0.173983			0.228133				0.0097243			0.159464	0.0289721			0.0612283	0.0472618
COL1A1	sp|P02452|CO1A1_HUMAN	318	0.200138					0.399858			0.000416922
COL1A1	sp|P02452|CO1A1_HUMAN	549	0.0463885					0.0143955			0.00295087	0.26305		0.0457832				0.0050552	0.0014223		0.0365571				0.064187			0.00903953	0.0214448
COL1A1	sp|P02452|CO1A1_HUMAN	333	0.0733548					0.00466306			0.0114305	0.0101703		0.11169				0.0954132			0.0450854			0.0134814	0.0432269	0.12213		0.276257
COL1A1	sp|P02452|CO1A1_HUMAN	339	0.00151706								0.00146474	0.00156937
COL1A1	sp|P02452|CO1A1_HUMAN	342	0.0928167					0.00595815			0.00547426			0.189385				0.220162			0.0242563								0.111665
COL1A1	sp|P02452|CO1A1_HUMAN	247	1								1			1	1						1				1
COL1A1	sp|P02452|CO1A1_HUMAN	1183	0.833658					0.942251			1	0.77327		0.763734				1			0.852299				0.504055
COL2A1	sp|P02458|CO2A1_HUMAN	1166	0.893404								1	0.556785		0.828236										1	0.868808		1	1
COL2A1	sp|P02458|CO2A1_HUMAN	1181	0.9991								1	1		0.991903				1						1	1			1		1				1
COL3A1	sp|P02461|CO3A1_HUMAN	853	0.0369368								0.129253		0.0355262	0.00820296							0.0322049	0.00681478				0.00961887
COL3A1	sp|P02461|CO3A1_HUMAN	488	0.792508					0.988131			0.902795	0.487329	1	0.997082				0.882647			0.749026				1			0.448769					0.469304
COL3A1	sp|P02461|CO3A1_HUMAN	1087	0.0979481								0.0979481
COL3A1	sp|P02461|CO3A1_HUMAN	1090	0.628328					0.0816834			0.606344	0.772932		0.648042				0.847693			0.390799				0.930742			0.748387
COL3A1	sp|P02461|CO3A1_HUMAN	382	0.0311356								0.0215162			0.0514261					0.00295791		0.0447059	0.0350718
COL3A1	sp|P02461|CO3A1_HUMAN	443	1								1	1		1					1									1
COL3A1	sp|P02461|CO3A1_HUMAN	445	0.99013								0.950648	1		1					1									1
COL3A1	sp|P02461|CO3A1_HUMAN	1078	0.0827955								0.0116839			0.0991522					0.229073		0.05703	0.0337248		0.135615					0.0132893
COL3A1	sp|P02461|CO3A1_HUMAN	434	0.948206					1			1	1		1				1	1		1				1			1					0.482065
COL3A1	sp|P02461|CO3A1_HUMAN	967	0.919831								0.712792	1	0.770955		0.858454							0.955735		1	1	0.910454	1	0.989916
COL3A1	sp|P02461|CO3A1_HUMAN	565	0.170162								0.120437		0.20388	0.455285	0.00192319											0.0692853
COL4A1	sp|P02462|CO4A1_HUMAN	1424	0.653796					0.749476			0.35403		1	0.670573				0.286636			0.834063	0.578361				0.570478		1					0.494346
FGA	sp|P02671|FIBA_HUMAN	530	0.190785					0.108824			0.413444	0.339609		0.143978				0.0596257		0.0997661	0.165168	0.126533			0.145325	0.305576
FGB	sp|P02675|FIBB_HUMAN	234	0.168792								0.0148343			0.322749
C1QC	sp|P02747|C1QC_HUMAN	96	1					1			1			1							1
C1QC	sp|P02747|C1QC_HUMAN	99	1					1			1			1							1
C1QC	sp|P02747|C1QC_HUMAN	105	0.978417					1			1			1							0.913668
HPX	sp|P02790|HEMO_HUMAN	367	0.0620343					0.00947735			0.0144322			0.356803							0.00833146			0.00307389	0.0288542	0.0132682
C4BPA	sp|P04003|C4BPA_HUMAN	476	0.015407								0.015407
C4BPA	sp|P04003|C4BPA_HUMAN	478	0.015407								0.015407
COL5A2	sp|P05997|CO5A2_HUMAN	941	0.791742					0.971636			0.943965	0.939257		0.891925					0.24885		0.872114	0.59371		0.910163	0.939324	0.606476
COL5A2	sp|P05997|CO5A2_HUMAN	947	0.945321					0.617244			1	1	1	1							1			1
COL5A2	sp|P05997|CO5A2_HUMAN	644	1					1			1		1	1	1			1	1		1	1		1	1	1		1
COL5A2	sp|P05997|CO5A2_HUMAN	1103	1								1										1
COL5A2	sp|P05997|CO5A2_HUMAN	1112	1								1										1	1
COL5A2	sp|P05997|CO5A2_HUMAN	1073	0.888524					0.833518			1	1	1	0.783511	0.97637			0.945529	0.386633		0.923328	0.917252		0.811909	1	1		0.861284
COL5A2	sp|P05997|CO5A2_HUMAN	1088	0.980604					1			1	1	1	1	1			0.978191	0.953315		0.978535	0.995774		1	1	0.82264		1
COL5A2	sp|P05997|CO5A2_HUMAN	409	0.412537								0.0893646	0.283602	0.75065	0.586841				0.583946			0.332951	0.123668		0.357138	1	0.318565			0.111177
COL5A2	sp|P05997|CO5A2_HUMAN	773	1								1
COL5A2	sp|P05997|CO5A2_HUMAN	775	0.904702								0.904702
COL5A2	sp|P05997|CO5A2_HUMAN	998	0.998737					1			0.9899			1				1	1		1	1						1
COL5A2	sp|P05997|CO5A2_HUMAN	800	1					1			1										1			1
COL5A2	sp|P05997|CO5A2_HUMAN	806	1					1			1										1				1
COL5A2	sp|P05997|CO5A2_HUMAN	811	0.640904								0.281809										1
COL5A2	sp|P05997|CO5A2_HUMAN	818	1								1
COL5A2	sp|P05997|CO5A2_HUMAN	820	0.943638					1			0.718191										1	1			1
COL5A2	sp|P05997|CO5A2_HUMAN	827	1					1			1	1	1	1	1			1	1		1					1		1	1
COL5A2	sp|P05997|CO5A2_HUMAN	833	1					1			1										1
COL5A2	sp|P05997|CO5A2_HUMAN	1012	0.160679					0.330828			0.0138915				0.325645				0.117964		0.163425							0.0123181
COL5A2	sp|P05997|CO5A2_HUMAN	716	1					1			1										1
COL5A2	sp|P05997|CO5A2_HUMAN	284	1								1	1	1	1	1			1	1		1	1				1		1	1
COL5A2	sp|P05997|CO5A2_HUMAN	553	0.641146								0.641146
COL5A2	sp|P05997|CO5A2_HUMAN	569	1					1			1			1					1		1	1				1		1
COL5A2	sp|P05997|CO5A2_HUMAN	764	1					1			1			1	1						1	1		1
COL1A2	tr|A0A087WTA8|A0A087WTA8_HUMAN	417	0.0509255					0.0243263			0.0412523	0.0263021			0.0012646						0.0927657	0.0769885			0.154286	0.0364215		0.00472265
COL1A2	tr|A0A087WTA8|A0A087WTA8_HUMAN	480	0.00241678								0.00477342								6.01424e-05
COL1A2	tr|A0A087WTA8|A0A087WTA8_HUMAN	649	0.981571					0.797283			1	1		1				1	1		1			1	1	1		1
COL1A2	tr|A0A087WTA8|A0A087WTA8_HUMAN	744	0.85478					0.686617			0.662321	0.978594		0.90201				0.971032			0.836053				0.946833
COL1A2	tr|A0A087WTA8|A0A087WTA8_HUMAN	753	0.00990956								0.00448312	0.0176602		0.0107782					0.00671676
COL1A2	tr|A0A087WTA8|A0A087WTA8_HUMAN	769	0.882048					0.845226			0.890242	0.96965		0.906629				0.990131	0.982859		0.870377	0.859192		0.808547	0.899356	0.623418		0.938954
COL1A2	tr|A0A087WTA8|A0A087WTA8_HUMAN	684	0.148599					0.068337			0.263469										0.11399
COL1A2	tr|A0A087WTA8|A0A087WTA8_HUMAN	561	0.0903263								0.00646375											0.174189
COL1A2	tr|A0A087WTA8|A0A087WTA8_HUMAN	901	0.389318					0.87401			0.0497357	0.6481	0.193196	0.229805	0.210598			0.739134			0.338434	0.431673			0.159256			0.562707	0.23517
COL1A2	tr|A0A087WTA8|A0A087WTA8_HUMAN	406	1					1			1			1	1						1			1
COL1A2	tr|A0A087WTA8|A0A087WTA8_HUMAN	1053	0.00165556								0.00165556
COL1A2	tr|A0A087WTA8|A0A087WTA8_HUMAN	1059	0.0155346								0.00532576										0.0257434
COL1A2	tr|A0A087WTA8|A0A087WTA8_HUMAN	400	0.99611					1			1										0.98055			1	1
COL1A2	tr|A0A087WTA8|A0A087WTA8_HUMAN	1092	0.0881224								0.142509																	0.0337357
COL1A2	tr|A0A087WTA8|A0A087WTA8_HUMAN	855	0.283148					0.376636			0.0983082			0.12605							0.468541	0.346208
COL1A2	tr|A0A087WTA8|A0A087WTA8_HUMAN	228	0.00138074								0.00121495				0.00154653
COL1A2	tr|A0A087WTA8|A0A087WTA8_HUMAN	709	0.921252					0.599116			1	0.987051	1	0.810804				1			0.752576	1			0.984229	1		1
COL1A2	tr|A0A087WTA8|A0A087WTA8_HUMAN	969	0.0256057					0.0772905			0.0162914	0.0025891		0.00191272	0.0922739			0.00680362			0.01412	0.0757276		0.0049517		0.0036779		0.00140149	0.0102284
COL1A2	tr|A0A087WTA8|A0A087WTA8_HUMAN	1074	0.00364979								0.00629574								0.00231868		0.00233495
COL4A2	sp|P08572|CO4A2_HUMAN	96	1								1	1									1			1
COL4A2	sp|P08572|CO4A2_HUMAN	101	1								1	1									1			1
COL4A2	sp|P08572|CO4A2_HUMAN	1473	0.888476					0.766789			0.835249	1	0.875265	0.990752					1		0.93978	0.975422	1	1	1	1			1				0.0554032
COL4A2	sp|P08572|CO4A2_HUMAN	641	1								1	1		1	1				1		1	1	1	1	1	1		1	1
COL4A2	sp|P08572|CO4A2_HUMAN	644	0.981714								1	1		1	0.835425						1	1			1	1		1
COL4A2	sp|P08572|CO4A2_HUMAN	650	1								1	1			1				1		1	1			1			1
COL4A2	sp|P08572|CO4A2_HUMAN	722	1					1			1										1
COL4A2	sp|P08572|CO4A2_HUMAN	1424	0.0576372								0.039978										0.100815	0.0321185
COL4A2	sp|P08572|CO4A2_HUMAN	128	0.166567								0.00625655		0.46037						0.163804			0.0358381
COL4A2	sp|P08572|CO4A2_HUMAN	1337	1					1			1	1		1					1		1
C4B_2	sp|P0C0L5|CO4B_HUMAN	961	0.10899								0.10899
MBL2	sp|P11226|MBL2_HUMAN	41	1								1
MBL2	sp|P11226|MBL2_HUMAN	47	1								1			1
COL6A1	sp|P12109|CO6A1_HUMAN	474	0.882722								0.734679			1				0.796209			1
COL6A1	sp|P12109|CO6A1_HUMAN	258	0.0901244								0.0313537										0.148895
COL6A1	sp|P12109|CO6A1_HUMAN	436	0.860154								1										0.720309
COL6A2	sp|P12110|CO6A2_HUMAN	471	0.943268					1			0.9785			0.940571							0.854002
COL6A2	sp|P12110|CO6A2_HUMAN	584	0.981018					0.938544			1	1		0.983282				1			0.907333				1			1				1
COL6A2	sp|P12110|CO6A2_HUMAN	587	0.845236					0.872619			1	0.988414		0.931696	1			0.628926			0.640972				1			0.531471				0.954444			0.749058
COL6A2	sp|P12110|CO6A2_HUMAN	299	0.330598								0.285921			0.424082	0.282684			0.0960175			0.261864	0.301524		0.304367	0.920058	0.0988641
COL6A3	sp|P12111|CO6A3_HUMAN	2218	0.204435								0.133113										0.275758
COL6A3	sp|P12111|CO6A3_HUMAN	2055	0.267808					0.12267			0.102297			0.724639							0.121625
COL5A1	sp|P20908|CO5A1_HUMAN	1041	1					1			1			1					1		1
COL5A1	sp|P20908|CO5A1_HUMAN	1047	1					1			1			1					1		1	1
COL5A1	sp|P20908|CO5A1_HUMAN	1560	1								1
COL5A1	sp|P20908|CO5A1_HUMAN	1566	1								1
COL5A1	sp|P20908|CO5A1_HUMAN	1569	1								1								1
COL5A1	sp|P20908|CO5A1_HUMAN	1452	1								1								1							1
COL5A1	sp|P20908|CO5A1_HUMAN	1470	1								1
COL5A1	sp|P20908|CO5A1_HUMAN	686	1								1										1
COL5A1	sp|P20908|CO5A1_HUMAN	693	1								1															1
COL5A1	sp|P20908|CO5A1_HUMAN	696	1								1															1
COL5A1	sp|P20908|CO5A1_HUMAN	750	0.687528								0.314848			0.567502	1				0.794087		0.514047	0.934684
COL5A1	sp|P20908|CO5A1_HUMAN	968	0.441298								0.0943824	0.707718						1	0.0823288		0.111849			0.0928096				1
COL5A1	sp|P20908|CO5A1_HUMAN	1217	0.769383								0.538765	1
FLNA	sp|P21333|FLNA_HUMAN	207	0.0466705								0.0179123					0.0200097	0.0379205		0.0621952		0.0455287	0.062027	0.0699444		0.0326588	0.0146124		0.260876			0.00919856	0.00245304	0.0137603		0.00429093
FLNA	sp|P21333|FLNA_HUMAN	211	0.0907023								0.0558485						0.0715312				0.017693	0.111419				0.0111767		0.276545
FLNA	sp|P21333|FLNA_HUMAN	1460	0.0396215								0.0396215
FLNA	sp|P21333|FLNA_HUMAN	1017	0.217102								0.0084148	0.209725					0.468911					0.000830068						0.39763
FLNA	sp|P21333|FLNA_HUMAN	718	0.0372678								0.00576446										0.00141575	0.00630902				0.0161923		0.212667			0.00345162		0.015074
FLNA	sp|P21333|FLNA_HUMAN	637	0.0442656								0.0100518										0.127499	0.0212054									0.0183061
COL5A3	sp|P25940|CO5A3_HUMAN	598	0.750236					0.799266			0.189452	1		0.633792	0.932153						0.670979	1			0.526483	1
COL5A3	sp|P25940|CO5A3_HUMAN	871	1					1			1				1						1
COL5A3	sp|P25940|CO5A3_HUMAN	880	1					1			1				1						1
COL5A3	sp|P25940|CO5A3_HUMAN	886	1					1			1										1
COL5A3	sp|P25940|CO5A3_HUMAN	826	1								1	1			1				1		1	1				1
COL5A3	sp|P25940|CO5A3_HUMAN	834	0.277171								0.534496				0.0198458
COL5A3	sp|P25940|CO5A3_HUMAN	835	0.964476								0.913274				0.980154				1
CALR	sp|P27797|CALR_HUMAN	114	0.286695								0.0172331	0.58661		0.256241
COL4A5	sp|P29400|CO4A5_HUMAN	70	0.320525								0.320525
COL4A5	sp|P29400|CO4A5_HUMAN	780	0.755265								1				1			0.505599			1		0.0259929			1
COL4A5	sp|P29400|CO4A5_HUMAN	782	0.964684								1				1			1			1		1			0.788104
COL4A5	sp|P29400|CO4A5_HUMAN	783	1								1			1	1			1			1		1			1
COL4A5	sp|P29400|CO4A5_HUMAN	786	1								1				1			1			1					1
COL4A5	sp|P29400|CO4A5_HUMAN	1440	0.714293					0.548659			0.461801			1	1			1			0.641851		1	0.440675	0.650642	0.3993
COL4A5	sp|P29400|CO4A5_HUMAN	1441	0.973475					1			0.940605			1	1			0.893352	1		0.952035	0.921578	1	1	1	0.948989		1		1		1		0.919037
COL4A5	sp|P29400|CO4A5_HUMAN	1449	0.597202					0.448277			0.29535			1	1			0.859757			0.368912		0.75599		0.369204	0.277332
COL4A5	sp|P29400|CO4A5_HUMAN	1450	0.990754					1			1			1	1			1	1		0.880724	1	1	1	1	0.971334		1		1		1		1
COL4A5	sp|P29400|CO4A5_HUMAN	1452	0.141319								0.0812388										0.201399
COL4A5	sp|P29400|CO4A5_HUMAN	1426	1								1
COL4A5	sp|P29400|CO4A5_HUMAN	1429	1								1
COL4A5	sp|P29400|CO4A5_HUMAN	1432	1								1
PRDX6	sp|P30041|PRDX6_HUMAN	94	0.13332								0.00630983	0.0226369		0.0894809				0.414851
FBN1	sp|P35555|FBN1_HUMAN	2041	0.0017113								0.0017113
COL18A1	sp|P39060|COIA1_HUMAN	822	1								1	1	1					1	1		1	1	1	1	1	1
COL18A1	sp|P39060|COIA1_HUMAN	825	1								1	1	1					1	1		1	1	1	1	1	1
COL18A1	sp|P39060|COIA1_HUMAN	840	1								1	1	1					1	1		1	1	1	1	1	1
COL18A1	sp|P39060|COIA1_HUMAN	843	1								1	1	1					1	1		1	1	1	1	1	1
COL18A1	sp|P39060|COIA1_HUMAN	816	1								1
COL18A1	sp|P39060|COIA1_HUMAN	1402	0.970155					1			1			1	1			1	1		1	1		1	0.8189	0.763275						1		1	1
COL18A1	sp|P39060|COIA1_HUMAN	1405	0.981331					1			1			1	1			1	1		1	1		1	0.757297	1						1			1
COL18A1	sp|P39060|COIA1_HUMAN	1408	0.980385								1			1	1			1	1		1	0.763216		1	1	0.981786						1		1	1
COL18A1	sp|P39060|COIA1_HUMAN	1411	0.978672					1			1			0.976265	1			1	0.967115		1	1			0.8189	0.981786						1			1
COL18A1	sp|P39060|COIA1_HUMAN	1414	0.873951					0.606967			1			1	1			1	0.950411		0.868964	1		0.445577	0.8189	0.987857						0.682689			1
PRELP	sp|P51888|PRELP_HUMAN	80	0.0423222								0.101812								0.0823838			0.00598721		0.0115453	0.00988303
COL4A4	sp|P53420|CO4A4_HUMAN	630	1								1		1		1				1				1
COL4A4	sp|P53420|CO4A4_HUMAN	635	1								1		1		1				1				1
COL4A4	sp|P53420|CO4A4_HUMAN	1257	0.670508								0.769557										0.571459
COL4A4	sp|P53420|CO4A4_HUMAN	974	1								1
COL4A4	sp|P53420|CO4A4_HUMAN	977	1								1
COL4A4	sp|P53420|CO4A4_HUMAN	980	1								1
COL4A4	sp|P53420|CO4A4_HUMAN	986	1								1
COL4A4	sp|P53420|CO4A4_HUMAN	1423	1								1		1		1
COL4A4	sp|P53420|CO4A4_HUMAN	1426	1								1				1
LAMB2	sp|P55268|LAMB2_HUMAN	926	0.0559628								0.00937334	0.102552
ACTR3	sp|P61158|ARP3_HUMAN	6	0.0858461								0.00584895						0.152128	0.0100428										0.175365
RPS23	sp|P62266|RS23_HUMAN	62	0.881487					0.997959			1			1				1			1				0.172451											1
ACTA2	sp|P62736|ACTA_HUMAN	100	0.0153755					0			0.0107348										0.04884	0.00192719
HSPG2	sp|P98160|PGBM_HUMAN	1997	0.0241729								0.0241729
HSPG2	sp|P98160|PGBM_HUMAN	1998	0.0241729								0.0241729
COL14A1	sp|Q05707|COEA1_HUMAN	1467	1								1			1					1		1	1				1		1	1
COL14A1	sp|Q05707|COEA1_HUMAN	1497	0.616727					0.314409			0.878642			0.657131
COL14A1	sp|Q05707|COEA1_HUMAN	1503	0.160436								0.160436
COL14A1	sp|Q05707|COEA1_HUMAN	1520	1					1			1			1							1	1			1
COL14A1	sp|Q05707|COEA1_HUMAN	1741	0.895232					1			0.971918	0.720617		1				1				0.833615		0.596217	0.962687	0.792957		0.969545	1
COL14A1	sp|Q05707|COEA1_HUMAN	1749	0.0929526								0.0585123								0.164528		0.0541655	0.177441			0.0451138	0.0579554
COL14A1	sp|Q05707|COEA1_HUMAN	1761	0.258445								0.0912499								0.835472		0.0746509	0.294452				0.0577108		0.197134
COL14A1	sp|Q05707|COEA1_HUMAN	1735	0.798148								0.870907				0.517635			0.632985			0.965413	0.936722			1	0.600473		0.861052
COL16A1	sp|Q07092|COGA1_HUMAN	1119	1								1							1	1		1				1	1
COL16A1	sp|Q07092|COGA1_HUMAN	1122	1								1							1	1		1				1	1
COL16A1	sp|Q07092|COGA1_HUMAN	1128	1								1							1	1		1				1	1
COL16A1	sp|Q07092|COGA1_HUMAN	1203	1								1								1		1	1		1	1	1
COL16A1	sp|Q07092|COGA1_HUMAN	796	1								1							1	1		1			1	1	1
COL16A1	sp|Q07092|COGA1_HUMAN	799	1								1							1	1		1			1	1	1
COL16A1	sp|Q07092|COGA1_HUMAN	802	1								1							1	1		1			1	1	1
COL16A1	sp|Q07092|COGA1_HUMAN	1472	0.984514								1				1			0.93382	0.926802		1	1		1	1	1
COL16A1	sp|Q07092|COGA1_HUMAN	1475	1								1				1			1	1		1	1		1	1
LOXL1	sp|Q08397|LOXL1_HUMAN	284	0.464878								0.464878
COL4A6	tr|F5H3Q5|F5H3Q5_HUMAN	312	0.110414								0.214218										0.067664					0.0493605
COL4A6	tr|F5H3Q5|F5H3Q5_HUMAN	829	1								1
COL4A6	tr|F5H3Q5|F5H3Q5_HUMAN	832	1								1
COL4A6	tr|F5H3Q5|F5H3Q5_HUMAN	835	1								1
COL4A6	tr|F5H3Q5|F5H3Q5_HUMAN	841	1								1
COL4A6	tr|F5H3Q5|F5H3Q5_HUMAN	1125	1								1							1			1					1
COL4A6	tr|F5H3Q5|F5H3Q5_HUMAN	1128	1								1							1			1					1
COL4A6	tr|F5H3Q5|F5H3Q5_HUMAN	1131	0.875								1							1			1					0.5
NID2	sp|Q14112|NID2_HUMAN	822	0.924466					0.695816			1	0.768449							1		0.85593	1		1	1	1
FLNC	sp|Q14315|FLNC_HUMAN	679	0.0177086								0.0386902											0.0120773				0.00235821
COL28A1	sp|Q2UY09|COSA1_HUMAN	649	1								1										1	1		1		1
COL28A1	sp|Q2UY09|COSA1_HUMAN	651	0.703488								0.365782										0.543605	1		0.608055		1
COL28A1	sp|Q2UY09|COSA1_HUMAN	652	0.907382								1										1	1		1		0.536911
COL28A1	sp|Q2UY09|COSA1_HUMAN	388	0.572577								0.200958										0.459882	0.866083		0.759217	1	0.149325
TASOR2	sp|Q5VWN6|F208B_HUMAN	2033
-	sp|Q6ZQT7|YJ013_HUMAN	21	1								1
-	sp|Q6ZQT7|YJ013_HUMAN	22	1								1
LTBP4	tr|A0A0C4DH07|A0A0C4DH07_HUMAN	1032	1								1	1							1						1			1
LPP	sp|Q93052|LPP_HUMAN	363	0.00311384								0.00311384
FKBP10	sp|Q96AY3|FKB10_HUMAN	36	0.706875					1			0.754796			1				0.904192			0.777902	1	0.67377			1		1	1	0.0881471	0.148474		0.428119		0.120848
COL12A1	tr|D6RGG3|D6RGG3_HUMAN	2802	0.923584								1	0.951188		1				1	0.961666		0.602709			1	0.796693			1
COL12A1	tr|D6RGG3|D6RGG3_HUMAN	2955	0.904211								1	1		1				0.759572	1		1			1	0.85838	1		1					0.32837
COL12A1	tr|D6RGG3|D6RGG3_HUMAN	2961	1								1							1							1
COL12A1	tr|D6RGG3|D6RGG3_HUMAN	2964	1								1	1		1				1	1		1	1		1	1	1		1
COL12A1	tr|D6RGG3|D6RGG3_HUMAN	2967	0.952866								0.875081	1						0.977835	0.960947		1	0.843351		0.932766	0.997846	0.940837		1
COL12A1	tr|D6RGG3|D6RGG3_HUMAN	2973	0.971111								0.750161	1		1				1	0.960947		1			1	1	1		1
MRS2	tr|A0A0A0MQX2|A0A0A0MQX2_HUMAN	353	1								1																							1
OLFML3	sp|Q9NRN5|OLFL3_HUMAN	117	0.0525251								0.0525251
SRRM2	sp|Q9UQ35|SRRM2_HUMAN	183	1								1	1
SRRM2	sp|Q9UQ35|SRRM2_HUMAN	185	1								1	1
SELENOK	tr|F6XHT0|F6XHT0_HUMAN	67	1								1
SELENOK	tr|F6XHT0|F6XHT0_HUMAN	70	1								1
TNS1	tr|A0A2R8Y4T1|A0A2R8Y4T1_HUMAN	143	0.040933					0.0443761			0.0669298										0.0114932
C1R	tr|F5H2D0|F5H2D0_HUMAN	125	0.415947								0.415947
ELN	tr|E7EN65|E7EN65_HUMAN	180	1					1			1							1	1		1				1
COL4A2	sp|P08572|CO4A2_HUMAN	718	0.365123								0.365123
PPIB	sp|P23284|PPIB_HUMAN	135	0.0356775								0.0699361		0.103055	0.0466031						0.0761589					0.0119574			0.0411986		0.0187042	0.0110801	0.0084277	0.0151075	0.0125159	0.0133851
COL4A5	sp|P29400|CO4A5_HUMAN	268	1								1							1			1					1
COL4A5	sp|P29400|CO4A5_HUMAN	271	0.866755								0.983487															0.750023
COL4A5	sp|P29400|CO4A5_HUMAN	272	1								1				1			1								1			1
COL14A1	sp|Q05707|COEA1_HUMAN	1731	0.755068								0.499205			1	0.32025			0.970942				0.812207			0.81947	0.723614			0.894852
COL4A6	tr|A0A087WZY5|A0A087WZY5_HUMAN	1305	1								1															1
COL4A6	tr|A0A087WZY5|A0A087WZY5_HUMAN	1311	1								1															1
DPYSL3	sp|Q14195|DPYL3_HUMAN	79	0.0609646								0.0623267														0.0596024
LTBP2	tr|G3V511|G3V511_HUMAN	765	0.959514								1			1	1			1	1		0.822584				0.894013
HOXA10	tr|Q5I0Y5|Q5I0Y5_HUMAN	143	1								1				1
HOXA10	tr|Q5I0Y5|Q5I0Y5_HUMAN	148	1								1				1
WDR91	tr|C9J1X0|C9J1X0_HUMAN	243	1									1
WDR91	tr|C9J1X0|C9J1X0_HUMAN	247	1									1
WDR91	tr|C9J1X0|C9J1X0_HUMAN	248	1									1
WDR91	tr|C9J1X0|C9J1X0_HUMAN	250	1									1
TCERG1	tr|G3V220|G3V220_HUMAN	498	1									1
KDM6B	sp|O15054|KDM6B_HUMAN	644	1									1											1
KDM6B	sp|O15054|KDM6B_HUMAN	645	1									1											1
KDM6B	sp|O15054|KDM6B_HUMAN	646	1									1
ZNF189	sp|O75820|ZN189_HUMAN	64	1									1
NFATC1	tr|K7ER53|K7ER53_HUMAN	9	1									1
COL5A2	sp|P05997|CO5A2_HUMAN	638	1									1																	1
UROS	tr|A0A3B3IS33|A0A3B3IS33_HUMAN	7	1									1
HRC	tr|M0QZ43|M0QZ43_HUMAN	466	0.670944									0.670944
HRC	tr|M0QZ43|M0QZ43_HUMAN	104	0.815957									0.815957
CDC25B	tr|G8JLH2|G8JLH2_HUMAN	248	1									1
CDC25B	tr|G8JLH2|G8JLH2_HUMAN	254	1									1
ACTA1	sp|P68133|ACTS_HUMAN	324	0.00213464									0.00213464
ACTA1	sp|P68133|ACTS_HUMAN	245	0.00141375									0.00141375
COL4A3	sp|Q01955|CO4A3_HUMAN	1282	1									1			1										1
CALD1	tr|E7EX44|E7EX44_HUMAN	239
FKBP8	tr|M0R1Q0|M0R1Q0_HUMAN	117	1									1
CACNA1E	tr|F8W9Z1|F8W9Z1_HUMAN	2141	1									1
CACNA1E	tr|F8W9Z1|F8W9Z1_HUMAN	2142	1									1
CACNA1E	tr|F8W9Z1|F8W9Z1_HUMAN	2144	1									1
CACNA1E	tr|F8W9Z1|F8W9Z1_HUMAN	2145	1									1
CACNA1E	tr|F8W9Z1|F8W9Z1_HUMAN	2147	1									1
ATRNL1	tr|A0A3B3ISV6|A0A3B3ISV6_HUMAN	1268	1									1
PKN3	sp|Q6P5Z2|PKN3_HUMAN	490
TTLL7	tr|F2Z2J7|F2Z2J7_HUMAN	144	1									1
TTLL7	tr|F2Z2J7|F2Z2J7_HUMAN	145	1									1
RAI1	tr|A0A1W2PQJ7|A0A1W2PQJ7_HUMAN	1054	1									1						1
RAI1	tr|A0A1W2PQJ7|A0A1W2PQJ7_HUMAN	1056	1									1						1
MON1A	tr|A0A0A0MSQ9|A0A0A0MSQ9_HUMAN	89	1									1
WDFY3	tr|H0Y9T6|H0Y9T6_HUMAN	195	1									1
CLEC1A	tr|E9PFB4|E9PFB4_HUMAN	103	1									1
ADAMTS18	sp|Q8TE60|ATS18_HUMAN	923	1									1
PARK7	tr|K7ELW0|K7ELW0_HUMAN	54	0.086669					0.0015629				0.0506377		0.268243	0.156758												0.0127557			0.111775			0.00495191
MSL2	sp|Q9HCI7|MSL2_HUMAN	425	1									1
POLR3B	sp|Q9NW08|RPC2_HUMAN	891	1									1
FNIP2	sp|Q9P278|FNIP2_HUMAN	928	1									1
DSE	tr|X6REM1|X6REM1_HUMAN	137
SETBP1	sp|Q9Y6X0|SETBP_HUMAN	736	1									1
SETBP1	sp|Q9Y6X0|SETBP_HUMAN	737	1									1
SETBP1	sp|Q9Y6X0|SETBP_HUMAN	738	1									1
SETBP1	sp|Q9Y6X0|SETBP_HUMAN	742	1									1
HADH	tr|E9PF18|E9PF18_HUMAN	48	1									1
TTLL8	tr|A0A1C7CYW9|A0A1C7CYW9_HUMAN	682	1									1
CLGN	sp|O14967|CLGN_HUMAN	374	0.05064									0.05064
CLGN	sp|O14967|CLGN_HUMAN	375	0.05064									0.05064
MB	sp|P02144|MYG_HUMAN	89	0.0420733									0.0420733
PFKM	sp|P08237|PFKAM_HUMAN	705	0.00213278									0.00426556																					0
COL4A2	sp|P08572|CO4A2_HUMAN	197	0.888001									0.593628	0.959156								0.887221	1				1
HSPA1B	sp|P0DMV9|HS71B_HUMAN	91	0.00736223									0.00736223
JUP	sp|P14923|PLAK_HUMAN	496	0.0212241									0.0212241
GOT1	sp|P17174|AATC_HUMAN	299	0.0553362									0.0553362
GOT1	sp|P17174|AATC_HUMAN	300	0.0553362									0.0553362
CKMT2	sp|P17540|KCRS_HUMAN	318	0.00976211									0.00976211
FBN1	sp|P35555|FBN1_HUMAN	673	0.0142839									0.0142839
CCT8	sp|P50990|TCPQ_HUMAN	245	0.144688									0.297423																0.197924		0.0760627					0.00734066
ACTC1	sp|P68032|ACTC_HUMAN	104	0.00684839									0.00859175						0.00784021			0.0112675				0.00102009	0.00317645		0.00919433
MYBPC1	tr|F8VZE0|F8VZE0_HUMAN	4	1									1
COL9A3	sp|Q14050|CO9A3_HUMAN	550	1									1
INF2	tr|A0A0A0MQU1|A0A0A0MQU1_HUMAN	28	1									1
SIRT2	sp|Q8IXJ6|SIR2_HUMAN	373	1									1																			1
TTN	sp|Q8WZ42|TITIN_HUMAN	27600	0.0139627									0.0139627
RAD51AP1	tr|H0YFK6|H0YFK6_HUMAN	61
ATXN2	tr|F8VRK6|F8VRK6_HUMAN	95	1									1
KL	sp|Q9UEF7|KLOT_HUMAN	158	1									1
EMILIN1	sp|Q9Y6C2|EMIL1_HUMAN	621	0.579725									1						0.577532	0.502093						0.41877	0.400231
ATP5MF-PTCD1	tr|G3V325|G3V325_HUMAN	21	0.0100577									0.0100577
CDCA5	tr|H0YCT9|H0YCT9_HUMAN	6	1									1							1			1		1		1
CDCA5	tr|H0YCT9|H0YCT9_HUMAN	7	1									1							1			1		1		1
DCLK1	tr|Q5VZY9|Q5VZY9_HUMAN	333	1									1
DCLK1	tr|Q5VZY9|Q5VZY9_HUMAN	335	1									1
DCLK1	tr|Q5VZY9|Q5VZY9_HUMAN	338	1									1
IGHG1	sp|P01857|IGHG1_HUMAN	140	0.171807									0.0175372		0.0333952	0.464489
COL5A2	sp|P05997|CO5A2_HUMAN	437	1									1		1	1			1										1
COL5A2	sp|P05997|CO5A2_HUMAN	449	1									1		1	1			1										1
COL5A2	sp|P05997|CO5A2_HUMAN	452	1									1		1	1			1										1
COL4A2	sp|P08572|CO4A2_HUMAN	591	1									1	1	1	1											1			1
COL4A2	sp|P08572|CO4A2_HUMAN	592	1									1	1	1	1											1			1
COL4A2	sp|P08572|CO4A2_HUMAN	1574	0.738431									1	0.840521		0.37477
COL4A2	sp|P08572|CO4A2_HUMAN	198	0.982465									0.894789	1								1	1				1			1
MYH7	sp|P12883|MYH7_HUMAN	225	0.000517251									0.000517251
COL5A3	sp|P25940|CO5A3_HUMAN	790	1									1			1
COL5A3	sp|P25940|CO5A3_HUMAN	793	1									1			1
PRRC2A	sp|P48634|PRC2A_HUMAN	957	1									1
EEF1A1P5	sp|Q5VTE0|EF1A3_HUMAN	391	1									1
ADIPOQ	sp|Q15848|ADIPO_HUMAN	95	1									1
UBR4	sp|Q5T4S7|UBR4_HUMAN	5021	1									1
NAV2	tr|A0A0A0MTL4|A0A0A0MTL4_HUMAN	580	1									1
PNPLA6	tr|M0QYT1|M0QYT1_HUMAN	190	1									1
RTKN2	sp|Q8IZC4|RTKN2_HUMAN	4	1									1
NKAP	sp|Q8N5F7|NKAP_HUMAN	287	1									1
COL22A1	sp|Q8NFW1|COMA1_HUMAN	1377	1									1
COL22A1	sp|Q8NFW1|COMA1_HUMAN	1383	1									1
COL22A1	sp|Q8NFW1|COMA1_HUMAN	1386	1									1
NACC2	sp|Q96BF6|NACC2_HUMAN	304	1									1
SCPEP1	tr|I3L195|I3L195_HUMAN	11	1									1
UTP3	sp|Q9NQZ2|SAS10_HUMAN	339	1									1
PPARGC1A	sp|Q9UBK2|PRGC1_HUMAN	325	1									1
NSFL1C	sp|Q9UNZ2|NSF1C_HUMAN	141	1									1
NSFL1C	sp|Q9UNZ2|NSF1C_HUMAN	147	1									1
SRRM2	sp|Q9UQ35|SRRM2_HUMAN	2582	1									1
SRRM2	sp|Q9UQ35|SRRM2_HUMAN	2584	1									1
ACOT2	tr|A0A087WT95|A0A087WT95_HUMAN	5	1									1		1	1		1						1		1
COBL	tr|A0A3B3IU00|A0A3B3IU00_HUMAN	6	1									1
COBL	tr|A0A3B3IU00|A0A3B3IU00_HUMAN	7	1									1
COBL	tr|A0A3B3IU00|A0A3B3IU00_HUMAN	8	1									1
TLX2	tr|F1T0F2|F1T0F2_HUMAN	135	1									1
[truncated: 5,767 more rows]

## Sheet: (B)GO_BP_Stoi_Quantiles
Supplemental table S8 Site-specific stoichiometry distribution in tissues and cell lines and its related enrichment results.
(B) GO biological process enrichment among five quantiles dividied by stoichiometry
GO term	Q1	Q2	Q3	Q4	Q5	term_name
GO:0065003	11.1853	4.50279	3.42117	-0.561637	0.253523	protein-containing complex assembly
GO:0016071	10.8299	2.21193	4.15984	-0.0781844	0.134027	mRNA metabolic process
GO:0043933	10.2056	3.50127	2.89617	-0.613418	0.179408	protein-containing complex subunit organization
GO:0044403	10.0385	5.60585	2.34103	-0.22063	-0.682633	symbiotic process
GO:0016032	9.86899	4.86339	2.22867	-0.161747	-0.581916	viral process
GO:0043436	9.69396	10.6293	9.84873	-0.35238	-0.199215	oxoacid metabolic process
GO:0019752	9.63226	11.1848	11.0459	-0.433671	-0.307369	carboxylic acid metabolic process
GO:1901575	9.60694	6.17868	6.22318	-0.434678	-0.806425	organic substance catabolic process
GO:0044085	9.59254	4.17176	3.45609	-0.631966	1.45781	cellular component biogenesis
GO:0006082	9.56988	10.3317	9.54145	-0.364937	-0.18315	organic acid metabolic process
GO:0043603	9.44451	5.76025	5.23827	-0.135223	-0.90857	cellular amide metabolic process
GO:0019439	9.25625	3.7118	2.48035	-0.443741	-0.661649	aromatic compound catabolic process
GO:0044281	9.17312	11.4379	6.75551	-0.435064	-0.64478	small molecule metabolic process
GO:1901361	9.12978	3.31204	3.66668	-0.465764	-0.753053	organic cyclic compound catabolic process
GO:0022607	9.12746	3.92162	4.08651	-0.608049	1.04493	cellular component assembly
GO:0046700	9.05643	3.43377	2.42182	-0.431439	-0.803541	heterocycle catabolic process
GO:0044270	9.03544	3.42143	2.66406	-0.432182	-0.805421	cellular nitrogen compound catabolic process
GO:0034622	8.84975	2.11049	3.05076	-0.649226	0.117106	cellular protein-containing complex assembly
GO:0006401	8.84465	2.56052	2.01736	-0.466369	-0.839112	RNA catabolic process
GO:0043604	8.83925	5.30073	5.57299	-0.0239323	-0.816148	amide biosynthetic process
GO:0006402	8.63051	2.06961	2.25878	-0.432834	-0.81322	mRNA catabolic process
GO:0006412	8.60938	4.42499	4.69079	0.247395	-0.829195	translation
GO:0009056	8.56952	6.54687	5.59228	-0.566108	-0.919515	catabolic process
GO:0034655	8.56335	2.80622	1.49644	-0.393598	-0.80933	nucleobase-containing compound catabolic process
GO:0044419	8.55325	5.58673	2.6625	-0.48601	-0.588016	interspecies interaction between organisms
GO:0006518	8.36202	4.08971	4.15324	-0.02258	-0.894923	peptide metabolic process
GO:0043043	8.34486	4.12072	4.35186	0.203358	-0.825889	peptide biosynthetic process
GO:0044248	8.13394	6.01397	5.64613	-0.591114	-0.934645	cellular catabolic process
GO:0055114	8.02441	15.9913	9.60677	0.790716	2.75557	oxidation-reduction process
GO:1901566	7.78729	4.75784	5.22941	-0.306396	-0.929754	organonitrogen compound biosynthetic process
GO:0051649	7.66537	8.63063	7.69295	-0.163614	-0.751464	establishment of localization in cell
GO:0010608	7.63252	2.8845	3.41147	-0.577141	-0.614893	posttranscriptional regulation of gene expression
GO:0044237	7.17045	4.96662	2.75406	-0.612281	-0.836989	cellular metabolic process
GO:0000183	7.13816	-0.666582	-0.606105	-0.649226	-0.498781	rDNA heterochromatin assembly
GO:0051641	7.06269	7.63963	7.80146	-0.0633356	-0.638718	cellular localization
GO:0045055	7.0503	8.52365	9.0405	-0.013032	-0.467756	regulated exocytosis
GO:0000184	7.02829	1.17387	-0.561954	0.0844441	-0.596084	nuclear-transcribed mRNA catabolic process, nonsense-mediated decay
GO:0006335	7.01027	-0.570999	-0.606105	-0.649226	-0.934645	DNA replication-dependent nucleosome assembly
GO:0034723	7.01027	-0.570999	-0.606105	-0.649226	-0.934645	DNA replication-dependent nucleosome organization
GO:0006614	6.96554	0.697074	-0.591572	0.212858	-0.589579	SRP-dependent cotranslational protein targeting to membrane
GO:0008152	6.95984	4.56503	3.35644	-0.543611	-0.82114	metabolic process
GO:0043312	6.94016	6.94172	7.91323	-0.516347	-0.407799	neutrophil degranulation
GO:0006334	6.92386	-0.381028	-0.511955	-0.649226	-0.554351	nucleosome assembly
GO:0002283	6.87951	6.88023	7.842	-0.518065	-0.42512	neutrophil activation involved in immune response
GO:0043299	6.84359	6.9321	7.56692	-0.542427	-0.433818	leukocyte degranulation
GO:0002446	6.83847	6.98942	7.5862	-0.524188	-0.484751	neutrophil mediated immunity
GO:0065004	6.73486	-0.206172	-0.523756	-0.649226	-0.182842	protein-DNA complex assembly
GO:0006613	6.71629	0.629396	-0.606105	0.189827	-0.625776	cotranslational protein targeting to membrane
GO:0036230	6.70152	6.84865	7.82469	-0.527945	-0.519673	granulocyte activation
GO:0045047	6.68718	0.462566	-0.5195	0.131675	-0.707652	protein targeting to ER
GO:0002444	6.68027	6.90922	7.18225	-0.55061	-0.408351	myeloid leukocyte mediated immunity
GO:0042119	6.66183	6.65941	7.5862	-0.524188	-0.484751	neutrophil activation
GO:0002275	6.62017	6.70328	7.6927	-0.547947	-0.495136	myeloid cell activation involved in immune response
GO:0072599	6.47103	0.408065	-0.537478	0.112197	-0.731992	establishment of protein localization to endoplasmic reticulum
GO:0071103	6.45038	0.149192	-0.483721	-0.586519	0.00426762	DNA conformation change
GO:0006887	6.43615	6.99184	8.00988	0.0731748	-0.5587	exocytosis
GO:1901564	6.38606	4.93165	4.09064	-0.0163252	-0.795195	organonitrogen compound metabolic process
GO:0006413	6.37872	2.06001	0.238957	0.294117	-0.722815	translational initiation
GO:0006333	6.29884	-0.225462	-0.444531	-0.649226	0.0903034	chromatin assembly or disassembly
GO:0002376	6.29226	4.42973	2.58545	-0.0152345	-0.704766	immune system process
GO:0070972	6.28798	0.323843	-0.192662	0.534541	-0.571043	protein localization to endoplasmic reticulum
GO:0031497	6.20907	-0.229313	-0.325256	-0.649226	-0.130806	chromatin assembly
GO:0019080	6.20266	0.416854	-0.362307	0.273889	-0.614415	viral gene expression
GO:0006950	6.1943	6.18994	3.43099	-0.105331	-0.446488	response to stress
GO:0006996	6.08437	3.62813	2.199	-0.336792	3.28837	organelle organization
GO:0071824	6.02669	-0.263918	-0.546029	-0.649226	-0.141864	protein-DNA complex subunit organization
GO:0072594	5.99889	2.75048	0.877917	-0.206569	-0.509308	establishment of protein localization to organelle
GO:0006091	5.9726	9.884	4.50511	-0.374657	1.01479	generation of precursor metabolites and energy
GO:0006323	5.93015	-0.191081	-0.263775	-0.649226	-0.149799	DNA packaging
GO:0045652	5.89027	-0.658942	-0.343785	-0.649226	-0.695372	regulation of megakaryocyte differentiation
GO:0034728	5.87887	-0.422877	-0.538545	-0.649226	-0.480646	nucleosome organization
GO:0070828	5.76454	-0.49436	-0.517641	-0.649226	-0.0221347	heterochromatin organization
GO:0002366	5.69453	4.93979	5.68609	-0.602702	-0.676666	leukocyte activation involved in immune response
GO:0031507	5.65059	-0.45605	-0.468394	-0.649226	-0.268024	heterochromatin assembly
GO:0002263	5.63768	4.88587	5.94174	-0.603648	-0.688044	cell activation involved in immune response
GO:0034641	5.61522	0.994708	0.0647291	-0.599903	-0.340772	cellular nitrogen compound metabolic process
GO:0070887	5.55796	5.21368	6.91838	1.06217	1.30779	cellular response to chemical stimulus
GO:1901360	5.55626	1.13574	0.391036	-0.596982	0.440327	organic cyclic compound metabolic process
GO:0002443	5.46262	5.5694	5.5638	-0.617194	-0.512619	leukocyte mediated immunity
GO:0071704	5.44884	3.11822	1.9715	-0.524826	-0.798621	organic substance metabolic process
GO:0002274	5.35301	4.95282	6.6672	-0.587245	-0.21266	myeloid leukocyte activation
GO:0065008	5.23888	3.67749	2.90634	-0.0220149	1.5214	regulation of biological quality
GO:0034401	5.19695	-0.424302	-0.419007	-0.649226	0.148148	chromatin organization involved in regulation of transcription
GO:0030219	5.1824	-0.666582	-0.467843	-0.649226	-0.38317	megakaryocyte differentiation
GO:0097549	5.15736	-0.371545	-0.350566	-0.649226	0.381559	chromatin organization involved in negative regulation of transcription
GO:0019083	5.13952	0.171599	-0.41952	-0.11892	-0.489205	viral transcription
GO:0040029	5.06746	-0.618863	-0.396393	-0.495362	0.990004	regulation of gene expression, epigenetic
GO:0033365	5.0393	3.22473	1.10643	-0.00602656	0.855587	protein localization to organelle
GO:0009058	5.01843	1.39154	0.552513	-0.435626	-0.778928	biosynthetic process
GO:0010033	4.91315	5.82951	6.65674	1.30654	1.54644	response to organic substance
GO:0042221	4.86255	5.5115	6.25628	1.32757	-0.270453	response to chemical
GO:0002252	4.84647	5.57029	5.37585	-0.580222	-0.392203	immune effector process
GO:0006520	4.76823	4.34448	7.0708	-0.582833	-0.602279	cellular amino acid metabolic process
GO:0044282	4.42361	7.06611	5.63385	-0.0122489	-0.85499	small molecule catabolic process
GO:0055086	4.30534	6.1004	1.31151	-0.575105	-0.104767	nucleobase-containing small molecule metabolic process
GO:0016192	4.29011	6.62677	7.37448	0.503288	0.0368396	vesicle-mediated transport
GO:0032787	3.89581	7.17334	6.92428	-0.474422	-0.100152	monocarboxylic acid metabolic process
GO:0032940	3.80381	4.58808	5.1211	-0.24734	-0.610223	secretion by cell
GO:0006457	3.654	5.37323	0.684131	0.683784	3.00524	protein folding
GO:0006753	3.56768	5.36352	0.975995	-0.634337	0.202222	nucleoside phosphate metabolic process
GO:0009117	3.52235	5.48175	1.03356	-0.633282	0.270307	nucleotide metabolic process
GO:0007010	3.14243	3.95281	5.04189	-0.217226	9.49126	cytoskeleton organization
GO:0002576	3.11494	4.00017	5.81665	0.0499102	-0.449275	platelet degranulation
GO:0030029	3.01779	3.12629	6.42494	-0.408335	5.24674	actin filament-based process
GO:0071310	2.99277	3.03361	5.48348	1.12264	1.41571	cellular response to organic substance
GO:0016054	2.78661	3.52813	6.00543	0.00905594	-0.839601	organic acid catabolic process
GO:0046395	2.78661	3.52813	6.00543	0.00905594	-0.839601	carboxylic acid catabolic process
GO:0030036	2.71998	3.27316	5.41546	-0.331043	5.45724	actin cytoskeleton organization
GO:0045454	2.44246	4.6488	0.645072	1.2998	7.16924	cell redox homeostasis
GO:0009636	2.37396	6.92652	2.02761	-0.533503	0.184553	response to toxic substance
GO:0098754	2.31248	5.56104	0.966056	-0.649226	0.0448222	detoxification
GO:0031589	2.30723	2.88178	5.02799	2.17684	4.48128	cell-substrate adhesion
GO:1990748	2.29381	6.09243	1.04446	-0.649226	0.104913	cellular detoxification
GO:0097237	2.08981	5.71667	0.891397	-0.649226	-0.0438495	cellular response to toxic substance
GO:0010810	2.02892	1.99013	4.81967	1.28613	5.12552	regulation of cell-substrate adhesion
GO:0032502	1.62679	1.26422	3.92522	1.39268	10.1967	developmental process
GO:0048869	1.37531	0.480364	2.32872	0.755728	6.71576	cellular developmental process
GO:0048856	1.37168	1.06846	4.22483	1.74232	7.92273	anatomical structure development
GO:0010811	1.31826	1.13693	4.41235	1.32944	8.32301	positive regulation of cell-substrate adhesion
GO:0048731	1.27079	0.393283	2.17506	2.03769	5.44557	system development
GO:0030154	1.13445	0.385661	2.14463	0.830429	6.81598	cell differentiation
GO:0022610	0.827524	1.27938	7.5972	6.02872	5.72422	biological adhesion
GO:0007155	0.798935	1.19072	7.68483	6.06114	5.84862	cell adhesion
GO:0007275	0.752035	0.569183	2.30701	2.40758	7.07764	multicellular organism development
GO:0072359	0.251845	1.1654	4.13533	3.46884	5.79196	circulatory system development
GO:0035987	0.19815	2.59673	3.41763	7.22283	7.7158	endodermal cell differentiation
GO:0007492	0.168905	1.77543	2.92656	5.78557	5.09049	endoderm development
GO:0071230	0.159273	2.09897	2.80081	5.02288	2.21046	cellular response to amino acid stimulus
GO:0001706	0.0654054	2.17383	2.88752	6.73982	6.45405	endoderm formation
GO:0001944	-0.0678203	0.198776	2.84552	1.99876	5.73368	vasculature development
GO:0001568	-0.0692066	0.333107	3.18936	2.11798	6.06565	blood vessel development
GO:0048646	-0.126702	0.538671	5.87833	3.35297	5.95203	anatomical structure formation involved in morphogenesis
GO:0038063	-0.229313	1.95903	2.5778	7.66459	7.44712	collagen-activated tyrosine kinase receptor signaling pathway
GO:0038065	-0.27261	1.64885	2.1902	7.1272	6.36294	collagen-activated signaling pathway

## Sheet: (C) Region_Stoi_Quantiles
Supplemental table S8 Site-specific stoichiometry distribution in tissues and cell lines and its related enrichment results.
(C) Region enrichment among five quantiles dividied by stoichiometry
Regions	Q1	Q2	Q3	Q4	Q5
Triple-helicalregion	0.953643	0.742809	9.28158	4.94551	-0.338788
Nonhelicalregion(C-terminal)	0.643792	0.91023	2.11351	2.10241	0.254808
O-glycosylatedatonesite	0.643792	-0.472666	2.05995	-0.198959	0.680022
Interruptedcollagenousregion	-0.221312	-0.0694677	-0.121597	-0.0315223	2.1575
4Xapproximaterepeats	3.84604	4.4522	0.517303	-0.198959	-0.338788
P-domain	3.39999	6.6757	0.17321	-0.198959	-0.338788
InteractionwithPPIB	1.81679	4.69424	0.381442	-0.198959	-0.338788
3Xapproximaterepeats	1.38899	5.3387	0.755949	-0.198959	-0.338788
C-domain	1.21054	2.36696	2.05995	-0.198959	-0.338788
Pdomain(Extendedarm)	1.79747	2.43192	0.885427	-0.198959	-0.338788
SufficienttomediateinteractionwithSGIP1	1.75815	1.15251	0.971707	-0.198959	-0.338788
Triple-helicalregion1(COL2)	-0.372964	1.68004	0.488766	0.481915	6.9093
RCL	0.643792	4.36475	-0.411284	-0.198959	-0.338788
Nucleotide-bindingdomain(NBD)	7.16414	2.20468	-0.411284	-0.198959	-0.338788
N-terminalglobulardomain	3.66485	0.661926	0.535831	1.95614	0.204651
N-terminalglobularhead	7.84831	0.802429	-0.059684	-0.198959	-0.338788
Talin-interaction	1.21054	2.36696	2.05995	-0.198959	-0.338788
3X112AAtandemrepeats	10.7093	0.597459	0.478906	-0.198959	-0.338788
InteractionwithACTN4	1.21054	-0.472666	2.05995	-0.198959	-0.338788
Facilitatesphospholipidmembraneinsertion	1.21054	2.36696	2.05995	-0.198959	-0.338788
InteractionwithRAF1	2.37428	1.5306	-0.411284	-0.198959	-0.338788
Nonhelicalregion10(NC10)	-0.52625	0.316208	0.232109	6.76198	-0.0219345
Triple-helicalregion10(COL10)	-0.52625	0.816089	0.672352	5.92887	4.45351
Proline-rich(PRR)potentialbioactivepeptide	-0.52625	3.15041	-0.411284	-0.198959	-0.338788
Cregion(Bysimilaritytolambdalight-chain)	1.1282	-0.472666	2.11351	-0.198959	-0.338788
Hinge	1.75815	1.5306	0.00119162	-0.198959	0.160595
CH2	0.386262	3.9814	0.121926	-0.198959	1.02861
InteractionwithWARS1	0.391181	3.45304	-0.411284	-0.198959	-0.338788
Substratebinding(Bsite)	1.21054	2.36696	-0.411284	-0.198959	-0.338788
Interactionwithfurin	6.35844	0.53942	0.427754	-0.198959	-0.338788
Hinge2	1.38899	0.91023	2.46434	-0.198959	1.07836
Hybriddomain1	1.21054	-0.472666	2.05995	5.44649	1.49281
C-terminaldomain	1.59762	0.0257122	-0.0449874	0.0252774	-0.321914
G2	-0.52625	2.36696	-0.411284	-0.198959	-0.338788
BIDregion	-0.52625	-0.472666	5.41997	-0.198959	-0.338788
RequiredforinteractionwithCTSL	-0.52625	-0.472666	2.05995	-0.198959	-0.338788
InteractionwithTP53	1.87862	1.85217	-0.411284	-0.198959	0.254808
InteractionwithAHSA1	5.64659	2.50827	-0.411284	-0.198959	-0.338788
InteractionwithNR1D1	3.1352	0.53942	0.339244	-0.198959	-0.338788
Leucine-zipper	1.21054	2.36696	2.05995	-0.198959	1.49281
Actin-binding1	1.87862	-0.472666	-0.411284	-0.198959	-0.338788
IMPcyclohydrolase	1.38899	2.90157	-0.411284	-0.198959	0.379915
InteractionwithTBL1XR1	1.21054	-0.472666	2.05995	-0.198959	-0.338788
InteractionwithKRIT1	-0.52625	2.36696	-0.411284	-0.198959	-0.338788
AcetylatedhistoneH3binding	-0.52625	-0.472666	2.05995	-0.198959	-0.338788
Nucleartargetingsequence	3.96012	-0.472666	-0.411284	-0.198959	-0.338788
MediatesinteractionwithLIMCH1	2.17167	1.91396	-0.411284	-0.198959	-0.338788
Glycinebinding	1.21054	2.36696	-0.411284	-0.198959	1.49281
InteractionwithssDNA	2.94792	-0.472666	-0.411284	-0.198959	-0.338788
RequiredforinteractionwithMAPKs	-0.52625	-0.472666	-0.411284	-0.198959	2.66365
EVH2	1.8305	-0.472666	-0.411284	-0.198959	-0.338788
InteractionwithEML4	-0.52625	3.15041	-0.411284	-0.198959	-0.338788
Head	6.45627	1.31641	-0.411284	-0.198959	1.24937
Linker1	4.68589	-0.472666	-0.411284	-0.198959	-0.338788
InteractionwithC1D	1.21054	2.36696	2.05995	-0.198959	-0.286078
ATPasedomain	1.24889	-0.472666	2.27618	-0.198959	-0.338788
Linker	1.72057	0.438706	-0.316507	2.26855	0.152157
InteractionwithhistoneH3	-0.52625	-0.472666	2.05995	-0.198959	-0.338788
NecessaryandsufficienttointeractwithSYVN1	-0.52625	-0.472666	2.05995	-0.198959	1.49281
SV40smallTantigenbinding	0.170205	-0.472666	2.27618	-0.198959	-0.338788
InteractionwithYAP1	-0.16661	-0.472666	5.62485	-0.198959	-0.0628755
AAA2	2.23479	-0.472666	0.146715	-0.198959	1.13205
Escortdomain	-0.52625	2.36696	-0.411284	-0.198959	-0.338788
InteractionwithTP53C-terminus	-0.52625	-0.472666	2.46434	-0.198959	-0.338788
Requiredfornucleolarandnuclearlocation	-0.52625	2.90157	0.755949	-0.198959	-0.338788
Acidic	-0.52625	2.36696	0.829963	-0.198959	-0.338788
Complementarity-determining-2	-0.52625	-0.472666	2.05995	-0.198959	-0.338788
Framework-3	0.643792	1.31641	1.58385	-0.198959	2.25472
Fibrin-andheparin-binding1	0.391181	3.45304	0.971707	-0.198959	0.557375
C-terminal	1.21054	2.36696	-0.411284	-0.198959	-0.338788
Triple-helicalregion5(COL5)with3imperfections	-0.52625	-0.0226745	-0.059684	0.595576	2.95987
Triple-helicalregion2(COL2)with2imperfections	-0.52625	-0.259873	0.286319	0.608077	12.7698
Triple-helicalregion(COL1)	-0.52625	-0.345604	-0.189464	-0.024398	13.7505
NMP	-0.52625	2.36696	-0.411284	-0.198959	-0.338788
immunoglobulin-like	1.55514	-0.472666	0.599758	-0.198959	-0.338788
Repeat-richregion	0.162549	3.31349	-0.059684	-0.198959	-0.218051
InteractionwiththeSNAREcomplex	2.94792	-0.472666	-0.411284	-0.198959	-0.338788
Glutamatebinding	-0.52625	-0.472666	2.05995	-0.198959	-0.338788
Aspartatebinding	-0.52625	2.36696	2.05995	-0.198959	-0.338788
G3motif	1.21054	2.36696	1.30964	-0.198959	1.49281
InteractionwithSPTBN1	1.70325	-0.472666	0.339244	-0.198959	0.0553759
InteractionwithCD163	1.21054	2.36696	-0.411284	-0.198959	-0.338788
Glycopeptide(secretorypiece)	-0.52625	2.36696	2.05995	-0.198959	-0.338788
LID2	-0.52625	-0.472666	-0.411284	-0.198959	1.95905
MediatesinteractionwithPRMT3	3.13068	-0.472666	-0.411284	-0.198959	-0.338788
CoenzymeAbinding	0.850259	2.36696	2.05995	-0.198959	-0.338788
InteractionwithDAB2	-0.308137	-0.472666	2.05995	-0.198959	0.842648
LDLreceptorbinding	-0.52625	-0.472666	2.05995	-0.198959	-0.338788
InteractionwithEZR	2.23479	-0.472666	0.535831	-0.198959	0.204651
FormiminotransferaseN-subdomain	4.25435	-0.472666	-0.411284	-0.198959	-0.338788
Anthranilatephosphoribosyltransferasehomolog	5.64659	2.50827	0.599758	-0.198959	-0.338788
InteractionwithGATA1	0.643792	-0.472666	-0.411284	-0.198959	2.66365
InteractionwithCAVIN1	0.170205	2.69075	-0.411284	-0.198959	1.38409
CoA-binding	1.21054	2.36696	-0.411284	-0.198959	-0.338788
HUS;DCB:HUSdomaininteraction	-0.52625	-0.472666	2.05995	-0.198959	-0.338788
MediatesinteractionwithMICALL2	4.57306	-0.472666	-0.411284	-0.198959	-0.338788
Cytokine-stimulatingactivity	2.01748	-0.472666	-0.411284	-0.198959	-0.338788
Interactionwithtubulin	1.21054	2.36696	-0.411284	-0.198959	-0.338788
4X12AAimperfectrepeats	0.994541	2.52107	-0.411284	-0.198959	-0.338788
CCP2	-0.52625	3.45304	-0.411284	-0.198959	-0.338788
CX3CL1-binding	1.21054	-0.472666	2.05995	-0.198959	-0.338788
Alpha-1	3.1352	-0.472666	1.84338	-0.198959	-0.338788
Alpha-2	1.21054	-0.472666	2.05995	-0.198959	-0.338788
Triple-helicalregion(COL3)	-0.52625	-0.472666	-0.411284	-0.198959	2.18229
SMAD-interactiondomain(SID)	-0.52625	-0.472666	-0.411284	-0.198959	2.49723
Complementarity-determining-3	0.850259	1.83661	2.05995	-0.198959	1.07836
2X60AAtandemrepeats,type1	1.21054	2.36696	-0.411284	-0.198959	-0.338788
4X60AAtandemrepeats,typeI	2.37428	1.5306	-0.411284	-0.198959	-0.338788
BindingtoRAG1	-0.52625	-0.472666	-0.411284	-0.198959	4.1145
SAICARsynthetase	1.02253	2.34773	-0.411284	-0.198959	-0.338788
InteractionwithSUDS3andSAP130	-0.52625	-0.472666	-0.411284	-0.198959	1.95905
ChondroitinsulfateAbinding	2.94792	-0.472666	-0.411284	-0.198959	-0.338788
InteractionwithKLHL18	-0.52625	2.36696	-0.411284	-0.198959	-0.338788
Phosphatase	-0.52625	2.34773	0.535831	-0.198959	-0.338788
InteractionwithSF3B1	1.21054	2.36696	2.05995	-0.198959	-0.338788
InteractionwithSF3B5	1.21054	2.36696	2.05995	-0.198959	-0.338788
Hexokinaselargesubdomain1	-0.52625	3.15041	-0.411284	-0.198959	0.459962
Mediateslocalizationtomicrovilli	-0.52625	-0.472666	2.46434	-0.198959	-0.338788
Involvedinhomodimerization	0.637015	2.50827	-0.411284	-0.198959	0.254808
InteractionwithCTNNB1	2.94792	0.816089	0.427754	-0.198959	0.484678
InteractionwithGW182familymembers	-0.52625	-0.472666	2.05995	-0.198959	-0.338788
Necessaryfornucleolarlocalization	0.391181	-0.472666	2.95748	-0.198959	-0.338788
Dimerization	1.21054	-0.472666	2.05995	-0.198959	-0.338788
Necessaryfornuclearlocalization	-0.52625	8.81445	-0.411284	-0.198959	-0.322814
Globin	-0.52625	2.90157	-0.411284	-0.198959	1.24937
InteractionwiththeF-boxdomainofF-boxproteins	-0.52625	2.36696	-0.411284	-0.198959	-0.338788
Importantforhexamerformation	-0.52625	-0.472666	4.532	-0.198959	-0.338788
InteractionwithLIMS1	-0.52625	-0.472666	-0.411284	8.27879	-0.338788
Spectrin--actin-binding	2.01748	-0.472666	-0.411284	-0.198959	-0.338788
B	-0.52625	-0.389449	-0.411284	5.44649	-0.338788
D	-0.52625	-0.472666	-0.411284	5.44649	-0.338788
GlobularAdomain	1.75815	-0.472666	-0.411284	-0.198959	-0.338788
Nucleartargetingsequence(M9)	2.37428	-0.472666	-0.411284	-0.198959	-0.338788
Nucleotide-binding(NBD)	2.01748	-0.472666	-0.411284	-0.198959	-0.338788
Interdomainlinker	3.13068	1.31641	-0.411284	-0.198959	-0.338788
Kinase	-0.52625	-0.472666	4.29631	-0.198959	-0.338788
InteractionwithNFS1	2.74685	-0.472666	-0.411284	-0.198959	-0.338788
Histone-binding	1.75815	-0.472666	-0.411284	-0.198959	-0.338788
Earmuffdomain	3.13068	-0.472666	-0.411284	-0.198959	-0.338788
NecessaryforinteractionwithCBX2	-0.52625	-0.472666	-0.411284	17.3193	-0.338788
InteractionwithCREBBP	0.769077	3.792	0.381442	-0.198959	-0.0628755
InteractionwithSIAH1	2.94792	-0.472666	-0.411284	-0.198959	-0.338788
InteractionwithRELA	1.55514	-0.472666	-0.411284	-0.198959	-0.338788
RequiredforinteractionwithRAB2	-0.52625	-0.472666	-0.411284	5.44649	-0.338788
InteractionwithKEAP1	-0.52625	2.36696	0.599758	-0.198959	-0.338788
InteractionwithDNMT1andDNMT3B	-0.52625	-0.472666	14.4482	-0.198959	-0.338788
NecessaryforinteractionwithPNN	2.94792	-0.472666	-0.411284	-0.198959	-0.338788
CSDE1-binding	1.21054	2.36696	-0.411284	-0.198959	-0.338788
InteractionwithYES1,SRCandFYN	-0.52625	-0.472666	3.92799	-0.198959	-0.338788
MediatesinteractionwithKHDRBS1	-0.52625	-0.472666	-0.411284	-0.198959	4.30126
MediatesinteractionwithRELA	-0.52625	-0.472666	-0.411284	-0.198959	5.10739
MediatesinteractionwithSMAD4	-0.52625	-0.472666	-0.411284	-0.198959	5.34976
10Xapproximatetandemrepeats	2.84701	-0.472666	-0.411284	-0.198959	-0.338788
Beta-1	2.01748	-0.472666	-0.411284	-0.198959	-0.338788
InteractionwithNTRK1	-0.52625	3.05013	-0.411284	-0.198959	-0.338788
MAP1LC3B-binding	-0.52625	2.36696	-0.411284	-0.198959	-0.338788
Membrane-bindingdomain1	-0.145422	-0.472666	8.01008	-0.198959	-0.338788
Tail(Globular)	-0.0848241	-0.472666	4.586	-0.198959	-0.338788
GPSM2-bindingdomain	2.37428	-0.472666	1.30964	-0.198959	-0.338788
8XSEKrepeats	-0.52625	2.36696	-0.411284	-0.198959	-0.338788
RequiredforinteractionwithPIP5K1A	-0.52625	2.36696	-0.411284	-0.198959	-0.338788
Negativeregulatorofmicrotubule-binding	-0.52625	2.36696	-0.411284	-0.198959	-0.338788
Acidicregionrequiredfortransactivationactivity	-0.52625	-0.472666	2.05995	-0.198959	-0.338788
Tudor-like	2.94792	-0.472666	-0.411284	-0.198959	-0.338788
Ornithineandcarbamoylphosphatebinding	1.21054	2.36696	-0.411284	-0.198959	-0.338788
Ornithinebinding	1.21054	2.36696	-0.411284	-0.198959	-0.338788
N-terminaladhesionmotif	2.94792	-0.472666	-0.411284	-0.198959	-0.338788
Chemokine	-0.52625	-0.472666	-0.411284	-0.198959	5.15661
InteractionwithGABARAP	-0.52625	-0.472666	-0.411284	-0.198959	3.54884
InteractionwithMTUS2/TIP150	1.81679	-0.472666	-0.411284	-0.198959	-0.338788
CDP-L-ribitolbinding	-0.52625	-0.472666	2.05995	-0.198959	-0.338788
InteractionwithEXO1	1.75815	-0.472666	-0.411284	-0.198959	-0.338788
InteractionwithSREBF2	-0.52625	-0.472666	-0.411284	-0.198959	2.18229
Beta(2)beta(3)'finger-like'loop	0.850259	1.83661	-0.411284	5.44649	-0.338788
ODD	-0.251809	-0.472666	2.06416	-0.198959	-0.338788
NTAD	0.643792	-0.472666	3.7748	-0.198959	-0.338788
C-terminalVHLrecognitionsite	0.850259	-0.472666	4.532	-0.198959	-0.338788
InteractionwithATP6V1A	-0.52625	-0.472666	-0.411284	-0.198959	3.41482
EpitoperecognizedbyGoodpastureantibodies	-0.52625	-0.472666	2.05995	5.44649	-0.338788
Requiredfortheanti-tumorcellactivityof	-0.52625	-0.472666	2.05995	5.44649	1.49281
27X6AArepeatsof[GEVSTPAN]-[ILMV]-[DE]-[RH]-	1.24889	4.98746	2.27618	-0.198959	-0.338788
WD40-likerepeat2	1.21054	2.36696	-0.411284	-0.198959	-0.338788
WD40-likerepeat3	1.21054	2.36696	-0.411284	-0.198959	-0.338788
WD40-likerepeat4	-0.52625	2.36696	-0.411284	-0.198959	-0.338788
WD40-likerepeat6	-0.52625	2.36696	-0.411284	-0.198959	-0.338788
WD40-likerepeat7	1.21054	2.36696	-0.411284	-0.198959	-0.338788
Distalsegment	0.391181	3.45304	-0.411284	-0.198959	-0.338788
OB-fold	0.231557	0.91023	2.46434	-0.198959	-0.338788
EpitoperecognizedbyCARandhealthypatient	1.21054	-0.472666	2.05995	-0.198959	-0.338788
Requiredforrepressionofc-mycpromoteractivity	5.58037	-0.472666	0.971707	-0.198959	-0.338788
RequiredforinteractionwithPLG	1.21054	-0.472666	2.05995	-0.198959	-0.338788
InteractionwithPOU5F1	7.41738	1.85217	0.339244	-0.198959	-0.338788
D-fructose1,6-bisphosphatebinding;partof	1.21054	-0.472666	2.05995	-0.198959	-0.338788
InteractionwithDCX	-0.52625	-0.472666	2.05995	-0.198959	-0.338788
Alpha-chainpolymerization,bindingdistaldomainof	1.21054	2.36696	2.05995	-0.198959	-0.338788
C-terminalregulatoryPFKdomain2	0.50753	2.43192	-0.411284	-0.198959	-0.338788
Requiredandsufficientfortargetingtolysosomes	1.21054	2.36696	-0.411284	-0.198959	1.49281
RequiredforcomplexformationwithBFSP1andBFSP2;	1.75815	-0.472666	-0.411284	-0.198959	-0.338788
Effectordomaininvolvedinlipid-bindingand	1.21054	2.36696	-0.411284	-0.198959	1.49281
Inositol-(1,3,4,5)-tetrakisphosphatebinding	-0.52625	2.36696	-0.411284	-0.198959	-0.338788
InteractionwithRanandnuclearexportcomplex	-0.52625	3.15041	-0.411284	-0.198959	-0.338788
InteractionwithRANBP3	-0.52625	5.20791	-0.411284	-0.198959	-0.338788
NecessaryforHTLV-1Rexmultimerization	-0.52625	2.36696	-0.411284	-0.198959	-0.338788
InteractionwithHIV-1Rev	-0.52625	2.36696	-0.411284	-0.198959	-0.338788
4.5X38AAtandemrepeats(DomainA)	0.0707869	2.34773	-0.411284	-0.198959	-0.338788
C-tailsignal;necessaryformitochondrionouter	2.01748	-0.472666	-0.411284	-0.198959	-0.338788
InteractionwithGSK3B	1.9644	-0.472666	-0.411284	-0.198959	-0.338788
InteractionwithHCVcoreprotein	2.37428	-0.472666	-0.411284	-0.198959	-0.338788
Tudor-like1	0.50026	3.83781	-0.411284	-0.198959	-0.338788
HistoneH3R2me0binding	1.21054	2.36696	-0.411284	-0.198959	-0.338788
Couldbeinvolvedintheassemblyofthe	-0.52625	-0.472666	4.532	-0.198959	-0.338788
L-argininebinding	-0.52625	-0.472666	2.05995	-0.198959	-0.338788
Requiredforlocalizationtotheinterphase	-0.52625	-0.472666	-0.411284	-0.198959	1.95905
(Microbialinfection)Requiredforinteractionwith	-0.52625	2.36696	-0.411284	-0.198959	-0.338788
InteractionwithNCK2(minor)	-0.52625	-0.472666	-0.411284	-0.198959	5.52167
Myosinandcalmodulin-binding	2.01748	-0.472666	-0.411284	-0.198959	-0.338788
EIF4EBP1/2/3binding	-0.52625	-0.472666	2.05995	-0.198959	-0.338788

## Sheet: (D) Top_20_Five_Tissues
Supplemental table S8 Site-specific stoichiometry distribution in tissues and cell lines and its related enrichment results.
(D) Top 20 enrichment terms of hydroxyproline proteins found in five tissues
GO	Description	LogP_Heart	LogP_Liver	LogP_Lung	LogP_Ovary	LogP_Uninary bladder
GO:0043603	cellular amide metabolic process	-10.5666	-27.3158	0	-5.21003	0
R-HSA-6798695	Neutrophil degranulation	-8.84031	-19.4361	0	-8.6473	0
GO:1901615	organic hydroxy compound metabolic process	-3.03977	-29.8584	0	-6.59136	0
GO:0006790	sulfur compound metabolic process	-5.16289	-28.7391	0	-2.80633	0
GO:0044282	small molecule catabolic process	-4.92314	-44.3831	0	-3.2559	0
WP3925	Amino acid metabolism	-8.20334	-35.6264	0	-2.21743	0
hsa00020	Citrate cycle (TCA cycle)	-13.8772	-13.9064	0	0	0
GO:0044283	small molecule biosynthetic process	-3.93422	-38.0139	0	-4.99374	-2.19237
GO:0006457	protein folding	-8.67123	-12.5273	0	-10.8584	-2.05865
R-HSA-8953897	Cellular responses to stimuli	-15.2843	-23.9783	0	-14.7927	-4.22461
GO:0006091	generation of precursor metabolites and energy	-37.9066	-43.6346	0	-11.9558	-4.65135
GO:0032787	monocarboxylic acid metabolic process	-13.9693	-68.3138	0	-8.49581	-4.67738
hsa01200	Carbon metabolism	-28.8426	-37.6491	0	-11.0609	-6.49509
WP3888	VEGFA-VEGFR2 signaling pathway	-18.9336	-21.002	0	-13.7252	-8.79264
GO:0009636	response to toxic substance	-8.97123	-35.2135	-2.65481	-12.3462	-3.57854
R-HSA-211859	Biological oxidations	0	-33.3738	0	-6.6103	0
GO:0097435	supramolecular fiber organization	-15.885	-10.2506	-8.18053	-14.1298	-19.2035
R-HSA-422475	Axon guidance	-16.6437	-17.9972	-13.9236	-20.6391	-13.4668
M3005	NABA COLLAGENS	-39.217	-31.4781	-44.1925	-36.5232	-34.454
M5884	NABA CORE MATRISOME	-38.0357	-22.8937	-32.48	-27.0118	-37.8049

## Sheet: (E) GO_BP_Seven_Tissues
Supplemental table S8 Site-specific stoichiometry distribution in tissues and cell lines and its related enrichment results.
(E) GO biological process enrichment of hydroxyproline proteins across seven tissues
GO term	Liver	Ovary	Testis	Urinarybladder	Prostate	CD4Tcells	CD8Tcells	term_name
GO:0019752	23.6705	3.57843	3.54366	0.940178	1.09702	0.53088	0.405193	carboxylic acid metabolic process
GO:0043436	23.5342	3.59369	3.22866	0.728531	1.40624	0.615068	0.283444	oxoacid metabolic process
GO:0006082	23.1627	3.47405	3.11103	0.68758	1.32778	0.80953	0.259947	organic acid metabolic process
GO:0044281	21.9278	2.92738	2.88866	0.104472	0.968851	0.390014	0.141468	small molecule metabolic process
GO:0032787	16.7402	2.00785	2.37343	1.51347	1.17524	-0.0971851	0.457338	monocarboxylic acid metabolic process
GO:0044282	13.6907	1.96114	1.94165	1.14076	0.676122	0.355605	0.710205	small molecule catabolic process
GO:0016054	11.6518	0.414521	0.134295	-0.371015	-0.484068	-0.0880293	-0.280681	organic acid catabolic process
GO:0046395	11.6518	0.414521	0.134295	-0.371015	-0.484068	-0.0880293	-0.280681	carboxylic acid catabolic process
GO:0009056	8.94897	1.8739	2.6853	-0.0793579	0.675243	0.0374758	-0.0193582	catabolic process
GO:0044248	8.74032	1.76067	2.37652	-0.259982	0.265692	-0.131722	-0.0649859	cellular catabolic process
GO:0006631	8.5399	1.16379	0.0945129	-0.236155	-0.547454	-0.280284	-0.307101	fatty acid metabolic process
GO:0072329	7.68746	0.418511	0.481617	-0.371015	-0.394746	-0.319499	-0.331198	monocarboxylic acid catabolic process
GO:1901575	7.55525	1.69076	2.34899	-0.280348	0.566518	0.204363	0.186798	organic substance catabolic process
GO:0006520	7.40455	0.381935	1.32322	-0.32419	-0.0264221	0.975866	0.169686	cellular amino acid metabolic process
GO:1901615	7.36539	2.16862	1.5016	-0.318101	0.251707	-0.15096	0.034463	organic hydroxy compound metabolic process
GO:0006790	6.84445	0.735125	0.375494	-0.332745	1.90327	0.0143984	-0.303356	sulfur compound metabolic process
GO:0046394	6.81841	0.814378	0.23164	0.311032	0.376286	0.0330074	0.141631	carboxylic acid biosynthetic process
GO:0016053	6.799	0.808544	0.227359	0.308134	0.371439	0.0316392	0.139696	organic acid biosynthetic process
GO:0006805	6.49497	1.95768	0.338164	0.361843	-0.0762662	-0.109496	-0.331198	xenobiotic metabolic process
GO:0071466	6.29913	1.87227	0.296025	0.334308	-0.103098	-0.117484	-0.331198	cellular response to xenobiotic stimulus
GO:0006066	6.10686	2.2462	1.33213	-0.226429	0.524005	0.00302938	0.342426	alcohol metabolic process
GO:0009410	6.04128	1.75983	0.24105	0.298158	-0.13789	-0.127957	-0.331198	response to xenobiotic stimulus
GO:1901605	5.77369	-0.139125	0.0809089	-0.238968	-0.175191	0.34542	0.234975	alpha-amino acid metabolic process
GO:0006629	5.64819	0.266377	-0.0391143	-0.333684	-0.577823	-0.276579	-0.326295	lipid metabolic process
GO:0009063	5.51887	-0.287091	-0.231031	-0.371015	-0.513306	0.221517	-0.159979	cellular amino acid catabolic process
GO:0044237	5.15836	2.22628	4.12186	-0.228605	0.741083	1.0735	0.618983	cellular metabolic process
GO:0044255	5.14159	-0.0183557	-0.402768	-0.341336	-0.574394	-0.312874	-0.329268	cellular lipid metabolic process
GO:0034440	5.13764	0.659246	0.392238	-0.371015	-0.57918	-0.319499	-0.331198	lipid oxidation
GO:0008152	5.00119	2.03961	3.91437	-0.254068	0.394113	1.54462	0.488369	metabolic process
GO:0055086	4.99024	0.725128	1.33628	0.550825	2.36212	0.549658	0.547855	nucleobase-containing small molecule metabolic process
GO:0019395	4.92988	0.712733	0.44052	-0.371015	-0.57918	-0.319499	-0.331198	fatty acid oxidation
GO:1901606	4.68687	-0.228631	-0.139796	-0.371015	-0.488371	0.299129	-0.125419	alpha-amino acid catabolic process
GO:0043603	4.67538	2.8004	2.30932	-0.145392	1.41306	-0.0105491	0.357693	cellular amide metabolic process
GO:1901135	4.66313	1.46503	1.73579	0.798425	2.04349	0.266023	0.505792	carbohydrate derivative metabolic process
GO:0009062	4.65854	0.266214	0.0556404	-0.371015	-0.57918	-0.319499	-0.331198	fatty acid catabolic process
GO:1901568	4.53977	0.220016	0.253519	0.136569	-0.451899	-0.319499	-0.214961	fatty acid derivative metabolic process
GO:0008202	4.49803	1.3001	1.43823	-0.319184	-0.517911	-0.130691	-0.0274503	steroid metabolic process
GO:0098760	4.46415	0.660801	0.431996	-0.371015	-0.306826	1.43189	0.660172	response to interleukin-7
GO:0098761	4.46415	0.660801	0.431996	-0.371015	-0.306826	1.43189	0.660172	cellular response to interleukin-7
GO:0072330	4.33654	0.674065	0.123736	0.763372	0.155308	-0.319499	-0.103375	monocarboxylic acid biosynthetic process
GO:0019693	4.32759	1.21562	2.15465	0.819794	1.43054	0.406279	0.788324	ribose phosphate metabolic process
GO:0006637	4.27488	0.0244744	0.134349	-0.371015	-0.489844	-0.319499	-0.331198	acyl-CoA metabolic process
GO:0035383	4.27488	0.0244744	0.134349	-0.371015	-0.489844	-0.319499	-0.331198	thioester metabolic process
GO:0072521	4.23347	0.954043	1.49964	0.656347	2.12935	0.591274	0.652194	purine-containing compound metabolic process
GO:0009117	4.19074	0.886535	1.62013	0.816041	1.65864	0.73907	0.766258	nucleotide metabolic process
GO:0009150	4.18779	0.821109	1.74818	0.927226	1.28536	0.463832	0.876959	purine ribonucleotide metabolic process
GO:0006635	4.16465	0.663934	0.0466749	-0.371015	-0.57918	-0.319499	-0.331198	fatty acid beta-oxidation
GO:0006753	4.11363	0.85314	1.57325	0.792031	1.93861	0.722189	0.746671	nucleoside phosphate metabolic process
GO:1901566	4.00914	2.88739	2.34297	-0.151892	1.78736	-0.0546788	0.242127	organonitrogen compound biosynthetic process
GO:0033865	3.99536	-0.135061	-0.0768725	-0.371015	-0.392417	-0.139019	-0.331198	nucleoside bisphosphate metabolic process
GO:0033875	3.99536	-0.135061	-0.0768725	-0.371015	-0.392417	-0.139019	-0.331198	ribonucleoside bisphosphate metabolic process
GO:0034032	3.99536	-0.135061	-0.0768725	-0.371015	-0.392417	-0.139019	-0.331198	purine nucleoside bisphosphate metabolic process
GO:0009259	3.99374	0.741497	1.62731	0.863977	1.18099	0.429989	0.824849	ribonucleotide metabolic process
GO:0006163	3.90608	0.858228	1.72091	0.762351	1.32445	0.665164	0.74067	purine nucleotide metabolic process
GO:1902652	3.85885	1.83363	0.649575	-0.371015	-0.247454	-0.319499	0.0441908	secondary alcohol metabolic process
GO:0043312	3.80094	3.02727	3.96346	0.016956	4.43623	0.0653701	0.122293	neutrophil degranulation
GO:0036230	3.78891	2.83497	3.72975	-0.0153368	4.18575	0.0404365	0.0903468	granulocyte activation
GO:0002283	3.76789	2.99906	3.9292	0.0121686	4.39954	0.0616968	0.11758	neutrophil activation involved in immune response
GO:0043648	3.76236	-0.207195	0.953862	-0.371015	0.463418	0.326036	0.252382	dicarboxylic acid metabolic process
GO:0043299	3.69671	2.58795	3.42886	-0.0555753	3.86289	0.446604	0.246191	leukocyte degranulation
GO:0002446	3.64915	2.89775	4.17947	-0.00488326	4.26761	0.0485487	0.100728	neutrophil mediated immunity
GO:0042119	3.64915	2.89775	3.80611	-0.00488326	4.26761	0.0485487	0.100728	neutrophil activation
GO:0002275	3.57553	2.49153	3.31118	-0.0708793	3.73649	0.189441	0.225169	myeloid cell activation involved in immune response
GO:0002444	3.5164	2.77918	3.95011	-0.0782556	3.67478	0.181014	0.440426	myeloid leukocyte mediated immunity
GO:0044242	3.49743	-0.0686858	-0.376551	-0.371015	-0.522546	-0.319499	-0.331198	cellular lipid catabolic process
GO:0071704	3.30961	1.36535	3.68828	-0.261539	0.259429	1.20736	0.795103	organic substance metabolic process
GO:0030258	3.27633	0.0196517	-0.181553	-0.371015	-0.470662	-0.319499	-0.331198	lipid modification
GO:0016042	3.23462	-0.300299	-0.493032	-0.371015	-0.563518	-0.319499	-0.331198	lipid catabolic process
GO:0015980	3.17533	0.445884	0.388141	0.582721	-0.0116289	0.467051	0.0540826	energy derivation by oxidation of organic compounds
GO:0008203	3.12633	1.50333	0.73523	-0.371015	-0.214739	-0.319499	0.0679585	cholesterol metabolic process
GO:0016125	3.10105	1.73771	0.587695	-0.371015	-0.270677	-0.319499	0.0269856	sterol metabolic process
GO:0019637	3.08852	0.410843	0.68257	0.0257763	1.12076	0.164809	0.0880918	organophosphate metabolic process
GO:0006099	3.02923	-0.195229	0.0834847	0.317922	0.269787	-0.319499	-0.331198	tricarboxylic acid cycle
GO:0002274	3.0032	2.33632	2.70206	-0.0210675	3.12807	0.251076	0.251594	myeloid leukocyte activation
GO:0002443	2.9115	2.679	3.50836	0.199027	3.53855	0.0990233	0.24841	leukocyte mediated immunity
GO:0046903	2.62657	1.41754	2.44289	1.46166	4.15561	0.669118	0.421285	secretion
GO:0043604	2.14151	3.15464	2.22967	-0.168341	1.50343	-0.0665414	0.21978	amide biosynthetic process
GO:0006518	1.85538	3.4833	2.50101	-0.0226023	2.38187	-0.0658432	0.414471	peptide metabolic process
GO:0035966	1.50218	1.68522	3.30613	0.956809	1.06486	-0.319499	-0.0524514	response to topologically incorrect protein
GO:0006412	1.22411	3.47002	1.98634	0.004086	1.89847	0.0795548	0.283117	translation
GO:0043043	1.10936	3.27479	2.10205	-0.0261533	1.75031	0.0551214	0.245167	peptide biosynthetic process
GO:0052547	1.06856	0.624087	1.1754	5.52667	4.60514	-0.289777	0.746886	regulation of peptidase activity
GO:0051179	0.861712	0.853038	3.11353	2.22716	2.94537	-0.0590021	0.430824	localization
GO:0052548	0.79954	0.762236	1.3675	4.36545	4.49836	-0.284805	0.838478	regulation of endopeptidase activity
GO:0072376	0.777643	0.360857	2.11786	7.20121	3.86743	-0.319499	-0.331198	protein activation cascade
GO:0072378	0.777643	0.360857	2.11786	7.20121	3.86743	-0.319499	-0.331198	blood coagulation, fibrin clot formation
GO:2001234	0.694519	-0.0455586	0.983464	2.69092	3.07397	-0.319499	0.152199	negative regulation of apoptotic signaling pathway
GO:2001237	0.622764	0.337275	0.831734	2.78188	3.15091	-0.319499	0.211761	negative regulation of extrinsic apoptotic signaling pathway
GO:0030162	0.52067	0.361706	1.47005	3.11871	3.68366	-0.287205	0.344928	regulation of proteolysis
GO:0007044	0.474504	0.0486037	0.166064	3.8983	3.31387	0.312341	-0.119423	cell-substrate junction assembly
GO:0051707	0.460925	1.04235	1.68655	0.401158	4.18771	-0.00960989	0.390016	response to other organism
GO:0043207	0.456442	1.03625	1.67853	0.398099	4.17496	-0.0108214	0.387528	response to external biotic stimulus
GO:0150115	0.445539	0.0303759	0.142111	3.82563	3.23095	0.299129	-0.125419	cell-substrate junction organization
GO:0009605	0.43568	0.820592	0.924148	-0.146017	3.23888	0.733095	0.550815	response to external stimulus
GO:0007160	0.414588	0.194611	1.02761	6.14597	4.27027	0.274486	-0.0862486	cell-matrix adhesion
GO:0032879	0.412327	0.804043	1.17992	0.4952	3.4565	1.37294	0.762207	regulation of localization
GO:1901032	0.399479	0.673101	0.467204	3.43909	0.739204	-0.319499	1.18487	negative regulation of response to reactive oxygen species
GO:1903206	0.399479	0.673101	0.467204	3.43909	0.739204	-0.319499	1.18487	negative regulation of hydrogen peroxide-induced cell death
GO:0009607	0.391324	0.94712	1.74841	0.353445	4.29986	-0.028501	0.351095	response to biotic stimulus
GO:0007369	0.356152	1.0966	1.44044	3.26204	2.73902	-0.188491	-0.331198	gastrulation
GO:0071103	0.332037	5.68079	5.04225	-0.371015	0.400897	6.85449	8.97073	DNA conformation change
GO:0006338	0.316501	5.4859	5.0453	-0.2555	-0.507134	7.331	6.89398	chromatin remodeling
GO:0003012	0.315848	0.633431	0.476059	4.1017	5.63657	0.135622	0.00697935	muscle system process
GO:0051716	0.300076	3.24454	3.54277	0.319496	0.395021	1.72565	2.1029	cellular response to stimulus
GO:0071824	0.284849	4.85887	4.39119	-0.371015	0.510257	6.41166	8.01579	protein-DNA complex subunit organization
GO:0001704	0.279883	1.87227	1.89289	4.37416	3.38207	-0.117484	-0.331198	formation of primary germ layer
GO:0051346	0.279615	0.587471	0.643345	4.00553	1.61305	-0.291056	0.438159	negative regulation of hydrolase activity
GO:0033554	0.265513	3.30041	5.64133	-0.283253	0.63057	2.88207	3.60711	cellular response to stress
GO:1903205	0.254379	0.492514	0.299477	3.01286	0.534891	-0.319499	1.00744	regulation of hydrogen peroxide-induced cell death
GO:0006936	0.204566	0.820239	0.235943	4.27354	4.32646	0.282217	0.143575	muscle contraction
GO:0006959	0.199141	0.0196517	0.428054	2.30678	4.05681	-0.319499	-0.275738	humoral immune response
GO:0048646	0.180137	1.51038	2.71569	6.2954	4.61413	0.67857	0.338403	anatomical structure formation involved in morphogenesis
GO:1900408	0.156531	0.096713	0.350757	3.19072	1.27922	-0.319499	1.27204	negative regulation of cellular response to oxidative stress
GO:1903202	0.156531	0.096713	0.350757	3.19072	1.27922	-0.319499	1.27204	negative regulation of oxidative stress-induced cell death
GO:1902883	0.13527	0.0767947	0.321195	3.12047	1.22802	-0.319499	1.23868	negative regulation of response to oxidative stress
GO:0006952	0.127223	0.924658	1.11131	1.80458	3.54372	0.72979	0.620459	defense response
GO:0001895	0.111418	1.15576	1.32633	3.48763	1.30993	0.444699	-0.0578643	retina homeostasis
GO:0034330	0.0589371	0.581358	0.0485937	3.75533	2.70561	0.390735	0.171905	cell junction organization
GO:0007229	0.0501841	0.690942	1.21106	3.68724	2.43078	0.741098	-0.331198	integrin-mediated signaling pathway
GO:1903750	0.0355076	0.47255	0.308001	3.50253	0.503101	-0.319499	0.78387	regulation of intrinsic apoptotic signaling pathway in response to hydrogen peroxide
GO:1903751	0.0355076	0.47255	0.308001	3.50253	0.503101	-0.319499	0.78387	negative regulation of intrinsic apoptotic signaling pathway in response to hydrogen peroxide
GO:0002683	0.0169305	3.4827	3.35551	0.0965065	0.0237979	5.84661	4.66327	negative regulation of immune system process
GO:1902176	0.0106068	-0.0504929	0.375779	3.20752	0.627966	-0.319499	0.278148	negative regulation of oxidative stress-induced intrinsic apoptotic signaling pathway
GO:0030239	-0.000311536	0.793719	0.532983	4.9497	0.891642	1.78218	0.438251	myofibril assembly
GO:0045185	-0.0135888	2.44159	1.45864	4.05137	3.48909	0.845582	0.745765	maintenance of protein location
GO:2000573	-0.0268862	1.2468	3.20319	0.0585954	1.41326	-0.000419008	-0.331198	positive regulation of DNA biosynthetic process
GO:0006278	-0.0331719	1.22796	3.16818	0.0536889	2.04204	-0.00356546	-0.331198	RNA-dependent DNA biosynthetic process
GO:0002520	-0.0648113	1.44673	1.16266	-0.370617	-0.384889	3.4715	2.03338	immune system development
GO:0030097	-0.0762703	1.64284	1.5864	-0.370238	-0.363362	3.44078	2.36502	hemopoiesis
GO:0048534	-0.0861484	1.45489	1.39156	-0.370434	-0.330968	3.27502	2.21459	hematopoietic or lymphoid organ development
GO:1900182	-0.0892336	1.58039	3.46564	0.62653	1.19668	0.408658	1.46006	positive regulation of protein localization to nucleus
GO:0045595	-0.0938502	2.03332	2.48804	0.559928	0.743233	4.01785	2.5551	regulation of cell differentiation
GO:0009887	-0.0995509	0.0934707	0.931585	2.75154	3.13335	0.309595	-0.307001	animal organ morphogenesis
GO:0016233	-0.103254	10.8873	9.59777	-0.371015	0.496967	14.1288	12.8705	telomere capping
GO:0009892	-0.115144	1.93624	3.60369	-0.0609998	-0.0139213	2.27466	2.94545	negative regulation of metabolic process
GO:0061061	-0.116054	0.642015	0.590809	3.09914	4.48066	1.07727	-0.261073	muscle structure development
GO:0001501	-0.137955	0.718902	1.18984	4.01544	2.09848	-0.240138	-0.28416	skeletal system development
GO:0055002	-0.149316	0.615395	0.649575	4.62264	2.10846	1.44887	0.0441908	striated muscle cell development
GO:0048598	-0.157536	0.596849	1.20991	2.81476	3.65495	-0.263856	-0.0226424	embryonic morphogenesis
GO:0061448	-0.164461	0.26159	0.463677	3.06673	2.61267	-0.238819	-0.134795	connective tissue development
GO:0048468	-0.166275	0.242709	0.600995	3.03817	2.92465	0.515758	0.336471	cell development
GO:0051246	-0.174581	2.07739	2.66446	1.25589	3.80115	0.0784909	0.092561	regulation of protein metabolic process
GO:0055001	-0.187305	0.506924	0.529567	4.3513	1.89606	1.34941	0.0107942	muscle cell development
GO:1904814	-0.1915	0.750881	3.16961	-0.371015	-0.57918	0.382115	-0.331198	regulation of protein localization to chromosome, telomeric region
GO:0002062	-0.198784	0.690942	0.794046	3.68724	2.43078	-0.319499	-0.136719	chondrocyte differentiation
GO:0007507	-0.199693	0.543781	0.95655	3.07602	2.84364	0.673393	-0.293907	heart development
GO:0060537	-0.200192	0.405696	0.505783	1.46981	3.4007	1.18483	-0.3066	muscle tissue development
GO:1904874	-0.200645	0.0124271	3.05835	-0.371015	-0.0168277	-0.319499	-0.331198	positive regulation of telomerase RNA localization to Cajal body
GO:0010927	-0.204677	0.296784	0.40165	3.64304	0.325816	1.2664	0.191029	cellular component assembly involved in morphogenesis
GO:0032268	-0.204718	1.78867	2.24985	1.26906	3.89713	0.0524818	0.187138	regulation of cellular protein metabolic process
GO:0010605	-0.219472	1.945	3.75954	-0.00486612	0.212706	2.42286	3.21514	negative regulation of macromolecule metabolic process
GO:0031032	-0.234959	0.3609	0.9833	3.97321	1.60502	1.71296	0.253662	actomyosin structure organization
GO:0019731	-0.240402	0.466208	0.253466	0.922366	7.03672	-0.319499	-0.331198	antibacterial humoral response
GO:0051216	-0.242302	0.33709	0.341662	3.08107	2.52931	-0.199219	-0.0417777	cartilage development
GO:0019730	-0.255754	-0.111775	0.226139	0.865629	4.49649	-0.319499	-0.173003	antimicrobial humoral response
GO:0009890	-0.259144	2.27175	1.30807	-0.265249	-0.465612	3.59294	3.89173	negative regulation of biosynthetic process
GO:2001252	-0.279388	1.50262	3.1916	-0.220872	1.73148	1.7876	0.286652	positive regulation of chromosome organization
GO:0006325	-0.293719	3.11863	2.73431	-0.172142	0.0307728	6.946	5.95067	chromatin organization
GO:0051276	-0.314159	3.06606	5.80126	-0.294959	-0.0437013	6.51623	5.72745	chromosome organization
GO:0045638	-0.322915	7.41552	6.38875	-0.0358734	0.089183	9.72387	9.50389	negative regulation of myeloid cell differentiation
GO:0006303	-0.326618	8.07546	7.71788	-0.371015	-0.57918	10.5873	10.3561	double-strand break repair via nonhomologous end joining
GO:0000726	-0.335283	7.68289	7.32548	-0.371015	-0.489844	10.2532	9.99937	non-recombinational repair
GO:1903707	-0.336823	5.25401	4.38604	-0.176707	0.0349202	7.86026	8.35442	negative regulation of hemopoiesis
GO:0051253	-0.347065	2.2133	0.81972	-0.358025	-0.534737	3.84309	2.85719	negative regulation of RNA metabolic process
GO:0010558	-0.352848	1.77633	0.94918	-0.351315	-0.494124	3.86572	3.5003	negative regulation of macromolecule biosynthetic process
GO:0061844	-0.354797	-0.4772	-0.247779	0.0349091	3.36422	-0.319499	-0.0578643	antimicrobial humoral immune response mediated by antimicrobial peptide
GO:0031327	-0.355809	1.57021	0.647249	-0.355683	-0.53614	3.68476	3.64706	negative regulation of cellular biosynthetic process
GO:2000113	-0.363152	1.38427	0.807042	-0.361026	-0.503295	2.94547	3.00519	negative regulation of cellular macromolecule biosynthetic process
GO:0006259	-0.363329	4.85489	4.19236	-0.245366	-0.37252	4.72068	4.28156	DNA metabolic process
GO:0043044	-0.363342	7.51586	7.98363	-0.0289441	-0.468347	10.8123	9.59449	ATP-dependent chromatin remodeling
GO:0045934	-0.363531	2.01816	0.550734	-0.362946	-0.539227	3.52304	2.55098	negative regulation of nucleobase-containing compound metabolic process
GO:0006302	-0.364515	5.13478	3.72403	-0.288494	-0.536759	7.34029	6.14781	double-strand break repair
GO:0006974	-0.365113	2.80337	2.17161	-0.33914	-0.488846	4.62604	5.15591	cellular response to DNA damage stimulus
GO:0006281	-0.366642	3.48256	2.91437	-0.320204	-0.501958	4.92165	4.77146	DNA repair
GO:1902679	-0.368707	1.54512	0.663279	-0.350516	-0.56143	3.79362	3.19251	negative regulation of RNA biosynthetic process
GO:1903507	-0.37165	1.55268	0.528813	-0.363583	-0.561189	3.80061	3.19972	negative regulation of nucleic acid-templated transcription
GO:0045892	-0.371816	1.50253	0.638199	-0.361878	-0.555712	3.17894	2.66305	negative regulation of transcription, DNA-templated
GO:0006352	-0.377578	4.33823	3.50005	-0.371015	-0.528967	6.83303	7.07851	DNA-templated transcription, initiation
GO:0045653	-0.377769	15.1056	13.6158	-0.371015	-0.57918	17.2473	17.5761	negative regulation of megakaryocyte differentiation
GO:0034080	-0.377769	10.0517	9.86817	-0.371015	-0.31267	12.8097	12.8081	CENP-A containing nucleosome assembly
GO:0061641	-0.377769	10.0517	9.86817	-0.371015	-0.31267	12.8097	12.8081	CENP-A containing chromatin organization
GO:0031055	-0.377769	9.62269	9.43029	-0.371015	-0.334338	12.4286	12.3993	chromatin remodeling at centromere
GO:0006336	-0.377769	9.05688	8.85405	-0.371015	-0.362483	11.9243	11.8586	DNA replication-independent nucleosome assembly
GO:0034724	-0.377769	8.97016	8.76585	-0.371015	-0.366739	11.8468	11.7756	DNA replication-independent nucleosome organization
GO:0034508	-0.377769	8.80237	9.50643	-0.371015	-0.374922	11.6967	11.6147	centromere complex assembly
GO:0043486	-0.377769	8.56373	8.3529	-0.371015	-0.386431	11.4829	11.3857	histone exchange
GO:0002227	-0.377769	-0.4772	-0.551717	-0.371015	3.06585	-0.319499	-0.331198	innate immune response in mucosa
