# Supplementary material for: HypDB: A functionally annotated web-based database of the proline hydroxylation proteome
Source: PLoS Biol. 2022 Aug 26;20(8):e3001757. doi: 10.1371/journal.pbio.3001757 (PMC9455854; doi:10.1371/journal.pbio.3001757)
Supplement: S9 Table — (XLSX) [file pbio.3001757.s020.xlsx]

## Sheet: Index
Supplementary Table S9 Hyp identification and quantification with the correlation to the corresponding protein abundance changes from the DIA analysis of Kitata et al study of lung cancer tissues.
Index	Contents
A	Abundance matrix of Hyp sites in tissues based on DIA-NN analysis
B	Distribution of CV values for Hyp site quantified using spectrum libraries generated by HypDB only, DDA only or by both HypDB and DDA analysis.
C	Differential abundance of Hyp sites and corresponding proteins in Normal vs Tumor tissues
D	Significantly enriched KEGG pathways for upregulated Hyp sites normalized by protein abundance in Tumor tissue
E	Significantly enriched KEGG pathways for downregulated Hyp sites normalized by protein abundance in Tumor tissue

## Sheet: (A) Abundance Matrix
Supplementary Table S9 Hyp identification and quantification with the correlation to the corresponding protein abundance changes from the DIA analysis of Kitata et al study of lung cancer tissues.
(A) Abundance matrix of Hyp sites in tissues based on DIA-NN analysis
Site.Group	Uniprot ID	Gene.Name	Position	First.Protein.Description	Modified.Sequence	LC1244N_1	LC1244N_2	LC1244N_3	LC1244T_1	LC1244T_2	LC1244T_3	LC1259N_1	LC1259N_2	LC1259N_3	LC1259T_1	LC1259T_2	LC1259T_3	LC1260N_1	LC1260N_2	LC1260N_3	LC1260T_1	LC1260T_2	LC1260T_3	LC1326N_1	LC1326N_2	LC1326N_3	LC1326T_1	LC1326T_2	LC1326T_3	LC1332N_1	LC1332N_2	LC1332N_3	LC1332T_1	LC1332T_2	LC1332T_3
P28482_11	P28482	MAPK1	11	Mitogen-activated protein kinase 1	(UniMod:1)AAAAAAGAGP(hy)EMVR	3240000	3180000	2480000	7020000	5890000	5230000	5450000	4890000	5090000	NaN	NaN	NaN	NaN	5280000	5500000	5490000	6050000	5870000	4110000	NaN	2600000	5540000	5460000	6140000	3540000	NaN	NaN	9720000	8840000	8390000
P36578_6	P36578	RPL4	6	60S ribosomal protein L4	(UniMod:1)ACARP(hy)LISVYSEK	NaN	NaN	NaN	2710000	NaN	NaN	NaN	NaN	8080000	NaN	NaN	NaN	NaN	NaN	NaN	NaN	NaN	4380000	NaN	NaN	NaN	NaN	NaN	NaN	NaN	NaN	NaN	NaN	NaN	NaN
P06703_4	P06703	S100A6	4	Protein S100-A6	(UniMod:1)ACP(hy)LDQAIGLLVAIFHKYSGR	163568	213628	162929	NaN	NaN	NaN	NaN	282134	403823	1270000	1350000	1110000	728298	417868	NaN	2130000	2060000	1940000	NaN	NaN	NaN	NaN	NaN	NaN	NaN	NaN	NaN	NaN	NaN	NaN
Q99733_11	Q99733	NAP1L4	11	Nucleosome assembly protein 1-like 4	(UniMod:1)ADHSFSDGVP(hy)SDSVEAAK	NaN	NaN	NaN	NaN	NaN	NaN	NaN	NaN	NaN	4360000	4570000	4810000	1350000	1450000	780467	NaN	NaN	NaN	NaN	NaN	NaN	NaN	NaN	NaN	NaN	NaN	NaN	NaN	NaN	NaN
A0A0J9YXF2_4	A0A0J9YXF2	PON2	4	Paraoxonase 2, isoform CRA_a	(UniMod:1)AP(hy)P(hy)TELLAR	4210000	4830000	NaN	5830000	5620000	5700000	6320000	6980000	7010000	10200000	10000000	10400000	6020000	6200000	4300000	5400000	NaN	NaN	5030000	NaN	NaN	3450000	3150000	3290000	4560000	4610000	3610000	5090000	6450000	NaN
A0A0J9YXF2_3	A0A0J9YXF2	PON2	3	Paraoxonase 2, isoform CRA_a	(UniMod:1)AP(hy)P(hy)TELLAR	4210000	4830000	NaN	5830000	5620000	5700000	6320000	6980000	7010000	10200000	10000000	10400000	6020000	6200000	4300000	5400000	NaN	NaN	5030000	NaN	NaN	3450000	3150000	3290000	4560000	4610000	3610000	5090000	6450000	NaN
Q13601_4	Q13601	KRR1	4	KRR1 small subunit processome component homolog	(UniMod:1)ASP(hy)SLERP(hy)EK	NaN	35300000	103000000	44300000	41300000	41900000	20900000	NaN	15900000	25400000	39000000	18200000	9530000	31700000	NaN	91500000	77500000	93400000	NaN	NaN	NaN	1170000	1150000	1200000	NaN	NaN	NaN	NaN	NaN	2690000
Q13601_9	Q13601	KRR1	9	KRR1 small subunit processome component homolog	(UniMod:1)ASP(hy)SLERP(hy)EK	NaN	35300000	103000000	44300000	41300000	41900000	20900000	NaN	15900000	25400000	39000000	18200000	9530000	31700000	NaN	91500000	77500000	93400000	NaN	NaN	NaN	1170000	1150000	1200000	NaN	NaN	NaN	NaN	NaN	2690000
O15143_10	O15143	ARPC1B	10	Actin-related protein 2/3 complex subunit 1B	(UniMod:1)AYHSFLVEP(hy)ISCHAWNK	13300000	14400000	14500000	63300000	62700000	63900000	18300000	17700000	16900000	58600000	62700000	60000000	16300000	17400000	14900000	43100000	38600000	34700000	9680000	NaN	8390000	23700000	25900000	20100000	20500000	NaN	21400000	73500000	72200000	77000000
C9J9X1_6;A0A3B3IU00_6	C9J9X1	COBL	6	Protein cordon-bleu (Fragment)	(UniMod:1)KARAP(hy)P(hy)P(hy)PGK	5060000	21700000	66200000	44400000	56300000	32100000	52500000	40000000	68400000	NaN	NaN	25400000	NaN	104000000	54200000	22600000	75800000	102000000	NaN	NaN	NaN	NaN	NaN	NaN	NaN	NaN	NaN	NaN	NaN	NaN
A0A3B3IU00_8;C9J9X1_8	A0A3B3IU00	COBL	8	Protein cordon-bleu (Fragment)	(UniMod:1)KARAP(hy)P(hy)P(hy)PGK	5060000	21700000	66200000	44400000	56300000	32100000	52500000	40000000	68400000	NaN	NaN	25400000	NaN	104000000	54200000	22600000	75800000	102000000	NaN	NaN	NaN	NaN	NaN	NaN	NaN	NaN	NaN	NaN	NaN	NaN
A0A3B3IU00_7;C9J9X1_7	A0A3B3IU00	COBL	7	Protein cordon-bleu (Fragment)	(UniMod:1)KARAP(hy)P(hy)P(hy)PGK	5060000	21700000	66200000	44400000	56300000	32100000	52500000	40000000	68400000	NaN	NaN	25400000	NaN	104000000	54200000	22600000	75800000	102000000	NaN	NaN	NaN	NaN	NaN	NaN	NaN	NaN	NaN	NaN	NaN	NaN
K7ELB1_7;K7ENQ6_7;K7EKC3_7;K7ERQ1_7	K7ELB1	DNMT1	7	DNA (cytosine-5)-methyltransferase 1 (Fragment)	(UniMod:1)M(ox)ADANSP(hy)P(hy)KP(hy)LSK	NaN	8950000	4610000	NaN	10100000	8540000	9020000	NaN	11000000	30300000	32600000	30500000	NaN	NaN	103000000	124000000	NaN	130000000	NaN	NaN	NaN	NaN	NaN	NaN	NaN	NaN	NaN	NaN	NaN	NaN
K7ERQ1_8;K7ELB1_8;K7ENQ6_8;K7EKC3_8	K7ERQ1	DNMT1	8	DNA (cytosine-5)-methyltransferase 1 (Fragment)	(UniMod:1)M(ox)ADANSP(hy)P(hy)KP(hy)LSK	NaN	8950000	4610000	NaN	10100000	8540000	9020000	NaN	11000000	30300000	32600000	30500000	NaN	NaN	103000000	124000000	NaN	130000000	NaN	NaN	NaN	NaN	NaN	NaN	NaN	NaN	NaN	NaN	NaN	NaN
K7ENQ6_10;K7ELB1_10;K7EKC3_10;K7ERQ1_10	K7ENQ6	DNMT1	10	DNA (cytosine-5)-methyltransferase 1 (Fragment)	(UniMod:1)M(ox)ADANSP(hy)P(hy)KP(hy)LSK	NaN	8950000	4610000	NaN	10100000	8540000	9020000	NaN	11000000	30300000	32600000	30500000	NaN	NaN	103000000	124000000	NaN	130000000	NaN	NaN	NaN	NaN	NaN	NaN	NaN	NaN	NaN	NaN	NaN	NaN
O43677_3	O43677	NDUFC1	3	NADH dehydrogenase [ubiquinone] 1 subunit C1, mitochondrial	(UniMod:1)M(ox)AP(hy)SALLR	945000000	994000000	981000000	1020000000	978000000	987000000	999000000	905000000	994000000	834000000	808000000	NaN	1170000000	1220000000	1020000000	4380000256	4540000256	4550000128	645000000	594000000	629000000	1450000000	696000000	1270000000	379000000	381000000	360000000	1210000000	1210000000	1220000000
Q6V0I7_5	Q6V0I7	FAT4	5	Protocadherin Fat 4	(UniMod:1)M(ox)DLAP(hy)DRATGR	NaN	NaN	NaN	NaN	NaN	NaN	NaN	NaN	NaN	6150000	6160000	NaN	NaN	NaN	3450000	4420000	NaN	NaN	NaN	NaN	1560000	NaN	NaN	NaN	NaN	NaN	NaN	NaN	NaN	NaN
Q9Y228_6	Q9Y228	TRAF3IP3	6	TRAF3-interacting JNK-activating modulator	(UniMod:1)M(ox)ISP(hy)DP(hy)RP(hy)SPGLAR	130000000	126000000	134000000	102000000	79300000	NaN	105000000	103000000	103000000	58700000	64300000	62200000	42600000	97000000	42900000	65900000	130000000	137000000	41100000	135000000	23500000	53800000	55700000	NaN	36600000	89700000	37600000	101000000	NaN	36400000
Q9Y228_4	Q9Y228	TRAF3IP3	4	TRAF3-interacting JNK-activating modulator	(UniMod:1)M(ox)ISP(hy)DP(hy)RP(hy)SPGLAR	130000000	126000000	134000000	102000000	79300000	NaN	105000000	103000000	103000000	58700000	64300000	62200000	42600000	97000000	42900000	65900000	130000000	137000000	41100000	135000000	23500000	53800000	55700000	NaN	36600000	89700000	37600000	101000000	NaN	36400000
Q9Y228_8	Q9Y228	TRAF3IP3	8	TRAF3-interacting JNK-activating modulator	(UniMod:1)M(ox)ISP(hy)DP(hy)RP(hy)SPGLAR	130000000	126000000	134000000	102000000	79300000	NaN	105000000	103000000	103000000	58700000	64300000	62200000	42600000	97000000	42900000	65900000	130000000	137000000	41100000	135000000	23500000	53800000	55700000	NaN	36600000	89700000	37600000	101000000	NaN	36400000
P04080_6	P04080	CSTB	6	Cystatin-B	M(ox)M(ox)CGAP(hy)SATQP(hy)ATAETQHIADQVR	3860000	3890000	3420000	18500000	18200000	18200000	10200000	9170000	8920000	44200000	45500000	46900000	4800000	4820000	4600000	36900000	33000000	26800000	NaN	NaN	NaN	NaN	NaN	NaN	NaN	NaN	NaN	NaN	NaN	NaN
Q9HB45_8;Q9HB44_8;Q9HB42_8	Q9HB45	GHRHR	8	GHRH receptor splice variant 4	(UniMod:1)M(ox)VP(hy)GTPSP(hy)LLGR	NaN	NaN	NaN	7850000	13200000	14100000	2100000	2340000	2720000	27800000	28600000	19200000	855151	846273	NaN	1470000	NaN	16400000	2280000	NaN	1110000	1830000	7570000	6250000	1780000	NaN	NaN	11100000	12800000	13000000
Q9HB42_3;Q9HB44_3;Q9HB45_3	Q9HB42	GHRHR	3	GHRH receptor splice variant 4	(UniMod:1)M(ox)VP(hy)GTPSP(hy)LLGR	NaN	NaN	NaN	7850000	13200000	14100000	2100000	2340000	2720000	27800000	28600000	19200000	855151	846273	NaN	1470000	NaN	16400000	2280000	NaN	1110000	1830000	7570000	6250000	1780000	NaN	NaN	11100000	12800000	13000000
P12814_15	P12814	ACTN1	15	Alpha-actinin-1	(UniMod:1)MDHYDSQQTNDYMQP(hy)EEDWDRDLLLDPAWEK	5680000	6620000	5110000	8700000	9470000	10100000	6750000	5860000	5670000	11700000	10300000	11200000	12200000	9620000	8410000	10100000	9430000	9310000	NaN	NaN	NaN	NaN	NaN	NaN	NaN	NaN	NaN	NaN	NaN	NaN
P37837_5	P37837	TALDO1	5	Transaldolase	(UniMod:1)MSSSP(hy)VK	1160000	1250000	1280000	790344	1040000	1020000	567391	721616	NaN	460627	437866	459454	597088	590190	1380000	1260000	1240000	1040000	1100000	1040000	1290000	622546	500086	578645	1250000	1190000	1270000	996133	908971	1050000
I3L245_6	I3L245	NUP88	6	Nuclear pore complex protein Nup88 (Fragment)	(UniMod:1)MVLELP(hy)KRWGK	14500000	14700000	14400000	31900000	30600000	30400000	15600000	11800000	17200000	54700000	54100000	45300000	15000000	10600000	13600000	33200000	33700000	32200000	9470000	9810000	8570000	15900000	18100000	17800000	6360000	5090000	5090000	38000000	43100000	39600000
B7ZLT2_11	B7ZLT2	TEX38	11	C1orf223 protein	(UniMod:1)NAAINTGPAP(hy)AVTK	4010000	3930000	4030000	2420000	4900000	4630000	2960000	3280000	4680000	11300000	12800000	10900000	2220000	1930000	3920000	8740000	5710000	5790000	1300000	965093	1380000	1260000	1220000	1360000	2490000	2530000	2400000	4330000	4500000	5260000
P62328_5	P62328	TMSB4X	5	Thymosin beta-4	(UniMod:1)SDKP(hy)DMAEIEK	NaN	NaN	NaN	NaN	1740000	5120000	NaN	NaN	NaN	NaN	NaN	NaN	NaN	NaN	NaN	NaN	NaN	NaN	NaN	NaN	NaN	NaN	NaN	NaN	NaN	NaN	NaN	572506	NaN	268713
P16401_6	P16401	H1-5	6	Histone H1.5	(UniMod:1)SETAP(hy)AETATP(hy)AP(hy)VEK	34300000	39400000	31600000	1590000	15400000	16600000	NaN	NaN	NaN	3820000	3540000	3360000	NaN	NaN	NaN	25700000	22200000	17800000	NaN	NaN	NaN	NaN	NaN	NaN	NaN	NaN	NaN	NaN	NaN	NaN
P16401_12	P16401	H1-5	12	Histone H1.5	(UniMod:1)SETAP(hy)AETATP(hy)AP(hy)VEK	34300000	39400000	31600000	1590000	15400000	16600000	NaN	NaN	NaN	3820000	3540000	3360000	NaN	NaN	NaN	25700000	22200000	17800000	NaN	NaN	NaN	NaN	NaN	NaN	NaN	NaN	NaN	NaN	NaN	NaN
P16401_14	P16401	H1-5	14	Histone H1.5	(UniMod:1)SETAP(hy)AETATP(hy)AP(hy)VEK	34300000	39400000	31600000	1590000	15400000	16600000	NaN	NaN	NaN	3820000	3540000	3360000	NaN	NaN	NaN	25700000	22200000	17800000	NaN	NaN	NaN	NaN	NaN	NaN	NaN	NaN	NaN	NaN	NaN	NaN
P51606_6	P51606	RENBP	6	N-acylglucosamine 2-epimerase	(UniMod:1)SKGLP(hy)AR	65000000	62800000	67500000	93300000	93900000	94000000	48000000	47400000	44700000	23600000	24400000	24300000	50800000	58800000	53800000	65200000	56600000	67600000	NaN	NaN	NaN	294000000	293000000	297000000	86700000	NaN	662752	111000000	101000000	NaN
Q92747_10	Q92747	ARPC1A	10	Actin-related protein 2/3 complex subunit 1A	(UniMod:1)SLHQFLLEP(hy)ITCHAWNR	10100000	10700000	11700000	12600000	13400000	12600000	8540000	7590000	8450000	13000000	12700000	12600000	12400000	10800000	13800000	16400000	16800000	13800000	6460000	6290000	6540000	3550000	4300000	5860000	8650000	8290000	6710000	11600000	10600000	13500000
Q9UJ55_13	Q9UJ55	MAGEL2	13	MAGE-like protein 2	(UniMod:1)SQLSKNLGDSSP(hy)PAEAP(hy)K	9130000	8980000	10400000	4090000	NaN	3440000	7750000	6800000	NaN	1420000	NaN	1380000	NaN	9400000	8490000	NaN	NaN	NaN	NaN	NaN	NaN	NaN	NaN	NaN	NaN	NaN	NaN	NaN	NaN	NaN
Q9UJ55_18	Q9UJ55	MAGEL2	18	MAGE-like protein 2	(UniMod:1)SQLSKNLGDSSP(hy)PAEAP(hy)K	9130000	8980000	10400000	4090000	NaN	3440000	7750000	6800000	NaN	1420000	NaN	1380000	NaN	9400000	8490000	NaN	NaN	NaN	NaN	NaN	NaN	NaN	NaN	NaN	NaN	NaN	NaN	NaN	NaN	NaN
Q9UJ55_14	Q9UJ55	MAGEL2	14	MAGE-like protein 2	(UniMod:1)SQLSKNLGDSSPP(hy)AEAP(hy)K	51700000	56000000	NaN	50100000	8440000	NaN	NaN	NaN	6440000	NaN	NaN	816991	40500000	NaN	39600000	NaN	NaN	NaN	NaN	NaN	NaN	NaN	NaN	NaN	NaN	NaN	NaN	NaN	NaN	NaN
O60279_9	O60279	SUSD5	9	Sushi domain-containing protein 5	(UniMod:1)TAEGP(hy)SP(hy)P(hy)AR	19700000	18900000	15900000	28700000	28300000	27900000	9550000	9940000	10900000	21400000	19300000	21900000	16600000	16500000	16600000	19500000	19000000	17400000	16800000	16000000	25800000	24900000	27400000	30900000	20500000	26500000	22200000	5430000	29700000	NaN
O60279_6	O60279	SUSD5	6	Sushi domain-containing protein 5	(UniMod:1)TAEGP(hy)SP(hy)P(hy)AR	19700000	18900000	15900000	28700000	28300000	27900000	9550000	9940000	10900000	21400000	19300000	21900000	16600000	16500000	16600000	19500000	19000000	17400000	16800000	16000000	25800000	24900000	27400000	30900000	20500000	26500000	22200000	5430000	29700000	NaN
O60279_8	O60279	SUSD5	8	Sushi domain-containing protein 5	(UniMod:1)TAEGP(hy)SP(hy)P(hy)AR	19700000	18900000	15900000	28700000	28300000	27900000	9550000	9940000	10900000	21400000	19300000	21900000	16600000	16500000	16600000	19500000	19000000	17400000	16800000	16000000	25800000	24900000	27400000	30900000	20500000	26500000	22200000	5430000	29700000	NaN
Q8IXA5_9	Q8IXA5	SPACA3	9	Sperm acrosome membrane-associated protein 3	(UniMod:1)VSALRGAP(hy)LIR	264000000	245000000	238000000	37800000	511000000	535000000	56600000	615000000	91300000	282000000	253000000	269000000	226000000	76700000	693000000	73400000	711000000	590000000	389000000	361000000	594000000	40100000	115000000	99500000	211000000	203000000	192000000	370000000	360000000	373000000
Q8N165_6	Q8N165	PDIK1L	6	Serine/threonine-protein kinase PDIK1L	(UniMod:1)VSSQP(hy)KYDLIR	386000000	362000000	335000000	282000000	309000000	304000000	537000000	258000000	306000000	78000000	73300000	75400000	283000000	426000000	430000000	205000000	238000000	263000000	228000000	269000000	310000000	80600000	68100000	63500000	268000000	299000000	224000000	157000000	144000000	153000000
P26641_259	P26641	EEF1G	259	Elongation factor 1-gamma	AAAPAP(hy)EEEMDECEQALAAEPK	NaN	NaN	NaN	1090000	305462	NaN	NaN	NaN	NaN	576018	517511	722656	NaN	NaN	NaN	NaN	NaN	NaN	NaN	NaN	NaN	NaN	NaN	NaN	NaN	NaN	NaN	293457	340820	320909
Q15833_111	Q15833	STXBP2	111	Syntaxin-binding protein 2	AAHIFFTDTCP(hy)EPLFSELGR	4510000	4920000	5090000	4450000	4340000	4730000	6920000	6740000	7000000	5110000	5110000	5360000	7920000	6980000	7780000	7430000	7500000	6660000	6240000	8310000	6990000	2810000	2710000	3330000	NaN	NaN	NaN	NaN	3230000	NaN
O95996_1559	O95996	APC2	1559	Adenomatous polyposis coli protein 2	AAP(hy)AAP(hy)P(hy)PAR	535000000	550000000	558000000	NaN	206000000	202000000	393000000	355000000	438000000	160000000	79400000	130000000	737000000	60300000	646000000	311000000	267000000	299000000	186000000	1390000000	1280000000	196000000	158000000	113000000	88700000	218000000	130000000	219000000	119000000	214000000
O95996_1560	O95996	APC2	1560	Adenomatous polyposis coli protein 2	AAP(hy)AAP(hy)P(hy)PAR	535000000	550000000	558000000	NaN	206000000	202000000	393000000	355000000	438000000	160000000	79400000	130000000	737000000	60300000	646000000	311000000	267000000	299000000	186000000	1390000000	1280000000	196000000	158000000	113000000	88700000	218000000	130000000	219000000	119000000	214000000
O95996_1556	O95996	APC2	1556	Adenomatous polyposis coli protein 2	AAP(hy)AAP(hy)P(hy)PAR	535000000	550000000	558000000	NaN	206000000	202000000	393000000	355000000	438000000	160000000	79400000	130000000	737000000	60300000	646000000	311000000	267000000	299000000	186000000	1390000000	1280000000	196000000	158000000	113000000	88700000	218000000	130000000	219000000	119000000	214000000
P12111_612	P12111	COL6A3	612	Collagen alpha-3(VI) chain	AAP(hy)LQGMLPGLLAPLR	22600000	28400000	14300000	10500000	9850000	10500000	27100000	26600000	29100000	2170000	2020000	1980000	18000000	17500000	21900000	6850000	7350000	5720000	32300000	29700000	30100000	2660000	2410000	2810000	46200000	40000000	47500000	18700000	20500000	15200000
A6NKL6_506	A6NKL6	TMEM200C	506	Transmembrane protein 200C	AASP(hy)SP(hy)P(hy)LR	118000000	136000000	135000000	92700000	104000000	99600000	88900000	281000000	374000000	167000000	158000000	173000000	NaN	145000000	NaN	NaN	NaN	308000000	408000000	416000000	432000000	30700000	132000000	89800000	574000000	574000000	233000000	NaN	250000000	128000000
A6NKL6_508	A6NKL6	TMEM200C	508	Transmembrane protein 200C	AASP(hy)SP(hy)P(hy)LR	118000000	136000000	135000000	92700000	104000000	99600000	88900000	281000000	374000000	167000000	158000000	173000000	NaN	145000000	NaN	NaN	NaN	308000000	408000000	416000000	432000000	30700000	132000000	89800000	574000000	574000000	233000000	NaN	250000000	128000000
A6NKL6_509	A6NKL6	TMEM200C	509	Transmembrane protein 200C	AASP(hy)SP(hy)P(hy)LR	118000000	136000000	135000000	92700000	104000000	99600000	88900000	281000000	374000000	167000000	158000000	173000000	NaN	145000000	NaN	NaN	NaN	308000000	408000000	416000000	432000000	30700000	132000000	89800000	574000000	574000000	233000000	NaN	250000000	128000000
O75340_8	O75340	PDCD6	8	Programmed cell death protein 6	AAYSYRP(hy)GP(hy)GAGP(hy)GP(hy)AAGAALPDQSFLWNVFQR	858329	969015	957348	NaN	NaN	NaN	NaN	NaN	NaN	NaN	NaN	NaN	1290000	1150000	966852	NaN	NaN	NaN	NaN	NaN	NaN	NaN	NaN	NaN	NaN	NaN	NaN	NaN	NaN	NaN
O75340_10	O75340	PDCD6	10	Programmed cell death protein 6	AAYSYRP(hy)GP(hy)GAGP(hy)GP(hy)AAGAALPDQSFLWNVFQR	858329	969015	957348	NaN	NaN	NaN	NaN	NaN	NaN	NaN	NaN	NaN	1290000	1150000	966852	NaN	NaN	NaN	NaN	NaN	NaN	NaN	NaN	NaN	NaN	NaN	NaN	NaN	NaN	NaN
O75340_16	O75340	PDCD6	16	Programmed cell death protein 6	AAYSYRP(hy)GP(hy)GAGP(hy)GP(hy)AAGAALPDQSFLWNVFQR	858329	969015	957348	NaN	NaN	NaN	NaN	NaN	NaN	NaN	NaN	NaN	1290000	1150000	966852	NaN	NaN	NaN	NaN	NaN	NaN	NaN	NaN	NaN	NaN	NaN	NaN	NaN	NaN	NaN
O75340_14	O75340	PDCD6	14	Programmed cell death protein 6	AAYSYRP(hy)GP(hy)GAGP(hy)GP(hy)AAGAALPDQSFLWNVFQR	858329	969015	957348	NaN	NaN	NaN	NaN	NaN	NaN	NaN	NaN	NaN	1290000	1150000	966852	NaN	NaN	NaN	NaN	NaN	NaN	NaN	NaN	NaN	NaN	NaN	NaN	NaN	NaN	NaN
K7ENT1_10	K7ENT1	ADAP2	10	Arf-GAP with dual PH domain-containing protein 2 (Fragment)	ADGETISLP(hy)GNR	8110000	7900000	8410000	404000000	415000000	419000000	741000000	650000000	8340000	309000000	296000000	286000000	708000000	726000000	6560000	5130000	515000000	656000000	9150000	8960000	8530000	2250000	272000000	2720000	7180000	7040000	6830000	2780000	2830000	2750000
Q9BQ89_142	Q9BQ89	FAM110A	142	Protein FAM110A	AEGAGRP(hy)P(hy)P(hy)ATP(hy)P(hy)R	23200000	21900000	21600000	12200000	11200000	10900000	18300000	19000000	19800000	10200000	9420000	9990000	23000000	24300000	21600000	22300000	23000000	23500000	25800000	20800000	24500000	8440000	10700000	8870000	15300000	14700000	16500000	8150000	7980000	7780000
Q9BQ89_138	Q9BQ89	FAM110A	138	Protein FAM110A	AEGAGRP(hy)P(hy)P(hy)ATP(hy)P(hy)R	23200000	21900000	21600000	12200000	11200000	10900000	18300000	19000000	19800000	10200000	9420000	9990000	23000000	24300000	21600000	22300000	23000000	23500000	25800000	20800000	24500000	8440000	10700000	8870000	15300000	14700000	16500000	8150000	7980000	7780000
Q9BQ89_136	Q9BQ89	FAM110A	136	Protein FAM110A	AEGAGRP(hy)P(hy)P(hy)ATP(hy)P(hy)R	23200000	21900000	21600000	12200000	11200000	10900000	18300000	19000000	19800000	10200000	9420000	9990000	23000000	24300000	21600000	22300000	23000000	23500000	25800000	20800000	24500000	8440000	10700000	8870000	15300000	14700000	16500000	8150000	7980000	7780000
Q9BQ89_141	Q9BQ89	FAM110A	141	Protein FAM110A	AEGAGRP(hy)P(hy)P(hy)ATP(hy)P(hy)R	23200000	21900000	21600000	12200000	11200000	10900000	18300000	19000000	19800000	10200000	9420000	9990000	23000000	24300000	21600000	22300000	23000000	23500000	25800000	20800000	24500000	8440000	10700000	8870000	15300000	14700000	16500000	8150000	7980000	7780000
Q9BQ89_137	Q9BQ89	FAM110A	137	Protein FAM110A	AEGAGRP(hy)P(hy)P(hy)ATP(hy)P(hy)R	23200000	21900000	21600000	12200000	11200000	10900000	18300000	19000000	19800000	10200000	9420000	9990000	23000000	24300000	21600000	22300000	23000000	23500000	25800000	20800000	24500000	8440000	10700000	8870000	15300000	14700000	16500000	8150000	7980000	7780000
P08514_97	P08514	ITGA2B	97	Integrin alpha-IIb	AEGGQCP(hy)SLLFDLR	NaN	NaN	NaN	NaN	NaN	NaN	5210000	4980000	5620000	NaN	NaN	NaN	3350000	2910000	NaN	4850000	5050000	4630000	NaN	NaN	NaN	NaN	NaN	NaN	16700000	14900000	16100000	NaN	NaN	NaN
Q6WCQ1_325	Q6WCQ1	MPRIP	325	Myosin phosphatase Rho-interacting protein	AEHMETNAVGP(hy)SP(hy)SSDTRQGR	121330	97716.9	NaN	NaN	NaN	NaN	NaN	NaN	NaN	NaN	NaN	NaN	NaN	NaN	92080.4	NaN	NaN	NaN	NaN	NaN	NaN	258888	253061	305891	NaN	NaN	NaN	NaN	65063.8	76700.8
Q6WCQ1_327	Q6WCQ1	MPRIP	327	Myosin phosphatase Rho-interacting protein	AEHMETNAVGP(hy)SP(hy)SSDTRQGR	121330	97716.9	NaN	NaN	NaN	NaN	NaN	NaN	NaN	NaN	NaN	NaN	NaN	NaN	92080.4	NaN	NaN	NaN	NaN	NaN	NaN	258888	253061	305891	NaN	NaN	NaN	NaN	65063.8	76700.8
P53396_956	P53396	ACLY	956	ATP-citrate synthase	AFDSGIIP(hy)MEFVNK	NaN	NaN	NaN	NaN	NaN	NaN	NaN	NaN	NaN	NaN	NaN	NaN	NaN	NaN	NaN	NaN	NaN	NaN	NaN	NaN	NaN	NaN	NaN	NaN	NaN	NaN	NaN	944129	965716	994974
P21333_1075	P21333	FLNA	1075	Filamin-A	AFGP(hy)GLQGGSAGSPAR	1710000	1680000	1730000	1640000	NaN	NaN	NaN	NaN	NaN	NaN	NaN	NaN	NaN	NaN	2000000	NaN	NaN	1930000	NaN	NaN	NaN	NaN	NaN	NaN	NaN	NaN	NaN	NaN	NaN	NaN
Q14315_679	Q14315	FLNC	679	Filamin-C	AFGPGLEP(hy)TGCIVDKPAEFTIDAR	8080000	8780000	8900000	6320000	6140000	5670000	13000000	NaN	13000000	NaN	NaN	NaN	17600000	17600000	16600000	NaN	NaN	6790000	NaN	NaN	NaN	NaN	NaN	NaN	NaN	NaN	NaN	NaN	NaN	NaN
Q16270_105	Q16270	IGFBP7	105	Insulin-like growth factor-binding protein 7	AGAAAGGP(hy)GVSGVCVCK	181973	111276	NaN	445640	463028	431482	NaN	NaN	313193	3220000	2980000	2930000	NaN	NaN	204814	NaN	NaN	188579	193199	159947	150464	290208	273992	231685	360098	346048	399328	455335	624408	568711
P15502_116	P15502	ELN	116	Elastin	AGAGLGGVP(hy)GVGGLGVSAGAVVPQPGAGVKPGK	2150000	1850000	1990000	2860000	2910000	2740000	2090000	2180000	2180000	NaN	NaN	NaN	1430000	1470000	NaN	NaN	NaN	NaN	NaN	NaN	NaN	NaN	NaN	NaN	NaN	NaN	NaN	NaN	NaN	NaN
P08123_150	P08123	COL1A2	150	Collagen alpha-2(I) chain	AGEDGHP(hy)GKP(hy)GRP(hy)GER	NaN	NaN	NaN	NaN	NaN	NaN	NaN	NaN	NaN	NaN	NaN	NaN	NaN	NaN	NaN	NaN	NaN	NaN	NaN	NaN	NaN	3160000	1390000	935229	NaN	NaN	NaN	NaN	NaN	NaN
P08123_147	P08123	COL1A2	147	Collagen alpha-2(I) chain	AGEDGHP(hy)GKP(hy)GRP(hy)GER	NaN	NaN	NaN	NaN	NaN	NaN	NaN	NaN	NaN	NaN	NaN	NaN	NaN	NaN	NaN	NaN	NaN	NaN	NaN	NaN	NaN	3160000	1390000	935229	NaN	NaN	NaN	NaN	NaN	NaN
P08123_153	P08123	COL1A2	153	Collagen alpha-2(I) chain	AGEDGHP(hy)GKP(hy)GRP(hy)GER	NaN	NaN	NaN	NaN	NaN	NaN	NaN	NaN	NaN	NaN	NaN	NaN	NaN	NaN	NaN	NaN	NaN	NaN	NaN	NaN	NaN	3160000	1390000	935229	NaN	NaN	NaN	NaN	NaN	NaN
P02458_269	P02458	COL2A1	269	Collagen alpha-1(II) chain	AGERGPP(hy)GPQGAR	5950000	NaN	NaN	NaN	NaN	7190000	NaN	NaN	NaN	NaN	NaN	NaN	NaN	NaN	NaN	NaN	NaN	NaN	67500000	NaN	69700000	1680000	1670000	1910000	229000000	218000000	208000000	141000000	127000000	124000000
P18206_897	P18206	VCL	897	Vinculin	AGEVINQP(hy)MMMAAR	7760000	8530000	8300000	6460000	11200000	6740000	9840000	9390000	9480000	2280000	1890000	2440000	9550000	11600000	9700000	13700000	13300000	13000000	13300000	13000000	12300000	6620000	6660000	6490000	5810000	6680000	6180000	14000000	11900000	12300000
P08572_468	P08572	COL4A2	468	Collagen alpha-2(IV) chain	AGFP(hy)GLP(hy)GSP(hy)GAR	197000000	206000000	209000000	127000000	124000000	129000000	328000000	297000000	253000000	51700000	39900000	52200000	169000000	203000000	182000000	82700000	92400000	92100000	179000000	184000000	155000000	53300000	49800000	44200000	181000000	180000000	183000000	94600000	100000000	106000000
P08572_465	P08572	COL4A2	465	Collagen alpha-2(IV) chain	AGFP(hy)GLP(hy)GSP(hy)GAR	197000000	206000000	209000000	127000000	124000000	129000000	328000000	297000000	253000000	51700000	39900000	52200000	169000000	203000000	182000000	82700000	92400000	92100000	179000000	184000000	155000000	53300000	49800000	44200000	181000000	180000000	183000000	94600000	100000000	106000000
P08572_462	P08572	COL4A2	462	Collagen alpha-2(IV) chain	AGFP(hy)GLP(hy)GSP(hy)GAR	197000000	206000000	209000000	127000000	124000000	129000000	328000000	297000000	253000000	51700000	39900000	52200000	169000000	203000000	182000000	82700000	92400000	92100000	179000000	184000000	155000000	53300000	49800000	44200000	181000000	180000000	183000000	94600000	100000000	106000000
Q96N66_281	Q96N66	MBOAT7	281	Lysophospholipid acyltransferase 7	AGGGPTLQCP(hy)PPSSPEK	4360000	4500000	5550000	5510000	5610000	5460000	7730000	6680000	7850000	7500000	7180000	7300000	5140000	4910000	4580000	5670000	5820000	6910000	NaN	NaN	NaN	NaN	NaN	NaN	NaN	NaN	NaN	NaN	NaN	NaN
P24752_82	P24752	ACAT1	82	Acetyl-CoA acetyltransferase, mitochondrial	AGIP(hy)KEEVKEAYMGNVLQGGEGQAPTR	6820000	6880000	6500000	4870000	5070000	4860000	14000000	9140000	10800000	2750000	2440000	2530000	6580000	7550000	7020000	6320000	4350000	6190000	NaN	NaN	NaN	NaN	NaN	NaN	NaN	NaN	NaN	NaN	NaN	NaN
Q9NYG8_292	Q9NYG8	KCNK4	292	Potassium channel subfamily K member 4	AGP(hy)AAPP(hy)P(hy)EK	29000000	27300000	33900000	29100000	30700000	12000000	NaN	NaN	NaN	42700000	43700000	NaN	50100000	46700000	33400000	53100000	67400000	68000000	NaN	NaN	NaN	NaN	NaN	NaN	NaN	NaN	NaN	NaN	NaN	NaN
Q9NYG8_297	Q9NYG8	KCNK4	297	Potassium channel subfamily K member 4	AGP(hy)AAPP(hy)P(hy)EK	29000000	27300000	33900000	29100000	30700000	12000000	NaN	NaN	NaN	42700000	43700000	NaN	50100000	46700000	33400000	53100000	67400000	68000000	NaN	NaN	NaN	NaN	NaN	NaN	NaN	NaN	NaN	NaN	NaN	NaN
Q9NYG8_296	Q9NYG8	KCNK4	296	Potassium channel subfamily K member 4	AGP(hy)AAPP(hy)P(hy)EK	29000000	27300000	33900000	29100000	30700000	12000000	NaN	NaN	NaN	42700000	43700000	NaN	50100000	46700000	33400000	53100000	67400000	68000000	NaN	NaN	NaN	NaN	NaN	NaN	NaN	NaN	NaN	NaN	NaN	NaN
Q9HBL0_577	Q9HBL0	TNS1	577	Tensin-1	AGPAHAGHTAP(hy)MRPSYSAQEGLAGYQR	NaN	13300000	12200000	6870000	NaN	NaN	NaN	NaN	NaN	NaN	NaN	NaN	NaN	NaN	NaN	NaN	NaN	NaN	NaN	NaN	NaN	NaN	2320000	NaN	NaN	NaN	NaN	NaN	NaN	NaN
Q9HBL0_580	Q9HBL0	TNS1	580	Tensin-1	AGPAHAGHTAPMRP(hy)SYSAQEGLAGYQR	NaN	NaN	NaN	NaN	NaN	NaN	NaN	3540000	3980000	NaN	NaN	NaN	NaN	14400000	NaN	4460000	NaN	NaN	NaN	NaN	NaN	NaN	NaN	NaN	NaN	NaN	NaN	NaN	NaN	NaN
P02545_509	P02545	LMNA	509	Prelamin-A/C	AGQVVTIWAAGAGATHSPP(hy)TDLVWK	275000000	299000000	292000000	722000000	659000000	673000000	236000000	230000000	230000000	160000000	158000000	NaN	397000000	350000000	521000000	409000000	419000000	353000000	NaN	NaN	NaN	NaN	NaN	NaN	NaN	NaN	NaN	NaN	NaN	NaN
Q9Y696_36	Q9Y696	CLIC4	36	Chloride intracellular channel protein 4	AGSDGESIGNCP(hy)FSQR	NaN	NaN	NaN	1620000	1520000	1640000	1550000	1070000	1210000	1570000	1440000	1460000	1550000	1570000	1300000	1800000	1970000	1990000	NaN	NaN	NaN	NaN	NaN	NaN	NaN	NaN	NaN	NaN	NaN	NaN
Q6V0I7_4972	Q6V0I7	FAT4	4972	Protocadherin Fat 4	AGTTKPVP(hy)K	NaN	1730000	1500000	4440000	3980000	4260000	NaN	NaN	NaN	12000000	12100000	11500000	NaN	NaN	NaN	2500000	3110000	2930000	NaN	NaN	NaN	NaN	NaN	NaN	NaN	NaN	NaN	NaN	NaN	NaN
P08123_419	P08123	COL1A2	419	Collagen alpha-2(I) chain	AGVM(ox)GP(hy)P(hy)GSR	NaN	NaN	NaN	NaN	NaN	NaN	NaN	NaN	NaN	NaN	NaN	NaN	NaN	10100000	NaN	NaN	NaN	NaN	NaN	NaN	NaN	NaN	NaN	NaN	2710000	2750000	NaN	NaN	NaN	NaN
P08123_420	P08123	COL1A2	420	Collagen alpha-2(I) chain	AGVMGPP(hy)GSR	193000000	155000000	179000000	29100000	248000000	241000000	69200000	90900000	23300000	41400000	37800000	36100000	42400000	35400000	175000000	158000000	17100000	18300000	221000000	238000000	229000000	295000000	350000000	307000000	379000000	356000000	354000000	364000000	363000000	342000000
P55072_350	P55072	VCP	350	Transitional endoplasmic reticulum ATPase	AHVIVMAATNRP(hy)NSIDPALR	NaN	NaN	NaN	4250000	4030000	4200000	8660000	7960000	7760000	13000000	11500000	12700000	NaN	3780000	NaN	NaN	NaN	NaN	NaN	NaN	NaN	NaN	NaN	NaN	NaN	NaN	NaN	5020000	4750000	4370000
P07437_70;Q13509_70	P07437	TUBB	70	Tubulin beta chain	AILVDLEP(hy)GTMDSVR	33800000	33600000	35900000	65900000	65500000	63400000	34700000	35400000	37100000	82200000	87700000	84900000	52900000	42900000	49400000	53600000	55200000	50500000	NaN	NaN	NaN	NaN	NaN	NaN	NaN	NaN	NaN	NaN	NaN	NaN
P02679_96	P02679	FGG	96	Fibrinogen gamma chain	AIQLTYNP(hy)DESSKPNMIDAATLK	NaN	NaN	NaN	NaN	NaN	NaN	14900000	15200000	14700000	NaN	NaN	NaN	8740000	8650000	9930000	29900000	29600000	27800000	NaN	NaN	NaN	NaN	NaN	NaN	NaN	NaN	NaN	NaN	NaN	NaN
P02679_102	P02679	FGG	102	Fibrinogen gamma chain	AIQLTYNPDESSKP(hy)NMIDAATLK	NaN	NaN	NaN	NaN	NaN	NaN	NaN	NaN	9900000	NaN	NaN	NaN	NaN	NaN	NaN	4640000	NaN	NaN	NaN	NaN	NaN	NaN	NaN	NaN	NaN	NaN	NaN	NaN	NaN	NaN
Q16555_249	Q16555	DPYSL2	249	Dihydropyrimidinase-related protein 2	AITIANQTNCP(hy)LYITK	49400000	47500000	53400000	46100000	46800000	47700000	47200000	42200000	42800000	10600000	11200000	11800000	48800000	42000000	45400000	49700000	54100000	51400000	NaN	NaN	NaN	NaN	NaN	NaN	NaN	NaN	NaN	NaN	NaN	NaN
Q14195_249	Q14195	DPYSL3	249	Dihydropyrimidinase-related protein 3	AITIASQTNCP(hy)LYVTK	17500000	16500000	18900000	30000000	28200000	27300000	15900000	15100000	15600000	19100000	18700000	19600000	22200000	18900000	21000000	23300000	23300000	25000000	NaN	NaN	NaN	NaN	NaN	NaN	NaN	NaN	NaN	NaN	NaN	NaN
P61225_141	P61225	RAP2B	141	Ras-related protein Rap-2b	ALAEEWSCP(hy)FMETSAK	1390000	1420000	1750000	1370000	1470000	1450000	2420000	2910000	2600000	1140000	1120000	NaN	1290000	1260000	1200000	1670000	2160000	NaN	NaN	NaN	NaN	NaN	NaN	NaN	NaN	NaN	NaN	NaN	NaN	NaN
Q8NBS9_225	Q8NBS9	TXNDC5	225	Thioredoxin domain-containing protein 5	ALAP(hy)TWEQLALGLEHSETVK	NaN	NaN	NaN	NaN	NaN	NaN	70300000	NaN	NaN	NaN	NaN	NaN	NaN	NaN	NaN	50900000	NaN	NaN	NaN	NaN	NaN	NaN	NaN	NaN	NaN	NaN	NaN	NaN	NaN	NaN
O75390_449	O75390	CS	449	Citrate synthase, mitochondrial	ALGFPLERP(hy)KSMSTEGLMK	44700000	NaN	37900000	173000000	106000000	170000000	44100000	35000000	NaN	33800000	29800000	NaN	5710000	35500000	NaN	77600000	NaN	NaN	NaN	NaN	NaN	NaN	NaN	NaN	NaN	NaN	NaN	NaN	NaN	NaN
Q9P0X4_2049	Q9P0X4	CACNA1I	2049	Voltage-dependent T-type calcium channel subunit alpha-1I	ALGP(hy)P(hy)AP(hy)APGPR	32000000	31300000	34900000	10400000	10300000	4200000	53500000	43200000	51700000	17200000	211532	12800000	8600000	17600000	8690000	8410000	7720000	7640000	15400000	15100000	14600000	7260000	5710000	6760000	35500000	NaN	36900000	NaN	4890000	2200000
Q9P0X4_2048	Q9P0X4	CACNA1I	2048	Voltage-dependent T-type calcium channel subunit alpha-1I	ALGP(hy)P(hy)AP(hy)APGPR	32000000	31300000	34900000	10400000	10300000	4200000	53500000	43200000	51700000	17200000	211532	12800000	8600000	17600000	8690000	8410000	7720000	7640000	15400000	15100000	14600000	7260000	5710000	6760000	35500000	NaN	36900000	NaN	4890000	2200000
Q9P0X4_2051	Q9P0X4	CACNA1I	2051	Voltage-dependent T-type calcium channel subunit alpha-1I	ALGP(hy)P(hy)AP(hy)APGPR	32000000	31300000	34900000	10400000	10300000	4200000	53500000	43200000	51700000	17200000	211532	12800000	8600000	17600000	8690000	8410000	7720000	7640000	15400000	15100000	14600000	7260000	5710000	6760000	35500000	NaN	36900000	NaN	4890000	2200000
O96009_321	O96009	NAPSA	321	Napsin-A	ALHAAIGGIPLLAGEYIILCSEIP(hy)K	NaN	NaN	12700000	NaN	NaN	NaN	NaN	NaN	NaN	NaN	NaN	NaN	NaN	NaN	NaN	NaN	NaN	NaN	NaN	NaN	NaN	NaN	NaN	NaN	NaN	NaN	NaN	NaN	NaN	NaN
P09211_124	P09211	GSTP1	124	Glutathione S-transferase P	ALP(hy)GQLKP(hy)FETLLSQNQGGK	12700000	13000000	15800000	28900000	31100000	30400000	15500000	14800000	15300000	26600000	29000000	30200000	14100000	16800000	13100000	46800000	38800000	56700000	9820000	9050000	8800000	16000000	16400000	22500000	NaN	NaN	NaN	8020000	9550000	9800000
P09211_129	P09211	GSTP1	129	Glutathione S-transferase P	ALP(hy)GQLKP(hy)FETLLSQNQGGK	12700000	13000000	15800000	28900000	31100000	30400000	15500000	14800000	15300000	26600000	29000000	30200000	14100000	16800000	13100000	46800000	38800000	56700000	9820000	9050000	8800000	16000000	16400000	22500000	NaN	NaN	NaN	8020000	9550000	9800000
P07437_287	P07437	TUBB	287	Tubulin beta chain	ALTVP(hy)ELTQQVFDAK	251000000	271000000	302000000	407000000	376000000	350000000	214000000	201000000	234000000	489000000	498000000	503000000	284000000	250000000	314000000	303000000	332000000	289000000	NaN	NaN	NaN	NaN	NaN	NaN	NaN	NaN	NaN	NaN	NaN	NaN
O43175_282	O43175	PHGDH	282	D-3-phosphoglycerate dehydrogenase	ALVDHENVISCP(hy)HLGASTK	955879	944036	813209	997843	1070000	917019	NaN	NaN	823192	2700000	2820000	2770000	961146	NaN	NaN	NaN	NaN	NaN	NaN	691900	NaN	NaN	NaN	494354	NaN	NaN	NaN	NaN	NaN	NaN
P51687_342	P51687	SUOX	342	Sulfite oxidase, mitochondrial	AMDP(hy)EAEVLLAYEMNGQPLPR	992868	851390	665357	868955	837965	885738	842213	645576	637223	NaN	NaN	NaN	NaN	NaN	NaN	NaN	NaN	NaN	NaN	NaN	NaN	NaN	NaN	NaN	NaN	NaN	NaN	NaN	NaN	NaN
O95782_898	O95782	AP2A1	898	AP-2 complex subunit alpha-1	ANHP(hy)MDAEVTK	NaN	NaN	NaN	NaN	NaN	NaN	NaN	NaN	NaN	NaN	NaN	NaN	NaN	NaN	NaN	NaN	NaN	NaN	NaN	NaN	NaN	NaN	NaN	NaN	200163	NaN	196358	284421	185463	NaN
Q6UXC1_444	Q6UXC1	MAMDC4	444	Apical endosomal glycoprotein	AP(hy)AP(hy)QP(hy)LP(hy)PSSR	74100000	135000000	86400000	132000000	81200000	120000000	196000000	98600000	160000000	42100000	NaN	45400000	153000000	179000000	196000000	245000000	324000000	298000000	195000000	171000000	137000000	178000000	192000000	209000000	134000000	130000000	143000000	112000000	95000000	130000000
Q6UXC1_448	Q6UXC1	MAMDC4	448	Apical endosomal glycoprotein	AP(hy)AP(hy)QP(hy)LP(hy)PSSR	74100000	135000000	86400000	132000000	81200000	120000000	196000000	98600000	160000000	42100000	NaN	45400000	153000000	179000000	196000000	245000000	324000000	298000000	195000000	171000000	137000000	178000000	192000000	209000000	134000000	130000000	143000000	112000000	95000000	130000000
Q6UXC1_442	Q6UXC1	MAMDC4	442	Apical endosomal glycoprotein	AP(hy)AP(hy)QP(hy)LP(hy)PSSR	74100000	135000000	86400000	132000000	81200000	120000000	196000000	98600000	160000000	42100000	NaN	45400000	153000000	179000000	196000000	245000000	324000000	298000000	195000000	171000000	137000000	178000000	192000000	209000000	134000000	130000000	143000000	112000000	95000000	130000000
Q6UXC1_446	Q6UXC1	MAMDC4	446	Apical endosomal glycoprotein	AP(hy)AP(hy)QP(hy)LP(hy)PSSR	74100000	135000000	86400000	132000000	81200000	120000000	196000000	98600000	160000000	42100000	NaN	45400000	153000000	179000000	196000000	245000000	324000000	298000000	195000000	171000000	137000000	178000000	192000000	209000000	134000000	130000000	143000000	112000000	95000000	130000000
Q9HBR0_532	Q9HBR0	SLC38A10	532	Putative sodium-coupled neutral amino acid transporter 10	AP(hy)GVQGQMAPPLPDSEREK	NaN	NaN	NaN	NaN	NaN	NaN	NaN	NaN	NaN	NaN	NaN	NaN	NaN	NaN	NaN	NaN	NaN	NaN	NaN	NaN	NaN	461217	597991	NaN	NaN	NaN	NaN	576427	599041	633675
P10412_185	P10412	H1-4	185	Histone H1.4	AP(hy)KSP(hy)AK	402130	NaN	NaN	220996	NaN	NaN	NaN	NaN	NaN	NaN	NaN	NaN	NaN	NaN	NaN	995918	NaN	1230000	NaN	NaN	NaN	NaN	NaN	NaN	NaN	NaN	NaN	NaN	NaN	NaN
P10412_188	P10412	H1-4	188	Histone H1.4	AP(hy)KSP(hy)AK	402130	NaN	NaN	220996	NaN	NaN	NaN	NaN	NaN	NaN	NaN	NaN	NaN	NaN	NaN	995918	NaN	1230000	NaN	NaN	NaN	NaN	NaN	NaN	NaN	NaN	NaN	NaN	NaN	NaN
O15027_2153	O15027	SEC16A	2153	Protein transport protein Sec16A	AP(hy)PP(hy)P(hy)P(hy)TSM(ox)PK	65832.5	NaN	NaN	9690000	NaN	2450000	604834	113495	673227	NaN	NaN	NaN	488191	352507	633015	NaN	NaN	NaN	NaN	NaN	NaN	NaN	NaN	NaN	NaN	NaN	NaN	NaN	NaN	NaN
O15027_2156	O15027	SEC16A	2156	Protein transport protein Sec16A	AP(hy)PP(hy)P(hy)P(hy)TSM(ox)PK	65832.5	NaN	NaN	9690000	NaN	2450000	604834	113495	673227	NaN	NaN	NaN	488191	352507	633015	NaN	NaN	NaN	NaN	NaN	NaN	NaN	NaN	NaN	NaN	NaN	NaN	NaN	NaN	NaN
O15027_2157	O15027	SEC16A	2157	Protein transport protein Sec16A	AP(hy)PP(hy)P(hy)P(hy)TSM(ox)PK	65832.5	NaN	NaN	9690000	NaN	2450000	604834	113495	673227	NaN	NaN	NaN	488191	352507	633015	NaN	NaN	NaN	NaN	NaN	NaN	NaN	NaN	NaN	NaN	NaN	NaN	NaN	NaN	NaN
O15027_2155	O15027	SEC16A	2155	Protein transport protein Sec16A	AP(hy)PP(hy)P(hy)P(hy)TSM(ox)PK	65832.5	NaN	NaN	9690000	NaN	2450000	604834	113495	673227	NaN	NaN	NaN	488191	352507	633015	NaN	NaN	NaN	NaN	NaN	NaN	NaN	NaN	NaN	NaN	NaN	NaN	NaN	NaN	NaN
Q9NZU7_90	Q9NZU7	CABP1	90	Calcium-binding protein 1	AP(hy)RHGP(hy)ARDP(hy)GLP(hy)SR	8620000	8230000	8570000	13000000	11700000	11300000	4580000	3900000	3860000	28900000	29200000	28700000	8820000	7720000	8560000	14700000	12300000	14700000	NaN	NaN	NaN	NaN	NaN	NaN	NaN	NaN	NaN	NaN	NaN	NaN
Q9NZU7_94	Q9NZU7	CABP1	94	Calcium-binding protein 1	AP(hy)RHGP(hy)ARDP(hy)GLP(hy)SR	8620000	8230000	8570000	13000000	11700000	11300000	4580000	3900000	3860000	28900000	29200000	28700000	8820000	7720000	8560000	14700000	12300000	14700000	NaN	NaN	NaN	NaN	NaN	NaN	NaN	NaN	NaN	NaN	NaN	NaN
Q9NZU7_97	Q9NZU7	CABP1	97	Calcium-binding protein 1	AP(hy)RHGP(hy)ARDP(hy)GLP(hy)SR	8620000	8230000	8570000	13000000	11700000	11300000	4580000	3900000	3860000	28900000	29200000	28700000	8820000	7720000	8560000	14700000	12300000	14700000	NaN	NaN	NaN	NaN	NaN	NaN	NaN	NaN	NaN	NaN	NaN	NaN
Q9NZU7_86	Q9NZU7	CABP1	86	Calcium-binding protein 1	AP(hy)RHGP(hy)ARDP(hy)GLP(hy)SR	8620000	8230000	8570000	13000000	11700000	11300000	4580000	3900000	3860000	28900000	29200000	28700000	8820000	7720000	8560000	14700000	12300000	14700000	NaN	NaN	NaN	NaN	NaN	NaN	NaN	NaN	NaN	NaN	NaN	NaN
D9J307_74;Q2L6G2_74;A0A140T997_85;A0A140T9Y5_85;A0A140TA11_74;A0A140T953_85;D5H3J5_74;A0A140TA14_74;A0A140TA13_74	D9J307	HLA-B	74	HLA class I histocompatibility antigen, B alpha chain (Fragment)	AP(hy)WIEQEGPEYWDRETQISK	36900000	39800000	38600000	30900000	27900000	29600000	NaN	NaN	NaN	NaN	NaN	NaN	25300000	22300000	22600000	16800000	15500000	15000000	NaN	NaN	NaN	NaN	NaN	NaN	NaN	NaN	NaN	NaN	NaN	NaN
Q05707_1794	Q05707	COL14A1	1794	Collagen alpha-1(XIV) chain	APHPDQPEFTPVQDELEAM(ox)ELWGP(hy)GV	16000000	18400000	NaN	13800000	11800000	11700000	15200000	16400000	16400000	NaN	NaN	NaN	14300000	13200000	10100000	26500000	24200000	22100000	NaN	NaN	NaN	NaN	NaN	NaN	NaN	NaN	NaN	NaN	NaN	NaN
Q66K74_575	Q66K74	MAP1S	575	Microtubule-associated protein 1S	APSTSHSGFP(hy)P(hy)VANGP(hy)RSP(hy)P(hy)SLR	35100000	NaN	91100000	1200000000	263000000	1200000000	NaN	867000000	NaN	75300000	45100000	76000000	NaN	NaN	49100000	NaN	336000000	NaN	NaN	109000000	45800000	5830000	NaN	NaN	349000000	NaN	1130000000	NaN	46000000	139000000
Q66K74_580	Q66K74	MAP1S	580	Microtubule-associated protein 1S	APSTSHSGFP(hy)P(hy)VANGP(hy)RSP(hy)P(hy)SLR	35100000	NaN	91100000	1200000000	263000000	1200000000	NaN	867000000	NaN	75300000	45100000	76000000	NaN	NaN	49100000	NaN	336000000	NaN	NaN	109000000	45800000	5830000	NaN	NaN	349000000	NaN	1130000000	NaN	46000000	139000000
Q66K74_584	Q66K74	MAP1S	584	Microtubule-associated protein 1S	APSTSHSGFP(hy)P(hy)VANGP(hy)RSP(hy)P(hy)SLR	35100000	NaN	91100000	1200000000	263000000	1200000000	NaN	867000000	NaN	75300000	45100000	76000000	NaN	NaN	49100000	NaN	336000000	NaN	NaN	109000000	45800000	5830000	NaN	NaN	349000000	NaN	1130000000	NaN	46000000	139000000
Q66K74_574	Q66K74	MAP1S	574	Microtubule-associated protein 1S	APSTSHSGFP(hy)P(hy)VANGP(hy)RSP(hy)P(hy)SLR	35100000	NaN	91100000	1200000000	263000000	1200000000	NaN	867000000	NaN	75300000	45100000	76000000	NaN	NaN	49100000	NaN	336000000	NaN	NaN	109000000	45800000	5830000	NaN	NaN	349000000	NaN	1130000000	NaN	46000000	139000000
Q66K74_583	Q66K74	MAP1S	583	Microtubule-associated protein 1S	APSTSHSGFP(hy)P(hy)VANGP(hy)RSP(hy)P(hy)SLR	35100000	NaN	91100000	1200000000	263000000	1200000000	NaN	867000000	NaN	75300000	45100000	76000000	NaN	NaN	49100000	NaN	336000000	NaN	NaN	109000000	45800000	5830000	NaN	NaN	349000000	NaN	1130000000	NaN	46000000	139000000
P04439_81	P04439	HLA-A	81	HLA class I histocompatibility antigen, A alpha chain	APWIEQEGP(hy)EYWDQETR	NaN	NaN	NaN	NaN	NaN	NaN	NaN	NaN	NaN	NaN	NaN	NaN	60100000	61900000	48500000	33700000	29800000	30800000	64600000	58800000	64900000	11500000	9940000	11500000	NaN	NaN	NaN	NaN	NaN	NaN
P47914_144	P47914	RPL29	144	60S ribosomal protein L29	AQAAAPASVP(hy)AQAP(hy)K	22200000	NaN	NaN	NaN	NaN	NaN	NaN	21600000	NaN	NaN	NaN	NaN	NaN	NaN	NaN	NaN	NaN	NaN	53200000	50500000	47600000	7850000	20900000	32200000	NaN	NaN	NaN	22800000	NaN	NaN
P47914_140	P47914	RPL29	140	60S ribosomal protein L29	AQAAAP(hy)ASVP(hy)AQAPKR	63100000	64100000	65400000	55800000	NaN	NaN	NaN	NaN	NaN	NaN	NaN	NaN	NaN	NaN	NaN	NaN	NaN	NaN	133000000	NaN	140000000	NaN	NaN	77300000	NaN	NaN	NaN	NaN	83600000	NaN
P47914_148	P47914	RPL29	148	60S ribosomal protein L29	AQAAAPASVP(hy)AQAP(hy)K	22200000	NaN	NaN	NaN	NaN	NaN	NaN	21600000	NaN	NaN	NaN	NaN	NaN	NaN	NaN	NaN	NaN	NaN	53200000	50500000	47600000	7850000	20900000	32200000	NaN	NaN	NaN	22800000	NaN	NaN
P98160_4388	P98160	HSPG2	4388	Basement membrane-specific heparan sulfate proteoglycan core protein	AQAGANTRP(hy)CPS	1570000	NaN	NaN	NaN	NaN	636702	NaN	NaN	NaN	NaN	NaN	NaN	NaN	1710000	NaN	NaN	NaN	NaN	NaN	NaN	NaN	NaN	NaN	NaN	NaN	NaN	NaN	NaN	NaN	NaN
Q14767_262	Q14767	LTBP2	262	Latent-transforming growth factor beta-binding protein 2	AQP(hy)PAPQSPPAPQSPPAGTLSGLSQTHPSQQHVGLSR	NaN	NaN	NaN	3710000	3240000	3250000	NaN	NaN	NaN	NaN	NaN	NaN	2160000	3620000	NaN	NaN	NaN	NaN	NaN	NaN	NaN	NaN	NaN	NaN	NaN	NaN	NaN	NaN	NaN	NaN
P06396_629	P06396	GSN	629	Gelsolin	AQP(hy)VQVAEGSEPDGFWEALGGK	5750000	6350000	9820000	6940000	7350000	7320000	NaN	9120000	NaN	7030000	6620000	7450000	NaN	8550000	8920000	6900000	NaN	4370000	NaN	NaN	NaN	8340000	7440000	9140000	8640000	7080000	8380000	6890000	8630000	8130000
P12268_143	P12268	IMPDH2	143	Inosine-5'-monophosphate dehydrogenase 2	ARHGFCGIP(hy)ITDTGR	NaN	NaN	1290000	828676	1250000	1150000	NaN	NaN	NaN	NaN	NaN	NaN	NaN	NaN	NaN	NaN	NaN	NaN	NaN	NaN	NaN	NaN	NaN	NaN	NaN	NaN	NaN	NaN	NaN	NaN
P0C7M8_14	P0C7M8	CLEC2L	14	C-type lectin domain family 2 member L	ARPP(hy)P(hy)P(hy)LAAR	7170000	55500000	742000000	62600000	586000000	NaN	81400000	19800000	53000000	21600000	87100000	20400000	67100000	29100000	100000000	278000000	NaN	NaN	NaN	NaN	154000000	NaN	24100000	NaN	NaN	NaN	NaN	104000000	63300000	NaN
P0C7M8_15	P0C7M8	CLEC2L	15	C-type lectin domain family 2 member L	ARPP(hy)P(hy)P(hy)LAAR	7170000	55500000	742000000	62600000	586000000	NaN	81400000	19800000	53000000	21600000	87100000	20400000	67100000	29100000	100000000	278000000	NaN	NaN	NaN	NaN	154000000	NaN	24100000	NaN	NaN	NaN	NaN	104000000	63300000	NaN
P0C7M8_16	P0C7M8	CLEC2L	16	C-type lectin domain family 2 member L	ARPP(hy)P(hy)P(hy)LAAR	7170000	55500000	742000000	62600000	586000000	NaN	81400000	19800000	53000000	21600000	87100000	20400000	67100000	29100000	100000000	278000000	NaN	NaN	NaN	NaN	154000000	NaN	24100000	NaN	NaN	NaN	NaN	104000000	63300000	NaN
Q96KN7_895	Q96KN7	RPGRIP1	895	X-linked retinitis pigmentosa GTPase regulator-interacting protein 1	ARVP(hy)LLP(hy)LAK	1180000000	1180000000	1140000000	316000000	298000000	316000000	1460000000	1050000000	1250000000	947000000	1030000000	1080000000	997000000	1210000000	1360000000	920000000	1040000000	988000000	1010000000	908000000	957000000	73600000	83700000	85600000	207000000	212000000	233000000	66300000	49000000	76000000
Q96KN7_892	Q96KN7	RPGRIP1	892	X-linked retinitis pigmentosa GTPase regulator-interacting protein 1	ARVP(hy)LLP(hy)LAK	1180000000	1180000000	1140000000	316000000	298000000	316000000	1460000000	1050000000	1250000000	947000000	1030000000	1080000000	997000000	1210000000	1360000000	920000000	1040000000	988000000	1010000000	908000000	957000000	73600000	83700000	85600000	207000000	212000000	233000000	66300000	49000000	76000000
Q8IWN7_654	Q8IWN7	RP1L1	654	Retinitis pigmentosa 1-like 1 protein	ASAM(ox)SSP(hy)SSP(hy)GLGR	3870000	3790000	3850000	NaN	2010000	NaN	2330000	2410000	3650000	NaN	NaN	NaN	5600000	7360000	12700000	15600000	13200000	10400000	NaN	3240000	2990000	2610000	2970000	NaN	1890000	2190000	2230000	1160000	NaN	NaN
Q8IWN7_651	Q8IWN7	RP1L1	651	Retinitis pigmentosa 1-like 1 protein	ASAM(ox)SSP(hy)SSP(hy)GLGR	3870000	3790000	3850000	NaN	2010000	NaN	2330000	2410000	3650000	NaN	NaN	NaN	5600000	7360000	12700000	15600000	13200000	10400000	NaN	3240000	2990000	2610000	2970000	NaN	1890000	2190000	2230000	1160000	NaN	NaN
Q70CQ4_1136	Q70CQ4	USP31	1136	Ubiquitin carboxyl-terminal hydrolase 31	ASGP(hy)ATRSP(hy)FP(hy)P(hy)GKSR	118000000	117000000	120000000	33000000	31400000	31500000	71600000	NaN	0	9400000	9520000	9030000	NaN	NaN	NaN	27800000	NaN	2620000	50500000	50300000	48000000	NaN	NaN	NaN	96300000	108000000	102000000	23400000	22800000	NaN
Q70CQ4_1141	Q70CQ4	USP31	1141	Ubiquitin carboxyl-terminal hydrolase 31	ASGP(hy)ATRSP(hy)FP(hy)P(hy)GKSR	118000000	117000000	120000000	33000000	31400000	31500000	71600000	NaN	0	9400000	9520000	9030000	NaN	NaN	NaN	27800000	NaN	2620000	50500000	50300000	48000000	NaN	NaN	NaN	96300000	108000000	102000000	23400000	22800000	NaN
Q70CQ4_1144	Q70CQ4	USP31	1144	Ubiquitin carboxyl-terminal hydrolase 31	ASGP(hy)ATRSP(hy)FP(hy)P(hy)GKSR	118000000	117000000	120000000	33000000	31400000	31500000	71600000	NaN	0	9400000	9520000	9030000	NaN	NaN	NaN	27800000	NaN	2620000	50500000	50300000	48000000	NaN	NaN	NaN	96300000	108000000	102000000	23400000	22800000	NaN
Q70CQ4_1143	Q70CQ4	USP31	1143	Ubiquitin carboxyl-terminal hydrolase 31	ASGP(hy)ATRSP(hy)FP(hy)P(hy)GKSR	118000000	117000000	120000000	33000000	31400000	31500000	71600000	NaN	0	9400000	9520000	9030000	NaN	NaN	NaN	27800000	NaN	2620000	50500000	50300000	48000000	NaN	NaN	NaN	96300000	108000000	102000000	23400000	22800000	NaN
P22748_106	P22748	CA4	106	Carbonic anhydrase 4	ASISGGGLP(hy)APYQAK	24400000	26600000	25200000	2250000	3110000	NaN	31700000	21500000	24000000	NaN	NaN	NaN	5330000	6340000	6280000	NaN	NaN	NaN	31200000	32700000	27700000	NaN	NaN	NaN	15000000	14900000	15100000	NaN	NaN	NaN
G3XAB9_195;F5H0V9_172	G3XAB9	GSG1	195	Germ cell-specific gene 1 protein (Fragment)	ASLP(hy)SP(hy)P(hy)LGLCGK	23800000	23800000	26300000	80500000	73700000	69200000	25400000	21800000	23000000	489000000	557000000	530000000	16200000	20600000	18900000	98300000	89900000	104000000	23100000	22600000	17100000	43000000	43000000	48200000	20800000	21700000	25600000	258000000	245000000	336000000
F5H0V9_170;G3XAB9_193	F5H0V9	GSG1	170	Germ cell-specific gene 1 protein (Fragment)	ASLP(hy)SP(hy)P(hy)LGLCGK	23800000	23800000	26300000	80500000	73700000	69200000	25400000	21800000	23000000	489000000	557000000	530000000	16200000	20600000	18900000	98300000	89900000	104000000	23100000	22600000	17100000	43000000	43000000	48200000	20800000	21700000	25600000	258000000	245000000	336000000
G3XAB9_196;F5H0V9_173	G3XAB9	GSG1	196	Germ cell-specific gene 1 protein (Fragment)	ASLP(hy)SP(hy)P(hy)LGLCGK	23800000	23800000	26300000	80500000	73700000	69200000	25400000	21800000	23000000	489000000	557000000	530000000	16200000	20600000	18900000	98300000	89900000	104000000	23100000	22600000	17100000	43000000	43000000	48200000	20800000	21700000	25600000	258000000	245000000	336000000
Q96AY3_36	Q96AY3	FKBP10	36	Peptidyl-prolyl cis-trans isomerase FKBP10	ASP(hy)AGGPLEDVVIER	NaN	NaN	NaN	1800000	1240000	1520000	NaN	NaN	NaN	12600000	13000000	12900000	NaN	NaN	NaN	NaN	NaN	NaN	NaN	NaN	NaN	2360000	2310000	2100000	508100	NaN	NaN	2710000	3070000	2750000
Q99500_334	Q99500	S1PR3	334	Sphingosine 1-phosphate receptor 3	ASP(hy)IQP(hy)ALDP(hy)SR	NaN	NaN	NaN	NaN	20700000	19000000	16700000	NaN	17500000	38200000	36100000	35400000	NaN	17800000	17900000	18000000	21600000	21200000	28900000	12500000	17600000	NaN	14300000	7790000	NaN	NaN	12100000	19600000	15100000	NaN
Q99500_327	Q99500	S1PR3	327	Sphingosine 1-phosphate receptor 3	ASP(hy)IQP(hy)ALDP(hy)SR	NaN	NaN	NaN	NaN	20700000	19000000	16700000	NaN	17500000	38200000	36100000	35400000	NaN	17800000	17900000	18000000	21600000	21200000	28900000	12500000	17600000	NaN	14300000	7790000	NaN	NaN	12100000	19600000	15100000	NaN
Q99500_330	Q99500	S1PR3	330	Sphingosine 1-phosphate receptor 3	ASP(hy)IQP(hy)ALDP(hy)SR	NaN	NaN	NaN	NaN	20700000	19000000	16700000	NaN	17500000	38200000	36100000	35400000	NaN	17800000	17900000	18000000	21600000	21200000	28900000	12500000	17600000	NaN	14300000	7790000	NaN	NaN	12100000	19600000	15100000	NaN
Q06830_22	Q06830	PRDX1	22	Peroxiredoxin-1	ATAVM(ox)P(hy)DGQFK	7970000	7530000	7790000	13100000	14200000	12300000	14000000	12200000	15100000	25400000	19400000	16300000	9220000	12100000	8120000	22500000	17500000	20700000	8700000	7210000	NaN	15500000	12100000	14000000	5790000	NaN	5450000	34400000	29600000	33600000
P21333_2545	P21333	FLNA	2545	Filamin-A	ATCAP(hy)QHGAPGPGPADASK	NaN	NaN	NaN	NaN	NaN	NaN	NaN	NaN	NaN	NaN	NaN	NaN	NaN	NaN	NaN	NaN	NaN	NaN	354725	365045	405354	157025	164204	200317	675063	711639	756224	558728	NaN	NaN
B9A064_143;P0DOY2_35;P0CG04_35;P0DOY3_35	B9A064	IGLC1	143	Immunoglobulin lambda-like polypeptide 5	ATLVCLISDFYP(hy)GAVTVAWK	906467	1140000	906907	1220000	1270000	1260000	2620000	2280000	2420000	4160000	2640000	2980000	1690000	1770000	1320000	9510000	8410000	7090000	NaN	NaN	NaN	NaN	NaN	NaN	NaN	NaN	NaN	NaN	NaN	NaN
P63267_33	P63267	ACTG2	33	Actin, gamma-enteric smooth muscle	AVFP(hy)SIVGRPR	2480000000	2620000000	2390000128	2560000000	2460000000	2460000000	2830000128	2310000128	2569999872	1300000000	1190000000	1350000000	3100000000	3510000128	3320000000	3140000000	3670000128	3460000000	2270000128	2060000000	2060000000	1940000000	2060000000	2110000000	NaN	1490000000	1630000000	1350000000	1260000000	1380000000
P00738_84	P00738	HP	84	Haptoglobin	AVGDKLP(hy)ECEADDGCPKPPEIAHGYVEHSVR	6870000	6570000	5670000	3330000	3790000	3710000	56600000	51000000	54000000	NaN	NaN	NaN	20900000	20600000	19500000	69800000	80500000	66300000	25800000	24100000	26300000	36200000	36100000	38900000	NaN	NaN	NaN	NaN	NaN	NaN
Q3ZCM7_70	Q3ZCM7	TUBB8	70	Tubulin beta-8 chain	AVLVDLEP(hy)GTMDSVR	9800000	10100000	10600000	15800000	14200000	15200000	15000000	13500000	13100000	16600000	18400000	16900000	21400000	19300000	18500000	25900000	24700000	23200000	NaN	NaN	NaN	NaN	NaN	NaN	NaN	NaN	NaN	NaN	NaN	NaN
P04440_83	P04440	HLA-DPB1	83	HLA class II histocompatibility antigen, DP beta 1 chain	P(hy)AAEYWNSQK	14900000	15800000	14500000	20000000	17600000	16100000	NaN	NaN	NaN	NaN	NaN	NaN	1650000	1690000	1790000	3560000	3360000	3230000	NaN	NaN	NaN	NaN	NaN	NaN	1630000	1690000	1060000	2780000	3790000	3530000
P35555_220	P35555	FBN1	220	Fibrillin-1	AWGHP(hy)CEMCPAQPHPCR	3690000	17800000	17700000	31800000	29000000	29300000	NaN	32700000	NaN	NaN	15000000	NaN	4660000	NaN	NaN	11100000	16800000	7320000	11300000	2450000	11100000	10300000	47000000	NaN	27400000	28500000	NaN	NaN	NaN	NaN
P21333_293	P21333	FLNA	293	Filamin-A	AYGPGIEP(hy)TGNMVK	32100000	30200000	31400000	28500000	30500000	28300000	46800000	43900000	45000000	9680000	6890000	9430000	35900000	34300000	32000000	36000000	37900000	22000000	26900000	23200000	24600000	9240000	10100000	9870000	34500000	29300000	32200000	38900000	38600000	35200000
Q71U36_298;Q6PEY2_298;P0DPH7_298;P0DPH8_298	Q71U36	TUBA1A	298	Tubulin alpha-3C chain	AYHEQLSVAEITNACFEP(hy)ANQMVK	9020000	9540000	9310000	18600000	17900000	19000000	12100000	11500000	12900000	17400000	16400000	16600000	15300000	13500000	14300000	16300000	15100000	12900000	NaN	NaN	NaN	NaN	NaN	NaN	NaN	NaN	NaN	NaN	NaN	NaN
Q9BQE3_298	Q9BQE3	TUBA1C	298	Tubulin alpha-1C chain	AYHEQLTVAEITNACFEP(hy)ANQMVK	1910000	2090000	1870000	17200000	15700000	1980000	2420000	2540000	2510000	4620000	4450000	34900000	3800000	3700000	2520000	10100000	9560000	9260000	NaN	NaN	NaN	NaN	NaN	NaN	NaN	NaN	NaN	NaN	NaN	NaN
P07814_295	P07814	EPRS1	295	Bifunctional glutamate/proline--tRNA ligase	AYVDDTP(hy)AEQMK	NaN	521945	NaN	706359	783810	794139	NaN	NaN	NaN	875446	NaN	NaN	NaN	NaN	NaN	NaN	715444	NaN	NaN	NaN	NaN	NaN	NaN	NaN	NaN	NaN	NaN	1110000	1120000	1100000
P98095_879	P98095	FBLN2	879	Fibulin-2	CGEGQVCHNLP(hy)GSYR	1830000	1530000	1780000	1340000	1610000	1550000	2280000	1710000	1820000	945112	1040000	1020000	1650000	1210000	1440000	1080000	766977	1650000	NaN	NaN	NaN	NaN	NaN	NaN	NaN	NaN	NaN	NaN	NaN	NaN
Q14112_822	Q14112	NID2	822	Nidogen-2	CGPNSVCINLP(hy)GSYR	26100000	25000000	27500000	12100000	10300000	10600000	22700000	20200000	20500000	5670000	5640000	5440000	24800000	21400000	21200000	13400000	12200000	13900000	NaN	NaN	NaN	NaN	NaN	NaN	NaN	NaN	NaN	NaN	NaN	NaN
O96009_115	O96009	NAPSA	115	Napsin-A	CHFFSVP(hy)CWLHHR	2450000	2270000	2970000	3630000	3780000	4600000	8460000	4220000	4120000	NaN	NaN	NaN	NaN	6230000	4930000	3340000	3230000	4210000	NaN	NaN	NaN	13700000	13400000	15500000	NaN	NaN	NaN	4790000	4970000	4910000
A6NMZ7_1403	A6NMZ7	COL6A6	1403	Collagen alpha-6(VI) chain	CIGGDGTMGDP(hy)GPP(hy)GK	44000000	45500000	42900000	6300000	6810000	6770000	42100000	41900000	50200000	NaN	NaN	NaN	36900000	34800000	40500000	14600000	11900000	13800000	36000000	34200000	33500000	NaN	NaN	NaN	66600000	63200000	65700000	8000000	7490000	6960000
A6NMZ7_1400	A6NMZ7	COL6A6	1400	Collagen alpha-6(VI) chain	CIGGDGTMGDP(hy)GPP(hy)GK	44000000	45500000	42900000	6300000	6810000	6770000	42100000	41900000	50200000	NaN	NaN	NaN	36900000	34800000	40500000	14600000	11900000	13800000	36000000	34200000	33500000	NaN	NaN	NaN	66600000	63200000	65700000	8000000	7490000	6960000
Q14767_1507	Q14767	LTBP2	1507	Latent-transforming growth factor beta-binding protein 2	CLNTVP(hy)GYVCLCNPGFHYDASHK	2710000	2580000	2500000	5540000	4740000	4970000	NaN	2530000	2750000	NaN	NaN	NaN	3160000	2730000	3630000	4920000	5440000	4850000	NaN	NaN	NaN	NaN	NaN	NaN	5460000	5330000	4320000	5780000	6910000	1440000
Q99715_2749	Q99715	COL12A1	2749	Collagen alpha-1(XII) chain	CPAFPNSCTCTQDSVGPP(hy)GPP(hy)GPAGGP(hy)GAK	3040000	2720000	2950000	1430000	1240000	1440000	1540000	1680000	1580000	2950000	3040000	3310000	3070000	2840000	1300000	NaN	NaN	NaN	NaN	NaN	NaN	NaN	NaN	NaN	NaN	NaN	NaN	NaN	NaN	NaN
Q99715_2752	Q99715	COL12A1	2752	Collagen alpha-1(XII) chain	CPAFPNSCTCTQDSVGPP(hy)GPP(hy)GPAGGP(hy)GAK	3040000	2720000	2950000	1430000	1240000	1440000	1540000	1680000	1580000	2950000	3040000	3310000	3070000	2840000	1300000	NaN	NaN	NaN	NaN	NaN	NaN	NaN	NaN	NaN	NaN	NaN	NaN	NaN	NaN	NaN
Q99715_2758	Q99715	COL12A1	2758	Collagen alpha-1(XII) chain	CPAFPNSCTCTQDSVGPP(hy)GPP(hy)GPAGGP(hy)GAK	3040000	2720000	2950000	1430000	1240000	1440000	1540000	1680000	1580000	2950000	3040000	3310000	3070000	2840000	1300000	NaN	NaN	NaN	NaN	NaN	NaN	NaN	NaN	NaN	NaN	NaN	NaN	NaN	NaN	NaN
P21333_1460	P21333	FLNA	1460	Filamin-A	CSGPGLSP(hy)GMVR	4740000	4790000	4740000	6090000	4650000	5650000	7370000	7240000	7470000	NaN	NaN	NaN	7800000	9710000	6720000	7290000	5980000	6370000	5530000	5970000	5490000	3150000	3320000	1690000	7480000	8220000	7910000	9380000	7870000	9060000
P21333_448	P21333	FLNA	448	Filamin-A	CSYQP(hy)TMEGVHTVHVTFAGVPIPR	20800000	22000000	22200000	14800000	14500000	16600000	9370000	8050000	10400000	3590000	4030000	3340000	14300000	11400000	19400000	13900000	14100000	13100000	NaN	NaN	NaN	NaN	NaN	NaN	NaN	NaN	NaN	NaN	NaN	NaN
P35442_615	P35442	THBS2	615	Thrombospondin-2	CVNTQP(hy)GFHCLPCPPR	NaN	NaN	NaN	NaN	NaN	NaN	NaN	NaN	NaN	NaN	NaN	NaN	NaN	NaN	NaN	NaN	NaN	NaN	NaN	NaN	NaN	6150000	6530000	6560000	NaN	NaN	NaN	NaN	NaN	NaN
P35555_374	P35555	FBN1	374	Fibrillin-1	CWSPGVTVAP(hy)EMCPIR	2050000	2140000	2290000	2810000	2530000	2660000	3100000	3100000	2970000	826418	940082	904404	2680000	2390000	2460000	2560000	3130000	2480000	NaN	NaN	NaN	NaN	NaN	NaN	NaN	NaN	NaN	NaN	NaN	NaN
P21333_1591	P21333	FLNA	1591	Filamin-A	DAGEGLLAVQITDP(hy)EGKP(hy)K	1490000	1340000	1350000	1660000	1450000	1110000	NaN	NaN	NaN	NaN	NaN	NaN	NaN	NaN	1690000	1670000	2200000	2620000	NaN	NaN	NaN	NaN	NaN	NaN	NaN	NaN	NaN	NaN	NaN	NaN
P21333_1587	P21333	FLNA	1587	Filamin-A	DAGEGLLAVQITDP(hy)EGKP(hy)K	1490000	1340000	1350000	1660000	1450000	1110000	NaN	NaN	NaN	NaN	NaN	NaN	NaN	NaN	1690000	1670000	2200000	2620000	NaN	NaN	NaN	NaN	NaN	NaN	NaN	NaN	NaN	NaN	NaN	NaN
P07996_947	P07996	THBS1	947	Thrombospondin-1	DDFDHDSVPDIDDICP(hy)ENVDISETDFRR	2820000	2970000	3310000	782000	705900	688068	NaN	NaN	1180000	NaN	NaN	NaN	2100000	1680000	3040000	3410000	3060000	2530000	NaN	NaN	NaN	NaN	NaN	NaN	NaN	NaN	NaN	NaN	NaN	NaN
P00338_292	P00338	LDHA	292	L-lactate dehydrogenase A chain	DDVFLSVP(hy)CILGQNGISDLVK	930087	1210000	618670	3520000	4000000	3720000	1680000	1780000	1660000	22600000	18600000	21500000	1770000	1460000	NaN	8310000	6170000	6020000	NaN	NaN	NaN	NaN	NaN	NaN	NaN	NaN	NaN	NaN	NaN	NaN
P06748_71	P06748	NPM1	71	Nucleophosmin	DELHIVEAEAM(ox)NYEGSP(hy)IK	2370000	2210000	2630000	5270000	4730000	4620000	NaN	NaN	NaN	5350000	6180000	5550000	NaN	NaN	NaN	3440000	2890000	2420000	3080000	NaN	3210000	NaN	1910000	2410000	NaN	NaN	NaN	13700000	14800000	14800000
O43242_138	O43242	PSMD3	138	26S proteasome non-ATPase regulatory subunit 3	DFLLPFLEEP(hy)MDTEADLQFRPR	4260000	NaN	NaN	4800000	NaN	NaN	9760000	10800000	10000000	17200000	15600000	NaN	NaN	NaN	NaN	NaN	NaN	NaN	NaN	NaN	NaN	NaN	NaN	NaN	NaN	NaN	NaN	NaN	NaN	NaN
Q8NBS9_172	Q8NBS9	TXNDC5	172	Thioredoxin domain-containing protein 5	DFQTLENWM(ox)LQTLNEEP(hy)VTPEPEVEPPSAPELK	NaN	NaN	NaN	5010000	5940000	5100000	3610000	4730000	NaN	6410000	6170000	6370000	NaN	NaN	NaN	NaN	NaN	NaN	NaN	NaN	NaN	NaN	NaN	NaN	NaN	NaN	NaN	NaN	NaN	NaN
Q05707_1253	Q05707	COL14A1	1253	Collagen alpha-1(XIV) chain	DFSSVEGVSMEP(hy)GTFNVFPCYQLHK	14700000	16500000	17000000	33400000	31600000	31200000	16100000	17400000	16000000	NaN	NaN	NaN	8090000	8520000	8740000	26900000	27600000	24000000	NaN	NaN	NaN	NaN	NaN	NaN	NaN	NaN	NaN	NaN	NaN	NaN
Q07092_1490	Q07092	COL16A1	1490	Collagen alpha-1(XVI) chain	DGAP(hy)GRP(hy)GAP(hy)GSP(hy)GLP(hy)GQIGR	7610000	7500000	8220000	5120000	4390000	4470000	8610000	8000000	9230000	7380000	6820000	7010000	10200000	9530000	11500000	5960000	5090000	5250000	7710000	7570000	6750000	4620000	4550000	4110000	6570000	6440000	6610000	7390000	7340000	6940000
Q07092_1493	Q07092	COL16A1	1493	Collagen alpha-1(XVI) chain	DGAP(hy)GRP(hy)GAP(hy)GSP(hy)GLP(hy)GQIGR	7610000	7500000	8220000	5120000	4390000	4470000	8610000	8000000	9230000	7380000	6820000	7010000	10200000	9530000	11500000	5960000	5090000	5250000	7710000	7570000	6750000	4620000	4550000	4110000	6570000	6440000	6610000	7390000	7340000	6940000
Q07092_1484	Q07092	COL16A1	1484	Collagen alpha-1(XVI) chain	DGAP(hy)GRP(hy)GAP(hy)GSP(hy)GLP(hy)GQIGR	7610000	7500000	8220000	5120000	4390000	4470000	8610000	8000000	9230000	7380000	6820000	7010000	10200000	9530000	11500000	5960000	5090000	5250000	7710000	7570000	6750000	4620000	4550000	4110000	6570000	6440000	6610000	7390000	7340000	6940000
Q07092_1487	Q07092	COL16A1	1487	Collagen alpha-1(XVI) chain	DGAP(hy)GRP(hy)GAP(hy)GSP(hy)GLP(hy)GQIGR	7610000	7500000	8220000	5120000	4390000	4470000	8610000	8000000	9230000	7380000	6820000	7010000	10200000	9530000	11500000	5960000	5090000	5250000	7710000	7570000	6750000	4620000	4550000	4110000	6570000	6440000	6610000	7390000	7340000	6940000
Q07092_1496	Q07092	COL16A1	1496	Collagen alpha-1(XVI) chain	DGAP(hy)GRP(hy)GAP(hy)GSP(hy)GLP(hy)GQIGR	7610000	7500000	8220000	5120000	4390000	4470000	8610000	8000000	9230000	7380000	6820000	7010000	10200000	9530000	11500000	5960000	5090000	5250000	7710000	7570000	6750000	4620000	4550000	4110000	6570000	6440000	6610000	7390000	7340000	6940000
P05997_1088	P05997	COL5A2	1088	Collagen alpha-2(V) chain	DGAVGERGDRGDPGP(hy)AGLP(hy)GSQGAP(hy)GTP(hy)GPVGAP(hy)GDAGQR	1310000	1250000	1240000	747399	754492	736889	1080000	1270000	1280000	NaN	NaN	NaN	2070000	2010000	1310000	1960000	1830000	1930000	NaN	NaN	NaN	NaN	NaN	NaN	NaN	NaN	NaN	NaN	NaN	NaN
P05997_1079	P05997	COL5A2	1079	Collagen alpha-2(V) chain	GDRGDP(hy)GPAGLP(hy)GSQGAP(hy)GTPGPVGAP(hy)GDAGQR	757396	696966	776800	2500000	2590000	2630000	386354	471957	352402	270947	231165	290999	284670	317614	331633	1190000	1200000	1180000	NaN	NaN	NaN	NaN	NaN	NaN	NaN	NaN	NaN	NaN	NaN	NaN
P05997_1075	P05997	COL5A2	1075	Collagen alpha-2(V) chain	DGAVGERGDRGDPGP(hy)AGLP(hy)GSQGAP(hy)GTP(hy)GPVGAP(hy)GDAGQR	1310000	1250000	1240000	747399	754492	736889	1080000	1270000	1280000	NaN	NaN	NaN	2070000	2010000	1310000	1960000	1830000	1930000	NaN	NaN	NaN	NaN	NaN	NaN	NaN	NaN	NaN	NaN	NaN	NaN
P05997_1094	P05997	COL5A2	1094	Collagen alpha-2(V) chain	GDRGDP(hy)GPAGLP(hy)GSQGAP(hy)GTPGPVGAP(hy)GDAGQR	757396	696966	776800	2500000	2590000	2630000	386354	471957	352402	270947	231165	290999	284670	317614	331633	1190000	1200000	1180000	NaN	NaN	NaN	NaN	NaN	NaN	NaN	NaN	NaN	NaN	NaN	NaN
P05997_1085	P05997	COL5A2	1085	Collagen alpha-2(V) chain	GDRGDP(hy)GPAGLP(hy)GSQGAP(hy)GTPGPVGAP(hy)GDAGQR	757396	696966	776800	2500000	2590000	2630000	386354	471957	352402	270947	231165	290999	284670	317614	331633	1190000	1200000	1180000	NaN	NaN	NaN	NaN	NaN	NaN	NaN	NaN	NaN	NaN	NaN	NaN
P02452_622	P02452	COL1A1	622	Collagen alpha-1(I) chain	DGEAGAQGPP(hy)GPAGPAGER	153000000	161000000	160000000	290000000	290000000	267000000	137000000	120000000	139000000	118000000	109000000	111000000	123000000	120000000	135000000	193000000	144000000	168000000	NaN	NaN	NaN	NaN	NaN	NaN	NaN	NaN	NaN	NaN	NaN	NaN
P02452_627	P02452	COL1A1	627	Collagen alpha-1(I) chain	DGEAGAQGPP(hy)GPAGP(hy)AGER	1150000	1170000	1080000	1090000	933563	1110000	NaN	NaN	NaN	NaN	NaN	NaN	576634	NaN	812224	589133	NaN	NaN	NaN	NaN	NaN	NaN	NaN	NaN	NaN	NaN	NaN	NaN	NaN	NaN
P02452_624	P02452	COL1A1	624	Collagen alpha-1(I) chain	DGEAGAQGPPGP(hy)AGPAGER	NaN	NaN	NaN	2020000	1670000	1450000	NaN	NaN	NaN	NaN	NaN	NaN	NaN	NaN	NaN	NaN	NaN	NaN	NaN	NaN	NaN	NaN	NaN	NaN	NaN	NaN	NaN	NaN	NaN	NaN
P39060_822	P39060	COL18A1	822	Collagen alpha-1(XVIII) chain	DGEP(hy)GDP(hy)GEDGKPGDTGPQGFP(hy)GTP(hy)GDVGPK	NaN	NaN	NaN	804420	NaN	NaN	NaN	NaN	NaN	NaN	NaN	NaN	NaN	NaN	NaN	NaN	NaN	NaN	NaN	NaN	NaN	NaN	NaN	NaN	NaN	NaN	NaN	NaN	NaN	NaN
P39060_825	P39060	COL18A1	825	Collagen alpha-1(XVIII) chain	DGEP(hy)GDP(hy)GEDGKPGDTGPQGFP(hy)GTP(hy)GDVGPK	NaN	NaN	NaN	804420	NaN	NaN	NaN	NaN	NaN	NaN	NaN	NaN	NaN	NaN	NaN	NaN	NaN	NaN	NaN	NaN	NaN	NaN	NaN	NaN	NaN	NaN	NaN	NaN	NaN	NaN
P39060_843	P39060	COL18A1	843	Collagen alpha-1(XVIII) chain	DGEP(hy)GDP(hy)GEDGKPGDTGPQGFP(hy)GTP(hy)GDVGPK	NaN	NaN	NaN	804420	NaN	NaN	NaN	NaN	NaN	NaN	NaN	NaN	NaN	NaN	NaN	NaN	NaN	NaN	NaN	NaN	NaN	NaN	NaN	NaN	NaN	NaN	NaN	NaN	NaN	NaN
P39060_840	P39060	COL18A1	840	Collagen alpha-1(XVIII) chain	DGEP(hy)GDP(hy)GEDGKPGDTGPQGFP(hy)GTP(hy)GDVGPK	NaN	NaN	NaN	804420	NaN	NaN	NaN	NaN	NaN	NaN	NaN	NaN	NaN	NaN	NaN	NaN	NaN	NaN	NaN	NaN	NaN	NaN	NaN	NaN	NaN	NaN	NaN	NaN	NaN	NaN
P05997_658	P05997	COL5A2	658	Collagen alpha-2(V) chain	DGEVGPSGPVGP(hy)P(hy)GLAGER	1090000	972838	967013	NaN	NaN	NaN	NaN	NaN	NaN	2010000	1900000	1840000	NaN	NaN	NaN	NaN	NaN	NaN	NaN	NaN	NaN	NaN	NaN	NaN	NaN	NaN	NaN	NaN	NaN	NaN
P05997_659	P05997	COL5A2	659	Collagen alpha-2(V) chain	DGEVGPSGPVGPP(hy)GLAGER	57500000	55300000	58900000	93600000	89500000	87400000	45300000	42700000	43200000	20700000	21100000	21200000	34600000	37300000	24000000	35700000	36000000	40900000	NaN	NaN	NaN	NaN	NaN	NaN	NaN	NaN	NaN	NaN	NaN	NaN
P08572_589	P08572	COL4A2	589	Collagen alpha-2(IV) chain	DGLDGFP(hy)GLP(hy)GP(hy)P(hy)GDGIK	6440000	NaN	NaN	NaN	NaN	NaN	9260000	9330000	9650000	6090000	NaN	NaN	NaN	NaN	NaN	NaN	NaN	NaN	NaN	NaN	NaN	NaN	NaN	NaN	NaN	NaN	NaN	NaN	NaN	NaN
P08572_591	P08572	COL4A2	591	Collagen alpha-2(IV) chain	DGLDGFP(hy)GLP(hy)GP(hy)P(hy)GDGIK	6440000	NaN	NaN	NaN	NaN	NaN	9260000	9330000	9650000	6090000	NaN	NaN	NaN	NaN	NaN	NaN	NaN	NaN	NaN	NaN	NaN	NaN	NaN	NaN	NaN	NaN	NaN	NaN	NaN	NaN
P08572_592	P08572	COL4A2	592	Collagen alpha-2(IV) chain	DGLDGFP(hy)GLP(hy)GP(hy)P(hy)GDGIK	6440000	NaN	NaN	NaN	NaN	NaN	9260000	9330000	9650000	6090000	NaN	NaN	NaN	NaN	NaN	NaN	NaN	NaN	NaN	NaN	NaN	NaN	NaN	NaN	NaN	NaN	NaN	NaN	NaN	NaN
P08572_586	P08572	COL4A2	586	Collagen alpha-2(IV) chain	DGLDGFP(hy)GLP(hy)GP(hy)P(hy)GDGIK	6440000	NaN	NaN	NaN	NaN	NaN	9260000	9330000	9650000	6090000	NaN	NaN	NaN	NaN	NaN	NaN	NaN	NaN	NaN	NaN	NaN	NaN	NaN	NaN	NaN	NaN	NaN	NaN	NaN	NaN
P02452_1167	P02452	COL1A1	1167	Collagen alpha-1(I) chain	DGLNGLP(hy)GPIGP(hy)P(hy)GP(hy)R	NaN	NaN	NaN	3350000	2350000	2960000	NaN	NaN	NaN	NaN	NaN	NaN	NaN	NaN	NaN	NaN	NaN	NaN	1690000	NaN	NaN	8620000	9410000	9710000	NaN	NaN	NaN	NaN	2370000	NaN
P02452_1165	P02452	COL1A1	1165	Collagen alpha-1(I) chain	DGLNGLP(hy)GPIGP(hy)P(hy)GPR	870000000	839000000	900000000	1300000000	1260000000	1260000000	641000000	625000000	590000000	301000000	313000000	312000000	655000000	766000000	729000000	878000000	781000000	902000000	999000000	996000000	946000000	3750000128	3800000000	3740000000	1120000000	1050000000	934000000	1440000000	1310000000	1250000000
P02452_1164	P02452	COL1A1	1164	Collagen alpha-1(I) chain	DGLNGLP(hy)GPIGP(hy)P(hy)GPR	870000000	839000000	900000000	1300000000	1260000000	1260000000	641000000	625000000	590000000	301000000	313000000	312000000	655000000	766000000	729000000	878000000	781000000	902000000	999000000	996000000	946000000	3750000128	3800000000	3740000000	1120000000	1050000000	934000000	1440000000	1310000000	1250000000
P02452_1159	P02452	COL1A1	1159	Collagen alpha-1(I) chain	DGLNGLP(hy)GPIGP(hy)P(hy)GPR	870000000	839000000	900000000	1300000000	1260000000	1260000000	641000000	625000000	590000000	301000000	313000000	312000000	655000000	766000000	729000000	878000000	781000000	902000000	999000000	996000000	946000000	3750000128	3800000000	3740000000	1120000000	1050000000	934000000	1440000000	1310000000	1250000000
P02461_1022	P02461	COL3A1	1022	Collagen alpha-1(III) chain	GPP(hy)GPQGLP(hy)GLAGTAGEP(hy)GRDGNP(hy)GSDGLP(hy)GR	73900000	74200000	74600000	121000000	114000000	111000000	111000000	111000000	109000000	43000000	44100000	43800000	78100000	84200000	63600000	47600000	44000000	48200000	NaN	NaN	NaN	NaN	NaN	NaN	NaN	NaN	NaN	NaN	NaN	NaN
P02461_1016	P02461	COL3A1	1016	Collagen alpha-1(III) chain	GPP(hy)GPQGLP(hy)GLAGTAGEP(hy)GRDGNP(hy)GSDGLP(hy)GR	73900000	74200000	74600000	121000000	114000000	111000000	111000000	111000000	109000000	43000000	44100000	43800000	78100000	84200000	63600000	47600000	44000000	48200000	NaN	NaN	NaN	NaN	NaN	NaN	NaN	NaN	NaN	NaN	NaN	NaN
P08123_936	P08123	COL1A2	936	Collagen alpha-2(I) chain	GPP(hy)GAVGSP(hy)GVNGAP(hy)GEAGRDGNPGNDGP(hy)P(hy)GRDGQPGHK	19600000	NaN	17900000	21700000	20500000	22800000	15500000	15400000	18500000	NaN	NaN	5540000	NaN	NaN	NaN	23900000	26300000	22700000	NaN	NaN	NaN	NaN	NaN	NaN	NaN	NaN	NaN	NaN	NaN	NaN
P02461_904	P02461	COL3A1	904	Collagen alpha-1(III) chain	DGP(hy)P(hy)GPAGNTGAP(hy)GSP(hy)GVSGPK	NaN	NaN	NaN	NaN	NaN	NaN	NaN	NaN	NaN	NaN	NaN	NaN	NaN	NaN	NaN	85700000	NaN	NaN	NaN	NaN	NaN	NaN	NaN	NaN	NaN	NaN	NaN	NaN	NaN	NaN
P02461_917	P02461	COL3A1	917	Collagen alpha-1(III) chain	DGPP(hy)GPAGNTGAP(hy)GSP(hy)GVSGPK	20700000	21700000	22900000	41600000	40400000	37500000	35200000	38200000	39000000	23500000	21600000	22900000	37600000	34000000	33500000	28400000	20600000	24300000	37200000	36800000	36100000	84800000	80000000	74000000	57800000	54700000	45800000	72100000	69300000	72000000
P02461_905	P02461	COL3A1	905	Collagen alpha-1(III) chain	DGPP(hy)GPAGNTGAP(hy)GSP(hy)GVSGPK	20700000	21700000	22900000	41600000	40400000	37500000	35200000	38200000	39000000	23500000	21600000	22900000	37600000	34000000	33500000	28400000	20600000	24300000	37200000	36800000	36100000	84800000	80000000	74000000	57800000	54700000	45800000	72100000	69300000	72000000
P02461_914	P02461	COL3A1	914	Collagen alpha-1(III) chain	DGPP(hy)GPAGNTGAP(hy)GSP(hy)GVSGPK	20700000	21700000	22900000	41600000	40400000	37500000	35200000	38200000	39000000	23500000	21600000	22900000	37600000	34000000	33500000	28400000	20600000	24300000	37200000	36800000	36100000	84800000	80000000	74000000	57800000	54700000	45800000	72100000	69300000	72000000
Q02388_2092	Q02388	COL7A1	2092	Collagen alpha-1(VII) chain	DGPP(hy)GLP(hy)GTP(hy)GPP(hy)GPPGP(hy)K	NaN	NaN	NaN	NaN	NaN	NaN	NaN	NaN	NaN	7940000	7420000	7810000	NaN	NaN	NaN	NaN	NaN	NaN	NaN	NaN	NaN	NaN	NaN	NaN	NaN	NaN	NaN	NaN	NaN	NaN
Q02388_2078	Q02388	COL7A1	2078	Collagen alpha-1(VII) chain	DGPP(hy)GLP(hy)GTP(hy)GPP(hy)GPPGP(hy)K	NaN	NaN	NaN	NaN	NaN	NaN	NaN	NaN	NaN	7940000	7420000	7810000	NaN	NaN	NaN	NaN	NaN	NaN	NaN	NaN	NaN	NaN	NaN	NaN	NaN	NaN	NaN	NaN	NaN	NaN
Q02388_2081	Q02388	COL7A1	2081	Collagen alpha-1(VII) chain	DGPP(hy)GLP(hy)GTP(hy)GPP(hy)GPPGP(hy)K	NaN	NaN	NaN	NaN	NaN	NaN	NaN	NaN	NaN	7940000	7420000	7810000	NaN	NaN	NaN	NaN	NaN	NaN	NaN	NaN	NaN	NaN	NaN	NaN	NaN	NaN	NaN	NaN	NaN	NaN
Q02388_2087	Q02388	COL7A1	2087	Collagen alpha-1(VII) chain	DGPP(hy)GLP(hy)GTP(hy)GPP(hy)GPPGP(hy)K	NaN	NaN	NaN	NaN	NaN	NaN	NaN	NaN	NaN	7940000	7420000	7810000	NaN	NaN	NaN	NaN	NaN	NaN	NaN	NaN	NaN	NaN	NaN	NaN	NaN	NaN	NaN	NaN	NaN	NaN
Q02388_2084	Q02388	COL7A1	2084	Collagen alpha-1(VII) chain	DGPP(hy)GLP(hy)GTP(hy)GPP(hy)GPPGP(hy)K	NaN	NaN	NaN	NaN	NaN	NaN	NaN	NaN	NaN	7940000	7420000	7810000	NaN	NaN	NaN	NaN	NaN	NaN	NaN	NaN	NaN	NaN	NaN	NaN	NaN	NaN	NaN	NaN	NaN	NaN
P02461_922	P02461	COL3A1	922	Collagen alpha-1(III) chain	DGPP(hy)GPAGNTGAP(hy)GSP(hy)GVSGP(hy)K	7740000	7940000	7690000	19300000	17800000	18000000	10200000	8130000	11000000	21000000	19900000	20000000	5380000	5690000	6560000	6010000	5660000	6440000	NaN	NaN	NaN	NaN	NaN	NaN	NaN	NaN	NaN	NaN	NaN	NaN
Q14697_515	Q14697	GANAB	515	Neutral alpha-glucosidase AB	DGSDYEGWCWPGSAGYPDFTNP(hy)TMR	NaN	NaN	NaN	NaN	748776	837626	987709	NaN	NaN	2020000	1870000	2230000	NaN	NaN	NaN	NaN	NaN	NaN	NaN	NaN	NaN	NaN	NaN	NaN	NaN	NaN	NaN	NaN	NaN	NaN
P02461_1162	P02461	COL3A1	1162	Collagen alpha-1(III) chain	DGTSGHP(hy)GPIGP(hy)P(hy)GPR	46600000	46700000	48200000	58800000	65700000	62700000	NaN	43100000	39600000	23700000	24900000	23100000	43600000	NaN	75300000	44700000	NaN	NaN	32200000	29900000	32300000	74200000	71600000	64500000	3200000	2910000	94900000	2150000	125000000	2190000
P02461_1157	P02461	COL3A1	1157	Collagen alpha-1(III) chain	DGTSGHP(hy)GPIGP(hy)P(hy)GPR	46600000	46700000	48200000	58800000	65700000	62700000	NaN	43100000	39600000	23700000	24900000	23100000	43600000	NaN	75300000	44700000	NaN	NaN	32200000	29900000	32300000	74200000	71600000	64500000	3200000	2910000	94900000	2150000	125000000	2190000
P02461_1163	P02461	COL3A1	1163	Collagen alpha-1(III) chain	DGTSGHPGPIGPP(hy)GPR	17100000	18000000	17200000	65700000	76900000	74900000	11600000	12100000	13400000	19900000	17500000	17500000	13300000	13100000	22000000	34200000	18000000	18100000	6080000	6240000	5870000	81000000	77200000	73900000	34500000	31900000	32900000	87300000	94500000	98600000
P02461_1165	P02461	COL3A1	1165	Collagen alpha-1(III) chain	DGTSGHPGPIGPPGP(hy)R	NaN	NaN	NaN	NaN	62200000	NaN	10500000	NaN	NaN	NaN	15400000	NaN	NaN	NaN	NaN	NaN	NaN	17000000	NaN	NaN	4760000	NaN	NaN	NaN	NaN	NaN	NaN	NaN	NaN	NaN
P02461_530	P02461	COL3A1	530	Collagen alpha-1(III) chain	GAAGEP(hy)GRDGVP(hy)GGP(hy)GM(ox)R	NaN	NaN	NaN	NaN	NaN	NaN	NaN	NaN	NaN	NaN	NaN	148474	NaN	NaN	1080000	1490000	NaN	NaN	1820000	1620000	1800000	2900000	2550000	2160000	3990000	4080000	4150000	3280000	3230000	2960000
P02461_533	P02461	COL3A1	533	Collagen alpha-1(III) chain	GAAGEP(hy)GRDGVP(hy)GGP(hy)GM(ox)R	NaN	NaN	NaN	NaN	NaN	NaN	NaN	NaN	NaN	NaN	NaN	148474	NaN	NaN	1080000	1490000	NaN	NaN	1820000	1620000	1800000	2900000	2550000	2160000	3990000	4080000	4150000	3280000	3230000	2960000
Q96P44_863	Q96P44	COL21A1	863	Collagen alpha-1(XXI) chain	GLP(hy)GLP(hy)GRDGVP(hy)GLVGVP(hy)GRP(hy)GVR	80600000	11200000	90300000	56700000	89200000	92500000	NaN	73200000	65800000	30100000	44000000	41000000	19800000	82900000	77000000	101000000	106000000	40400000	NaN	50300000	37300000	NaN	51300000	99500000	NaN	NaN	NaN	NaN	NaN	NaN
Q96P44_854	Q96P44	COL21A1	854	Collagen alpha-1(XXI) chain	GLP(hy)GLP(hy)GRDGVP(hy)GLVGVP(hy)GRP(hy)GVR	80600000	11200000	90300000	56700000	89200000	92500000	NaN	73200000	65800000	30100000	44000000	41000000	19800000	82900000	77000000	101000000	106000000	40400000	NaN	50300000	37300000	NaN	51300000	99500000	NaN	NaN	NaN	NaN	NaN	NaN
Q96P44_860	Q96P44	COL21A1	860	Collagen alpha-1(XXI) chain	GLP(hy)GLP(hy)GRDGVP(hy)GLVGVP(hy)GRP(hy)GVR	80600000	11200000	90300000	56700000	89200000	92500000	NaN	73200000	65800000	30100000	44000000	41000000	19800000	82900000	77000000	101000000	106000000	40400000	NaN	50300000	37300000	NaN	51300000	99500000	NaN	NaN	NaN	NaN	NaN	NaN
P05164_597	P05164	MPO	597	Myeloperoxidase	DHGLP(hy)GYNAWR	NaN	NaN	NaN	NaN	NaN	NaN	NaN	NaN	NaN	NaN	NaN	NaN	NaN	NaN	NaN	NaN	NaN	NaN	3560000	3980000	2660000	NaN	NaN	NaN	NaN	NaN	NaN	NaN	NaN	NaN
P00387_278	P00387	CYB5R3	278	NADH-cytochrome b5 reductase 3	DHLPPPEEEPLVLMCGPPP(hy)MIQYACLPNLDHVGHPTER	NaN	NaN	NaN	NaN	NaN	NaN	NaN	NaN	NaN	863036	1250000	971869	NaN	NaN	NaN	18400000	18800000	NaN	NaN	NaN	NaN	NaN	NaN	NaN	NaN	NaN	NaN	NaN	NaN	NaN
Q7L1V2_58	Q7L1V2	MON1B	58	Vacuolar fusion protein MON1 homolog B	DKDQP(hy)P(hy)SP(hy)SP(hy)P(hy)PQSEALSSTSR	50800000	49500000	55100000	48000000	2170000	1080000	49400000	NaN	46800000	NaN	6130000	4240000	NaN	45400000	8070000	2670000	40000000	45400000	NaN	15300000	64900000	42700000	28000000	74300000	53300000	NaN	NaN	3070000	2860000	3840000
Q7L1V2_60	Q7L1V2	MON1B	60	Vacuolar fusion protein MON1 homolog B	DKDQP(hy)P(hy)SP(hy)SP(hy)P(hy)PQSEALSSTSR	50800000	49500000	55100000	48000000	2170000	1080000	49400000	NaN	46800000	NaN	6130000	4240000	NaN	45400000	8070000	2670000	40000000	45400000	NaN	15300000	64900000	42700000	28000000	74300000	53300000	NaN	NaN	3070000	2860000	3840000
Q7L1V2_63	Q7L1V2	MON1B	63	Vacuolar fusion protein MON1 homolog B	DKDQP(hy)P(hy)SP(hy)SP(hy)P(hy)PQSEALSSTSR	50800000	49500000	55100000	48000000	2170000	1080000	49400000	NaN	46800000	NaN	6130000	4240000	NaN	45400000	8070000	2670000	40000000	45400000	NaN	15300000	64900000	42700000	28000000	74300000	53300000	NaN	NaN	3070000	2860000	3840000
Q7L1V2_57	Q7L1V2	MON1B	57	Vacuolar fusion protein MON1 homolog B	DKDQP(hy)P(hy)SP(hy)SP(hy)P(hy)PQSEALSSTSR	50800000	49500000	55100000	48000000	2170000	1080000	49400000	NaN	46800000	NaN	6130000	4240000	NaN	45400000	8070000	2670000	40000000	45400000	NaN	15300000	64900000	42700000	28000000	74300000	53300000	NaN	NaN	3070000	2860000	3840000
Q7L1V2_62	Q7L1V2	MON1B	62	Vacuolar fusion protein MON1 homolog B	DKDQP(hy)P(hy)SP(hy)SP(hy)P(hy)PQSEALSSTSR	50800000	49500000	55100000	48000000	2170000	1080000	49400000	NaN	46800000	NaN	6130000	4240000	NaN	45400000	8070000	2670000	40000000	45400000	NaN	15300000	64900000	42700000	28000000	74300000	53300000	NaN	NaN	3070000	2860000	3840000
P13639_334	P13639	EEF2	334	Elongation factor 2	DKEGKP(hy)LLK	9710000	NaN	NaN	32500000	24500000	NaN	10300000	9670000	10400000	33800000	31600000	32500000	NaN	8930000	NaN	NaN	NaN	NaN	NaN	NaN	NaN	NaN	NaN	NaN	NaN	NaN	NaN	NaN	NaN	NaN
Q05682_474	Q05682	CALD1	474	Caldesmon	DKEP(hy)KEEVK	7640000	7840000	291000000	300000000	NaN	NaN	NaN	93600000	83000000	NaN	40000000	39400000	95000000	82900000	68300000	176000000	95500000	90300000	NaN	NaN	NaN	NaN	NaN	NaN	NaN	NaN	NaN	NaN	NaN	NaN
O75376_1910	O75376	NCOR1	1910	Nuclear receptor corepressor 1	DKGP(hy)P(hy)PK	2690000	2520000	2450000	2160000	2020000	2050000	NaN	1710000	NaN	NaN	1090000	1500000	NaN	NaN	2420000	26400000	25800000	1950000	NaN	NaN	NaN	NaN	NaN	NaN	NaN	NaN	NaN	NaN	NaN	NaN
O75376_1909	O75376	NCOR1	1909	Nuclear receptor corepressor 1	DKGP(hy)P(hy)PK	2690000	2520000	2450000	2160000	2020000	2050000	NaN	1710000	NaN	NaN	1090000	1500000	NaN	NaN	2420000	26400000	25800000	1950000	NaN	NaN	NaN	NaN	NaN	NaN	NaN	NaN	NaN	NaN	NaN	NaN
P24821_83	P24821	TNC	83	Tenascin	DLAPPSEP(hy)SESFQEHTVDGENQIVFTHR	50400000	52500000	52100000	107000000	99200000	104000000	24900000	25700000	23700000	351000000	365000000	360000000	79000000	75900000	65500000	25200000	22800000	23500000	22800000	24400000	19400000	79300000	85700000	87400000	113000000	88500000	122000000	70600000	71700000	71000000
P01876_190	P01876	IGHA1	190	Immunoglobulin heavy constant alpha 1	DLCGCYSVSSVLP(hy)GCAEPWNHGK	92300000	99000000	88100000	206000000	197000000	205000000	167000000	176000000	173000000	126000000	123000000	124000000	71700000	67500000	71100000	223000000	220000000	200000000	NaN	NaN	NaN	NaN	NaN	NaN	NaN	NaN	NaN	NaN	NaN	NaN
E9PQZ0_53;A0A3B3IS45_160	E9PQZ0	CHID1	53	BTB/POZ domain-containing adapter for CUL3-mediated RhoA degradation protein 1	DLGSP(hy)QPLP(hy)P(hy)R	3240000	NaN	96400000	2450000	NaN	NaN	NaN	51400000	NaN	9990000	12500000	403766	64900000	76600000	432478	5450000	692405	5670000	NaN	76300000	59200000	11400000	11900000	11700000	NaN	NaN	NaN	NaN	NaN	NaN
E9PQZ0_52;A0A3B3IS45_159	E9PQZ0	CHID1	52	BTB/POZ domain-containing adapter for CUL3-mediated RhoA degradation protein 1	DLGSP(hy)QPLP(hy)P(hy)R	3240000	NaN	96400000	2450000	NaN	NaN	NaN	51400000	NaN	9990000	12500000	403766	64900000	76600000	432478	5450000	692405	5670000	NaN	76300000	59200000	11400000	11900000	11700000	NaN	NaN	NaN	NaN	NaN	NaN
A0A3B3IS45_155;E9PQZ0_48	A0A3B3IS45	CHID1	155	BTB/POZ domain-containing adapter for CUL3-mediated RhoA degradation protein 1	DLGSP(hy)QPLP(hy)P(hy)R	3240000	NaN	96400000	2450000	NaN	NaN	NaN	51400000	NaN	9990000	12500000	403766	64900000	76600000	432478	5450000	692405	5670000	NaN	76300000	59200000	11400000	11900000	11700000	NaN	NaN	NaN	NaN	NaN	NaN
P04233_31	P04233	CD74	31	HLA class II histocompatibility antigen gamma chain	DLISNNEQLP(hy)MLGR	1260000	1500000	1710000	4710000	3750000	4200000	5560000	5210000	4740000	4370000	4710000	4380000	2210000	1790000	3220000	NaN	NaN	2100000	NaN	NaN	NaN	NaN	NaN	NaN	NaN	NaN	NaN	NaN	NaN	NaN
O15091_509	O15091	PRORP	509	Mitochondrial ribonuclease P catalytic subunit	DLM(ox)RDHKACLP(hy)DAK	629856	309816	NaN	NaN	NaN	NaN	853162	719555	1000000	NaN	NaN	NaN	280614	171733	284140	515088	NaN	NaN	NaN	NaN	NaN	NaN	NaN	NaN	NaN	NaN	NaN	NaN	NaN	NaN
D6R9G5_71	D6R9G5	KLHL2	71	Kelch-like protein 2 (Fragment)	DLSSLQP(hy)P(hy)TP(hy)GFKR	25200000	27400000	3060000	12300000	NaN	55800000	69000000	67200000	72000000	33100000	10200000	NaN	NaN	15000000	76700000	118000000	8980000	116000000	83200000	NaN	NaN	NaN	NaN	69500000	3330000	NaN	80600000	30400000	45900000	26400000
D6R9G5_74	D6R9G5	KLHL2	74	Kelch-like protein 2 (Fragment)	DLSSLQP(hy)P(hy)TP(hy)GFKR	25200000	27400000	3060000	12300000	NaN	55800000	69000000	67200000	72000000	33100000	10200000	NaN	NaN	15000000	76700000	118000000	8980000	116000000	83200000	NaN	NaN	NaN	NaN	69500000	3330000	NaN	80600000	30400000	45900000	26400000
D6R9G5_72	D6R9G5	KLHL2	72	Kelch-like protein 2 (Fragment)	DLSSLQP(hy)P(hy)TP(hy)GFKR	25200000	27400000	3060000	12300000	NaN	55800000	69000000	67200000	72000000	33100000	10200000	NaN	NaN	15000000	76700000	118000000	8980000	116000000	83200000	NaN	NaN	NaN	NaN	69500000	3330000	NaN	80600000	30400000	45900000	26400000
Q9Y6C2_822	Q9Y6C2	EMILIN1	822	EMILIN-1	DLTGPAGEAGPP(hy)GPPGLQGPPGPAGPP(hy)GSPGK	NaN	1050000	1240000	2550000	2350000	2420000	4590000	4800000	4440000	2000000	1890000	2360000	3820000	3340000	2480000	3860000	3420000	3470000	NaN	NaN	NaN	NaN	NaN	NaN	NaN	NaN	NaN	NaN	NaN	NaN
Q9Y6C2_837	Q9Y6C2	EMILIN1	837	EMILIN-1	DLTGPAGEAGPP(hy)GPPGLQGPPGPAGPP(hy)GSPGK	NaN	1050000	1240000	2550000	2350000	2420000	4590000	4800000	4440000	2000000	1890000	2360000	3820000	3340000	2480000	3860000	3420000	3470000	NaN	NaN	NaN	NaN	NaN	NaN	NaN	NaN	NaN	NaN	NaN	NaN
Q9Y6C2_824	Q9Y6C2	EMILIN1	824	EMILIN-1	DLTGPAGEAGPPGP(hy)PGLQGPPGPAGP(hy)PGSP(hy)GK	NaN	NaN	NaN	994085	810212	853614	NaN	NaN	NaN	NaN	NaN	NaN	NaN	NaN	NaN	NaN	NaN	NaN	NaN	NaN	NaN	NaN	NaN	NaN	NaN	NaN	NaN	NaN	NaN	NaN
Q9Y6C2_840	Q9Y6C2	EMILIN1	840	EMILIN-1	DLTGPAGEAGPPGP(hy)PGLQGPPGPAGP(hy)PGSP(hy)GK	NaN	NaN	NaN	994085	810212	853614	NaN	NaN	NaN	NaN	NaN	NaN	NaN	NaN	NaN	NaN	NaN	NaN	NaN	NaN	NaN	NaN	NaN	NaN	NaN	NaN	NaN	NaN	NaN	NaN
Q9Y6C2_836	Q9Y6C2	EMILIN1	836	EMILIN-1	DLTGPAGEAGPPGP(hy)PGLQGPPGPAGP(hy)PGSP(hy)GK	NaN	NaN	NaN	994085	810212	853614	NaN	NaN	NaN	NaN	NaN	NaN	NaN	NaN	NaN	NaN	NaN	NaN	NaN	NaN	NaN	NaN	NaN	NaN	NaN	NaN	NaN	NaN	NaN	NaN
P63261_307;P60709_307	P63261	ACTB	307	Actin, cytoplasmic 1	DLYANTVLSGGTTMYP(hy)GIADR	35700000	38500000	37500000	51200000	46800000	46700000	36500000	37300000	35100000	30700000	31100000	30100000	29300000	26000000	37300000	43200000	40700000	34500000	54000000	52400000	50000000	37900000	36600000	35100000	57800000	54200000	57600000	72700000	72100000	62800000
P50213_304	P50213	IDH3A	304	Isocitrate dehydrogenase [NAD] subunit alpha, mitochondrial	DMANP(hy)TALLLSAVMMLR	652720	625857	581210	1080000	995969	1120000	1300000	1420000	1390000	1890000	1880000	2240000	1550000	1210000	824656	1570000	1560000	1370000	NaN	NaN	NaN	NaN	NaN	NaN	NaN	NaN	NaN	NaN	NaN	NaN
P42765_325	P42765	ACAA2	325	3-ketoacyl-CoA thiolase, mitochondrial	DMDLVEVNEAFAP(hy)QYLAVER	6800000	7120000	5920000	8290000	7460000	8060000	12100000	13700000	13000000	6400000	6500000	6720000	10000000	9790000	6470000	NaN	7810000	8860000	NaN	NaN	NaN	NaN	NaN	NaN	NaN	NaN	NaN	NaN	NaN	NaN
P05106_77	P05106	ITGB3	77	Integrin beta-3	DNCAP(hy)ESIEFPVSEAR	9640000	9200000	9660000	NaN	NaN	NaN	13200000	14400000	13100000	NaN	NaN	NaN	11400000	11100000	11600000	19600000	18300000	18500000	NaN	NaN	NaN	NaN	NaN	NaN	NaN	NaN	NaN	NaN	NaN	NaN
Q9Y6F8_186	Q9Y6F8	CDY1	186	Testis-specific chromodomain protein Y 1	DP(hy)LSRP(hy)GAEQTGIQNK	380739	NaN	645204	1050000	818796	921973	NaN	NaN	461500	NaN	NaN	NaN	840795	545751	1150000	2150000	4060000	3330000	NaN	NaN	NaN	NaN	NaN	NaN	NaN	NaN	NaN	NaN	NaN	NaN
Q9Y6F8_190	Q9Y6F8	CDY1	190	Testis-specific chromodomain protein Y 1	DP(hy)LSRP(hy)GAEQTGIQNK	380739	NaN	645204	1050000	818796	921973	NaN	NaN	461500	NaN	NaN	NaN	840795	545751	1150000	2150000	4060000	3330000	NaN	NaN	NaN	NaN	NaN	NaN	NaN	NaN	NaN	NaN	NaN	NaN
P10153_151	P10153	RNASE2	151	Non-secretory ribonuclease	DPPQYP(hy)VVPVHLDR	NaN	NaN	NaN	2320000	2590000	NaN	12900000	12800000	13100000	8340000	8430000	NaN	NaN	NaN	NaN	NaN	NaN	NaN	NaN	NaN	NaN	NaN	NaN	NaN	NaN	NaN	NaN	NaN	NaN	NaN
P07814_1472	P07814	EPRS1	1472	Bifunctional glutamate/proline--tRNA ligase	DQDLEPGAP(hy)SMGAK	NaN	1380000	NaN	1530000	1620000	1630000	NaN	NaN	NaN	NaN	NaN	NaN	NaN	NaN	NaN	2780000	NaN	NaN	NaN	1910000	2010000	NaN	NaN	NaN	NaN	NaN	1380000	3130000	2580000	3030000
P01023_430	P01023	A2M	430	Alpha-2-macroglobulin	DRSP(hy)CYGYQWVSEEHEEAHHTAYLVFSPSK	8660000	9020000	10500000	6490000	5380000	NaN	13300000	14000000	13000000	NaN	NaN	NaN	13800000	14100000	12700000	34700000	30800000	30500000	NaN	NaN	NaN	11000000	10300000	9120000	NaN	NaN	NaN	NaN	NaN	NaN
Q9UQ35_406	Q9UQ35	SRRM2	406	Serine/arginine repetitive matrix protein 2	DRSP(hy)P(hy)KSPEK	44500000	NaN	NaN	5890000	17100000	NaN	59600000	52700000	14600000	NaN	25100000	NaN	NaN	NaN	NaN	20600000	NaN	20400000	NaN	NaN	NaN	NaN	NaN	NaN	NaN	NaN	NaN	NaN	NaN	NaN
Q9UQ35_405	Q9UQ35	SRRM2	405	Serine/arginine repetitive matrix protein 2	DRSP(hy)P(hy)KSPEK	44500000	NaN	NaN	5890000	17100000	NaN	59600000	52700000	14600000	NaN	25100000	NaN	NaN	NaN	NaN	20600000	NaN	20400000	NaN	NaN	NaN	NaN	NaN	NaN	NaN	NaN	NaN	NaN	NaN	NaN
Q9UQ35_409	Q9UQ35	SRRM2	409	Serine/arginine repetitive matrix protein 2	DRSP(hy)PKSP(hy)EK	40100000	NaN	41300000	NaN	NaN	NaN	NaN	22200000	NaN	NaN	6190000	6350000	NaN	NaN	NaN	28100000	22700000	31600000	NaN	NaN	NaN	NaN	NaN	NaN	NaN	NaN	NaN	NaN	NaN	NaN
Q9NYV4_505	Q9NYV4	CDK12	505	Cyclin-dependent kinase 12	DSKP(hy)IALK	1090000	977488	944196	3260000	2790000	3120000	2540000	2290000	1840000	10400000	12400000	12300000	2210000	NaN	1830000	1340000	1210000	1200000	NaN	NaN	NaN	NaN	NaN	NaN	NaN	NaN	NaN	NaN	NaN	NaN
P61224_110	P61224	RAP1B	110	Ras-related protein Rap-1b	DTDDVP(hy)MILVGNK	5360000	5050000	4700000	4640000	4160000	4480000	8360000	9260000	8520000	5660000	5320000	7670000	7290000	4940000	5770000	5250000	5180000	6450000	10100000	5770000	11300000	10300000	5660000	5270000	6010000	5420000	6390000	10400000	7730000	10000000
P62834_110	P62834	RAP1A	110	Ras-related protein Rap-1A	DTEDVP(hy)MILVGNK	3740000	3990000	3550000	4140000	3470000	3460000	5670000	6080000	7180000	2670000	2330000	2670000	4670000	3020000	3500000	3550000	3700000	3070000	6370000	6330000	6520000	1810000	NaN	2000000	4970000	4980000	4760000	4960000	6740000	5050000
P12109_747	P12109	COL6A1	747	Collagen alpha-1(VI) chain	DTTPLNVLCSP(hy)GIQVVSVGIK	NaN	NaN	NaN	NaN	NaN	NaN	566547	675255	584391	NaN	NaN	NaN	NaN	NaN	NaN	NaN	NaN	NaN	733426	NaN	NaN	NaN	NaN	NaN	NaN	NaN	NaN	NaN	NaN	NaN
P13667_89	P13667	PDIA4	89	Protein disulfide-isomerase A4	DTVLLEFYAP(hy)WCGHCK	7180000	7330000	6750000	39600000	39300000	37300000	13800000	14300000	13900000	106000000	NaN	94100000	7670000	6990000	6840000	23700000	22500000	20600000	7270000	5310000	4790000	10800000	12700000	13300000	4890000	4860000	5240000	42800000	44700000	28500000
P12109_784	P12109	COL6A1	784	Collagen alpha-1(VI) chain	DVFDFIPGSDQLNVISCQGLAPSQGRP(hy)GLSLVK	30900000	39100000	20800000	10800000	11700000	11200000	41000000	37400000	48400000	1400000	1150000	NaN	36700000	36500000	48900000	12400000	11400000	10600000	NaN	NaN	NaN	NaN	NaN	NaN	NaN	NaN	NaN	NaN	NaN	NaN
P30101_404;P13667_553	P30101	PDIA3	404	Protein disulfide-isomerase A4	DVLIEFYAP(hy)WCGHCK	9100000	10900000	11000000	31900000	28400000	28200000	11200000	10200000	11000000	105000000	96200000	94300000	11500000	11500000	14900000	34400000	35900000	27800000	6400000	2170000	6260000	9380000	5410000	11200000	NaN	NaN	NaN	21900000	NaN	12700000
Q99497_54	Q99497	PARK7	54	Parkinson disease protein 7	DVVICP(hy)DASLEDAKK	2240000	2050000	2370000	7220000	6520000	6630000	NaN	NaN	NaN	3460000	2930000	3470000	NaN	NaN	2650000	8250000	8600000	7990000	NaN	NaN	NaN	9320000	9400000	8140000	1630000	1960000	2120000	7340000	10300000	9300000
O43852_260	O43852	CALU	260	Calumenin	DWILP(hy)SDYDHAEAEAR	3150000	2780000	3900000	3450000	3060000	NaN	NaN	NaN	NaN	19600000	22000000	21800000	NaN	NaN	NaN	NaN	3700000	4680000	1450000	NaN	NaN	4870000	4550000	5420000	NaN	NaN	NaN	3510000	3380000	3880000
Q8WX93_1234	Q8WX93	PALLD	1234	Palladin	EAHKPP(hy)VFIEK	3400000	4120000	4530000	6400000	7800000	7630000	4220000	3620000	4410000	2870000	2490000	3570000	4170000	3570000	NaN	11300000	8230000	7530000	NaN	NaN	3110000	4220000	4060000	4160000	NaN	NaN	5580000	7930000	8430000	9210000
P62979_122	P62979	RPS27A	122	Ubiquitin-40S ribosomal protein S27a	ECP(hy)SDECGAGVFMASHFDR	17200000	16400000	16700000	19200000	16000000	15600000	14600000	14500000	13800000	93400000	86600000	91300000	21100000	20300000	19700000	31500000	27000000	30700000	14400000	12500000	12100000	14700000	16500000	17600000	12100000	12000000	12800000	29900000	29300000	30300000
Q14315_2565	Q14315	FLNC	2565	Filamin-C	ECPEGHVVTYTP(hy)MAPGNYLIAIK	1020000	3890000	4150000	3800000	3600000	3930000	NaN	3840000	4330000	NaN	NaN	NaN	8170000	9040000	8920000	3150000	3400000	3300000	NaN	NaN	NaN	NaN	NaN	NaN	NaN	NaN	NaN	NaN	NaN	NaN
P04839_267	P04839	CYBB	267	Cytochrome b-245 heavy chain	ECPIPQFAGNPP(hy)MTWK	NaN	NaN	NaN	3930000	3710000	3900000	6610000	6590000	6180000	3560000	3690000	3720000	1970000	1800000	1790000	NaN	NaN	NaN	NaN	NaN	NaN	NaN	NaN	NaN	NaN	NaN	NaN	NaN	NaN	NaN
O75821_145	O75821	EIF3G	145	Eukaryotic translation initiation factor 3 subunit G	EDLNCQEEEDP(hy)MNK	NaN	NaN	NaN	201657	220427	NaN	NaN	NaN	NaN	534181	488465	462155	NaN	NaN	NaN	NaN	NaN	NaN	NaN	NaN	NaN	NaN	NaN	NaN	NaN	NaN	NaN	NaN	NaN	NaN
P02675_61	P02675	FGB	61	Fibrinogen beta chain	EEAPSLRP(hy)APPPISGGGYR	8050000	9840000	9300000	5820000	4790000	4890000	NaN	NaN	14900000	NaN	NaN	6900000	NaN	NaN	NaN	NaN	NaN	NaN	14800000	13700000	17000000	NaN	NaN	NaN	86500000	91700000	91600000	NaN	NaN	4840000
Q02252_531	Q02252	ALDH6A1	531	Methylmalonate-semialdehyde dehydrogenase [acylating], mitochondrial	EEDATLSSPAVVMP(hy)TMGR	NaN	414744	NaN	187587	266037	252099	579936	NaN	505814	NaN	NaN	NaN	NaN	NaN	550680	NaN	646824	NaN	NaN	NaN	NaN	NaN	NaN	NaN	NaN	NaN	NaN	NaN	NaN	NaN
O43852_182	O43852	CALU	182	Calumenin	EEFTAFLHP(hy)EEYDYMK	NaN	NaN	NaN	NaN	NaN	NaN	NaN	NaN	NaN	5920000	5730000	5970000	NaN	NaN	NaN	NaN	NaN	NaN	NaN	NaN	NaN	NaN	NaN	NaN	NaN	NaN	NaN	1460000	NaN	NaN
Q04828_230;P52895_230	Q04828	AKR1C1	230	Aldo-keto reductase family 1 member C2	EEPWVDP(hy)NSPVLLEDPVLCALAK	NaN	NaN	NaN	NaN	NaN	NaN	NaN	NaN	NaN	4030000	3710000	3920000	NaN	NaN	NaN	NaN	NaN	NaN	NaN	NaN	NaN	NaN	NaN	NaN	NaN	NaN	NaN	NaN	NaN	NaN
P68871_125	P68871	HBB	125	Hemoglobin subunit beta	EFTP(hy)PVQAAYQK	990000000	1000000000	1060000000	584000000	546000000	557000000	1050000000	1040000000	1130000000	120000000	118000000	117000000	1400000000	1560000000	1720000000	4489999872	4630000128	4430000128	605000000	523000000	397000000	325000000	364000000	365000000	269000000	321000000	294000000	155000000	153000000	193000000
P00966_75	P00966	ASS1	75	Argininosuccinate synthase	EFVEEFIWP(hy)AIQSSALYEDR	493054	NaN	607864	832021	867780	NaN	1830000	2160000	2000000	2170000	1900000	1760000	1970000	1790000	479743	NaN	NaN	NaN	NaN	NaN	NaN	NaN	NaN	NaN	NaN	NaN	NaN	NaN	NaN	NaN
P02452_1018	P02452	COL1A1	1018	Collagen alpha-1(I) chain	GPP(hy)GPMGPP(hy)GLAGPP(hy)GESGREGAP(hy)GAEGSP(hy)GR	14200000	14100000	14500000	9260000	9380000	8970000	9730000	9560000	10000000	NaN	NaN	NaN	15200000	14700000	19200000	21600000	22500000	20000000	NaN	NaN	NaN	NaN	NaN	NaN	NaN	NaN	NaN	NaN	NaN	NaN
P02452_1024	P02452	COL1A1	1024	Collagen alpha-1(I) chain	GPP(hy)GPMGPP(hy)GLAGPP(hy)GESGREGAP(hy)GAEGSP(hy)GR	14200000	14100000	14500000	9260000	9380000	8970000	9730000	9560000	10000000	NaN	NaN	NaN	15200000	14700000	19200000	21600000	22500000	20000000	NaN	NaN	NaN	NaN	NaN	NaN	NaN	NaN	NaN	NaN	NaN	NaN
P02452_1030	P02452	COL1A1	1030	Collagen alpha-1(I) chain	EGAP(hy)GAEGSP(hy)GRDGSP(hy)GAK	NaN	NaN	NaN	NaN	NaN	NaN	NaN	NaN	NaN	NaN	NaN	NaN	NaN	NaN	NaN	NaN	NaN	NaN	NaN	NaN	NaN	81688.3	105961	111951	NaN	NaN	NaN	NaN	NaN	NaN
P07339_304	P07339	CTSD	304	Cathepsin D	EGCEAIVDTGTSLM(ox)VGP(hy)VDEVR	NaN	NaN	NaN	NaN	NaN	NaN	4760000	3610000	3870000	2110000	1630000	2130000	774088	596143	NaN	NaN	NaN	NaN	NaN	NaN	NaN	1540000	2730000	1520000	NaN	NaN	NaN	3390000	3800000	2880000
P02679_246	P02679	FGG	246	Fibrinogen gamma chain	EGFGHLSP(hy)TGTTEFWLGNEK	NaN	NaN	NaN	NaN	1090000	1780000	2650000	3760000	4180000	NaN	NaN	NaN	6750000	6550000	11100000	8610000	9380000	10700000	24500000	21800000	23000000	4020000	4180000	4480000	63000000	67800000	65800000	3000000	4460000	3750000
P08572_733	P08572	COL4A2	733	Collagen alpha-2(IV) chain	EGFP(hy)GP(hy)P(hy)GFIGPR	21400000	21100000	21800000	3430000	5210000	5310000	24000000	24200000	24300000	1300000	688422	NaN	26000000	28600000	24900000	6800000	5130000	NaN	16500000	17000000	17100000	NaN	NaN	NaN	14500000	15700000	15900000	2980000	3560000	3720000
P08572_734	P08572	COL4A2	734	Collagen alpha-2(IV) chain	EGFP(hy)GPP(hy)GFIGPR	68700000	67400000	67400000	33200000	29200000	29700000	85800000	88000000	82200000	22100000	21900000	23000000	58400000	50200000	56800000	21000000	26200000	29200000	64000000	64900000	60000000	11000000	11900000	10500000	49900000	57500000	63400000	27900000	28600000	30900000
P08572_731	P08572	COL4A2	731	Collagen alpha-2(IV) chain	EGFP(hy)GPP(hy)GFIGPR	68700000	67400000	67400000	33200000	29200000	29700000	85800000	88000000	82200000	22100000	21900000	23000000	58400000	50200000	56800000	21000000	26200000	29200000	64000000	64900000	60000000	11000000	11900000	10500000	49900000	57500000	63400000	27900000	28600000	30900000
Q12797_520	Q12797	ASPH	520	Aspartyl/asparaginyl beta-hydroxylase	EGIESGDP(hy)GTDDGR	361528	374029	330422	276828	266966	288969	NaN	NaN	NaN	NaN	NaN	216443	NaN	NaN	NaN	NaN	NaN	NaN	1290000	1110000	1270000	NaN	314335	281255	2650000	2600000	2700000	1530000	1440000	1570000
P26038_118	P26038	MSN	118	Moesin	EGILNDDIYCP(hy)PETAVLLASYAVQSK	6440000	7270000	9380000	6160000	7670000	6710000	8880000	8230000	7440000	6040000	6240000	6740000	8720000	7860000	7410000	7990000	6890000	7090000	NaN	NaN	NaN	NaN	NaN	NaN	NaN	NaN	NaN	NaN	NaN	NaN
Q5KU26_556	Q5KU26	COLEC12	556	Collectin-12	EGLP(hy)GPQGPP(hy)GFQGLQGTVGEP(hy)GVPGP(hy)R	NaN	3750000	NaN	NaN	6520000	6050000	3330000	3600000	3450000	1780000	NaN	NaN	2440000	NaN	NaN	3670000	NaN	3950000	NaN	NaN	NaN	NaN	NaN	NaN	NaN	NaN	NaN	NaN	NaN	NaN
Q5KU26_544	Q5KU26	COLEC12	544	Collectin-12	EGLP(hy)GPQGPP(hy)GFQGLQGTVGEP(hy)GVPGP(hy)R	NaN	3750000	NaN	NaN	6520000	6050000	3330000	3600000	3450000	1780000	NaN	NaN	2440000	NaN	NaN	3670000	NaN	3950000	NaN	NaN	NaN	NaN	NaN	NaN	NaN	NaN	NaN	NaN	NaN	NaN
Q5KU26_538	Q5KU26	COLEC12	538	Collectin-12	EGLP(hy)GPQGPP(hy)GFQGLQGTVGEP(hy)GVPGP(hy)R	NaN	3750000	NaN	NaN	6520000	6050000	3330000	3600000	3450000	1780000	NaN	NaN	2440000	NaN	NaN	3670000	NaN	3950000	NaN	NaN	NaN	NaN	NaN	NaN	NaN	NaN	NaN	NaN	NaN	NaN
Q5KU26_561	Q5KU26	COLEC12	561	Collectin-12	EGLP(hy)GPQGPP(hy)GFQGLQGTVGEP(hy)GVPGP(hy)R	NaN	3750000	NaN	NaN	6520000	6050000	3330000	3600000	3450000	1780000	NaN	NaN	2440000	NaN	NaN	3670000	NaN	3950000	NaN	NaN	NaN	NaN	NaN	NaN	NaN	NaN	NaN	NaN	NaN	NaN
Q5KU26_559	Q5KU26	COLEC12	559	Collectin-12	EGLP(hy)GPQGPPGFQGLQGTVGEP(hy)GVP(hy)GPR	2840000	NaN	3380000	6880000	NaN	NaN	NaN	3870000	NaN	NaN	NaN	NaN	NaN	3140000	NaN	NaN	3930000	3510000	NaN	NaN	NaN	NaN	NaN	NaN	NaN	NaN	NaN	NaN	NaN	NaN
P05997_1190	P05997	COL5A2	1190	Collagen alpha-2(V) chain	EGNP(hy)GPLGPIGP(hy)P(hy)GVR	46900000	47900000	44700000	38100000	38100000	37400000	30600000	30900000	33300000	11200000	10800000	10900000	33000000	37100000	38800000	25800000	28400000	29500000	54000000	55800000	48500000	24800000	25600000	28400000	39300000	37000000	36200000	20900000	19900000	21400000
P05997_1199	P05997	COL5A2	1199	Collagen alpha-2(V) chain	EGNP(hy)GPLGPIGP(hy)P(hy)GVR	46900000	47900000	44700000	38100000	38100000	37400000	30600000	30900000	33300000	11200000	10800000	10900000	33000000	37100000	38800000	25800000	28400000	29500000	54000000	55800000	48500000	24800000	25600000	28400000	39300000	37000000	36200000	20900000	19900000	21400000
P05997_1198	P05997	COL5A2	1198	Collagen alpha-2(V) chain	EGNP(hy)GPLGPIGP(hy)P(hy)GVR	46900000	47900000	44700000	38100000	38100000	37400000	30600000	30900000	33300000	11200000	10800000	10900000	33000000	37100000	38800000	25800000	28400000	29500000	54000000	55800000	48500000	24800000	25600000	28400000	39300000	37000000	36200000	20900000	19900000	21400000
P39060_955	P39060	COL18A1	955	Collagen alpha-1(XVIII) chain	EGP(hy)PGFP(hy)GLP(hy)GPP(hy)GP(hy)PGR	11000000	15300000	11600000	10300000	6130000	5970000	NaN	NaN	NaN	NaN	NaN	NaN	NaN	NaN	13700000	NaN	3870000	4160000	33300000	20000000	29000000	9240000	NaN	NaN	29700000	34200000	34500000	11100000	9340000	8160000
P39060_957	P39060	COL18A1	957	Collagen alpha-1(XVIII) chain	EGP(hy)PGFP(hy)GLP(hy)GPP(hy)GP(hy)PGR	11000000	15300000	11600000	10300000	6130000	5970000	NaN	NaN	NaN	NaN	NaN	NaN	NaN	NaN	13700000	NaN	3870000	4160000	33300000	20000000	29000000	9240000	NaN	NaN	29700000	34200000	34500000	11100000	9340000	8160000
P39060_952	P39060	COL18A1	952	Collagen alpha-1(XVIII) chain	EGP(hy)PGFP(hy)GLP(hy)GPP(hy)GP(hy)PGR	11000000	15300000	11600000	10300000	6130000	5970000	NaN	NaN	NaN	NaN	NaN	NaN	NaN	NaN	13700000	NaN	3870000	4160000	33300000	20000000	29000000	9240000	NaN	NaN	29700000	34200000	34500000	11100000	9340000	8160000
P39060_949	P39060	COL18A1	949	Collagen alpha-1(XVIII) chain	EGP(hy)PGFP(hy)GLP(hy)GPP(hy)GP(hy)PGR	11000000	15300000	11600000	10300000	6130000	5970000	NaN	NaN	NaN	NaN	NaN	NaN	NaN	NaN	13700000	NaN	3870000	4160000	33300000	20000000	29000000	9240000	NaN	NaN	29700000	34200000	34500000	11100000	9340000	8160000
P39060_945	P39060	COL18A1	945	Collagen alpha-1(XVIII) chain	EGP(hy)PGFP(hy)GLP(hy)GPP(hy)GP(hy)PGR	11000000	15300000	11600000	10300000	6130000	5970000	NaN	NaN	NaN	NaN	NaN	NaN	NaN	NaN	13700000	NaN	3870000	4160000	33300000	20000000	29000000	9240000	NaN	NaN	29700000	34200000	34500000	11100000	9340000	8160000
P39060_958	P39060	COL18A1	958	Collagen alpha-1(XVIII) chain	EGPP(hy)GFP(hy)GLP(hy)GPP(hy)GPP(hy)GR	160000000	154000000	162000000	113000000	108000000	110000000	170000000	164000000	156000000	19700000	19800000	19700000	149000000	155000000	142000000	120000000	111000000	115000000	NaN	NaN	NaN	NaN	NaN	NaN	NaN	NaN	NaN	NaN	NaN	NaN
Q96P44_912	Q96P44	COL21A1	912	Collagen alpha-1(XXI) chain	EGPP(hy)GDP(hy)GLP(hy)GK	2090000	2180000	NaN	NaN	1130000	1000000	NaN	NaN	NaN	NaN	NaN	NaN	NaN	NaN	2120000	NaN	NaN	NaN	2200000	1960000	2270000	NaN	NaN	NaN	3550000	3550000	2940000	2000000	1850000	1680000
Q96P44_909	Q96P44	COL21A1	909	Collagen alpha-1(XXI) chain	EGPP(hy)GDP(hy)GLP(hy)GK	2090000	2180000	NaN	NaN	1130000	1000000	NaN	NaN	NaN	NaN	NaN	NaN	NaN	NaN	2120000	NaN	NaN	NaN	2200000	1960000	2270000	NaN	NaN	NaN	3550000	3550000	2940000	2000000	1850000	1680000
Q96P44_915	Q96P44	COL21A1	915	Collagen alpha-1(XXI) chain	EGPP(hy)GDP(hy)GLP(hy)GK	2090000	2180000	NaN	NaN	1130000	1000000	NaN	NaN	NaN	NaN	NaN	NaN	NaN	NaN	2120000	NaN	NaN	NaN	2200000	1960000	2270000	NaN	NaN	NaN	3550000	3550000	2940000	2000000	1850000	1680000
P39060_946	P39060	COL18A1	946	Collagen alpha-1(XVIII) chain	EGPP(hy)GFP(hy)GLP(hy)GPP(hy)GPP(hy)GR	160000000	154000000	162000000	113000000	108000000	110000000	170000000	164000000	156000000	19700000	19800000	19700000	149000000	155000000	142000000	120000000	111000000	115000000	NaN	NaN	NaN	NaN	NaN	NaN	NaN	NaN	NaN	NaN	NaN	NaN
P12109_474	P12109	COL6A1	474	Collagen alpha-1(VI) chain	EGPVGVP(hy)GDP(hy)GEAGPIGP(hy)K	4840000	4480000	4150000	3760000	3750000	3550000	12100000	12100000	13500000	2280000	2210000	2280000	2420000	2950000	2200000	1170000	1110000	1160000	NaN	NaN	NaN	NaN	NaN	NaN	NaN	NaN	NaN	NaN	NaN	NaN
P12109_463	P12109	COL6A1	463	Collagen alpha-1(VI) chain	EGPVGVP(hy)GDP(hy)GEAGPIGP(hy)K	4840000	4480000	4150000	3760000	3750000	3550000	12100000	12100000	13500000	2280000	2210000	2280000	2420000	2950000	2200000	1170000	1110000	1160000	NaN	NaN	NaN	NaN	NaN	NaN	NaN	NaN	NaN	NaN	NaN	NaN
P12109_466	P12109	COL6A1	466	Collagen alpha-1(VI) chain	EGPVGVP(hy)GDP(hy)GEAGPIGP(hy)K	4840000	4480000	4150000	3760000	3750000	3550000	12100000	12100000	13500000	2280000	2210000	2280000	2420000	2950000	2200000	1170000	1110000	1160000	NaN	NaN	NaN	NaN	NaN	NaN	NaN	NaN	NaN	NaN	NaN	NaN
P02787_351	P02787	TF	351	Serotransferrin	EGTCP(hy)EAPTDECK	NaN	NaN	NaN	NaN	NaN	NaN	NaN	NaN	NaN	NaN	NaN	NaN	NaN	NaN	NaN	594791	1830000	1970000	NaN	NaN	NaN	NaN	NaN	NaN	NaN	NaN	NaN	487224	476388	NaN
P08865_194	P08865	RPSA	194	40S ribosomal protein SA	EHP(hy)WEVM(ox)PDLYFYRDPEEIEK	NaN	NaN	3080000	NaN	NaN	NaN	NaN	207949	NaN	253868	2600000	3030000	163780	NaN	NaN	NaN	NaN	2780000	NaN	NaN	NaN	NaN	NaN	NaN	NaN	NaN	NaN	NaN	NaN	NaN
P08865_199	P08865	RPSA	199	40S ribosomal protein SA	EHPWEVM(ox)P(hy)DLYFYRDPEEIEK	5420000	5870000	5320000	13100000	12100000	11900000	6140000	6180000	5990000	26100000	24600000	25800000	4630000	4610000	7630000	12900000	11700000	12300000	NaN	2430000	2770000	8040000	5460000	7660000	1900000	2170000	2310000	13100000	12400000	12500000
Q14554_303	Q14554	PDIA5	303	Protein disulfide-isomerase A5	EHSSVLVMFHAP(hy)WCGHCK	1690000	1240000	1970000	2030000	2710000	2300000	1570000	NaN	1140000	2600000	2740000	2010000	NaN	2340000	1980000	2430000	2660000	2490000	NaN	NaN	NaN	NaN	NaN	NaN	NaN	NaN	NaN	NaN	851887	811453
Q15046_505	Q15046	KARS1	505	Lysine--tRNA ligase	EICNAYTELNDP(hy)MR	NaN	NaN	NaN	NaN	NaN	NaN	NaN	NaN	NaN	703365	698777	753837	NaN	NaN	NaN	NaN	NaN	NaN	NaN	NaN	NaN	NaN	NaN	NaN	NaN	NaN	NaN	NaN	NaN	NaN
P02751_1863	P02751	FN1	1863	Fibronectin	EINLAP(hy)DSSSVVVSGLMVATK	4540000	4710000	6930000	4810000	4290000	4150000	6370000	5690000	6050000	2170000	2090000	2070000	7930000	6920000	8850000	4320000	3990000	4080000	4910000	3640000	4610000	2810000	2580000	3110000	NaN	NaN	NaN	2340000	2660000	1600000
P22392_136	P22392	NME2	136	Nucleoside diphosphate kinase B	EISLWFKP(hy)EELVDYK	13600000	14200000	12100000	21100000	16800000	27000000	NaN	NaN	NaN	51700000	47200000	44200000	21200000	NaN	NaN	41100000	46000000	27700000	NaN	NaN	NaN	NaN	NaN	NaN	NaN	NaN	NaN	NaN	NaN	NaN
P21810_90	P21810	BGN	90	Biglycan	EISP(hy)DTTLLDLQNNDISELRK	859013	990922	1420000	NaN	NaN	NaN	464398	982020	1280000	NaN	NaN	NaN	1990000	2260000	1890000	687919	NaN	275385	NaN	NaN	NaN	NaN	NaN	NaN	NaN	NaN	NaN	NaN	NaN	NaN
P63267_323	P63267	ACTG2	323	Actin, gamma-enteric smooth muscle	EITALAP(hy)STMK	433000000	455000000	440000000	732000000	677000000	697000000	462000000	552000000	641000000	386000000	372000000	356000000	771000000	752000000	800000000	741000000	711000000	696000000	47300000	580000000	573000000	340000000	386000000	361000000	481000000	469000000	480000000	563000000	810000000	769000000
Q9P2H0_624	Q9P2H0	CEP126	624	Centrosomal protein of 126 kDa	EKGAEIP(hy)KTIK	NaN	NaN	NaN	NaN	NaN	NaN	NaN	NaN	NaN	12200000	24800000	NaN	NaN	NaN	NaN	NaN	19700000	NaN	NaN	NaN	NaN	NaN	NaN	NaN	NaN	NaN	NaN	1440000	NaN	NaN
Q96GF1_110	Q96GF1	RNF185	110	E3 ubiquitin-protein ligase RNF185	EKTP(hy)P(hy)RP(hy)QGQR	6670000	6320000	188782	9140000	631335	7120000	13300000	5650000	NaN	NaN	22700000	26200000	4570000	NaN	NaN	1480000	14200000	11900000	2950000	NaN	NaN	NaN	NaN	NaN	9830000	NaN	10800000	NaN	NaN	NaN
Q96GF1_107	Q96GF1	RNF185	107	E3 ubiquitin-protein ligase RNF185	EKTP(hy)P(hy)RP(hy)QGQR	6670000	6320000	188782	9140000	631335	7120000	13300000	5650000	NaN	NaN	22700000	26200000	4570000	NaN	NaN	1480000	14200000	11900000	2950000	NaN	NaN	NaN	NaN	NaN	9830000	NaN	10800000	NaN	NaN	NaN
Q96GF1_108	Q96GF1	RNF185	108	E3 ubiquitin-protein ligase RNF185	EKTP(hy)P(hy)RP(hy)QGQR	6670000	6320000	188782	9140000	631335	7120000	13300000	5650000	NaN	NaN	22700000	26200000	4570000	NaN	NaN	1480000	14200000	11900000	2950000	NaN	NaN	NaN	NaN	NaN	9830000	NaN	10800000	NaN	NaN	NaN
P31948_256	P31948	STIP1	256	Stress-induced-phosphoprotein 1	ELDP(hy)TNMTYITNQAAVYFEK	2740000	2670000	2470000	5740000	5310000	4790000	2420000	2840000	2890000	6230000	6100000	6200000	2880000	2940000	2670000	7040000	6340000	5860000	2390000	NaN	NaN	2600000	2440000	3320000	NaN	NaN	NaN	6810000	7230000	6840000
P24844_147	P24844	MYL9	147	Myosin regulatory light polypeptide 9	ELLTTMGDRFTDEEVDEMYREAP(hy)IDK	16000000	17100000	15500000	NaN	4850000	1820000	10800000	NaN	13300000	NaN	NaN	NaN	39400000	35800000	40700000	40200000	37800000	33500000	NaN	NaN	NaN	14300000	NaN	NaN	NaN	NaN	NaN	NaN	NaN	NaN
Q6P2Q9_2174	Q6P2Q9	PRPF8	2174	Pre-mRNA-processing-splicing factor 8	EMEP(hy)LGWIHTQPNESPQLSPQDVTTHAK	6600000	7240000	6980000	7820000	7250000	7970000	5490000	5040000	5710000	7920000	8560000	8430000	6380000	5650000	NaN	NaN	NaN	5620000	NaN	NaN	NaN	NaN	NaN	NaN	NaN	6560000	6580000	NaN	7460000	7390000
O75781_115	O75781	PALM	115	Paralemmin-1	ENAAAP(hy)SP(hy)VRAP(hy)AP(hy)SP(hy)AK	NaN	12200000	1370000	1570000	NaN	4990000	3400000	2430000	2990000	9110000	897167	NaN	1330000	1750000	3990000	18800000	NaN	19600000	NaN	NaN	NaN	NaN	NaN	NaN	NaN	NaN	NaN	NaN	NaN	NaN
O75781_125	O75781	PALM	125	Paralemmin-1	ENAAAP(hy)SP(hy)VRAP(hy)AP(hy)SP(hy)AK	NaN	12200000	1370000	1570000	NaN	4990000	3400000	2430000	2990000	9110000	897167	NaN	1330000	1750000	3990000	18800000	NaN	19600000	NaN	NaN	NaN	NaN	NaN	NaN	NaN	NaN	NaN	NaN	NaN	NaN
O75781_121	O75781	PALM	121	Paralemmin-1	ENAAAP(hy)SP(hy)VRAP(hy)AP(hy)SP(hy)AK	NaN	12200000	1370000	1570000	NaN	4990000	3400000	2430000	2990000	9110000	897167	NaN	1330000	1750000	3990000	18800000	NaN	19600000	NaN	NaN	NaN	NaN	NaN	NaN	NaN	NaN	NaN	NaN	NaN	NaN
O75781_117	O75781	PALM	117	Paralemmin-1	ENAAAP(hy)SP(hy)VRAP(hy)AP(hy)SP(hy)AK	NaN	12200000	1370000	1570000	NaN	4990000	3400000	2430000	2990000	9110000	897167	NaN	1330000	1750000	3990000	18800000	NaN	19600000	NaN	NaN	NaN	NaN	NaN	NaN	NaN	NaN	NaN	NaN	NaN	NaN
O75781_123	O75781	PALM	123	Paralemmin-1	ENAAAP(hy)SP(hy)VRAP(hy)AP(hy)SP(hy)AK	NaN	12200000	1370000	1570000	NaN	4990000	3400000	2430000	2990000	9110000	897167	NaN	1330000	1750000	3990000	18800000	NaN	19600000	NaN	NaN	NaN	NaN	NaN	NaN	NaN	NaN	NaN	NaN	NaN	NaN
Q99700_496	Q99700	ATXN2	496	Ataxin-2	ENKYIPP(hy)GQR	74200000	69300000	71700000	28600000	27700000	29100000	60500000	54900000	60000000	11700000	10500000	10700000	62400000	59800000	58500000	32100000	34100000	33200000	57600000	58500000	57000000	5330000	5690000	5370000	74500000	74400000	68900000	29000000	27800000	26000000
P12109_168	P12109	COL6A1	168	Collagen alpha-1(VI) chain	EP(hy)CGGLEDAVNEAK	2150000	3030000	2600000	460751	NaN	576618	4500000	4180000	6010000	NaN	NaN	NaN	949978	2010000	2260000	NaN	NaN	NaN	2200000	2230000	1110000	NaN	NaN	NaN	2090000	2560000	2320000	578031	455979	593151
P01857_235	P01857	IGHG1	235	Immunoglobulin heavy constant gamma 1	EPQVYTLP(hy)P(hy)SRDELTK	405000000	407000000	375000000	463000000	426000000	457000000	288000000	250000000	270000000	379000000	365000000	393000000	356000000	392000000	362000000	1990000000	2249999872	1910000000	NaN	NaN	NaN	85600000	NaN	NaN	NaN	54800000	NaN	NaN	223000000	NaN
P01857_236	P01857	IGHG1	236	Immunoglobulin heavy constant gamma 1	EPQVYTLP(hy)P(hy)SRDELTK	405000000	407000000	375000000	463000000	426000000	457000000	288000000	250000000	270000000	379000000	365000000	393000000	356000000	392000000	362000000	1990000000	2249999872	1910000000	NaN	NaN	NaN	85600000	NaN	NaN	NaN	54800000	NaN	NaN	223000000	NaN
P01859_232	P01859	IGHG2	232	Immunoglobulin heavy constant gamma 2	EPQVYTLPP(hy)SREEMTK	11700000	10000000	10100000	14100000	13500000	17700000	14900000	14400000	7900000	18700000	16700000	13200000	11900000	10400000	7480000	39700000	64200000	60900000	NaN	NaN	NaN	NaN	NaN	NaN	NaN	NaN	NaN	NaN	NaN	NaN
Q8WW14_64	Q8WW14	C10orf82	64	Uncharacterized protein C10orf82	EQLRELCCAVATAP(hy)K	6080000	5840000	6480000	7010000	6340000	6230000	6370000	6800000	6600000	10800000	10300000	10600000	5120000	4710000	3940000	6750000	6440000	6040000	NaN	NaN	NaN	NaN	NaN	NaN	NaN	NaN	NaN	NaN	NaN	NaN
O75871_194	O75871	CEACAM4	194	Carcinoembryonic antigen-related cell adhesion molecule 4	EQP(hy)P(hy)P(hy)ASTP(hy)GHGPSHR	29200000	22800000	22700000	1420000	20900000	21600000	11600000	27600000	21800000	10300000	10700000	NaN	2050000	5240000	31100000	46300000	30900000	31800000	NaN	NaN	NaN	NaN	NaN	NaN	NaN	NaN	NaN	NaN	NaN	NaN
O75871_198	O75871	CEACAM4	198	Carcinoembryonic antigen-related cell adhesion molecule 4	EQP(hy)P(hy)P(hy)ASTP(hy)GHGPSHR	29200000	22800000	22700000	1420000	20900000	21600000	11600000	27600000	21800000	10300000	10700000	NaN	2050000	5240000	31100000	46300000	30900000	31800000	NaN	NaN	NaN	NaN	NaN	NaN	NaN	NaN	NaN	NaN	NaN	NaN
O75871_192	O75871	CEACAM4	192	Carcinoembryonic antigen-related cell adhesion molecule 4	EQP(hy)P(hy)P(hy)ASTP(hy)GHGPSHR	29200000	22800000	22700000	1420000	20900000	21600000	11600000	27600000	21800000	10300000	10700000	NaN	2050000	5240000	31100000	46300000	30900000	31800000	NaN	NaN	NaN	NaN	NaN	NaN	NaN	NaN	NaN	NaN	NaN	NaN
O75871_193	O75871	CEACAM4	193	Carcinoembryonic antigen-related cell adhesion molecule 4	EQP(hy)P(hy)P(hy)ASTP(hy)GHGPSHR	29200000	22800000	22700000	1420000	20900000	21600000	11600000	27600000	21800000	10300000	10700000	NaN	2050000	5240000	31100000	46300000	30900000	31800000	NaN	NaN	NaN	NaN	NaN	NaN	NaN	NaN	NaN	NaN	NaN	NaN
A1L0T0_560	A1L0T0	ILVBL	560	2-hydroxyacyl-CoA lyase 2	EQVP(hy)SLGSNVACGLAYTDYHK	1960000	1840000	1910000	1840000	2000000	1990000	3110000	3220000	3060000	4120000	4170000	4480000	2770000	2950000	2990000	3830000	2640000	2600000	2070000	1960000	1970000	2200000	1480000	2360000	1470000	1410000	1670000	1750000	1650000	1940000
P00450_451	P00450	CP	451	Ceruloplasmin	ERGPEEEHLGILGP(hy)VIWAEVGDTIR	57700000	57400000	64800000	31400000	29000000	28300000	54300000	48100000	51100000	10600000	10400000	9030000	35500000	30900000	44700000	123000000	110000000	100000000	18800000	23400000	22500000	17200000	14100000	17700000	NaN	NaN	NaN	20200000	22900000	9820000
P07814_738	P07814	EPRS1	738	Bifunctional glutamate/proline--tRNA ligase	ERPTP(hy)SLNNNCTTSEDSLVLYNR	2010000	1920000	1950000	2560000	2840000	2560000	2600000	2600000	2560000	6040000	6100000	6320000	1810000	1750000	1690000	2560000	2410000	2260000	NaN	NaN	NaN	NaN	NaN	NaN	NaN	NaN	NaN	NaN	NaN	NaN
P55072_727	P55072	VCP	727	Transitional endoplasmic reticulum ATPase	ERQTNPSAMEVEEDDP(hy)VPEIR	2320000	2300000	2170000	2050000	1720000	1700000	NaN	NaN	2450000	NaN	NaN	NaN	3750000	4100000	NaN	4540000	4770000	5750000	NaN	NaN	NaN	NaN	NaN	NaN	NaN	NaN	NaN	NaN	NaN	NaN
Q6DD88_99	Q6DD88	ATL3	99	Atlastin-3	ESGHSNWLGDP(hy)EEPLTGFSWR	46200000	52000000	52900000	37700000	37900000	35400000	43500000	42000000	45000000	28800000	27300000	30200000	33800000	31400000	43600000	38800000	37700000	32700000	NaN	NaN	NaN	NaN	NaN	NaN	NaN	NaN	NaN	NaN	NaN	NaN
P07099_307	P07099	EPHX1	307	Epoxide hydrolase 1	ESGYMHIQCTKP(hy)DTVGSALNDSPVGLAAYILEK	19300000	21900000	24300000	18400000	16200000	15300000	29600000	25000000	26500000	4810000	5350000	4560000	24600000	24200000	23000000	22200000	21300000	20000000	NaN	NaN	NaN	NaN	NaN	NaN	NaN	NaN	NaN	NaN	NaN	NaN
O75884_57	O75884	RBBP9	57	Serine hydrolase RBBP9	ESIWLP(hy)FMETELHCDEK	11200000	48400000	41600000	21700000	35300000	37300000	14000000	46700000	32300000	51600000	34300000	53000000	58000000	9720000	30100000	9670000	50000000	11100000	NaN	NaN	NaN	NaN	NaN	NaN	NaN	NaN	NaN	NaN	NaN	NaN
P02671_565	P02671	FGA	565	Fibrinogen alpha chain	ESSSHHP(hy)GIAEFPSR	6600000	6620000	6820000	1870000	2490000	2600000	4890000	4260000	6240000	NaN	NaN	NaN	1080000	1670000	2800000	4210000	NaN	2670000	7120000	7740000	8220000	575311	600252	619267	15000000	14700000	16400000	290327	NaN	262883
P31948_211	P31948	STIP1	211	Stress-induced-phosphoprotein 1	ETKP(hy)EP(hy)M(ox)EEDLPENKK	163000000	169000000	177000000	121000000	118000000	114000000	183000000	150000000	187000000	56800000	53300000	54700000	164000000	131000000	193000000	185000000	214000000	176000000	NaN	NaN	NaN	NaN	NaN	NaN	NaN	NaN	NaN	NaN	NaN	NaN
P31948_213	P31948	STIP1	213	Stress-induced-phosphoprotein 1	ETKP(hy)EP(hy)M(ox)EEDLPENKK	163000000	169000000	177000000	121000000	118000000	114000000	183000000	150000000	187000000	56800000	53300000	54700000	164000000	131000000	193000000	185000000	214000000	176000000	NaN	NaN	NaN	NaN	NaN	NaN	NaN	NaN	NaN	NaN	NaN	NaN
Q9BVA6_455	Q9BVA6	FICD	455	Protein adenylyltransferase FICD	ETLP(hy)VKP	6160000	5550000	5350000	7730000	7270000	7150000	6230000	6000000	6980000	9820000	9470000	8810000	6160000	6540000	6480000	7490000	7840000	7140000	4920000	5210000	4980000	4740000	5230000	5850000	2700000	NaN	3350000	5980000	4880000	5530000
P02790_367	P02790	HPX	367	Hemopexin	EVGTPHGIILDSVDAAFICP(hy)GSSR	25500000	NaN	26200000	38700000	NaN	NaN	NaN	24600000	NaN	21400000	21500000	NaN	NaN	NaN	30700000	125000000	NaN	112000000	NaN	NaN	NaN	NaN	NaN	NaN	NaN	NaN	NaN	NaN	NaN	NaN
P38117_68	P38117	ETFB	68	Electron transfer flavoprotein subunit beta	EVIAVSCGP(hy)AQCQETIR	1340000	1190000	1730000	2570000	2720000	2700000	1660000	1440000	1370000	2120000	2270000	2240000	1350000	NaN	1660000	2340000	2680000	3010000	NaN	NaN	NaN	NaN	NaN	NaN	NaN	NaN	NaN	NaN	NaN	NaN
Q15084_53	Q15084	PDIA6	53	Protein disulfide-isomerase A6	EVIQSDSLWLVEFYAP(hy)WCGHCQR	6950000	6940000	6610000	27500000	34200000	31300000	16600000	15300000	14200000	110000000	93500000	91700000	26500000	22800000	22900000	52300000	46200000	42500000	NaN	NaN	NaN	NaN	NaN	NaN	NaN	NaN	NaN	NaN	NaN	NaN
P61916_41	P61916	NPC2	41	NPC intracellular cholesterol transporter 2	EVNVSP(hy)CPTQPCQLSK	13400000	12900000	11400000	23000000	23400000	23800000	20500000	15400000	17900000	12500000	11100000	12200000	10200000	11100000	14000000	24500000	25300000	21900000	NaN	NaN	NaN	NaN	NaN	NaN	NaN	NaN	NaN	NaN	NaN	NaN
Q9UK32_345	Q9UK32	RPS6KA6	345	Ribosomal protein S6 kinase alpha-6	EVQP(hy)P(hy)FK	26700000	25400000	25900000	42000000	37500000	9400000	34300000	34300000	37100000	25400000	32100000	28000000	37900000	41100000	45000000	91600000	80700000	78800000	NaN	NaN	NaN	NaN	NaN	NaN	NaN	NaN	NaN	NaN	NaN	NaN
Q9UK32_346	Q9UK32	RPS6KA6	346	Ribosomal protein S6 kinase alpha-6	EVQP(hy)P(hy)FK	26700000	25400000	25900000	42000000	37500000	9400000	34300000	34300000	37100000	25400000	32100000	28000000	37900000	41100000	45000000	91600000	80700000	78800000	NaN	NaN	NaN	NaN	NaN	NaN	NaN	NaN	NaN	NaN	NaN	NaN
P39023_82	P39023	RPL3	82	60S ribosomal protein L3	EVVEAVTIVETP(hy)PMVVVGIVGYVETPR	NaN	NaN	NaN	4160000	4490000	4590000	NaN	NaN	NaN	NaN	NaN	NaN	NaN	NaN	NaN	NaN	NaN	NaN	NaN	NaN	NaN	NaN	NaN	NaN	NaN	NaN	NaN	NaN	NaN	NaN
Q01082_603	Q01082	SPTBN1	603	Spectrin beta chain, non-erythrocytic 1	FATDGEGYKP(hy)CDPQVIR	465240	487046	491529	132243	227279	235123	NaN	452930	390181	NaN	NaN	NaN	252083	185296	476677	NaN	NaN	NaN	NaN	NaN	NaN	NaN	NaN	NaN	NaN	NaN	NaN	NaN	NaN	NaN
Q9UQ80_277	Q9UQ80	PA2G4	277	Proliferation-associated protein 2G4	FDAM(ox)P(hy)FTLR	63800000	65800000	62800000	45100000	43900000	41400000	75500000	60100000	67400000	22300000	25000000	22100000	49900000	60700000	51100000	34500000	40200000	35100000	58900000	52300000	50500000	21000000	20700000	NaN	74000000	72800000	74200000	38000000	34300000	36000000
O94989_171	O94989	ARHGEF15	171	Rho guanine nucleotide exchange factor 15	FEGGAEGRAQDADAP(hy)EP(hy)GLQAR	322000000	359000000	329000000	585000000	535000000	569000000	439000000	454000000	450000000	309000000	272000000	NaN	589000000	587000000	821000000	3049999872	2320000000	1960000000	253000000	306000000	266000000	782000000	807000000	969000000	291000000	276000000	247000000	941000000	942000000	601000000
O94989_173	O94989	ARHGEF15	173	Rho guanine nucleotide exchange factor 15	FEGGAEGRAQDADAP(hy)EP(hy)GLQAR	322000000	359000000	329000000	585000000	535000000	569000000	439000000	454000000	450000000	309000000	272000000	NaN	589000000	587000000	821000000	3049999872	2320000000	1960000000	253000000	306000000	266000000	782000000	807000000	969000000	291000000	276000000	247000000	941000000	942000000	601000000
P12109_655	P12109	COL6A1	655	Collagen alpha-1(VI) chain	FEP(hy)GQSYAGVVQYSHSQMQEHVSLR	4260000	3990000	4390000	905067	824642	264600	5660000	6130000	5980000	NaN	NaN	NaN	4180000	4240000	2760000	NaN	17600000	NaN	13000000	12700000	4440000	4090000	NaN	4770000	5760000	11200000	7770000	1570000	19700000	1130000
Q8NBS9_215	Q8NBS9	TXNDC5	215	Thioredoxin domain-containing protein 5	FFAP(hy)WCGHCK	2090000	2090000	NaN	16900000	18000000	17900000	6060000	NaN	6620000	25300000	22200000	21200000	NaN	NaN	1300000	10900000	10000000	9340000	NaN	NaN	NaN	3490000	3550000	3120000	1430000	1490000	NaN	20100000	19800000	17600000
P68871_59	P68871	HBB	59	Hemoglobin subunit beta	FFESFGDLSTPDAVMGNP(hy)K	53000000	60500000	62000000	33400000	27000000	33100000	53200000	64300000	64700000	6040000	5530000	6520000	64800000	68400000	83400000	176000000	147000000	140000000	63200000	62900000	62700000	35500000	38600000	45200000	77100000	77500000	82400000	49400000	44000000	49700000
P02751_462	P02751	FN1	462	Fibronectin	FGFCP(hy)MAAHEEICTTNEGVM(ox)YR	889581	1050000	974179	1300000	1300000	1360000	3870000	4000000	3860000	867704	831816	814520	2010000	1600000	1660000	2060000	1560000	1630000	NaN	NaN	NaN	NaN	NaN	NaN	NaN	NaN	NaN	NaN	NaN	NaN
P01903_180	P01903	HLA-DRA	180	HLA class II histocompatibility antigen, DR alpha chain	FHYLPFLP(hy)STEDVYDCR	474000000	486000000	505000000	475000000	459000000	441000000	608000000	688000000	654000000	228000000	211000000	214000000	368000000	379000000	393000000	385000000	382000000	360000000	914000000	861000000	885000000	277000000	252000000	329000000	282000000	312000000	282000000	325000000	324000000	349000000
P02749_67	P02749	APOH	67	Beta-2-glycoprotein 1	FICP(hy)LTGLWPINTLK	2680000	3450000	3440000	NaN	NaN	NaN	12200000	14000000	14600000	NaN	NaN	NaN	7640000	5240000	NaN	NaN	NaN	NaN	NaN	NaN	NaN	NaN	NaN	NaN	NaN	NaN	NaN	NaN	NaN	NaN
Q14195_470	Q14195	DPYSL3	470	Dihydropyrimidinase-related protein 3	FIP(hy)CSPFSDYVYK	24900000	28000000	28400000	28500000	25900000	26600000	14600000	18200000	16100000	23400000	22800000	23700000	21800000	21700000	25300000	25300000	26400000	26600000	NaN	NaN	NaN	NaN	NaN	NaN	NaN	NaN	NaN	NaN	NaN	NaN
P30101_245	P30101	PDIA3	245	Protein disulfide-isomerase A3	FIQENIFGICP(hy)HMTEDNK	2380000	2410000	2580000	3930000	3830000	3980000	4250000	4660000	4130000	6450000	6660000	6920000	1990000	2160000	2360000	2980000	2970000	3300000	2690000	2540000	2090000	1420000	1300000	1430000	1580000	1650000	1710000	4050000	3880000	4560000
P52907_25	P52907	CAPZA1	25	F-actin-capping protein subunit alpha-1	FITHAP(hy)P(hy)GEFNEVFNDVR	35800000	40000000	43100000	51100000	48400000	48200000	26900000	26100000	27300000	43300000	41800000	45600000	53900000	49600000	52600000	54600000	48800000	50100000	NaN	51900000	NaN	NaN	NaN	NaN	39700000	43100000	45000000	57300000	54100000	41300000
P52907_26	P52907	CAPZA1	26	F-actin-capping protein subunit alpha-1	FITHAP(hy)P(hy)GEFNEVFNDVR	35800000	40000000	43100000	51100000	48400000	48200000	26900000	26100000	27300000	43300000	41800000	45600000	53900000	49600000	52600000	54600000	48800000	50100000	NaN	51900000	NaN	NaN	NaN	NaN	39700000	43100000	45000000	57300000	54100000	41300000
Q16836_285	Q16836	HADH	285	Hydroxyacyl-coenzyme A dehydrogenase, mitochondrial	FIVDGWHEM(ox)DAENP(hy)LHQPSPSLNK	27200000	30200000	29200000	31300000	28600000	30200000	25300000	24900000	25600000	35400000	35100000	32600000	24100000	23600000	25100000	34800000	36900000	31600000	17200000	18200000	16300000	18500000	17700000	14600000	NaN	NaN	NaN	27400000	27900000	25800000
Q16836_289	Q16836	HADH	289	Hydroxyacyl-coenzyme A dehydrogenase, mitochondrial	FIVDGWHEM(ox)DAENP(hy)LHQP(hy)SPSLNK	10800000	3650000	2460000	12200000	13300000	14100000	11100000	NaN	9520000	30800000	25700000	24200000	11800000	9860000	NaN	NaN	15700000	15500000	NaN	NaN	NaN	NaN	NaN	NaN	NaN	NaN	NaN	NaN	NaN	NaN
C9JAV7_18	C9JAV7	INTS6	18	Integrator complex subunit 6 (Fragment)	FLEQP(hy)PR	NaN	5020000	NaN	NaN	16800000	NaN	NaN	1660000	NaN	2920000	103000000	103000000	NaN	NaN	NaN	NaN	24400000	32800000	NaN	NaN	NaN	NaN	NaN	NaN	NaN	NaN	NaN	NaN	NaN	NaN
P06576_467	P06576	ATP5F1B	467	ATP synthase subunit beta, mitochondrial	FLSQP(hy)FQVAEVFTGHMGK	136000000	138000000	146000000	173000000	165000000	169000000	129000000	126000000	137000000	223000000	211000000	207000000	163000000	148000000	132000000	208000000	226000000	194000000	116000000	130000000	112000000	82400000	100000000	113000000	104000000	89300000	91700000	144000000	133000000	193000000
Q9Y2Q3_111	Q9Y2Q3	GSTK1	111	Glutathione S-transferase kappa 1	FLTAVNLEHP(hy)EMLEK	NaN	NaN	NaN	NaN	6640000	NaN	NaN	2540000	2990000	3020000	3210000	NaN	NaN	NaN	NaN	NaN	NaN	NaN	NaN	NaN	NaN	NaN	NaN	NaN	NaN	NaN	NaN	3160000	2510000	2890000
Q14315_2393	Q14315	FLNC	2393	Filamin-C	FNDEHIP(hy)DSPFVVPVASLSDDAR	19200000	19900000	22900000	15600000	16400000	16300000	28600000	NaN	23900000	NaN	NaN	NaN	37700000	36000000	41700000	NaN	NaN	NaN	NaN	NaN	NaN	NaN	NaN	NaN	NaN	NaN	NaN	NaN	NaN	NaN
P21333_2320	P21333	FLNA	2320	Filamin-A	FNEEHIPDSP(hy)FVVPVASPSGDAR	521000000	554000000	597000000	544000000	534000000	543000000	540000000	567000000	534000000	180000000	185000000	191000000	566000000	576000000	561000000	581000000	542000000	530000000	NaN	NaN	NaN	NaN	NaN	NaN	NaN	NaN	NaN	NaN	NaN	NaN
Q99798_509	Q99798	ACO2	509	Aconitate hydratase, mitochondrial	FNP(hy)ETDYLTGTDGKK	1570000	1550000	1590000	3610000	3710000	3820000	3530000	3100000	3410000	4230000	3700000	3940000	NaN	NaN	3250000	6140000	7060000	5070000	4050000	4290000	3910000	3920000	3900000	4160000	3750000	NaN	3830000	6230000	6380000	6820000
J3QS19_34	J3QS19	MAP3K3	34	Mitogen-activated protein kinase kinase kinase 3 (Fragment)	FPRQIP(hy)VR	325000000	280000000	271000000	245000000	249000000	272000000	313000000	229000000	266000000	128000000	113000000	128000000	302000000	392000000	426000000	282000000	170000000	341000000	317000000	319000000	320000000	283000000	265000000	285000000	194000000	247000000	232000000	197000000	196000000	209000000
P14625_518	P14625	HSP90B1	518	Endoplasmin	FQSSHHP(hy)TDITSLDQYVER	39000000	38900000	44700000	68300000	67000000	67300000	34100000	31700000	33700000	112000000	118000000	127000000	30000000	45300000	32800000	44300000	43100000	55600000	35000000	29800000	29700000	33400000	29300000	34700000	20600000	19400000	26100000	43900000	37900000	43500000
P60709_258;P63261_258	P60709	ACTB	258	Actin, cytoplasmic 1	FRCP(hy)EALFQPSFLGMESCGIHETTFNSIMK	57000000	66500000	60000000	98100000	97900000	712650	2120000	10200000	10500000	8850000	8470000	9000000	15300000	2840000	1570000	1390000	21600000	1640000	NaN	NaN	NaN	NaN	NaN	NaN	NaN	NaN	NaN	NaN	NaN	NaN
P63267_259	P63267	ACTG2	259	Actin, gamma-enteric smooth muscle	FRCP(hy)ETLFQPSFIGMESAGIHETTYNSIMK	27900000	31400000	31000000	31100000	35600000	31600000	18100000	16700000	17900000	NaN	NaN	NaN	79600000	2040000	66400000	51400000	49600000	44900000	NaN	NaN	NaN	NaN	NaN	NaN	NaN	NaN	NaN	NaN	NaN	NaN
Q9BS26_66	Q9BS26	ERP44	66	Endoplasmic reticulum resident protein 44	FSQMLHP(hy)IFEEASDVIKEEFPNENQVVFAR	NaN	NaN	NaN	1760000	1640000	1440000	NaN	NaN	NaN	NaN	NaN	NaN	NaN	NaN	766622	1920000	1850000	NaN	NaN	NaN	NaN	NaN	NaN	NaN	NaN	NaN	NaN	NaN	NaN	NaN
P02751_1371	P02751	FN1	1371	Fibronectin	FTNIGP(hy)DTMR	18000000	17700000	18500000	12400000	12300000	12200000	39700000	36200000	38700000	9660000	9450000	9060000	26800000	26700000	29800000	34500000	28800000	32700000	11200000	10900000	10700000	2700000	1900000	2220000	39500000	39700000	37700000	11000000	9820000	10200000
P02751_1836	P02751	FN1	1836	Fibronectin	FTQVTPTSLSAQWTP(hy)P(hy)NVQLTGYR	6740000	6760000	9640000	4560000	4610000	4470000	4820000	4430000	4990000	3570000	3400000	3790000	4980000	5250000	11400000	NaN	12200000	11100000	NaN	NaN	NaN	NaN	NaN	NaN	NaN	NaN	NaN	NaN	NaN	NaN
P02751_1835	P02751	FN1	1835	Fibronectin	FTQVTPTSLSAQWTP(hy)P(hy)NVQLTGYR	6740000	6760000	9640000	4560000	4610000	4470000	4820000	4430000	4990000	3570000	3400000	3790000	4980000	5250000	11400000	NaN	12200000	11100000	NaN	NaN	NaN	NaN	NaN	NaN	NaN	NaN	NaN	NaN	NaN	NaN
P23396_163	P23396	RPS3	163	40S ribosomal protein S3	FVDGLMIHSGDP(hy)VNYYVDTAVR	10200000	11600000	10600000	25300000	24700000	25800000	9680000	8790000	9320000	50100000	44000000	44600000	14500000	13900000	15200000	27000000	25800000	20900000	NaN	NaN	NaN	NaN	NaN	NaN	NaN	NaN	NaN	NaN	NaN	NaN
P21333_2204	P21333	FLNA	2204	Filamin-A	FVP(hy)AEM(ox)GTHTVSVK	5380000	6080000	70400000	24800000	23100000	22400000	68500000	68900000	10600000	25500000	27900000	27600000	13700000	15600000	18400000	28500000	92200000	29600000	3600000	3910000	3850000	1230000	1060000	990207	NaN	69500000	67400000	5270000	5730000	5330000
Q14108_358	Q14108	SCARB2	358	Lysosome membrane protein 2	FVSAIEGMHP(hy)NQEDHETFVDINPLTGIILK	14400000	15700000	7360000	19800000	18200000	17400000	14200000	11600000	15200000	14500000	13300000	14900000	16700000	11100000	NaN	NaN	NaN	NaN	NaN	NaN	NaN	NaN	NaN	NaN	NaN	NaN	NaN	NaN	NaN	NaN
Q9BVA1_32;Q13885_32	Q9BVA1	TUBB2A	32	Tubulin beta-2A chain	FWEVISDEHGIDP(hy)TGSYHGDSDLQLER	39700000	42700000	41200000	47000000	50700000	49500000	36700000	34000000	34800000	60400000	56300000	58900000	71100000	69600000	66600000	100000000	92700000	84700000	35400000	34800000	36400000	30000000	30600000	30600000	19600000	3140000	22700000	61800000	62900000	61400000
Q8NBS9_348	Q8NBS9	TXNDC5	348	Thioredoxin domain-containing protein 5	FYAP(hy)WCGHCK	NaN	NaN	NaN	NaN	NaN	NaN	14600000	14900000	15000000	NaN	35200000	34100000	NaN	NaN	NaN	NaN	NaN	NaN	NaN	NaN	NaN	NaN	NaN	NaN	NaN	NaN	NaN	NaN	NaN	NaN
Q9H1E5_62	Q9H1E5	TMX4	62	Thioredoxin-related transmembrane protein 4	FYAP(hy)WCPSCQQTDSEWEAFAK	515786	598921	770060	1140000	828433	866923	NaN	NaN	NaN	NaN	NaN	NaN	513372	NaN	NaN	NaN	NaN	NaN	NaN	NaN	NaN	NaN	NaN	NaN	NaN	NaN	NaN	NaN	NaN	NaN
P02461_524	P02461	COL3A1	524	Collagen alpha-1(III) chain	GAAGEP(hy)GRDGVP(hy)GGP(hy)GM(ox)R	NaN	NaN	NaN	NaN	NaN	NaN	NaN	NaN	NaN	NaN	NaN	148474	NaN	NaN	1080000	1490000	NaN	NaN	1820000	1620000	1800000	2900000	2550000	2160000	3990000	4080000	4150000	3280000	3230000	2960000
P08123_324	P08123	COL1A2	324	Collagen alpha-2(I) chain	GAAGLP(hy)GVAGAP(hy)GLP(hy)GPR	0	0	0	0	0	0	0	0	0	0	0	0	0	0	0	0	0	0	0	0	0	0	0	0	0	0	0	0	0	0
P08123_321	P08123	COL1A2	321	Collagen alpha-2(I) chain	GAAGLP(hy)GVAGAP(hy)GLP(hy)GPR	0	0	0	0	0	0	0	0	0	0	0	0	0	0	0	0	0	0	0	0	0	0	0	0	0	0	0	0	0	0
P08123_315	P08123	COL1A2	315	Collagen alpha-2(I) chain	GAAGLP(hy)GVAGAP(hy)GLP(hy)GPR	0	0	0	0	0	0	0	0	0	0	0	0	0	0	0	0	0	0	0	0	0	0	0	0	0	0	0	0	0	0
P08123_326	P08123	COL1A2	326	Collagen alpha-2(I) chain	GAAGLP(hy)GVAGAP(hy)GLPGP(hy)R	11400000	10100000	13100000	10800000	11000000	10000000	11100000	5600000	5770000	2070000	2290000	NaN	13000000	17400000	16300000	NaN	11100000	10700000	42600000	35000000	41200000	66700000	67900000	62100000	33300000	39100000	40700000	16900000	18800000	18500000
Q14005_1280	Q14005	IL16	1280	Pro-interleukin-16	GAASEQSETVQP(hy)GDEILQLGGTAMQGLTR	NaN	NaN	2810000	NaN	NaN	7470000	NaN	NaN	NaN	NaN	NaN	NaN	NaN	NaN	NaN	NaN	NaN	NaN	NaN	NaN	NaN	NaN	NaN	NaN	NaN	NaN	NaN	NaN	NaN	NaN
P25940_598	P25940	COL5A3	598	Collagen alpha-3(V) chain	GDFGHVGQP(hy)GP(hy)PGEDGERGAEGPP(hy)GPTGQAGEP(hy)GPR	4680000	5170000	5120000	1990000	1840000	1750000	3160000	3450000	3440000	NaN	NaN	NaN	4640000	4820000	4340000	3270000	2790000	2510000	NaN	NaN	NaN	NaN	NaN	NaN	NaN	NaN	NaN	NaN	NaN	NaN
P25940_589	P25940	COL5A3	589	Collagen alpha-3(V) chain	GDFGHVGQP(hy)GP(hy)PGEDGERGAEGPP(hy)GPTGQAGEP(hy)GPR	4680000	5170000	5120000	1990000	1840000	1750000	3160000	3450000	3440000	NaN	NaN	NaN	4640000	4820000	4340000	3270000	2790000	2510000	NaN	NaN	NaN	NaN	NaN	NaN	NaN	NaN	NaN	NaN	NaN	NaN
P13942_1481	P13942	COL11A2	1481	Collagen alpha-2(XI) chain	GAKGATGP(hy)GGP(hy)K	NaN	NaN	93000000	79200000	125000000	118000000	NaN	NaN	NaN	NaN	107000000	NaN	NaN	130000000	NaN	NaN	NaN	NaN	NaN	NaN	NaN	NaN	NaN	NaN	NaN	NaN	NaN	NaN	NaN	NaN
P13942_1478	P13942	COL11A2	1478	Collagen alpha-2(XI) chain	GAKGATGP(hy)GGP(hy)K	NaN	NaN	93000000	79200000	125000000	118000000	NaN	NaN	NaN	NaN	107000000	NaN	NaN	130000000	NaN	NaN	NaN	NaN	NaN	NaN	NaN	NaN	NaN	NaN	NaN	NaN	NaN	NaN	NaN	NaN
P02452_403	P02452	COL1A1	403	Collagen alpha-1(I) chain	GANGAP(hy)GIAGAP(hy)GFP(hy)GAR	501000000	545000000	499000000	878000000	920000000	902000000	561000000	347000000	389000000	188000000	180000000	195000000	393000000	443000000	430000000	608000000	733000000	666000000	647000000	626000000	610000000	2270000128	2010000000	1880000000	619000000	641000000	688000000	819000000	965000000	812000000
P02452_412	P02452	COL1A1	412	Collagen alpha-1(I) chain	GANGAP(hy)GIAGAP(hy)GFP(hy)GAR	501000000	545000000	499000000	878000000	920000000	902000000	561000000	347000000	389000000	188000000	180000000	195000000	393000000	443000000	430000000	608000000	733000000	666000000	647000000	626000000	610000000	2270000128	2010000000	1880000000	619000000	641000000	688000000	819000000	965000000	812000000
P02452_409	P02452	COL1A1	409	Collagen alpha-1(I) chain	GANGAP(hy)GIAGAP(hy)GFP(hy)GAR	501000000	545000000	499000000	878000000	920000000	902000000	561000000	347000000	389000000	188000000	180000000	195000000	393000000	443000000	430000000	608000000	733000000	666000000	647000000	626000000	610000000	2270000128	2010000000	1880000000	619000000	641000000	688000000	819000000	965000000	812000000
P02452_426	P02452	COL1A1	426	Collagen alpha-1(I) chain	GANGAP(hy)GIAGAP(hy)GFP(hy)GARGPSGPQGPGGP(hy)PGPK	86300000	87900000	87200000	152000000	156000000	158000000	81700000	58900000	66900000	32800000	31500000	33600000	67000000	76900000	73600000	97900000	109000000	97400000	92100000	89600000	85400000	318000000	285000000	271000000	91400000	94200000	102000000	123000000	89800000	123000000
P08123_686	P08123	COL1A2	686	Collagen alpha-2(I) chain	GAP(hy)GAVGAP(hy)GP(hy)AGATGDRGEAGAAGPAGPAGPR	45600000	77500000	85500000	32100000	109000000	127000000	47300000	62300000	48200000	4740000	4600000	4660000	56900000	58400000	47700000	108000000	27000000	114000000	NaN	NaN	NaN	NaN	NaN	NaN	NaN	NaN	NaN	NaN	NaN	NaN
P08123_684	P08123	COL1A2	684	Collagen alpha-2(I) chain	GAP(hy)GAVGAP(hy)GPAGATGDRGEAGAAGPAGPAGPR	15800000	17600000	18800000	20000000	21300000	20400000	17900000	17000000	17000000	5660000	5770000	5710000	21800000	21300000	18200000	20700000	7830000	22100000	25900000	21900000	21900000	40100000	38600000	33700000	19600000	20000000	22300000	13000000	15300000	17600000
P08123_678	P08123	COL1A2	678	Collagen alpha-2(I) chain	GAP(hy)GAVGAP(hy)GPAGATGDRGEAGAAGPAGPAGPR	15800000	17600000	18800000	20000000	21300000	20400000	17900000	17000000	17000000	5660000	5770000	5710000	21800000	21300000	18200000	20700000	7830000	22100000	25900000	21900000	21900000	40100000	38600000	33700000	19600000	20000000	22300000	13000000	15300000	17600000
P08123_701	P08123	COL1A2	701	Collagen alpha-2(I) chain	GAP(hy)GAVGAP(hy)GPAGATGDRGEAGAAGP(hy)AGP(hy)AGPR	2080000	1680000	1920000	334394	572622	262692	2160000	1980000	2140000	NaN	NaN	NaN	2160000	1720000	1380000	623886	NaN	NaN	2580000	2490000	2460000	322833	328889	287326	964329	778814	904939	NaN	153334	NaN
P08123_704	P08123	COL1A2	704	Collagen alpha-2(I) chain	GAP(hy)GAVGAP(hy)GPAGATGDRGEAGAAGP(hy)AGP(hy)AGPR	2080000	1680000	1920000	334394	572622	262692	2160000	1980000	2140000	NaN	NaN	NaN	2160000	1720000	1380000	623886	NaN	NaN	2580000	2490000	2460000	322833	328889	287326	964329	778814	904939	NaN	153334	NaN
P02452_823	P02452	COL1A1	823	Collagen alpha-1(I) chain	GAP(hy)GDRGEP(hy)GP(hy)PGPAGFAGPP(hy)GADGQP(hy)GAK	6230000	7280000	6630000	7430000	7910000	6020000	NaN	6870000	8890000	NaN	NaN	NaN	9300000	9410000	8080000	6950000	7040000	5890000	13900000	13200000	13700000	22700000	19000000	16600000	16000000	17000000	15100000	7250000	6370000	6050000
P02452_807	P02452	COL1A1	807	Collagen alpha-1(I) chain	GAP(hy)GDRGEP(hy)GP(hy)PGPAGFAGPP(hy)GADGQP(hy)GAK	6230000	7280000	6630000	7430000	7910000	6020000	NaN	6870000	8890000	NaN	NaN	NaN	9300000	9410000	8080000	6950000	7040000	5890000	13900000	13200000	13700000	22700000	19000000	16600000	16000000	17000000	15100000	7250000	6370000	6050000
P02452_799	P02452	COL1A1	799	Collagen alpha-1(I) chain	GAP(hy)GDRGEP(hy)GP(hy)PGPAGFAGPP(hy)GADGQP(hy)GAK	6230000	7280000	6630000	7430000	7910000	6020000	NaN	6870000	8890000	NaN	NaN	NaN	9300000	9410000	8080000	6950000	7040000	5890000	13900000	13200000	13700000	22700000	19000000	16600000	16000000	17000000	15100000	7250000	6370000	6050000
P02452_817	P02452	COL1A1	817	Collagen alpha-1(I) chain	GEP(hy)GPP(hy)GPAGFAGPP(hy)GADGQPGAK	8270000	8330000	7400000	35500000	34600000	32800000	3590000	5310000	4640000	9610000	8840000	9670000	2920000	2430000	3760000	15700000	16400000	14500000	14400000	12100000	12400000	74400000	72100000	76500000	23900000	26100000	26800000	87400000	84500000	88900000
P02452_805	P02452	COL1A1	805	Collagen alpha-1(I) chain	GEP(hy)GPP(hy)GPAGFAGPP(hy)GADGQPGAK	8270000	8330000	7400000	35500000	34600000	32800000	3590000	5310000	4640000	9610000	8840000	9670000	2920000	2430000	3760000	15700000	16400000	14500000	14400000	12100000	12400000	74400000	72100000	76500000	23900000	26100000	26800000	87400000	84500000	88900000
P02452_808	P02452	COL1A1	808	Collagen alpha-1(I) chain	GEP(hy)GPP(hy)GPAGFAGPP(hy)GADGQPGAK	8270000	8330000	7400000	35500000	34600000	32800000	3590000	5310000	4640000	9610000	8840000	9670000	2920000	2430000	3760000	15700000	16400000	14500000	14400000	12100000	12400000	74400000	72100000	76500000	23900000	26100000	26800000	87400000	84500000	88900000
P02452_810	P02452	COL1A1	810	Collagen alpha-1(I) chain	GAP(hy)GDRGEP(hy)GPPGP(hy)AGFAGPPGADGQPGAK	536135	563703	635049	11000000	10900000	11300000	664684	906769	870323	1540000	1400000	1500000	NaN	NaN	NaN	3420000	4040000	3620000	NaN	NaN	NaN	NaN	NaN	NaN	NaN	NaN	NaN	NaN	NaN	NaN
P02458_821	P02458	COL2A1	821	Collagen alpha-1(II) chain	GAP(hy)GERGETGP(hy)PGPAGFAGPP(hy)GADGQPGAK	72100000	77600000	75000000	289000000	288000000	285000000	68900000	76200000	70100000	71400000	67200000	70200000	76000000	70300000	66700000	204000000	205000000	202000000	NaN	NaN	NaN	NaN	NaN	NaN	NaN	NaN	NaN	NaN	NaN	NaN
P02458_829	P02458	COL2A1	829	Collagen alpha-1(II) chain	GAP(hy)GERGETGP(hy)PGPAGFAGPP(hy)GADGQPGAK	72100000	77600000	75000000	289000000	288000000	285000000	68900000	76200000	70100000	71400000	67200000	70200000	76000000	70300000	66700000	204000000	205000000	202000000	NaN	NaN	NaN	NaN	NaN	NaN	NaN	NaN	NaN	NaN	NaN	NaN
P02458_839	P02458	COL2A1	839	Collagen alpha-1(II) chain	GAP(hy)GERGETGP(hy)PGPAGFAGPP(hy)GADGQPGAK	72100000	77600000	75000000	289000000	288000000	285000000	68900000	76200000	70100000	71400000	67200000	70200000	76000000	70300000	66700000	204000000	205000000	202000000	NaN	NaN	NaN	NaN	NaN	NaN	NaN	NaN	NaN	NaN	NaN	NaN
P02458_541	P02458	COL2A1	541	Collagen alpha-1(II) chain	GAP(hy)GERGP(hy)SGLAGP(hy)K	NaN	NaN	NaN	5620000	NaN	NaN	NaN	NaN	NaN	NaN	NaN	NaN	NaN	NaN	NaN	NaN	NaN	NaN	NaN	NaN	NaN	NaN	10000000	NaN	4210000	6230000	3790000	6610000	7070000	NaN
P02458_535	P02458	COL2A1	535	Collagen alpha-1(II) chain	GAP(hy)GERGP(hy)SGLAGP(hy)K	NaN	NaN	NaN	5620000	NaN	NaN	NaN	NaN	NaN	NaN	NaN	NaN	NaN	NaN	NaN	NaN	NaN	NaN	NaN	NaN	NaN	NaN	10000000	NaN	4210000	6230000	3790000	6610000	7070000	NaN
P02458_530	P02458	COL2A1	530	Collagen alpha-1(II) chain	GAP(hy)GERGP(hy)SGLAGP(hy)K	NaN	NaN	NaN	5620000	NaN	NaN	NaN	NaN	NaN	NaN	NaN	NaN	NaN	NaN	NaN	NaN	NaN	NaN	NaN	NaN	NaN	NaN	10000000	NaN	4210000	6230000	3790000	6610000	7070000	NaN
Q01955_1203	Q01955	COL4A3	1203	Collagen alpha-3(IV) chain	GAP(hy)GFP(hy)GLP(hy)GR	2080000	NaN	NaN	NaN	NaN	NaN	NaN	NaN	NaN	NaN	NaN	NaN	NaN	2290000	4270000	NaN	NaN	NaN	7520000	7710000	8590000	NaN	NaN	NaN	NaN	NaN	NaN	NaN	NaN	576619
Q01955_1197	Q01955	COL4A3	1197	Collagen alpha-3(IV) chain	GAP(hy)GFP(hy)GLP(hy)GR	2080000	NaN	NaN	NaN	NaN	NaN	NaN	NaN	NaN	NaN	NaN	NaN	NaN	2290000	4270000	NaN	NaN	NaN	7520000	7710000	8590000	NaN	NaN	NaN	NaN	NaN	NaN	NaN	NaN	576619
Q01955_1200	Q01955	COL4A3	1200	Collagen alpha-3(IV) chain	GAP(hy)GFP(hy)GLP(hy)GR	2080000	NaN	NaN	NaN	NaN	NaN	NaN	NaN	NaN	NaN	NaN	NaN	NaN	2290000	4270000	NaN	NaN	NaN	7520000	7710000	8590000	NaN	NaN	NaN	NaN	NaN	NaN	NaN	NaN	576619
P12109_499	P12109	COL6A1	499	Collagen alpha-1(VI) chain	GAP(hy)GPAGPP(hy)GDP(hy)GLMGER	35100000	34600000	38300000	14200000	16000000	14800000	49800000	49900000	44000000	4570000	4910000	6310000	15400000	14500000	23300000	6940000	7570000	6800000	51700000	59700000	57000000	NaN	NaN	NaN	88500000	86400000	85600000	15900000	12400000	15400000
P12109_493	P12109	COL6A1	493	Collagen alpha-1(VI) chain	GAP(hy)GPAGPP(hy)GDP(hy)GLMGER	35100000	34600000	38300000	14200000	16000000	14800000	49800000	49900000	44000000	4570000	4910000	6310000	15400000	14500000	23300000	6940000	7570000	6800000	51700000	59700000	57000000	NaN	NaN	NaN	88500000	86400000	85600000	15900000	12400000	15400000
P12109_502	P12109	COL6A1	502	Collagen alpha-1(VI) chain	GAP(hy)GPAGPP(hy)GDP(hy)GLMGER	35100000	34600000	38300000	14200000	16000000	14800000	49800000	49900000	44000000	4570000	4910000	6310000	15400000	14500000	23300000	6940000	7570000	6800000	51700000	59700000	57000000	NaN	NaN	NaN	88500000	86400000	85600000	15900000	12400000	15400000
P12109_495	P12109	COL6A1	495	Collagen alpha-1(VI) chain	GAP(hy)GP(hy)AGPP(hy)GDP(hy)GLM(ox)GER	1810000	1810000	1660000	395233	476595	461286	2060000	1920000	2190000	NaN	NaN	NaN	770744	892502	1270000	330362	NaN	NaN	NaN	NaN	NaN	NaN	NaN	NaN	NaN	NaN	NaN	NaN	NaN	NaN
P53420_1277	P53420	COL4A4	1277	Collagen alpha-4(IV) chain	GAP(hy)GP(hy)P(hy)GLP(hy)GSVDLLR	NaN	NaN	NaN	NaN	NaN	NaN	NaN	NaN	NaN	NaN	NaN	NaN	3210000	NaN	3000000	NaN	NaN	NaN	4010000	4040000	NaN	NaN	NaN	NaN	5300000	6260000	5850000	NaN	NaN	NaN
P53420_1275	P53420	COL4A4	1275	Collagen alpha-4(IV) chain	GAP(hy)GP(hy)P(hy)GLP(hy)GSVDLLR	NaN	NaN	NaN	NaN	NaN	NaN	NaN	NaN	NaN	NaN	NaN	NaN	3210000	NaN	3000000	NaN	NaN	NaN	4010000	4040000	NaN	NaN	NaN	NaN	5300000	6260000	5850000	NaN	NaN	NaN
P53420_1278	P53420	COL4A4	1278	Collagen alpha-4(IV) chain	GAP(hy)GP(hy)P(hy)GLP(hy)GSVDLLR	NaN	NaN	NaN	NaN	NaN	NaN	NaN	NaN	NaN	NaN	NaN	NaN	3210000	NaN	3000000	NaN	NaN	NaN	4010000	4040000	NaN	NaN	NaN	NaN	5300000	6260000	5850000	NaN	NaN	NaN
P53420_1281	P53420	COL4A4	1281	Collagen alpha-4(IV) chain	GAP(hy)GP(hy)P(hy)GLP(hy)GSVDLLR	NaN	NaN	NaN	NaN	NaN	NaN	NaN	NaN	NaN	NaN	NaN	NaN	3210000	NaN	3000000	NaN	NaN	NaN	4010000	4040000	NaN	NaN	NaN	NaN	5300000	6260000	5850000	NaN	NaN	NaN
P12109_498	P12109	COL6A1	498	Collagen alpha-1(VI) chain	GAP(hy)GPAGP(hy)PGDP(hy)GLM(ox)GER	71500000	71100000	69300000	30900000	29600000	30800000	153000000	131000000	161000000	9150000	8860000	7710000	43300000	42400000	41700000	18100000	14200000	17600000	NaN	NaN	NaN	NaN	NaN	NaN	NaN	NaN	NaN	NaN	NaN	NaN
P08123_522	P08123	COL1A2	522	Collagen alpha-2(I) chain	GAP(hy)GPDGNNGAQGPP(hy)GPQGVQGGK	56600000	53700000	NaN	NaN	59100000	57700000	34000000	25100000	NaN	NaN	8780000	8670000	44300000	48700000	NaN	NaN	53500000	56500000	NaN	NaN	NaN	NaN	117000000	NaN	45800000	NaN	18900000	52000000	NaN	NaN
P08123_534	P08123	COL1A2	534	Collagen alpha-2(I) chain	GAPGP(hy)DGNNGAQGPP(hy)GPQGVQGGK	NaN	52800000	57500000	57200000	51700000	46600000	32600000	NaN	34400000	9230000	NaN	NaN	NaN	42800000	44600000	74100000	NaN	NaN	79100000	81900000	91500000	121000000	NaN	120000000	NaN	43700000	43900000	NaN	47300000	49800000
O75636_59	O75636	FCN3	59	Ficolin-3	GAP(hy)GPQGPP(hy)GPP(hy)GK	NaN	NaN	NaN	NaN	NaN	NaN	NaN	NaN	NaN	NaN	NaN	NaN	NaN	NaN	NaN	NaN	NaN	NaN	1450000	965364	1350000	NaN	NaN	NaN	1590000	1660000	1540000	NaN	NaN	NaN
O75636_68	O75636	FCN3	68	Ficolin-3	GAP(hy)GPQGPP(hy)GPP(hy)GK	NaN	NaN	NaN	NaN	NaN	NaN	NaN	NaN	NaN	NaN	NaN	NaN	NaN	NaN	NaN	NaN	NaN	NaN	1450000	965364	1350000	NaN	NaN	NaN	1590000	1660000	1540000	NaN	NaN	NaN
O75636_65	O75636	FCN3	65	Ficolin-3	GAP(hy)GPQGPP(hy)GPP(hy)GK	NaN	NaN	NaN	NaN	NaN	NaN	NaN	NaN	NaN	NaN	NaN	NaN	NaN	NaN	NaN	NaN	NaN	NaN	1450000	965364	1350000	NaN	NaN	NaN	1590000	1660000	1540000	NaN	NaN	NaN
P08123_524	P08123	COL1A2	524	Collagen alpha-2(I) chain	GAPGP(hy)DGNNGAQGPP(hy)GPQGVQGGK	NaN	52800000	57500000	57200000	51700000	46600000	32600000	NaN	34400000	9230000	NaN	NaN	NaN	42800000	44600000	74100000	NaN	NaN	79100000	81900000	91500000	121000000	NaN	120000000	NaN	43700000	43900000	NaN	47300000	49800000
Q16363_131	Q16363	LAMA4	131	Laminin subunit alpha-4	GAPQFCQP(hy)CPCPLPHLANFAESCYR	38000000	43900000	37000000	23100000	21900000	22600000	30200000	31000000	30900000	7500000	7530000	6980000	39100000	38700000	41800000	18600000	17100000	17100000	NaN	NaN	NaN	NaN	NaN	NaN	NaN	NaN	NaN	NaN	NaN	NaN
P02458_899	P02458	COL2A1	899	Collagen alpha-1(II) chain	GAQGPP(hy)GATGFP(hy)GAAGR	519480	NaN	NaN	993653	NaN	NaN	NaN	NaN	NaN	NaN	NaN	NaN	NaN	NaN	2090000	2290000	1970000	1990000	NaN	NaN	1670000	13700000	13500000	12200000	NaN	NaN	NaN	7760000	7620000	7580000
P02458_893	P02458	COL2A1	893	Collagen alpha-1(II) chain	GAQGPP(hy)GATGFP(hy)GAAGR	519480	NaN	NaN	993653	NaN	NaN	NaN	NaN	NaN	NaN	NaN	NaN	NaN	NaN	2090000	2290000	1970000	1990000	NaN	NaN	1670000	13700000	13500000	12200000	NaN	NaN	NaN	7760000	7620000	7580000
P02458_892	P02458	COL2A1	892	Collagen alpha-1(II) chain	GAQGP(hy)P(hy)GATGFP(hy)GAAGR	NaN	NaN	NaN	1010000	NaN	NaN	NaN	NaN	NaN	NaN	NaN	NaN	NaN	NaN	NaN	NaN	NaN	NaN	NaN	NaN	NaN	NaN	10300000	NaN	NaN	NaN	NaN	NaN	NaN	5150000
P02452_481	P02452	COL1A1	481	Collagen alpha-1(I) chain	GEP(hy)GPTGLP(hy)GPP(hy)GER	1150000000	1120000000	1140000000	1890000000	1920000000	1920000000	998000000	910000000	1040000000	591000000	561000000	543000000	1010000000	995000000	996000000	1230000000	1040000000	1230000000	1400000000	1470000000	1330000000	4230000128	4499999744	2449999872	1220000000	1190000000	1270000000	1500000000	1550000000	1480000000
P02452_484	P02452	COL1A1	484	Collagen alpha-1(I) chain	GEP(hy)GPTGLP(hy)GPP(hy)GER	1150000000	1120000000	1140000000	1890000000	1920000000	1920000000	998000000	910000000	1040000000	591000000	561000000	543000000	1010000000	995000000	996000000	1230000000	1040000000	1230000000	1400000000	1470000000	1330000000	4230000128	4499999744	2449999872	1220000000	1190000000	1270000000	1500000000	1550000000	1480000000
P02452_475	P02452	COL1A1	475	Collagen alpha-1(I) chain	GEP(hy)GPTGLP(hy)GPP(hy)GER	1150000000	1120000000	1140000000	1890000000	1920000000	1920000000	998000000	910000000	1040000000	591000000	561000000	543000000	1010000000	995000000	996000000	1230000000	1040000000	1230000000	1400000000	1470000000	1330000000	4230000128	4499999744	2449999872	1220000000	1190000000	1270000000	1500000000	1550000000	1480000000
P08123_441	P08123	COL1A2	441	Collagen alpha-2(I) chain	GPNGDAGRP(hy)GEP(hy)GLMGPR	55000000	59600000	58400000	57700000	64800000	63100000	NaN	22600000	25100000	13000000	10200000	NaN	29400000	28600000	50200000	56800000	46400000	43100000	83700000	80200000	88700000	141000000	128000000	124000000	76800000	73500000	72900000	77100000	68400000	76700000
P08123_428	P08123	COL1A2	428	Collagen alpha-2(I) chain	GASGP(hy)AGVRGPNGDAGRP(hy)GEP(hy)GLMGPR	37200000	37100000	36100000	31900000	31700000	31200000	21400000	22100000	24200000	NaN	NaN	NaN	49400000	47100000	42200000	56400000	47200000	50500000	24800000	21400000	21400000	174000000	170000000	156000000	5370000	NaN	4900000	NaN	NaN	NaN
P08123_444	P08123	COL1A2	444	Collagen alpha-2(I) chain	GPNGDAGRP(hy)GEP(hy)GLMGPR	55000000	59600000	58400000	57700000	64800000	63100000	NaN	22600000	25100000	13000000	10200000	NaN	29400000	28600000	50200000	56800000	46400000	43100000	83700000	80200000	88700000	141000000	128000000	124000000	76800000	73500000	72900000	77100000	68400000	76700000
P16157_236	P16157	ANK1	236	Ankyrin-1	GASVNFTP(hy)QNGITPLHIASR	11000000	10900000	11300000	2290000	2010000	2060000	7650000	7720000	7510000	NaN	NaN	NaN	19000000	17500000	20200000	30100000	31500000	27600000	10700000	8610000	10800000	790936	617021	854236	22300000	23200000	15700000	NaN	NaN	NaN
Q15063_93	Q15063	POSTN	93	Periostin	GCP(hy)AVLPIDHVYGTLGIVGATTTQR	6200000	2000000	6560000	NaN	1010000	NaN	NaN	NaN	NaN	NaN	NaN	2690000	NaN	NaN	1990000	NaN	NaN	NaN	NaN	NaN	NaN	NaN	NaN	NaN	NaN	NaN	NaN	NaN	NaN	NaN
P02461_685	P02461	COL3A1	685	Collagen alpha-1(III) chain	GDAGAP(hy)GAP(hy)GGKGDAGAP(hy)GERGP(hy)PGLAGAP(hy)GLR	NaN	NaN	NaN	NaN	NaN	NaN	NaN	NaN	NaN	NaN	NaN	NaN	NaN	NaN	NaN	NaN	NaN	NaN	NaN	NaN	NaN	796254	487825	638688	NaN	NaN	NaN	NaN	NaN	NaN
P02461_671	P02461	COL3A1	671	Collagen alpha-1(III) chain	GDAGAP(hy)GAP(hy)GGKGDAGAP(hy)GERGP(hy)PGLAGAP(hy)GLR	NaN	NaN	NaN	NaN	NaN	NaN	NaN	NaN	NaN	NaN	NaN	NaN	NaN	NaN	NaN	NaN	NaN	NaN	NaN	NaN	NaN	796254	487825	638688	NaN	NaN	NaN	NaN	NaN	NaN
P02461_668	P02461	COL3A1	668	Collagen alpha-1(III) chain	GDAGAP(hy)GAP(hy)GGKGDAGAP(hy)GERGP(hy)PGLAGAP(hy)GLR	NaN	NaN	NaN	NaN	NaN	NaN	NaN	NaN	NaN	NaN	NaN	NaN	NaN	NaN	NaN	NaN	NaN	NaN	NaN	NaN	NaN	796254	487825	638688	NaN	NaN	NaN	NaN	NaN	NaN
P02461_680	P02461	COL3A1	680	Collagen alpha-1(III) chain	GDAGAP(hy)GERGPP(hy)GLAGAP(hy)GLR	13900000	14700000	14200000	16400000	15500000	16000000	21200000	21800000	24000000	NaN	NaN	NaN	24900000	25900000	22300000	16600000	16100000	16200000	5840000	5810000	5830000	51500000	51600000	48100000	2480000	2550000	2530000	NaN	NaN	NaN
P02461_692	P02461	COL3A1	692	Collagen alpha-1(III) chain	GPP(hy)GLAGAP(hy)GLR	418000000	435000000	406000000	673000000	613000000	684000000	506000000	608000000	667000000	339000000	307000000	308000000	445000000	438000000	424000000	302000000	320000000	316000000	404000000	417000000	320000000	554000000	527000000	419000000	560000000	592000000	611000000	710000000	697000000	613000000
P02461_686	P02461	COL3A1	686	Collagen alpha-1(III) chain	GPP(hy)GLAGAP(hy)GLR	418000000	435000000	406000000	673000000	613000000	684000000	506000000	608000000	667000000	339000000	307000000	308000000	445000000	438000000	424000000	302000000	320000000	316000000	404000000	417000000	320000000	554000000	527000000	419000000	560000000	592000000	611000000	710000000	697000000	613000000
P02452_298	P02452	COL1A1	298	Collagen alpha-1(I) chain	GEP(hy)GSP(hy)GENGAP(hy)GQM(ox)GPR	223381	224617	192381	225607	502866	369431	NaN	95962.1	NaN	NaN	NaN	170182	NaN	NaN	457415	487136	NaN	NaN	1990000	1590000	1620000	4710000	3980000	4800000	6000000	6280000	3010000	6100000	7080000	4910000
P02452_289	P02452	COL1A1	289	Collagen alpha-1(I) chain	GEP(hy)GSP(hy)GENGAP(hy)GQM(ox)GPR	223381	224617	192381	225607	502866	369431	NaN	95962.1	NaN	NaN	NaN	170182	NaN	NaN	457415	487136	NaN	NaN	1990000	1590000	1620000	4710000	3980000	4800000	6000000	6280000	3010000	6100000	7080000	4910000
P02452_292	P02452	COL1A1	292	Collagen alpha-1(I) chain	GEP(hy)GSP(hy)GENGAP(hy)GQM(ox)GPR	223381	224617	192381	225607	502866	369431	NaN	95962.1	NaN	NaN	NaN	170182	NaN	NaN	457415	487136	NaN	NaN	1990000	1590000	1620000	4710000	3980000	4800000	6000000	6280000	3010000	6100000	7080000	4910000
P02452_285	P02452	COL1A1	285	Collagen alpha-1(I) chain	GDAGPAGP(hy)KGEP(hy)GSP(hy)GENGAP(hy)GQMGPR	NaN	NaN	NaN	NaN	115113	89568.7	NaN	NaN	NaN	NaN	NaN	NaN	NaN	NaN	NaN	224941	NaN	NaN	NaN	NaN	NaN	NaN	NaN	NaN	NaN	NaN	NaN	NaN	NaN	NaN
P20908_1389	P20908	COL5A1	1389	Collagen alpha-1(V) chain	GDDGEP(hy)GQTGSP(hy)GPTGEP(hy)GPSGPP(hy)GK	2530000	NaN	2000000	4970000	1280000	1170000	NaN	978041	NaN	555931	982390	652311	1400000	NaN	1420000	3050000	NaN	NaN	1880000	2160000	1890000	1540000	1520000	1570000	3680000	3690000	3170000	6560000	6140000	5920000
P20908_1371	P20908	COL5A1	1371	Collagen alpha-1(V) chain	GDDGEP(hy)GQTGSP(hy)GPTGEP(hy)GPSGPP(hy)GK	2530000	NaN	2000000	4970000	1280000	1170000	NaN	978041	NaN	555931	982390	652311	1400000	NaN	1420000	3050000	NaN	NaN	1880000	2160000	1890000	1540000	1520000	1570000	3680000	3690000	3170000	6560000	6140000	5920000
P20908_1377	P20908	COL5A1	1377	Collagen alpha-1(V) chain	GDDGEP(hy)GQTGSP(hy)GPTGEP(hy)GPSGPP(hy)GK	2530000	NaN	2000000	4970000	1280000	1170000	NaN	978041	NaN	555931	982390	652311	1400000	NaN	1420000	3050000	NaN	NaN	1880000	2160000	1890000	1540000	1520000	1570000	3680000	3690000	3170000	6560000	6140000	5920000
P20908_1383	P20908	COL5A1	1383	Collagen alpha-1(V) chain	GDDGEP(hy)GQTGSP(hy)GPTGEP(hy)GPSGPP(hy)GK	2530000	NaN	2000000	4970000	1280000	1170000	NaN	978041	NaN	555931	982390	652311	1400000	NaN	1420000	3050000	NaN	NaN	1880000	2160000	1890000	1540000	1520000	1570000	3680000	3690000	3170000	6560000	6140000	5920000
P08572_1479	P08572	COL4A2	1479	Collagen alpha-2(IV) chain	GDEGPIGHQGPIGQEGAPGRP(hy)GSP(hy)GLP(hy)GMP(hy)GR	1410000	NaN	NaN	327658	NaN	225302	NaN	NaN	NaN	NaN	NaN	NaN	NaN	NaN	NaN	NaN	NaN	NaN	NaN	1610000	1970000	NaN	NaN	NaN	2860000	1020000	3540000	1020000	981844	1180000
P08572_1470	P08572	COL4A2	1470	Collagen alpha-2(IV) chain	GDEGPIGHQGPIGQEGAP(hy)GRP(hy)GSP(hy)GLP(hy)GMP(hy)GR	NaN	NaN	NaN	NaN	NaN	NaN	NaN	NaN	NaN	NaN	NaN	NaN	NaN	NaN	NaN	NaN	NaN	NaN	NaN	NaN	NaN	NaN	NaN	NaN	NaN	3250000	NaN	1820000	1560000	1770000
P08572_1473	P08572	COL4A2	1473	Collagen alpha-2(IV) chain	GDEGPIGHQGPIGQEGAPGRP(hy)GSP(hy)GLP(hy)GMP(hy)GR	1410000	NaN	NaN	327658	NaN	225302	NaN	NaN	NaN	NaN	NaN	NaN	NaN	NaN	NaN	NaN	NaN	NaN	NaN	1610000	1970000	NaN	NaN	NaN	2860000	1020000	3540000	1020000	981844	1180000
P08572_1476	P08572	COL4A2	1476	Collagen alpha-2(IV) chain	GDEGPIGHQGPIGQEGAPGRP(hy)GSP(hy)GLP(hy)GMP(hy)GR	1410000	NaN	NaN	327658	NaN	225302	NaN	NaN	NaN	NaN	NaN	NaN	NaN	NaN	NaN	NaN	NaN	NaN	NaN	1610000	1970000	NaN	NaN	NaN	2860000	1020000	3540000	1020000	981844	1180000
P08572_1482	P08572	COL4A2	1482	Collagen alpha-2(IV) chain	GDEGPIGHQGPIGQEGAPGRP(hy)GSP(hy)GLP(hy)GMP(hy)GR	1410000	NaN	NaN	327658	NaN	225302	NaN	NaN	NaN	NaN	NaN	NaN	NaN	NaN	NaN	NaN	NaN	NaN	NaN	1610000	1970000	NaN	NaN	NaN	2860000	1020000	3540000	1020000	981844	1180000
P12109_484	P12109	COL6A1	484	Collagen alpha-1(VI) chain	GDEGPP(hy)GSEGAR	NaN	NaN	NaN	NaN	NaN	NaN	NaN	NaN	NaN	NaN	NaN	NaN	NaN	NaN	NaN	NaN	NaN	NaN	1510000	1390000	1350000	NaN	NaN	NaN	3980000	4510000	4670000	641718	605562	596512
P25940_574	P25940	COL5A3	574	Collagen alpha-3(V) chain	GDFGHVGQP(hy)GPP(hy)GEDGER	10000000	10400000	9840000	5900000	5600000	5560000	4870000	3580000	5050000	1750000	1690000	1650000	3730000	4080000	6090000	3900000	NaN	1900000	13100000	12700000	12300000	1770000	1630000	1710000	13300000	14700000	14500000	9600000	9400000	9490000
P25940_576	P25940	COL5A3	576	Collagen alpha-3(V) chain	GDFGHVGQP(hy)GP(hy)PGEDGERGAEGPP(hy)GPTGQAGEP(hy)GPR	4680000	5170000	5120000	1990000	1840000	1750000	3160000	3450000	3440000	NaN	NaN	NaN	4640000	4820000	4340000	3270000	2790000	2510000	NaN	NaN	NaN	NaN	NaN	NaN	NaN	NaN	NaN	NaN	NaN	NaN
P25940_577	P25940	COL5A3	577	Collagen alpha-3(V) chain	GDFGHVGQP(hy)GPP(hy)GEDGER	10000000	10400000	9840000	5900000	5600000	5560000	4870000	3580000	5050000	1750000	1690000	1650000	3730000	4080000	6090000	3900000	NaN	1900000	13100000	12700000	12300000	1770000	1630000	1710000	13300000	14700000	14500000	9600000	9400000	9490000
P08123_782	P08123	COL1A2	782	Collagen alpha-2(I) chain	GDGGP(hy)P(hy)GMTGFP(hy)GAAGR	4020000	3980000	4140000	1140000	18000000	49400000	128000000	109000000	128000000	15900000	15700000	14900000	1760000	2440000	4090000	1670000	1760000	NaN	194000000	190000000	183000000	89300000	86100000	65300000	3200000	89500000	3850000	99000000	93500000	94000000
P08123_783	P08123	COL1A2	783	Collagen alpha-2(I) chain	GDGGPP(hy)GMTGFP(hy)GAAGR	565000000	565000000	540000000	669000000	693000000	668000000	437000000	337000000	375000000	138000000	129000000	133000000	375000000	418000000	527000000	540000000	634000000	567000000	831000000	794000000	764000000	1030000000	1020000000	1150000000	621000000	601000000	572000000	651000000	652000000	674000000
P08123_789	P08123	COL1A2	789	Collagen alpha-2(I) chain	GDGGPP(hy)GMTGFP(hy)GAAGR	565000000	565000000	540000000	669000000	693000000	668000000	437000000	337000000	375000000	138000000	129000000	133000000	375000000	418000000	527000000	540000000	634000000	567000000	831000000	794000000	764000000	1030000000	1020000000	1150000000	621000000	601000000	572000000	651000000	652000000	674000000
Q15848_86	Q15848	ADIPOQ	86	Adiponectin	GDIGETGVP(hy)GAEGPR	NaN	2940000	3200000	1500000	NaN	1660000	5040000	5770000	4580000	NaN	NaN	NaN	5460000	4920000	5550000	4850000	5860000	5880000	NaN	NaN	NaN	NaN	NaN	1080000	NaN	1830000	2190000	1940000	2020000	1250000
Q99715_2791	Q99715	COL12A1	2791	Collagen alpha-1(XII) chain	GDIGPP(hy)GPQGPP(hy)GPQGPNGLSIP(hy)GEQGR	7340000	8080000	9150000	3690000	3290000	3170000	2070000	3860000	2150000	7340000	7040000	6340000	7740000	8090000	5600000	1390000	NaN	NaN	NaN	NaN	NaN	NaN	NaN	NaN	NaN	NaN	NaN	NaN	NaN	NaN
Q99715_2785	Q99715	COL12A1	2785	Collagen alpha-1(XII) chain	GDIGPP(hy)GPQGPP(hy)GPQGPNGLSIP(hy)GEQGR	7340000	8080000	9150000	3690000	3290000	3170000	2070000	3860000	2150000	7340000	7040000	6340000	7740000	8090000	5600000	1390000	NaN	NaN	NaN	NaN	NaN	NaN	NaN	NaN	NaN	NaN	NaN	NaN	NaN	NaN
Q99715_2802	Q99715	COL12A1	2802	Collagen alpha-1(XII) chain	GDIGPP(hy)GPQGPP(hy)GPQGPNGLSIP(hy)GEQGR	7340000	8080000	9150000	3690000	3290000	3170000	2070000	3860000	2150000	7340000	7040000	6340000	7740000	8090000	5600000	1390000	NaN	NaN	NaN	NaN	NaN	NaN	NaN	NaN	NaN	NaN	NaN	NaN	NaN	NaN
Q09666_3508	Q09666	AHNAK	3508	Neuroblast differentiation-associated protein AHNAK	GDINIEGP(hy)SMNIEGPDLNVEGPEGGLK	1620000	1750000	2140000	854873	819312	613099	742363	939777	786356	631961	992043	1070000	1130000	925226	1450000	NaN	NaN	NaN	NaN	NaN	NaN	NaN	NaN	NaN	NaN	NaN	NaN	NaN	NaN	NaN
P02461_749	P02461	COL3A1	749	Collagen alpha-1(III) chain	GEP(hy)GGP(hy)GADGVPGK	NaN	NaN	NaN	NaN	NaN	NaN	NaN	NaN	NaN	NaN	NaN	NaN	NaN	NaN	NaN	NaN	NaN	NaN	1160000	1040000	916502	1030000	980858	583078	8570000	7900000	8180000	4030000	3930000	3900000
P02461_746	P02461	COL3A1	746	Collagen alpha-1(III) chain	GEP(hy)GGPGADGVPGK	17500000	19300000	18700000	24100000	52300000	50000000	2610000	20100000	2880000	10700000	10100000	10200000	9900000	NaN	19600000	19200000	NaN	NaN	15300000	14200000	15200000	44800000	45800000	43600000	70600000	66900000	68100000	112000000	97100000	114000000
Q01955_1008	Q01955	COL4A3	1008	Collagen alpha-3(IV) chain	GDLGSTGNP(hy)GEP(hy)GLR	6000000	6040000	5580000	2060000	2010000	1780000	3930000	3450000	4240000	NaN	NaN	NaN	6080000	6440000	7790000	2600000	2140000	2640000	6040000	5030000	5550000	NaN	NaN	NaN	3030000	2920000	2920000	498563	514840	460489
Q01955_1005	Q01955	COL4A3	1005	Collagen alpha-3(IV) chain	GDLGSTGNP(hy)GEP(hy)GLR	6000000	6040000	5580000	2060000	2010000	1780000	3930000	3450000	4240000	NaN	NaN	NaN	6080000	6440000	7790000	2600000	2140000	2640000	6040000	5030000	5550000	NaN	NaN	NaN	3030000	2920000	2920000	498563	514840	460489
Q96AQ6_424	Q96AQ6	PBXIP1	424	Pre-B-cell leukemia transcription factor-interacting protein 1	GDP(hy)AHAGLAELGHR	452683	529190	604426	377895	762990	650323	NaN	699332	NaN	NaN	NaN	NaN	NaN	717056	883549	NaN	NaN	NaN	608328	NaN	NaN	1030000	757592	820217	NaN	NaN	NaN	821286	1080000	1080000
P12110_492	P12110	COL6A2	492	Collagen alpha-2(VI) chain	GDP(hy)GDAGPR	NaN	NaN	NaN	NaN	NaN	NaN	NaN	NaN	NaN	NaN	NaN	NaN	NaN	NaN	NaN	NaN	NaN	NaN	222372	NaN	433667	NaN	NaN	NaN	4740000	4250000	4370000	236064	261880	205123
P12109_445	P12109	COL6A1	445	Collagen alpha-1(VI) chain	GDP(hy)GEAGPQGDQGR	683377	514267	NaN	NaN	NaN	NaN	NaN	2200000	NaN	NaN	NaN	NaN	NaN	NaN	272285	NaN	NaN	NaN	4510000	4970000	4760000	378024	307799	313589	13900000	15500000	14200000	1530000	1660000	1580000
P12109_265	P12109	COL6A1	265	Collagen alpha-1(VI) chain	GDP(hy)GFEGER	194000000	161000000	212000000	25500000	54300000	56500000	175000000	172000000	23900000	4580000	4190000	3800000	74500000	9160000	91800000	28500000	2260000	NaN	227000000	257000000	262000000	3820000	4680000	3350000	1000000000	952000000	996000000	135000000	129000000	129000000
P12111_2157	P12111	COL6A3	2157	Collagen alpha-3(VI) chain	GDVGIRGDP(hy)GNP(hy)GQDSQER	2530000	5620000	3900000	NaN	4370000	4120000	3740000	3550000	4490000	NaN	NaN	1030000	3180000	2340000	16600000	6990000	NaN	NaN	17400000	16900000	16500000	1860000	1960000	1800000	44200000	44500000	43000000	3630000	3650000	3800000
Q07092_1242	Q07092	COL16A1	1242	Collagen alpha-1(XVI) chain	GDP(hy)GPAGPP(hy)GLMGP(hy)P(hy)GFK	2190000	NaN	2100000	2570000	2320000	2220000	NaN	2890000	NaN	2430000	3030000	2660000	NaN	3470000	3250000	1820000	1390000	1730000	NaN	NaN	NaN	NaN	NaN	NaN	NaN	NaN	NaN	NaN	NaN	NaN
Q07092_1236	Q07092	COL16A1	1236	Collagen alpha-1(XVI) chain	GDP(hy)GPAGPP(hy)GLMGP(hy)P(hy)GFK	2190000	NaN	2100000	2570000	2320000	2220000	NaN	2890000	NaN	2430000	3030000	2660000	NaN	3470000	3250000	1820000	1390000	1730000	NaN	NaN	NaN	NaN	NaN	NaN	NaN	NaN	NaN	NaN	NaN	NaN
Q07092_1241	Q07092	COL16A1	1241	Collagen alpha-1(XVI) chain	GDP(hy)GPAGPP(hy)GLMGP(hy)P(hy)GFK	2190000	NaN	2100000	2570000	2320000	2220000	NaN	2890000	NaN	2430000	3030000	2660000	NaN	3470000	3250000	1820000	1390000	1730000	NaN	NaN	NaN	NaN	NaN	NaN	NaN	NaN	NaN	NaN	NaN	NaN
Q07092_1230	Q07092	COL16A1	1230	Collagen alpha-1(XVI) chain	GDP(hy)GPAGPP(hy)GLMGP(hy)P(hy)GFK	2190000	NaN	2100000	2570000	2320000	2220000	NaN	2890000	NaN	2430000	3030000	2660000	NaN	3470000	3250000	1820000	1390000	1730000	NaN	NaN	NaN	NaN	NaN	NaN	NaN	NaN	NaN	NaN	NaN	NaN
P02461_111	P02461	COL3A1	111	Collagen alpha-1(III) chain	GDP(hy)GPP(hy)GIP(hy)GR	2930000	3070000	2830000	1750000	1970000	1820000	1480000	NaN	1530000	406055	NaN	NaN	2230000	1720000	3510000	1860000	NaN	NaN	2890000	2960000	3300000	1720000	1550000	1520000	7270000	7390000	7250000	2660000	2640000	2700000
P02461_114	P02461	COL3A1	114	Collagen alpha-1(III) chain	GDP(hy)GPP(hy)GIP(hy)GR	2930000	3070000	2830000	1750000	1970000	1820000	1480000	NaN	1530000	406055	NaN	NaN	2230000	1720000	3510000	1860000	NaN	NaN	2890000	2960000	3300000	1720000	1550000	1520000	7270000	7390000	7250000	2660000	2640000	2700000
P02461_117	P02461	COL3A1	117	Collagen alpha-1(III) chain	GDP(hy)GPP(hy)GIP(hy)GR	2930000	3070000	2830000	1750000	1970000	1820000	1480000	NaN	1530000	406055	NaN	NaN	2230000	1720000	3510000	1860000	NaN	NaN	2890000	2960000	3300000	1720000	1550000	1520000	7270000	7390000	7250000	2660000	2640000	2700000
P08572_976	P08572	COL4A2	976	Collagen alpha-2(IV) chain	GDPGP(hy)P(hy)GPPPVILP(hy)GMK	14000000	14400000	14900000	5470000	4620000	4910000	NaN	NaN	12300000	1280000	1750000	1710000	7770000	9550000	9150000	NaN	3990000	NaN	NaN	NaN	NaN	NaN	NaN	NaN	NaN	NaN	NaN	NaN	NaN	NaN
P08572_984	P08572	COL4A2	984	Collagen alpha-2(IV) chain	GDPGP(hy)P(hy)GPPPVILP(hy)GMK	14000000	14400000	14900000	5470000	4620000	4910000	NaN	NaN	12300000	1280000	1750000	1710000	7770000	9550000	9150000	NaN	3990000	NaN	NaN	NaN	NaN	NaN	NaN	NaN	NaN	NaN	NaN	NaN	NaN	NaN
P08572_973	P08572	COL4A2	973	Collagen alpha-2(IV) chain	GDP(hy)GPP(hy)GPPPVILPGMK	14900000	15900000	14300000	12100000	11600000	12100000	5570000	19000000	18300000	NaN	9510000	NaN	13100000	12000000	12800000	NaN	NaN	NaN	NaN	NaN	NaN	NaN	NaN	NaN	NaN	NaN	NaN	NaN	NaN	NaN
Q02388_2011	Q02388	COL7A1	2011	Collagen alpha-1(VII) chain	GDP(hy)GPQGPP(hy)GLALGER	NaN	NaN	NaN	NaN	NaN	NaN	NaN	NaN	NaN	3700000	3020000	3820000	NaN	NaN	NaN	NaN	NaN	NaN	NaN	NaN	NaN	NaN	NaN	NaN	NaN	NaN	NaN	NaN	NaN	NaN
Q02388_2017	Q02388	COL7A1	2017	Collagen alpha-1(VII) chain	GDP(hy)GPQGPP(hy)GLALGER	NaN	NaN	NaN	NaN	NaN	NaN	NaN	NaN	NaN	3700000	3020000	3820000	NaN	NaN	NaN	NaN	NaN	NaN	NaN	NaN	NaN	NaN	NaN	NaN	NaN	NaN	NaN	NaN	NaN	NaN
P20908_657	P20908	COL5A1	657	Collagen alpha-1(V) chain	GDP(hy)GPSGP(hy)PGPP(hy)GDDGERGDDGEVGPR	19700000	19000000	17600000	40400000	37200000	35100000	13900000	11600000	14300000	12100000	11100000	11400000	11200000	11800000	12700000	21200000	17600000	18100000	NaN	NaN	NaN	NaN	NaN	NaN	NaN	NaN	NaN	NaN	NaN	NaN
P20908_653	P20908	COL5A1	653	Collagen alpha-1(V) chain	GDP(hy)GPSGP(hy)PGPP(hy)GDDGERGDDGEVGPR	19700000	19000000	17600000	40400000	37200000	35100000	13900000	11600000	14300000	12100000	11100000	11400000	11200000	11800000	12700000	21200000	17600000	18100000	NaN	NaN	NaN	NaN	NaN	NaN	NaN	NaN	NaN	NaN	NaN	NaN
P20908_648	P20908	COL5A1	648	Collagen alpha-1(V) chain	GDP(hy)GPSGP(hy)PGPP(hy)GDDGERGDDGEVGPR	19700000	19000000	17600000	40400000	37200000	35100000	13900000	11600000	14300000	12100000	11100000	11400000	11200000	11800000	12700000	21200000	17600000	18100000	NaN	NaN	NaN	NaN	NaN	NaN	NaN	NaN	NaN	NaN	NaN	NaN
P53420_1218	P53420	COL4A4	1218	Collagen alpha-4(IV) chain	GDP(hy)GSP(hy)GISP(hy)PGPR	3570000	2840000	4070000	1470000	1590000	1630000	1880000	NaN	1940000	NaN	NaN	NaN	NaN	2800000	5670000	1750000	NaN	NaN	3270000	NaN	3060000	NaN	NaN	NaN	NaN	NaN	NaN	NaN	NaN	NaN
P53420_1222	P53420	COL4A4	1222	Collagen alpha-4(IV) chain	GDP(hy)GSP(hy)GISP(hy)PGPR	3570000	2840000	4070000	1470000	1590000	1630000	1880000	NaN	1940000	NaN	NaN	NaN	NaN	2800000	5670000	1750000	NaN	NaN	3270000	NaN	3060000	NaN	NaN	NaN	NaN	NaN	NaN	NaN	NaN	NaN
P53420_1215	P53420	COL4A4	1215	Collagen alpha-4(IV) chain	GDP(hy)GSP(hy)GISP(hy)PGPR	3570000	2840000	4070000	1470000	1590000	1630000	1880000	NaN	1940000	NaN	NaN	NaN	NaN	2800000	5670000	1750000	NaN	NaN	3270000	NaN	3060000	NaN	NaN	NaN	NaN	NaN	NaN	NaN	NaN	NaN
P53420_1223	P53420	COL4A4	1223	Collagen alpha-4(IV) chain	GDP(hy)GSP(hy)GISPP(hy)GPR	NaN	NaN	NaN	1210000	NaN	NaN	NaN	NaN	2330000	NaN	NaN	NaN	2670000	NaN	5690000	NaN	NaN	NaN	NaN	NaN	NaN	NaN	NaN	NaN	3130000	2810000	3080000	NaN	NaN	NaN
Q03692_474	Q03692	COL10A1	474	Collagen alpha-1(X) chain	GDP(hy)GSP(hy)GP(hy)P(hy)GPAGIATK	NaN	NaN	NaN	NaN	1130000	1170000	NaN	NaN	NaN	NaN	NaN	NaN	NaN	NaN	NaN	NaN	NaN	NaN	NaN	NaN	NaN	302607	325428	347634	NaN	NaN	NaN	NaN	NaN	NaN
Q03692_475	Q03692	COL10A1	475	Collagen alpha-1(X) chain	GDP(hy)GSP(hy)GPP(hy)GPAGIATK	NaN	NaN	NaN	2810000	2490000	2600000	NaN	NaN	NaN	NaN	NaN	NaN	NaN	NaN	NaN	4920000	4070000	4870000	NaN	NaN	NaN	15300000	16200000	14700000	NaN	NaN	NaN	1090000	2050000	1880000
Q03692_469	Q03692	COL10A1	469	Collagen alpha-1(X) chain	GDP(hy)GSP(hy)GPP(hy)GPAGIATK	NaN	NaN	NaN	2810000	2490000	2600000	NaN	NaN	NaN	NaN	NaN	NaN	NaN	NaN	NaN	4920000	4070000	4870000	NaN	NaN	NaN	15300000	16200000	14700000	NaN	NaN	NaN	1090000	2050000	1880000
Q03692_472	Q03692	COL10A1	472	Collagen alpha-1(X) chain	GDP(hy)GSP(hy)GPP(hy)GPAGIATK	NaN	NaN	NaN	2810000	2490000	2600000	NaN	NaN	NaN	NaN	NaN	NaN	NaN	NaN	NaN	4920000	4070000	4870000	NaN	NaN	NaN	15300000	16200000	14700000	NaN	NaN	NaN	1090000	2050000	1880000
Q03692_477	Q03692	COL10A1	477	Collagen alpha-1(X) chain	GDP(hy)GSP(hy)GPP(hy)GP(hy)AGIATK	NaN	NaN	NaN	NaN	NaN	NaN	NaN	NaN	NaN	NaN	NaN	NaN	NaN	NaN	NaN	NaN	NaN	NaN	NaN	NaN	NaN	4090000	3790000	3710000	NaN	NaN	NaN	530995	NaN	NaN
P05997_515	P05997	COL5A2	515	Collagen alpha-2(V) chain	GDP(hy)GTVGPP(hy)GPVGER	79100000	79700000	80100000	115000000	110000000	105000000	43300000	37600000	45000000	18200000	18600000	19300000	47500000	48900000	70200000	82800000	66800000	82300000	107000000	99400000	101000000	110000000	131000000	110000000	64600000	62600000	63000000	72400000	69100000	67700000
P05997_514	P05997	COL5A2	514	Collagen alpha-2(V) chain	GDP(hy)GTVGP(hy)P(hy)GPVGER	NaN	2500000	2530000	NaN	NaN	NaN	NaN	NaN	NaN	NaN	918341	NaN	1450000	1250000	NaN	966024	NaN	NaN	1010000	932532	958897	391827	656301	NaN	NaN	NaN	NaN	710974	NaN	772838
P05997_509	P05997	COL5A2	509	Collagen alpha-2(V) chain	GDP(hy)GTVGPP(hy)GPVGER	79100000	79700000	80100000	115000000	110000000	105000000	43300000	37600000	45000000	18200000	18600000	19300000	47500000	48900000	70200000	82800000	66800000	82300000	107000000	99400000	101000000	110000000	131000000	110000000	64600000	62600000	63000000	72400000	69100000	67700000
P05997_517	P05997	COL5A2	517	Collagen alpha-2(V) chain	GDP(hy)GTVGP(hy)PGP(hy)VGER	1630000	NaN	NaN	629494	576157	694730	NaN	NaN	NaN	NaN	NaN	NaN	NaN	NaN	880426	NaN	NaN	NaN	600648	601423	601660	NaN	NaN	159017	787405	759205	832199	NaN	359780	NaN
P39060_872	P39060	COL18A1	872	Collagen alpha-1(XVIII) chain	GPP(hy)GPQGPP(hy)GPP(hy)GPSFR	9470000	9430000	10700000	7750000	8850000	8220000	7730000	7630000	6570000	NaN	NaN	NaN	5770000	7070000	NaN	NaN	NaN	NaN	14500000	15200000	14100000	2810000	1550000	2750000	21000000	17100000	23300000	8500000	7540000	8190000
P39060_855	P39060	COL18A1	855	Collagen alpha-1(XVIII) chain	GDP(hy)GVGERGPP(hy)GPQGPP(hy)GPPGP(hy)SFR	5080000	5030000	5130000	3100000	2930000	2890000	6370000	6330000	5460000	NaN	NaN	NaN	7930000	8050000	8870000	7480000	8020000	6160000	NaN	NaN	NaN	NaN	NaN	NaN	NaN	NaN	NaN	NaN	NaN	NaN
P39060_869	P39060	COL18A1	869	Collagen alpha-1(XVIII) chain	GPP(hy)GPQGPP(hy)GPP(hy)GPSFR	9470000	9430000	10700000	7750000	8850000	8220000	7730000	7630000	6570000	NaN	NaN	NaN	5770000	7070000	NaN	NaN	NaN	NaN	14500000	15200000	14100000	2810000	1550000	2750000	21000000	17100000	23300000	8500000	7540000	8190000
P39060_863	P39060	COL18A1	863	Collagen alpha-1(XVIII) chain	GPP(hy)GPQGPP(hy)GPP(hy)GPSFR	9470000	9430000	10700000	7750000	8850000	8220000	7730000	7630000	6570000	NaN	NaN	NaN	5770000	7070000	NaN	NaN	NaN	NaN	14500000	15200000	14100000	2810000	1550000	2750000	21000000	17100000	23300000	8500000	7540000	8190000
P39060_874	P39060	COL18A1	874	Collagen alpha-1(XVIII) chain	GDP(hy)GVGERGPP(hy)GPQGPP(hy)GPPGP(hy)SFR	5080000	5030000	5130000	3100000	2930000	2890000	6370000	6330000	5460000	NaN	NaN	NaN	7930000	8050000	8870000	7480000	8020000	6160000	NaN	NaN	NaN	NaN	NaN	NaN	NaN	NaN	NaN	NaN	NaN	NaN
Q03692_426	Q03692	COL10A1	426	Collagen alpha-1(X) chain	GDP(hy)GVGGPP(hy)GLP(hy)GPVGP(hy)AGAK	NaN	NaN	NaN	1350000	NaN	1050000	NaN	NaN	NaN	NaN	NaN	NaN	NaN	NaN	NaN	2360000	2650000	2510000	NaN	NaN	NaN	NaN	NaN	NaN	NaN	NaN	NaN	NaN	NaN	NaN
Q03692_418	Q03692	COL10A1	418	Collagen alpha-1(X) chain	GDP(hy)GVGGPP(hy)GLP(hy)GPVGPAGAK	NaN	NaN	NaN	3550000	3440000	3560000	NaN	NaN	NaN	NaN	NaN	NaN	NaN	NaN	NaN	9150000	10200000	9550000	NaN	NaN	NaN	NaN	NaN	NaN	NaN	NaN	NaN	NaN	NaN	NaN
Q03692_412	Q03692	COL10A1	412	Collagen alpha-1(X) chain	GDP(hy)GVGGPP(hy)GLP(hy)GPVGPAGAK	NaN	NaN	NaN	3550000	3440000	3560000	NaN	NaN	NaN	NaN	NaN	NaN	NaN	NaN	NaN	9150000	10200000	9550000	NaN	NaN	NaN	NaN	NaN	NaN	NaN	NaN	NaN	NaN	NaN	NaN
Q03692_421	Q03692	COL10A1	421	Collagen alpha-1(X) chain	GDP(hy)GVGGPP(hy)GLP(hy)GPVGPAGAK	NaN	NaN	NaN	3550000	3440000	3560000	NaN	NaN	NaN	NaN	NaN	NaN	NaN	NaN	NaN	9150000	10200000	9550000	NaN	NaN	NaN	NaN	NaN	NaN	NaN	NaN	NaN	NaN	NaN	NaN
P12111_2358	P12111	COL6A3	2358	Collagen alpha-3(VI) chain	GDP(hy)GYP(hy)GPAGPK	26300000	29400000	28600000	4520000	7370000	6780000	14300000	19600000	2680000	NaN	NaN	NaN	12900000	NaN	29800000	8900000	NaN	NaN	34300000	33900000	36900000	NaN	NaN	NaN	71300000	70300000	73000000	5100000	5050000	5930000
P12111_2361	P12111	COL6A3	2361	Collagen alpha-3(VI) chain	GDP(hy)GYP(hy)GPAGPK	26300000	29400000	28600000	4520000	7370000	6780000	14300000	19600000	2680000	NaN	NaN	NaN	12900000	NaN	29800000	8900000	NaN	NaN	34300000	33900000	36900000	NaN	NaN	NaN	71300000	70300000	73000000	5100000	5050000	5930000
P08572_975	P08572	COL4A2	975	Collagen alpha-2(IV) chain	GDPGP(hy)P(hy)GPPPVILP(hy)GMK	14000000	14400000	14900000	5470000	4620000	4910000	NaN	NaN	12300000	1280000	1750000	1710000	7770000	9550000	9150000	NaN	3990000	NaN	NaN	NaN	NaN	NaN	NaN	NaN	NaN	NaN	NaN	NaN	NaN	NaN
P25067_158	P25067	COL8A2	158	Collagen alpha-2(VIII) chain	GDQGLRGPP(hy)GPP(hy)GLP(hy)GPSGITIPGK	NaN	NaN	NaN	NaN	NaN	NaN	NaN	NaN	NaN	NaN	NaN	NaN	NaN	NaN	NaN	NaN	NaN	NaN	NaN	NaN	NaN	NaN	NaN	4390000	NaN	NaN	NaN	NaN	NaN	NaN
P25067_164	P25067	COL8A2	164	Collagen alpha-2(VIII) chain	GDQGLRGPP(hy)GPP(hy)GLP(hy)GPSGITIPGK	NaN	NaN	NaN	NaN	NaN	NaN	NaN	NaN	NaN	NaN	NaN	NaN	NaN	NaN	NaN	NaN	NaN	NaN	NaN	NaN	NaN	NaN	NaN	4390000	NaN	NaN	NaN	NaN	NaN	NaN
P25067_161	P25067	COL8A2	161	Collagen alpha-2(VIII) chain	GDQGLRGPP(hy)GPP(hy)GLP(hy)GPSGITIPGK	NaN	NaN	NaN	NaN	NaN	NaN	NaN	NaN	NaN	NaN	NaN	NaN	NaN	NaN	NaN	NaN	NaN	NaN	NaN	NaN	NaN	NaN	NaN	4390000	NaN	NaN	NaN	NaN	NaN	NaN
P25067_405	P25067	COL8A2	405	Collagen alpha-2(VIII) chain	GDQGPSGLAGKP(hy)GVP(hy)GER	NaN	NaN	NaN	NaN	NaN	NaN	NaN	NaN	NaN	NaN	NaN	NaN	NaN	NaN	NaN	0	NaN	NaN	NaN	NaN	NaN	0	0	0	NaN	NaN	NaN	0	0	0
P25067_408	P25067	COL8A2	408	Collagen alpha-2(VIII) chain	GDQGPSGLAGKP(hy)GVP(hy)GER	NaN	NaN	NaN	NaN	NaN	NaN	NaN	NaN	NaN	NaN	NaN	NaN	NaN	NaN	NaN	0	NaN	NaN	NaN	NaN	NaN	0	0	0	NaN	NaN	NaN	0	0	0
P05997_1073	P05997	COL5A2	1073	Collagen alpha-2(V) chain	GDRGDP(hy)GPAGLP(hy)GSQGAP(hy)GTPGPVGAP(hy)GDAGQR	757396	696966	776800	2500000	2590000	2630000	386354	471957	352402	270947	231165	290999	284670	317614	331633	1190000	1200000	1180000	NaN	NaN	NaN	NaN	NaN	NaN	NaN	NaN	NaN	NaN	NaN	NaN
P02461_1051	P02461	COL3A1	1051	Collagen alpha-1(III) chain	GDRGENGSP(hy)GAP(hy)GAP(hy)GHP(hy)GP(hy)PGPVGPAGK	NaN	2840000	NaN	NaN	NaN	NaN	NaN	2860000	NaN	NaN	NaN	NaN	NaN	NaN	22500000	13500000	NaN	NaN	9410000	8290000	9050000	9020000	9250000	7790000	28000000	27500000	27900000	19400000	15900000	20300000
P02461_1049	P02461	COL3A1	1049	Collagen alpha-1(III) chain	GDRGENGSP(hy)GAPGAP(hy)GHP(hy)GPPGP(hy)VGPAGK	1720000	3110000	3250000	7880000	6950000	11000000	1540000	3240000	1870000	5770000	5510000	3930000	1310000	875622	3460000	2080000	566266	563141	NaN	NaN	NaN	NaN	NaN	NaN	NaN	NaN	NaN	NaN	NaN	NaN
P02461_1043	P02461	COL3A1	1043	Collagen alpha-1(III) chain	GDRGENGSP(hy)GAP(hy)GAP(hy)GHP(hy)GP(hy)PGPVGPAGK	NaN	2840000	NaN	NaN	NaN	NaN	NaN	2860000	NaN	NaN	NaN	NaN	NaN	NaN	22500000	13500000	NaN	NaN	9410000	8290000	9050000	9020000	9250000	7790000	28000000	27500000	27900000	19400000	15900000	20300000
P02461_1040	P02461	COL3A1	1040	Collagen alpha-1(III) chain	GDRGENGSP(hy)GAPGAP(hy)GHP(hy)GPPGP(hy)VGPAGK	1720000	3110000	3250000	7880000	6950000	11000000	1540000	3240000	1870000	5770000	5510000	3930000	1310000	875622	3460000	2080000	566266	563141	NaN	NaN	NaN	NaN	NaN	NaN	NaN	NaN	NaN	NaN	NaN	NaN
P02461_1046	P02461	COL3A1	1046	Collagen alpha-1(III) chain	GDRGENGSP(hy)GAPGAP(hy)GHP(hy)GPPGP(hy)VGPAGK	1720000	3110000	3250000	7880000	6950000	11000000	1540000	3240000	1870000	5770000	5510000	3930000	1310000	875622	3460000	2080000	566266	563141	NaN	NaN	NaN	NaN	NaN	NaN	NaN	NaN	NaN	NaN	NaN	NaN
P02461_1054	P02461	COL3A1	1054	Collagen alpha-1(III) chain	GDRGENGSP(hy)GAPGAP(hy)GHP(hy)GPPGP(hy)VGPAGK	1720000	3110000	3250000	7880000	6950000	11000000	1540000	3240000	1870000	5770000	5510000	3930000	1310000	875622	3460000	2080000	566266	563141	NaN	NaN	NaN	NaN	NaN	NaN	NaN	NaN	NaN	NaN	NaN	NaN
P02452_1054	P02452	COL1A1	1054	Collagen alpha-1(I) chain	GDRGETGPAGPP(hy)GAPGAPGAP(hy)GPVGPAGK	5250000	5510000	6250000	3370000	3860000	3540000	10300000	9500000	11100000	1630000	1060000	NaN	11900000	10600000	NaN	NaN	2200000	NaN	8910000	7780000	8250000	12900000	11600000	11300000	16900000	18600000	18200000	6770000	5870000	5370000
P02452_1045	P02452	COL1A1	1045	Collagen alpha-1(I) chain	GDRGETGPAGPP(hy)GAPGAPGAP(hy)GPVGPAGK	5250000	5510000	6250000	3370000	3860000	3540000	10300000	9500000	11100000	1630000	1060000	NaN	11900000	10600000	NaN	NaN	2200000	NaN	8910000	7780000	8250000	12900000	11600000	11300000	16900000	18600000	18200000	6770000	5870000	5370000
P02452_1044	P02452	COL1A1	1044	Collagen alpha-1(I) chain	GETGPAGP(hy)PGAPGAP(hy)GAPGPVGPAGK	NaN	NaN	NaN	2770000	3270000	2880000	NaN	NaN	NaN	NaN	NaN	NaN	NaN	NaN	NaN	NaN	NaN	NaN	NaN	NaN	NaN	9250000	8370000	8370000	951514	NaN	NaN	11400000	9660000	10900000
P02452_1048	P02452	COL1A1	1048	Collagen alpha-1(I) chain	GDRGETGPAGPP(hy)GAP(hy)GAPGAP(hy)GPVGPAGK	37000000	38300000	64700000	139000000	138000000	240000000	46100000	42300000	49400000	45200000	67100000	66300000	42100000	40900000	54300000	86900000	77500000	156000000	NaN	NaN	NaN	NaN	NaN	NaN	NaN	NaN	NaN	NaN	NaN	NaN
P02452_1051	P02452	COL1A1	1051	Collagen alpha-1(I) chain	GETGPAGP(hy)PGAPGAP(hy)GAPGPVGPAGK	NaN	NaN	NaN	2770000	3270000	2880000	NaN	NaN	NaN	NaN	NaN	NaN	NaN	NaN	NaN	NaN	NaN	NaN	NaN	NaN	NaN	9250000	8370000	8370000	951514	NaN	NaN	11400000	9660000	10900000
P35247_111	P35247	SFTPD	111	Pulmonary surfactant-associated protein D	GDTGPSGP(hy)P(hy)GPP(hy)GVP(hy)GPAGR	NaN	NaN	NaN	NaN	NaN	NaN	NaN	NaN	NaN	NaN	NaN	NaN	2860000	3110000	2620000	3180000	2800000	2520000	NaN	NaN	NaN	NaN	NaN	NaN	NaN	NaN	NaN	NaN	NaN	NaN
P35247_108	P35247	SFTPD	108	Pulmonary surfactant-associated protein D	GDTGPSGP(hy)P(hy)GPP(hy)GVP(hy)GPAGR	NaN	NaN	NaN	NaN	NaN	NaN	NaN	NaN	NaN	NaN	NaN	NaN	2860000	3110000	2620000	3180000	2800000	2520000	NaN	NaN	NaN	NaN	NaN	NaN	NaN	NaN	NaN	NaN	NaN	NaN
P35247_114	P35247	SFTPD	114	Pulmonary surfactant-associated protein D	GDTGPSGP(hy)P(hy)GPP(hy)GVP(hy)GPAGR	NaN	NaN	NaN	NaN	NaN	NaN	NaN	NaN	NaN	NaN	NaN	NaN	2860000	3110000	2620000	3180000	2800000	2520000	NaN	NaN	NaN	NaN	NaN	NaN	NaN	NaN	NaN	NaN	NaN	NaN
P35247_107	P35247	SFTPD	107	Pulmonary surfactant-associated protein D	GDTGPSGP(hy)P(hy)GPP(hy)GVP(hy)GPAGR	NaN	NaN	NaN	NaN	NaN	NaN	NaN	NaN	NaN	NaN	NaN	NaN	2860000	3110000	2620000	3180000	2800000	2520000	NaN	NaN	NaN	NaN	NaN	NaN	NaN	NaN	NaN	NaN	NaN	NaN
P35247_110	P35247	SFTPD	110	Pulmonary surfactant-associated protein D	GDTGPSGPP(hy)GP(hy)PGVP(hy)GPAGR	NaN	NaN	NaN	NaN	NaN	NaN	NaN	NaN	NaN	NaN	NaN	NaN	NaN	NaN	NaN	3520000	3170000	3020000	NaN	NaN	NaN	NaN	NaN	NaN	NaN	NaN	NaN	NaN	NaN	NaN
P12111_2160	P12111	COL6A3	2160	Collagen alpha-3(VI) chain	GDVGIRGDP(hy)GNP(hy)GQDSQER	2530000	5620000	3900000	NaN	4370000	4120000	3740000	3550000	4490000	NaN	NaN	1030000	3180000	2340000	16600000	6990000	NaN	NaN	17400000	16900000	16500000	1860000	1960000	1800000	44200000	44500000	43000000	3630000	3650000	3800000
Q03692_135	Q03692	COL10A1	135	Collagen alpha-1(X) chain	GDVGPAGLP(hy)GPR	NaN	NaN	NaN	6020000	6190000	5880000	NaN	NaN	NaN	NaN	NaN	NaN	NaN	NaN	NaN	NaN	NaN	NaN	NaN	NaN	NaN	46100000	46900000	41900000	NaN	NaN	NaN	NaN	NaN	3250000
P12109_421	P12109	COL6A1	421	Collagen alpha-1(VI) chain	GEAGDEGNPGPDGAP(hy)GER	NaN	684468	NaN	NaN	730910	731884	NaN	NaN	NaN	NaN	NaN	NaN	NaN	NaN	960702	701042	NaN	NaN	NaN	NaN	NaN	NaN	NaN	NaN	NaN	NaN	NaN	NaN	NaN	NaN
Q8IWL1_100;Q8IWL2_100	Q8IWL1	SFTPA1	100	Pulmonary surfactant-associated protein A2	GPP(hy)GLP(hy)AHLDEELQATLHDFR	4340000	5140000	5940000	3130000	3050000	3010000	7300000	4440000	7910000	2990000	4120000	4560000	3380000	2940000	10500000	8430000	10200000	7650000	14200000	2050000	8660000	6450000	4790000	6380000	12500000	9840000	6240000	6380000	17200000	7920000
Q8IWL1_96;Q8IWL2_96	Q8IWL1	SFTPA1	96	Pulmonary surfactant-associated protein A2	GP(hy)P(hy)GLP(hy)AHLDEELQATLHDFR	2150000	NaN	2920000	NaN	NaN	NaN	5420000	4130000	5710000	NaN	NaN	NaN	6270000	4320000	18000000	34100000	37700000	30400000	9470000	10700000	9680000	793376	1230000	13400000	7900000	7590000	5730000	5130000	4620000	2980000
P20908_1566;P20908_1563	P20908	COL5A1	1566	Collagen alpha-1(V) chain	GEAGHP(hy)GPP(hy)GPP(hy)GPP(hy)GEVIQPLPIQASR	3560000	3120000	3720000	7970000	7270000	7400000	1870000	2060000	NaN	NaN	NaN	NaN	2170000	NaN	2210000	2920000	3210000	3580000	NaN	NaN	NaN	NaN	NaN	NaN	NaN	NaN	NaN	NaN	NaN	NaN
P20908_1569	P20908	COL5A1	1569	Collagen alpha-1(V) chain	GEAGHP(hy)GPP(hy)GPP(hy)GPP(hy)GEVIQPLPIQASR	3560000	3120000	3720000	7970000	7270000	7400000	1870000	2060000	NaN	NaN	NaN	NaN	2170000	NaN	2210000	2920000	3210000	3580000	NaN	NaN	NaN	NaN	NaN	NaN	NaN	NaN	NaN	NaN	NaN	NaN
P20908_1560	P20908	COL5A1	1560	Collagen alpha-1(V) chain	GEAGHP(hy)GPP(hy)GPP(hy)GPP(hy)GEVIQPLPIQASR	3560000	3120000	3720000	7970000	7270000	7400000	1870000	2060000	NaN	NaN	NaN	NaN	2170000	NaN	2210000	2920000	3210000	3580000	NaN	NaN	NaN	NaN	NaN	NaN	NaN	NaN	NaN	NaN	NaN	NaN
Q92804_293	Q92804	TAF15	293	TATA-binding protein-associated factor 2N	GEATVSFDDP(hy)PSAK	23400000	24000000	23900000	27900000	28100000	28100000	16300000	12600000	14100000	57700000	55500000	NaN	19600000	24300000	23600000	39500000	43100000	38600000	NaN	NaN	NaN	17600000	NaN	17300000	NaN	NaN	NaN	NaN	24700000	NaN
Q07092_1038	Q07092	COL16A1	1038	Collagen alpha-1(XVI) chain	GEEGPP(hy)GMR	NaN	NaN	NaN	NaN	NaN	NaN	NaN	NaN	NaN	NaN	NaN	NaN	NaN	NaN	NaN	NaN	NaN	NaN	1350000	1230000	1220000	NaN	471533	569636	1160000	NaN	1050000	NaN	1310000	1260000
P49411_229	P49411	TUFM	229	Elongation factor Tu, mitochondrial	GEETPVIVGSALCALEGRDP(hy)ELGLK	21100000	23200000	17700000	36800000	36000000	35800000	24000000	21500000	23900000	35300000	35400000	35000000	24500000	22800000	24200000	36900000	34300000	31200000	NaN	NaN	NaN	NaN	NaN	NaN	NaN	NaN	NaN	NaN	NaN	NaN
P02461_788	P02461	COL3A1	788	Collagen alpha-1(III) chain	GEGGAP(hy)GLP(hy)GIAGPR	590000000	532000000	534000000	742000000	776000000	807000000	740000000	604000000	721000000	259000000	245000000	255000000	512000000	627000000	674000000	401000000	474000000	412000000	400000000	409000000	413000000	806000000	820000000	676000000	632000000	621000000	595000000	764000000	726000000	734000000
P02461_785	P02461	COL3A1	785	Collagen alpha-1(III) chain	GEGGAP(hy)GLP(hy)GIAGPR	590000000	532000000	534000000	742000000	776000000	807000000	740000000	604000000	721000000	259000000	245000000	255000000	512000000	627000000	674000000	401000000	474000000	412000000	400000000	409000000	413000000	806000000	820000000	676000000	632000000	621000000	595000000	764000000	726000000	734000000
P27658_427	P27658	COL8A1	427	Collagen alpha-1(VIII) chain	GEGGIVGPQGPPGP(hy)K	1210000	1360000	NaN	1980000	1980000	1680000	NaN	2290000	2630000	NaN	NaN	NaN	1630000	NaN	1080000	3750000	4140000	3900000	1710000	1790000	1800000	6300000	5840000	5870000	1780000	1790000	1690000	390027	1180000	1230000
P27658_425	P27658	COL8A1	425	Collagen alpha-1(VIII) chain	GEGGIVGPQGPP(hy)GP(hy)K	3280000	3770000	3340000	NaN	NaN	NaN	NaN	NaN	NaN	NaN	NaN	NaN	NaN	NaN	NaN	NaN	NaN	NaN	NaN	3350000	6830000	NaN	NaN	NaN	NaN	NaN	NaN	NaN	NaN	NaN
Q9UIH9_126	Q9UIH9	KLF15	126	Krueppel-like factor 15	GEHFCLPEFP(hy)LGDP(hy)DDVPR	1170000	NaN	666027	2980000	2490000	2880000	NaN	1730000	NaN	7160000	6590000	7510000	1980000	2430000	2130000	4410000	4750000	4250000	1380000	NaN	1400000	2890000	2850000	3030000	NaN	NaN	NaN	5890000	5660000	6100000
Q9UIH9_130	Q9UIH9	KLF15	130	Krueppel-like factor 15	GEHFCLPEFP(hy)LGDP(hy)DDVPR	1170000	NaN	666027	2980000	2490000	2880000	NaN	1730000	NaN	7160000	6590000	7510000	1980000	2430000	2130000	4410000	4750000	4250000	1380000	NaN	1400000	2890000	2850000	3030000	NaN	NaN	NaN	5890000	5660000	6100000
P08123_278	P08123	COL1A2	278	Collagen alpha-2(I) chain	GEIGAVGNAGPAGP(hy)AGPR	15000000	14800000	17000000	4420000	4300000	4530000	4890000	4580000	5190000	NaN	NaN	NaN	14800000	14800000	12500000	7590000	7270000	7310000	22800000	21600000	22800000	2070000	2110000	1720000	8780000	8930000	8570000	2630000	2640000	2290000
P08123_275	P08123	COL1A2	275	Collagen alpha-2(I) chain	GEIGAVGNAGP(hy)AGPAGPR	23600000	23900000	24700000	6990000	6600000	6670000	5500000	5930000	7000000	NaN	NaN	NaN	19800000	18600000	19500000	11300000	11300000	10900000	32700000	33000000	34300000	2270000	2330000	2450000	11100000	11500000	11800000	3560000	3320000	3250000
P20908_834	P20908	COL5A1	834	Collagen alpha-1(V) chain	GEIGPP(hy)GPR	8270000	7610000	8010000	13500000	16800000	16200000	3840000	4160000	NaN	5780000	5940000	NaN	NaN	NaN	5840000	5810000	NaN	NaN	20700000	20500000	21500000	7270000	6990000	6610000	48300000	47300000	47500000	70400000	71600000	74900000
Q8N309_538	Q8N309	LRRC43	538	Leucine-rich repeat-containing protein 43	GEKEP(hy)AKEWK	26100000	28000000	27800000	92200000	86500000	88900000	25000000	24000000	22000000	141000000	136000000	148000000	13600000	16400000	27000000	99500000	97800000	86200000	NaN	21100000	NaN	45100000	38300000	45800000	NaN	NaN	NaN	71600000	65500000	74700000
P25940_913	P25940	COL5A3	913	Collagen alpha-3(V) chain	GELGFQGQTGP(hy)P(hy)GPAGVLGPQGK	9910000	10400000	11500000	5480000	4960000	5390000	5560000	5910000	5440000	NaN	NaN	NaN	5760000	6180000	NaN	NaN	NaN	NaN	10700000	9430000	11300000	NaN	NaN	3470000	9260000	NaN	NaN	5060000	NaN	4700000
P25940_912	P25940	COL5A3	912	Collagen alpha-3(V) chain	GELGFQGQTGP(hy)P(hy)GPAGVLGPQGK	9910000	10400000	11500000	5480000	4960000	5390000	5560000	5910000	5440000	NaN	NaN	NaN	5760000	6180000	NaN	NaN	NaN	NaN	10700000	9430000	11300000	NaN	NaN	3470000	9260000	NaN	NaN	5060000	NaN	4700000
P02461_407	P02461	COL3A1	407	Collagen alpha-1(III) chain	GEMGPAGIP(hy)GAP(hy)GLMGAR	3280000	4540000	7200000	9370000	7600000	8520000	NaN	3770000	3460000	NaN	NaN	NaN	NaN	2820000	4460000	NaN	3590000	2040000	6330000	5530000	5470000	21300000	22000000	20600000	9860000	14800000	15100000	11300000	11700000	11300000
P02461_404	P02461	COL3A1	404	Collagen alpha-1(III) chain	GEMGPAGIP(hy)GAP(hy)GLMGAR	3280000	4540000	7200000	9370000	7600000	8520000	NaN	3770000	3460000	NaN	NaN	NaN	NaN	2820000	4460000	NaN	3590000	2040000	6330000	5530000	5470000	21300000	22000000	20600000	9860000	14800000	15100000	11300000	11700000	11300000
P02461_400	P02461	COL3A1	400	Collagen alpha-1(III) chain	GEMGP(hy)AGIP(hy)GAP(hy)GLMGAR	NaN	NaN	NaN	2530000	NaN	NaN	NaN	NaN	NaN	NaN	NaN	NaN	NaN	NaN	NaN	NaN	NaN	NaN	NaN	NaN	NaN	5210000	6860000	6960000	2970000	NaN	NaN	NaN	NaN	NaN
Q03692_196	Q03692	COL10A1	196	Collagen alpha-1(X) chain	GEMGYGAP(hy)GRP(hy)GER	NaN	NaN	NaN	NaN	NaN	NaN	NaN	NaN	NaN	NaN	NaN	NaN	NaN	NaN	NaN	NaN	NaN	NaN	NaN	NaN	NaN	165888	171664	154664	NaN	NaN	NaN	NaN	NaN	NaN
Q03692_199	Q03692	COL10A1	199	Collagen alpha-1(X) chain	GEMGYGAP(hy)GRP(hy)GER	NaN	NaN	NaN	NaN	NaN	NaN	NaN	NaN	NaN	NaN	NaN	NaN	NaN	NaN	NaN	NaN	NaN	NaN	NaN	NaN	NaN	165888	171664	154664	NaN	NaN	NaN	NaN	NaN	NaN
P02461_296	P02461	COL3A1	296	Collagen alpha-1(III) chain	GENGLP(hy)GENGAP(hy)GPM(ox)GPR	7980000	8250000	7970000	10000000	9440000	9330000	20400000	17400000	20300000	5310000	4710000	4510000	10300000	10400000	8610000	5970000	5210000	5970000	NaN	NaN	NaN	NaN	NaN	NaN	NaN	NaN	NaN	NaN	NaN	NaN
P02461_290	P02461	COL3A1	290	Collagen alpha-1(III) chain	GENGLP(hy)GENGAP(hy)GPM(ox)GPR	7980000	8250000	7970000	10000000	9440000	9330000	20400000	17400000	20300000	5310000	4710000	4510000	10300000	10400000	8610000	5970000	5210000	5970000	NaN	NaN	NaN	NaN	NaN	NaN	NaN	NaN	NaN	NaN	NaN	NaN
P02461_301	P02461	COL3A1	301	Collagen alpha-1(III) chain	GENGLP(hy)GENGAP(hy)GPMGP(hy)R	NaN	NaN	7670000	NaN	NaN	NaN	18100000	NaN	NaN	NaN	NaN	NaN	NaN	NaN	6510000	NaN	NaN	NaN	NaN	NaN	NaN	NaN	NaN	NaN	NaN	NaN	NaN	NaN	NaN	NaN
P02461_1052	P02461	COL3A1	1052	Collagen alpha-1(III) chain	GENGSP(hy)GAPGAP(hy)GHPGPP(hy)GPVGPAGK	NaN	NaN	NaN	2010000	2100000	1680000	NaN	NaN	NaN	NaN	NaN	NaN	NaN	NaN	NaN	NaN	NaN	NaN	NaN	NaN	NaN	2430000	2310000	2620000	1220000	1270000	1200000	7230000	6860000	6860000
P08123_771	P08123	COL1A2	771	Collagen alpha-2(I) chain	GENGVVGPTGPVGAAGPAGPNGPP(hy)GPAGSR	24300000	24000000	25500000	38400000	39500000	41000000	30600000	35700000	35200000	14100000	12900000	14400000	34200000	31500000	26100000	40300000	35000000	34900000	NaN	NaN	NaN	NaN	NaN	NaN	NaN	NaN	NaN	NaN	NaN	NaN
P39059_864	P39059	COL15A1	864	Collagen alpha-1(XV) chain	GEP(hy)GAILTEDIPLER	NaN	NaN	NaN	2030000	1810000	1700000	NaN	NaN	NaN	NaN	NaN	NaN	1910000	1590000	NaN	NaN	NaN	NaN	NaN	NaN	NaN	NaN	NaN	NaN	NaN	NaN	NaN	NaN	NaN	NaN
O75636_77	O75636	FCN3	77	Ficolin-3	GEP(hy)GDPVNLLR	NaN	NaN	NaN	NaN	NaN	NaN	NaN	NaN	NaN	NaN	NaN	NaN	NaN	NaN	NaN	7930000	6810000	7130000	NaN	NaN	NaN	NaN	NaN	NaN	5910000	NaN	NaN	NaN	NaN	NaN
P20908_585	P20908	COL5A1	585	Collagen alpha-1(V) chain	GEP(hy)GDVGPQGPR	1910000	1940000	860057	566643	3560000	3650000	NaN	1100000	NaN	NaN	1090000	1020000	NaN	NaN	1540000	1250000	NaN	NaN	2750000	2550000	2300000	2510000	2610000	2010000	4420000	2930000	4100000	6480000	6300000	6160000
Q8IWL2_91	Q8IWL2	SFTPA1	91	Pulmonary surfactant-associated protein A1	GEP(hy)GERGPP(hy)GLPAHLDEELQATLHDFR	2720000	3550000	2690000	1310000	2210000	1910000	9280000	8380000	9350000	NaN	2480000	1920000	7410000	7160000	14700000	35400000	31300000	30200000	3650000	NaN	3070000	10700000	10100000	9100000	1580000	1910000	1170000	563096	613380	NaN
Q8IWL1_97;Q8IWL2_97	Q8IWL1	SFTPA1	97	Pulmonary surfactant-associated protein A2	GPP(hy)GLP(hy)AHLDEELQATLHDFR	4340000	5140000	5940000	3130000	3050000	3010000	7300000	4440000	7910000	2990000	4120000	4560000	3380000	2940000	10500000	8430000	10200000	7650000	14200000	2050000	8660000	6450000	4790000	6380000	12500000	9840000	6240000	6380000	17200000	7920000
P02458_505	P02458	COL2A1	505	Collagen alpha-1(II) chain	GEP(hy)GGVGPIGP(hy)P(hy)GER	NaN	NaN	NaN	NaN	NaN	NaN	NaN	NaN	NaN	NaN	NaN	NaN	NaN	NaN	NaN	NaN	NaN	NaN	NaN	NaN	NaN	NaN	277287	NaN	NaN	NaN	NaN	NaN	NaN	NaN
P02458_497	P02458	COL2A1	497	Collagen alpha-1(II) chain	GEP(hy)GGVGPIGP(hy)P(hy)GER	NaN	NaN	NaN	NaN	NaN	NaN	NaN	NaN	NaN	NaN	NaN	NaN	NaN	NaN	NaN	NaN	NaN	NaN	NaN	NaN	NaN	NaN	277287	NaN	NaN	NaN	NaN	NaN	NaN	NaN
P02458_506	P02458	COL2A1	506	Collagen alpha-1(II) chain	GEP(hy)GGVGPIGP(hy)P(hy)GER	NaN	NaN	NaN	NaN	NaN	NaN	NaN	NaN	NaN	NaN	NaN	NaN	NaN	NaN	NaN	NaN	NaN	NaN	NaN	NaN	NaN	NaN	277287	NaN	NaN	NaN	NaN	NaN	NaN	NaN
P05997_722	P05997	COL5A2	722	Collagen alpha-2(V) chain	GEP(hy)GITGLP(hy)GEK	3690000	3760000	4100000	2470000	2320000	2320000	2300000	2170000	2340000	NaN	NaN	NaN	3350000	2880000	2730000	1860000	2150000	2160000	14200000	13600000	13400000	2500000	1800000	1960000	5930000	5880000	5650000	2180000	2390000	2340000
P05997_728	P05997	COL5A2	728	Collagen alpha-2(V) chain	GEP(hy)GITGLP(hy)GEK	3690000	3760000	4100000	2470000	2320000	2320000	2300000	2170000	2340000	NaN	NaN	NaN	3350000	2880000	2730000	1860000	2150000	2160000	14200000	13600000	13400000	2500000	1800000	1960000	5930000	5880000	5650000	2180000	2390000	2340000
P02462_283	P02462	COL4A1	283	Collagen alpha-1(IV) chain	GEP(hy)GKP(hy)GPR	NaN	NaN	33400000	34500000	NaN	NaN	24700000	21700000	NaN	31100000	NaN	23500000	47800000	15000000	NaN	NaN	NaN	11500000	NaN	NaN	NaN	NaN	NaN	NaN	NaN	NaN	NaN	NaN	NaN	NaN
P02462_280	P02462	COL4A1	280	Collagen alpha-1(IV) chain	GEP(hy)GKP(hy)GPR	NaN	NaN	33400000	34500000	NaN	NaN	24700000	21700000	NaN	31100000	NaN	23500000	47800000	15000000	NaN	NaN	NaN	11500000	NaN	NaN	NaN	NaN	NaN	NaN	NaN	NaN	NaN	NaN	NaN	NaN
P25067_486	P25067	COL8A2	486	Collagen alpha-2(VIII) chain	GEP(hy)GLP(hy)GPP(hy)GEGR	NaN	NaN	NaN	NaN	NaN	NaN	NaN	NaN	NaN	NaN	NaN	NaN	NaN	NaN	NaN	NaN	5440000	6770000	NaN	NaN	NaN	18000000	15600000	16500000	NaN	NaN	NaN	NaN	NaN	NaN
P25067_489	P25067	COL8A2	489	Collagen alpha-2(VIII) chain	GEP(hy)GLP(hy)GPP(hy)GEGR	NaN	NaN	NaN	NaN	NaN	NaN	NaN	NaN	NaN	NaN	NaN	NaN	NaN	NaN	NaN	NaN	5440000	6770000	NaN	NaN	NaN	18000000	15600000	16500000	NaN	NaN	NaN	NaN	NaN	NaN
P25067_492	P25067	COL8A2	492	Collagen alpha-2(VIII) chain	GEP(hy)GLP(hy)GPP(hy)GEGR	NaN	NaN	NaN	NaN	NaN	NaN	NaN	NaN	NaN	NaN	NaN	NaN	NaN	NaN	NaN	NaN	5440000	6770000	NaN	NaN	NaN	18000000	15600000	16500000	NaN	NaN	NaN	NaN	NaN	NaN
P27658_530	P27658	COL8A1	530	Collagen alpha-1(VIII) chain	GEP(hy)GLP(hy)GPP(hy)GFP(hy)GIGK	9230000	4640000	7180000	26600000	22100000	22700000	15000000	15500000	13300000	3250000	4060000	3910000	7650000	9550000	7080000	35600000	30000000	37400000	9200000	8980000	9420000	46700000	48300000	46000000	10800000	13300000	13900000	9930000	9420000	7510000
P27658_527	P27658	COL8A1	527	Collagen alpha-1(VIII) chain	GEP(hy)GLP(hy)GPP(hy)GFP(hy)GIGK	9230000	4640000	7180000	26600000	22100000	22700000	15000000	15500000	13300000	3250000	4060000	3910000	7650000	9550000	7080000	35600000	30000000	37400000	9200000	8980000	9420000	46700000	48300000	46000000	10800000	13300000	13900000	9930000	9420000	7510000
P27658_521	P27658	COL8A1	521	Collagen alpha-1(VIII) chain	GEP(hy)GLP(hy)GPP(hy)GFP(hy)GIGK	9230000	4640000	7180000	26600000	22100000	22700000	15000000	15500000	13300000	3250000	4060000	3910000	7650000	9550000	7080000	35600000	30000000	37400000	9200000	8980000	9420000	46700000	48300000	46000000	10800000	13300000	13900000	9930000	9420000	7510000
P27658_524	P27658	COL8A1	524	Collagen alpha-1(VIII) chain	GEP(hy)GLP(hy)GPP(hy)GFP(hy)GIGK	9230000	4640000	7180000	26600000	22100000	22700000	15000000	15500000	13300000	3250000	4060000	3910000	7650000	9550000	7080000	35600000	30000000	37400000	9200000	8980000	9420000	46700000	48300000	46000000	10800000	13300000	13900000	9930000	9420000	7510000
P08123_660	P08123	COL1A2	660	Collagen alpha-2(I) chain	GEP(hy)GLRGEIGNP(hy)GR	148000000	146000000	144000000	113000000	132000000	125000000	70000000	68700000	79400000	6120000	5450000	6440000	125000000	102000000	243000000	250000000	24000000	43200000	68500000	59000000	73000000	286000000	238000000	280000000	56200000	56600000	53400000	12300000	18500000	17800000
P08123_669	P08123	COL1A2	669	Collagen alpha-2(I) chain	GEP(hy)GLRGEIGNP(hy)GR	148000000	146000000	144000000	113000000	132000000	125000000	70000000	68700000	79400000	6120000	5450000	6440000	125000000	102000000	243000000	250000000	24000000	43200000	68500000	59000000	73000000	286000000	238000000	280000000	56200000	56600000	53400000	12300000	18500000	17800000
P08123_497	P08123	COL1A2	497	Collagen alpha-2(I) chain	GEP(hy)GNIGFP(hy)GP(hy)K	142000000	145000000	142000000	155000000	142000000	145000000	111000000	127000000	140000000	44100000	38400000	NaN	108000000	118000000	116000000	100000000	108000000	106000000	141000000	140000000	140000000	225000000	205000000	205000000	117000000	121000000	125000000	106000000	104000000	96800000
P08123_489	P08123	COL1A2	489	Collagen alpha-2(I) chain	GEP(hy)GNIGFP(hy)GPK	573000000	561000000	582000000	660000000	714000000	672000000	447000000	450000000	494000000	223000000	209000000	210000000	618000000	570000000	537000000	595000000	628000000	622000000	1020000000	897000000	1100000000	1510000000	1620000000	1540000000	610000000	553000000	657000000	693000000	702000000	641000000
P08123_495	P08123	COL1A2	495	Collagen alpha-2(I) chain	GEP(hy)GNIGFP(hy)GPK	573000000	561000000	582000000	660000000	714000000	672000000	447000000	450000000	494000000	223000000	209000000	210000000	618000000	570000000	537000000	595000000	628000000	622000000	1020000000	897000000	1100000000	1510000000	1620000000	1540000000	610000000	553000000	657000000	693000000	702000000	641000000
P02452_388	P02452	COL1A1	388	Collagen alpha-1(I) chain	GEP(hy)GP(hy)PGPAGAAGPAGNP(hy)GADGQPGAK	6010000	5810000	4350000	61400000	48800000	45300000	11500000	10200000	12800000	24600000	22200000	22900000	6700000	7190000	3030000	30800000	28000000	23600000	12900000	12100000	12700000	117000000	126000000	115000000	22500000	23600000	22500000	96300000	104000000	101000000
P02452_375	P02452	COL1A1	375	Collagen alpha-1(I) chain	GEP(hy)GP(hy)PGPAGAAGPAGNP(hy)GADGQPGAK	6010000	5810000	4350000	61400000	48800000	45300000	11500000	10200000	12800000	24600000	22200000	22900000	6700000	7190000	3030000	30800000	28000000	23600000	12900000	12100000	12700000	117000000	126000000	115000000	22500000	23600000	22500000	96300000	104000000	101000000
P02452_373	P02452	COL1A1	373	Collagen alpha-1(I) chain	GEP(hy)GP(hy)PGPAGAAGPAGNP(hy)GADGQPGAK	6010000	5810000	4350000	61400000	48800000	45300000	11500000	10200000	12800000	24600000	22200000	22900000	6700000	7190000	3030000	30800000	28000000	23600000	12900000	12100000	12700000	117000000	126000000	115000000	22500000	23600000	22500000	96300000	104000000	101000000
Q99715_2965	Q99715	COL12A1	2965	Collagen alpha-1(XII) chain	GEP(hy)GPGGRP(hy)GFP(hy)GTP(hy)GMQGPP(hy)GER	30300000	31800000	29300000	10300000	9650000	9590000	16500000	14900000	17200000	23000000	20900000	22100000	22900000	23600000	21400000	7530000	6580000	6190000	21400000	20500000	21500000	20200000	22900000	21600000	16500000	17000000	17400000	2730000	2450000	2510000
Q99715_2968	Q99715	COL12A1	2968	Collagen alpha-1(XII) chain	GEP(hy)GPGGRP(hy)GFP(hy)GTP(hy)GMQGPP(hy)GER	30300000	31800000	29300000	10300000	9650000	9590000	16500000	14900000	17200000	23000000	20900000	22100000	22900000	23600000	21400000	7530000	6580000	6190000	21400000	20500000	21500000	20200000	22900000	21600000	16500000	17000000	17400000	2730000	2450000	2510000
Q99715_2971	Q99715	COL12A1	2971	Collagen alpha-1(XII) chain	GEP(hy)GPGGRP(hy)GFP(hy)GTP(hy)GMQGPP(hy)GER	30300000	31800000	29300000	10300000	9650000	9590000	16500000	14900000	17200000	23000000	20900000	22100000	22900000	23600000	21400000	7530000	6580000	6190000	21400000	20500000	21500000	20200000	22900000	21600000	16500000	17000000	17400000	2730000	2450000	2510000
Q99715_2977	Q99715	COL12A1	2977	Collagen alpha-1(XII) chain	GEP(hy)GPGGRP(hy)GFP(hy)GTP(hy)GMQGPP(hy)GER	30300000	31800000	29300000	10300000	9650000	9590000	16500000	14900000	17200000	23000000	20900000	22100000	22900000	23600000	21400000	7530000	6580000	6190000	21400000	20500000	21500000	20200000	22900000	21600000	16500000	17000000	17400000	2730000	2450000	2510000
Q99715_2959	Q99715	COL12A1	2959	Collagen alpha-1(XII) chain	GEP(hy)GPGGRP(hy)GFP(hy)GTP(hy)GMQGPP(hy)GER	30300000	31800000	29300000	10300000	9650000	9590000	16500000	14900000	17200000	23000000	20900000	22100000	22900000	23600000	21400000	7530000	6580000	6190000	21400000	20500000	21500000	20200000	22900000	21600000	16500000	17000000	17400000	2730000	2450000	2510000
P05997_497	P05997	COL5A2	497	Collagen alpha-2(V) chain	GEPGP(hy)HGIQGPIGPP(hy)GEEGK	59500000	61100000	61600000	79300000	80800000	73100000	50000000	45500000	52500000	16900000	15900000	16200000	54200000	57100000	54000000	65300000	62000000	60800000	77400000	77200000	73200000	83800000	79700000	74400000	43600000	43600000	42800000	37900000	36900000	35700000
P05997_496	P05997	COL5A2	496	Collagen alpha-2(V) chain	GEP(hy)GPHGIQGPIGP(hy)P(hy)GEEGK	78291.8	92197	148510	NaN	4750000	NaN	NaN	NaN	NaN	NaN	NaN	NaN	NaN	NaN	NaN	NaN	NaN	NaN	NaN	NaN	NaN	NaN	NaN	NaN	NaN	NaN	NaN	NaN	NaN	NaN
P05997_485	P05997	COL5A2	485	Collagen alpha-2(V) chain	GEP(hy)GPHGIQGPIGPP(hy)GEEGK	9780000	8390000	10300000	9930000	11800000	12500000	9480000	8340000	10400000	2440000	2720000	2600000	8990000	8560000	7700000	3260000	4310000	5970000	NaN	NaN	NaN	NaN	NaN	NaN	NaN	NaN	NaN	NaN	NaN	NaN
P53420_1366	P53420	COL4A4	1366	Collagen alpha-4(IV) chain	GEP(hy)GPP(hy)ADVDDCPR	2690000	2490000	2570000	689214	NaN	NaN	NaN	933629	1690000	NaN	NaN	NaN	1760000	2930000	2560000	NaN	NaN	NaN	3030000	1950000	4110000	NaN	NaN	NaN	4770000	4760000	4430000	NaN	NaN	NaN
P53420_1369	P53420	COL4A4	1369	Collagen alpha-4(IV) chain	GEP(hy)GPP(hy)ADVDDCPR	2690000	2490000	2570000	689214	NaN	NaN	NaN	933629	1690000	NaN	NaN	NaN	1760000	2930000	2560000	NaN	NaN	NaN	3030000	1950000	4110000	NaN	NaN	NaN	4770000	4760000	4430000	NaN	NaN	NaN
Q07092_1122	Q07092	COL16A1	1122	Collagen alpha-1(XVI) chain	GEP(hy)GPP(hy)GSEGLP(hy)GP(hy)PGPAGPR	6490000	6630000	5670000	3970000	3310000	3910000	11600000	8360000	11400000	NaN	NaN	NaN	12200000	11000000	11200000	4630000	NaN	2570000	NaN	NaN	NaN	NaN	NaN	NaN	NaN	NaN	NaN	NaN	NaN	NaN
Q07092_1130	Q07092	COL16A1	1130	Collagen alpha-1(XVI) chain	GEP(hy)GPP(hy)GSEGLP(hy)GP(hy)PGPAGPR	6490000	6630000	5670000	3970000	3310000	3910000	11600000	8360000	11400000	NaN	NaN	NaN	12200000	11000000	11200000	4630000	NaN	2570000	NaN	NaN	NaN	NaN	NaN	NaN	NaN	NaN	NaN	NaN	NaN	NaN
Q07092_1119	Q07092	COL16A1	1119	Collagen alpha-1(XVI) chain	GEP(hy)GPP(hy)GSEGLP(hy)GP(hy)PGPAGPR	6490000	6630000	5670000	3970000	3310000	3910000	11600000	8360000	11400000	NaN	NaN	NaN	12200000	11000000	11200000	4630000	NaN	2570000	NaN	NaN	NaN	NaN	NaN	NaN	NaN	NaN	NaN	NaN	NaN	NaN
Q07092_1128	Q07092	COL16A1	1128	Collagen alpha-1(XVI) chain	GEP(hy)GPP(hy)GSEGLP(hy)GP(hy)PGPAGPR	6490000	6630000	5670000	3970000	3310000	3910000	11600000	8360000	11400000	NaN	NaN	NaN	12200000	11000000	11200000	4630000	NaN	2570000	NaN	NaN	NaN	NaN	NaN	NaN	NaN	NaN	NaN	NaN	NaN	NaN
Q07092_1131	Q07092	COL16A1	1131	Collagen alpha-1(XVI) chain	GEP(hy)GPP(hy)GSEGLP(hy)GPP(hy)GPAGPR	4000000	NaN	NaN	NaN	NaN	NaN	NaN	NaN	NaN	NaN	NaN	NaN	NaN	7250000	NaN	NaN	NaN	NaN	NaN	NaN	NaN	NaN	NaN	NaN	NaN	NaN	NaN	NaN	NaN	NaN
Q07092_1133	Q07092	COL16A1	1133	Collagen alpha-1(XVI) chain	GEP(hy)GPP(hy)GSEGLP(hy)GPPGP(hy)AGPR	3090000	NaN	NaN	NaN	NaN	NaN	6730000	NaN	6540000	NaN	NaN	NaN	7620000	7280000	6660000	2050000	NaN	NaN	NaN	NaN	NaN	NaN	NaN	NaN	NaN	NaN	NaN	NaN	NaN	NaN
P02461_385	P02461	COL3A1	385	Collagen alpha-1(III) chain	GEP(hy)GPQGHAGAQGPP(hy)GP(hy)P(hy)GINGSP(hy)GGK	1800000	1580000	1020000	3890000	3900000	4140000	1930000	1020000	721021	3240000	3350000	4210000	1220000	NaN	1460000	944747	NaN	NaN	NaN	NaN	NaN	NaN	NaN	NaN	NaN	NaN	NaN	NaN	NaN	NaN
P02461_386	P02461	COL3A1	386	Collagen alpha-1(III) chain	GEP(hy)GPQGHAGAQGPP(hy)GPP(hy)GINGSP(hy)GGK	24200000	25300000	25000000	40300000	45000000	44700000	26900000	23700000	28100000	10600000	9670000	9320000	20600000	17400000	27900000	23200000	NaN	1320000	NaN	NaN	NaN	NaN	NaN	NaN	NaN	NaN	NaN	NaN	NaN	NaN
P02461_383	P02461	COL3A1	383	Collagen alpha-1(III) chain	GEP(hy)GPQGHAGAQGPP(hy)GPP(hy)GINGSP(hy)GGK	24200000	25300000	25000000	40300000	45000000	44700000	26900000	23700000	28100000	10600000	9670000	9320000	20600000	17400000	27900000	23200000	NaN	1320000	NaN	NaN	NaN	NaN	NaN	NaN	NaN	NaN	NaN	NaN	NaN	NaN
P02461_392	P02461	COL3A1	392	Collagen alpha-1(III) chain	GEP(hy)GPQGHAGAQGPP(hy)GPP(hy)GINGSP(hy)GGK	24200000	25300000	25000000	40300000	45000000	44700000	26900000	23700000	28100000	10600000	9670000	9320000	20600000	17400000	27900000	23200000	NaN	1320000	NaN	NaN	NaN	NaN	NaN	NaN	NaN	NaN	NaN	NaN	NaN	NaN
P02461_371	P02461	COL3A1	371	Collagen alpha-1(III) chain	GEP(hy)GPQGHAGAQGPP(hy)GPP(hy)GINGSP(hy)GGK	24200000	25300000	25000000	40300000	45000000	44700000	26900000	23700000	28100000	10600000	9670000	9320000	20600000	17400000	27900000	23200000	NaN	1320000	NaN	NaN	NaN	NaN	NaN	NaN	NaN	NaN	NaN	NaN	NaN	NaN
P02452_483	P02452	COL1A1	483	Collagen alpha-1(I) chain	GEP(hy)GPTGLP(hy)GP(hy)P(hy)GER	NaN	NaN	NaN	NaN	NaN	NaN	NaN	NaN	NaN	NaN	NaN	NaN	NaN	NaN	NaN	NaN	NaN	NaN	3220000	2730000	2940000	NaN	NaN	NaN	NaN	2830000	NaN	NaN	NaN	NaN
P02452_451	P02452	COL1A1	451	Collagen alpha-1(I) chain	GEP(hy)GPVGVQGPP(hy)GPAGEEGK	112000000	119000000	120000000	194000000	190000000	193000000	107000000	115000000	120000000	70100000	65400000	62400000	117000000	120000000	97100000	138000000	118000000	125000000	163000000	171000000	164000000	464000000	452000000	453000000	160000000	167000000	157000000	186000000	196000000	172000000
P02452_459	P02452	COL1A1	459	Collagen alpha-1(I) chain	GEP(hy)GPVGVQGP(hy)P(hy)GPAGEEGK	3420000	3340000	3240000	3180000	3180000	2960000	3800000	2910000	3470000	NaN	NaN	NaN	4310000	4340000	3260000	1670000	1300000	1320000	NaN	NaN	NaN	NaN	NaN	NaN	NaN	NaN	NaN	NaN	NaN	NaN
P02452_460	P02452	COL1A1	460	Collagen alpha-1(I) chain	GEP(hy)GPVGVQGPP(hy)GPAGEEGK	112000000	119000000	120000000	194000000	190000000	193000000	107000000	115000000	120000000	70100000	65400000	62400000	117000000	120000000	97100000	138000000	118000000	125000000	163000000	171000000	164000000	464000000	452000000	453000000	160000000	167000000	157000000	186000000	196000000	172000000
P08123_368	P08123	COL1A2	368	Collagen alpha-2(I) chain	GEP(hy)GSAGP(hy)QGPPGPSGEEGK	52300000	53200000	22100000	6420000	53100000	53200000	3620000	29400000	3800000	1020000	7950000	13200000	5510000	4210000	58100000	60600000	3530000	2300000	NaN	NaN	NaN	NaN	NaN	NaN	NaN	NaN	NaN	NaN	NaN	NaN
P08123_363	P08123	COL1A2	363	Collagen alpha-2(I) chain	GEP(hy)GSAGP(hy)QGPPGPSGEEGK	52300000	53200000	22100000	6420000	53100000	53200000	3620000	29400000	3800000	1020000	7950000	13200000	5510000	4210000	58100000	60600000	3530000	2300000	NaN	NaN	NaN	NaN	NaN	NaN	NaN	NaN	NaN	NaN	NaN	NaN
P08123_372	P08123	COL1A2	372	Collagen alpha-2(I) chain	GEP(hy)GSAGPQGPP(hy)GPSGEEGK	186000000	190000000	73700000	19300000	185000000	188000000	11700000	103000000	12200000	16900000	29500000	47300000	18100000	13500000	203000000	214000000	8010000	7190000	NaN	NaN	NaN	NaN	NaN	NaN	NaN	NaN	NaN	NaN	NaN	NaN
P08123_371	P08123	COL1A2	371	Collagen alpha-2(I) chain	GEP(hy)GSAGPQGP(hy)P(hy)GPSGEEGK	NaN	NaN	NaN	NaN	NaN	NaN	NaN	23500000	NaN	NaN	NaN	NaN	NaN	NaN	221821	NaN	NaN	NaN	NaN	NaN	NaN	NaN	NaN	NaN	NaN	NaN	NaN	NaN	NaN	NaN
P05997_487	P05997	COL5A2	487	Collagen alpha-2(V) chain	GEPGP(hy)HGIQGPIGPP(hy)GEEGK	59500000	61100000	61600000	79300000	80800000	73100000	50000000	45500000	52500000	16900000	15900000	16200000	54200000	57100000	54000000	65300000	62000000	60800000	77400000	77200000	73200000	83800000	79700000	74400000	43600000	43600000	42800000	37900000	36900000	35700000
P02461_373	P02461	COL3A1	373	Collagen alpha-1(III) chain	GEPGP(hy)QGHAGAQGPPGPP(hy)GINGSP(hy)GGK	NaN	NaN	NaN	809594	753356	775922	NaN	NaN	NaN	NaN	NaN	NaN	NaN	NaN	NaN	NaN	NaN	NaN	NaN	NaN	NaN	NaN	NaN	NaN	NaN	NaN	NaN	NaN	NaN	NaN
P02461_382	P02461	COL3A1	382	Collagen alpha-1(III) chain	GEPGP(hy)QGHAGAQGP(hy)PGP(hy)P(hy)GINGSP(hy)GGK	NaN	NaN	18800000	3570000	NaN	NaN	NaN	NaN	NaN	NaN	NaN	NaN	NaN	NaN	NaN	NaN	NaN	NaN	NaN	NaN	NaN	NaN	NaN	NaN	NaN	NaN	NaN	NaN	NaN	NaN
P08572_1369	P08572	COL4A2	1369	Collagen alpha-2(IV) chain	GEQGFM(ox)GNTGPTGAVGDRGP(hy)K	11200000	10500000	2660000	2440000	2030000	2410000	16900000	15300000	18900000	NaN	NaN	NaN	2480000	12100000	8320000	NaN	4540000	1590000	7930000	8840000	8290000	NaN	NaN	NaN	7520000	7150000	7490000	NaN	1590000	NaN
P08572_1360	P08572	COL4A2	1360	Collagen alpha-2(IV) chain	GEQGFMGNTGP(hy)TGAVGDR	3750000	4010000	4020000	1630000	1580000	1690000	5310000	7340000	6100000	2750000	1840000	2600000	3690000	3400000	2580000	895662	1100000	770823	NaN	NaN	NaN	NaN	NaN	NaN	NaN	NaN	NaN	NaN	NaN	NaN
P27658_342	P27658	COL8A1	342	Collagen alpha-1(VIII) chain	GEQGLP(hy)GLP(hy)GPP(hy)GLP(hy)GIGK	14900000	15500000	14500000	39200000	36900000	37900000	27000000	27300000	27900000	6500000	6980000	7020000	14500000	13500000	13500000	62900000	62600000	59200000	NaN	NaN	NaN	NaN	NaN	NaN	NaN	NaN	NaN	NaN	NaN	NaN
P27658_345	P27658	COL8A1	345	Collagen alpha-1(VIII) chain	GEQGLP(hy)GLP(hy)GPP(hy)GLP(hy)GIGK	14900000	15500000	14500000	39200000	36900000	37900000	27000000	27300000	27900000	6500000	6980000	7020000	14500000	13500000	13500000	62900000	62600000	59200000	NaN	NaN	NaN	NaN	NaN	NaN	NaN	NaN	NaN	NaN	NaN	NaN
P27658_339	P27658	COL8A1	339	Collagen alpha-1(VIII) chain	GEQGLP(hy)GLP(hy)GPP(hy)GLP(hy)GIGK	14900000	15500000	14500000	39200000	36900000	37900000	27000000	27300000	27900000	6500000	6980000	7020000	14500000	13500000	13500000	62900000	62600000	59200000	NaN	NaN	NaN	NaN	NaN	NaN	NaN	NaN	NaN	NaN	NaN	NaN
P27658_348	P27658	COL8A1	348	Collagen alpha-1(VIII) chain	GEQGLP(hy)GLP(hy)GPP(hy)GLP(hy)GIGK	14900000	15500000	14500000	39200000	36900000	37900000	27000000	27300000	27900000	6500000	6980000	7020000	14500000	13500000	13500000	62900000	62600000	59200000	NaN	NaN	NaN	NaN	NaN	NaN	NaN	NaN	NaN	NaN	NaN	NaN
P27658_344	P27658	COL8A1	344	Collagen alpha-1(VIII) chain	GEQGLP(hy)GLP(hy)GP(hy)P(hy)GLP(hy)GIGK	NaN	NaN	NaN	14400000	NaN	NaN	10800000	NaN	NaN	NaN	NaN	NaN	NaN	NaN	5760000	NaN	NaN	NaN	NaN	NaN	NaN	NaN	NaN	NaN	NaN	NaN	NaN	NaN	NaN	NaN
P08123_570	P08123	COL1A2	570	Collagen alpha-2(I) chain	GEQGPP(hy)GPP(hy)GFQGLP(hy)GP(hy)SGPAGEVGKP(hy)GER	18300000	18700000	20100000	9910000	10400000	10300000	15500000	14500000	15500000	1020000	983109	1090000	15000000	17200000	17000000	8790000	10400000	11000000	NaN	NaN	NaN	NaN	NaN	NaN	NaN	NaN	NaN	NaN	NaN	NaN
P08123_548	P08123	COL1A2	548	Collagen alpha-2(I) chain	GEQGP(hy)P(hy)GPPGFQGLP(hy)GPSGPAGEVGKP(hy)GER	NaN	NaN	NaN	NaN	NaN	NaN	NaN	NaN	NaN	NaN	NaN	NaN	NaN	NaN	NaN	NaN	NaN	NaN	52800000	50800000	41200000	94200000	40600000	81500000	NaN	NaN	NaN	NaN	NaN	NaN
P08123_558	P08123	COL1A2	558	Collagen alpha-2(I) chain	GEQGPP(hy)GPP(hy)GFQGLP(hy)GP(hy)SGPAGEVGKP(hy)GER	18300000	18700000	20100000	9910000	10400000	10300000	15500000	14500000	15500000	1020000	983109	1090000	15000000	17200000	17000000	8790000	10400000	11000000	NaN	NaN	NaN	NaN	NaN	NaN	NaN	NaN	NaN	NaN	NaN	NaN
P08123_549	P08123	COL1A2	549	Collagen alpha-2(I) chain	GEQGPP(hy)GPP(hy)GFQGLP(hy)GP(hy)SGPAGEVGKP(hy)GER	18300000	18700000	20100000	9910000	10400000	10300000	15500000	14500000	15500000	1020000	983109	1090000	15000000	17200000	17000000	8790000	10400000	11000000	NaN	NaN	NaN	NaN	NaN	NaN	NaN	NaN	NaN	NaN	NaN	NaN
Q03692_340	Q03692	COL10A1	340	Collagen alpha-1(X) chain	P(hy)GLTGPP(hy)GNMGPQGPK	NaN	NaN	NaN	1440000	1540000	1290000	NaN	NaN	NaN	NaN	NaN	NaN	NaN	NaN	NaN	2400000	2610000	2290000	NaN	NaN	NaN	2840000	2900000	2510000	NaN	NaN	NaN	664802	556963	643689
Q03692_331	Q03692	COL10A1	331	Collagen alpha-1(X) chain	GEQGPAGLP(hy)GKPGLTGPP(hy)GNMGPQGPK	NaN	NaN	NaN	437301	417242	404962	NaN	NaN	NaN	NaN	NaN	NaN	NaN	NaN	NaN	857564	841024	733717	NaN	NaN	NaN	NaN	NaN	NaN	NaN	NaN	NaN	NaN	NaN	NaN
P08123_551	P08123	COL1A2	551	Collagen alpha-2(I) chain	GEQGPP(hy)GP(hy)PGFQGLP(hy)GPSGPAGEVGKP(hy)GER	1740000	1560000	1990000	2320000	1990000	1930000	1960000	NaN	968018	NaN	NaN	NaN	1670000	4660000	3490000	NaN	2190000	2200000	NaN	NaN	NaN	NaN	NaN	NaN	NaN	NaN	NaN	NaN	NaN	NaN
P08123_560	P08123	COL1A2	560	Collagen alpha-2(I) chain	GEQGPP(hy)GPP(hy)GFQGLP(hy)GP(hy)SGPAGEVGKP(hy)GER	18300000	18700000	20100000	9910000	10400000	10300000	15500000	14500000	15500000	1020000	983109	1090000	15000000	17200000	17000000	8790000	10400000	11000000	NaN	NaN	NaN	NaN	NaN	NaN	NaN	NaN	NaN	NaN	NaN	NaN
P08123_552	P08123	COL1A2	552	Collagen alpha-2(I) chain	GEQGPP(hy)GPP(hy)GFQGLP(hy)GP(hy)SGPAGEVGKP(hy)GER	18300000	18700000	20100000	9910000	10400000	10300000	15500000	14500000	15500000	1020000	983109	1090000	15000000	17200000	17000000	8790000	10400000	11000000	NaN	NaN	NaN	NaN	NaN	NaN	NaN	NaN	NaN	NaN	NaN	NaN
P20908_1191	P20908	COL5A1	1191	Collagen alpha-1(V) chain	GEQGPP(hy)GPTGPQGPIGQP(hy)GPSGADGEP(hy)GPR	759548	730618	NaN	1760000	1830000	1790000	NaN	NaN	NaN	NaN	NaN	NaN	NaN	NaN	NaN	933255	NaN	743768	NaN	NaN	NaN	NaN	NaN	NaN	NaN	NaN	NaN	NaN	NaN	NaN
P20908_1179	P20908	COL5A1	1179	Collagen alpha-1(V) chain	GEQGPP(hy)GPTGPQGPIGQP(hy)GPSGADGEP(hy)GPR	759548	730618	NaN	1760000	1830000	1790000	NaN	NaN	NaN	NaN	NaN	NaN	NaN	NaN	NaN	933255	NaN	743768	NaN	NaN	NaN	NaN	NaN	NaN	NaN	NaN	NaN	NaN	NaN	NaN
P20908_1200	P20908	COL5A1	1200	Collagen alpha-1(V) chain	GEQGPP(hy)GPTGPQGPIGQP(hy)GPSGADGEP(hy)GPR	759548	730618	NaN	1760000	1830000	1790000	NaN	NaN	NaN	NaN	NaN	NaN	NaN	NaN	NaN	933255	NaN	743768	NaN	NaN	NaN	NaN	NaN	NaN	NaN	NaN	NaN	NaN	NaN	NaN
Q03692_65	Q03692	COL10A1	65	Collagen alpha-1(X) chain	GEQGTP(hy)GPP(hy)GPAGPR	NaN	NaN	NaN	NaN	965398	939022	NaN	NaN	NaN	NaN	NaN	NaN	NaN	NaN	NaN	1880000	NaN	NaN	NaN	NaN	NaN	6730000	6870000	6040000	NaN	NaN	NaN	1190000	1290000	1190000
Q03692_62	Q03692	COL10A1	62	Collagen alpha-1(X) chain	GEQGTP(hy)GPP(hy)GPAGPR	NaN	NaN	NaN	NaN	965398	939022	NaN	NaN	NaN	NaN	NaN	NaN	NaN	NaN	NaN	1880000	NaN	NaN	NaN	NaN	NaN	6730000	6870000	6040000	NaN	NaN	NaN	1190000	1290000	1190000
Q01082_2139	Q01082	SPTBN1	2139	Spectrin beta chain, non-erythrocytic 1	GEQVSQNGLP(hy)AEQGSP(hy)R	NaN	NaN	NaN	NaN	567870	1070000	NaN	NaN	NaN	NaN	NaN	NaN	NaN	NaN	4380000	NaN	NaN	NaN	NaN	NaN	NaN	NaN	NaN	NaN	NaN	NaN	NaN	NaN	NaN	NaN
Q01082_2133	Q01082	SPTBN1	2133	Spectrin beta chain, non-erythrocytic 1	GEQVSQNGLP(hy)AEQGSP(hy)R	NaN	NaN	NaN	NaN	567870	1070000	NaN	NaN	NaN	NaN	NaN	NaN	NaN	NaN	4380000	NaN	NaN	NaN	NaN	NaN	NaN	NaN	NaN	NaN	NaN	NaN	NaN	NaN	NaN	NaN
P02461_455	P02461	COL3A1	455	Collagen alpha-1(III) chain	GERGEAGIP(hy)GVP(hy)GAK	18200000	17500000	20400000	11300000	20700000	21700000	25700000	30900000	30600000	NaN	NaN	NaN	20200000	15000000	26100000	6590000	3150000	10500000	6790000	5480000	6610000	32400000	28700000	31900000	7110000	6890000	7050000	2150000	744353	NaN
P02461_458	P02461	COL3A1	458	Collagen alpha-1(III) chain	GERGEAGIP(hy)GVP(hy)GAK	18200000	17500000	20400000	11300000	20700000	21700000	25700000	30900000	30600000	NaN	NaN	NaN	20200000	15000000	26100000	6590000	3150000	10500000	6790000	5480000	6610000	32400000	28700000	31900000	7110000	6890000	7050000	2150000	744353	NaN
P08123_594	P08123	COL1A2	594	Collagen alpha-2(I) chain	GPP(hy)GESGAAGPTGPIGSR	306000000	312000000	320000000	370000000	376000000	359000000	311000000	255000000	293000000	124000000	123000000	122000000	293000000	298000000	321000000	323000000	269000000	291000000	603000000	525000000	594000000	598000000	679000000	498000000	385000000	364000000	366000000	416000000	306000000	402000000
P08123_593	P08123	COL1A2	593	Collagen alpha-2(I) chain	GP(hy)P(hy)GESGAAGPTGPIGSR	5530000	NaN	NaN	NaN	NaN	NaN	NaN	NaN	NaN	NaN	NaN	NaN	5370000	NaN	NaN	NaN	NaN	NaN	4520000	4490000	NaN	543621	NaN	NaN	4950000	3680000	NaN	NaN	NaN	NaN
P02461_983	P02461	COL3A1	983	Collagen alpha-1(III) chain	P(hy)GANGLSGERGPP(hy)GPQGLP(hy)GLAGTAGEP(hy)GR	945284	845222	NaN	1560000	1540000	1410000	1360000	1230000	1330000	NaN	NaN	NaN	1590000	1570000	1410000	682059	NaN	NaN	NaN	NaN	NaN	NaN	NaN	NaN	NaN	NaN	NaN	NaN	NaN	NaN
P02461_1001	P02461	COL3A1	1001	Collagen alpha-1(III) chain	GPP(hy)GPQGLP(hy)GLAGTAGEP(hy)GR	9410000	9020000	9620000	18700000	18500000	18200000	10500000	10400000	12300000	13800000	12700000	13000000	5150000	6350000	6270000	3600000	3890000	3780000	NaN	NaN	NaN	NaN	NaN	NaN	NaN	NaN	NaN	NaN	NaN	NaN
P02461_995	P02461	COL3A1	995	Collagen alpha-1(III) chain	GPP(hy)GPQGLP(hy)GLAGTAGEP(hy)GR	9410000	9020000	9620000	18700000	18500000	18200000	10500000	10400000	12300000	13800000	12700000	13000000	5150000	6350000	6270000	3600000	3890000	3780000	NaN	NaN	NaN	NaN	NaN	NaN	NaN	NaN	NaN	NaN	NaN	NaN
P02461_1010	P02461	COL3A1	1010	Collagen alpha-1(III) chain	GPP(hy)GPQGLP(hy)GLAGTAGEP(hy)GR	9410000	9020000	9620000	18700000	18500000	18200000	10500000	10400000	12300000	13800000	12700000	13000000	5150000	6350000	6270000	3600000	3890000	3780000	NaN	NaN	NaN	NaN	NaN	NaN	NaN	NaN	NaN	NaN	NaN	NaN
P02461_1072	P02461	COL3A1	1072	Collagen alpha-1(III) chain	SGDRGESGPAGP(hy)AGAP(hy)GPAGSR	NaN	NaN	NaN	NaN	NaN	NaN	NaN	NaN	NaN	NaN	NaN	NaN	NaN	NaN	NaN	NaN	NaN	NaN	5060000	4100000	4110000	1940000	1870000	1480000	9040000	9800000	9180000	4250000	4740000	4310000
P02461_1069	P02461	COL3A1	1069	Collagen alpha-1(III) chain	GESGP(hy)AGP(hy)AGAPGPAGSR	NaN	NaN	NaN	NaN	745430	643417	NaN	NaN	NaN	NaN	NaN	NaN	NaN	NaN	NaN	562905	NaN	NaN	NaN	NaN	NaN	657495	721986	682844	NaN	NaN	NaN	NaN	NaN	NaN
P02461_1076	P02461	COL3A1	1076	Collagen alpha-1(III) chain	SGDRGESGPAGPAGAP(hy)GPAGSR	NaN	7840000	4340000	7540000	15400000	14200000	10400000	11800000	11900000	8230000	7720000	50400000	11900000	9530000	109000000	99400000	NaN	NaN	71100000	74500000	71100000	209000000	205000000	189000000	212000000	212000000	216000000	290000000	274000000	282000000
P02461_1078	P02461	COL3A1	1078	Collagen alpha-1(III) chain	GESGPAGPAGAPGP(hy)AGSR	NaN	NaN	NaN	NaN	NaN	NaN	4020000	NaN	1810000	NaN	NaN	16300000	NaN	NaN	NaN	NaN	NaN	NaN	NaN	14300000	NaN	NaN	NaN	NaN	NaN	NaN	NaN	NaN	NaN	NaN
P25067_260	P25067	COL8A2	260	Collagen alpha-2(VIII) chain	GESGPP(hy)GVP(hy)GPR	NaN	NaN	NaN	1050000	820539	NaN	NaN	NaN	NaN	NaN	NaN	NaN	NaN	NaN	NaN	5120000	NaN	NaN	NaN	NaN	NaN	6520000	6050000	6020000	NaN	NaN	NaN	NaN	NaN	NaN
P25067_257	P25067	COL8A2	257	Collagen alpha-2(VIII) chain	GESGPP(hy)GVP(hy)GPR	NaN	NaN	NaN	1050000	820539	NaN	NaN	NaN	NaN	NaN	NaN	NaN	NaN	NaN	NaN	5120000	NaN	NaN	NaN	NaN	NaN	6520000	6050000	6020000	NaN	NaN	NaN	NaN	NaN	NaN
P02452_789	P02452	COL1A1	789	Collagen alpha-1(I) chain	GESGPSGP(hy)AGPTGAR	NaN	NaN	NaN	NaN	NaN	NaN	NaN	NaN	NaN	NaN	NaN	NaN	NaN	NaN	NaN	NaN	NaN	NaN	1590000	1530000	1570000	421332	388144	329179	5520000	5070000	6110000	960589	1220000	999091
P12111_2178	P12111	COL6A3	2178	Collagen alpha-3(VI) chain	GETGDLGP(hy)MGVP(hy)GR	4870000	4740000	4540000	3510000	3550000	3340000	11600000	9930000	11100000	NaN	NaN	NaN	5780000	5810000	3050000	NaN	NaN	NaN	4990000	4950000	4290000	NaN	NaN	NaN	13100000	13100000	12200000	4240000	3870000	4030000
P12111_2182	P12111	COL6A3	2182	Collagen alpha-3(VI) chain	GETGDLGP(hy)MGVP(hy)GR	4870000	4740000	4540000	3510000	3550000	3340000	11600000	9930000	11100000	NaN	NaN	NaN	5780000	5810000	3050000	NaN	NaN	NaN	4990000	4950000	4290000	NaN	NaN	NaN	13100000	13100000	12200000	4240000	3870000	4030000
P20908_1251	P20908	COL5A1	1251	Collagen alpha-1(V) chain	GETGDVGQMGPP(hy)GPP(hy)GPR	NaN	NaN	NaN	243656	NaN	NaN	NaN	NaN	NaN	NaN	NaN	NaN	NaN	NaN	NaN	NaN	NaN	NaN	NaN	NaN	NaN	NaN	NaN	NaN	NaN	NaN	NaN	NaN	NaN	NaN
P20908_1254	P20908	COL5A1	1254	Collagen alpha-1(V) chain	GETGDVGQMGPP(hy)GPP(hy)GPR	NaN	NaN	NaN	243656	NaN	NaN	NaN	NaN	NaN	NaN	NaN	NaN	NaN	NaN	NaN	NaN	NaN	NaN	NaN	NaN	NaN	NaN	NaN	NaN	NaN	NaN	NaN	NaN	NaN	NaN
P05997_419	P05997	COL5A2	419	Collagen alpha-2(V) chain	GETGP(hy)PGPVGSP(hy)GLP(hy)GAIGTDGTP(hy)GAK	1230000	1300000	14900000	32100000	28900000	29900000	17200000	18000000	17900000	5090000	5010000	5730000	15700000	16700000	9180000	17900000	18200000	14400000	NaN	NaN	NaN	NaN	NaN	NaN	NaN	NaN	NaN	NaN	NaN	NaN
P05997_409	P05997	COL5A2	409	Collagen alpha-2(V) chain	GETGP(hy)PGPVGSP(hy)GLP(hy)GAIGTDGTP(hy)GAK	1230000	1300000	14900000	32100000	28900000	29900000	17200000	18000000	17900000	5090000	5010000	5730000	15700000	16700000	9180000	17900000	18200000	14400000	NaN	NaN	NaN	NaN	NaN	NaN	NaN	NaN	NaN	NaN	NaN	NaN
P05997_428	P05997	COL5A2	428	Collagen alpha-2(V) chain	GETGP(hy)PGPVGSP(hy)GLP(hy)GAIGTDGTP(hy)GAK	1230000	1300000	14900000	32100000	28900000	29900000	17200000	18000000	17900000	5090000	5010000	5730000	15700000	16700000	9180000	17900000	18200000	14400000	NaN	NaN	NaN	NaN	NaN	NaN	NaN	NaN	NaN	NaN	NaN	NaN
P05997_416	P05997	COL5A2	416	Collagen alpha-2(V) chain	GETGP(hy)PGPVGSP(hy)GLP(hy)GAIGTDGTP(hy)GAK	1230000	1300000	14900000	32100000	28900000	29900000	17200000	18000000	17900000	5090000	5010000	5730000	15700000	16700000	9180000	17900000	18200000	14400000	NaN	NaN	NaN	NaN	NaN	NaN	NaN	NaN	NaN	NaN	NaN	NaN
Q03692_373	Q03692	COL10A1	373	Collagen alpha-1(X) chain	GETGPAGPAGYP(hy)GAK	NaN	NaN	NaN	1420000	NaN	NaN	NaN	NaN	NaN	NaN	NaN	NaN	NaN	NaN	NaN	5270000	4370000	4110000	NaN	NaN	NaN	12000000	11500000	9830000	NaN	NaN	NaN	1310000	1100000	794376
P02452_927	P02452	COL1A1	927	Collagen alpha-1(I) chain	GETGPAGRP(hy)GEVGPP(hy)GP(hy)P(hy)GP(hy)AGEK	972114	1090000	374131	49100000	2220000	2140000	15800000	352143	16500000	26900000	24300000	24700000	9890000	NaN	1170000	1040000	NaN	NaN	1130000	804464	792261	258892	199721	224953	1670000	2040000	1860000	377483	306990	344204
P02452_925	P02452	COL1A1	925	Collagen alpha-1(I) chain	GETGPAGRP(hy)GEVGPP(hy)GPP(hy)GPAGEK	455000000	467000000	457000000	643000000	702000000	681000000	310000000	253000000	331000000	55500000	50300000	50900000	334000000	344000000	444000000	645000000	36900000	41000000	470000000	458000000	451000000	1290000000	1320000000	1160000000	500000000	452000000	486000000	471000000	484000000	465000000
P02452_930	P02452	COL1A1	930	Collagen alpha-1(I) chain	P(hy)GEVGPP(hy)GPP(hy)GP(hy)AGEK	5070000	5250000	4660000	15400000	18500000	18200000	4020000	4330000	4210000	22000000	21900000	20600000	2130000	2010000	2330000	5650000	NaN	545941	7480000	6850000	6890000	20000000	19600000	19900000	18200000	18300000	18300000	48300000	49200000	48700000
P02452_919	P02452	COL1A1	919	Collagen alpha-1(I) chain	GETGPAGRP(hy)GEVGPP(hy)GPP(hy)GPAGEK	455000000	467000000	457000000	643000000	702000000	681000000	310000000	253000000	331000000	55500000	50300000	50900000	334000000	344000000	444000000	645000000	36900000	41000000	470000000	458000000	451000000	1290000000	1320000000	1160000000	500000000	452000000	486000000	471000000	484000000	465000000
P02452_928	P02452	COL1A1	928	Collagen alpha-1(I) chain	GETGPAGRP(hy)GEVGPP(hy)GPP(hy)GPAGEK	455000000	467000000	457000000	643000000	702000000	681000000	310000000	253000000	331000000	55500000	50300000	50900000	334000000	344000000	444000000	645000000	36900000	41000000	470000000	458000000	451000000	1290000000	1320000000	1160000000	500000000	452000000	486000000	471000000	484000000	465000000
P08123_989	P08123	COL1A2	989	Collagen alpha-2(I) chain	HGNRGETGPSGPVGP(hy)AGAVGPR	9510000	8400000	3240000	NaN	NaN	2330000	NaN	6290000	NaN	510622	NaN	NaN	NaN	NaN	7370000	3370000	NaN	NaN	6510000	6070000	5390000	NaN	NaN	NaN	3350000	3230000	3470000	NaN	NaN	NaN
P08123_288	P08123	COL1A2	288	Collagen alpha-2(I) chain	GEVGLP(hy)GLSGPVGP(hy)PGNP(hy)GANGLTGAK	NaN	NaN	NaN	NaN	NaN	NaN	7950000	NaN	NaN	NaN	NaN	NaN	17100000	NaN	NaN	NaN	NaN	NaN	NaN	NaN	NaN	NaN	NaN	NaN	NaN	NaN	NaN	NaN	NaN	NaN
P08123_296	P08123	COL1A2	296	Collagen alpha-2(I) chain	GEVGLP(hy)GLSGPVGP(hy)PGNP(hy)GANGLTGAK	NaN	NaN	NaN	NaN	NaN	NaN	7950000	NaN	NaN	NaN	NaN	NaN	17100000	NaN	NaN	NaN	NaN	NaN	NaN	NaN	NaN	NaN	NaN	NaN	NaN	NaN	NaN	NaN	NaN	NaN
P08123_300	P08123	COL1A2	300	Collagen alpha-2(I) chain	GEVGLPGLSGP(hy)VGPP(hy)GNP(hy)GANGLTGAK	18200000	19300000	20300000	13700000	13300000	13400000	9290000	11000000	9340000	NaN	NaN	NaN	18700000	20400000	21700000	22200000	20600000	18200000	NaN	NaN	NaN	NaN	NaN	NaN	NaN	NaN	NaN	NaN	NaN	NaN
P08123_297	P08123	COL1A2	297	Collagen alpha-2(I) chain	GEVGLPGLSGP(hy)VGPP(hy)GNP(hy)GANGLTGAK	18200000	19300000	20300000	13700000	13300000	13400000	9290000	11000000	9340000	NaN	NaN	NaN	18700000	20400000	21700000	22200000	20600000	18200000	NaN	NaN	NaN	NaN	NaN	NaN	NaN	NaN	NaN	NaN	NaN	NaN
P08123_293	P08123	COL1A2	293	Collagen alpha-2(I) chain	GEVGLPGLSGP(hy)VGPP(hy)GNP(hy)GANGLTGAK	18200000	19300000	20300000	13700000	13300000	13400000	9290000	11000000	9340000	NaN	NaN	NaN	18700000	20400000	21700000	22200000	20600000	18200000	NaN	NaN	NaN	NaN	NaN	NaN	NaN	NaN	NaN	NaN	NaN	NaN
P08123_735	P08123	COL1A2	735	Collagen alpha-2(I) chain	GSP(hy)GERGEVGPAGPNGFAGP(hy)AGAAGQP(hy)GAK	13300000	13700000	13500000	12600000	13500000	13100000	14700000	14900000	13900000	1220000	2130000	2020000	18000000	17700000	14400000	18500000	19000000	18400000	NaN	NaN	NaN	NaN	NaN	NaN	NaN	NaN	NaN	NaN	NaN	NaN
P08123_722	P08123	COL1A2	722	Collagen alpha-2(I) chain	GEVGPAGP(hy)NGFAGP(hy)AGAAGQP(hy)GAKGER	NaN	NaN	NaN	NaN	NaN	NaN	NaN	NaN	NaN	NaN	3720000	NaN	NaN	NaN	NaN	NaN	NaN	NaN	11400000	NaN	NaN	NaN	NaN	14700000	NaN	NaN	NaN	28600000	29000000	8510000
P08123_728	P08123	COL1A2	728	Collagen alpha-2(I) chain	GSP(hy)GERGEVGPAGPNGFAGP(hy)AGAAGQP(hy)GAK	13300000	13700000	13500000	12600000	13500000	13100000	14700000	14900000	13900000	1220000	2130000	2020000	18000000	17700000	14400000	18500000	19000000	18400000	NaN	NaN	NaN	NaN	NaN	NaN	NaN	NaN	NaN	NaN	NaN	NaN
P02461_365	P02461	COL3A1	365	Collagen alpha-1(III) chain	GEVGPAGSP(hy)GSNGAP(hy)GQR	NaN	NaN	NaN	NaN	NaN	NaN	NaN	NaN	NaN	NaN	NaN	NaN	NaN	NaN	NaN	NaN	NaN	NaN	482521	482313	NaN	969566	1250000	798216	4300000	2800000	3970000	3150000	3060000	2530000
P02461_359	P02461	COL3A1	359	Collagen alpha-1(III) chain	GEVGPAGSP(hy)GSNGAP(hy)GQR	NaN	NaN	NaN	NaN	NaN	NaN	NaN	NaN	NaN	NaN	NaN	NaN	NaN	NaN	NaN	NaN	NaN	NaN	482521	482313	NaN	969566	1250000	798216	4300000	2800000	3970000	3150000	3060000	2530000
A0A0K0K1D8_80	A0A0K0K1D8	TRBV6-1	80	T cell receptor beta variable 6-1	GEVP(hy)NGYNVSRLNK	3500000	3910000	3630000	3430000	3530000	3510000	2600000	2610000	3980000	NaN	NaN	NaN	NaN	NaN	NaN	NaN	NaN	NaN	7850000	7230000	7380000	NaN	NaN	1270000	7050000	7220000	6590000	3650000	3550000	3600000
P08559_110	P08559	PDHA1	110	Pyruvate dehydrogenase E1 component subunit alpha, somatic form, mitochondrial	GFCHLCDGQEACCVGLEAGINP(hy)TDHLITAYR	NaN	NaN	NaN	6830000	5010000	4450000	5690000	5650000	5750000	4040000	3890000	4140000	5060000	5750000	4260000	NaN	NaN	NaN	NaN	NaN	NaN	NaN	NaN	NaN	NaN	NaN	NaN	NaN	NaN	NaN
P12107_606	P12107	COL11A1	606	Collagen alpha-1(XI) chain	GFDGLP(hy)GLP(hy)GDK	NaN	NaN	NaN	NaN	NaN	NaN	NaN	NaN	NaN	NaN	NaN	NaN	NaN	NaN	NaN	NaN	NaN	NaN	NaN	NaN	NaN	39600000	36600000	45100000	NaN	NaN	NaN	NaN	NaN	NaN
P12107_609	P12107	COL11A1	609	Collagen alpha-1(XI) chain	GFDGLP(hy)GLP(hy)GDK	NaN	NaN	NaN	NaN	NaN	NaN	NaN	NaN	NaN	NaN	NaN	NaN	NaN	NaN	NaN	NaN	NaN	NaN	NaN	NaN	NaN	39600000	36600000	45100000	NaN	NaN	NaN	NaN	NaN	NaN
P02452_504	P02452	COL1A1	504	Collagen alpha-1(I) chain	GFP(hy)GADGVAGP(hy)K	18700000	19000000	19900000	31500000	32200000	30500000	17900000	18400000	20600000	8910000	8480000	8720000	16400000	15300000	14400000	13200000	13600000	14000000	22800000	20400000	20200000	39500000	33900000	39400000	20300000	21300000	20300000	13700000	15500000	15000000
P02452_496	P02452	COL1A1	496	Collagen alpha-1(I) chain	GFP(hy)GADGVAGP(hy)K	18700000	19000000	19900000	31500000	32200000	30500000	17900000	18400000	20600000	8910000	8480000	8720000	16400000	15300000	14400000	13200000	13600000	14000000	22800000	20400000	20200000	39500000	33900000	39400000	20300000	21300000	20300000	13700000	15500000	15000000
Q03692_249	Q03692	COL10A1	249	Collagen alpha-1(X) chain	GFP(hy)GEMGPIGPP(hy)GPQGPPGERGP(hy)EGIGK	NaN	NaN	NaN	628814	505675	564545	NaN	NaN	NaN	NaN	NaN	NaN	NaN	NaN	NaN	1480000	1510000	1470000	NaN	NaN	NaN	NaN	NaN	NaN	NaN	NaN	NaN	NaN	NaN	NaN
Q03692_255	Q03692	COL10A1	255	Collagen alpha-1(X) chain	GFP(hy)GEM(ox)GPIGPP(hy)GPQGPP(hy)GERGPEGIGK	NaN	NaN	NaN	NaN	NaN	NaN	NaN	NaN	NaN	NaN	NaN	NaN	NaN	NaN	NaN	1280000	NaN	1060000	NaN	NaN	NaN	NaN	NaN	NaN	NaN	NaN	NaN	NaN	NaN	NaN
Q03692_240	Q03692	COL10A1	240	Collagen alpha-1(X) chain	GFP(hy)GEMGPIGPP(hy)GPQGPPGERGP(hy)EGIGK	NaN	NaN	NaN	628814	505675	564545	NaN	NaN	NaN	NaN	NaN	NaN	NaN	NaN	NaN	1480000	1510000	1470000	NaN	NaN	NaN	NaN	NaN	NaN	NaN	NaN	NaN	NaN	NaN	NaN
Q03692_260	Q03692	COL10A1	260	Collagen alpha-1(X) chain	GFP(hy)GEMGPIGPP(hy)GPQGPPGERGP(hy)EGIGK	NaN	NaN	NaN	628814	505675	564545	NaN	NaN	NaN	NaN	NaN	NaN	NaN	NaN	NaN	1480000	1510000	1470000	NaN	NaN	NaN	NaN	NaN	NaN	NaN	NaN	NaN	NaN	NaN	NaN
P29400_53	P29400	COL4A5	53	Collagen alpha-5(IV) chain	GFP(hy)GLEGHPGLP(hy)GFP(hy)GPEGP(hy)P(hy)GPR	NaN	NaN	NaN	NaN	NaN	NaN	NaN	NaN	NaN	NaN	NaN	NaN	1990000	1800000	NaN	NaN	NaN	NaN	NaN	NaN	NaN	NaN	NaN	NaN	NaN	NaN	NaN	NaN	NaN	NaN
P29400_70	P29400	COL4A5	70	Collagen alpha-5(IV) chain	GFP(hy)GLEGHPGLP(hy)GFP(hy)GPEGP(hy)P(hy)GPR	NaN	NaN	NaN	NaN	NaN	NaN	NaN	NaN	NaN	NaN	NaN	NaN	1990000	1800000	NaN	NaN	NaN	NaN	NaN	NaN	NaN	NaN	NaN	NaN	NaN	NaN	NaN	NaN	NaN	NaN
P29400_62	P29400	COL4A5	62	Collagen alpha-5(IV) chain	GFP(hy)GLEGHPGLP(hy)GFP(hy)GPEGP(hy)P(hy)GPR	NaN	NaN	NaN	NaN	NaN	NaN	NaN	NaN	NaN	NaN	NaN	NaN	1990000	1800000	NaN	NaN	NaN	NaN	NaN	NaN	NaN	NaN	NaN	NaN	NaN	NaN	NaN	NaN	NaN	NaN
P29400_71	P29400	COL4A5	71	Collagen alpha-5(IV) chain	GFP(hy)GLEGHPGLP(hy)GFP(hy)GPEGP(hy)P(hy)GPR	NaN	NaN	NaN	NaN	NaN	NaN	NaN	NaN	NaN	NaN	NaN	NaN	1990000	1800000	NaN	NaN	NaN	NaN	NaN	NaN	NaN	NaN	NaN	NaN	NaN	NaN	NaN	NaN	NaN	NaN
P29400_65	P29400	COL4A5	65	Collagen alpha-5(IV) chain	GFP(hy)GLEGHPGLP(hy)GFP(hy)GPEGP(hy)P(hy)GPR	NaN	NaN	NaN	NaN	NaN	NaN	NaN	NaN	NaN	NaN	NaN	NaN	1990000	1800000	NaN	NaN	NaN	NaN	NaN	NaN	NaN	NaN	NaN	NaN	NaN	NaN	NaN	NaN	NaN	NaN
P02458_1004;P02452_982	P02458	COL1A1	1004	Collagen alpha-1(I) chain	GFP(hy)GLP(hy)GPSGEP(hy)GK	36900000	35000000	37900000	171000000	169000000	169000000	45900000	44200000	51100000	29900000	29900000	30400000	34000000	43400000	33700000	66800000	76700000	72300000	30600000	25700000	31800000	309000000	328000000	366000000	60400000	62000000	61000000	88000000	109000000	112000000
P02458_998;P02452_976	P02458	COL1A1	998	Collagen alpha-1(I) chain	GFP(hy)GLP(hy)GPSGEP(hy)GK	36900000	35000000	37900000	171000000	169000000	169000000	45900000	44200000	51100000	29900000	29900000	30400000	34000000	43400000	33700000	66800000	76700000	72300000	30600000	25700000	31800000	309000000	328000000	366000000	60400000	62000000	61000000	88000000	109000000	112000000
P02458_995;P02452_973	P02458	COL1A1	995	Collagen alpha-1(I) chain	GFP(hy)GLP(hy)GPSGEP(hy)GK	36900000	35000000	37900000	171000000	169000000	169000000	45900000	44200000	51100000	29900000	29900000	30400000	34000000	43400000	33700000	66800000	76700000	72300000	30600000	25700000	31800000	309000000	328000000	366000000	60400000	62000000	61000000	88000000	109000000	112000000
P02461_1118	P02461	COL3A1	1118	Collagen alpha-1(III) chain	GFP(hy)GNPGAP(hy)GSPGPAGQQGAIGSP(hy)GPAGPR	1740000	1580000	1630000	13000000	13600000	13300000	4760000	5580000	5760000	4950000	4700000	6940000	1790000	2270000	1250000	2820000	2380000	2740000	NaN	NaN	NaN	NaN	NaN	NaN	NaN	NaN	NaN	NaN	NaN	NaN
P02461_1112	P02461	COL3A1	1112	Collagen alpha-1(III) chain	GFP(hy)GNPGAP(hy)GSPGPAGQQGAIGSP(hy)GPAGPR	1740000	1580000	1630000	13000000	13600000	13300000	4760000	5580000	5760000	4950000	4700000	6940000	1790000	2270000	1250000	2820000	2380000	2740000	NaN	NaN	NaN	NaN	NaN	NaN	NaN	NaN	NaN	NaN	NaN	NaN
P02461_1133	P02461	COL3A1	1133	Collagen alpha-1(III) chain	GFP(hy)GNPGAP(hy)GSPGPAGQQGAIGSP(hy)GPAGPR	1740000	1580000	1630000	13000000	13600000	13300000	4760000	5580000	5760000	4950000	4700000	6940000	1790000	2270000	1250000	2820000	2380000	2740000	NaN	NaN	NaN	NaN	NaN	NaN	NaN	NaN	NaN	NaN	NaN	NaN
P39060_914	P39060	COL18A1	914	Collagen alpha-1(XVIII) chain	GFP(hy)GPP(hy)GPP(hy)GVP(hy)GLPGEP(hy)GR	NaN	NaN	NaN	2190000	2140000	1770000	NaN	NaN	NaN	NaN	NaN	NaN	NaN	NaN	NaN	NaN	NaN	NaN	NaN	NaN	NaN	NaN	NaN	NaN	NaN	NaN	NaN	NaN	NaN	NaN
P39060_911	P39060	COL18A1	911	Collagen alpha-1(XVIII) chain	GFP(hy)GPP(hy)GPP(hy)GVP(hy)GLPGEP(hy)GR	NaN	NaN	NaN	2190000	2140000	1770000	NaN	NaN	NaN	NaN	NaN	NaN	NaN	NaN	NaN	NaN	NaN	NaN	NaN	NaN	NaN	NaN	NaN	NaN	NaN	NaN	NaN	NaN	NaN	NaN
P39060_905	P39060	COL18A1	905	Collagen alpha-1(XVIII) chain	GFP(hy)GPP(hy)GPP(hy)GVP(hy)GLPGEP(hy)GR	NaN	NaN	NaN	2190000	2140000	1770000	NaN	NaN	NaN	NaN	NaN	NaN	NaN	NaN	NaN	NaN	NaN	NaN	NaN	NaN	NaN	NaN	NaN	NaN	NaN	NaN	NaN	NaN	NaN	NaN
P39060_908	P39060	COL18A1	908	Collagen alpha-1(XVIII) chain	GFP(hy)GPP(hy)GPP(hy)GVP(hy)GLPGEP(hy)GR	NaN	NaN	NaN	2190000	2140000	1770000	NaN	NaN	NaN	NaN	NaN	NaN	NaN	NaN	NaN	NaN	NaN	NaN	NaN	NaN	NaN	NaN	NaN	NaN	NaN	NaN	NaN	NaN	NaN	NaN
P39060_920	P39060	COL18A1	920	Collagen alpha-1(XVIII) chain	GFP(hy)GPP(hy)GPP(hy)GVP(hy)GLPGEP(hy)GR	NaN	NaN	NaN	2190000	2140000	1770000	NaN	NaN	NaN	NaN	NaN	NaN	NaN	NaN	NaN	NaN	NaN	NaN	NaN	NaN	NaN	NaN	NaN	NaN	NaN	NaN	NaN	NaN	NaN	NaN
P08572_1208	P08572	COL4A2	1208	Collagen alpha-2(IV) chain	GFP(hy)GSP(hy)GSDIHGDP(hy)GFP(hy)GPP(hy)GER	19200000	91600000	57500000	72100000	62900000	68700000	67600000	NaN	NaN	44300000	49300000	NaN	59300000	63300000	68300000	95100000	106000000	43900000	8630000	NaN	NaN	54500000	NaN	71100000	NaN	NaN	NaN	NaN	NaN	NaN
P08572_1219	P08572	COL4A2	1219	Collagen alpha-2(IV) chain	GFP(hy)GSP(hy)GSDIHGDP(hy)GFP(hy)GPP(hy)GER	19200000	91600000	57500000	72100000	62900000	68700000	67600000	NaN	NaN	44300000	49300000	NaN	59300000	63300000	68300000	95100000	106000000	43900000	8630000	NaN	NaN	54500000	NaN	71100000	NaN	NaN	NaN	NaN	NaN	NaN
P08572_1222	P08572	COL4A2	1222	Collagen alpha-2(IV) chain	GFP(hy)GSP(hy)GSDIHGDP(hy)GFP(hy)GPP(hy)GER	19200000	91600000	57500000	72100000	62900000	68700000	67600000	NaN	NaN	44300000	49300000	NaN	59300000	63300000	68300000	95100000	106000000	43900000	8630000	NaN	NaN	54500000	NaN	71100000	NaN	NaN	NaN	NaN	NaN	NaN
P08572_1225	P08572	COL4A2	1225	Collagen alpha-2(IV) chain	GFP(hy)GSP(hy)GSDIHGDP(hy)GFP(hy)GPP(hy)GER	19200000	91600000	57500000	72100000	62900000	68700000	67600000	NaN	NaN	44300000	49300000	NaN	59300000	63300000	68300000	95100000	106000000	43900000	8630000	NaN	NaN	54500000	NaN	71100000	NaN	NaN	NaN	NaN	NaN	NaN
P08572_1211	P08572	COL4A2	1211	Collagen alpha-2(IV) chain	GFP(hy)GSP(hy)GSDIHGDP(hy)GFP(hy)GPP(hy)GER	19200000	91600000	57500000	72100000	62900000	68700000	67600000	NaN	NaN	44300000	49300000	NaN	59300000	63300000	68300000	95100000	106000000	43900000	8630000	NaN	NaN	54500000	NaN	71100000	NaN	NaN	NaN	NaN	NaN	NaN
P08123_174	P08123	COL1A2	174	Collagen alpha-2(I) chain	GFP(hy)GTP(hy)GLP(hy)GFK	33700000	33800000	30500000	12000000	8340000	13500000	NaN	NaN	NaN	NaN	NaN	NaN	36300000	40700000	42100000	42700000	30900000	37800000	125000000	129000000	113000000	23700000	24300000	5190000	36400000	38700000	38700000	NaN	NaN	NaN
P08123_168	P08123	COL1A2	168	Collagen alpha-2(I) chain	GFP(hy)GTP(hy)GLP(hy)GFK	33700000	33800000	30500000	12000000	8340000	13500000	NaN	NaN	NaN	NaN	NaN	NaN	36300000	40700000	42100000	42700000	30900000	37800000	125000000	129000000	113000000	23700000	24300000	5190000	36400000	38700000	38700000	NaN	NaN	NaN
P08123_171	P08123	COL1A2	171	Collagen alpha-2(I) chain	GFP(hy)GTP(hy)GLP(hy)GFK	33700000	33800000	30500000	12000000	8340000	13500000	NaN	NaN	NaN	NaN	NaN	NaN	36300000	40700000	42100000	42700000	30900000	37800000	125000000	129000000	113000000	23700000	24300000	5190000	36400000	38700000	38700000	NaN	NaN	NaN
P02462_404	P02462	COL4A1	404	Collagen alpha-1(IV) chain	GFP(hy)GTSLP(hy)GPSGR	266000000	270000000	281000000	159000000	167000000	170000000	487000000	458000000	410000000	86300000	92100000	87700000	294000000	298000000	281000000	122000000	121000000	111000000	313000000	283000000	263000000	69700000	65600000	62400000	290000000	305000000	304000000	158000000	171000000	155000000
P02462_406	P02462	COL4A1	406	Collagen alpha-1(IV) chain	GFP(hy)GTSLP(hy)GP(hy)SGR	5330000	NaN	NaN	NaN	NaN	NaN	12100000	11100000	13300000	NaN	NaN	NaN	NaN	10500000	NaN	NaN	NaN	NaN	6260000	5570000	3870000	NaN	NaN	NaN	4990000	4600000	5520000	NaN	NaN	NaN
P02462_399	P02462	COL4A1	399	Collagen alpha-1(IV) chain	GFP(hy)GTSLP(hy)GPSGR	266000000	270000000	281000000	159000000	167000000	170000000	487000000	458000000	410000000	86300000	92100000	87700000	294000000	298000000	281000000	122000000	121000000	111000000	313000000	283000000	263000000	69700000	65600000	62400000	290000000	305000000	304000000	158000000	171000000	155000000
P12111_2319	P12111	COL6A3	2319	Collagen alpha-3(VI) chain	GFP(hy)GYP(hy)GPK	19300000	73300000	61600000	NaN	NaN	NaN	60200000	NaN	72800000	109000000	97000000	NaN	NaN	153000000	NaN	NaN	NaN	NaN	NaN	NaN	NaN	NaN	NaN	NaN	NaN	NaN	NaN	NaN	NaN	NaN
P12111_2316	P12111	COL6A3	2316	Collagen alpha-3(VI) chain	GFP(hy)GYP(hy)GPK	19300000	73300000	61600000	NaN	NaN	NaN	60200000	NaN	72800000	109000000	97000000	NaN	NaN	153000000	NaN	NaN	NaN	NaN	NaN	NaN	NaN	NaN	NaN	NaN	NaN	NaN	NaN	NaN	NaN	NaN
Q9Y6C2_41	Q9Y6C2	EMILIN1	41	EMILIN-1	GFSLYTGSSGALSP(hy)GGPQAQIAPR	5050000	5720000	5710000	5860000	5130000	5140000	7670000	8240000	7610000	1650000	1590000	1680000	9240000	8840000	7500000	6420000	4840000	2950000	6100000	6010000	5750000	6210000	5070000	7170000	4580000	5920000	5410000	6350000	7020000	5570000
P05997_1154	P05997	COL5A2	1154	Collagen alpha-2(V) chain	GFTGLQGLP(hy)GP(hy)P(hy)GPNGEQGSAGIP(hy)GPFGPR	6110000	6460000	5950000	7150000	7170000	6190000	NaN	NaN	NaN	1910000	NaN	3550000	1880000	NaN	NaN	NaN	NaN	NaN	NaN	NaN	NaN	NaN	NaN	NaN	NaN	NaN	NaN	NaN	NaN	NaN
P05997_1157	P05997	COL5A2	1157	Collagen alpha-2(V) chain	GFTGLQGLP(hy)GP(hy)P(hy)GPNGEQGSAGIP(hy)GPFGPR	6110000	6460000	5950000	7150000	7170000	6190000	NaN	NaN	NaN	1910000	NaN	3550000	1880000	NaN	NaN	NaN	NaN	NaN	NaN	NaN	NaN	NaN	NaN	NaN	NaN	NaN	NaN	NaN	NaN	NaN
P05997_1169	P05997	COL5A2	1169	Collagen alpha-2(V) chain	GFTGLQGLP(hy)GP(hy)P(hy)GPNGEQGSAGIP(hy)GPFGPR	6110000	6460000	5950000	7150000	7170000	6190000	NaN	NaN	NaN	1910000	NaN	3550000	1880000	NaN	NaN	NaN	NaN	NaN	NaN	NaN	NaN	NaN	NaN	NaN	NaN	NaN	NaN	NaN	NaN	NaN
P05997_1156	P05997	COL5A2	1156	Collagen alpha-2(V) chain	GFTGLQGLP(hy)GP(hy)P(hy)GPNGEQGSAGIP(hy)GPFGPR	6110000	6460000	5950000	7150000	7170000	6190000	NaN	NaN	NaN	1910000	NaN	3550000	1880000	NaN	NaN	NaN	NaN	NaN	NaN	NaN	NaN	NaN	NaN	NaN	NaN	NaN	NaN	NaN	NaN	NaN
P01857_257	P01857	IGHG1	257	Immunoglobulin heavy constant gamma 1	GFYP(hy)SDIAVEWESNGQPENNYK	NaN	NaN	14800000	NaN	NaN	NaN	NaN	NaN	17900000	NaN	NaN	NaN	NaN	NaN	NaN	NaN	NaN	43400000	NaN	NaN	NaN	NaN	NaN	NaN	NaN	NaN	NaN	NaN	NaN	NaN
P01859_253	P01859	IGHG2	253	Immunoglobulin heavy constant gamma 2	GFYP(hy)SDISVEWESNGQPENNYK	11600000	12000000	14900000	17200000	18600000	15400000	21300000	18600000	17900000	34000000	35500000	38700000	14000000	13400000	12300000	71700000	56700000	43700000	NaN	NaN	NaN	NaN	NaN	NaN	NaN	NaN	NaN	NaN	NaN	NaN
P02461_608	P02461	COL3A1	608	Collagen alpha-1(III) chain	GGPGGPGPQGPP(hy)GK	NaN	NaN	NaN	NaN	NaN	NaN	NaN	NaN	NaN	NaN	NaN	NaN	NaN	NaN	NaN	NaN	NaN	NaN	NaN	NaN	NaN	NaN	85808.6	84089.8	NaN	NaN	NaN	207724	216518	225656
P12111_2218	P12111	COL6A3	2218	Collagen alpha-3(VI) chain	GGPGQP(hy)GFEGEQGTR	7130000	7090000	6980000	1370000	1520000	1500000	4750000	3950000	5670000	NaN	NaN	NaN	1930000	1850000	2340000	NaN	NaN	NaN	7030000	7700000	8160000	NaN	NaN	NaN	14300000	13900000	13700000	1640000	1700000	1110000
P04083_38	P04083	ANXA1	38	Annexin A1	GGPGSAVSP(hy)YPTFNPSSDVAALHK	NaN	NaN	NaN	NaN	NaN	NaN	NaN	NaN	NaN	NaN	NaN	NaN	NaN	NaN	NaN	NaN	NaN	NaN	NaN	NaN	NaN	1220000	NaN	1360000	NaN	NaN	NaN	NaN	NaN	NaN
Q14767_519	Q14767	LTBP2	519	Latent-transforming growth factor beta-binding protein 2	GGVEEALVENSVETRPPPWLPASP(hy)GHSLWDSNNIPAR	NaN	NaN	NaN	2920000	2710000	3160000	NaN	463693	NaN	NaN	NaN	NaN	1240000	1210000	NaN	NaN	NaN	NaN	NaN	NaN	NaN	NaN	NaN	NaN	NaN	NaN	NaN	NaN	NaN	NaN
P08572_1449	P08572	COL4A2	1449	Collagen alpha-2(IV) chain	GGVSAVP(hy)GFR	1430000	1430000	1490000	535011	485956	NaN	1950000	2130000	2350000	608976	NaN	NaN	1090000	1110000	1010000	NaN	NaN	NaN	NaN	NaN	NaN	NaN	NaN	NaN	NaN	NaN	NaN	NaN	NaN	NaN
P46940_710	P46940	IQGAP1	710	Ras GTPase-activating-like protein IQGAP1	GGYYYYHNLETQEGGWDEP(hy)PNFVQNSMQLSR	2650000	3080000	NaN	4100000	3490000	3680000	2640000	3100000	2580000	3330000	3580000	3520000	2000000	2240000	1730000	3300000	2520000	2910000	NaN	NaN	NaN	NaN	NaN	NaN	NaN	NaN	NaN	NaN	NaN	NaN
P00390_180	P00390	GSR	180	Glutathione reductase, mitochondrial	GHAAFTSDP(hy)KPTIEVSGK	3620000	4050000	NaN	9280000	8490000	8790000	8140000	7090000	8430000	7090000	5990000	6130000	5660000	5280000	4000000	18100000	16100000	16600000	3200000	3310000	3280000	4760000	3800000	4010000	NaN	NaN	NaN	4990000	5510000	5470000
Q13347_287	Q13347	EIF3I	287	Eukaryotic translation initiation factor 3 subunit I	GHFGP(hy)INSVAFHPDGK	7220000	7040000	6660000	9910000	9650000	10400000	6530000	6240000	6300000	14300000	16100000	17100000	6610000	6980000	6320000	9530000	11200000	9860000	NaN	NaN	NaN	NaN	NaN	NaN	4060000	3580000	4330000	10500000	10300000	10800000
P08123_1032	P08123	COL1A2	1032	Collagen alpha-2(I) chain	GHNGLQGLP(hy)GIAGHHGDQGAP(hy)GSVGPAGPR	165000000	182000000	176000000	199000000	186000000	195000000	149000000	144000000	173000000	47900000	43200000	45600000	185000000	171000000	170000000	181000000	190000000	182000000	242000000	238000000	224000000	312000000	269000000	285000000	118000000	125000000	130000000	94400000	135000000	134000000
P08123_1044	P08123	COL1A2	1044	Collagen alpha-2(I) chain	GHNGLQGLP(hy)GIAGHHGDQGAP(hy)GSVGPAGPR	165000000	182000000	176000000	199000000	186000000	195000000	149000000	144000000	173000000	47900000	43200000	45600000	185000000	171000000	170000000	181000000	190000000	182000000	242000000	238000000	224000000	312000000	269000000	285000000	118000000	125000000	130000000	94400000	135000000	134000000
P20908_1020	P20908	COL5A1	1020	Collagen alpha-1(V) chain	GHP(hy)GPP(hy)GPP(hy)GEQGLP(hy)GLAGK	115000000	120000000	117000000	209000000	192000000	203000000	94100000	99900000	114000000	43300000	37200000	40100000	108000000	113000000	87400000	132000000	126000000	122000000	143000000	132000000	137000000	193000000	180000000	178000000	90000000	94200000	94700000	100000000	95900000	96700000
P20908_1029	P20908	COL5A1	1029	Collagen alpha-1(V) chain	GHP(hy)GPP(hy)GPP(hy)GEQGLP(hy)GLAGK	115000000	120000000	117000000	209000000	192000000	203000000	94100000	99900000	114000000	43300000	37200000	40100000	108000000	113000000	87400000	132000000	126000000	122000000	143000000	132000000	137000000	193000000	180000000	178000000	90000000	94200000	94700000	100000000	95900000	96700000
P20908_1017	P20908	COL5A1	1017	Collagen alpha-1(V) chain	GHP(hy)GPP(hy)GPP(hy)GEQGLP(hy)GLAGK	115000000	120000000	117000000	209000000	192000000	203000000	94100000	99900000	114000000	43300000	37200000	40100000	108000000	113000000	87400000	132000000	126000000	122000000	143000000	132000000	137000000	193000000	180000000	178000000	90000000	94200000	94700000	100000000	95900000	96700000
P20908_1019	P20908	COL5A1	1019	Collagen alpha-1(V) chain	GHP(hy)GP(hy)P(hy)GPP(hy)GEQGLP(hy)GLAGK	972299	823495	745616	31800000	NaN	NaN	NaN	NaN	NaN	NaN	NaN	NaN	NaN	NaN	607971	NaN	NaN	NaN	NaN	NaN	NaN	NaN	NaN	NaN	NaN	NaN	NaN	NaN	NaN	NaN
P20908_1023	P20908	COL5A1	1023	Collagen alpha-1(V) chain	GHP(hy)GPP(hy)GPP(hy)GEQGLP(hy)GLAGK	115000000	120000000	117000000	209000000	192000000	203000000	94100000	99900000	114000000	43300000	37200000	40100000	108000000	113000000	87400000	132000000	126000000	122000000	143000000	132000000	137000000	193000000	180000000	178000000	90000000	94200000	94700000	100000000	95900000	96700000
P12107_989	P12107	COL11A1	989	Collagen alpha-1(XI) chain	GHP(hy)GP(hy)PGPP(hy)GEQGLP(hy)GAAGK	NaN	NaN	NaN	630986	NaN	NaN	NaN	NaN	NaN	2650000	1220000	2750000	NaN	NaN	NaN	1470000	NaN	NaN	NaN	NaN	NaN	34000000	30300000	32000000	NaN	NaN	NaN	1680000	1610000	1560000
P12107_987	P12107	COL11A1	987	Collagen alpha-1(XI) chain	GHP(hy)GP(hy)PGPP(hy)GEQGLP(hy)GAAGK	NaN	NaN	NaN	630986	NaN	NaN	NaN	NaN	NaN	2650000	1220000	2750000	NaN	NaN	NaN	1470000	NaN	NaN	NaN	NaN	NaN	34000000	30300000	32000000	NaN	NaN	NaN	1680000	1610000	1560000
P12107_999	P12107	COL11A1	999	Collagen alpha-1(XI) chain	GHP(hy)GP(hy)PGPP(hy)GEQGLP(hy)GAAGK	NaN	NaN	NaN	630986	NaN	NaN	NaN	NaN	NaN	2650000	1220000	2750000	NaN	NaN	NaN	1470000	NaN	NaN	NaN	NaN	NaN	34000000	30300000	32000000	NaN	NaN	NaN	1680000	1610000	1560000
P12107_993	P12107	COL11A1	993	Collagen alpha-1(XI) chain	GHP(hy)GP(hy)PGPP(hy)GEQGLP(hy)GAAGK	NaN	NaN	NaN	630986	NaN	NaN	NaN	NaN	NaN	2650000	1220000	2750000	NaN	NaN	NaN	1470000	NaN	NaN	NaN	NaN	NaN	34000000	30300000	32000000	NaN	NaN	NaN	1680000	1610000	1560000
P20908_1022	P20908	COL5A1	1022	Collagen alpha-1(V) chain	GHP(hy)GPP(hy)GP(hy)P(hy)GEQGLP(hy)GLAGK	7900000	7030000	7350000	5050000	4900000	4420000	NaN	1240000	2790000	NaN	NaN	NaN	4860000	4380000	3690000	NaN	3700000	NaN	3690000	4700000	4400000	3020000	3220000	2910000	NaN	4150000	NaN	NaN	768696	NaN
P12107_990	P12107	COL11A1	990	Collagen alpha-1(XI) chain	GHP(hy)GPP(hy)GPP(hy)GEQGLP(hy)GAAGK	NaN	NaN	NaN	NaN	NaN	NaN	NaN	NaN	NaN	NaN	NaN	NaN	NaN	NaN	NaN	NaN	NaN	NaN	NaN	NaN	NaN	NaN	443117	NaN	NaN	NaN	NaN	NaN	NaN	NaN
Q03692_510;Q03692_513	Q03692	COL10A1	510	Collagen alpha-1(X) chain	GHSGEP(hy)GLP(hy)GPP(hy)GPP(hy)GPP(hy)GQAVMPEGFIK	NaN	NaN	NaN	351990	478813	463383	NaN	NaN	NaN	NaN	NaN	NaN	NaN	NaN	NaN	NaN	NaN	NaN	NaN	NaN	NaN	NaN	NaN	NaN	NaN	NaN	NaN	NaN	NaN	NaN
Q03692_507	Q03692	COL10A1	507	Collagen alpha-1(X) chain	GHSGEP(hy)GLP(hy)GPP(hy)GPP(hy)GPP(hy)GQAVMPEGFIK	NaN	NaN	NaN	351990	478813	463383	NaN	NaN	NaN	NaN	NaN	NaN	NaN	NaN	NaN	NaN	NaN	NaN	NaN	NaN	NaN	NaN	NaN	NaN	NaN	NaN	NaN	NaN	NaN	NaN
Q03692_504	Q03692	COL10A1	504	Collagen alpha-1(X) chain	GHSGEP(hy)GLP(hy)GPP(hy)GPP(hy)GPP(hy)GQAVMPEGFIK	NaN	NaN	NaN	351990	478813	463383	NaN	NaN	NaN	NaN	NaN	NaN	NaN	NaN	NaN	NaN	NaN	NaN	NaN	NaN	NaN	NaN	NaN	NaN	NaN	NaN	NaN	NaN	NaN	NaN
Q03692_516	Q03692	COL10A1	516	Collagen alpha-1(X) chain	GHSGEP(hy)GLP(hy)GPP(hy)GPP(hy)GPP(hy)GQAVMPEGFIK	NaN	NaN	NaN	351990	478813	463383	NaN	NaN	NaN	NaN	NaN	NaN	NaN	NaN	NaN	NaN	NaN	NaN	NaN	NaN	NaN	NaN	NaN	NaN	NaN	NaN	NaN	NaN	NaN	NaN
Q00613_361	Q00613	HSF1	361	Heat shock factor protein 1	GHTDTEGRP(hy)P(hy)SP(hy)P(hy)P(hy)TSTPEK	18500000	18200000	17400000	22300000	22700000	21500000	22200000	49200000	39500000	33000000	24500000	34900000	127000000	8250000	25500000	29700000	33300000	27600000	NaN	NaN	NaN	NaN	NaN	NaN	NaN	NaN	NaN	NaN	NaN	NaN
Q00613_366	Q00613	HSF1	366	Heat shock factor protein 1	GHTDTEGRP(hy)P(hy)SP(hy)P(hy)P(hy)TSTPEK	18500000	18200000	17400000	22300000	22700000	21500000	22200000	49200000	39500000	33000000	24500000	34900000	127000000	8250000	25500000	29700000	33300000	27600000	NaN	NaN	NaN	NaN	NaN	NaN	NaN	NaN	NaN	NaN	NaN	NaN
Q00613_365	Q00613	HSF1	365	Heat shock factor protein 1	GHTDTEGRP(hy)P(hy)SP(hy)P(hy)P(hy)TSTPEK	18500000	18200000	17400000	22300000	22700000	21500000	22200000	49200000	39500000	33000000	24500000	34900000	127000000	8250000	25500000	29700000	33300000	27600000	NaN	NaN	NaN	NaN	NaN	NaN	NaN	NaN	NaN	NaN	NaN	NaN
Q00613_362	Q00613	HSF1	362	Heat shock factor protein 1	GHTDTEGRP(hy)P(hy)SP(hy)P(hy)P(hy)TSTPEK	18500000	18200000	17400000	22300000	22700000	21500000	22200000	49200000	39500000	33000000	24500000	34900000	127000000	8250000	25500000	29700000	33300000	27600000	NaN	NaN	NaN	NaN	NaN	NaN	NaN	NaN	NaN	NaN	NaN	NaN
Q00613_364	Q00613	HSF1	364	Heat shock factor protein 1	GHTDTEGRP(hy)P(hy)SP(hy)P(hy)P(hy)TSTPEK	18500000	18200000	17400000	22300000	22700000	21500000	22200000	49200000	39500000	33000000	24500000	34900000	127000000	8250000	25500000	29700000	33300000	27600000	NaN	NaN	NaN	NaN	NaN	NaN	NaN	NaN	NaN	NaN	NaN	NaN
P52272_331	P52272	HNRNPM	331	Heterogeneous nuclear ribonucleoprotein M	GIGMGNIGP(hy)AGMGMEGIGFGINK	478874	NaN	NaN	2010000	1750000	1690000	NaN	NaN	NaN	1580000	1350000	1800000	NaN	NaN	NaN	NaN	NaN	NaN	NaN	NaN	NaN	NaN	NaN	NaN	NaN	NaN	NaN	2440000	2580000	1660000
P12111_2064	P12111	COL6A3	2064	Collagen alpha-3(VI) chain	GYP(hy)GDEGGPGER	63500000	80100000	34700000	6440000	40000000	21100000	12900000	74600000	15300000	NaN	1390000	9050000	7390000	5740000	63600000	24000000	NaN	NaN	175000000	195000000	181000000	7090000	7070000	4670000	718000000	724000000	757000000	187000000	175000000	184000000
P12111_2055	P12111	COL6A3	2055	Collagen alpha-3(VI) chain	GIP(hy)GEDGYRGYP(hy)GDEGGPGER	1980000	2250000	2220000	NaN	NaN	759623	3060000	1730000	1520000	NaN	NaN	NaN	NaN	NaN	1290000	NaN	NaN	NaN	1220000	927072	981940	NaN	NaN	NaN	NaN	262420	NaN	NaN	NaN	NaN
P12111_2070	P12111	COL6A3	2070	Collagen alpha-3(VI) chain	GIP(hy)GEDGYRGYP(hy)GDEGGP(hy)GER	NaN	NaN	NaN	NaN	NaN	NaN	1260000	1200000	1350000	NaN	NaN	NaN	NaN	NaN	233635	NaN	NaN	NaN	NaN	NaN	NaN	NaN	NaN	NaN	NaN	NaN	NaN	NaN	NaN	NaN
P08572_707	P08572	COL4A2	707	Collagen alpha-2(IV) chain	GIP(hy)GFAGADGGP(hy)GPR	101000000	95500000	90700000	36900000	36000000	36600000	118000000	104000000	118000000	26700000	24500000	24500000	79400000	91800000	96600000	40100000	45600000	34800000	82500000	77300000	75800000	10800000	10300000	12200000	68000000	80800000	74900000	37500000	32200000	38300000
P08572_716	P08572	COL4A2	716	Collagen alpha-2(IV) chain	GIP(hy)GFAGADGGP(hy)GPR	101000000	95500000	90700000	36900000	36000000	36600000	118000000	104000000	118000000	26700000	24500000	24500000	79400000	91800000	96600000	40100000	45600000	34800000	82500000	77300000	75800000	10800000	10300000	12200000	68000000	80800000	74900000	37500000	32200000	38300000
P08572_718	P08572	COL4A2	718	Collagen alpha-2(IV) chain	GIP(hy)GFAGADGGPGP(hy)R	NaN	NaN	NaN	23000000	NaN	NaN	NaN	70200000	NaN	15300000	NaN	NaN	NaN	NaN	NaN	NaN	NaN	NaN	61600000	57900000	NaN	NaN	NaN	NaN	NaN	NaN	NaN	NaN	NaN	20900000
P08123_330	P08123	COL1A2	330	Collagen alpha-2(I) chain	GIP(hy)GPVGAAGATGAR	1240000000	1300000000	1340000000	1370000000	1350000000	1310000000	1090000000	1010000000	1170000000	451000000	418000000	431000000	1370000000	1450000000	1220000000	1250000000	1250000000	1210000000	2280000000	2080000000	2110000000	3180000000	2950000128	2790000128	1280000000	1150000000	1250000000	1410000000	1370000000	1400000000
Q03692_360	Q03692	COL10A1	360	Collagen alpha-1(X) chain	GIP(hy)GSHGLP(hy)GP(hy)K	NaN	NaN	NaN	NaN	NaN	NaN	NaN	NaN	NaN	NaN	NaN	NaN	NaN	NaN	NaN	NaN	NaN	NaN	NaN	NaN	NaN	6210000	6530000	5700000	NaN	NaN	NaN	NaN	NaN	NaN
Q03692_352	Q03692	COL10A1	352	Collagen alpha-1(X) chain	GIP(hy)GSHGLP(hy)GP(hy)K	NaN	NaN	NaN	NaN	NaN	NaN	NaN	NaN	NaN	NaN	NaN	NaN	NaN	NaN	NaN	NaN	NaN	NaN	NaN	NaN	NaN	6210000	6530000	5700000	NaN	NaN	NaN	NaN	NaN	NaN
Q03692_358	Q03692	COL10A1	358	Collagen alpha-1(X) chain	GIP(hy)GSHGLP(hy)GP(hy)K	NaN	NaN	NaN	NaN	NaN	NaN	NaN	NaN	NaN	NaN	NaN	NaN	NaN	NaN	NaN	NaN	NaN	NaN	NaN	NaN	NaN	6210000	6530000	5700000	NaN	NaN	NaN	NaN	NaN	NaN
Q99715_2776	Q99715	COL12A1	2776	Collagen alpha-1(XII) chain	GISGAIGP(hy)P(hy)GPR	187000000	190000000	189000000	40800000	39300000	39600000	94800000	88800000	101000000	93600000	88600000	84500000	146000000	138000000	167000000	40500000	32900000	41000000	159000000	155000000	155000000	50300000	47300000	45900000	187000000	163000000	185000000	19600000	19000000	20400000
Q99715_2775	Q99715	COL12A1	2775	Collagen alpha-1(XII) chain	GISGAIGP(hy)P(hy)GPR	187000000	190000000	189000000	40800000	39300000	39600000	94800000	88800000	101000000	93600000	88600000	84500000	146000000	138000000	167000000	40500000	32900000	41000000	159000000	155000000	155000000	50300000	47300000	45900000	187000000	163000000	185000000	19600000	19000000	20400000
O60218_219	O60218	AKR1B10	219	Aldo-keto reductase family 1 member B10	GITVTAYSPLGSPDRP(hy)WAKPEDPSLLEDPK	NaN	NaN	NaN	NaN	4510000	NaN	NaN	NaN	NaN	8490000	8820000	8630000	NaN	NaN	NaN	NaN	NaN	3340000	NaN	NaN	NaN	NaN	NaN	NaN	NaN	NaN	NaN	NaN	NaN	NaN
P02458_986	P02458	COL2A1	986	Collagen alpha-1(II) chain	GIVGLP(hy)GQR	124000000	NaN	133000000	240000000	235000000	226000000	87500000	76900000	82800000	53000000	51000000	NaN	118000000	116000000	126000000	167000000	138000000	186000000	NaN	NaN	84200000	NaN	407000000	NaN	51900000	55400000	54000000	NaN	56300000	NaN
P27658_149	P27658	COL8A1	149	Collagen alpha-1(VIII) chain	P(hy)GPQGYP(hy)GVGK	1770000	1770000	NaN	3190000	1960000	3440000	2150000	1820000	2270000	NaN	NaN	NaN	NaN	NaN	NaN	7060000	NaN	NaN	NaN	NaN	1770000	3120000	2600000	2750000	NaN	NaN	2250000	NaN	NaN	NaN
P27658_155	P27658	COL8A1	155	Collagen alpha-1(VIII) chain	P(hy)GPQGYP(hy)GVGK	1770000	1770000	NaN	3190000	1960000	3440000	2150000	1820000	2270000	NaN	NaN	NaN	NaN	NaN	NaN	7060000	NaN	NaN	NaN	NaN	1770000	3120000	2600000	2750000	NaN	NaN	2250000	NaN	NaN	NaN
Q07092_1337	Q07092	COL16A1	1337	Collagen alpha-1(XVI) chain	GLAGLP(hy)GQPGPP(hy)GHP(hy)GPP(hy)GEP(hy)GTDGAAGK	2990000	2980000	2770000	2400000	2370000	2260000	5120000	5170000	5650000	2560000	2070000	2270000	5740000	5600000	5770000	3220000	2990000	2680000	NaN	NaN	NaN	NaN	NaN	NaN	NaN	NaN	NaN	NaN	NaN	NaN
Q07092_1328	Q07092	COL16A1	1328	Collagen alpha-1(XVI) chain	GLAGLP(hy)GQPGPP(hy)GHP(hy)GPP(hy)GEP(hy)GTDGAAGK	2990000	2980000	2770000	2400000	2370000	2260000	5120000	5170000	5650000	2560000	2070000	2270000	5740000	5600000	5770000	3220000	2990000	2680000	NaN	NaN	NaN	NaN	NaN	NaN	NaN	NaN	NaN	NaN	NaN	NaN
Q07092_1334	Q07092	COL16A1	1334	Collagen alpha-1(XVI) chain	GLAGLP(hy)GQPGPP(hy)GHP(hy)GPP(hy)GEP(hy)GTDGAAGK	2990000	2980000	2770000	2400000	2370000	2260000	5120000	5170000	5650000	2560000	2070000	2270000	5740000	5600000	5770000	3220000	2990000	2680000	NaN	NaN	NaN	NaN	NaN	NaN	NaN	NaN	NaN	NaN	NaN	NaN
Q07092_1340	Q07092	COL16A1	1340	Collagen alpha-1(XVI) chain	GLAGLP(hy)GQPGPP(hy)GHP(hy)GPP(hy)GEP(hy)GTDGAAGK	2990000	2980000	2770000	2400000	2370000	2260000	5120000	5170000	5650000	2560000	2070000	2270000	5740000	5600000	5770000	3220000	2990000	2680000	NaN	NaN	NaN	NaN	NaN	NaN	NaN	NaN	NaN	NaN	NaN	NaN
Q07092_1343	Q07092	COL16A1	1343	Collagen alpha-1(XVI) chain	GLAGLP(hy)GQPGPP(hy)GHP(hy)GPP(hy)GEP(hy)GTDGAAGK	2990000	2980000	2770000	2400000	2370000	2260000	5120000	5170000	5650000	2560000	2070000	2270000	5740000	5600000	5770000	3220000	2990000	2680000	NaN	NaN	NaN	NaN	NaN	NaN	NaN	NaN	NaN	NaN	NaN	NaN
P02461_962	P02461	COL3A1	962	Collagen alpha-1(III) chain	GLAGPP(hy)GM(ox)PGP(hy)R	8310000	6700000	9070000	6440000	9210000	NaN	NaN	12900000	16200000	2360000	1980000	NaN	7780000	3490000	15000000	5630000	NaN	NaN	6250000	NaN	6100000	6910000	NaN	5240000	10600000	10400000	10400000	10700000	NaN	11100000
P02461_965	P02461	COL3A1	965	Collagen alpha-1(III) chain	GLAGP(hy)P(hy)GMP(hy)GPR	3490000	3370000	3980000	65400000	64300000	NaN	NaN	12500000	NaN	NaN	NaN	NaN	NaN	5990000	4550000	NaN	NaN	NaN	6120000	NaN	7130000	NaN	57100000	51600000	4670000	4550000	4580000	NaN	2120000	NaN
P02461_961	P02461	COL3A1	961	Collagen alpha-1(III) chain	GLAGP(hy)P(hy)GMP(hy)GPR	3490000	3370000	3980000	65400000	64300000	NaN	NaN	12500000	NaN	NaN	NaN	NaN	NaN	5990000	4550000	NaN	NaN	NaN	6120000	NaN	7130000	NaN	57100000	51600000	4670000	4550000	4580000	NaN	2120000	NaN
P02461_967	P02461	COL3A1	967	Collagen alpha-1(III) chain	GLAGPP(hy)GM(ox)PGP(hy)R	8310000	6700000	9070000	6440000	9210000	NaN	NaN	12900000	16200000	2360000	1980000	NaN	7780000	3490000	15000000	5630000	NaN	NaN	6250000	NaN	6100000	6910000	NaN	5240000	10600000	10400000	10400000	10700000	NaN	11100000
O00255_519	O00255	MEN1	519	Menin	GLGTGQGAVSGP(hy)P(hy)R	NaN	NaN	NaN	NaN	NaN	NaN	NaN	NaN	NaN	NaN	5800000	NaN	4120000	NaN	NaN	11800000	21100000	19000000	NaN	NaN	NaN	NaN	4540000	3040000	NaN	NaN	NaN	4390000	NaN	NaN
O00255_520	O00255	MEN1	520	Menin	GLGTGQGAVSGP(hy)P(hy)R	NaN	NaN	NaN	NaN	NaN	NaN	NaN	NaN	NaN	NaN	5800000	NaN	4120000	NaN	NaN	11800000	21100000	19000000	NaN	NaN	NaN	NaN	4540000	3040000	NaN	NaN	NaN	4390000	NaN	NaN
P08123_584	P08123	COL1A2	584	Collagen alpha-2(I) chain	GLHGEFGLP(hy)GP(hy)AGPR	233000000	241000000	243000000	148000000	164000000	134000000	237000000	240000000	115000000	36900000	34400000	35300000	244000000	208000000	224000000	94800000	157000000	147000000	226000000	175000000	162000000	102000000	48100000	68100000	133000000	122000000	131000000	43100000	43700000	40100000
P08123_582	P08123	COL1A2	582	Collagen alpha-2(I) chain	GLHGEFGLP(hy)GP(hy)AGPR	233000000	241000000	243000000	148000000	164000000	134000000	237000000	240000000	115000000	36900000	34400000	35300000	244000000	208000000	224000000	94800000	157000000	147000000	226000000	175000000	162000000	102000000	48100000	68100000	133000000	122000000	131000000	43100000	43700000	40100000
Q02388_2595	Q02388	COL7A1	2595	Collagen alpha-1(VII) chain	GLLGPQGQPGAAGIP(hy)GDP(hy)GSP(hy)GK	NaN	NaN	NaN	NaN	NaN	NaN	NaN	NaN	NaN	3010000	2880000	3460000	NaN	NaN	NaN	NaN	NaN	NaN	NaN	NaN	NaN	NaN	NaN	NaN	NaN	NaN	NaN	NaN	NaN	NaN
Q02388_2598	Q02388	COL7A1	2598	Collagen alpha-1(VII) chain	GLLGPQGQPGAAGIP(hy)GDP(hy)GSP(hy)GK	NaN	NaN	NaN	NaN	NaN	NaN	NaN	NaN	NaN	3010000	2880000	3460000	NaN	NaN	NaN	NaN	NaN	NaN	NaN	NaN	NaN	NaN	NaN	NaN	NaN	NaN	NaN	NaN	NaN	NaN
Q02388_2601	Q02388	COL7A1	2601	Collagen alpha-1(VII) chain	GLLGPQGQPGAAGIP(hy)GDP(hy)GSP(hy)GK	NaN	NaN	NaN	NaN	NaN	NaN	NaN	NaN	NaN	3010000	2880000	3460000	NaN	NaN	NaN	NaN	NaN	NaN	NaN	NaN	NaN	NaN	NaN	NaN	NaN	NaN	NaN	NaN	NaN	NaN
Q03692_494	Q03692	COL10A1	494	Collagen alpha-1(X) chain	GLNGPTGPP(hy)GP(hy)PGP(hy)R	NaN	NaN	NaN	634736	479924	664793	NaN	NaN	NaN	NaN	NaN	NaN	NaN	NaN	NaN	NaN	377354	NaN	NaN	NaN	NaN	3900000	3590000	3590000	NaN	NaN	NaN	509520	407086	372444
Q03692_492	Q03692	COL10A1	492	Collagen alpha-1(X) chain	GLNGPTGPP(hy)GP(hy)PGP(hy)R	NaN	NaN	NaN	634736	479924	664793	NaN	NaN	NaN	NaN	NaN	NaN	NaN	NaN	NaN	NaN	377354	NaN	NaN	NaN	NaN	3900000	3590000	3590000	NaN	NaN	NaN	509520	407086	372444
Q03692_497	Q03692	COL10A1	497	Collagen alpha-1(X) chain	GLNGPTGPP(hy)GP(hy)PGP(hy)R	NaN	NaN	NaN	634736	479924	664793	NaN	NaN	NaN	NaN	NaN	NaN	NaN	NaN	NaN	NaN	377354	NaN	NaN	NaN	NaN	3900000	3590000	3590000	NaN	NaN	NaN	509520	407086	372444
A6NMZ7_1478	A6NMZ7	COL6A6	1478	Collagen alpha-6(VI) chain	GLNGQEGEVGENGIDGLNGEQGDNGLP(hy)GR	19000000	17900000	14500000	1950000	1930000	1970000	27800000	27400000	26400000	NaN	NaN	NaN	17400000	16200000	13500000	6730000	5640000	5040000	NaN	NaN	NaN	NaN	NaN	NaN	NaN	NaN	NaN	NaN	NaN	NaN
P25067_414	P25067	COL8A2	414	Collagen alpha-2(VIII) chain	GLP(hy)GAHGPP(hy)GPTGP(hy)K	NaN	NaN	NaN	NaN	NaN	NaN	NaN	NaN	NaN	NaN	NaN	NaN	NaN	NaN	NaN	NaN	NaN	NaN	NaN	NaN	NaN	1200000	1090000	1210000	NaN	NaN	NaN	NaN	NaN	NaN
P25067_425	P25067	COL8A2	425	Collagen alpha-2(VIII) chain	GLP(hy)GAHGPP(hy)GPTGP(hy)K	NaN	NaN	NaN	NaN	NaN	NaN	NaN	NaN	NaN	NaN	NaN	NaN	NaN	NaN	NaN	NaN	NaN	NaN	NaN	NaN	NaN	1200000	1090000	1210000	NaN	NaN	NaN	NaN	NaN	NaN
P25067_420	P25067	COL8A2	420	Collagen alpha-2(VIII) chain	GLP(hy)GAHGPP(hy)GPTGP(hy)K	NaN	NaN	NaN	NaN	NaN	NaN	NaN	NaN	NaN	NaN	NaN	NaN	NaN	NaN	NaN	NaN	NaN	NaN	NaN	NaN	NaN	1200000	1090000	1210000	NaN	NaN	NaN	NaN	NaN	NaN
Q03692_284	Q03692	COL10A1	284	Collagen alpha-1(X) chain	GLP(hy)GAP(hy)GIAGPP(hy)GPP(hy)GFGK	NaN	NaN	NaN	7600000	7520000	8860000	NaN	NaN	NaN	NaN	NaN	NaN	NaN	NaN	NaN	16500000	14000000	17800000	NaN	NaN	NaN	NaN	NaN	NaN	NaN	NaN	NaN	NaN	NaN	NaN
Q03692_287	Q03692	COL10A1	287	Collagen alpha-1(X) chain	GLP(hy)GAP(hy)GIAGPP(hy)GPP(hy)GFGK	NaN	NaN	NaN	7600000	7520000	8860000	NaN	NaN	NaN	NaN	NaN	NaN	NaN	NaN	NaN	16500000	14000000	17800000	NaN	NaN	NaN	NaN	NaN	NaN	NaN	NaN	NaN	NaN	NaN	NaN
Q03692_293	Q03692	COL10A1	293	Collagen alpha-1(X) chain	GLP(hy)GAP(hy)GIAGPP(hy)GPP(hy)GFGK	NaN	NaN	NaN	7600000	7520000	8860000	NaN	NaN	NaN	NaN	NaN	NaN	NaN	NaN	NaN	16500000	14000000	17800000	NaN	NaN	NaN	NaN	NaN	NaN	NaN	NaN	NaN	NaN	NaN	NaN
Q03692_296	Q03692	COL10A1	296	Collagen alpha-1(X) chain	GLP(hy)GAP(hy)GIAGPP(hy)GPP(hy)GFGK	NaN	NaN	NaN	7600000	7520000	8860000	NaN	NaN	NaN	NaN	NaN	NaN	NaN	NaN	NaN	16500000	14000000	17800000	NaN	NaN	NaN	NaN	NaN	NaN	NaN	NaN	NaN	NaN	NaN	NaN
P12107_645	P12107	COL11A1	645	Collagen alpha-1(XI) chain	GLP(hy)GEAGPR	NaN	NaN	NaN	NaN	NaN	734486	NaN	NaN	NaN	NaN	NaN	NaN	NaN	NaN	NaN	NaN	NaN	NaN	NaN	NaN	NaN	12000000	12400000	10800000	NaN	NaN	NaN	NaN	NaN	NaN
P20908_678	P20908	COL5A1	678	Collagen alpha-1(V) chain	GLP(hy)GEP(hy)GPR	15700000	18600000	6590000	8430000	36600000	38000000	NaN	14200000	NaN	NaN	1830000	4040000	NaN	2770000	20000000	16100000	NaN	NaN	42200000	39800000	40600000	48100000	43900000	37100000	106000000	107000000	101000000	85600000	84300000	87100000
P20908_675	P20908	COL5A1	675	Collagen alpha-1(V) chain	GLP(hy)GEP(hy)GPR	15700000	18600000	6590000	8430000	36600000	38000000	NaN	14200000	NaN	NaN	1830000	4040000	NaN	2770000	20000000	16100000	NaN	NaN	42200000	39800000	40600000	48100000	43900000	37100000	106000000	107000000	101000000	85600000	84300000	87100000
P08572_773	P08572	COL4A2	773	Collagen alpha-2(IV) chain	GLP(hy)GEVLGAQPGP(hy)R	61500000	65200000	60500000	18800000	19500000	19700000	98100000	93300000	82100000	13000000	11600000	12500000	52200000	59000000	54800000	23100000	25800000	23400000	56000000	56500000	54700000	NaN	5050000	4640000	42300000	48600000	45800000	12700000	12500000	14200000
P08572_781	P08572	COL4A2	781	Collagen alpha-2(IV) chain	GLPGEVLGAQP(hy)GPR	NaN	3460000	5080000	51000000	NaN	NaN	NaN	NaN	NaN	NaN	16400000	NaN	NaN	NaN	15400000	NaN	19100000	NaN	NaN	NaN	NaN	NaN	NaN	NaN	394000000	390000000	NaN	NaN	116000000	NaN
P08572_783	P08572	COL4A2	783	Collagen alpha-2(IV) chain	GLP(hy)GEVLGAQPGP(hy)R	61500000	65200000	60500000	18800000	19500000	19700000	98100000	93300000	82100000	13000000	11600000	12500000	52200000	59000000	54800000	23100000	25800000	23400000	56000000	56500000	54700000	NaN	5050000	4640000	42300000	48600000	45800000	12700000	12500000	14200000
P53420_875	P53420	COL21A1	875	Collagen alpha-4(IV) chain	GLP(hy)GLP(hy)GR	7640000	4220000	13400000	4900000	4880000	NaN	18400000	30900000	21100000	14200000	12600000	13600000	13100000	14000000	22800000	12000000	13000000	58800000	NaN	57700000	8090000	NaN	3780000	165000000	5850000	7220000	7070000	NaN	NaN	NaN
P53420_872	P53420	COL21A1	872	Collagen alpha-4(IV) chain	GLP(hy)GLP(hy)GR	7640000	4220000	13400000	4900000	4880000	NaN	18400000	30900000	21100000	14200000	12600000	13600000	13100000	14000000	22800000	12000000	13000000	58800000	NaN	57700000	8090000	NaN	3780000	165000000	5850000	7220000	7070000	NaN	NaN	NaN
Q96P44_845	Q96P44	COL21A1	845	Collagen alpha-4(IV) chain	GLP(hy)GLP(hy)GR	7640000	4220000	13400000	4900000	4880000	NaN	18400000	30900000	21100000	14200000	12600000	13600000	13100000	14000000	22800000	12000000	13000000	58800000	NaN	57700000	8090000	NaN	3780000	165000000	5850000	7220000	7070000	NaN	NaN	NaN
Q96P44_848	Q96P44	COL21A1	848	Collagen alpha-4(IV) chain	GLP(hy)GLP(hy)GR	7640000	4220000	13400000	4900000	4880000	NaN	18400000	30900000	21100000	14200000	12600000	13600000	13100000	14000000	22800000	12000000	13000000	58800000	NaN	57700000	8090000	NaN	3780000	165000000	5850000	7220000	7070000	NaN	NaN	NaN
Q5KU26_571	Q5KU26	COLEC12	571	Collectin-12	GLP(hy)GLP(hy)GVP(hy)GM(ox)PGPK	NaN	678733	31900000	29200000	29300000	26800000	8630000	5540000	10500000	1940000	NaN	NaN	NaN	2780000	NaN	1970000	NaN	7700000	1240000	NaN	NaN	3900000	NaN	NaN	13900000	NaN	NaN	NaN	329425	NaN
Q5KU26_565	Q5KU26	COLEC12	565	Collectin-12	GLP(hy)GLP(hy)GVP(hy)GM(ox)PGPK	NaN	678733	31900000	29200000	29300000	26800000	8630000	5540000	10500000	1940000	NaN	NaN	NaN	2780000	NaN	1970000	NaN	7700000	1240000	NaN	NaN	3900000	NaN	NaN	13900000	NaN	NaN	NaN	329425	NaN
Q5KU26_568	Q5KU26	COLEC12	568	Collectin-12	GLP(hy)GLP(hy)GVP(hy)GM(ox)PGPK	NaN	678733	31900000	29200000	29300000	26800000	8630000	5540000	10500000	1940000	NaN	NaN	NaN	2780000	NaN	1970000	NaN	7700000	1240000	NaN	NaN	3900000	NaN	NaN	13900000	NaN	NaN	NaN	329425	NaN
Q5KU26_576	Q5KU26	COLEC12	576	Collectin-12	GLP(hy)GLP(hy)GVPGM(ox)PGP(hy)K	NaN	NaN	NaN	NaN	NaN	NaN	NaN	NaN	NaN	NaN	NaN	NaN	NaN	NaN	NaN	NaN	NaN	NaN	NaN	NaN	NaN	NaN	10400000	14300000	7030000	NaN	7700000	5900000	4470000	3080000
P25940_877	P25940	COL5A3	877	Collagen alpha-3(V) chain	GLP(hy)GLQGPP(hy)GFP(hy)GP(hy)K	9840000	9750000	10300000	6360000	6130000	5810000	NaN	3060000	NaN	NaN	NaN	NaN	NaN	3820000	4940000	NaN	NaN	1710000	9580000	8550000	8140000	NaN	4040000	4300000	NaN	NaN	NaN	NaN	NaN	NaN
P25940_871	P25940	COL5A3	871	Collagen alpha-3(V) chain	GLP(hy)GLQGPP(hy)GFP(hy)GP(hy)K	9840000	9750000	10300000	6360000	6130000	5810000	NaN	3060000	NaN	NaN	NaN	NaN	NaN	3820000	4940000	NaN	NaN	1710000	9580000	8550000	8140000	NaN	4040000	4300000	NaN	NaN	NaN	NaN	NaN	NaN
P25940_882	P25940	COL5A3	882	Collagen alpha-3(V) chain	GLP(hy)GLQGPP(hy)GFP(hy)GP(hy)K	9840000	9750000	10300000	6360000	6130000	5810000	NaN	3060000	NaN	NaN	NaN	NaN	NaN	3820000	4940000	NaN	NaN	1710000	9580000	8550000	8140000	NaN	4040000	4300000	NaN	NaN	NaN	NaN	NaN	NaN
P25940_880	P25940	COL5A3	880	Collagen alpha-3(V) chain	GLP(hy)GLQGPP(hy)GFP(hy)GP(hy)K	9840000	9750000	10300000	6360000	6130000	5810000	NaN	3060000	NaN	NaN	NaN	NaN	NaN	3820000	4940000	NaN	NaN	1710000	9580000	8550000	8140000	NaN	4040000	4300000	NaN	NaN	NaN	NaN	NaN	NaN
Q99715_3003	Q99715	COL12A1	3003	Collagen alpha-1(XII) chain	GLP(hy)GPP(hy)GPQGESR	33200000	32900000	31800000	10200000	12700000	12100000	12100000	12400000	12500000	21400000	16600000	18200000	22900000	20700000	30500000	8520000	NaN	NaN	22300000	23400000	23700000	49500000	45800000	40900000	30000000	28700000	30200000	3110000	5370000	5350000
Q99715_3002	Q99715	COL12A1	3002	Collagen alpha-1(XII) chain	GLP(hy)GP(hy)P(hy)GPQGESR	12000000	15200000	7500000	NaN	1860000	1930000	NaN	6590000	2930000	NaN	2670000	5200000	NaN	NaN	13200000	1900000	NaN	NaN	27100000	27400000	25500000	NaN	NaN	334775	37100000	36000000	33000000	1900000	1540000	NaN
Q99715_3000	Q99715	COL12A1	3000	Collagen alpha-1(XII) chain	GLP(hy)GPP(hy)GPQGESR	33200000	32900000	31800000	10200000	12700000	12100000	12100000	12400000	12500000	21400000	16600000	18200000	22900000	20700000	30500000	8520000	NaN	NaN	22300000	23400000	23700000	49500000	45800000	40900000	30000000	28700000	30200000	3110000	5370000	5350000
P02461_248	P02461	COL3A1	248	Collagen alpha-1(III) chain	GLP(hy)GPP(hy)GIK	77300000	80800000	75000000	117000000	113000000	110000000	96000000	93100000	101000000	31900000	28100000	30100000	117000000	111000000	89000000	66300000	56400000	61200000	78000000	72600000	70600000	118000000	102000000	99300000	97900000	96400000	104000000	116000000	107000000	116000000
P02461_245	P02461	COL3A1	245	Collagen alpha-1(III) chain	GLP(hy)GPP(hy)GIK	77300000	80800000	75000000	117000000	113000000	110000000	96000000	93100000	101000000	31900000	28100000	30100000	117000000	111000000	89000000	66300000	56400000	61200000	78000000	72600000	70600000	118000000	102000000	99300000	97900000	96400000	104000000	116000000	107000000	116000000
P02461_881	P02461	COL3A1	881	Collagen alpha-1(III) chain	GLP(hy)GPP(hy)GSNGNP(hy)GPP(hy)GPSGSP(hy)GK	9540000	NaN	NaN	17500000	17100000	16300000	8780000	17900000	13600000	12700000	5420000	NaN	8280000	8470000	7360000	9010000	8030000	NaN	10400000	10000000	10400000	27100000	25600000	25700000	11700000	10600000	13000000	20300000	18800000	17900000
P02461_884	P02461	COL3A1	884	Collagen alpha-1(III) chain	GLP(hy)GPP(hy)GSNGNP(hy)GPP(hy)GPSGSP(hy)GK	9540000	NaN	NaN	17500000	17100000	16300000	8780000	17900000	13600000	12700000	5420000	NaN	8280000	8470000	7360000	9010000	8030000	NaN	10400000	10000000	10400000	27100000	25600000	25700000	11700000	10600000	13000000	20300000	18800000	17900000
P02461_893	P02461	COL3A1	893	Collagen alpha-1(III) chain	GLP(hy)GPP(hy)GSNGNP(hy)GPP(hy)GPSGSP(hy)GK	9540000	NaN	NaN	17500000	17100000	16300000	8780000	17900000	13600000	12700000	5420000	NaN	8280000	8470000	7360000	9010000	8030000	NaN	10400000	10000000	10400000	27100000	25600000	25700000	11700000	10600000	13000000	20300000	18800000	17900000
P02461_890	P02461	COL3A1	890	Collagen alpha-1(III) chain	GLP(hy)GPP(hy)GSNGNP(hy)GPP(hy)GPSGSP(hy)GK	9540000	NaN	NaN	17500000	17100000	16300000	8780000	17900000	13600000	12700000	5420000	NaN	8280000	8470000	7360000	9010000	8030000	NaN	10400000	10000000	10400000	27100000	25600000	25700000	11700000	10600000	13000000	20300000	18800000	17900000
P02461_899	P02461	COL3A1	899	Collagen alpha-1(III) chain	GLP(hy)GPP(hy)GSNGNP(hy)GPP(hy)GPSGSP(hy)GK	9540000	NaN	NaN	17500000	17100000	16300000	8780000	17900000	13600000	12700000	5420000	NaN	8280000	8470000	7360000	9010000	8030000	NaN	10400000	10000000	10400000	27100000	25600000	25700000	11700000	10600000	13000000	20300000	18800000	17900000
P27658_231	P27658	COL8A1	231	Collagen alpha-1(VIII) chain	GLP(hy)GPQGLR	6190000	6380000	40700000	16400000	16300000	15700000	11300000	10400000	12800000	4300000	3620000	4200000	NaN	NaN	5650000	28400000	22500000	25100000	16800000	15900000	17300000	45000000	41100000	33300000	17400000	17600000	15000000	11900000	12500000	12000000
P05997_1121	P05997	COL5A2	1121	Collagen alpha-2(V) chain	RGLP(hy)GPQGPR	NaN	266035	NaN	501042	673182	NaN	NaN	617073	326125	NaN	NaN	546407	808945	NaN	1950000	2340000	634615	NaN	7230000	6390000	6920000	7780000	7670000	6640000	4300000	4630000	4610000	2960000	2890000	3360000
Q03692_205	Q03692	COL10A1	205	Collagen alpha-1(X) chain	GLP(hy)GPQGPTGPSGPP(hy)GVGK	NaN	NaN	NaN	6000000	6190000	6250000	NaN	NaN	NaN	NaN	NaN	NaN	NaN	NaN	NaN	12400000	15300000	14000000	NaN	NaN	NaN	NaN	NaN	NaN	NaN	NaN	NaN	NaN	NaN	NaN
Q03692_217	Q03692	COL10A1	217	Collagen alpha-1(X) chain	GLP(hy)GPQGPTGPSGPP(hy)GVGK	NaN	NaN	NaN	6000000	6190000	6250000	NaN	NaN	NaN	NaN	NaN	NaN	NaN	NaN	NaN	12400000	15300000	14000000	NaN	NaN	NaN	NaN	NaN	NaN	NaN	NaN	NaN	NaN	NaN	NaN
P08123_461	P08123	COL1A2	461	Collagen alpha-2(I) chain	GLP(hy)GSP(hy)GNIGP(hy)AGK	2770000	3080000	2570000	999329	1340000	1270000	164337	623601	NaN	NaN	NaN	NaN	1390000	1230000	2500000	NaN	NaN	NaN	3210000	3260000	3250000	936218	879666	967753	3470000	3310000	2970000	865800	1220000	1090000
P08123_453	P08123	COL1A2	453	Collagen alpha-2(I) chain	GLP(hy)GSP(hy)GNIGPAGK	623000000	630000000	618000000	653000000	640000000	622000000	425000000	369000000	429000000	191000000	173000000	176000000	619000000	593000000	681000000	704000000	573000000	720000000	892000000	888000000	955000000	1450000000	1430000000	1140000000	695000000	666000000	680000000	696000000	715000000	696000000
P08123_456	P08123	COL1A2	456	Collagen alpha-2(I) chain	GLP(hy)GSP(hy)GNIGPAGK	623000000	630000000	618000000	653000000	640000000	622000000	425000000	369000000	429000000	191000000	173000000	176000000	619000000	593000000	681000000	704000000	573000000	720000000	892000000	888000000	955000000	1450000000	1430000000	1140000000	695000000	666000000	680000000	696000000	715000000	696000000
P02452_262	P02452	COL1A1	262	Collagen alpha-1(I) chain	GLP(hy)GTAGLP(hy)GM(ox)K	12400000	9870000	8120000	11700000	11700000	11200000	NaN	NaN	NaN	NaN	NaN	NaN	NaN	NaN	NaN	NaN	NaN	NaN	5120000	NaN	5120000	NaN	NaN	NaN	1200000	NaN	NaN	NaN	NaN	NaN
P02452_256	P02452	COL1A1	256	Collagen alpha-1(I) chain	GLP(hy)GTAGLP(hy)GM(ox)K	12400000	9870000	8120000	11700000	11700000	11200000	NaN	NaN	NaN	NaN	NaN	NaN	NaN	NaN	NaN	NaN	NaN	NaN	5120000	NaN	5120000	NaN	NaN	NaN	1200000	NaN	NaN	NaN	NaN	NaN
P08123_894	P08123	COL1A2	894	Collagen alpha-2(I) chain	GLP(hy)GVAGAVGEP(hy)GPLGIAGPP(hy)GAR	481000000	485000000	453000000	524000000	514000000	520000000	319000000	330000000	334000000	112000000	104000000	101000000	389000000	400000000	399000000	389000000	340000000	327000000	949000000	949000000	860000000	1470000000	1260000000	1620000000	675000000	696000000	668000000	465000000	804000000	731000000
P08123_885	P08123	COL1A2	885	Collagen alpha-2(I) chain	GLP(hy)GVAGAVGEP(hy)GPLGIAGPP(hy)GAR	481000000	485000000	453000000	524000000	514000000	520000000	319000000	330000000	334000000	112000000	104000000	101000000	389000000	400000000	399000000	389000000	340000000	327000000	949000000	949000000	860000000	1470000000	1260000000	1620000000	675000000	696000000	668000000	465000000	804000000	731000000
P08123_903	P08123	COL1A2	903	Collagen alpha-2(I) chain	GLP(hy)GVAGAVGEP(hy)GPLGIAGPP(hy)GAR	481000000	485000000	453000000	524000000	514000000	520000000	319000000	330000000	334000000	112000000	104000000	101000000	389000000	400000000	399000000	389000000	340000000	327000000	949000000	949000000	860000000	1470000000	1260000000	1620000000	675000000	696000000	668000000	465000000	804000000	731000000
A6NMZ7_1653	A6NMZ7	COL6A6	1653	Collagen alpha-6(VI) chain	GLQGNDGSP(hy)GYGSVGR	269000000	271000000	281000000	53400000	51000000	49300000	390000000	327000000	397000000	5080000	4370000	4750000	287000000	298000000	245000000	107000000	90200000	99900000	309000000	294000000	308000000	5410000	4470000	4710000	335000000	349000000	378000000	55800000	49100000	57900000
Q02388_1936	Q02388	COL7A1	1936	Collagen alpha-1(VII) chain	GLRGEP(hy)GSVPNVDR	NaN	NaN	NaN	NaN	NaN	NaN	NaN	NaN	NaN	1290000	1280000	1360000	NaN	NaN	NaN	NaN	NaN	NaN	NaN	NaN	NaN	NaN	NaN	NaN	NaN	NaN	NaN	NaN	NaN	NaN
P00441_63	P00441	SOD1	63	Superoxide dismutase [Cu-Zn]	GLTEGLHGFHVHEFGDNTAGCTSAGP(hy)HFNPLSR	27800000	25100000	27000000	46300000	44200000	44800000	24100000	22600000	25700000	45000000	43700000	48900000	NaN	26700000	25300000	63900000	68200000	63700000	NaN	NaN	NaN	NaN	NaN	NaN	NaN	NaN	4700000	50900000	NaN	41700000
P05997_578	P05997	COL5A2	578	Collagen alpha-2(V) chain	GLTGNP(hy)GVQGPEGK	72500000	75700000	75200000	88900000	105000000	104000000	36300000	36800000	39200000	19100000	19500000	15900000	40100000	39500000	66800000	74500000	58600000	53900000	65700000	63700000	62900000	99500000	102000000	92700000	63900000	62300000	65100000	68100000	57400000	63000000
P02452_774	P02452	COL1A1	774	Collagen alpha-1(I) chain	GLTGPIGPP(hy)GP(hy)AGAP(hy)GDKGESGPSGPAGPTGAR	4820000	5140000	4580000	16900000	16300000	15600000	9530000	8840000	9450000	5240000	4980000	5440000	3560000	3430000	4190000	8930000	11400000	9170000	NaN	NaN	NaN	NaN	NaN	NaN	NaN	NaN	NaN	NaN	NaN	NaN
P02452_772	P02452	COL1A1	772	Collagen alpha-1(I) chain	GLTGPIGPP(hy)GPAGAP(hy)GDK	857000000	877000000	864000000	1330000000	1340000000	1330000000	817000000	598000000	679000000	168000000	165000000	174000000	591000000	694000000	878000000	894000000	1100000000	980000000	1090000000	1010000000	1030000000	2380000000	2380000000	2460000000	996000000	1060000000	814000000	1110000000	1020000000	1050000000
P02452_771	P02452	COL1A1	771	Collagen alpha-1(I) chain	GLTGPIGP(hy)P(hy)GP(hy)AGAP(hy)GDK	2350000	2350000	2270000	6210000	6960000	7110000	NaN	NaN	NaN	NaN	NaN	NaN	NaN	NaN	1630000	NaN	NaN	1260000	NaN	NaN	NaN	NaN	NaN	NaN	NaN	NaN	NaN	NaN	NaN	NaN
P02452_778	P02452	COL1A1	778	Collagen alpha-1(I) chain	GLTGPIGPP(hy)GPAGAP(hy)GDK	857000000	877000000	864000000	1330000000	1340000000	1330000000	817000000	598000000	679000000	168000000	165000000	174000000	591000000	694000000	878000000	894000000	1100000000	980000000	1090000000	1010000000	1030000000	2380000000	2380000000	2460000000	996000000	1060000000	814000000	1110000000	1020000000	1050000000
P02452_786	P02452	COL1A1	786	Collagen alpha-1(I) chain	GLTGPIGPP(hy)GPAGAP(hy)GDKGESGP(hy)SGPAGPTGAR	NaN	NaN	NaN	1060000	1080000	1030000	NaN	NaN	NaN	NaN	NaN	NaN	NaN	NaN	NaN	NaN	NaN	NaN	NaN	NaN	NaN	30600000	12000000	14200000	1710000	1520000	1640000	3080000	2920000	2680000
P02458_566	P02458	COL2A1	566	Collagen alpha-1(II) chain	GLTGRP(hy)GDAGPQGK	NaN	NaN	NaN	NaN	NaN	NaN	NaN	NaN	NaN	NaN	NaN	NaN	NaN	NaN	NaN	NaN	NaN	NaN	NaN	NaN	NaN	171690	147699	117633	NaN	NaN	NaN	112459	120731	102144
P02452_547	P02452	COL1A1	547	Collagen alpha-1(I) chain	GLTGSP(hy)GSP(hy)GPDGK	12600000	21300000	7530000	1430000	45000000	36500000	7910000	7440000	9720000	2590000	2260000	15600000	NaN	NaN	55100000	57600000	26200000	1460000	193000000	205000000	185000000	348000000	354000000	322000000	604000000	592000000	573000000	345000000	400000000	410000000
P02452_544	P02452	COL1A1	544	Collagen alpha-1(I) chain	GLTGSP(hy)GSP(hy)GPDGK	12600000	21300000	7530000	1430000	45000000	36500000	7910000	7440000	9720000	2590000	2260000	15600000	NaN	NaN	55100000	57600000	26200000	1460000	193000000	205000000	185000000	348000000	354000000	322000000	604000000	592000000	573000000	345000000	400000000	410000000
P08123_348	P08123	COL1A2	348	Collagen alpha-2(I) chain	GLVGEP(hy)GP(hy)AGSK	41600000	41800000	45400000	76200000	101000000	94600000	31100000	38000000	40200000	46100000	45400000	46700000	25700000	23700000	51200000	57700000	39800000	38700000	39800000	43200000	42100000	221000000	138000000	190000000	123000000	116000000	112000000	120000000	154000000	172000000
P08123_350	P08123	COL1A2	350	Collagen alpha-2(I) chain	GLVGEP(hy)GP(hy)AGSK	41600000	41800000	45400000	76200000	101000000	94600000	31100000	38000000	40200000	46100000	45400000	46700000	25700000	23700000	51200000	57700000	39800000	38700000	39800000	43200000	42100000	221000000	138000000	190000000	123000000	116000000	112000000	120000000	154000000	172000000
P49411_343	P49411	TUFM	343	Elongation factor Tu, mitochondrial	GLVM(ox)VKP(hy)GSIKPHQK	NaN	10900000	17500000	31600000	NaN	30000000	NaN	NaN	NaN	4090000	NaN	NaN	NaN	NaN	NaN	50200000	48100000	35900000	NaN	NaN	NaN	NaN	NaN	NaN	NaN	NaN	NaN	NaN	NaN	NaN
P39059_791	P39059	COL15A1	791	Collagen alpha-1(XV) chain	GMDGASIVGPPGP(hy)R	40400000	37700000	40500000	28100000	28200000	28700000	43200000	29100000	35700000	4310000	4260000	4270000	43000000	45300000	59000000	35600000	41800000	34400000	25400000	30500000	28200000	19100000	18800000	17300000	65400000	68800000	73800000	22200000	27400000	26700000
P39059_788	P39059	COL15A1	788	Collagen alpha-1(XV) chain	GM(ox)DGASIVGP(hy)PGP(hy)R	3010000	2910000	2370000	1510000	876844	1310000	NaN	NaN	NaN	NaN	NaN	NaN	NaN	NaN	5640000	2440000	1940000	2200000	NaN	NaN	NaN	NaN	NaN	NaN	6000000	6090000	6390000	2140000	NaN	1410000
P39059_789	P39059	COL15A1	789	Collagen alpha-1(XV) chain	GM(ox)DGASIVGPP(hy)GPR	20900000	21100000	21900000	22200000	21500000	21000000	27100000	25000000	28700000	2590000	2290000	2360000	35900000	36100000	30700000	22200000	19700000	19900000	21300000	20700000	21100000	11800000	8710000	10700000	54600000	55700000	53100000	25500000	23800000	24500000
P27658_368	P27658	COL8A1	368	Collagen alpha-1(VIII) chain	GM(ox)GGVP(hy)GALGPR	15900000	15400000	16400000	28200000	33900000	34400000	32400000	30400000	31900000	3190000	2930000	NaN	15300000	15200000	21300000	84100000	69100000	79200000	38700000	41300000	36900000	140000000	130000000	96600000	40900000	36600000	38300000	28400000	22900000	27600000
P05997_1010	P05997	COL5A2	1010	Collagen alpha-2(V) chain	GMP(hy)GLP(hy)GPAGTP(hy)GK	80200000	82300000	85100000	124000000	124000000	126000000	52000000	58800000	68900000	31700000	29500000	29600000	69700000	67100000	62700000	81000000	80100000	81500000	87700000	82600000	81800000	137000000	122000000	109000000	63100000	61200000	61000000	62600000	61100000	59200000
P05997_1007	P05997	COL5A2	1007	Collagen alpha-2(V) chain	GMP(hy)GLP(hy)GPAGTP(hy)GK	80200000	82300000	85100000	124000000	124000000	126000000	52000000	58800000	68900000	31700000	29500000	29600000	69700000	67100000	62700000	81000000	80100000	81500000	87700000	82600000	81800000	137000000	122000000	109000000	63100000	61200000	61000000	62600000	61100000	59200000
P05997_1016	P05997	COL5A2	1016	Collagen alpha-2(V) chain	GMP(hy)GLP(hy)GPAGTP(hy)GK	80200000	82300000	85100000	124000000	124000000	126000000	52000000	58800000	68900000	31700000	29500000	29600000	69700000	67100000	62700000	81000000	80100000	81500000	87700000	82600000	81800000	137000000	122000000	109000000	63100000	61200000	61000000	62600000	61100000	59200000
P02461_554	P02461	COL3A1	554	Collagen alpha-1(III) chain	P(hy)GPP(hy)GSQGESGRP(hy)GPP(hy)GPSGPR	3290000	5480000	3150000	3050000	5670000	3840000	4930000	5230000	5590000	2350000	2110000	3020000	7370000	6000000	17500000	15200000	NaN	NaN	14000000	13500000	13400000	16300000	15100000	14500000	33000000	33700000	33700000	39400000	39600000	38900000
P02461_545	P02461	COL3A1	545	Collagen alpha-1(III) chain	GMP(hy)GSP(hy)GGP(hy)GSDGKP(hy)GPP(hy)GSQGESGR	NaN	NaN	NaN	NaN	NaN	NaN	NaN	NaN	NaN	NaN	NaN	NaN	NaN	NaN	NaN	NaN	NaN	NaN	NaN	NaN	NaN	913127	970113	867326	2720000	2820000	2510000	4140000	4280000	4190000
P02461_542	P02461	COL3A1	542	Collagen alpha-1(III) chain	GMP(hy)GSP(hy)GGP(hy)GSDGKP(hy)GPP(hy)GSQGESGR	NaN	NaN	NaN	NaN	NaN	NaN	NaN	NaN	NaN	NaN	NaN	NaN	NaN	NaN	NaN	NaN	NaN	NaN	NaN	NaN	NaN	913127	970113	867326	2720000	2820000	2510000	4140000	4280000	4190000
P02461_539	P02461	COL3A1	539	Collagen alpha-1(III) chain	GMP(hy)GSP(hy)GGP(hy)GSDGKP(hy)GPP(hy)GSQGESGR	NaN	NaN	NaN	NaN	NaN	NaN	NaN	NaN	NaN	NaN	NaN	NaN	NaN	NaN	NaN	NaN	NaN	NaN	NaN	NaN	NaN	913127	970113	867326	2720000	2820000	2510000	4140000	4280000	4190000
P02461_551	P02461	COL3A1	551	Collagen alpha-1(III) chain	P(hy)GPP(hy)GSQGESGRP(hy)GPP(hy)GPSGPR	3290000	5480000	3150000	3050000	5670000	3840000	4930000	5230000	5590000	2350000	2110000	3020000	7370000	6000000	17500000	15200000	NaN	NaN	14000000	13500000	13400000	16300000	15100000	14500000	33000000	33700000	33700000	39400000	39600000	38900000
P05997_1012	P05997	COL5A2	1012	Collagen alpha-2(V) chain	GMP(hy)GLP(hy)GP(hy)AGTP(hy)GK	7240000	6630000	7640000	4950000	4800000	4490000	NaN	NaN	NaN	NaN	NaN	NaN	NaN	NaN	2940000	NaN	NaN	NaN	4550000	7390000	6450000	NaN	1460000	2440000	NaN	2970000	3330000	NaN	NaN	NaN
P25705_111	P25705	ATP5F1A	111	ATP synthase subunit alpha, mitochondrial	GMSLNLEP(hy)DNVGVVVFGNDK	32100000	35000000	22200000	25100000	22200000	22200000	12400000	9340000	11600000	32500000	28900000	24700000	22200000	16500000	26700000	33700000	31500000	28500000	36200000	24500000	23500000	19100000	18500000	18600000	4780000	4670000	5100000	33900000	27900000	14800000
P04114_234	P04114	APOB	234	Apolipoprotein B-100	GMTRP(hy)LSTLISSSQSCQYTLDAK	NaN	NaN	NaN	NaN	NaN	NaN	2500000	2480000	2640000	NaN	NaN	NaN	1710000	1560000	1720000	NaN	NaN	NaN	NaN	NaN	NaN	NaN	NaN	NaN	NaN	NaN	NaN	NaN	NaN	NaN
P05997_716	P05997	COL5A2	716	Collagen alpha-2(V) chain	GNP(hy)GERGEP(hy)GITGLP(hy)GEK	2320000	2500000	2370000	NaN	888619	NaN	NaN	NaN	NaN	NaN	NaN	NaN	NaN	NaN	NaN	NaN	2010000	1940000	NaN	1430000	1590000	NaN	1910000	2110000	NaN	NaN	NaN	NaN	NaN	NaN
Q05707_1704	Q05707	COL14A1	1704	Collagen alpha-1(XIV) chain	GNP(hy)GVGTQGPR	NaN	NaN	NaN	NaN	NaN	NaN	NaN	NaN	NaN	NaN	NaN	NaN	NaN	NaN	NaN	NaN	NaN	NaN	926890	792438	818294	1010000	1090000	1060000	634862	616812	663045	1810000	1640000	1530000
P20908_945	P20908	COL5A1	945	Collagen alpha-1(V) chain	GNSGGDGPAGPP(hy)GERGPNGPQGPTGFP(hy)GP(hy)K	NaN	31500000	NaN	NaN	NaN	53300000	NaN	24300000	NaN	NaN	NaN	NaN	NaN	NaN	NaN	25300000	NaN	NaN	35800000	34200000	34300000	29300000	26600000	27900000	NaN	36100000	35100000	38900000	36800000	35900000
P20908_960	P20908	COL5A1	960	Collagen alpha-1(V) chain	GPNGPQGPTGFP(hy)GP(hy)K	20400000	21500000	20700000	35400000	33900000	35900000	15100000	17000000	19000000	8730000	8700000	8280000	15800000	15300000	16700000	16000000	17200000	16100000	26800000	25700000	25700000	22600000	20500000	21600000	17800000	25900000	25400000	27900000	26700000	25200000
P20908_962	P20908	COL5A1	962	Collagen alpha-1(V) chain	GPNGPQGPTGFP(hy)GP(hy)K	20400000	21500000	20700000	35400000	33900000	35900000	15100000	17000000	19000000	8730000	8700000	8280000	15800000	15300000	16700000	16000000	17200000	16100000	26800000	25700000	25700000	22600000	20500000	21600000	17800000	25900000	25400000	27900000	26700000	25200000
P20908_560	P20908	COL5A1	560	Collagen alpha-1(V) chain	GP(hy)AGPMGLTGR	6990000	6960000	7160000	8340000	8080000	7970000	4390000	4030000	3990000	3440000	3250000	NaN	NaN	NaN	4660000	NaN	NaN	NaN	7570000	6750000	7880000	3420000	3020000	2910000	8520000	8780000	7990000	7990000	8210000	7830000
P12111_2169	P12111	COL6A3	2169	Collagen alpha-3(VI) chain	GP(hy)KGETGDLGPMGVP(hy)GR	8760000	1680000	8080000	NaN	831387	1960000	NaN	NaN	3300000	NaN	NaN	NaN	NaN	6420000	NaN	2110000	1860000	NaN	NaN	NaN	NaN	NaN	NaN	NaN	NaN	NaN	NaN	NaN	NaN	NaN
P20908_762	P20908	COL5A1	762	Collagen alpha-1(V) chain	P(hy)GLP(hy)GMP(hy)GADGPP(hy)GHP(hy)GK	53800000	52800000	51800000	81000000	76500000	73300000	21800000	18600000	22800000	15900000	15000000	14900000	25100000	25700000	50600000	60100000	48600000	57300000	48800000	46400000	48100000	64800000	57800000	60900000	44000000	42700000	46000000	49900000	46900000	47800000
P20908_753	P20908	COL5A1	753	Collagen alpha-1(V) chain	P(hy)GLP(hy)GMP(hy)GADGPP(hy)GHP(hy)GK	53800000	52800000	51800000	81000000	76500000	73300000	21800000	18600000	22800000	15900000	15000000	14900000	25100000	25700000	50600000	60100000	48600000	57300000	48800000	46400000	48100000	64800000	57800000	60900000	44000000	42700000	46000000	49900000	46900000	47800000
P20908_765	P20908	COL5A1	765	Collagen alpha-1(V) chain	P(hy)GLP(hy)GMP(hy)GADGPP(hy)GHP(hy)GK	53800000	52800000	51800000	81000000	76500000	73300000	21800000	18600000	22800000	15900000	15000000	14900000	25100000	25700000	50600000	60100000	48600000	57300000	48800000	46400000	48100000	64800000	57800000	60900000	44000000	42700000	46000000	49900000	46900000	47800000
P20908_756	P20908	COL5A1	756	Collagen alpha-1(V) chain	P(hy)GLP(hy)GMP(hy)GADGPP(hy)GHP(hy)GK	53800000	52800000	51800000	81000000	76500000	73300000	21800000	18600000	22800000	15900000	15000000	14900000	25100000	25700000	50600000	60100000	48600000	57300000	48800000	46400000	48100000	64800000	57800000	60900000	44000000	42700000	46000000	49900000	46900000	47800000
P20908_746	P20908	COL5A1	746	Collagen alpha-1(V) chain	GP(hy)LGKPGLP(hy)GMP(hy)GADGPP(hy)GHP(hy)GK	NaN	NaN	NaN	NaN	NaN	NaN	NaN	NaN	NaN	NaN	NaN	NaN	NaN	NaN	NaN	NaN	NaN	NaN	NaN	NaN	NaN	13400000	12900000	10400000	NaN	NaN	NaN	NaN	NaN	NaN
P08123_915	P08123	COL1A2	915	Collagen alpha-2(I) chain	GPP(hy)GAVGSP(hy)GVNGAP(hy)GEAGRDGNP(hy)GNDGP(hy)PGR	4190000	3680000	4320000	2850000	3570000	2960000	1350000	2840000	NaN	NaN	NaN	NaN	3140000	NaN	3540000	4340000	NaN	NaN	3230000	3290000	3280000	12400000	11500000	11500000	2610000	2530000	2610000	847884	642561	837190
P08123_909	P08123	COL1A2	909	Collagen alpha-2(I) chain	GPP(hy)GAVGSP(hy)GVNGAP(hy)GEAGRDGNP(hy)GNDGP(hy)PGR	4190000	3680000	4320000	2850000	3570000	2960000	1350000	2840000	NaN	NaN	NaN	NaN	3140000	NaN	3540000	4340000	NaN	NaN	3230000	3290000	3280000	12400000	11500000	11500000	2610000	2530000	2610000	847884	642561	837190
P08123_908	P08123	COL1A2	908	Collagen alpha-2(I) chain	GP(hy)P(hy)GAVGSP(hy)GVNGAP(hy)GEAGR	156958	170104	NaN	NaN	NaN	NaN	NaN	NaN	NaN	NaN	NaN	NaN	NaN	NaN	168454	NaN	NaN	NaN	NaN	NaN	NaN	NaN	NaN	NaN	NaN	NaN	NaN	NaN	NaN	NaN
P08123_921	P08123	COL1A2	921	Collagen alpha-2(I) chain	GPP(hy)GAVGSP(hy)GVNGAP(hy)GEAGRDGNP(hy)GNDGP(hy)PGR	4190000	3680000	4320000	2850000	3570000	2960000	1350000	2840000	NaN	NaN	NaN	NaN	3140000	NaN	3540000	4340000	NaN	NaN	3230000	3290000	3280000	12400000	11500000	11500000	2610000	2530000	2610000	847884	642561	837190
P02462_587	P02462	COL4A1	587	Collagen alpha-1(IV) chain	GP(hy)P(hy)GGVGFP(hy)GSR	3200000	2740000	2980000	311629	NaN	NaN	NaN	NaN	1510000	NaN	NaN	NaN	3560000	2660000	4820000	NaN	NaN	NaN	1770000	1490000	1660000	NaN	NaN	NaN	NaN	NaN	NaN	NaN	NaN	NaN
P02462_588	P02462	COL4A1	588	Collagen alpha-1(IV) chain	GPP(hy)GGVGFP(hy)GSR	96800000	94900000	96900000	62200000	61900000	60000000	104000000	91200000	108000000	50500000	47600000	48400000	80300000	81500000	91000000	48800000	40000000	48100000	95000000	104000000	98300000	17300000	19900000	19600000	117000000	121000000	123000000	71700000	67800000	70500000
P02462_594	P02462	COL4A1	594	Collagen alpha-1(IV) chain	GPP(hy)GGVGFP(hy)GSR	96800000	94900000	96900000	62200000	61900000	60000000	104000000	91200000	108000000	50500000	47600000	48400000	80300000	81500000	91000000	48800000	40000000	48100000	95000000	104000000	98300000	17300000	19900000	19600000	117000000	121000000	123000000	71700000	67800000	70500000
P29400_271	P29400	COL4A5	271	Collagen alpha-5(IV) chain	GP(hy)P(hy)GP(hy)P(hy)GIR	52300000	51800000	48600000	58900000	52500000	52400000	NaN	7080000	NaN	NaN	3230000	NaN	NaN	NaN	23300000	39800000	40000000	36200000	NaN	NaN	17400000	NaN	NaN	NaN	NaN	NaN	49800000	NaN	30000000	NaN
P29400_272	P29400	COL4A5	272	Collagen alpha-5(IV) chain	GP(hy)P(hy)GP(hy)P(hy)GIR	52300000	51800000	48600000	58900000	52500000	52400000	NaN	7080000	NaN	NaN	3230000	NaN	NaN	NaN	23300000	39800000	40000000	36200000	NaN	NaN	17400000	NaN	NaN	NaN	NaN	NaN	49800000	NaN	30000000	NaN
P29400_268	P29400	COL4A5	268	Collagen alpha-5(IV) chain	GP(hy)P(hy)GP(hy)P(hy)GIR	52300000	51800000	48600000	58900000	52500000	52400000	NaN	7080000	NaN	NaN	3230000	NaN	NaN	NaN	23300000	39800000	40000000	36200000	NaN	NaN	17400000	NaN	NaN	NaN	NaN	NaN	49800000	NaN	30000000	NaN
P29400_269	P29400	COL4A5	269	Collagen alpha-5(IV) chain	GP(hy)P(hy)GP(hy)P(hy)GIR	52300000	51800000	48600000	58900000	52500000	52400000	NaN	7080000	NaN	NaN	3230000	NaN	NaN	NaN	23300000	39800000	40000000	36200000	NaN	NaN	17400000	NaN	NaN	NaN	NaN	NaN	49800000	NaN	30000000	NaN
P29400_280	P29400	COL4A5	280	Collagen alpha-5(IV) chain	GP(hy)P(hy)GP(hy)PGGEKGEK	18200000	19000000	17200000	NaN	NaN	5550000	24800000	21500000	27300000	NaN	NaN	NaN	23800000	22900000	22300000	NaN	NaN	NaN	27000000	27900000	26700000	NaN	NaN	NaN	11100000	12400000	10700000	5290000	5400000	5170000
P29400_278	P29400	COL4A5	278	Collagen alpha-5(IV) chain	GP(hy)P(hy)GP(hy)PGGEKGEK	18200000	19000000	17200000	NaN	NaN	5550000	24800000	21500000	27300000	NaN	NaN	NaN	23800000	22900000	22300000	NaN	NaN	NaN	27000000	27900000	26700000	NaN	NaN	NaN	11100000	12400000	10700000	5290000	5400000	5170000
P29400_277	P29400	COL4A5	277	Collagen alpha-5(IV) chain	GP(hy)P(hy)GP(hy)PGGEKGEK	18200000	19000000	17200000	NaN	NaN	5550000	24800000	21500000	27300000	NaN	NaN	NaN	23800000	22900000	22300000	NaN	NaN	NaN	27000000	27900000	26700000	NaN	NaN	NaN	11100000	12400000	10700000	5290000	5400000	5170000
Q99715_3022	Q99715	COL12A1	3022	Collagen alpha-1(XII) chain	GP(hy)P(hy)GP(hy)PGRP(hy)GNSGIR	NaN	NaN	NaN	NaN	NaN	NaN	NaN	NaN	NaN	NaN	NaN	NaN	NaN	NaN	NaN	NaN	NaN	NaN	815131	2940000	NaN	NaN	NaN	2100000	698999	550878	NaN	NaN	NaN	NaN
Q99715_3023	Q99715	COL12A1	3023	Collagen alpha-1(XII) chain	GP(hy)P(hy)GP(hy)PGRP(hy)GNSGIR	NaN	NaN	NaN	NaN	NaN	NaN	NaN	NaN	NaN	NaN	NaN	NaN	NaN	NaN	NaN	NaN	NaN	NaN	815131	2940000	NaN	NaN	NaN	2100000	698999	550878	NaN	NaN	NaN	NaN
Q99715_3025	Q99715	COL12A1	3025	Collagen alpha-1(XII) chain	GP(hy)P(hy)GP(hy)PGRP(hy)GNSGIR	NaN	NaN	NaN	NaN	NaN	NaN	NaN	NaN	NaN	NaN	NaN	NaN	NaN	NaN	NaN	NaN	NaN	NaN	815131	2940000	NaN	NaN	NaN	2100000	698999	550878	NaN	NaN	NaN	NaN
Q99715_3029	Q99715	COL12A1	3029	Collagen alpha-1(XII) chain	GP(hy)P(hy)GP(hy)PGRP(hy)GNSGIR	NaN	NaN	NaN	NaN	NaN	NaN	NaN	NaN	NaN	NaN	NaN	NaN	NaN	NaN	NaN	NaN	NaN	NaN	815131	2940000	NaN	NaN	NaN	2100000	698999	550878	NaN	NaN	NaN	NaN
P02461_425	P02461	COL3A1	425	Collagen alpha-1(III) chain	GPP(hy)GPAGANGAP(hy)GLR	80800000	80700000	80000000	114000000	124000000	130000000	92600000	84200000	100000000	46900000	43600000	40800000	67400000	66600000	97000000	71700000	65800000	82600000	86100000	84800000	86500000	164000000	154000000	153000000	NaN	116000000	122000000	163000000	159000000	154000000
P02461_415	P02461	COL3A1	415	Collagen alpha-1(III) chain	GP(hy)P(hy)GPAGANGAP(hy)GLR	NaN	NaN	NaN	NaN	120000000	NaN	NaN	NaN	NaN	NaN	NaN	NaN	NaN	NaN	NaN	NaN	NaN	NaN	NaN	NaN	NaN	NaN	NaN	NaN	117000000	NaN	118000000	NaN	NaN	NaN
P02461_416	P02461	COL3A1	416	Collagen alpha-1(III) chain	GPP(hy)GPAGANGAP(hy)GLR	80800000	80700000	80000000	114000000	124000000	130000000	92600000	84200000	100000000	46900000	43600000	40800000	67400000	66600000	97000000	71700000	65800000	82600000	86100000	84800000	86500000	164000000	154000000	153000000	NaN	116000000	122000000	163000000	159000000	154000000
Q05707_1732	Q05707	COL14A1	1732	Collagen alpha-1(XIV) chain	GPP(hy)GPAGPSGESRPGSP(hy)GPP(hy)GSPGP(hy)R	5910000	7790000	3360000	3850000	27800000	27000000	NaN	6900000	2160000	NaN	NaN	NaN	NaN	NaN	6310000	34600000	132000000	112000000	3300000	3200000	3150000	10200000	9990000	9320000	2950000	2990000	3010000	9050000	8920000	9080000
Q05707_1714	Q05707	COL14A1	1714	Collagen alpha-1(XIV) chain	GP(hy)P(hy)GPAGPSGESRPGSP(hy)GP(hy)P(hy)GSPGPR	NaN	NaN	NaN	NaN	NaN	NaN	NaN	NaN	NaN	NaN	NaN	NaN	NaN	NaN	NaN	373136	NaN	NaN	562294	519053	490324	207561	214638	NaN	NaN	NaN	NaN	NaN	8000000	NaN
Q05707_1729	Q05707	COL14A1	1729	Collagen alpha-1(XIV) chain	GPP(hy)GPAGPSGESRPGSP(hy)GPP(hy)GSPGP(hy)R	5910000	7790000	3360000	3850000	27800000	27000000	NaN	6900000	2160000	NaN	NaN	NaN	NaN	NaN	6310000	34600000	132000000	112000000	3300000	3200000	3150000	10200000	9990000	9320000	2950000	2990000	3010000	9050000	8920000	9080000
Q05707_1731	Q05707	COL14A1	1731	Collagen alpha-1(XIV) chain	GP(hy)P(hy)GPAGPSGESRPGSP(hy)GP(hy)P(hy)GSPGPR	NaN	NaN	NaN	NaN	NaN	NaN	NaN	NaN	NaN	NaN	NaN	NaN	NaN	NaN	NaN	373136	NaN	NaN	562294	519053	490324	207561	214638	NaN	NaN	NaN	NaN	NaN	8000000	NaN
Q05707_1715	Q05707	COL14A1	1715	Collagen alpha-1(XIV) chain	GPP(hy)GPAGPSGESRPGSP(hy)GPP(hy)GSPGP(hy)R	5910000	7790000	3360000	3850000	27800000	27000000	NaN	6900000	2160000	NaN	NaN	NaN	NaN	NaN	6310000	34600000	132000000	112000000	3300000	3200000	3150000	10200000	9990000	9320000	2950000	2990000	3010000	9050000	8920000	9080000
P12107_530	P12107	COL11A1	530	Collagen alpha-1(XI) chain	GP(hy)P(hy)GPMGLTGR	NaN	NaN	NaN	NaN	NaN	NaN	NaN	NaN	NaN	4620000	2400000	4380000	NaN	NaN	NaN	NaN	NaN	NaN	NaN	NaN	NaN	12700000	10200000	9740000	NaN	NaN	NaN	NaN	NaN	NaN
P12107_531	P12107	COL11A1	531	Collagen alpha-1(XI) chain	GP(hy)P(hy)GPMGLTGR	NaN	NaN	NaN	NaN	NaN	NaN	NaN	NaN	NaN	4620000	2400000	4380000	NaN	NaN	NaN	NaN	NaN	NaN	NaN	NaN	NaN	12700000	10200000	9740000	NaN	NaN	NaN	NaN	NaN	NaN
P02452_1003	P02452	COL1A1	1003	Collagen alpha-1(I) chain	GPP(hy)GPMGPP(hy)GLAGPP(hy)GESGR	198000000	203000000	192000000	232000000	231000000	233000000	132000000	103000000	112000000	42000000	41500000	41800000	92700000	104000000	151000000	130000000	157000000	142000000	NaN	NaN	NaN	NaN	NaN	NaN	NaN	NaN	NaN	NaN	NaN	NaN
P02452_997	P02452	COL1A1	997	Collagen alpha-1(I) chain	GPP(hy)GPMGPP(hy)GLAGPP(hy)GESGR	198000000	203000000	192000000	232000000	231000000	233000000	132000000	103000000	112000000	42000000	41500000	41800000	92700000	104000000	151000000	130000000	157000000	142000000	NaN	NaN	NaN	NaN	NaN	NaN	NaN	NaN	NaN	NaN	NaN	NaN
P02452_996	P02452	COL1A1	996	Collagen alpha-1(I) chain	QGPSGASGERGP(hy)P(hy)GPMGPP(hy)GLAGP(hy)PGESGR	3880000	3580000	3490000	2180000	NaN	1970000	3830000	NaN	4360000	NaN	NaN	NaN	NaN	4470000	NaN	NaN	3230000	3170000	NaN	NaN	NaN	NaN	NaN	NaN	NaN	NaN	NaN	NaN	NaN	NaN
P02452_1009	P02452	COL1A1	1009	Collagen alpha-1(I) chain	GPP(hy)GPMGPP(hy)GLAGPP(hy)GESGR	198000000	203000000	192000000	232000000	231000000	233000000	132000000	103000000	112000000	42000000	41500000	41800000	92700000	104000000	151000000	130000000	157000000	142000000	NaN	NaN	NaN	NaN	NaN	NaN	NaN	NaN	NaN	NaN	NaN	NaN
P02452_1008	P02452	COL1A1	1008	Collagen alpha-1(I) chain	QGPSGASGERGPP(hy)GPMGPP(hy)GLAGP(hy)PGESGR	23300000	25400000	22000000	15300000	15000000	16200000	14700000	13800000	13500000	NaN	NaN	NaN	24200000	25100000	24600000	26300000	28500000	25200000	NaN	NaN	NaN	NaN	NaN	NaN	NaN	NaN	NaN	NaN	NaN	NaN
Q99715_2855	Q99715	COL12A1	2855	Collagen alpha-1(XII) chain	GP(hy)PGPP(hy)GSP(hy)GSP(hy)GVTGPSGK	6190000	6380000	6120000	2570000	3160000	3140000	1480000	1510000	446435	7450000	7070000	7200000	4980000	NaN	7840000	2410000	NaN	NaN	NaN	NaN	NaN	NaN	NaN	NaN	NaN	NaN	NaN	NaN	NaN	NaN
Q99715_2865	Q99715	COL12A1	2865	Collagen alpha-1(XII) chain	GP(hy)PGPP(hy)GSP(hy)GSP(hy)GVTGPSGK	6190000	6380000	6120000	2570000	3160000	3140000	1480000	1510000	446435	7450000	7070000	7200000	4980000	NaN	7840000	2410000	NaN	NaN	NaN	NaN	NaN	NaN	NaN	NaN	NaN	NaN	NaN	NaN	NaN	NaN
Q99715_2856	Q99715	COL12A1	2856	Collagen alpha-1(XII) chain	GPP(hy)GPP(hy)GSP(hy)GSP(hy)GVTGPSGK	NaN	NaN	5320000	NaN	NaN	3750000	NaN	NaN	535377	5690000	NaN	NaN	3990000	981528	6750000	2460000	NaN	NaN	NaN	NaN	NaN	NaN	NaN	NaN	NaN	NaN	NaN	NaN	NaN	NaN
Q99715_2862	Q99715	COL12A1	2862	Collagen alpha-1(XII) chain	GP(hy)PGPP(hy)GSP(hy)GSP(hy)GVTGPSGK	6190000	6380000	6120000	2570000	3160000	3140000	1480000	1510000	446435	7450000	7070000	7200000	4980000	NaN	7840000	2410000	NaN	NaN	NaN	NaN	NaN	NaN	NaN	NaN	NaN	NaN	NaN	NaN	NaN	NaN
Q99715_2859	Q99715	COL12A1	2859	Collagen alpha-1(XII) chain	GP(hy)PGPP(hy)GSP(hy)GSP(hy)GVTGPSGK	6190000	6380000	6120000	2570000	3160000	3140000	1480000	1510000	446435	7450000	7070000	7200000	4980000	NaN	7840000	2410000	NaN	NaN	NaN	NaN	NaN	NaN	NaN	NaN	NaN	NaN	NaN	NaN	NaN	NaN
P39060_862	P39060	COL18A1	862	Collagen alpha-1(XVIII) chain	GP(hy)P(hy)GPQGPP(hy)GPPGP(hy)SFR	5320000	5580000	5620000	6280000	6210000	6260000	3220000	2930000	3830000	NaN	NaN	NaN	4670000	4850000	4770000	5340000	4950000	4690000	NaN	NaN	NaN	NaN	NaN	NaN	NaN	NaN	NaN	NaN	NaN	NaN
P39060_868	P39060	COL18A1	868	Collagen alpha-1(XVIII) chain	GP(hy)P(hy)GPQGP(hy)P(hy)GPP(hy)GPSFR	724022	375356	543564	NaN	NaN	NaN	NaN	NaN	NaN	NaN	NaN	NaN	NaN	NaN	3710000	NaN	NaN	NaN	NaN	NaN	NaN	NaN	NaN	NaN	NaN	NaN	NaN	NaN	NaN	NaN
P25940_480	P25940	COL5A3	480	Collagen alpha-3(V) chain	GP(hy)P(hy)GPVGLTGR	7860000	7710000	7320000	2520000	2460000	2330000	NaN	NaN	NaN	NaN	NaN	NaN	NaN	1280000	3430000	NaN	NaN	NaN	NaN	NaN	NaN	NaN	NaN	NaN	3470000	14700000	2660000	1980000	2070000	1820000
P25940_481	P25940	COL5A3	481	Collagen alpha-3(V) chain	GP(hy)P(hy)GPVGLTGR	7860000	7710000	7320000	2520000	2460000	2330000	NaN	NaN	NaN	NaN	NaN	NaN	NaN	1280000	3430000	NaN	NaN	NaN	NaN	NaN	NaN	NaN	NaN	NaN	3470000	14700000	2660000	1980000	2070000	1820000
Q01955_1281	Q01955	COL4A3	1281	Collagen alpha-3(IV) chain	GP(hy)P(hy)GTAGDM(ox)GP(hy)P(hy)GR	NaN	NaN	NaN	NaN	NaN	NaN	NaN	NaN	NaN	NaN	NaN	NaN	NaN	NaN	NaN	NaN	NaN	NaN	NaN	NaN	NaN	NaN	NaN	NaN	1070000	1090000	1090000	NaN	NaN	NaN
Q01955_1282	Q01955	COL4A3	1282	Collagen alpha-3(IV) chain	GP(hy)P(hy)GTAGDM(ox)GP(hy)P(hy)GR	NaN	NaN	NaN	NaN	NaN	NaN	NaN	NaN	NaN	NaN	NaN	NaN	NaN	NaN	NaN	NaN	NaN	NaN	NaN	NaN	NaN	NaN	NaN	NaN	1070000	1090000	1090000	NaN	NaN	NaN
Q01955_1290	Q01955	COL4A3	1290	Collagen alpha-3(IV) chain	GP(hy)P(hy)GTAGDM(ox)GP(hy)P(hy)GR	NaN	NaN	NaN	NaN	NaN	NaN	NaN	NaN	NaN	NaN	NaN	NaN	NaN	NaN	NaN	NaN	NaN	NaN	NaN	NaN	NaN	NaN	NaN	NaN	1070000	1090000	1090000	NaN	NaN	NaN
Q01955_1291	Q01955	COL4A3	1291	Collagen alpha-3(IV) chain	GP(hy)P(hy)GTAGDM(ox)GP(hy)P(hy)GR	NaN	NaN	NaN	NaN	NaN	NaN	NaN	NaN	NaN	NaN	NaN	NaN	NaN	NaN	NaN	NaN	NaN	NaN	NaN	NaN	NaN	NaN	NaN	NaN	1070000	1090000	1090000	NaN	NaN	NaN
P08123_116	P08123	COL1A2	116	Collagen alpha-2(I) chain	GP(hy)PGAAGAP(hy)GPQGFQGP(hy)AGEP(hy)GEP(hy)GQTGPAGAR	52000000	50600000	42700000	60700000	54500000	54300000	46800000	34100000	8900000	11200000	11800000	12900000	8830000	31700000	55400000	56000000	74000000	69000000	NaN	NaN	NaN	NaN	NaN	NaN	NaN	NaN	NaN	NaN	NaN	NaN
P08123_101	P08123	COL1A2	101	Collagen alpha-2(I) chain	GP(hy)PGAAGAP(hy)GPQGFQGP(hy)AGEP(hy)GEP(hy)GQTGPAGAR	52000000	50600000	42700000	60700000	54500000	54300000	46800000	34100000	8900000	11200000	11800000	12900000	8830000	31700000	55400000	56000000	74000000	69000000	NaN	NaN	NaN	NaN	NaN	NaN	NaN	NaN	NaN	NaN	NaN	NaN
P08123_123	P08123	COL1A2	123	Collagen alpha-2(I) chain	GPP(hy)GAAGAP(hy)GPQGFQGPAGEP(hy)GEP(hy)GQTGPAGAR	7490000	6970000	6270000	7260000	7700000	6540000	5100000	2670000	3710000	924723	1260000	1410000	3910000	5270000	7140000	7080000	7510000	6080000	16800000	15300000	15200000	27600000	12900000	25400000	9510000	9540000	10900000	7280000	6490000	6810000
P08123_120	P08123	COL1A2	120	Collagen alpha-2(I) chain	GPP(hy)GAAGAP(hy)GPQGFQGPAGEP(hy)GEP(hy)GQTGPAGAR	7490000	6970000	6270000	7260000	7700000	6540000	5100000	2670000	3710000	924723	1260000	1410000	3910000	5270000	7140000	7080000	7510000	6080000	16800000	15300000	15200000	27600000	12900000	25400000	9510000	9540000	10900000	7280000	6490000	6810000
P08123_108	P08123	COL1A2	108	Collagen alpha-2(I) chain	GPP(hy)GAAGAP(hy)GPQGFQGPAGEP(hy)GEP(hy)GQTGPAGAR	7490000	6970000	6270000	7260000	7700000	6540000	5100000	2670000	3710000	924723	1260000	1410000	3910000	5270000	7140000	7080000	7510000	6080000	16800000	15300000	15200000	27600000	12900000	25400000	9510000	9540000	10900000	7280000	6490000	6810000
Q05707_1752	Q05707	COL14A1	1752	Collagen alpha-1(XIV) chain	GP(hy)PGHLGVP(hy)GP(hy)QGP(hy)SGQPGYCDP(hy)SSCSAYGVR	4640000	4630000	3930000	11700000	11700000	11200000	1270000	956132	1150000	NaN	NaN	NaN	2780000	1080000	2450000	8160000	7510000	7130000	NaN	NaN	NaN	NaN	NaN	NaN	NaN	NaN	NaN	NaN	NaN	NaN
Q05707_1740	Q05707	COL14A1	1740	Collagen alpha-1(XIV) chain	GP(hy)PGHLGVP(hy)GP(hy)QGP(hy)SGQPGYCDP(hy)SSCSAYGVR	4640000	4630000	3930000	11700000	11700000	11200000	1270000	956132	1150000	NaN	NaN	NaN	2780000	1080000	2450000	8160000	7510000	7130000	NaN	NaN	NaN	NaN	NaN	NaN	NaN	NaN	NaN	NaN	NaN	NaN
Q05707_1749	Q05707	COL14A1	1749	Collagen alpha-1(XIV) chain	GP(hy)PGHLGVP(hy)GP(hy)QGP(hy)SGQPGYCDP(hy)SSCSAYGVR	4640000	4630000	3930000	11700000	11700000	11200000	1270000	956132	1150000	NaN	NaN	NaN	2780000	1080000	2450000	8160000	7510000	7130000	NaN	NaN	NaN	NaN	NaN	NaN	NaN	NaN	NaN	NaN	NaN	NaN
Q05707_1747	Q05707	COL14A1	1747	Collagen alpha-1(XIV) chain	GP(hy)PGHLGVP(hy)GP(hy)QGP(hy)SGQPGYCDP(hy)SSCSAYGVR	4640000	4630000	3930000	11700000	11700000	11200000	1270000	956132	1150000	NaN	NaN	NaN	2780000	1080000	2450000	8160000	7510000	7130000	NaN	NaN	NaN	NaN	NaN	NaN	NaN	NaN	NaN	NaN	NaN	NaN
Q05707_1761	Q05707	COL14A1	1761	Collagen alpha-1(XIV) chain	GP(hy)PGHLGVP(hy)GP(hy)QGP(hy)SGQPGYCDP(hy)SSCSAYGVR	4640000	4630000	3930000	11700000	11700000	11200000	1270000	956132	1150000	NaN	NaN	NaN	2780000	1080000	2450000	8160000	7510000	7130000	NaN	NaN	NaN	NaN	NaN	NaN	NaN	NaN	NaN	NaN	NaN	NaN
Q05707_1717	Q05707	COL14A1	1717	Collagen alpha-1(XIV) chain	GP(hy)PGP(hy)AGPSGESRPGSP(hy)GPP(hy)GSP(hy)GPR	1380000	NaN	NaN	NaN	NaN	NaN	NaN	NaN	3100000	NaN	NaN	NaN	NaN	NaN	NaN	NaN	NaN	NaN	NaN	NaN	NaN	NaN	NaN	NaN	NaN	NaN	3930000	NaN	NaN	NaN
Q05707_1735	Q05707	COL14A1	1735	Collagen alpha-1(XIV) chain	GPP(hy)GPAGPSGESRPGSP(hy)GPPGSP(hy)GP(hy)R	NaN	NaN	NaN	NaN	NaN	NaN	2800000	NaN	NaN	NaN	NaN	NaN	2120000	NaN	NaN	NaN	NaN	NaN	NaN	6050000	NaN	NaN	NaN	NaN	2900000	2960000	NaN	NaN	NaN	NaN
P25067_274	P25067	COL8A2	274	Collagen alpha-2(VIII) chain	GP(hy)PGVDGVGVP(hy)GAAGLP(hy)GPQGP(hy)SGAK	NaN	NaN	NaN	NaN	NaN	NaN	NaN	NaN	NaN	NaN	NaN	NaN	NaN	NaN	NaN	NaN	NaN	NaN	NaN	NaN	NaN	NaN	1490000	1130000	NaN	NaN	NaN	NaN	NaN	NaN
P25067_294	P25067	COL8A2	294	Collagen alpha-2(VIII) chain	GP(hy)PGVDGVGVP(hy)GAAGLP(hy)GPQGP(hy)SGAK	NaN	NaN	NaN	NaN	NaN	NaN	NaN	NaN	NaN	NaN	NaN	NaN	NaN	NaN	NaN	NaN	NaN	NaN	NaN	NaN	NaN	NaN	1490000	1130000	NaN	NaN	NaN	NaN	NaN	NaN
P25067_289	P25067	COL8A2	289	Collagen alpha-2(VIII) chain	GP(hy)PGVDGVGVP(hy)GAAGLP(hy)GPQGP(hy)SGAK	NaN	NaN	NaN	NaN	NaN	NaN	NaN	NaN	NaN	NaN	NaN	NaN	NaN	NaN	NaN	NaN	NaN	NaN	NaN	NaN	NaN	NaN	1490000	1130000	NaN	NaN	NaN	NaN	NaN	NaN
P25067_283	P25067	COL8A2	283	Collagen alpha-2(VIII) chain	GP(hy)PGVDGVGVP(hy)GAAGLP(hy)GPQGP(hy)SGAK	NaN	NaN	NaN	NaN	NaN	NaN	NaN	NaN	NaN	NaN	NaN	NaN	NaN	NaN	NaN	NaN	NaN	NaN	NaN	NaN	NaN	NaN	1490000	1130000	NaN	NaN	NaN	NaN	NaN	NaN
P08123_1016	P08123	COL1A2	1016	Collagen alpha-2(I) chain	GP(hy)RGLP(hy)GLKGHNGLQGLP(hy)GIAGHHGDQGAP(hy)GSVGPAGPR	13600000	9500000	8190000	4060000	NaN	4000000	NaN	4240000	4670000	NaN	NaN	NaN	9240000	6230000	NaN	NaN	NaN	NaN	19000000	19200000	16600000	2760000	NaN	3220000	NaN	NaN	NaN	NaN	2580000	2620000
P08123_1020	P08123	COL1A2	1020	Collagen alpha-2(I) chain	GP(hy)RGLP(hy)GLKGHNGLQGLP(hy)GIAGHHGDQGAP(hy)GSVGPAGPR	13600000	9500000	8190000	4060000	NaN	4000000	NaN	4240000	4670000	NaN	NaN	NaN	9240000	6230000	NaN	NaN	NaN	NaN	19000000	19200000	16600000	2760000	NaN	3220000	NaN	NaN	NaN	NaN	2580000	2620000
P08123_998	P08123	COL1A2	998	Collagen alpha-2(I) chain	GP(hy)SGPQGIR	NaN	NaN	NaN	NaN	NaN	NaN	NaN	NaN	NaN	NaN	NaN	NaN	NaN	NaN	NaN	NaN	NaN	NaN	1370000	1140000	1280000	NaN	170939	NaN	4650000	4570000	4800000	1110000	1160000	1080000
P02452_417	P02452	COL1A1	417	Collagen alpha-1(I) chain	GP(hy)SGPQGPGGP(hy)PGPK	20600000	NaN	23400000	35900000	NaN	NaN	18800000	NaN	24500000	16700000	11600000	NaN	35200000	24200000	9100000	6840000	29600000	NaN	12400000	12700000	12900000	18000000	19900000	15700000	14500000	14300000	14600000	12800000	13700000	13200000
P02452_427	P02452	COL1A1	427	Collagen alpha-1(I) chain	GPSGPQGP(hy)GGPP(hy)GPK	2830000	NaN	NaN	NaN	62200000	NaN	4640000	3680000	5890000	4940000	NaN	NaN	5350000	4680000	3200000	2540000	NaN	NaN	73700000	76500000	73100000	44900000	52500000	42400000	105000000	103000000	103000000	54400000	53000000	53300000
P20908_1104	P20908	COL5A1	1104	Collagen alpha-1(V) chain	GPAGAAGPIGIP(hy)GR	1520000	1530000	1580000	3130000	2920000	2960000	1180000	1050000	743889	6540000	6130000	6070000	883983	815432	476632	NaN	1040000	2230000	2930000	3000000	2950000	1820000	1930000	1840000	3170000	2850000	3090000	5350000	5290000	4960000
P25940_1111	P25940	COL5A3	1111	Collagen alpha-3(V) chain	GPAGHP(hy)GPP(hy)GADGAQGR	NaN	NaN	NaN	NaN	NaN	NaN	NaN	NaN	NaN	NaN	NaN	NaN	NaN	NaN	NaN	NaN	NaN	NaN	626089	642832	389461	NaN	NaN	57727.1	1660000	1640000	1660000	658061	752113	678543
P25940_1114	P25940	COL5A3	1114	Collagen alpha-3(V) chain	GPAGHP(hy)GPP(hy)GADGAQGR	NaN	NaN	NaN	NaN	NaN	NaN	NaN	NaN	NaN	NaN	NaN	NaN	NaN	NaN	NaN	NaN	NaN	NaN	626089	642832	389461	NaN	NaN	57727.1	1660000	1640000	1660000	658061	752113	678543
P02461_260	P02461	COL3A1	260	Collagen alpha-1(III) chain	GPAGIP(hy)GFP(hy)GM(ox)K	26400000	24600000	27800000	35300000	36600000	36100000	NaN	NaN	NaN	11000000	NaN	NaN	NaN	NaN	17900000	NaN	NaN	15300000	15300000	15100000	15800000	8430000	8970000	9040000	NaN	NaN	19700000	NaN	NaN	NaN
P02461_257	P02461	COL3A1	257	Collagen alpha-1(III) chain	GPAGIP(hy)GFP(hy)GM(ox)K	26400000	24600000	27800000	35300000	36600000	36100000	NaN	NaN	NaN	11000000	NaN	NaN	NaN	NaN	17900000	NaN	NaN	15300000	15300000	15100000	15800000	8430000	8970000	9040000	NaN	NaN	19700000	NaN	NaN	NaN
Q03692_319	Q03692	COL10A1	319	Collagen alpha-1(X) chain	GPAGLP(hy)GGP(hy)GAK	NaN	NaN	NaN	NaN	NaN	NaN	NaN	NaN	NaN	NaN	NaN	NaN	NaN	NaN	NaN	NaN	NaN	NaN	6620000	6850000	5050000	593662	641082	628695	NaN	NaN	NaN	NaN	NaN	NaN
Q03692_316	Q03692	COL10A1	316	Collagen alpha-1(X) chain	GPAGLP(hy)GGP(hy)GAK	NaN	NaN	NaN	NaN	NaN	NaN	NaN	NaN	NaN	NaN	NaN	NaN	NaN	NaN	NaN	NaN	NaN	NaN	6620000	6850000	5050000	593662	641082	628695	NaN	NaN	NaN	NaN	NaN	NaN
P20908_570	P20908	COL5A1	570	Collagen alpha-1(V) chain	GPAGPMGLTGRP(hy)GPVGP(hy)P(hy)GSGGLK	50312.4	NaN	NaN	304975	306763	365809	NaN	NaN	NaN	NaN	NaN	NaN	NaN	NaN	NaN	NaN	NaN	NaN	NaN	NaN	NaN	NaN	NaN	189588	NaN	NaN	NaN	NaN	NaN	NaN
P20908_576	P20908	COL5A1	576	Collagen alpha-1(V) chain	GPAGPMGLTGRP(hy)GPVGP(hy)P(hy)GSGGLK	50312.4	NaN	NaN	304975	306763	365809	NaN	NaN	NaN	NaN	NaN	NaN	NaN	NaN	NaN	NaN	NaN	NaN	NaN	NaN	NaN	NaN	NaN	189588	NaN	NaN	NaN	NaN	NaN	NaN
P20908_575	P20908	COL5A1	575	Collagen alpha-1(V) chain	GPAGPMGLTGRP(hy)GPVGP(hy)P(hy)GSGGLK	50312.4	NaN	NaN	304975	306763	365809	NaN	NaN	NaN	NaN	NaN	NaN	NaN	NaN	NaN	NaN	NaN	NaN	NaN	NaN	NaN	NaN	NaN	189588	NaN	NaN	NaN	NaN	NaN	NaN
P02461_500	P02461	COL3A1	500	Collagen alpha-1(III) chain	GPAGPNGIP(hy)GEK	59000000	58200000	59200000	65300000	80900000	74200000	46200000	51800000	60100000	16700000	17000000	18200000	41300000	38400000	82700000	51200000	8190000	NaN	50000000	45100000	50300000	91200000	82200000	86700000	128000000	119000000	119000000	113000000	129000000	144000000
P02452_1092	P02452	COL1A1	1092	Collagen alpha-1(I) chain	GPAGPQGP(hy)RGDKGETGEQGDR	NaN	NaN	NaN	NaN	NaN	NaN	NaN	NaN	NaN	NaN	NaN	NaN	NaN	NaN	NaN	NaN	NaN	NaN	NaN	NaN	NaN	5820000	5760000	5020000	NaN	NaN	NaN	NaN	NaN	NaN
P25067_333	P25067	COL8A2	333	Collagen alpha-2(VIII) chain	GPAGVP(hy)GLLGDR	12500000	NaN	NaN	8090000	NaN	7880000	NaN	NaN	NaN	NaN	NaN	NaN	36500000	NaN	NaN	NaN	NaN	NaN	NaN	NaN	NaN	11600000	NaN	NaN	NaN	29400000	NaN	22800000	21800000	21700000
P12110_363	P12110	COL6A2	363	Collagen alpha-2(VI) chain	GPDGYP(hy)GEAGSP(hy)GER	38300000	38200000	9770000	10400000	18000000	18000000	4530000	39300000	5180000	5950000	5300000	5640000	6240000	1920000	24300000	9950000	NaN	NaN	69700000	67900000	75200000	1400000	1480000	1430000	214000000	207000000	207000000	68100000	68300000	66900000
P12110_357	P12110	COL6A2	357	Collagen alpha-2(VI) chain	GPDGYP(hy)GEAGSP(hy)GER	38300000	38200000	9770000	10400000	18000000	18000000	4530000	39300000	5180000	5950000	5300000	5640000	6240000	1920000	24300000	9950000	NaN	NaN	69700000	67900000	75200000	1400000	1480000	1430000	214000000	207000000	207000000	68100000	68300000	66900000
P53420_1397	P53420	COL4A4	1397	Collagen alpha-4(IV) chain	GPEGAM(ox)GLP(hy)GM(ox)R	2060000	2070000	2110000	794797	967937	894870	NaN	999866	2040000	NaN	NaN	NaN	1730000	1600000	2780000	883899	NaN	NaN	2300000	1430000	1780000	NaN	NaN	NaN	2280000	3000000	2290000	NaN	NaN	NaN
Q03692_272	Q03692	COL10A1	272	Collagen alpha-1(X) chain	P(hy)GAAGAP(hy)GQP(hy)GIP(hy)GTK	NaN	NaN	NaN	579038	931500	959210	NaN	NaN	NaN	NaN	NaN	NaN	NaN	NaN	NaN	1850000	NaN	NaN	NaN	NaN	NaN	2930000	2920000	2760000	NaN	NaN	NaN	929820	874370	855394
Q03692_266	Q03692	COL10A1	266	Collagen alpha-1(X) chain	P(hy)GAAGAP(hy)GQP(hy)GIP(hy)GTK	NaN	NaN	NaN	579038	931500	959210	NaN	NaN	NaN	NaN	NaN	NaN	NaN	NaN	NaN	1850000	NaN	NaN	NaN	NaN	NaN	2930000	2920000	2760000	NaN	NaN	NaN	929820	874370	855394
Q03692_278	Q03692	COL10A1	278	Collagen alpha-1(X) chain	P(hy)GAAGAP(hy)GQP(hy)GIP(hy)GTK	NaN	NaN	NaN	579038	931500	959210	NaN	NaN	NaN	NaN	NaN	NaN	NaN	NaN	NaN	1850000	NaN	NaN	NaN	NaN	NaN	2930000	2920000	2760000	NaN	NaN	NaN	929820	874370	855394
Q03692_275	Q03692	COL10A1	275	Collagen alpha-1(X) chain	P(hy)GAAGAP(hy)GQP(hy)GIP(hy)GTK	NaN	NaN	NaN	579038	931500	959210	NaN	NaN	NaN	NaN	NaN	NaN	NaN	NaN	NaN	1850000	NaN	NaN	NaN	NaN	NaN	2930000	2920000	2760000	NaN	NaN	NaN	929820	874370	855394
P05997_263	P05997	COL5A2	263	Collagen alpha-2(V) chain	GPEGPPGKP(hy)GEDGEP(hy)GRNGNP(hy)GEVGFAGSP(hy)GAR	11900000	4030000	11400000	13100000	3450000	11400000	2960000	2680000	3220000	2050000	1610000	1700000	2990000	3170000	10000000	15800000	12200000	12000000	10300000	9450000	9670000	15400000	4250000	4460000	4570000	1660000	4650000	4670000	4550000	1240000
P05997_269	P05997	COL5A2	269	Collagen alpha-2(V) chain	GPEGPPGKP(hy)GEDGEP(hy)GRNGNP(hy)GEVGFAGSP(hy)GAR	11900000	4030000	11400000	13100000	3450000	11400000	2960000	2680000	3220000	2050000	1610000	1700000	2990000	3170000	10000000	15800000	12200000	12000000	10300000	9450000	9670000	15400000	4250000	4460000	4570000	1660000	4650000	4670000	4550000	1240000
P05997_259	P05997	COL5A2	259	Collagen alpha-2(V) chain	GPEGP(hy)PGKP(hy)GEDGEP(hy)GR	NaN	NaN	NaN	NaN	NaN	1850000	NaN	NaN	NaN	NaN	NaN	NaN	NaN	NaN	NaN	NaN	NaN	NaN	7040000	2370000	2290000	5550000	5120000	4080000	NaN	NaN	NaN	NaN	3610000	NaN
P05997_260	P05997	COL5A2	260	Collagen alpha-2(V) chain	GPEGPP(hy)GKP(hy)GEDGEP(hy)GR	NaN	NaN	NaN	NaN	NaN	NaN	NaN	NaN	NaN	NaN	NaN	NaN	NaN	NaN	NaN	NaN	NaN	NaN	NaN	NaN	NaN	NaN	NaN	935406	NaN	NaN	NaN	NaN	NaN	2780000
P05997_275	P05997	COL5A2	275	Collagen alpha-2(V) chain	GPEGPPGKP(hy)GEDGEP(hy)GRNGNP(hy)GEVGFAGSP(hy)GAR	11900000	4030000	11400000	13100000	3450000	11400000	2960000	2680000	3220000	2050000	1610000	1700000	2990000	3170000	10000000	15800000	12200000	12000000	10300000	9450000	9670000	15400000	4250000	4460000	4570000	1660000	4650000	4670000	4550000	1240000
P05997_284	P05997	COL5A2	284	Collagen alpha-2(V) chain	GPEGPPGKP(hy)GEDGEP(hy)GRNGNP(hy)GEVGFAGSP(hy)GAR	11900000	4030000	11400000	13100000	3450000	11400000	2960000	2680000	3220000	2050000	1610000	1700000	2990000	3170000	10000000	15800000	12200000	12000000	10300000	9450000	9670000	15400000	4250000	4460000	4570000	1660000	4650000	4670000	4550000	1240000
P12109_582	P12109	COL6A1	582	Collagen alpha-1(VI) chain	GYRGPEGPQGP(hy)PGHQGPP(hy)GPDECEILDIIM(ox)K	4310000	4300000	3980000	5770000	5580000	5130000	10900000	10600000	NaN	NaN	NaN	NaN	NaN	2550000	902356	NaN	NaN	NaN	NaN	NaN	NaN	NaN	NaN	NaN	NaN	NaN	NaN	NaN	NaN	NaN
P12109_588	P12109	COL6A1	588	Collagen alpha-1(VI) chain	GPEGPQGPP(hy)GHQGP(hy)P(hy)GPDECEILDIIM(ox)K	8280000	8480000	8640000	3600000	4110000	4090000	17600000	16500000	16500000	454584	629284	654637	6940000	6840000	2110000	1050000	1230000	1110000	NaN	NaN	NaN	NaN	NaN	NaN	NaN	NaN	NaN	NaN	NaN	NaN
P12109_589	P12109	COL6A1	589	Collagen alpha-1(VI) chain	GPEGPQGPP(hy)GHQGP(hy)P(hy)GPDECEILDIIM(ox)K	8280000	8480000	8640000	3600000	4110000	4090000	17600000	16500000	16500000	454584	629284	654637	6940000	6840000	2110000	1050000	1230000	1110000	NaN	NaN	NaN	NaN	NaN	NaN	NaN	NaN	NaN	NaN	NaN	NaN
P12109_583	P12109	COL6A1	583	Collagen alpha-1(VI) chain	GPEGPQGPP(hy)GHQGP(hy)P(hy)GPDECEILDIIM(ox)K	8280000	8480000	8640000	3600000	4110000	4090000	17600000	16500000	16500000	454584	629284	654637	6940000	6840000	2110000	1050000	1230000	1110000	NaN	NaN	NaN	NaN	NaN	NaN	NaN	NaN	NaN	NaN	NaN	NaN
Q9Y6C2_621	Q9Y6C2	EMILIN1	621	EMILIN-1	GPGAGPGVGGP(hy)SR	NaN	NaN	NaN	NaN	NaN	NaN	NaN	NaN	NaN	NaN	NaN	NaN	NaN	NaN	NaN	NaN	NaN	NaN	NaN	NaN	NaN	NaN	NaN	231411	1660000	1800000	1430000	1010000	1110000	1110000
Q09666_5295	Q09666	AHNAK	5295	Neuroblast differentiation-associated protein AHNAK	GPGVDLPSVNLSMP(hy)K	9750000	10300000	10600000	NaN	5260000	NaN	10200000	11000000	12000000	NaN	4760000	4170000	7440000	8600000	9760000	NaN	NaN	NaN	13600000	16600000	14900000	5020000	4360000	5300000	12200000	13400000	15200000	NaN	NaN	NaN
P49257_65	P49257	LMAN1	65	Protein ERGIC-53	GPHLVQSDGTVP(hy)FWAHAGNAIP(hy)SSDQIR	11500000	11200000	12400000	21200000	21600000	22300000	19100000	19600000	20700000	50000000	53900000	53000000	12500000	12000000	8650000	18400000	16500000	17800000	12300000	14000000	13700000	13500000	11800000	14600000	7350000	6370000	7890000	15600000	14800000	12600000
P49257_75	P49257	LMAN1	75	Protein ERGIC-53	GPHLVQSDGTVP(hy)FWAHAGNAIP(hy)SSDQIR	11500000	11200000	12400000	21200000	21600000	22300000	19100000	19600000	20700000	50000000	53900000	53000000	12500000	12000000	8650000	18400000	16500000	17800000	12300000	14000000	13700000	13500000	11800000	14600000	7350000	6370000	7890000	15600000	14800000	12600000
Q03692_457	Q03692	COL10A1	457	Collagen alpha-1(X) chain	GPIGPP(hy)GIP(hy)GFP(hy)GSK	NaN	NaN	NaN	5530000	4570000	5370000	NaN	NaN	NaN	NaN	NaN	NaN	NaN	NaN	NaN	19700000	17100000	18500000	NaN	NaN	NaN	61600000	62500000	72000000	NaN	NaN	NaN	5320000	3790000	5140000
Q03692_456	Q03692	COL10A1	456	Collagen alpha-1(X) chain	GPIGP(hy)P(hy)GIP(hy)GFP(hy)GSK	NaN	NaN	NaN	NaN	NaN	NaN	NaN	NaN	NaN	NaN	NaN	NaN	NaN	NaN	NaN	NaN	NaN	NaN	NaN	NaN	NaN	5220000	6540000	6670000	NaN	NaN	NaN	NaN	NaN	NaN
Q03692_463	Q03692	COL10A1	463	Collagen alpha-1(X) chain	GPIGPP(hy)GIP(hy)GFP(hy)GSK	NaN	NaN	NaN	5530000	4570000	5370000	NaN	NaN	NaN	NaN	NaN	NaN	NaN	NaN	NaN	19700000	17100000	18500000	NaN	NaN	NaN	61600000	62500000	72000000	NaN	NaN	NaN	5320000	3790000	5140000
Q03692_460	Q03692	COL10A1	460	Collagen alpha-1(X) chain	GPIGPP(hy)GIP(hy)GFP(hy)GSK	NaN	NaN	NaN	5530000	4570000	5370000	NaN	NaN	NaN	NaN	NaN	NaN	NaN	NaN	NaN	19700000	17100000	18500000	NaN	NaN	NaN	61600000	62500000	72000000	NaN	NaN	NaN	5320000	3790000	5140000
Q5KU26_493	Q5KU26	COLEC12	493	Collectin-12	GPIGPAGPP(hy)GER	2900000	2970000	2670000	4760000	5500000	5240000	1050000	1270000	1290000	1070000	995808	939295	1370000	1070000	2290000	3260000	3500000	3950000	1890000	1770000	1450000	2360000	2720000	2380000	6010000	6160000	6270000	4280000	4410000	4060000
P20908_750	P20908	COL5A1	750	Collagen alpha-1(V) chain	P(hy)GLP(hy)GMP(hy)GADGPP(hy)GHP(hy)GK	53800000	52800000	51800000	81000000	76500000	73300000	21800000	18600000	22800000	15900000	15000000	14900000	25100000	25700000	50600000	60100000	48600000	57300000	48800000	46400000	48100000	64800000	57800000	60900000	44000000	42700000	46000000	49900000	46900000	47800000
P08123_393	P08123	COL1A2	393	Collagen alpha-2(I) chain	GPNGEAGSAGPP(hy)GPP(hy)GLR	103000000	105000000	105000000	102000000	114000000	106000000	54400000	51100000	61700000	20900000	21000000	21200000	68000000	64900000	103000000	116000000	NaN	NaN	110000000	113000000	111000000	190000000	160000000	175000000	92800000	91000000	93300000	108000000	93100000	105000000
P08123_396	P08123	COL1A2	396	Collagen alpha-2(I) chain	GPNGEAGSAGPP(hy)GPP(hy)GLR	103000000	105000000	105000000	102000000	114000000	106000000	54400000	51100000	61700000	20900000	21000000	21200000	68000000	64900000	103000000	116000000	NaN	NaN	110000000	113000000	111000000	190000000	160000000	175000000	92800000	91000000	93300000	108000000	93100000	105000000
P08123_102	P08123	COL1A2	102	Collagen alpha-2(I) chain	GPP(hy)GAAGAP(hy)GPQGFQGPAGEP(hy)GEP(hy)GQTGPAGAR	7490000	6970000	6270000	7260000	7700000	6540000	5100000	2670000	3710000	924723	1260000	1410000	3910000	5270000	7140000	7080000	7510000	6080000	16800000	15300000	15200000	27600000	12900000	25400000	9510000	9540000	10900000	7280000	6490000	6810000
P08123_930	P08123	COL1A2	930	Collagen alpha-2(I) chain	GPP(hy)GAVGSP(hy)GVNGAP(hy)GEAGRDGNP(hy)GNDGP(hy)PGR	4190000	3680000	4320000	2850000	3570000	2960000	1350000	2840000	NaN	NaN	NaN	NaN	3140000	NaN	3540000	4340000	NaN	NaN	3230000	3290000	3280000	12400000	11500000	11500000	2610000	2530000	2610000	847884	642561	837190
P08123_935	P08123	COL1A2	935	Collagen alpha-2(I) chain	GPP(hy)GAVGSP(hy)GVNGAP(hy)GEAGRDGNP(hy)GNDGP(hy)PGR	4190000	3680000	4320000	2850000	3570000	2960000	1350000	2840000	NaN	NaN	NaN	NaN	3140000	NaN	3540000	4340000	NaN	NaN	3230000	3290000	3280000	12400000	11500000	11500000	2610000	2530000	2610000	847884	642561	837190
Q7Z5L3_96	Q7Z5L3	C1QL2	96	Complement C1q-like protein 2	GPP(hy)GEP(hy)GP(hy)PGPR	NaN	NaN	NaN	6650000	48400000	NaN	11400000	NaN	NaN	11800000	NaN	NaN	9440000	10000000	NaN	NaN	NaN	NaN	NaN	NaN	NaN	NaN	NaN	NaN	NaN	NaN	16900000	NaN	NaN	NaN
Q7Z5L3_98	Q7Z5L3	C1QL2	98	Complement C1q-like protein 2	GPP(hy)GEP(hy)GP(hy)PGPR	NaN	NaN	NaN	6650000	48400000	NaN	11400000	NaN	NaN	11800000	NaN	NaN	9440000	10000000	NaN	NaN	NaN	NaN	NaN	NaN	NaN	NaN	NaN	NaN	NaN	NaN	16900000	NaN	NaN	NaN
Q7Z5L3_93	Q7Z5L3	C1QL2	93	Complement C1q-like protein 2	GPP(hy)GEP(hy)GP(hy)PGPR	NaN	NaN	NaN	6650000	48400000	NaN	11400000	NaN	NaN	11800000	NaN	NaN	9440000	10000000	NaN	NaN	NaN	NaN	NaN	NaN	NaN	NaN	NaN	NaN	NaN	NaN	16900000	NaN	NaN	NaN
P12109_259	P12109	COL6A1	259	Collagen alpha-1(VI) chain	GPP(hy)GLRGDP(hy)GFEGER	234000000	237000000	229000000	57000000	53200000	52200000	291000000	260000000	297000000	NaN	NaN	NaN	255000000	249000000	304000000	128000000	108000000	128000000	110000000	102000000	92500000	6710000	14700000	11800000	112000000	110000000	110000000	5550000	4820000	3890000
P27658_262	P27658	COL8A1	262	Collagen alpha-1(VIII) chain	GPP(hy)GM(ox)HGP(hy)PGPVGLP(hy)GVGK	NaN	1630000	NaN	6490000	6080000	6010000	2950000	3350000	2590000	NaN	NaN	NaN	NaN	NaN	2140000	15500000	10300000	13400000	2770000	2880000	3170000	13500000	10800000	12600000	NaN	NaN	1500000	3260000	3200000	3150000
P27658_269	P27658	COL8A1	269	Collagen alpha-1(VIII) chain	GPP(hy)GM(ox)HGP(hy)PGPVGLP(hy)GVGK	NaN	1630000	NaN	6490000	6080000	6010000	2950000	3350000	2590000	NaN	NaN	NaN	NaN	NaN	2140000	15500000	10300000	13400000	2770000	2880000	3170000	13500000	10800000	12600000	NaN	NaN	1500000	3260000	3200000	3150000
P27658_257	P27658	COL8A1	257	Collagen alpha-1(VIII) chain	GPP(hy)GM(ox)HGP(hy)PGPVGLP(hy)GVGK	NaN	1630000	NaN	6490000	6080000	6010000	2950000	3350000	2590000	NaN	NaN	NaN	NaN	NaN	2140000	15500000	10300000	13400000	2770000	2880000	3170000	13500000	10800000	12600000	NaN	NaN	1500000	3260000	3200000	3150000
P27658_263	P27658	COL8A1	263	Collagen alpha-1(VIII) chain	GPP(hy)GM(ox)HGPP(hy)GPVGLP(hy)GVGK	NaN	NaN	NaN	932715	1250000	1140000	NaN	942196	975306	NaN	NaN	NaN	NaN	NaN	NaN	1890000	2010000	2930000	NaN	NaN	NaN	NaN	NaN	NaN	NaN	NaN	NaN	NaN	NaN	NaN
P02452_999	P02452	COL1A1	999	Collagen alpha-1(I) chain	QGPSGASGERGPPGP(hy)MGP(hy)P(hy)GLAGP(hy)PGESGR	NaN	NaN	NaN	NaN	NaN	NaN	14600000	NaN	NaN	NaN	NaN	NaN	NaN	NaN	23600000	NaN	NaN	NaN	NaN	NaN	NaN	NaN	NaN	NaN	NaN	NaN	NaN	NaN	NaN	NaN
P53420_1234	P53420	COL4A4	1234	Collagen alpha-4(IV) chain	GPP(hy)GP(hy)P(hy)GSSGP(hy)PGPAGATGR	2230000	2190000	2270000	NaN	2610000	2600000	1430000	NaN	1360000	979122	NaN	NaN	1520000	1460000	1800000	2170000	1750000	1840000	NaN	NaN	NaN	NaN	NaN	NaN	NaN	NaN	NaN	NaN	NaN	NaN
P53420_1235	P53420	COL4A4	1235	Collagen alpha-4(IV) chain	GPP(hy)GP(hy)P(hy)GSSGP(hy)PGPAGATGR	2230000	2190000	2270000	NaN	2610000	2600000	1430000	NaN	1360000	979122	NaN	NaN	1520000	1460000	1800000	2170000	1750000	1840000	NaN	NaN	NaN	NaN	NaN	NaN	NaN	NaN	NaN	NaN	NaN	NaN
P53420_1232	P53420	COL4A4	1232	Collagen alpha-4(IV) chain	GPP(hy)GP(hy)P(hy)GSSGP(hy)PGPAGATGR	2230000	2190000	2270000	NaN	2610000	2600000	1430000	NaN	1360000	979122	NaN	NaN	1520000	1460000	1800000	2170000	1750000	1840000	NaN	NaN	NaN	NaN	NaN	NaN	NaN	NaN	NaN	NaN	NaN	NaN
P53420_1240	P53420	COL4A4	1240	Collagen alpha-4(IV) chain	GPP(hy)GP(hy)P(hy)GSSGP(hy)PGPAGATGR	2230000	2190000	2270000	NaN	2610000	2600000	1430000	NaN	1360000	979122	NaN	NaN	1520000	1460000	1800000	2170000	1750000	1840000	NaN	NaN	NaN	NaN	NaN	NaN	NaN	NaN	NaN	NaN	NaN	NaN
P53420_1243	P53420	COL4A4	1243	Collagen alpha-4(IV) chain	GPP(hy)GP(hy)P(hy)GSSGPPGP(hy)AGATGR	NaN	NaN	NaN	2530000	NaN	NaN	1370000	1160000	NaN	NaN	705744	807034	NaN	NaN	NaN	NaN	NaN	NaN	NaN	NaN	NaN	NaN	NaN	NaN	NaN	NaN	NaN	NaN	NaN	NaN
Q2UY09_677	Q2UY09	COL28A1	677	Collagen alpha-1(XXVIII) chain	GPP(hy)GP(hy)SGPR	12400000	12000000	8510000	7390000	10500000	12100000	NaN	2350000	NaN	NaN	NaN	NaN	NaN	NaN	NaN	NaN	NaN	NaN	NaN	NaN	NaN	NaN	NaN	NaN	NaN	NaN	NaN	NaN	NaN	NaN
Q2UY09_675	Q2UY09	COL28A1	675	Collagen alpha-1(XXVIII) chain	GPP(hy)GP(hy)SGPR	12400000	12000000	8510000	7390000	10500000	12100000	NaN	2350000	NaN	NaN	NaN	NaN	NaN	NaN	NaN	NaN	NaN	NaN	NaN	NaN	NaN	NaN	NaN	NaN	NaN	NaN	NaN	NaN	NaN	NaN
P20908_1395	P20908	COL5A1	1395	Collagen alpha-1(V) chain	GPP(hy)GPAGPEGR	NaN	3960000	NaN	NaN	NaN	NaN	NaN	NaN	NaN	NaN	NaN	NaN	NaN	NaN	NaN	NaN	NaN	NaN	1180000	1260000	1070000	NaN	462558	NaN	2500000	2980000	2500000	1550000	1570000	1440000
Q05707_1737	Q05707	COL14A1	1737	Collagen alpha-1(XIV) chain	GPP(hy)GPAGPSGESRPGSP(hy)GPP(hy)GSPGP(hy)R	5910000	7790000	3360000	3850000	27800000	27000000	NaN	6900000	2160000	NaN	NaN	NaN	NaN	NaN	6310000	34600000	132000000	112000000	3300000	3200000	3150000	10200000	9990000	9320000	2950000	2990000	3010000	9050000	8920000	9080000
P25067_94	P25067	COL8A2	94	Collagen alpha-2(VIII) chain	GPP(hy)GPP(hy)GFP(hy)GK	NaN	NaN	NaN	NaN	NaN	2710000	NaN	NaN	NaN	NaN	NaN	NaN	NaN	NaN	NaN	17500000	13700000	16700000	NaN	NaN	NaN	11400000	10900000	10300000	NaN	NaN	NaN	NaN	NaN	NaN
P25067_91	P25067	COL8A2	91	Collagen alpha-2(VIII) chain	GPP(hy)GPP(hy)GFP(hy)GK	NaN	NaN	NaN	NaN	NaN	2710000	NaN	NaN	NaN	NaN	NaN	NaN	NaN	NaN	NaN	17500000	13700000	16700000	NaN	NaN	NaN	11400000	10900000	10300000	NaN	NaN	NaN	NaN	NaN	NaN
P25067_97	P25067	COL8A2	97	Collagen alpha-2(VIII) chain	GPP(hy)GPP(hy)GFP(hy)GK	NaN	NaN	NaN	NaN	NaN	2710000	NaN	NaN	NaN	NaN	NaN	NaN	NaN	NaN	NaN	17500000	13700000	16700000	NaN	NaN	NaN	11400000	10900000	10300000	NaN	NaN	NaN	NaN	NaN	NaN
Q03692_147	Q03692	COL10A1	147	Collagen alpha-1(X) chain	GPP(hy)GPP(hy)GIP(hy)GPAGISVPGK	NaN	NaN	NaN	3530000	3430000	3880000	NaN	NaN	NaN	NaN	NaN	NaN	NaN	NaN	NaN	9290000	8510000	9470000	NaN	NaN	NaN	NaN	NaN	NaN	NaN	NaN	NaN	NaN	NaN	NaN
Q03692_144	Q03692	COL10A1	144	Collagen alpha-1(X) chain	GPP(hy)GPP(hy)GIP(hy)GPAGISVPGK	NaN	NaN	NaN	3530000	3430000	3880000	NaN	NaN	NaN	NaN	NaN	NaN	NaN	NaN	NaN	9290000	8510000	9470000	NaN	NaN	NaN	NaN	NaN	NaN	NaN	NaN	NaN	NaN	NaN	NaN
Q03692_141	Q03692	COL10A1	141	Collagen alpha-1(X) chain	GPP(hy)GPP(hy)GIP(hy)GPAGISVPGK	NaN	NaN	NaN	3530000	3430000	3880000	NaN	NaN	NaN	NaN	NaN	NaN	NaN	NaN	NaN	9290000	8510000	9470000	NaN	NaN	NaN	NaN	NaN	NaN	NaN	NaN	NaN	NaN	NaN	NaN
Q03692_167	Q03692	COL10A1	167	Collagen alpha-1(X) chain	GPP(hy)GPP(hy)GIP(hy)GPAGISVPGKP(hy)GQQGPTGAP(hy)GPR	NaN	NaN	NaN	2470000	2220000	2330000	NaN	NaN	NaN	NaN	NaN	NaN	NaN	NaN	NaN	4980000	5070000	4860000	NaN	NaN	NaN	NaN	NaN	NaN	NaN	NaN	NaN	NaN	NaN	NaN
Q03692_158	Q03692	COL10A1	158	Collagen alpha-1(X) chain	GPP(hy)GPP(hy)GIP(hy)GPAGISVPGKP(hy)GQQGPTGAP(hy)GPR	NaN	NaN	NaN	2470000	2220000	2330000	NaN	NaN	NaN	NaN	NaN	NaN	NaN	NaN	NaN	4980000	5070000	4860000	NaN	NaN	NaN	NaN	NaN	NaN	NaN	NaN	NaN	NaN	NaN	NaN
Q03692_169	Q03692	COL10A1	169	Collagen alpha-1(X) chain	GPP(hy)GPP(hy)GIP(hy)GPAGISVPGKP(hy)GQQGPTGAPGP(hy)R	NaN	NaN	NaN	NaN	NaN	NaN	NaN	NaN	NaN	NaN	NaN	NaN	NaN	NaN	NaN	4560000	NaN	NaN	NaN	NaN	NaN	NaN	NaN	NaN	NaN	NaN	NaN	NaN	NaN	NaN
P39059_624	P39059	COL15A1	624	Collagen alpha-1(XV) chain	GPP(hy)GPP(hy)GP(hy)PGLP(hy)GIP(hy)GK	NaN	NaN	NaN	14000000	13400000	12600000	21800000	17600000	18800000	NaN	2110000	NaN	19900000	19400000	22100000	11400000	12900000	12100000	6670000	5760000	5890000	2960000	NaN	2590000	NaN	NaN	NaN	8760000	7850000	8280000
P39059_633	P39059	COL15A1	633	Collagen alpha-1(XV) chain	GPP(hy)GPP(hy)GP(hy)PGLP(hy)GIP(hy)GK	NaN	NaN	NaN	14000000	13400000	12600000	21800000	17600000	18800000	NaN	2110000	NaN	19900000	19400000	22100000	11400000	12900000	12100000	6670000	5760000	5890000	2960000	NaN	2590000	NaN	NaN	NaN	8760000	7850000	8280000
P39059_626	P39059	COL15A1	626	Collagen alpha-1(XV) chain	GPP(hy)GPP(hy)GP(hy)PGLP(hy)GIP(hy)GK	NaN	NaN	NaN	14000000	13400000	12600000	21800000	17600000	18800000	NaN	2110000	NaN	19900000	19400000	22100000	11400000	12900000	12100000	6670000	5760000	5890000	2960000	NaN	2590000	NaN	NaN	NaN	8760000	7850000	8280000
P39059_621	P39059	COL15A1	621	Collagen alpha-1(XV) chain	GPP(hy)GPP(hy)GP(hy)PGLP(hy)GIP(hy)GK	NaN	NaN	NaN	14000000	13400000	12600000	21800000	17600000	18800000	NaN	2110000	NaN	19900000	19400000	22100000	11400000	12900000	12100000	6670000	5760000	5890000	2960000	NaN	2590000	NaN	NaN	NaN	8760000	7850000	8280000
P39059_630	P39059	COL15A1	630	Collagen alpha-1(XV) chain	GPP(hy)GPP(hy)GP(hy)PGLP(hy)GIP(hy)GK	NaN	NaN	NaN	14000000	13400000	12600000	21800000	17600000	18800000	NaN	2110000	NaN	19900000	19400000	22100000	11400000	12900000	12100000	6670000	5760000	5890000	2960000	NaN	2590000	NaN	NaN	NaN	8760000	7850000	8280000
Q96A84_247	Q96A84	EMID1	247	EMI domain-containing protein 1	GPP(hy)GPP(hy)GP(hy)PGPP(hy)GPP(hy)APVGPPHAR	NaN	NaN	NaN	NaN	NaN	NaN	NaN	NaN	NaN	NaN	NaN	NaN	NaN	NaN	NaN	NaN	NaN	NaN	NaN	NaN	NaN	NaN	NaN	NaN	NaN	NaN	NaN	982595	1120000	1090000
Q96A84_250;Q96A84_256	Q96A84	EMID1	250	EMI domain-containing protein 1	GPP(hy)GPP(hy)GP(hy)PGPP(hy)GPP(hy)APVGPPHAR	NaN	NaN	NaN	NaN	NaN	NaN	NaN	NaN	NaN	NaN	NaN	NaN	NaN	NaN	NaN	NaN	NaN	NaN	NaN	NaN	NaN	NaN	NaN	NaN	NaN	NaN	NaN	982595	1120000	1090000
Q96A84_252	Q96A84	EMID1	252	EMI domain-containing protein 1	GPP(hy)GPP(hy)GP(hy)PGPP(hy)GPP(hy)APVGPPHAR	NaN	NaN	NaN	NaN	NaN	NaN	NaN	NaN	NaN	NaN	NaN	NaN	NaN	NaN	NaN	NaN	NaN	NaN	NaN	NaN	NaN	NaN	NaN	NaN	NaN	NaN	NaN	982595	1120000	1090000
Q96A84_259	Q96A84	EMID1	259	EMI domain-containing protein 1	GPP(hy)GPP(hy)GP(hy)PGPP(hy)GPP(hy)APVGPPHAR	NaN	NaN	NaN	NaN	NaN	NaN	NaN	NaN	NaN	NaN	NaN	NaN	NaN	NaN	NaN	NaN	NaN	NaN	NaN	NaN	NaN	NaN	NaN	NaN	NaN	NaN	NaN	982595	1120000	1090000
P25940_943	P25940	COL5A3	943	Collagen alpha-3(V) chain	GPP(hy)GPP(hy)GPP(hy)GEQGLP(hy)GLEGR	8850000	8640000	8840000	4760000	4350000	4480000	4590000	3870000	4600000	767616	701106	724361	3750000	4470000	4880000	2670000	2930000	2800000	NaN	NaN	NaN	NaN	NaN	NaN	NaN	NaN	NaN	NaN	NaN	NaN
P25940_940	P25940	COL5A3	940	Collagen alpha-3(V) chain	GPP(hy)GPP(hy)GPP(hy)GEQGLP(hy)GLEGR	8850000	8640000	8840000	4760000	4350000	4480000	4590000	3870000	4600000	767616	701106	724361	3750000	4470000	4880000	2670000	2930000	2800000	NaN	NaN	NaN	NaN	NaN	NaN	NaN	NaN	NaN	NaN	NaN	NaN
P25940_937	P25940	COL5A3	937	Collagen alpha-3(V) chain	GPP(hy)GPP(hy)GPP(hy)GEQGLP(hy)GLEGR	8850000	8640000	8840000	4760000	4350000	4480000	4590000	3870000	4600000	767616	701106	724361	3750000	4470000	4880000	2670000	2930000	2800000	NaN	NaN	NaN	NaN	NaN	NaN	NaN	NaN	NaN	NaN	NaN	NaN
P25940_949	P25940	COL5A3	949	Collagen alpha-3(V) chain	GPP(hy)GPP(hy)GPP(hy)GEQGLP(hy)GLEGR	8850000	8640000	8840000	4760000	4350000	4480000	4590000	3870000	4600000	767616	701106	724361	3750000	4470000	4880000	2670000	2930000	2800000	NaN	NaN	NaN	NaN	NaN	NaN	NaN	NaN	NaN	NaN	NaN	NaN
P39059_627	P39059	COL15A1	627	Collagen alpha-1(XV) chain	GPP(hy)GPP(hy)GPP(hy)GLP(hy)GIP(hy)GK	14500000	13900000	13400000	NaN	NaN	NaN	NaN	NaN	NaN	1340000	NaN	NaN	NaN	NaN	21000000	11300000	11000000	9320000	NaN	NaN	5730000	NaN	NaN	NaN	26900000	26200000	27000000	7870000	7550000	7280000
Q99715_3026	Q99715	COL12A1	3026	Collagen alpha-1(XII) chain	GPP(hy)GPP(hy)GRP(hy)GNSGIR	NaN	NaN	NaN	NaN	NaN	NaN	NaN	NaN	NaN	NaN	NaN	NaN	NaN	NaN	NaN	NaN	NaN	NaN	0	NaN	0	NaN	NaN	NaN	0	NaN	0	NaN	NaN	NaN
Q96A84_232	Q96A84	EMID1	232	EMI domain-containing protein 1	GPP(hy)GPQGPP(hy)GSP(hy)GR	NaN	NaN	NaN	NaN	NaN	NaN	NaN	NaN	NaN	NaN	NaN	NaN	NaN	NaN	NaN	NaN	NaN	NaN	NaN	NaN	NaN	NaN	NaN	NaN	NaN	NaN	1440000	1730000	1590000	1770000
Q96A84_223	Q96A84	EMID1	223	EMI domain-containing protein 1	GPP(hy)GPQGPP(hy)GSP(hy)GR	NaN	NaN	NaN	NaN	NaN	NaN	NaN	NaN	NaN	NaN	NaN	NaN	NaN	NaN	NaN	NaN	NaN	NaN	NaN	NaN	NaN	NaN	NaN	NaN	NaN	NaN	1440000	1730000	1590000	1770000
Q96A84_229	Q96A84	EMID1	229	EMI domain-containing protein 1	GPP(hy)GPQGPP(hy)GSP(hy)GR	NaN	NaN	NaN	NaN	NaN	NaN	NaN	NaN	NaN	NaN	NaN	NaN	NaN	NaN	NaN	NaN	NaN	NaN	NaN	NaN	NaN	NaN	NaN	NaN	NaN	NaN	1440000	1730000	1590000	1770000
Q02388_2042	Q02388	COL7A1	2042	Collagen alpha-1(VII) chain	GPP(hy)GPSGLAGEP(hy)GKP(hy)GIP(hy)GLP(hy)GR	2470000	NaN	NaN	NaN	NaN	NaN	NaN	NaN	NaN	3410000	3160000	3680000	NaN	NaN	NaN	NaN	NaN	NaN	NaN	NaN	NaN	NaN	NaN	NaN	NaN	NaN	NaN	NaN	NaN	NaN
Q02388_2027	Q02388	COL7A1	2027	Collagen alpha-1(VII) chain	GPP(hy)GPSGLAGEP(hy)GKP(hy)GIP(hy)GLP(hy)GR	2470000	NaN	NaN	NaN	NaN	NaN	NaN	NaN	NaN	3410000	3160000	3680000	NaN	NaN	NaN	NaN	NaN	NaN	NaN	NaN	NaN	NaN	NaN	NaN	NaN	NaN	NaN	NaN	NaN	NaN
Q02388_2045	Q02388	COL7A1	2045	Collagen alpha-1(VII) chain	GPP(hy)GPSGLAGEP(hy)GKP(hy)GIP(hy)GLP(hy)GR	2470000	NaN	NaN	NaN	NaN	NaN	NaN	NaN	NaN	3410000	3160000	3680000	NaN	NaN	NaN	NaN	NaN	NaN	NaN	NaN	NaN	NaN	NaN	NaN	NaN	NaN	NaN	NaN	NaN	NaN
Q02388_2036	Q02388	COL7A1	2036	Collagen alpha-1(VII) chain	GPP(hy)GPSGLAGEP(hy)GKP(hy)GIP(hy)GLP(hy)GR	2470000	NaN	NaN	NaN	NaN	NaN	NaN	NaN	NaN	3410000	3160000	3680000	NaN	NaN	NaN	NaN	NaN	NaN	NaN	NaN	NaN	NaN	NaN	NaN	NaN	NaN	NaN	NaN	NaN	NaN
Q02388_2039	Q02388	COL7A1	2039	Collagen alpha-1(VII) chain	GPP(hy)GPSGLAGEP(hy)GKP(hy)GIP(hy)GLP(hy)GR	2470000	NaN	NaN	NaN	NaN	NaN	NaN	NaN	NaN	3410000	3160000	3680000	NaN	NaN	NaN	NaN	NaN	NaN	NaN	NaN	NaN	NaN	NaN	NaN	NaN	NaN	NaN	NaN	NaN	NaN
P02458_1166;P05997_1178	P02458	COL2A1	1166	Collagen alpha-1(II) chain	GPP(hy)GPVGPSGK	NaN	NaN	NaN	NaN	NaN	NaN	NaN	NaN	NaN	NaN	NaN	NaN	NaN	NaN	NaN	NaN	NaN	NaN	11000000	11100000	10500000	7910000	7670000	6790000	30200000	29700000	27600000	13400000	16100000	16500000
P12107_486;P20908_513	P12107	COL11A1	486	Collagen alpha-1(XI) chain	GPP(hy)GRP(hy)GLP(hy)GADGLP(hy)GPP(hy)GTMLMLPFR	37500000	40700000	41100000	114000000	108000000	110000000	21500000	22700000	20500000	30700000	29800000	29900000	20600000	21300000	18300000	25300000	25800000	24600000	NaN	NaN	NaN	NaN	NaN	NaN	NaN	NaN	NaN	NaN	NaN	NaN
P20908_507;P12107_480	P20908	COL11A1	507	Collagen alpha-1(XI) chain	GPP(hy)GRP(hy)GLP(hy)GADGLP(hy)GPP(hy)GTMLMLPFR	37500000	40700000	41100000	114000000	108000000	110000000	21500000	22700000	20500000	30700000	29800000	29900000	20600000	21300000	18300000	25300000	25800000	24600000	NaN	NaN	NaN	NaN	NaN	NaN	NaN	NaN	NaN	NaN	NaN	NaN
P12107_474;P20908_501	P12107	COL11A1	474	Collagen alpha-1(XI) chain	GPP(hy)GRP(hy)GLP(hy)GADGLP(hy)GPP(hy)GTMLMLPFR	37500000	40700000	41100000	114000000	108000000	110000000	21500000	22700000	20500000	30700000	29800000	29900000	20600000	21300000	18300000	25300000	25800000	24600000	NaN	NaN	NaN	NaN	NaN	NaN	NaN	NaN	NaN	NaN	NaN	NaN
P12107_477;P20908_504	P12107	COL11A1	477	Collagen alpha-1(XI) chain	GPP(hy)GRP(hy)GLP(hy)GADGLP(hy)GPP(hy)GTMLMLPFR	37500000	40700000	41100000	114000000	108000000	110000000	21500000	22700000	20500000	30700000	29800000	29900000	20600000	21300000	18300000	25300000	25800000	24600000	NaN	NaN	NaN	NaN	NaN	NaN	NaN	NaN	NaN	NaN	NaN	NaN
P20908_515	P20908	COL5A1	515	Collagen alpha-1(V) chain	GPP(hy)GRP(hy)GLP(hy)GADGLP(hy)GP(hy)PGTMLMLPFR	NaN	NaN	NaN	NaN	NaN	NaN	NaN	NaN	NaN	NaN	NaN	NaN	10400000	NaN	NaN	NaN	NaN	NaN	NaN	NaN	NaN	NaN	NaN	NaN	NaN	NaN	NaN	NaN	NaN	NaN
P20908_516;P12107_489	P20908	COL11A1	516	Collagen alpha-1(XI) chain	GPP(hy)GRP(hy)GLP(hy)GADGLP(hy)GPP(hy)GTMLMLPFR	37500000	40700000	41100000	114000000	108000000	110000000	21500000	22700000	20500000	30700000	29800000	29900000	20600000	21300000	18300000	25300000	25800000	24600000	NaN	NaN	NaN	NaN	NaN	NaN	NaN	NaN	NaN	NaN	NaN	NaN
P02452_1144	P02452	COL1A1	1144	Collagen alpha-1(I) chain	GPP(hy)GSAGAPGK	NaN	NaN	407973	NaN	NaN	NaN	NaN	8040000	9320000	NaN	NaN	NaN	NaN	NaN	NaN	NaN	NaN	NaN	NaN	NaN	NaN	1450000	1750000	557031	NaN	NaN	NaN	NaN	NaN	NaN
P27658_274	P27658	COL8A1	274	Collagen alpha-1(VIII) chain	P(hy)GVTGFP(hy)GPQGPLGK	14300000	13900000	14800000	36500000	35100000	35200000	19400000	13900000	18800000	6070000	6850000	6430000	11300000	17300000	14800000	48800000	45000000	48300000	13100000	13200000	10600000	27700000	29400000	33700000	20500000	20400000	21000000	13900000	13600000	13600000
P27658_280	P27658	COL8A1	280	Collagen alpha-1(VIII) chain	P(hy)GVTGFP(hy)GPQGPLGK	14300000	13900000	14800000	36500000	35100000	35200000	19400000	13900000	18800000	6070000	6850000	6430000	11300000	17300000	14800000	48800000	45000000	48300000	13100000	13200000	10600000	27700000	29400000	33700000	20500000	20400000	21000000	13900000	13600000	13600000
Q99715_2874	Q99715	COL12A1	2874	Collagen alpha-1(XII) chain	GPPGP(hy)P(hy)GSP(hy)GSP(hy)GVTGPSGKP(hy)GK	NaN	NaN	NaN	NaN	NaN	NaN	NaN	NaN	NaN	NaN	NaN	NaN	NaN	NaN	NaN	NaN	NaN	NaN	NaN	NaN	NaN	1540000	1390000	1090000	NaN	NaN	NaN	NaN	NaN	NaN
Q99715_2858	Q99715	COL12A1	2858	Collagen alpha-1(XII) chain	GPPGP(hy)P(hy)GSP(hy)GSP(hy)GVTGPSGKP(hy)GK	NaN	NaN	NaN	NaN	NaN	NaN	NaN	NaN	NaN	NaN	NaN	NaN	NaN	NaN	NaN	NaN	NaN	NaN	NaN	NaN	NaN	1540000	1390000	1090000	NaN	NaN	NaN	NaN	NaN	NaN
Q13435_253	Q13435	SF3B2	253	Splicing factor 3B subunit 2	GPPPPP(hy)GDENREMDDPSVGPK	NaN	NaN	NaN	4510000	NaN	3780000	NaN	NaN	NaN	NaN	NaN	NaN	NaN	NaN	NaN	NaN	NaN	NaN	NaN	NaN	NaN	NaN	2360000	2140000	NaN	NaN	NaN	NaN	NaN	NaN
P12110_483	P12110	COL6A2	483	Collagen alpha-2(VI) chain	GPQGALGEP(hy)GK	9900000	26400000	8600000	NaN	6410000	6350000	7190000	10600000	10000000	NaN	NaN	958334	NaN	NaN	22600000	7840000	NaN	NaN	76800000	78700000	66000000	2530000	2320000	1970000	601000000	601000000	583000000	55800000	52600000	64900000
P12107_726	P12107	COL11A1	726	Collagen alpha-1(XI) chain	P(hy)GLAGLP(hy)GADGPP(hy)GHP(hy)GK	NaN	NaN	NaN	NaN	214632	263741	NaN	NaN	NaN	1050000	900849	883577	NaN	NaN	NaN	NaN	NaN	NaN	NaN	NaN	NaN	NaN	NaN	NaN	NaN	NaN	NaN	NaN	NaN	NaN
P12107_720	P12107	COL11A1	720	Collagen alpha-1(XI) chain	P(hy)GLAGLP(hy)GADGPP(hy)GHP(hy)GK	NaN	NaN	NaN	NaN	214632	263741	NaN	NaN	NaN	1050000	900849	883577	NaN	NaN	NaN	NaN	NaN	NaN	NaN	NaN	NaN	NaN	NaN	NaN	NaN	NaN	NaN	NaN	NaN	NaN
P12107_731	P12107	COL11A1	731	Collagen alpha-1(XI) chain	GPQGKP(hy)GLAGLP(hy)GADGP(hy)PGHP(hy)GK	NaN	NaN	NaN	NaN	NaN	NaN	NaN	NaN	NaN	NaN	NaN	NaN	NaN	NaN	NaN	NaN	NaN	NaN	NaN	NaN	NaN	1020000	1130000	1030000	NaN	NaN	NaN	NaN	NaN	NaN
P12107_735	P12107	COL11A1	735	Collagen alpha-1(XI) chain	P(hy)GLAGLP(hy)GADGPP(hy)GHP(hy)GK	NaN	NaN	NaN	NaN	214632	263741	NaN	NaN	NaN	1050000	900849	883577	NaN	NaN	NaN	NaN	NaN	NaN	NaN	NaN	NaN	NaN	NaN	NaN	NaN	NaN	NaN	NaN	NaN	NaN
P12107_624	P12107	COL11A1	624	Collagen alpha-1(XI) chain	GPQGPP(hy)GPP(hy)GDDGMRGEDGEIGPR	NaN	NaN	NaN	NaN	NaN	NaN	NaN	NaN	NaN	NaN	2940000	3100000	NaN	NaN	NaN	NaN	NaN	NaN	NaN	NaN	NaN	15300000	17300000	16900000	NaN	NaN	NaN	641995	NaN	NaN
P12107_623	P12107	COL11A1	623	Collagen alpha-1(XI) chain	GPQGP(hy)P(hy)GPP(hy)GDDGMRGEDGEIGPR	NaN	NaN	NaN	NaN	NaN	NaN	NaN	NaN	NaN	3440000	NaN	NaN	NaN	NaN	NaN	NaN	NaN	NaN	NaN	NaN	NaN	NaN	NaN	NaN	NaN	NaN	NaN	NaN	NaN	NaN
P12107_627	P12107	COL11A1	627	Collagen alpha-1(XI) chain	GPQGPP(hy)GPP(hy)GDDGMRGEDGEIGPR	NaN	NaN	NaN	NaN	NaN	NaN	NaN	NaN	NaN	NaN	2940000	3100000	NaN	NaN	NaN	NaN	NaN	NaN	NaN	NaN	NaN	15300000	17300000	16900000	NaN	NaN	NaN	641995	NaN	NaN
A6NMZ7_1608	A6NMZ7	COL6A6	1608	Collagen alpha-6(VI) chain	GPQGPP(hy)GPGGEAGNQGR	3290000	4610000	3190000	503855	1490000	1070000	5710000	5390000	6750000	NaN	NaN	312235	4660000	4220000	34100000	11900000	NaN	NaN	55200000	55100000	54100000	1010000	988045	845139	92700000	94400000	93900000	13900000	13300000	14200000
P12107_930	P12107	COL11A1	930	Collagen alpha-1(XI) chain	GPQGPQGPVGFP(hy)GP(hy)K	7870000	13100000	NaN	8950000	11900000	27100000	NaN	12500000	NaN	5510000	5570000	5530000	NaN	NaN	9130000	5620000	10100000	8320000	14900000	NaN	NaN	20800000	21200000	20700000	NaN	NaN	9660000	8880000	9390000	10100000
P12107_932	P12107	COL11A1	932	Collagen alpha-1(XI) chain	GPQGPQGPVGFP(hy)GP(hy)K	7870000	13100000	NaN	8950000	11900000	27100000	NaN	12500000	NaN	5510000	5570000	5530000	NaN	NaN	9130000	5620000	10100000	8320000	14900000	NaN	NaN	20800000	21200000	20700000	NaN	NaN	9660000	8880000	9390000	10100000
P08123_861	P08123	COL1A2	861	Collagen alpha-2(I) chain	GPSGEAGTAGP(hy)PGTP(hy)GPQGLLGAP(hy)GILGLP(hy)GSR	462000000	484000000	433000000	641000000	606000000	615000000	522000000	506000000	509000000	173000000	165000000	166000000	564000000	556000000	362000000	442000000	307000000	318000000	NaN	NaN	NaN	NaN	NaN	NaN	NaN	NaN	NaN	NaN	NaN	NaN
P08123_857	P08123	COL1A2	857	Collagen alpha-2(I) chain	GPSGEAGTAGP(hy)PGTP(hy)GPQGLLGAP(hy)GILGLP(hy)GSR	462000000	484000000	433000000	641000000	606000000	615000000	522000000	506000000	509000000	173000000	165000000	166000000	564000000	556000000	362000000	442000000	307000000	318000000	NaN	NaN	NaN	NaN	NaN	NaN	NaN	NaN	NaN	NaN	NaN	NaN
P08123_876	P08123	COL1A2	876	Collagen alpha-2(I) chain	GPSGEAGTAGP(hy)PGTP(hy)GPQGLLGAP(hy)GILGLP(hy)GSR	462000000	484000000	433000000	641000000	606000000	615000000	522000000	506000000	509000000	173000000	165000000	166000000	564000000	556000000	362000000	442000000	307000000	318000000	NaN	NaN	NaN	NaN	NaN	NaN	NaN	NaN	NaN	NaN	NaN	NaN
P08123_870	P08123	COL1A2	870	Collagen alpha-2(I) chain	GPSGEAGTAGP(hy)PGTP(hy)GPQGLLGAP(hy)GILGLP(hy)GSR	462000000	484000000	433000000	641000000	606000000	615000000	522000000	506000000	509000000	173000000	165000000	166000000	564000000	556000000	362000000	442000000	307000000	318000000	NaN	NaN	NaN	NaN	NaN	NaN	NaN	NaN	NaN	NaN	NaN	NaN
Q07092_1197	Q07092	COL16A1	1197	Collagen alpha-1(XVI) chain	GPSGLP(hy)GSP(hy)GPP(hy)GPP(hy)GIQGPAGLDGLDGK	621924	NaN	731819	861662	818726	950494	NaN	NaN	NaN	NaN	NaN	NaN	563075	599327	NaN	NaN	NaN	NaN	NaN	NaN	NaN	NaN	NaN	NaN	NaN	NaN	NaN	NaN	NaN	NaN
Q07092_1203	Q07092	COL16A1	1203	Collagen alpha-1(XVI) chain	GPSGLP(hy)GSP(hy)GPP(hy)GPP(hy)GIQGPAGLDGLDGK	621924	NaN	731819	861662	818726	950494	NaN	NaN	NaN	NaN	NaN	NaN	563075	599327	NaN	NaN	NaN	NaN	NaN	NaN	NaN	NaN	NaN	NaN	NaN	NaN	NaN	NaN	NaN	NaN
Q07092_1200	Q07092	COL16A1	1200	Collagen alpha-1(XVI) chain	GPSGLP(hy)GSP(hy)GPP(hy)GPP(hy)GIQGPAGLDGLDGK	621924	NaN	731819	861662	818726	950494	NaN	NaN	NaN	NaN	NaN	NaN	563075	599327	NaN	NaN	NaN	NaN	NaN	NaN	NaN	NaN	NaN	NaN	NaN	NaN	NaN	NaN	NaN	NaN
Q07092_1206	Q07092	COL16A1	1206	Collagen alpha-1(XVI) chain	GPSGLP(hy)GSP(hy)GPP(hy)GPP(hy)GIQGPAGLDGLDGK	621924	NaN	731819	861662	818726	950494	NaN	NaN	NaN	NaN	NaN	NaN	563075	599327	NaN	NaN	NaN	NaN	NaN	NaN	NaN	NaN	NaN	NaN	NaN	NaN	NaN	NaN	NaN	NaN
P08123_1001	P08123	COL1A2	1001	Collagen alpha-2(I) chain	GPSGP(hy)QGIRGDKGEP(hy)GEK	NaN	NaN	NaN	NaN	NaN	NaN	NaN	NaN	NaN	NaN	NaN	NaN	NaN	NaN	NaN	NaN	NaN	NaN	1860000	2020000	2030000	5130000	5560000	5640000	NaN	NaN	NaN	NaN	NaN	172614
P08123_1011	P08123	COL1A2	1011	Collagen alpha-2(I) chain	GPSGP(hy)QGIRGDKGEP(hy)GEK	NaN	NaN	NaN	NaN	NaN	NaN	NaN	NaN	NaN	NaN	NaN	NaN	NaN	NaN	NaN	NaN	NaN	NaN	1860000	2020000	2030000	5130000	5560000	5640000	NaN	NaN	NaN	NaN	NaN	172614
P08123_617	P08123	COL1A2	617	Collagen alpha-2(I) chain	GPSGPP(hy)GP(hy)DGNK	NaN	NaN	NaN	NaN	NaN	NaN	NaN	NaN	NaN	NaN	NaN	NaN	NaN	NaN	NaN	NaN	NaN	NaN	NaN	NaN	NaN	236148	204993	221714	NaN	NaN	NaN	NaN	164340	156646
P08123_615	P08123	COL1A2	615	Collagen alpha-2(I) chain	GPSGPP(hy)GPDGNK	NaN	NaN	NaN	NaN	NaN	NaN	NaN	NaN	NaN	NaN	NaN	NaN	NaN	NaN	NaN	NaN	NaN	NaN	3960000	3430000	3390000	5860000	6070000	1850000	5820000	6050000	6150000	3650000	3760000	3420000
P02452_423	P02452	COL1A1	423	Collagen alpha-1(I) chain	GPSGPQGP(hy)GGPP(hy)GPK	2830000	NaN	NaN	NaN	62200000	NaN	4640000	3680000	5890000	4940000	NaN	NaN	5350000	4680000	3200000	2540000	NaN	NaN	73700000	76500000	73100000	44900000	52500000	42400000	105000000	103000000	103000000	54400000	53000000	53300000
P02452_429	P02452	COL1A1	429	Collagen alpha-1(I) chain	GPSGPQGPGGPP(hy)GP(hy)K	NaN	10500000	2350000	2690000	67300000	56400000	NaN	6280000	NaN	NaN	4200000	29100000	NaN	NaN	16200000	28900000	1960000	NaN	19400000	18400000	17700000	NaN	183000000	144000000	43700000	41800000	41300000	91900000	91900000	90100000
Q96NB1_134	Q96NB1	CEP20	134	Centrosomal protein 20	GPSLQP(hy)SDP(hy)SLGR	214000000	214000000	59300000	12000000	9030000	17500000	11600000	5940000	117000000	40200000	6760000	27500000	NaN	94900000	7990000	14100000	726000000	826000000	NaN	11000000	NaN	43900000	51000000	44100000	59900000	30000000	17800000	NaN	20600000	NaN
Q96NB1_137	Q96NB1	CEP20	137	Centrosomal protein 20	GPSLQP(hy)SDP(hy)SLGR	214000000	214000000	59300000	12000000	9030000	17500000	11600000	5940000	117000000	40200000	6760000	27500000	NaN	94900000	7990000	14100000	726000000	826000000	NaN	11000000	NaN	43900000	51000000	44100000	59900000	30000000	17800000	NaN	20600000	NaN
Q9Y4E8_230	Q9Y4E8	USP15	230	Ubiquitin carboxyl-terminal hydrolase 15	GPSTP(hy)KSP(hy)GASNFSTLPK	5970000	NaN	332000000	NaN	31800000	NaN	28700000	20300000	NaN	11900000	13700000	9690000	NaN	NaN	NaN	13400000	NaN	NaN	NaN	NaN	NaN	NaN	NaN	NaN	NaN	NaN	NaN	NaN	NaN	NaN
Q9Y4E8_227	Q9Y4E8	USP15	227	Ubiquitin carboxyl-terminal hydrolase 15	GPSTP(hy)KSP(hy)GASNFSTLPK	5970000	NaN	332000000	NaN	31800000	NaN	28700000	20300000	NaN	11900000	13700000	9690000	NaN	NaN	NaN	13400000	NaN	NaN	NaN	NaN	NaN	NaN	NaN	NaN	NaN	NaN	NaN	NaN	NaN	NaN
P04792_18	P04792	HSPB1	18	Heat shock protein beta-1	GPSWDP(hy)FRDWYPHSR	37900000	38400000	35200000	101000000	90600000	91300000	33600000	36100000	34000000	753000000	728000000	782000000	41900000	45000000	50500000	74600000	79400000	68900000	8680000	8100000	8850000	23500000	26100000	30600000	4620000	NaN	NaN	30500000	32900000	34900000
P02461_770	P02461	COL3A1	770	Collagen alpha-1(III) chain	GPTGPIGPP(hy)GP(hy)AGQP(hy)GDKGEGGAP(hy)GLP(hy)GIAGPR	2100000	2110000	2190000	5380000	5250000	5680000	6270000	6230000	6350000	1340000	1290000	1460000	1920000	1730000	1650000	2180000	1540000	1750000	NaN	NaN	NaN	NaN	NaN	NaN	NaN	NaN	NaN	NaN	NaN	NaN
P02461_776	P02461	COL3A1	776	Collagen alpha-1(III) chain	GPTGPIGPP(hy)GP(hy)AGQP(hy)GDKGEGGAP(hy)GLP(hy)GIAGPR	2100000	2110000	2190000	5380000	5250000	5680000	6270000	6230000	6350000	1340000	1290000	1460000	1920000	1730000	1650000	2180000	1540000	1750000	NaN	NaN	NaN	NaN	NaN	NaN	NaN	NaN	NaN	NaN	NaN	NaN
P02461_772	P02461	COL3A1	772	Collagen alpha-1(III) chain	GPTGPIGPP(hy)GP(hy)AGQP(hy)GDKGEGGAP(hy)GLP(hy)GIAGPR	2100000	2110000	2190000	5380000	5250000	5680000	6270000	6230000	6350000	1340000	1290000	1460000	1920000	1730000	1650000	2180000	1540000	1750000	NaN	NaN	NaN	NaN	NaN	NaN	NaN	NaN	NaN	NaN	NaN	NaN
P05997_437	P05997	COL5A2	437	Collagen alpha-2(V) chain	GPTGSP(hy)GTSGPP(hy)GSAGPP(hy)GSP(hy)GPQGSTGPQGIR	18900000	20600000	19300000	34300000	32200000	31700000	22400000	21300000	24200000	9450000	8870000	8870000	20700000	21000000	18000000	29300000	22400000	20900000	NaN	NaN	NaN	NaN	NaN	NaN	NaN	NaN	NaN	NaN	NaN	NaN
P05997_442	P05997	COL5A2	442	Collagen alpha-2(V) chain	GPTGSP(hy)GTSGP(hy)P(hy)GSAGPP(hy)GSP(hy)GPQGSTGPQGIR	204057	NaN	NaN	NaN	NaN	NaN	NaN	NaN	NaN	NaN	NaN	NaN	NaN	NaN	306985	NaN	NaN	NaN	NaN	NaN	NaN	NaN	NaN	NaN	NaN	NaN	NaN	NaN	NaN	NaN
P05997_443	P05997	COL5A2	443	Collagen alpha-2(V) chain	GPTGSP(hy)GTSGPP(hy)GSAGPP(hy)GSP(hy)GPQGSTGPQGIR	18900000	20600000	19300000	34300000	32200000	31700000	22400000	21300000	24200000	9450000	8870000	8870000	20700000	21000000	18000000	29300000	22400000	20900000	NaN	NaN	NaN	NaN	NaN	NaN	NaN	NaN	NaN	NaN	NaN	NaN
P05997_449	P05997	COL5A2	449	Collagen alpha-2(V) chain	GPTGSP(hy)GTSGPP(hy)GSAGPP(hy)GSP(hy)GPQGSTGPQGIR	18900000	20600000	19300000	34300000	32200000	31700000	22400000	21300000	24200000	9450000	8870000	8870000	20700000	21000000	18000000	29300000	22400000	20900000	NaN	NaN	NaN	NaN	NaN	NaN	NaN	NaN	NaN	NaN	NaN	NaN
P05997_452	P05997	COL5A2	452	Collagen alpha-2(V) chain	GPTGSP(hy)GTSGPP(hy)GSAGPP(hy)GSP(hy)GPQGSTGPQGIR	18900000	20600000	19300000	34300000	32200000	31700000	22400000	21300000	24200000	9450000	8870000	8870000	20700000	21000000	18000000	29300000	22400000	20900000	NaN	NaN	NaN	NaN	NaN	NaN	NaN	NaN	NaN	NaN	NaN	NaN
P02452_585	P02452	COL1A1	585	Collagen alpha-1(I) chain	GQAGVM(ox)GFP(hy)GP(hy)K	12400000	12000000	12500000	32600000	33100000	31900000	23400000	21600000	26000000	20700000	19700000	19400000	11800000	11700000	9500000	12800000	9260000	9950000	18800000	19600000	18100000	125000000	115000000	104000000	26600000	25700000	23800000	43600000	42500000	45500000
P02452_583	P02452	COL1A1	583	Collagen alpha-1(I) chain	GQAGVM(ox)GFP(hy)GP(hy)K	12400000	12000000	12500000	32600000	33100000	31900000	23400000	21600000	26000000	20700000	19700000	19400000	11800000	11700000	9500000	12800000	9260000	9950000	18800000	19600000	18100000	125000000	115000000	104000000	26600000	25700000	23800000	43600000	42500000	45500000
P35555_673	P35555	FBN1	673	Fibrillin-1	GQCIKP(hy)LFGAVTK	NaN	NaN	NaN	NaN	355513	NaN	NaN	NaN	NaN	3140000	4320000	6320000	NaN	NaN	NaN	NaN	4620000	NaN	NaN	NaN	NaN	NaN	NaN	NaN	NaN	NaN	NaN	NaN	NaN	NaN
P35555_1090	P35555	FBN1	1090	Fibrillin-1	GQCVNTP(hy)GDFECK	16200000	14900000	16300000	21600000	20700000	20300000	33400000	37200000	41500000	11800000	11500000	10900000	31700000	32700000	28700000	25100000	23800000	24100000	15900000	15800000	17000000	60300000	41400000	50400000	84700000	86000000	82100000	41000000	37900000	38400000
Q2UY09_388	Q2UY09	COL28A1	388	Collagen alpha-1(XXVIII) chain	GQEGRP(hy)GAP(hy)GPIGVGEP(hy)GQP(hy)GPR	674576	682465	666403	325318	329824	347997	NaN	NaN	NaN	NaN	NaN	NaN	NaN	NaN	NaN	840750	NaN	691984	516365	453925	515602	NaN	NaN	NaN	798706	814324	797226	863348	979699	939226
Q2UY09_377	Q2UY09	COL28A1	377	Collagen alpha-1(XXVIII) chain	GQEGRP(hy)GAP(hy)GPIGVGEP(hy)GQP(hy)GPR	674576	682465	666403	325318	329824	347997	NaN	NaN	NaN	NaN	NaN	NaN	NaN	NaN	NaN	840750	NaN	691984	516365	453925	515602	NaN	NaN	NaN	798706	814324	797226	863348	979699	939226
Q2UY09_385	Q2UY09	COL28A1	385	Collagen alpha-1(XXVIII) chain	GQEGRP(hy)GAP(hy)GPIGVGEP(hy)GQP(hy)GPR	674576	682465	666403	325318	329824	347997	NaN	NaN	NaN	NaN	NaN	NaN	NaN	NaN	NaN	840750	NaN	691984	516365	453925	515602	NaN	NaN	NaN	798706	814324	797226	863348	979699	939226
Q2UY09_374	Q2UY09	COL28A1	374	Collagen alpha-1(XXVIII) chain	GQEGRP(hy)GAP(hy)GPIGVGEP(hy)GQP(hy)GPR	674576	682465	666403	325318	329824	347997	NaN	NaN	NaN	NaN	NaN	NaN	NaN	NaN	NaN	840750	NaN	691984	516365	453925	515602	NaN	NaN	NaN	798706	814324	797226	863348	979699	939226
Q14315_2298;P21333_2222	Q14315	FLNA	2298	Filamin-A	GQHVP(hy)GSPFQFTVGPLGEGGAHK	NaN	NaN	NaN	NaN	NaN	2930000	NaN	NaN	NaN	NaN	5010000	NaN	NaN	NaN	2880000	NaN	NaN	4380000	3090000	NaN	NaN	NaN	NaN	NaN	NaN	NaN	1510000	NaN	1470000	1150000
Q14315_2301;P21333_2225	Q14315	FLNA	2301	Filamin-A	GQHVPGSP(hy)FQFTVGPLGEGGAHK	3510000	3440000	4180000	3740000	3430000	NaN	NaN	NaN	1870000	3430000	4540000	4360000	NaN	2440000	NaN	3340000	NaN	NaN	NaN	NaN	NaN	NaN	NaN	NaN	NaN	NaN	NaN	NaN	NaN	NaN
P21980_38	P21980	TGM2	38	Protein-glutamine gamma-glutamyltransferase 2	GQP(hy)FWLTLHFEGR	50500000	53200000	52500000	49100000	44800000	44900000	59000000	64800000	69600000	4960000	4810000	5310000	54900000	59400000	76100000	68800000	77300000	65000000	39500000	37400000	22300000	13100000	14000000	17100000	16700000	18200000	17400000	21000000	17600000	15700000
P39060_1382	P39060	COL18A1	1382	Collagen alpha-1(XVIII) chain	GQP(hy)GPP(hy)GPQGPP(hy)GIGYEGR	16800000	17100000	16500000	14000000	13200000	13800000	27300000	22000000	27400000	NaN	NaN	NaN	22300000	24300000	15400000	NaN	NaN	NaN	40700000	42300000	40300000	10000000	9660000	9210000	41600000	41400000	42300000	16800000	15000000	14700000
P39060_1390	P39060	COL18A1	1390	Collagen alpha-1(XVIII) chain	GQP(hy)GP(hy)P(hy)GPQGP(hy)P(hy)GIGYEGR	2880000	3060000	3100000	1470000	1310000	1330000	2850000	2430000	2800000	NaN	NaN	NaN	7990000	7710000	7110000	1950000	1830000	1870000	NaN	NaN	NaN	NaN	NaN	NaN	NaN	NaN	NaN	NaN	NaN	NaN
P39060_1384	P39060	COL18A1	1384	Collagen alpha-1(XVIII) chain	GQP(hy)GP(hy)P(hy)GPQGP(hy)P(hy)GIGYEGR	2880000	3060000	3100000	1470000	1310000	1330000	2850000	2430000	2800000	NaN	NaN	NaN	7990000	7710000	7110000	1950000	1830000	1870000	NaN	NaN	NaN	NaN	NaN	NaN	NaN	NaN	NaN	NaN	NaN	NaN
P39060_1385	P39060	COL18A1	1385	Collagen alpha-1(XVIII) chain	GQP(hy)GPP(hy)GPQGPP(hy)GIGYEGR	16800000	17100000	16500000	14000000	13200000	13800000	27300000	22000000	27400000	NaN	NaN	NaN	22300000	24300000	15400000	NaN	NaN	NaN	40700000	42300000	40300000	10000000	9660000	9210000	41600000	41400000	42300000	16800000	15000000	14700000
P39060_1391	P39060	COL18A1	1391	Collagen alpha-1(XVIII) chain	GQP(hy)GPP(hy)GPQGPP(hy)GIGYEGR	16800000	17100000	16500000	14000000	13200000	13800000	27300000	22000000	27400000	NaN	NaN	NaN	22300000	24300000	15400000	NaN	NaN	NaN	40700000	42300000	40300000	10000000	9660000	9210000	41600000	41400000	42300000	16800000	15000000	14700000
P02458_607	P02458	COL2A1	607	Collagen alpha-1(II) chain	GQP(hy)GVM(ox)GFP(hy)GP(hy)K	6790000	6450000	6680000	8820000	8600000	8810000	21700000	18500000	22200000	6680000	5680000	6080000	8750000	7880000	9080000	3090000	2110000	2390000	3710000	4860000	3790000	8330000	9440000	7040000	8700000	8580000	8300000	10900000	9990000	9500000
P02461_581;P02458_605	P02461	COL2A1	581	Collagen alpha-1(II) chain	GQP(hy)GVM(ox)GFP(hy)GP(hy)K	6790000	6450000	6680000	8820000	8600000	8810000	21700000	18500000	22200000	6680000	5680000	6080000	8750000	7880000	9080000	3090000	2110000	2390000	3710000	4860000	3790000	8330000	9440000	7040000	8700000	8580000	8300000	10900000	9990000	9500000
P02461_583	P02461	COL2A1	583	Collagen alpha-1(II) chain	GQP(hy)GVM(ox)GFP(hy)GP(hy)K	6790000	6450000	6680000	8820000	8600000	8810000	21700000	18500000	22200000	6680000	5680000	6080000	8750000	7880000	9080000	3090000	2110000	2390000	3710000	4860000	3790000	8330000	9440000	7040000	8700000	8580000	8300000	10900000	9990000	9500000
P02458_599;P02461_575	P02458	COL2A1	599	Collagen alpha-1(II) chain	GQP(hy)GVM(ox)GFP(hy)GP(hy)K	6790000	6450000	6680000	8820000	8600000	8810000	21700000	18500000	22200000	6680000	5680000	6080000	8750000	7880000	9080000	3090000	2110000	2390000	3710000	4860000	3790000	8330000	9440000	7040000	8700000	8580000	8300000	10900000	9990000	9500000
P08572_65	P08572	COL4A2	65	Collagen alpha-2(IV) chain	GQPGP(hy)VGPQGYNGPP(hy)GLQGFP(hy)GLQGR	11700000	11400000	12200000	13800000	12500000	12300000	17200000	16800000	16400000	6580000	6450000	6790000	13500000	13700000	13900000	9230000	7590000	7760000	NaN	NaN	NaN	NaN	NaN	NaN	NaN	NaN	NaN	NaN	NaN	NaN
P08572_75	P08572	COL4A2	75	Collagen alpha-2(IV) chain	GQPGP(hy)VGPQGYNGPP(hy)GLQGFP(hy)GLQGR	11700000	11400000	12200000	13800000	12500000	12300000	17200000	16800000	16400000	6580000	6450000	6790000	13500000	13700000	13900000	9230000	7590000	7760000	NaN	NaN	NaN	NaN	NaN	NaN	NaN	NaN	NaN	NaN	NaN	NaN
P08572_81	P08572	COL4A2	81	Collagen alpha-2(IV) chain	GQPGP(hy)VGPQGYNGPP(hy)GLQGFP(hy)GLQGR	11700000	11400000	12200000	13800000	12500000	12300000	17200000	16800000	16400000	6580000	6450000	6790000	13500000	13700000	13900000	9230000	7590000	7760000	NaN	NaN	NaN	NaN	NaN	NaN	NaN	NaN	NaN	NaN	NaN	NaN
P08572_74	P08572	COL4A2	74	Collagen alpha-2(IV) chain	GQPGPVGPQGYNGP(hy)P(hy)GLQGFP(hy)GLQGR	11200000	NaN	NaN	NaN	NaN	12400000	17200000	4770000	NaN	NaN	6410000	NaN	NaN	4950000	NaN	NaN	8490000	NaN	NaN	NaN	NaN	NaN	NaN	NaN	NaN	NaN	NaN	NaN	NaN	NaN
P20908_1217	P20908	COL5A1	1217	Collagen alpha-1(V) chain	GQQGLFGQKGDEGP(hy)R	NaN	370494	428433	570254	630998	606885	NaN	NaN	NaN	NaN	NaN	NaN	NaN	201787	NaN	NaN	454817	368478	NaN	NaN	NaN	576792	NaN	NaN	NaN	NaN	NaN	440442	425850	NaN
P06732_378	P06732	CKM	378	Creatine kinase M-type	GQSIDDM(ox)IP(hy)AQK	NaN	20800000	22100000	5890000	28200000	NaN	3350000	50400000	3420000	NaN	NaN	NaN	NaN	NaN	45700000	NaN	13000000	12200000	NaN	NaN	NaN	NaN	NaN	NaN	100000000	96100000	102000000	NaN	NaN	NaN
Q02388_1270	Q02388	COL7A1	1270	Collagen alpha-1(VII) chain	GQVGP(hy)P(hy)GDP(hy)GLP(hy)GR	NaN	NaN	NaN	NaN	NaN	NaN	NaN	NaN	NaN	14700000	14100000	14700000	NaN	NaN	NaN	NaN	NaN	NaN	NaN	NaN	NaN	NaN	NaN	NaN	NaN	NaN	NaN	NaN	NaN	NaN
Q02388_1274	Q02388	COL7A1	1274	Collagen alpha-1(VII) chain	GQVGPP(hy)GDP(hy)GLP(hy)GR	NaN	NaN	NaN	8130000	10100000	8910000	NaN	NaN	NaN	5920000	5890000	5660000	NaN	NaN	NaN	NaN	NaN	NaN	NaN	NaN	NaN	33700000	34200000	30500000	NaN	NaN	NaN	NaN	NaN	NaN
Q02388_1277	Q02388	COL7A1	1277	Collagen alpha-1(VII) chain	GQVGPP(hy)GDP(hy)GLP(hy)GR	NaN	NaN	NaN	8130000	10100000	8910000	NaN	NaN	NaN	5920000	5890000	5660000	NaN	NaN	NaN	NaN	NaN	NaN	NaN	NaN	NaN	33700000	34200000	30500000	NaN	NaN	NaN	NaN	NaN	NaN
Q02388_1271	Q02388	COL7A1	1271	Collagen alpha-1(VII) chain	GQVGPP(hy)GDP(hy)GLP(hy)GR	NaN	NaN	NaN	8130000	10100000	8910000	NaN	NaN	NaN	5920000	5890000	5660000	NaN	NaN	NaN	NaN	NaN	NaN	NaN	NaN	NaN	33700000	34200000	30500000	NaN	NaN	NaN	NaN	NaN	NaN
Q15181_31	Q15181	PPA1	31	Inorganic pyrophosphatase	GQYISP(hy)FHDIPIYADK	8030000	8790000	7670000	10700000	10100000	10000000	6400000	6530000	6750000	31800000	30200000	31200000	8860000	9010000	8760000	21000000	19600000	19600000	6100000	6380000	5820000	9180000	10500000	11000000	2460000	2050000	2440000	11600000	9560000	11600000
P02452_313	P02452	COL1A1	313	Collagen alpha-1(I) chain	GRP(hy)GAP(hy)GPAGAR	NaN	NaN	NaN	NaN	NaN	NaN	NaN	NaN	NaN	NaN	NaN	NaN	NaN	NaN	NaN	NaN	NaN	NaN	1530000	1600000	1460000	5310000	4890000	4430000	1810000	1670000	1970000	818361	778325	680161
P02452_316	P02452	COL1A1	316	Collagen alpha-1(I) chain	GRP(hy)GAP(hy)GPAGAR	NaN	NaN	NaN	NaN	NaN	NaN	NaN	NaN	NaN	NaN	NaN	NaN	NaN	NaN	NaN	NaN	NaN	NaN	1530000	1600000	1460000	5310000	4890000	4430000	1810000	1670000	1970000	818361	778325	680161
P02461_311	P02461	COL3A1	311	Collagen alpha-1(III) chain	GRP(hy)GLP(hy)GAAGAR	350805	NaN	1160000	1500000	1260000	905025	2430000	2040000	3660000	NaN	NaN	NaN	NaN	572972	808307	NaN	NaN	NaN	12800000	12900000	11800000	12400000	13500000	15500000	26900000	29700000	34600000	19700000	19400000	14300000
P02461_314	P02461	COL3A1	314	Collagen alpha-1(III) chain	GRP(hy)GLP(hy)GAAGAR	350805	NaN	1160000	1500000	1260000	905025	2430000	2040000	3660000	NaN	NaN	NaN	NaN	572972	808307	NaN	NaN	NaN	12800000	12900000	11800000	12400000	13500000	15500000	26900000	29700000	34600000	19700000	19400000	14300000
P05997_131	P05997	COL5A2	131	Collagen alpha-2(V) chain	GRP(hy)GPAGPP(hy)GSQGPR	NaN	NaN	NaN	NaN	NaN	NaN	NaN	NaN	NaN	NaN	NaN	NaN	NaN	NaN	NaN	NaN	NaN	NaN	46800000	50200000	52100000	42100000	42200000	38300000	40800000	41900000	NaN	33900000	30700000	32800000
P05997_133	P05997	COL5A2	133	Collagen alpha-2(V) chain	GRP(hy)GP(hy)AGPP(hy)GSQGPR	NaN	NaN	NaN	NaN	NaN	NaN	NaN	NaN	NaN	NaN	NaN	NaN	NaN	NaN	NaN	NaN	NaN	NaN	750670	1170000	617161	NaN	121331	152958	1180000	939085	1210000	246229	229249	NaN
P05997_137	P05997	COL5A2	137	Collagen alpha-2(V) chain	GRP(hy)GPAGPP(hy)GSQGPR	NaN	NaN	NaN	NaN	NaN	NaN	NaN	NaN	NaN	NaN	NaN	NaN	NaN	NaN	NaN	NaN	NaN	NaN	46800000	50200000	52100000	42100000	42200000	38300000	40800000	41900000	NaN	33900000	30700000	32800000
P05997_136	P05997	COL5A2	136	Collagen alpha-2(V) chain	GRP(hy)GPAGP(hy)P(hy)GSQGPR	NaN	NaN	NaN	NaN	NaN	NaN	NaN	NaN	NaN	NaN	NaN	NaN	NaN	NaN	NaN	NaN	NaN	NaN	NaN	NaN	NaN	NaN	NaN	NaN	NaN	NaN	43100000	NaN	32200000	NaN
P05997_142	P05997	COL5A2	142	Collagen alpha-2(V) chain	GRP(hy)GPAGPPGSQGP(hy)R	NaN	NaN	NaN	NaN	NaN	NaN	NaN	NaN	NaN	NaN	NaN	NaN	NaN	NaN	NaN	NaN	NaN	NaN	NaN	9020000	8320000	6140000	6400000	5860000	9010000	10200000	5300000	9390000	7470000	7760000
P12110_288	P12110	COL6A2	288	Collagen alpha-2(VI) chain	QGDP(hy)GIEGPIGFP(hy)GPK	52900000	51000000	52200000	21400000	19700000	18600000	87100000	84700000	86000000	1680000	1860000	1790000	39300000	40500000	38600000	18100000	15100000	17400000	91200000	83700000	84800000	2980000	2830000	3450000	105000000	101000000	98200000	25000000	20500000	25700000
P12110_297	P12110	COL6A2	297	Collagen alpha-2(VI) chain	QGDP(hy)GIEGPIGFP(hy)GPK	52900000	51000000	52200000	21400000	19700000	18600000	87100000	84700000	86000000	1680000	1860000	1790000	39300000	40500000	38600000	18100000	15100000	17400000	91200000	83700000	84800000	2980000	2830000	3450000	105000000	101000000	98200000	25000000	20500000	25700000
P02452_877	P02452	COL1A1	877	Collagen alpha-1(I) chain	GSAGPP(hy)GATGFP(hy)GAAGR	666000000	694000000	639000000	1230000000	1160000000	1180000000	768000000	667000000	758000000	398000000	377000000	390000000	756000000	788000000	574000000	805000000	683000000	695000000	1000000000	1000000000	1040000000	2620000000	3380000000	2289999872	754000000	752000000	594000000	866000000	851000000	955000000
P02452_871	P02452	COL1A1	871	Collagen alpha-1(I) chain	GSAGPP(hy)GATGFP(hy)GAAGR	666000000	694000000	639000000	1230000000	1160000000	1180000000	768000000	667000000	758000000	398000000	377000000	390000000	756000000	788000000	574000000	805000000	683000000	695000000	1000000000	1000000000	1040000000	2620000000	3380000000	2289999872	754000000	752000000	594000000	866000000	851000000	955000000
P02452_870	P02452	COL1A1	870	Collagen alpha-1(I) chain	GSAGP(hy)P(hy)GATGFP(hy)GAAGR	1950000	2220000	2190000	3100000	3050000	2910000	NaN	NaN	NaN	NaN	NaN	NaN	1890000	1960000	2420000	1460000	NaN	NaN	2120000	2070000	1690000	2200000	2230000	NaN	2610000	2630000	2560000	1530000	1520000	1390000
Q14781_437	Q14781	CBX2	437	Chromobox protein homolog 2	GSATP(hy)SGQESRTAP(hy)GEAR	NaN	NaN	NaN	NaN	NaN	NaN	NaN	NaN	NaN	620035	541410	546181	NaN	NaN	NaN	NaN	NaN	NaN	NaN	NaN	NaN	NaN	NaN	NaN	NaN	NaN	NaN	NaN	NaN	NaN
Q14781_446	Q14781	CBX2	446	Chromobox protein homolog 2	GSATP(hy)SGQESRTAP(hy)GEAR	NaN	NaN	NaN	NaN	NaN	NaN	NaN	NaN	NaN	620035	541410	546181	NaN	NaN	NaN	NaN	NaN	NaN	NaN	NaN	NaN	NaN	NaN	NaN	NaN	NaN	NaN	NaN	NaN	NaN
P08123_261	P08123	COL1A2	261	Collagen alpha-2(I) chain	GSDGSVGPVGPAGPIGSAGPP(hy)GFPGAP(hy)GPK	15800000	16100000	16900000	13900000	12900000	12700000	7710000	7680000	8150000	NaN	NaN	NaN	19000000	17900000	10800000	21800000	20900000	20700000	NaN	NaN	NaN	NaN	NaN	NaN	NaN	NaN	NaN	NaN	NaN	NaN
P08123_255	P08123	COL1A2	255	Collagen alpha-2(I) chain	GSDGSVGPVGPAGPIGSAGPP(hy)GFPGAP(hy)GPK	15800000	16100000	16900000	13900000	12900000	12700000	7710000	7680000	8150000	NaN	NaN	NaN	19000000	17900000	10800000	21800000	20900000	20700000	NaN	NaN	NaN	NaN	NaN	NaN	NaN	NaN	NaN	NaN	NaN	NaN
P12111_2260	P12111	COL6A3	2260	Collagen alpha-3(VI) chain	GSGGAAGAP(hy)GER	NaN	NaN	NaN	NaN	NaN	NaN	NaN	NaN	NaN	NaN	NaN	NaN	NaN	NaN	NaN	NaN	NaN	NaN	168058	151258	149810	NaN	NaN	NaN	595666	883727	731651	76453	43626.4	62587.5
P02458_710	P02458	COL2A1	710	Collagen alpha-1(II) chain	GSP(hy)GAQGLQGPR	NaN	NaN	NaN	NaN	NaN	NaN	NaN	NaN	NaN	NaN	NaN	NaN	NaN	NaN	NaN	NaN	NaN	NaN	NaN	NaN	NaN	1620000	1540000	1350000	NaN	NaN	NaN	2280000	2340000	2700000
P02452_523	P02452	COL1A1	523	Collagen alpha-1(I) chain	GSP(hy)GEAGRP(hy)GEAGLP(hy)GAK	5680000	6320000	7430000	9680000	13200000	13200000	7730000	10000000	9370000	6810000	5360000	7620000	9140000	8450000	35200000	49800000	681626	4570000	NaN	NaN	NaN	NaN	NaN	NaN	NaN	NaN	NaN	NaN	NaN	NaN
P02452_529	P02452	COL1A1	529	Collagen alpha-1(I) chain	GSP(hy)GEAGRP(hy)GEAGLP(hy)GAK	5680000	6320000	7430000	9680000	13200000	13200000	7730000	10000000	9370000	6810000	5360000	7620000	9140000	8450000	35200000	49800000	681626	4570000	NaN	NaN	NaN	NaN	NaN	NaN	NaN	NaN	NaN	NaN	NaN	NaN
P02452_535	P02452	COL1A1	535	Collagen alpha-1(I) chain	GSP(hy)GEAGRP(hy)GEAGLP(hy)GAK	5680000	6320000	7430000	9680000	13200000	13200000	7730000	10000000	9370000	6810000	5360000	7620000	9140000	8450000	35200000	49800000	681626	4570000	NaN	NaN	NaN	NaN	NaN	NaN	NaN	NaN	NaN	NaN	NaN	NaN
P08123_711	P08123	COL1A2	711	Collagen alpha-2(I) chain	GSP(hy)GERGEVGPAGPNGFAGP(hy)AGAAGQP(hy)GAK	13300000	13700000	13500000	12600000	13500000	13100000	14700000	14900000	13900000	1220000	2130000	2020000	18000000	17700000	14400000	18500000	19000000	18400000	NaN	NaN	NaN	NaN	NaN	NaN	NaN	NaN	NaN	NaN	NaN	NaN
P02461_869	P02461	COL3A1	869	Collagen alpha-1(III) chain	GSP(hy)GGP(hy)GAAGFP(hy)GAR	146000000	146000000	150000000	183000000	215000000	208000000	139000000	135000000	167000000	75200000	73700000	74900000	122000000	114000000	204000000	142000000	26900000	65000000	124000000	125000000	119000000	249000000	230000000	239000000	279000000	275000000	267000000	291000000	332000000	303000000
P02461_866	P02461	COL3A1	866	Collagen alpha-1(III) chain	GSP(hy)GGP(hy)GAAGFP(hy)GAR	146000000	146000000	150000000	183000000	215000000	208000000	139000000	135000000	167000000	75200000	73700000	74900000	122000000	114000000	204000000	142000000	26900000	65000000	124000000	125000000	119000000	249000000	230000000	239000000	279000000	275000000	267000000	291000000	332000000	303000000
P02461_875	P02461	COL3A1	875	Collagen alpha-1(III) chain	GSP(hy)GGP(hy)GAAGFP(hy)GAR	146000000	146000000	150000000	183000000	215000000	208000000	139000000	135000000	167000000	75200000	73700000	74900000	122000000	114000000	204000000	142000000	26900000	65000000	124000000	125000000	119000000	249000000	230000000	239000000	279000000	275000000	267000000	291000000	332000000	303000000
Q03692_388	Q03692	COL10A1	388	Collagen alpha-1(X) chain	GSP(hy)GSDGKP(hy)GYP(hy)GKP(hy)GLDGPK	NaN	NaN	NaN	NaN	NaN	NaN	NaN	NaN	NaN	NaN	NaN	NaN	NaN	NaN	NaN	NaN	NaN	NaN	NaN	NaN	NaN	2040000	1810000	1940000	NaN	NaN	NaN	NaN	NaN	NaN
Q03692_391	Q03692	COL10A1	391	Collagen alpha-1(X) chain	GSP(hy)GSDGKP(hy)GYP(hy)GKP(hy)GLDGPK	NaN	NaN	NaN	NaN	NaN	NaN	NaN	NaN	NaN	NaN	NaN	NaN	NaN	NaN	NaN	NaN	NaN	NaN	NaN	NaN	NaN	2040000	1810000	1940000	NaN	NaN	NaN	NaN	NaN	NaN
Q03692_382	Q03692	COL10A1	382	Collagen alpha-1(X) chain	GSP(hy)GSDGKP(hy)GYP(hy)GKP(hy)GLDGPK	NaN	NaN	NaN	NaN	NaN	NaN	NaN	NaN	NaN	NaN	NaN	NaN	NaN	NaN	NaN	NaN	NaN	NaN	NaN	NaN	NaN	2040000	1810000	1940000	NaN	NaN	NaN	NaN	NaN	NaN
Q03692_394	Q03692	COL10A1	394	Collagen alpha-1(X) chain	GSP(hy)GSDGKP(hy)GYP(hy)GKP(hy)GLDGPK	NaN	NaN	NaN	NaN	NaN	NaN	NaN	NaN	NaN	NaN	NaN	NaN	NaN	NaN	NaN	NaN	NaN	NaN	NaN	NaN	NaN	2040000	1810000	1940000	NaN	NaN	NaN	NaN	NaN	NaN
P02461_806	P02461	COL3A1	806	Collagen alpha-1(III) chain	GSPGERGETGP(hy)P(hy)GP(hy)AGFPGAP(hy)GQNGEP(hy)GGKGER	NaN	NaN	NaN	NaN	NaN	NaN	1780000	NaN	NaN	NaN	NaN	NaN	NaN	NaN	NaN	NaN	NaN	NaN	NaN	136692	NaN	5060000	4910000	4200000	13000000	12400000	NaN	3760000	NaN	NaN
P02461_808	P02461	COL3A1	808	Collagen alpha-1(III) chain	GSPGERGETGP(hy)P(hy)GP(hy)AGFPGAP(hy)GQNGEP(hy)GGKGER	NaN	NaN	NaN	NaN	NaN	NaN	1780000	NaN	NaN	NaN	NaN	NaN	NaN	NaN	NaN	NaN	NaN	NaN	NaN	136692	NaN	5060000	4910000	4200000	13000000	12400000	NaN	3760000	NaN	NaN
P02461_821	P02461	COL3A1	821	Collagen alpha-1(III) chain	GSPGERGETGP(hy)P(hy)GP(hy)AGFPGAP(hy)GQNGEP(hy)GGKGER	NaN	NaN	NaN	NaN	NaN	NaN	1780000	NaN	NaN	NaN	NaN	NaN	NaN	NaN	NaN	NaN	NaN	NaN	NaN	136692	NaN	5060000	4910000	4200000	13000000	12400000	NaN	3760000	NaN	NaN
P02461_805	P02461	COL3A1	805	Collagen alpha-1(III) chain	GSPGERGETGP(hy)P(hy)GP(hy)AGFPGAP(hy)GQNGEP(hy)GGKGER	NaN	NaN	NaN	NaN	NaN	NaN	1780000	NaN	NaN	NaN	NaN	NaN	NaN	NaN	NaN	NaN	NaN	NaN	NaN	136692	NaN	5060000	4910000	4200000	13000000	12400000	NaN	3760000	NaN	NaN
P02461_815	P02461	COL3A1	815	Collagen alpha-1(III) chain	GSPGERGETGP(hy)P(hy)GP(hy)AGFPGAP(hy)GQNGEP(hy)GGKGER	NaN	NaN	NaN	NaN	NaN	NaN	1780000	NaN	NaN	NaN	NaN	NaN	NaN	NaN	NaN	NaN	NaN	NaN	NaN	136692	NaN	5060000	4910000	4200000	13000000	12400000	NaN	3760000	NaN	NaN
P05997_566	P05997	COL5A2	566	Collagen alpha-2(V) chain	GSQGDP(hy)GRP(hy)GEP(hy)GLP(hy)GAR	NaN	NaN	NaN	NaN	NaN	NaN	NaN	NaN	NaN	NaN	NaN	NaN	NaN	NaN	NaN	NaN	NaN	245000000	NaN	NaN	NaN	NaN	NaN	NaN	23700000	24300000	24200000	16500000	15200000	16800000
P05997_560	P05997	COL5A2	560	Collagen alpha-2(V) chain	GSQGDP(hy)GRP(hy)GEP(hy)GLP(hy)GAR	NaN	NaN	NaN	NaN	NaN	NaN	NaN	NaN	NaN	NaN	NaN	NaN	NaN	NaN	NaN	NaN	NaN	245000000	NaN	NaN	NaN	NaN	NaN	NaN	23700000	24300000	24200000	16500000	15200000	16800000
P05997_563	P05997	COL5A2	563	Collagen alpha-2(V) chain	GSQGDP(hy)GRP(hy)GEP(hy)GLP(hy)GAR	NaN	NaN	NaN	NaN	NaN	NaN	NaN	NaN	NaN	NaN	NaN	NaN	NaN	NaN	NaN	NaN	NaN	245000000	NaN	NaN	NaN	NaN	NaN	NaN	23700000	24300000	24200000	16500000	15200000	16800000
P05997_569	P05997	COL5A2	569	Collagen alpha-2(V) chain	GSQGDP(hy)GRP(hy)GEP(hy)GLP(hy)GAR	NaN	NaN	NaN	NaN	NaN	NaN	NaN	NaN	NaN	NaN	NaN	NaN	NaN	NaN	NaN	NaN	NaN	245000000	NaN	NaN	NaN	NaN	NaN	NaN	23700000	24300000	24200000	16500000	15200000	16800000
H0YGT0_82;A0A087WXE5_82	H0YGT0	FCGR2C	82	Low affinity immunoglobulin gamma Fc region receptor II-c	GTHSP(hy)ESDSIP(hy)WFHNGNLIPTHTQPSYR	2250000	2340000	2280000	5410000	4820000	5250000	8860000	8450000	8160000	4920000	7980000	7250000	2340000	2210000	2310000	5840000	6160000	6320000	NaN	NaN	NaN	NaN	NaN	NaN	NaN	NaN	NaN	NaN	NaN	NaN
A0A087WXE5_76;H0YGT0_76	A0A087WXE5	FCGR2C	76	Low affinity immunoglobulin gamma Fc region receptor II-c	GTHSP(hy)ESDSIP(hy)WFHNGNLIPTHTQPSYR	2250000	2340000	2280000	5410000	4820000	5250000	8860000	8450000	8160000	4920000	7980000	7250000	2340000	2210000	2310000	5840000	6160000	6320000	NaN	NaN	NaN	NaN	NaN	NaN	NaN	NaN	NaN	NaN	NaN	NaN
Q07092_861	Q07092	COL16A1	861	Collagen alpha-1(XVI) chain	GTP(hy)GEKGP(hy)R	8800000	6270000	NaN	NaN	NaN	9280000	NaN	NaN	NaN	NaN	NaN	NaN	NaN	NaN	NaN	NaN	NaN	NaN	NaN	NaN	NaN	NaN	NaN	NaN	NaN	NaN	NaN	NaN	NaN	NaN
Q07092_866	Q07092	COL16A1	866	Collagen alpha-1(XVI) chain	GTP(hy)GEKGP(hy)R	8800000	6270000	NaN	NaN	NaN	9280000	NaN	NaN	NaN	NaN	NaN	NaN	NaN	NaN	NaN	NaN	NaN	NaN	NaN	NaN	NaN	NaN	NaN	NaN	NaN	NaN	NaN	NaN	NaN	NaN
P05997_905	P05997	COL5A2	905	Collagen alpha-2(V) chain	GTQGPP(hy)GATGFP(hy)GSAGR	35800000	37500000	37500000	54400000	50500000	48100000	36600000	33800000	40300000	13900000	12900000	13300000	39700000	40000000	35900000	45200000	38100000	43900000	52400000	48000000	46900000	58800000	66000000	62900000	29000000	27900000	31500000	36300000	35400000	35000000
P05997_911	P05997	COL5A2	911	Collagen alpha-2(V) chain	GTQGPP(hy)GATGFP(hy)GSAGR	35800000	37500000	37500000	54400000	50500000	48100000	36600000	33800000	40300000	13900000	12900000	13300000	39700000	40000000	35900000	45200000	38100000	43900000	52400000	48000000	46900000	58800000	66000000	62900000	29000000	27900000	31500000	36300000	35400000	35000000
P05997_904	P05997	COL5A2	904	Collagen alpha-2(V) chain	GTQGP(hy)P(hy)GATGFP(hy)GSAGR	NaN	NaN	NaN	NaN	NaN	NaN	NaN	NaN	747998	1780000	1380000	1560000	NaN	1270000	NaN	NaN	NaN	783908	1540000	1520000	1580000	1130000	1100000	1100000	1250000	1140000	1300000	1060000	957543	981026
P12110_169	P12110	COL6A2	169	Collagen alpha-2(VI) chain	GTVHFAVVITDGHVTGSP(hy)CGGIK	129000000	117000000	161000000	58600000	60300000	59000000	99400000	73500000	79200000	5690000	5830000	NaN	59700000	180000000	157000000	34900000	NaN	53700000	122000000	117000000	71500000	10800000	6840000	8330000	176000000	191000000	188000000	37500000	17600000	8860000
P53420_1426	P53420	COL4A4	1426	Collagen alpha-4(IV) chain	GVDGVP(hy)GSP(hy)GP(hy)PGR	6290000	6150000	6250000	NaN	NaN	NaN	157475	3500000	NaN	NaN	NaN	NaN	4720000	4000000	7400000	NaN	NaN	190392	5870000	6010000	5460000	NaN	NaN	NaN	5220000	6230000	6400000	NaN	NaN	NaN
P53420_1428	P53420	COL4A4	1428	Collagen alpha-4(IV) chain	GVDGVP(hy)GSP(hy)GP(hy)PGR	6290000	6150000	6250000	NaN	NaN	NaN	157475	3500000	NaN	NaN	NaN	NaN	4720000	4000000	7400000	NaN	NaN	190392	5870000	6010000	5460000	NaN	NaN	NaN	5220000	6230000	6400000	NaN	NaN	NaN
P53420_1423	P53420	COL4A4	1423	Collagen alpha-4(IV) chain	GVDGVP(hy)GSP(hy)GP(hy)PGR	6290000	6150000	6250000	NaN	NaN	NaN	157475	3500000	NaN	NaN	NaN	NaN	4720000	4000000	7400000	NaN	NaN	190392	5870000	6010000	5460000	NaN	NaN	NaN	5220000	6230000	6400000	NaN	NaN	NaN
P08123_90	P08123	COL1A2	90	Collagen alpha-2(I) chain	GVGLGP(hy)GPMGLMGPR	18400000	20300000	17600000	16800000	16600000	17400000	7650000	8440000	7540000	3170000	2550000	2690000	8550000	8790000	12500000	7270000	5940000	7000000	11000000	12600000	11000000	9750000	10400000	10400000	12900000	12600000	12900000	6530000	6000000	7310000
P08123_98	P08123	COL1A2	98	Collagen alpha-2(I) chain	GVGLGPGPMGLMGP(hy)R	8440000	8380000	8610000	14100000	12100000	12700000	5920000	6000000	6500000	536796	767014	2810000	5160000	4080000	5660000	7170000	5780000	5380000	8200000	7470000	7020000	16600000	17900000	17800000	6350000	8340000	8100000	8690000	10200000	10100000
P53621_215	P53621	COPA	215	Coatomer subunit alpha	GVNWAAFHP(hy)TMPLIVSGADDR	7760000	8270000	8920000	21500000	20200000	19200000	9650000	9800000	10100000	32000000	29900000	31900000	7780000	7470000	NaN	26000000	27100000	22700000	4540000	3680000	2640000	8040000	8210000	7980000	NaN	NaN	NaN	29000000	27400000	1900000
P27658_481	P27658	COL8A1	481	Collagen alpha-1(VIII) chain	GVP(hy)GLP(hy)GVP(hy)GLLGP(hy)K	11100000	15500000	12800000	30800000	28200000	29100000	25100000	25600000	26000000	NaN	NaN	NaN	6530000	6760000	12700000	44800000	53500000	44000000	8890000	13300000	8390000	75700000	72400000	77500000	27200000	26800000	25800000	16300000	16200000	13700000
P27658_476	P27658	COL8A1	476	Collagen alpha-1(VIII) chain	GVP(hy)GLP(hy)GVP(hy)GLLGP(hy)K	11100000	15500000	12800000	30800000	28200000	29100000	25100000	25600000	26000000	NaN	NaN	NaN	6530000	6760000	12700000	44800000	53500000	44000000	8890000	13300000	8390000	75700000	72400000	77500000	27200000	26800000	25800000	16300000	16200000	13700000
P27658_470	P27658	COL8A1	470	Collagen alpha-1(VIII) chain	GVP(hy)GLP(hy)GVP(hy)GLLGP(hy)K	11100000	15500000	12800000	30800000	28200000	29100000	25100000	25600000	26000000	NaN	NaN	NaN	6530000	6760000	12700000	44800000	53500000	44000000	8890000	13300000	8390000	75700000	72400000	77500000	27200000	26800000	25800000	16300000	16200000	13700000
P27658_473	P27658	COL8A1	473	Collagen alpha-1(VIII) chain	GVP(hy)GLP(hy)GVP(hy)GLLGP(hy)K	11100000	15500000	12800000	30800000	28200000	29100000	25100000	25600000	26000000	NaN	NaN	NaN	6530000	6760000	12700000	44800000	53500000	44000000	8890000	13300000	8390000	75700000	72400000	77500000	27200000	26800000	25800000	16300000	16200000	13700000
P12110_587	P12110	COL6A2	587	Collagen alpha-2(VI) chain	GVP(hy)GPEGEPGP(hy)P(hy)GDP(hy)GLTECDVMTYVR	186000000	188000000	195000000	82100000	82500000	85900000	469000000	474000000	473000000	16500000	16100000	16900000	211000000	230000000	276000000	83300000	61100000	43800000	NaN	NaN	NaN	NaN	NaN	NaN	NaN	NaN	NaN	NaN	NaN	NaN
P12110_583	P12110	COL6A2	583	Collagen alpha-2(VI) chain	GVP(hy)GPEGEPGP(hy)P(hy)GDP(hy)GLTECDVMTYVR	186000000	188000000	195000000	82100000	82500000	85900000	469000000	474000000	473000000	16500000	16100000	16900000	211000000	230000000	276000000	83300000	61100000	43800000	NaN	NaN	NaN	NaN	NaN	NaN	NaN	NaN	NaN	NaN	NaN	NaN
P12110_584	P12110	COL6A2	584	Collagen alpha-2(VI) chain	GVP(hy)GPEGEPGP(hy)P(hy)GDP(hy)GLTECDVMTYVR	186000000	188000000	195000000	82100000	82500000	85900000	469000000	474000000	473000000	16500000	16100000	16900000	211000000	230000000	276000000	83300000	61100000	43800000	NaN	NaN	NaN	NaN	NaN	NaN	NaN	NaN	NaN	NaN	NaN	NaN
P12110_575	P12110	COL6A2	575	Collagen alpha-2(VI) chain	GVP(hy)GPEGEPGP(hy)P(hy)GDP(hy)GLTECDVMTYVR	186000000	188000000	195000000	82100000	82500000	85900000	469000000	474000000	473000000	16500000	16100000	16900000	211000000	230000000	276000000	83300000	61100000	43800000	NaN	NaN	NaN	NaN	NaN	NaN	NaN	NaN	NaN	NaN	NaN	NaN
P02452_601	P02452	COL1A1	601	Collagen alpha-1(I) chain	GVP(hy)GPP(hy)GAVGPAGK	558000000	571000000	592000000	656000000	785000000	740000000	341000000	326000000	372000000	170000000	159000000	160000000	424000000	358000000	541000000	628000000	428000000	600000000	684000000	710000000	716000000	1620000000	1490000000	1360000000	826000000	788000000	821000000	719000000	749000000	706000000
P02452_604	P02452	COL1A1	604	Collagen alpha-1(I) chain	GVP(hy)GPP(hy)GAVGPAGK	558000000	571000000	592000000	656000000	785000000	740000000	341000000	326000000	372000000	170000000	159000000	160000000	424000000	358000000	541000000	628000000	428000000	600000000	684000000	710000000	716000000	1620000000	1490000000	1360000000	826000000	788000000	821000000	719000000	749000000	706000000
P12110_581	P12110	COL6A2	581	Collagen alpha-2(VI) chain	GVPGPEGEP(hy)GPP(hy)GDP(hy)GLTECDVM(ox)TYVR	4250000	4090000	4340000	1870000	1440000	1480000	7820000	9260000	7870000	NaN	NaN	NaN	3050000	3450000	2890000	1430000	1060000	816465	NaN	NaN	NaN	NaN	NaN	NaN	NaN	NaN	NaN	NaN	NaN	NaN
P02452_690	P02452	COL1A1	690	Collagen alpha-1(I) chain	GVQGP(hy)PGP(hy)AGPR	NaN	NaN	NaN	NaN	NaN	NaN	NaN	NaN	NaN	NaN	NaN	NaN	NaN	NaN	NaN	NaN	NaN	NaN	803619	NaN	830661	NaN	213497	135766	2590000	NaN	2870000	NaN	NaN	NaN
P02452_693	P02452	COL1A1	693	Collagen alpha-1(I) chain	GVQGP(hy)PGP(hy)AGPR	NaN	NaN	NaN	NaN	NaN	NaN	NaN	NaN	NaN	NaN	NaN	NaN	NaN	NaN	NaN	NaN	NaN	NaN	803619	NaN	830661	NaN	213497	135766	2590000	NaN	2870000	NaN	NaN	NaN
P20908_600	P20908	COL5A1	600	Collagen alpha-1(V) chain	GVQGPP(hy)GPAGK	NaN	NaN	NaN	NaN	172285	NaN	NaN	NaN	NaN	NaN	NaN	NaN	NaN	NaN	NaN	382165	NaN	NaN	4760000	4810000	4810000	1660000	1770000	1440000	21800000	22100000	20800000	7200000	7510000	8150000
P20908_606	P20908	COL5A1	606	Collagen alpha-1(V) chain	GVQGPP(hy)GPAGKP(hy)GR	NaN	NaN	NaN	NaN	NaN	NaN	NaN	NaN	NaN	NaN	NaN	NaN	NaN	NaN	NaN	NaN	NaN	NaN	1050000	1420000	1240000	757733	575650	812134	1010000	1250000	1320000	496236	307565	284696
P02452_691	P02452	COL1A1	691	Collagen alpha-1(I) chain	GVQGPP(hy)GPAGPR	588000000	603000000	601000000	726000000	969000000	918000000	297000000	387000000	241000000	204000000	207000000	191000000	398000000	75600000	733000000	814000000	44700000	35900000	760000000	715000000	725000000	2390000128	2320000000	2110000000	1150000000	1110000000	1110000000	1340000000	1180000000	1350000000
A8TX70_1593	A8TX70	COL6A5	1593	Collagen alpha-5(VI) chain	GVSGEP(hy)GNPGP(hy)TGTLGAEGLQGPQGSQGNP(hy)GR	6760000	7420000	8020000	1820000	1760000	1840000	11000000	11700000	12900000	249601	210097	246171	11100000	9420000	7400000	2090000	1560000	2120000	NaN	NaN	NaN	NaN	NaN	NaN	NaN	NaN	NaN	NaN	NaN	NaN
A8TX70_1569	A8TX70	COL6A5	1569	Collagen alpha-5(VI) chain	GVSGEP(hy)GNPGP(hy)TGTLGAEGLQGPQGSQGNP(hy)GR	6760000	7420000	8020000	1820000	1760000	1840000	11000000	11700000	12900000	249601	210097	246171	11100000	9420000	7400000	2090000	1560000	2120000	NaN	NaN	NaN	NaN	NaN	NaN	NaN	NaN	NaN	NaN	NaN	NaN
A8TX70_1574	A8TX70	COL6A5	1574	Collagen alpha-5(VI) chain	GVSGEP(hy)GNPGP(hy)TGTLGAEGLQGPQGSQGNP(hy)GR	6760000	7420000	8020000	1820000	1760000	1840000	11000000	11700000	12900000	249601	210097	246171	11100000	9420000	7400000	2090000	1560000	2120000	NaN	NaN	NaN	NaN	NaN	NaN	NaN	NaN	NaN	NaN	NaN	NaN
P08572_123	P08572	COL4A2	123	Collagen alpha-2(IV) chain	GVSGFP(hy)GADGIP(hy)GHP(hy)GQGGPR	81400000	83500000	80800000	69500000	70600000	73200000	113000000	118000000	106000000	44000000	39600000	43300000	111000000	115000000	95600000	58200000	64100000	62000000	52600000	54400000	51800000	31200000	27900000	29300000	73100000	71600000	81100000	77500000	79100000	73800000
P08572_114	P08572	COL4A2	114	Collagen alpha-2(IV) chain	GVSGFP(hy)GADGIP(hy)GHP(hy)GQGGPR	81400000	83500000	80800000	69500000	70600000	73200000	113000000	118000000	106000000	44000000	39600000	43300000	111000000	115000000	95600000	58200000	64100000	62000000	52600000	54400000	51800000	31200000	27900000	29300000	73100000	71600000	81100000	77500000	79100000	73800000
P08572_120	P08572	COL4A2	120	Collagen alpha-2(IV) chain	GVSGFP(hy)GADGIP(hy)GHP(hy)GQGGPR	81400000	83500000	80800000	69500000	70600000	73200000	113000000	118000000	106000000	44000000	39600000	43300000	111000000	115000000	95600000	58200000	64100000	62000000	52600000	54400000	51800000	31200000	27900000	29300000	73100000	71600000	81100000	77500000	79100000	73800000
P08572_128	P08572	COL4A2	128	Collagen alpha-2(IV) chain	GVSGFP(hy)GADGIP(hy)GHPGQGGP(hy)R	NaN	83200000	NaN	NaN	NaN	NaN	NaN	NaN	NaN	NaN	43100000	NaN	NaN	NaN	NaN	NaN	NaN	NaN	53600000	NaN	NaN	NaN	NaN	NaN	NaN	NaN	NaN	NaN	NaN	NaN
P02452_964	P02452	COL1A1	964	Collagen alpha-1(I) chain	GVVGLP(hy)GQR	671000000	695000000	713000000	1210000000	1170000000	1150000000	468000000	417000000	499000000	297000000	275000000	282000000	655000000	581000000	684000000	882000000	705000000	952000000	786000000	763000000	749000000	2769999872	2510000128	2260000000	1150000000	1150000000	1090000000	1230000000	834000000	1280000000
P35555_2379	P35555	FBN1	2379	Fibrillin-1	GWGPHCEICP(hy)FQGTVAFK	NaN	NaN	NaN	NaN	NaN	NaN	NaN	NaN	NaN	NaN	NaN	NaN	NaN	NaN	NaN	NaN	NaN	NaN	NaN	NaN	NaN	2160000	704646	1780000	NaN	1470000	NaN	NaN	NaN	NaN
P18206_287	P18206	VCL	287	Vinculin	GWLRDP(hy)SASPGDAGEQAIR	102000000	105000000	105000000	66000000	60400000	62800000	83000000	84100000	83200000	10700000	10300000	11500000	97800000	110000000	92300000	84200000	83300000	82400000	46300000	39100000	42400000	30800000	32000000	35200000	48500000	50000000	46700000	22700000	21300000	22800000
A6NMZ7_1539	A6NMZ7	COL6A6	1539	Collagen alpha-6(VI) chain	RGWP(hy)GPP(hy)GTP(hy)GSR	12800000	12700000	11700000	1180000	2210000	2320000	15200000	20500000	19800000	NaN	NaN	NaN	6960000	2070000	14300000	2330000	779230	1770000	8410000	8880000	9070000	NaN	NaN	NaN	14400000	12800000	16200000	1350000	566711	1350000
A6NMZ7_1545	A6NMZ7	COL6A6	1545	Collagen alpha-6(VI) chain	RGWP(hy)GPP(hy)GTP(hy)GSR	12800000	12700000	11700000	1180000	2210000	2320000	15200000	20500000	19800000	NaN	NaN	NaN	6960000	2070000	14300000	2330000	779230	1770000	8410000	8880000	9070000	NaN	NaN	NaN	14400000	12800000	16200000	1350000	566711	1350000
A6NMZ7_1542	A6NMZ7	COL6A6	1542	Collagen alpha-6(VI) chain	RGWP(hy)GPP(hy)GTP(hy)GSR	12800000	12700000	11700000	1180000	2210000	2320000	15200000	20500000	19800000	NaN	NaN	NaN	6960000	2070000	14300000	2330000	779230	1770000	8410000	8880000	9070000	NaN	NaN	NaN	14400000	12800000	16200000	1350000	566711	1350000
P35555_148	P35555	FBN1	148	Fibrillin-1	GYIGTHCGQP(hy)VCESGCLNGGR	850197	885208	919963	4400000	3970000	4070000	1870000	1760000	2160000	4620000	4510000	4620000	1500000	1320000	1960000	2360000	2090000	2260000	834051	714668	687408	10700000	9660000	10400000	4840000	6050000	6160000	4680000	5000000	4880000
P08123_968	P08123	COL1A2	968	Collagen alpha-2(I) chain	GYP(hy)GNIGPVGAAGAP(hy)GPHGP(hy)VGPAGK	NaN	NaN	NaN	NaN	NaN	NaN	NaN	9040000	NaN	NaN	NaN	NaN	NaN	NaN	NaN	NaN	NaN	NaN	NaN	NaN	NaN	NaN	NaN	NaN	NaN	6750000	NaN	2640000	NaN	NaN
P08123_963	P08123	COL1A2	963	Collagen alpha-2(I) chain	GYP(hy)GNIGPVGAAGAP(hy)GPHGPVGPAGK	0	0	0	0	0	0	0	0	0	0	0	0	0	0	0	0	0	0	0	0	0	0	0	0	0	0	0	0	0	0
P08123_951	P08123	COL1A2	951	Collagen alpha-2(I) chain	GYP(hy)GNIGPVGAAGAP(hy)GPHGPVGPAGK	0	0	0	0	0	0	0	0	0	0	0	0	0	0	0	0	0	0	0	0	0	0	0	0	0	0	0	0	0	0
P08123_971	P08123	COL1A2	971	Collagen alpha-2(I) chain	GYP(hy)GNIGPVGAAGAP(hy)GPHGPVGP(hy)AGK	12100000	11600000	12000000	4980000	5430000	5320000	9940000	9830000	8800000	341898	NaN	NaN	8610000	9520000	9130000	5580000	6520000	5690000	16100000	15000000	15600000	3710000	3620000	2900000	7950000	7010000	8030000	2510000	3000000	2900000
P02462_352	P02462	COL4A1	352	Collagen alpha-1(IV) chain	GYP(hy)GTP(hy)GPR	NaN	NaN	NaN	NaN	NaN	NaN	NaN	1650000	NaN	NaN	NaN	NaN	NaN	NaN	960253	NaN	NaN	NaN	7860000	7500000	7160000	NaN	1210000	1100000	35100000	35400000	38000000	13900000	14800000	13200000
P02462_349	P02462	COL4A1	349	Collagen alpha-1(IV) chain	GYP(hy)GTP(hy)GPR	NaN	NaN	NaN	NaN	NaN	NaN	NaN	1650000	NaN	NaN	NaN	NaN	NaN	NaN	960253	NaN	NaN	NaN	7860000	7500000	7160000	NaN	1210000	1100000	35100000	35400000	38000000	13900000	14800000	13200000
P21291_96	P21291	CSRP1	96	Cysteine and glycine-rich protein 1	HEEAP(hy)GHRPTTNPNASK	NaN	NaN	NaN	NaN	NaN	NaN	NaN	NaN	NaN	NaN	NaN	NaN	NaN	NaN	NaN	NaN	NaN	NaN	NaN	NaN	1910000	1000000	2200000	1060000	2120000	NaN	2500000	3430000	4890000	5430000
P12110_780	P12110	COL6A2	780	Collagen alpha-2(VI) chain	HESENLYSIACDKP(hy)QQVR	1980000	1910000	2110000	499984	584931	588734	2770000	2490000	2990000	NaN	NaN	NaN	1670000	1670000	NaN	NaN	NaN	NaN	NaN	1550000	NaN	NaN	NaN	NaN	NaN	1230000	1660000	NaN	NaN	NaN
Q06830_174	Q06830	PRDX1	174	Peroxiredoxin-1	HGEVCP(hy)AGWKP(hy)GSDTIKPDVQK	24700000	26900000	25100000	47400000	47000000	47300000	39800000	40600000	44300000	70300000	70200000	64900000	26000000	26700000	26100000	89200000	94900000	89300000	22200000	23400000	23500000	43400000	46300000	43200000	11900000	10700000	13600000	81700000	84800000	75100000
Q06830_179	Q06830	PRDX1	179	Peroxiredoxin-1	HGEVCP(hy)AGWKP(hy)GSDTIKPDVQK	24700000	26900000	25100000	47400000	47000000	47300000	39800000	40600000	44300000	70300000	70200000	64900000	26000000	26700000	26100000	89200000	94900000	89300000	22200000	23400000	23500000	43400000	46300000	43200000	11900000	10700000	13600000	81700000	84800000	75100000
Q13162_246	Q13162	PRDX4	246	Peroxiredoxin-4	HGEVCP(hy)AGWKPGSETIIPDPAGK	NaN	NaN	NaN	NaN	NaN	NaN	NaN	NaN	NaN	15700000	NaN	NaN	3130000	NaN	3220000	NaN	NaN	NaN	NaN	NaN	NaN	NaN	NaN	NaN	NaN	NaN	NaN	NaN	NaN	NaN
Q13162_251	Q13162	PRDX4	251	Peroxiredoxin-4	HGEVCPAGWKP(hy)GSETIIPDPAGK	4420000	4160000	4770000	11100000	10300000	10300000	10900000	10900000	11100000	16300000	17800000	17200000	NaN	5010000	3850000	9300000	9020000	11600000	NaN	NaN	NaN	NaN	NaN	NaN	NaN	NaN	NaN	NaN	NaN	NaN
P07900_524	P07900	HSP90AA1	524	Heat shock protein HSP 90-alpha	HGLEVIYMIEP(hy)IDEYCVQQLK	4720000	4570000	6640000	25100000	23900000	24300000	5030000	5950000	5410000	24900000	23100000	25100000	9820000	9370000	11200000	25200000	24000000	26600000	NaN	NaN	NaN	NaN	NaN	NaN	NaN	NaN	NaN	NaN	NaN	NaN
P63000_106	P63000	RAC1	106	Ras-related C3 botulinum toxin substrate 1	HHCP(hy)NTPIILVGTK	981358	NaN	NaN	NaN	NaN	NaN	NaN	NaN	6300000	5050000	4540000	NaN	1300000	NaN	1380000	1240000	NaN	NaN	NaN	NaN	NaN	NaN	NaN	NaN	NaN	NaN	NaN	308973	1340000	404018
P15153_106	P15153	RAC2	106	Ras-related C3 botulinum toxin substrate 2	HHCP(hy)STPIILVGTK	38400000	36200000	36400000	27400000	27100000	25500000	34200000	30400000	33500000	38400000	35100000	34700000	45400000	42600000	38800000	47500000	47500000	45300000	30200000	32800000	29700000	19600000	15900000	17400000	30900000	31100000	30600000	28100000	26300000	26300000
P06733_146	P06733	ENO1	146	Alpha-enolase	HIADLAGNSEVILP(hy)VPAFNVINGGSHAGNK	6900000	6890000	7230000	41100000	38300000	39200000	6860000	6200000	6470000	55400000	52000000	53600000	6090000	6580000	6100000	18000000	16000000	18200000	NaN	NaN	1620000	19600000	15600000	15800000	4110000	3920000	4340000	69700000	62700000	44100000
P25787_81	P25787	PSMA2	81	Proteasome subunit alpha type-2	HIGLVYSGM(ox)GP(hy)DYR	9700000	9500000	10200000	12200000	11900000	12000000	8600000	9410000	9490000	16100000	15000000	16300000	9780000	9740000	9360000	18700000	16200000	18400000	9190000	7760000	4200000	23000000	4420000	28800000	7190000	7800000	7640000	16300000	15000000	17700000
P08238_630	P08238	HSP90AB1	630	Heat shock protein HSP 90-beta	HLEINP(hy)DHPIVETLR	32000000	30900000	33800000	84200000	88600000	82500000	23700000	26100000	24700000	216000000	241000000	262000000	38700000	46000000	42100000	NaN	75300000	99600000	NaN	NaN	NaN	56000000	70400000	67900000	NaN	NaN	NaN	86800000	82900000	65700000
Q08211_674	Q08211	DHX9	674	ATP-dependent RNA helicase A	HLEMNP(hy)HFGSHR	178557	110043	272826	NaN	144661	153844	NaN	389027	5360000	232491	193146	292757	NaN	NaN	264434	177200	NaN	NaN	1710000	1700000	1690000	640332	483172	488037	1190000	1330000	1410000	2530000	1870000	1720000
Q8NBS9_87	Q8NBS9	TXNDC5	87	Thioredoxin domain-containing protein 5	HLYTADM(ox)FTHGIQSAAHFVMFFAP(hy)WCGHCQR	2360000	2200000	1800000	6660000	10300000	NaN	2860000	NaN	NaN	14200000	12000000	11700000	NaN	NaN	NaN	8970000	9090000	8600000	NaN	NaN	NaN	NaN	NaN	NaN	NaN	NaN	NaN	NaN	NaN	NaN
Q00610_1597	Q00610	CLTC	1597	Clathrin heavy chain 1	HNIMDFAMP(hy)YFIQVMK	19800000	21500000	20300000	24800000	24300000	24600000	21100000	22900000	20500000	33700000	30900000	33900000	24500000	23700000	21900000	32100000	29800000	27700000	2320000	1800000	1730000	1370000	1350000	1710000	NaN	NaN	NaN	2430000	2560000	2760000
P04440_115	P04440	HLA-DPB1	115	HLA class II histocompatibility antigen, DP beta 1 chain	HNYELGGP(hy)MTLQR	NaN	NaN	NaN	NaN	NaN	NaN	NaN	NaN	NaN	NaN	NaN	NaN	NaN	NaN	NaN	NaN	NaN	NaN	NaN	4620000	NaN	NaN	NaN	NaN	NaN	NaN	1470000	2580000	2450000	2630000
A8MZ36_258;Q92817_303	A8MZ36	EVPL	258	Envoplakin-like protein	HPAVGP(hy)IQAHQEALK	3290000	3340000	3530000	NaN	NaN	NaN	2150000	2210000	2460000	NaN	NaN	1560000	3650000	3190000	5190000	3620000	1390000	3650000	4640000	4280000	4600000	866128	825469	863252	2420000	2330000	1920000	1700000	1620000	NaN
P02774_139	P02774	GC	139	Vitamin D-binding protein	HQPQEFPTYVEP(hy)TNDEICEAFR	2230000	2300000	2410000	4720000	4070000	4480000	3530000	3450000	3480000	6610000	7000000	7060000	3850000	3780000	1910000	8260000	7670000	7060000	NaN	NaN	NaN	NaN	NaN	NaN	NaN	NaN	NaN	NaN	NaN	NaN
P24557_291	P24557	TBXAS1	291	Thromboxane-A synthase	HSASP(hy)MGVQDFDIVR	5660000	6010000	5650000	9420000	8980000	8900000	9350000	9690000	9720000	5990000	6300000	6350000	2690000	2710000	NaN	7400000	6540000	6300000	NaN	NaN	NaN	5650000	5490000	6470000	NaN	NaN	NaN	5570000	4280000	5780000
O95428_654	O95428	PAPLN	654	Papilin	HSPHGCCPDGHTASLGPQWQGCP(hy)GAPCQQSR	NaN	537052	NaN	478550	526490	NaN	NaN	458176	NaN	NaN	NaN	NaN	NaN	NaN	NaN	NaN	NaN	NaN	NaN	NaN	NaN	NaN	NaN	NaN	NaN	NaN	NaN	NaN	NaN	NaN
P08572_1502	P08572	COL4A2	1502	Collagen alpha-2(IV) chain	HSQTDQEP(hy)MCPVGMNK	14900000	14600000	16200000	2740000	5290000	5160000	10600000	14400000	15700000	2240000	2460000	2450000	6740000	991008	14900000	3470000	1390000	770354	NaN	NaN	NaN	NaN	NaN	NaN	NaN	NaN	NaN	NaN	NaN	NaN
Q12906_23	Q12906	ILF3	23	Interleukin enhancer-binding factor 3	HSSVYP(hy)TQEELEAVQNMVSHTER	6550000	6840000	6650000	12800000	10900000	10700000	3660000	3400000	3590000	17900000	16700000	15000000	6390000	5640000	7270000	6210000	6360000	6340000	NaN	NaN	NaN	NaN	NaN	NaN	NaN	NaN	NaN	NaN	NaN	NaN
P02765_329	P02765	AHSG	329	Alpha-2-HS-glycoprotein	HTFMGVVSLGSP(hy)SGEVSHPR	11700000	10400000	11600000	9640000	8540000	9560000	7310000	6200000	6830000	6520000	6630000	NaN	11900000	15600000	14400000	47400000	52100000	56800000	NaN	NaN	NaN	13000000	12800000	13200000	NaN	NaN	NaN	11800000	8580000	10600000
P62937_105	P62937	PPIA	105	Peptidyl-prolyl cis-trans isomerase A	HTGPGILSMANAGP(hy)NTNGSQFFICTAK	48300000	52600000	53600000	119000000	74100000	112000000	35000000	61200000	32000000	99000000	159000000	175000000	15000000	51800000	31600000	131000000	132000000	117000000	NaN	NaN	NaN	NaN	NaN	NaN	NaN	NaN	NaN	NaN	NaN	NaN
P31943_105;P55795_105	P31943	HNRNPH1	105	Heterogeneous nuclear ribonucleoprotein H	HTGPNSP(hy)DTANDGFVR	17300000	19400000	17300000	29300000	28800000	26600000	14300000	13300000	15500000	43100000	38600000	43500000	24900000	25300000	22200000	44200000	37000000	37200000	16700000	16600000	16500000	17300000	17900000	18000000	18400000	20000000	19600000	51400000	55300000	51500000
P0DN37_105;A0A0B4J2A2_105	P0DN37	PPIAL4C	105	Peptidyl-prolyl cis-trans isomerase A-like 4C	HTGSGILSM(ox)ANAGP(hy)NTNGSQFFICTAK	NaN	NaN	NaN	65100000	91500000	NaN	NaN	27100000	13700000	NaN	84300000	90400000	25500000	24100000	NaN	NaN	NaN	NaN	NaN	NaN	NaN	NaN	NaN	NaN	NaN	NaN	NaN	NaN	NaN	NaN
Q9BX66_766	Q9BX66	SORBS1	766	Sorbin and SH3 domain-containing protein 1	HTGVIP(hy)THHQFITNER	NaN	NaN	NaN	NaN	NaN	NaN	NaN	NaN	NaN	NaN	NaN	NaN	NaN	NaN	196535	NaN	NaN	NaN	NaN	NaN	NaN	NaN	NaN	NaN	NaN	NaN	NaN	NaN	NaN	NaN
Q14554_424	Q14554	PDIA5	424	Protein disulfide-isomerase A5	HTLVMFYAP(hy)WCPHCK	5070000	4850000	5280000	8110000	7620000	7460000	4510000	4220000	3590000	5480000	5920000	5760000	3470000	3900000	4220000	6410000	4830000	7050000	882757	NaN	NaN	1720000	1870000	1550000	1620000	1700000	1840000	3680000	2450000	4440000
O00571_519;O15523_517	O00571	DDX3X	519	ATP-dependent RNA helicase DDX3X	HVINFDLP(hy)SDIEEYVHR	3900000	4630000	4300000	10200000	10100000	12000000	5690000	3000000	3780000	22200000	22000000	18900000	3870000	3420000	5000000	10600000	11500000	9230000	2780000	NaN	2290000	3690000	3970000	2680000	NaN	NaN	NaN	10900000	12800000	6410000
P13796_145	P13796	LCP1	145	Plastin-2	HVIP(hy)MNPNTNDLFNAVGDGIVLCK	4160000	NaN	5380000	4650000	4870000	4730000	2180000	2890000	2330000	8650000	8060000	8290000	NaN	NaN	NaN	6450000	20800000	24800000	NaN	NaN	NaN	NaN	NaN	NaN	NaN	NaN	NaN	NaN	NaN	NaN
P11142_91	P11142	HSPA8	91	Heat shock cognate 71 kDa protein	HWP(hy)FMVVNDAGRPK	21400000	21400000	20500000	35000000	35300000	33400000	38700000	34600000	40800000	62600000	58800000	60500000	24800000	27900000	27900000	36100000	38600000	35800000	17600000	12500000	15900000	13900000	13500000	13700000	14800000	17700000	18100000	37500000	30900000	35600000
P0DMV9_91;P0DMV8_91	P0DMV9	HSPA1A	91	Heat shock 70 kDa protein 1A	HWP(hy)FQVINDGDKPK	NaN	NaN	NaN	NaN	NaN	NaN	NaN	NaN	NaN	NaN	NaN	NaN	58700000	NaN	61500000	NaN	NaN	NaN	NaN	NaN	NaN	NaN	NaN	NaN	NaN	NaN	NaN	51200000	NaN	57400000
P49411_128	P49411	TUFM	128	Elongation factor Tu, mitochondrial	HYAHTDCP(hy)GHADYVK	NaN	NaN	NaN	NaN	NaN	NaN	NaN	NaN	NaN	NaN	NaN	NaN	NaN	NaN	NaN	NaN	NaN	NaN	2310000	NaN	1950000	NaN	2160000	NaN	3710000	4220000	4090000	9520000	9790000	9450000
O95837_166	O95837	GNA14	166	Guanine nucleotide-binding protein subunit alpha-14	IATP(hy)SFVPTQQDVLR	63600000	75800000	65900000	50100000	47900000	46800000	51500000	53900000	51700000	13400000	12400000	14700000	88800000	77400000	87700000	39300000	34400000	33200000	NaN	NaN	NaN	NaN	NaN	NaN	NaN	NaN	NaN	NaN	NaN	NaN
P08572_1401	P08572	COL4A2	1401	Collagen alpha-2(IV) chain	IAVQP(hy)GTVGPQGR	3920000	4330000	4300000	NaN	NaN	NaN	3090000	2870000	3310000	NaN	NaN	NaN	3920000	3390000	4330000	1370000	1520000	1970000	3540000	3530000	3400000	NaN	NaN	NaN	3330000	3180000	3400000	NaN	NaN	NaN
P30084_214	P30084	ECHS1	214	Enoyl-CoA hydratase, mitochondrial	ICP(hy)VETLVEEAIQCAEK	9030000	10500000	6800000	10600000	11900000	12800000	13000000	12100000	13700000	16400000	13900000	15900000	12300000	11400000	11800000	19200000	17100000	15900000	NaN	NaN	NaN	NaN	NaN	NaN	NaN	NaN	NaN	NaN	NaN	NaN
P27797_233	P27797	CALR	233	Calreticulin	IDDP(hy)TDSKP(hy)EDWDKPEHIPDPDAK	121000000	120000000	121000000	178000000	172000000	168000000	133000000	143000000	148000000	342000000	344000000	368000000	110000000	111000000	108000000	163000000	146000000	129000000	106000000	94900000	75400000	59200000	56700000	56300000	96800000	102000000	102000000	153000000	196000000	200000000
P27797_228	P27797	CALR	228	Calreticulin	IDDP(hy)TDSKP(hy)EDWDKPEHIPDPDAK	121000000	120000000	121000000	178000000	172000000	168000000	133000000	143000000	148000000	342000000	344000000	368000000	110000000	111000000	108000000	163000000	146000000	129000000	106000000	94900000	75400000	59200000	56700000	56300000	96800000	102000000	102000000	153000000	196000000	200000000
Q02878_209	Q02878	RPL6	209	60S ribosomal protein L6	IDISNVKIP(hy)K	24300000	NaN	NaN	25500000	NaN	21900000	NaN	NaN	NaN	46300000	45800000	48900000	NaN	NaN	NaN	NaN	NaN	32100000	NaN	NaN	NaN	NaN	NaN	NaN	NaN	NaN	NaN	NaN	NaN	NaN
Q3KR16_762	Q3KR16	PLEKHG6	762	Pleckstrin homology domain-containing family G member 6	IEGAEEP(hy)RDSRP(hy)R	20000000	19900000	20300000	13200000	13700000	14200000	22000000	15200000	17500000	12900000	12700000	13800000	16800000	19900000	19000000	19100000	20500000	19000000	16800000	17100000	16500000	7530000	6850000	6630000	9830000	8400000	9490000	10000000	10200000	10500000
Q3KR16_757	Q3KR16	PLEKHG6	757	Pleckstrin homology domain-containing family G member 6	IEGAEEP(hy)RDSRP(hy)R	20000000	19900000	20300000	13200000	13700000	14200000	22000000	15200000	17500000	12900000	12700000	13800000	16800000	19900000	19000000	19100000	20500000	19000000	16800000	17100000	16500000	7530000	6850000	6630000	9830000	8400000	9490000	10000000	10200000	10500000
P30101_118	P30101	PDIA3	118	Protein disulfide-isomerase A3	IFRDGEEAGAYDGP(hy)R	36400000	41000000	41700000	59800000	55800000	58200000	NaN	48000000	56600000	117000000	111000000	112000000	62000000	64500000	61500000	108000000	101000000	89200000	NaN	NaN	NaN	41400000	44000000	42800000	22500000	21300000	20900000	36700000	36500000	36000000
P46940_134	P46940	IQGAP1	134	Ras GTPase-activating-like protein IQGAP1	IFYP(hy)ETTDIYDRK	21200000	20000000	19900000	30200000	29500000	29100000	25900000	26900000	27700000	29000000	29400000	31400000	24200000	24600000	20300000	39300000	34100000	35200000	16300000	17400000	17100000	27100000	26800000	30300000	9740000	NaN	10500000	18900000	20100000	20200000
Q14643_422	Q14643	ITPR1	422	Inositol 1,4,5-trisphosphate receptor type 1	IGTSP(hy)VKEDK	NaN	NaN	NaN	NaN	NaN	18200000	NaN	NaN	NaN	NaN	NaN	NaN	NaN	NaN	13700000	NaN	23700000	20500000	NaN	NaN	NaN	NaN	NaN	NaN	NaN	NaN	NaN	NaN	NaN	NaN
Q00610_873	Q00610	CLTC	873	Clathrin heavy chain 1	IHEGCEEP(hy)ATHNALAK	1630000	1960000	NaN	1710000	3750000	3980000	NaN	1580000	2010000	2830000	2500000	12000000	NaN	2390000	12600000	13600000	NaN	NaN	9360000	9680000	9540000	5780000	6470000	4980000	9140000	9460000	9510000	11500000	11300000	11000000
P27338_279	P27338	MAOB	279	Amine oxidase [flavin-containing] B	IHFNPPLP(hy)MMR	11900000	10700000	11600000	8150000	7690000	7290000	16900000	15300000	17900000	NaN	NaN	NaN	NaN	18200000	13400000	10100000	7740000	9330000	14900000	15700000	14600000	3190000	3430000	4220000	16800000	15900000	17000000	7080000	7050000	7040000
P10176_30	P10176	COX8A	30	Cytochrome c oxidase subunit 8A, mitochondrial	IHSLP(hy)P(hy)EGK	4540000	7390000	1060000	14000000	NaN	3530000	NaN	6820000	8090000	1800000	2090000	NaN	10600000	9200000	2950000	5200000	12600000	NaN	NaN	NaN	NaN	NaN	NaN	NaN	NaN	NaN	NaN	NaN	NaN	1480000
P10176_31	P10176	COX8A	31	Cytochrome c oxidase subunit 8A, mitochondrial	IHSLP(hy)P(hy)EGK	4540000	7390000	1060000	14000000	NaN	3530000	NaN	6820000	8090000	1800000	2090000	NaN	10600000	9200000	2950000	5200000	12600000	NaN	NaN	NaN	NaN	NaN	NaN	NaN	NaN	NaN	NaN	NaN	NaN	1480000
Q8TCU4_2406	Q8TCU4	ALMS1	2406	Alstrom syndrome protein 1	IIIP(hy)M(ox)M(ox)TVIK	18800000	NaN	NaN	NaN	NaN	NaN	NaN	NaN	NaN	NaN	NaN	NaN	NaN	NaN	21100000	11700000	15300000	NaN	NaN	NaN	NaN	NaN	NaN	NaN	NaN	NaN	NaN	NaN	NaN	NaN
P11021_202;P11142_176	P11021	HSPA5	202	Endoplasmic reticulum chaperone BiP	IINEP(hy)TAAAIAYGLDK	11600000	12300000	12100000	55500000	50700000	51000000	5370000	5990000	6210000	83500000	83600000	88000000	27400000	26800000	27200000	37400000	38500000	32900000	12400000	13600000	13200000	52000000	46200000	54200000	17600000	20500000	18800000	66400000	67300000	66900000
Q15365_64	Q15365	PCBP1	64	Poly(rC)-binding protein 1	IITLTGP(hy)TNAIFK	NaN	NaN	NaN	NaN	NaN	NaN	NaN	NaN	NaN	NaN	NaN	NaN	NaN	NaN	124000000	370000000	329000000	300000000	NaN	NaN	5620000	NaN	NaN	55500000	NaN	NaN	NaN	NaN	NaN	15600000
Q09666_1009	Q09666	AHNAK	1009	Neuroblast differentiation-associated protein AHNAK	IKM(ox)PKFSM(ox)P(hy)SLK	NaN	NaN	NaN	591259	NaN	10300000	NaN	NaN	NaN	5370000	NaN	NaN	NaN	NaN	NaN	5340000	NaN	NaN	NaN	NaN	NaN	NaN	NaN	NaN	NaN	NaN	NaN	NaN	NaN	NaN
P29401_288	P29401	TKT	288	Transketolase	ILATP(hy)PQEDAPSVDIANIR	12400000	13400000	14200000	36200000	34100000	34500000	18200000	18300000	18300000	55500000	49600000	49900000	15900000	14100000	16500000	44100000	51500000	42100000	9110000	9650000	8550000	19000000	18200000	18400000	7050000	5600000	6870000	73600000	69100000	66600000
P35555_1614	P35555	FBN1	1614	Fibrillin-1	ILCPGGEGFRPNPITVILEDIDECQELP(hy)GLCQGGK	NaN	NaN	3230000	6750000	7800000	7470000	12200000	13700000	15200000	NaN	NaN	NaN	NaN	NaN	NaN	NaN	NaN	NaN	NaN	NaN	NaN	NaN	NaN	NaN	NaN	NaN	NaN	NaN	NaN	NaN
Q14353_40	Q14353	GAMT	40	Guanidinoacetate N-methyltransferase	ILGKP(hy)VM(ox)ER	29500000	20300000	30200000	56800000	51500000	52900000	28300000	34100000	38200000	232000000	218000000	220000000	39500000	40700000	37100000	127000000	143000000	131000000	15700000	13700000	14800000	24800000	29300000	27800000	24800000	25300000	22900000	82300000	71400000	79800000
P61160_112	P61160	ACTR2	112	Actin-related protein 2	ILLTEP(hy)PMNPTK	4670000	5290000	5520000	13200000	12100000	11900000	3350000	4210000	4520000	4660000	10100000	4760000	5390000	2980000	5890000	12000000	13600000	13800000	7500000	8840000	7780000	4010000	1930000	2850000	6440000	7790000	4310000	15700000	13700000	17200000
P06576_410	P06576	ATP5F1B	410	ATP synthase subunit beta, mitochondrial	IM(ox)DP(hy)NIVGSEHYDVAR	15000000	14600000	14200000	23800000	22500000	23300000	33700000	29700000	31100000	27800000	27900000	29500000	24000000	26100000	19500000	24500000	26600000	22800000	37200000	NaN	33400000	20300000	20200000	22500000	31800000	30000000	NaN	48000000	44500000	47900000
P23396_191	P23396	RPS3	191	40S ribosomal protein S3	IMLP(hy)WDPTGK	NaN	NaN	NaN	NaN	NaN	NaN	6150000	5820000	NaN	13300000	11000000	9050000	NaN	NaN	NaN	NaN	NaN	4070000	NaN	NaN	NaN	NaN	6130000	NaN	NaN	NaN	NaN	NaN	NaN	14000000
P62136_192;P36873_192	P62136	PPP1CA	192	Serine/threonine-protein phosphatase PP1-gamma catalytic subunit	IMRP(hy)TDVPDQGLLCDLLWSDPDK	2390000	2320000	2420000	3150000	3220000	2370000	2750000	2620000	2570000	4560000	3960000	5970000	1790000	1720000	NaN	NaN	NaN	NaN	NaN	NaN	NaN	NaN	NaN	NaN	NaN	NaN	NaN	NaN	NaN	NaN
P62140_191	P62140	PPP1CB	191	Serine/threonine-protein phosphatase PP1-beta catalytic subunit	IMRP(hy)TDVPDTGLLCDLLWSDPDK	3560000	3880000	2800000	4060000	3690000	3650000	NaN	NaN	6370000	3570000	3260000	3440000	6960000	NaN	2910000	3770000	3660000	2690000	NaN	NaN	NaN	NaN	NaN	NaN	NaN	NaN	NaN	NaN	NaN	NaN
Q8TAG5_205	Q8TAG5	VSTM2A	205	V-set and transmembrane domain-containing protein 2A	IP(hy)KQSPQSGAR	18700000	19600000	19600000	19400000	19800000	18800000	73700000	68800000	81300000	6230000	6930000	6310000	13200000	12100000	17000000	28900000	21800000	26000000	38300000	33500000	38100000	NaN	NaN	NaN	82400000	82000000	67100000	80200000	77500000	78600000
Q09666_2964	Q09666	AHNAK	2964	Neuroblast differentiation-associated protein AHNAK	IP(hy)MPDFDLHLK	146646	151543	1830000	NaN	NaN	NaN	NaN	NaN	NaN	NaN	NaN	NaN	NaN	NaN	NaN	NaN	NaN	NaN	NaN	2320000	1950000	NaN	NaN	NaN	NaN	4720000	NaN	NaN	NaN	NaN
Q01105_103	Q01105	SET	103	Protein SET	IP(hy)NFWVTTFVNHP(hy)QVSALLGEEDEEALHYLTR	2110000	2750000	2410000	5890000	6300000	5790000	4170000	2820000	4290000	35500000	36400000	33000000	10900000	8860000	8470000	19700000	17500000	16400000	NaN	NaN	NaN	NaN	NaN	NaN	NaN	NaN	NaN	NaN	NaN	NaN
Q01105_92	Q01105	SET	92	Protein SET	IP(hy)NFWVTTFVNHP(hy)QVSALLGEEDEEALHYLTR	2110000	2750000	2410000	5890000	6300000	5790000	4170000	2820000	4290000	35500000	36400000	33000000	10900000	8860000	8470000	19700000	17500000	16400000	NaN	NaN	NaN	NaN	NaN	NaN	NaN	NaN	NaN	NaN	NaN	NaN
Q99623_73	Q99623	PHB2	73	Prohibitin-2	IP(hy)WFQYPIIYDIR	31400000	35100000	38800000	56500000	54400000	55900000	40200000	42100000	40300000	106000000	98300000	106000000	66100000	65100000	58100000	NaN	42400000	NaN	NaN	NaN	NaN	NaN	NaN	NaN	NaN	NaN	NaN	NaN	NaN	NaN
P27824_301	P27824	CANX	301	Calnexin	IPDP(hy)EAVKP(hy)DDWDEDAPAK	NaN	NaN	NaN	NaN	NaN	NaN	NaN	NaN	NaN	NaN	NaN	NaN	NaN	NaN	NaN	NaN	NaN	NaN	8430000	7800000	5860000	3090000	3110000	3190000	4360000	3490000	5110000	5710000	5910000	5830000
P27824_296	P27824	CANX	296	Calnexin	IPDP(hy)EAVKP(hy)DDWDEDAPAK	NaN	NaN	NaN	NaN	NaN	NaN	NaN	NaN	NaN	NaN	NaN	NaN	NaN	NaN	NaN	NaN	NaN	NaN	8430000	7800000	5860000	3090000	3110000	3190000	4360000	3490000	5110000	5710000	5910000	5830000
P09622_360	P09622	DLD	360	Dihydrolipoyl dehydrogenase, mitochondrial	IPNIYAIGDVVAGP(hy)MLAHK	5640000	5870000	5890000	5400000	5040000	4870000	5510000	5480000	5340000	3280000	3030000	3010000	1560000	4410000	5630000	5010000	5340000	4670000	3520000	4560000	3980000	1710000	2310000	994601	4030000	4130000	3680000	4690000	6390000	6240000
P06576_333	P06576	ATP5F1B	333	ATP synthase subunit beta, mitochondrial	IPSAVGYQP(hy)TLATDMGTMQER	7760000	8460000	8920000	12600000	11300000	10600000	5540000	5810000	5940000	10800000	10200000	11200000	7960000	7320000	9350000	9280000	11500000	9450000	9340000	8860000	6790000	8050000	8680000	8830000	11000000	11500000	12900000	12500000	12000000	11500000
Q9BXJ0_29	Q9BXJ0	C1QTNF5	29	Complement C1q tumor necrosis factor-related protein 5	IPSLCP(hy)GHP(hy)GLP(hy)GTP(hy)GHHGSQGLP(hy)GR	NaN	NaN	NaN	NaN	NaN	NaN	NaN	NaN	NaN	NaN	NaN	NaN	NaN	NaN	NaN	NaN	NaN	NaN	NaN	NaN	NaN	521216	NaN	277611	NaN	NaN	NaN	NaN	NaN	NaN
Q9BXJ0_32	Q9BXJ0	C1QTNF5	32	Complement C1q tumor necrosis factor-related protein 5	IPSLCP(hy)GHP(hy)GLP(hy)GTP(hy)GHHGSQGLP(hy)GR	NaN	NaN	NaN	NaN	NaN	NaN	NaN	NaN	NaN	NaN	NaN	NaN	NaN	NaN	NaN	NaN	NaN	NaN	NaN	NaN	NaN	521216	NaN	277611	NaN	NaN	NaN	NaN	NaN	NaN
Q9BXJ0_38	Q9BXJ0	C1QTNF5	38	Complement C1q tumor necrosis factor-related protein 5	IPSLCP(hy)GHP(hy)GLP(hy)GTP(hy)GHHGSQGLP(hy)GR	NaN	NaN	NaN	NaN	NaN	NaN	NaN	NaN	NaN	NaN	NaN	NaN	NaN	NaN	NaN	NaN	NaN	NaN	NaN	NaN	NaN	521216	NaN	277611	NaN	NaN	NaN	NaN	NaN	NaN
Q9BXJ0_47	Q9BXJ0	C1QTNF5	47	Complement C1q tumor necrosis factor-related protein 5	IPSLCP(hy)GHP(hy)GLP(hy)GTP(hy)GHHGSQGLP(hy)GR	NaN	NaN	NaN	NaN	NaN	NaN	NaN	NaN	NaN	NaN	NaN	NaN	NaN	NaN	NaN	NaN	NaN	NaN	NaN	NaN	NaN	521216	NaN	277611	NaN	NaN	NaN	NaN	NaN	NaN
Q9BXJ0_35	Q9BXJ0	C1QTNF5	35	Complement C1q tumor necrosis factor-related protein 5	IPSLCP(hy)GHP(hy)GLP(hy)GTP(hy)GHHGSQGLP(hy)GR	NaN	NaN	NaN	NaN	NaN	NaN	NaN	NaN	NaN	NaN	NaN	NaN	NaN	NaN	NaN	NaN	NaN	NaN	NaN	NaN	NaN	521216	NaN	277611	NaN	NaN	NaN	NaN	NaN	NaN
Q9NZN4_350	Q9NZN4	EHD2	350	EH domain-containing protein 2	IQLEHHISP(hy)GDFPDCQK	55200000	57500000	53900000	20800000	22100000	19700000	37600000	40500000	44100000	NaN	NaN	NaN	61400000	68700000	61600000	36000000	39000000	35200000	44900000	44500000	45400000	7740000	7920000	7630000	27800000	29100000	28500000	NaN	15900000	16700000
Q99729_186	Q99729	HNRNPAB	186	Heterogeneous nuclear ribonucleoprotein A/B	IREYFGEFGEIEAIELP(hy)MDPK	NaN	NaN	NaN	1680000	1570000	1550000	NaN	NaN	NaN	1820000	1700000	1240000	1330000	1090000	1340000	NaN	NaN	NaN	NaN	NaN	NaN	NaN	NaN	NaN	NaN	NaN	NaN	NaN	NaN	NaN
Q14103_214	Q14103	HNRNPD	214	Heterogeneous nuclear ribonucleoprotein D0	IREYFGGFGEVESIELP(hy)MDNK	NaN	NaN	NaN	NaN	NaN	NaN	NaN	NaN	NaN	NaN	NaN	2620000	3750000	2950000	3670000	NaN	NaN	NaN	NaN	NaN	NaN	NaN	NaN	NaN	NaN	NaN	NaN	NaN	NaN	NaN
P30101_55	P30101	PDIA3	55	Protein disulfide-isomerase A3	ISDTGSAGLMLVEFFAP(hy)WCGHCK	11900000	13400000	13300000	35100000	1250000	34600000	21000000	18900000	21800000	7850000	7230000	7630000	37800000	35900000	33000000	43700000	39900000	31200000	NaN	NaN	NaN	NaN	NaN	NaN	NaN	NaN	NaN	NaN	NaN	NaN
Q5VWN6_2027	Q5VWN6	TASOR2	2027	Protein TASOR 2	ISEAP(hy)FLHP(hy)AP(hy)R	27800000	NaN	NaN	NaN	NaN	NaN	51600000	NaN	NaN	7830000	7450000	5610000	NaN	NaN	NaN	NaN	NaN	NaN	NaN	NaN	NaN	NaN	616312	NaN	NaN	NaN	NaN	NaN	NaN	NaN
Q5VWN6_2031	Q5VWN6	TASOR2	2031	Protein TASOR 2	ISEAP(hy)FLHP(hy)AP(hy)R	27800000	NaN	NaN	NaN	NaN	NaN	51600000	NaN	NaN	7830000	7450000	5610000	NaN	NaN	NaN	NaN	NaN	NaN	NaN	NaN	NaN	NaN	616312	NaN	NaN	NaN	NaN	NaN	NaN	NaN
Q5VWN6_2033	Q5VWN6	TASOR2	2033	Protein TASOR 2	ISEAP(hy)FLHP(hy)AP(hy)R	27800000	NaN	NaN	NaN	NaN	NaN	51600000	NaN	NaN	7830000	7450000	5610000	NaN	NaN	NaN	NaN	NaN	NaN	NaN	NaN	NaN	NaN	616312	NaN	NaN	NaN	NaN	NaN	NaN	NaN
Q09666_4861	Q09666	AHNAK	4861	Neuroblast differentiation-associated protein AHNAK	ISIP(hy)DVDLDLKGP(hy)K	20800000	9140000	4820000	11200000	13600000	3240000	68800000	67800000	69000000	6490000	NaN	NaN	3410000	NaN	4640000	11100000	15500000	22200000	NaN	9170000	NaN	NaN	NaN	NaN	NaN	11200000	NaN	NaN	NaN	NaN
Q09666_4852	Q09666	AHNAK	4852	Neuroblast differentiation-associated protein AHNAK	ISIP(hy)DVDLDLKGP(hy)K	20800000	9140000	4820000	11200000	13600000	3240000	68800000	67800000	69000000	6490000	NaN	NaN	3410000	NaN	4640000	11100000	15500000	22200000	NaN	9170000	NaN	NaN	NaN	NaN	NaN	11200000	NaN	NaN	NaN	NaN
Q9Y4E8_243	Q9Y4E8	USP15	243	Ubiquitin carboxyl-terminal hydrolase 15	ISP(hy)SSLSNNYNNM(ox)NNRNVK	NaN	841423	973463	NaN	NaN	NaN	NaN	788739	1250000	NaN	NaN	NaN	NaN	757415	NaN	NaN	NaN	NaN	NaN	NaN	NaN	NaN	NaN	NaN	NaN	908547	719782	NaN	NaN	NaN
P07339_213	P07339	CTSD	213	Cathepsin D	ISVNNVLP(hy)VFDNLMQQK	11000000	11900000	8790000	27900000	30100000	28700000	41700000	44400000	43600000	28800000	25900000	27500000	11800000	10200000	10700000	36300000	32200000	31600000	12100000	NaN	NaN	NaN	31500000	NaN	NaN	NaN	NaN	31500000	34800000	NaN
P25705_188	P25705	ATP5F1A	188	ATP synthase subunit alpha, mitochondrial	ISVREP(hy)MQTGIK	179774	NaN	NaN	183506	222295	297908	NaN	244903	NaN	NaN	NaN	NaN	303270	249685	542653	231484	NaN	NaN	NaN	NaN	NaN	NaN	293901	235897	NaN	NaN	NaN	NaN	NaN	NaN
O14841_1148	O14841	OPLAH	1148	5-oxoprolinase	ITDP(hy)EILESR	348000000	344000000	357000000	381000000	352000000	383000000	142000000	132000000	141000000	605000000	601000000	568000000	390000000	343000000	417000000	394000000	418000000	404000000	190000000	192000000	171000000	282000000	266000000	188000000	183000000	201000000	182000000	518000000	501000000	414000000
Q86VS3_191	Q86VS3	IQCH	191	IQ domain-containing protein H	ITFQNP(hy)P(hy)ITP(hy)R	460440	436428	550099	2540000	2280000	2300000	NaN	NaN	NaN	NaN	NaN	NaN	NaN	NaN	NaN	NaN	NaN	721443	NaN	NaN	NaN	NaN	NaN	NaN	NaN	NaN	NaN	4740000	2500000	4760000
Q86VS3_195	Q86VS3	IQCH	195	IQ domain-containing protein H	ITFQNP(hy)P(hy)ITP(hy)R	460440	436428	550099	2540000	2280000	2300000	NaN	NaN	NaN	NaN	NaN	NaN	NaN	NaN	NaN	NaN	NaN	721443	NaN	NaN	NaN	NaN	NaN	NaN	NaN	NaN	NaN	4740000	2500000	4760000
Q86VS3_192	Q86VS3	IQCH	192	IQ domain-containing protein H	ITFQNP(hy)P(hy)ITP(hy)R	460440	436428	550099	2540000	2280000	2300000	NaN	NaN	NaN	NaN	NaN	NaN	NaN	NaN	NaN	NaN	NaN	721443	NaN	NaN	NaN	NaN	NaN	NaN	NaN	NaN	NaN	4740000	2500000	4760000
Q13263_422	Q13263	TRIM28	422	Transcription intermediary factor 1-beta	IVAERPGTNSTGPAP(hy)MAPPR	NaN	NaN	NaN	NaN	618038	NaN	NaN	NaN	NaN	NaN	NaN	NaN	NaN	NaN	NaN	NaN	NaN	NaN	NaN	NaN	NaN	NaN	NaN	NaN	NaN	NaN	NaN	349723	1370000	575566
P18124_138	P18124	RPL7	138	60S ribosomal protein L7	IVEP(hy)YIAWGYPNLK	57800000	61000000	72900000	75200000	78800000	76200000	74900000	75800000	70200000	192000000	190000000	199000000	67600000	63100000	48300000	82100000	69100000	64800000	NaN	NaN	NaN	NaN	NaN	NaN	NaN	NaN	NaN	NaN	NaN	NaN
P02462_657	P02462	COL4A1	657	Collagen alpha-1(IV) chain	IVPLPGPP(hy)GAEGLP(hy)GSP(hy)GFP(hy)GPQGDR	11600000	11800000	11300000	16300000	16000000	15400000	18000000	19100000	17900000	15600000	14600000	15600000	10400000	12400000	10900000	NaN	NaN	18200000	NaN	NaN	NaN	NaN	NaN	NaN	NaN	NaN	NaN	NaN	NaN	NaN
P02462_648	P02462	COL4A1	648	Collagen alpha-1(IV) chain	IVPLPGPP(hy)GAEGLP(hy)GSP(hy)GFP(hy)GPQGDR	11600000	11800000	11300000	16300000	16000000	15400000	18000000	19100000	17900000	15600000	14600000	15600000	10400000	12400000	10900000	NaN	NaN	18200000	NaN	NaN	NaN	NaN	NaN	NaN	NaN	NaN	NaN	NaN	NaN	NaN
P02462_660	P02462	COL4A1	660	Collagen alpha-1(IV) chain	IVPLPGPP(hy)GAEGLP(hy)GSP(hy)GFP(hy)GPQGDR	11600000	11800000	11300000	16300000	16000000	15400000	18000000	19100000	17900000	15600000	14600000	15600000	10400000	12400000	10900000	NaN	NaN	18200000	NaN	NaN	NaN	NaN	NaN	NaN	NaN	NaN	NaN	NaN	NaN	NaN
P02462_654	P02462	COL4A1	654	Collagen alpha-1(IV) chain	IVPLPGPP(hy)GAEGLP(hy)GSP(hy)GFP(hy)GPQGDR	11600000	11800000	11300000	16300000	16000000	15400000	18000000	19100000	17900000	15600000	14600000	15600000	10400000	12400000	10900000	NaN	NaN	18200000	NaN	NaN	NaN	NaN	NaN	NaN	NaN	NaN	NaN	NaN	NaN	NaN
P08603_164	P08603	CFH	164	Complement factor H	IVSSAMEP(hy)DREYHFGQAVR	NaN	NaN	NaN	340669	342803	379911	6320000	4570000	5010000	2290000	2220000	2220000	3050000	3940000	NaN	NaN	NaN	NaN	NaN	NaN	NaN	309911	349349	299349	NaN	NaN	NaN	NaN	NaN	NaN
P18124_84	P18124	RPL7	84	60S ribosomal protein L7	KAGNFYVP(hy)AEPK	8510000	8440000	88300000	NaN	25200000	8970000	42900000	11000000	35400000	19000000	NaN	NaN	24000000	53900000	144000000	30800000	NaN	NaN	NaN	NaN	NaN	NaN	NaN	NaN	NaN	NaN	NaN	NaN	NaN	NaN
Q16363_195	Q16363	LAMA4	195	Laminin subunit alpha-4	KCDCSGNSDP(hy)NLIFEDCDEVTGQCR	3100000	3540000	3470000	2180000	2010000	2070000	3800000	3900000	3830000	532567	527442	570488	3760000	3790000	3200000	3130000	2860000	3050000	NaN	NaN	NaN	NaN	NaN	NaN	NaN	NaN	NaN	NaN	NaN	NaN
P12109_816	P12109	COL6A1	816	Collagen alpha-1(VI) chain	KCP(hy)DYTCP(hy)ITFSSPADITILLDGSASVGSHNFDTTK	25300000	27200000	12000000	12200000	12400000	12400000	39400000	34000000	41500000	NaN	NaN	NaN	19400000	15100000	22700000	10800000	9750000	11300000	NaN	NaN	NaN	NaN	NaN	NaN	NaN	NaN	NaN	NaN	NaN	NaN
P12109_821	P12109	COL6A1	821	Collagen alpha-1(VI) chain	KCP(hy)DYTCP(hy)ITFSSPADITILLDGSASVGSHNFDTTK	25300000	27200000	12000000	12200000	12400000	12400000	39400000	34000000	41500000	NaN	NaN	NaN	19400000	15100000	22700000	10800000	9750000	11300000	NaN	NaN	NaN	NaN	NaN	NaN	NaN	NaN	NaN	NaN	NaN	NaN
Q13061_524	Q13061	TRDN	524	Triadin	KEEKP(hy)EP(hy)QIK	250000000	243000000	242000000	197000000	195000000	191000000	304000000	256000000	298000000	123000000	97200000	118000000	267000000	234000000	280000000	200000000	190000000	265000000	251000000	232000000	226000000	72500000	66300000	57100000	207000000	219000000	217000000	156000000	125000000	163000000
Q13061_522	Q13061	TRDN	522	Triadin	KEEKP(hy)EP(hy)QIK	250000000	243000000	242000000	197000000	195000000	191000000	304000000	256000000	298000000	123000000	97200000	118000000	267000000	234000000	280000000	200000000	190000000	265000000	251000000	232000000	226000000	72500000	66300000	57100000	207000000	219000000	217000000	156000000	125000000	163000000
Q9NQZ2_339	Q9NQZ2	UTP3	339	Something about silencing protein 10	KELIP(hy)KAK	3570000	11300000	10300000	2760000	4430000	11300000	2410000	8580000	1860000	3450000	5020000	4820000	3030000	11700000	13700000	11000000	13300000	12000000	NaN	NaN	NaN	NaN	NaN	NaN	NaN	NaN	NaN	NaN	NaN	NaN
Q9H489_112	Q9H489	TSPY26P	112	Putative testis-specific Y-encoded-like protein 3	KEP(hy)AEEVEK	NaN	NaN	NaN	NaN	1450000	4140000	NaN	NaN	14800000	NaN	NaN	NaN	15800000	15700000	NaN	NaN	NaN	NaN	NaN	NaN	NaN	NaN	NaN	NaN	NaN	NaN	NaN	NaN	NaN	NaN
P51816_686	P51816	AFF2	686	AF4/FMR2 family member 2	KEP(hy)RP(hy)NIP(hy)LAP(hy)EK	44200000	122000000	43000000	32000000	22000000	30600000	30700000	28600000	33900000	43500000	40300000	41800000	71000000	17800000	19100000	70900000	83500000	52000000	NaN	NaN	NaN	NaN	NaN	NaN	NaN	NaN	NaN	NaN	NaN	NaN
P51816_684	P51816	AFF2	684	AF4/FMR2 family member 2	KEP(hy)RP(hy)NIP(hy)LAP(hy)EK	44200000	122000000	43000000	32000000	22000000	30600000	30700000	28600000	33900000	43500000	40300000	41800000	71000000	17800000	19100000	70900000	83500000	52000000	NaN	NaN	NaN	NaN	NaN	NaN	NaN	NaN	NaN	NaN	NaN	NaN
P51816_689	P51816	AFF2	689	AF4/FMR2 family member 2	KEP(hy)RP(hy)NIP(hy)LAP(hy)EK	44200000	122000000	43000000	32000000	22000000	30600000	30700000	28600000	33900000	43500000	40300000	41800000	71000000	17800000	19100000	70900000	83500000	52000000	NaN	NaN	NaN	NaN	NaN	NaN	NaN	NaN	NaN	NaN	NaN	NaN
P51816_692	P51816	AFF2	692	AF4/FMR2 family member 2	KEP(hy)RP(hy)NIP(hy)LAP(hy)EK	44200000	122000000	43000000	32000000	22000000	30600000	30700000	28600000	33900000	43500000	40300000	41800000	71000000	17800000	19100000	70900000	83500000	52000000	NaN	NaN	NaN	NaN	NaN	NaN	NaN	NaN	NaN	NaN	NaN	NaN
P00352_43	P00352	ALDH1A1	43	Retinal dehydrogenase 1	KFPVFNP(hy)ATEEELCQVEEGDKEDVDK	18300000	19300000	16800000	27200000	24900000	24500000	19000000	19200000	19400000	NaN	NaN	4620000	NaN	19000000	20000000	46100000	43500000	40200000	NaN	NaN	NaN	NaN	NaN	NaN	NaN	NaN	NaN	NaN	NaN	NaN
Q8WZ42_11931	Q8WZ42	TTN	11931	Titin	KIP(hy)EP(hy)TK	527276	NaN	NaN	NaN	345300	NaN	NaN	935044	8230000	NaN	NaN	NaN	NaN	NaN	NaN	NaN	NaN	NaN	NaN	NaN	NaN	NaN	NaN	NaN	NaN	NaN	NaN	NaN	NaN	NaN
[truncated: 904 more rows]

## Sheet: (B) CV Distributions
[truncated: 10,024 more chars]
