# Supplementary material for: HypDB: A functionally annotated web-based database of the proline hydroxylation proteome
Source: PLoS Biol. 2022 Aug 26;20(8):e3001757. doi: 10.1371/journal.pbio.3001757 (PMC9455854; doi:10.1371/journal.pbio.3001757)
Supplement: S10 Table — (XLSX) [file pbio.3001757.s021.xlsx]

## Sheet: Index
Supplementary Table S10 Hyp identification and quantification with the correlation to the corresponding protein abundance changes from the DIA analysis of Guo et al study of kidney cancer tissues.
Index	Contents
A	Abundance matrix of Hyp sites in tissues based on DIA-NN analysis
B	Differential abundance of Hyp sites and corresponding proteins in Normal vs Tumor tissues
C	Significantly enriched KEGG pathways for upregulated Hyp sites normalized by protein abundance in Tumor tissue
D	Significantly enriched KEGG pathways for downregulated Hyp sites normalized by protein abundance in Tumor tissue

## Sheet: (A) Abundance Matrix
Supplementary Table S10 Hyp identification and quantification with the correlation to the corresponding protein abundance changes from the DIA analysis of Guo et al study of kidney cancer tissues.
(A) Abundance matrix of Hyp sites in tissues based on DIA-NN analysis
Site.Group	Uniprot ID	Gene.Name	Position	First.Protein.Description	Modified.Sequence	guot_L130410_001c_Normal	guot_L130410_002_Tumor	guot_L130410_003_Normal	guot_L130410_004_Tumor	guot_L130410_005_Normal	guot_L130410_006_Tumor	guot_L130410_007_Normal	guot_L130410_008_Tumor	guot_L130410_009_Normal	guot_L130410_010_Tumor	guot_L130410_011_Normal	guot_L130410_012_Tumor	guot_L130410_013_Normal	guot_L130410_014_Tumor	guot_L130410_015_Normal	guot_L130410_016_Tumor	guot_L130410_017_Normal	guot_L130410_018_Tumor	guot_L130410_019_Normal	guot_L130410_020_Tumor	guot_L130410_021_Normal	guot_L130410_022_Tumor	guot_L130410_023_Normal	guot_L130410_024b_Tumor	guot_L130410_025c_Normal	guot_L130410_026_Tumor	guot_L130410_027_Normal	guot_L130410_028_Tumor	guot_L130410_029_Normal	guot_L130410_030_Tumor	guot_L130410_031_Normal	guot_L130410_032_Tumor	guot_L130410_033_Normal	guot_L130410_034_Tumor	guot_L130410_035_Normal	guot_L130410_036_Tumor
P28482_11	P28482	MAPK1	11	Mitogen-activated protein kinase 1	(UniMod:1)AAAAAAGAGP(hy)EMVR	NaN	136.146	NaN	31.4346	141.167	NaN	NaN	NaN	149.068	NaN	NaN	NaN	174.697	NaN	NaN	191.893	NaN	122.901	NaN	125.392	180.298	NaN	149.565	NaN	NaN	NaN	NaN	NaN	NaN	NaN	NaN	264.764	NaN	205.839	159.199	NaN
Q00796_7	Q00796	SORD	7	Sorbitol dehydrogenase	(UniMod:1)AAAAKP(hy)NNLSLVVHGPGDLR	501.216	110.416	188.677	NaN	474.29	112.527	NaN	205.191	572.12	87.257	849.555	NaN	305.254	NaN	416.588	NaN	NaN	NaN	530.929	NaN	NaN	NaN	513.63	55.7183	NaN	149.348	533.981	NaN	755.745	NaN	335.516	NaN	398.102	NaN	NaN	NaN
Q8TEL6_5	Q8TEL6	TRPC4AP	5	Short transient receptor potential channel 4-associated protein	(UniMod:1)AAAP(hy)VAAGSGAGR	61.308	NaN	NaN	29.5611	NaN	32.9963	NaN	NaN	NaN	120.405	77.1253	69.7663	NaN	NaN	NaN	66.0571	NaN	NaN	NaN	29.7609	NaN	NaN	76.1393	NaN	NaN	NaN	NaN	134.916	NaN	NaN	NaN	NaN	NaN	43.2632	NaN	NaN
Q9UBM7_7	Q9UBM7	DHCR7	7	7-dehydrocholesterol reductase	(UniMod:1)AAKSQP(hy)NIPK	NaN	115.586	NaN	36.2251	92.0528	181.432	NaN	NaN	NaN	105.831	NaN	NaN	54.0234	131.638	NaN	NaN	NaN	218.776	47.3412	17.057	NaN	NaN	NaN	NaN	NaN	NaN	NaN	NaN	NaN	NaN	NaN	NaN	NaN	39.7653	NaN	NaN
Q5HYR2_5	Q5HYR2	DMRTC1	5	Doublesex- and mab-3-related transcription factor C1	(UniMod:1)AAP(hy)P(hy)KAPIR	NaN	NaN	NaN	139.78	NaN	NaN	NaN	NaN	357.611	NaN	1152	1732.62	1011.95	82.002	NaN	317.647	313.597	NaN	2156.15	NaN	NaN	789.587	NaN	728.997	NaN	NaN	1136	NaN	NaN	2035.23	NaN	NaN	NaN	167.598	NaN	1836.75
Q5HYR2_4	Q5HYR2	DMRTC1	4	Doublesex- and mab-3-related transcription factor C1	(UniMod:1)AAP(hy)P(hy)KAPIR	NaN	NaN	NaN	139.78	NaN	NaN	NaN	NaN	357.611	NaN	1152	1732.62	1011.95	82.002	NaN	317.647	313.597	NaN	2156.15	NaN	NaN	789.587	NaN	728.997	NaN	NaN	1136	NaN	NaN	2035.23	NaN	NaN	NaN	167.598	NaN	1836.75
P36578_6	P36578	RPL4	6	60S ribosomal protein L4	(UniMod:1)ACARP(hy)LISVYSEK	NaN	NaN	NaN	149.674	386.789	NaN	NaN	NaN	NaN	NaN	86.2573	160.147	209.997	NaN	NaN	NaN	NaN	NaN	105.063	203.285	NaN	NaN	30.8707	NaN	73.9118	NaN	NaN	NaN	173.556	NaN	157.338	194.895	NaN	NaN	NaN	NaN
P63313_5	P63313	TMSB10	5	Thymosin beta-10	(UniMod:1)ADKP(hy)DM(ox)GEIASFDK	NaN	33.3292	NaN	202.518	NaN	365.21	NaN	236.781	NaN	78.7225	72.1227	NaN	NaN	21.7806	NaN	227.282	86.3523	45.7011	NaN	132.198	NaN	197.117	NaN	223.326	NaN	169.019	NaN	72.1837	NaN	NaN	NaN	112.509	NaN	225.503	NaN	NaN
O94760_7	O94760	DDAH1	7	N(G),N(G)-dimethylarginine dimethylaminohydrolase 1	(UniMod:1)AGLGHP(hy)AAFGR	NaN	NaN	NaN	NaN	149.091	NaN	NaN	NaN	NaN	NaN	242.166	NaN	NaN	NaN	NaN	NaN	NaN	NaN	NaN	NaN	NaN	NaN	NaN	NaN	NaN	NaN	NaN	NaN	NaN	NaN	NaN	NaN	NaN	NaN	NaN	NaN
Q13601_9	Q13601	KRR1	9	KRR1 small subunit processome component homolog	(UniMod:1)ASP(hy)SLERP(hy)EK	517.479	544.919	750.004	618.606	1074.12	656.138	NaN	NaN	1298.57	305.18	NaN	528.088	935.773	NaN	504.371	396.708	361.395	306.207	1863.11	812.052	549.199	278.907	1071.67	479.72	285.013	635.665	NaN	NaN	NaN	NaN	547.986	288.444	NaN	459.664	483.09	NaN
Q13601_4	Q13601	KRR1	4	KRR1 small subunit processome component homolog	(UniMod:1)ASP(hy)SLERP(hy)EK	517.479	544.919	750.004	618.606	1074.12	656.138	NaN	NaN	1298.57	305.18	NaN	528.088	935.773	NaN	504.371	396.708	361.395	306.207	1863.11	812.052	549.199	278.907	1071.67	479.72	285.013	635.665	NaN	NaN	NaN	NaN	547.986	288.444	NaN	459.664	483.09	NaN
Q9NR83_6	Q9NR83	SLC2A4RG	6	SLC2A4 regulator	(UniMod:1)ERP(hy)P(hy)P(hy)RAAGR	644.983	742.145	585.383	840.844	544.445	NaN	NaN	NaN	NaN	637.598	NaN	871.33	981.655	NaN	NaN	790.75	168.27	512.154	626.911	312.814	995.632	NaN	NaN	NaN	NaN	832.215	NaN	NaN	703.858	NaN	NaN	944.277	NaN	NaN	NaN	NaN
Q9NR83_4	Q9NR83	SLC2A4RG	4	SLC2A4 regulator	(UniMod:1)ERP(hy)P(hy)P(hy)RAAGR	644.983	742.145	585.383	840.844	544.445	NaN	NaN	NaN	NaN	637.598	NaN	871.33	981.655	NaN	NaN	790.75	168.27	512.154	626.911	312.814	995.632	NaN	NaN	NaN	NaN	832.215	NaN	NaN	703.858	NaN	NaN	944.277	NaN	NaN	NaN	NaN
Q9NR83_5	Q9NR83	SLC2A4RG	5	SLC2A4 regulator	(UniMod:1)ERP(hy)P(hy)P(hy)RAAGR	644.983	742.145	585.383	840.844	544.445	NaN	NaN	NaN	NaN	637.598	NaN	871.33	981.655	NaN	NaN	790.75	168.27	512.154	626.911	312.814	995.632	NaN	NaN	NaN	NaN	832.215	NaN	NaN	703.858	NaN	NaN	944.277	NaN	NaN	NaN	NaN
E9PPS5_4	E9PPS5	NDUFV1	4	NADH dehydrogenase [ubiquinone] flavoprotein 1, mitochondrial (Fragment)	(UniMod:1)GIP(hy)SP(hy)SAAPK	NaN	NaN	NaN	NaN	487.069	NaN	NaN	NaN	451.24	NaN	NaN	344.23	444.82	NaN	NaN	NaN	NaN	607.136	NaN	308.569	NaN	NaN	NaN	NaN	332.07	NaN	NaN	NaN	NaN	NaN	764.938	544.357	NaN	NaN	602.212	NaN
E9PPS5_6	E9PPS5	NDUFV1	6	NADH dehydrogenase [ubiquinone] flavoprotein 1, mitochondrial (Fragment)	(UniMod:1)GIP(hy)SP(hy)SAAPK	NaN	NaN	NaN	NaN	487.069	NaN	NaN	NaN	451.24	NaN	NaN	344.23	444.82	NaN	NaN	NaN	NaN	607.136	NaN	308.569	NaN	NaN	NaN	NaN	332.07	NaN	NaN	NaN	NaN	NaN	764.938	544.357	NaN	NaN	602.212	NaN
B1AKB5_9	B1AKB5	TFEB	9	Transcription factor EB (Fragment)	(UniMod:1)HFQSP(hy)P(hy)P(hy)VP(hy)GEVLK	626.879	284.345	537.94	133.761	116.481	360.551	NaN	159.695	316.461	359.018	419.266	204.96	526.392	474.09	235.876	123.285	NaN	435.859	519.928	243.262	331.912	106.494	720.584	NaN	358.173	134.722	NaN	NaN	355.422	256.823	186.849	468.741	178.498	312.13	NaN	NaN
B1AKB5_5	B1AKB5	TFEB	5	Transcription factor EB (Fragment)	(UniMod:1)HFQSP(hy)P(hy)P(hy)VP(hy)GEVLK	626.879	284.345	537.94	133.761	116.481	360.551	NaN	159.695	316.461	359.018	419.266	204.96	526.392	474.09	235.876	123.285	NaN	435.859	519.928	243.262	331.912	106.494	720.584	NaN	358.173	134.722	NaN	NaN	355.422	256.823	186.849	468.741	178.498	312.13	NaN	NaN
B1AKB5_6	B1AKB5	TFEB	6	Transcription factor EB (Fragment)	(UniMod:1)HFQSP(hy)P(hy)P(hy)VP(hy)GEVLK	626.879	284.345	537.94	133.761	116.481	360.551	NaN	159.695	316.461	359.018	419.266	204.96	526.392	474.09	235.876	123.285	NaN	435.859	519.928	243.262	331.912	106.494	720.584	NaN	358.173	134.722	NaN	NaN	355.422	256.823	186.849	468.741	178.498	312.13	NaN	NaN
B1AKB5_7	B1AKB5	TFEB	7	Transcription factor EB (Fragment)	(UniMod:1)HFQSP(hy)P(hy)P(hy)VP(hy)GEVLK	626.879	284.345	537.94	133.761	116.481	360.551	NaN	159.695	316.461	359.018	419.266	204.96	526.392	474.09	235.876	123.285	NaN	435.859	519.928	243.262	331.912	106.494	720.584	NaN	358.173	134.722	NaN	NaN	355.422	256.823	186.849	468.741	178.498	312.13	NaN	NaN
H0YMY9_9;E5RHT7_9;H0YKX6_9;H0YLZ5_9	H0YMY9	MOK	9	MAPK/MAK/MRK overlapping kinase	(UniMod:1)IP(hy)M(ox)RESP(hy)P(hy)TR	250.893	NaN	179.457	NaN	269.794	114.063	NaN	305	NaN	NaN	NaN	NaN	181.36	NaN	186.645	NaN	NaN	NaN	277.854	NaN	218.542	NaN	380.797	NaN	447.64	NaN	NaN	NaN	226.922	NaN	170.994	NaN	140.569	NaN	NaN	NaN
H0YMY9_3;E5RHT7_3;H0YKX6_3;H0YLZ5_3	H0YMY9	MOK	3	MAPK/MAK/MRK overlapping kinase	(UniMod:1)IP(hy)M(ox)RESP(hy)P(hy)TR	250.893	NaN	179.457	NaN	269.794	114.063	NaN	305	NaN	NaN	NaN	NaN	181.36	NaN	186.645	NaN	NaN	NaN	277.854	NaN	218.542	NaN	380.797	NaN	447.64	NaN	NaN	NaN	226.922	NaN	170.994	NaN	140.569	NaN	NaN	NaN
H0YLZ5_8;H0YKX6_8;E5RHT7_8;H0YMY9_8	H0YLZ5	MOK	8	MAPK/MAK/MRK overlapping kinase	(UniMod:1)IP(hy)M(ox)RESP(hy)P(hy)TR	250.893	NaN	179.457	NaN	269.794	114.063	NaN	305	NaN	NaN	NaN	NaN	181.36	NaN	186.645	NaN	NaN	NaN	277.854	NaN	218.542	NaN	380.797	NaN	447.64	NaN	NaN	NaN	226.922	NaN	170.994	NaN	140.569	NaN	NaN	NaN
A0A3B3IU00_8;C9J9X1_8	A0A3B3IU00	COBL	8	Protein cordon-bleu (Fragment)	(UniMod:1)KARAP(hy)P(hy)P(hy)PGK	NaN	NaN	168.311	438.876	188.691	451.177	NaN	715.27	801.019	765.053	916.058	NaN	873.788	535	879.02	681.26	NaN	NaN	953.224	724.025	287.878	NaN	672.389	663.657	NaN	751.182	NaN	NaN	843.245	NaN	NaN	917.385	785.982	NaN	NaN	714.536
C9J9X1_7;A0A3B3IU00_7	C9J9X1	COBL	7	Protein cordon-bleu (Fragment)	(UniMod:1)KARAP(hy)P(hy)P(hy)PGK	NaN	NaN	168.311	438.876	188.691	451.177	NaN	715.27	801.019	765.053	916.058	NaN	873.788	535	879.02	681.26	NaN	NaN	953.224	724.025	287.878	NaN	672.389	663.657	NaN	751.182	NaN	NaN	843.245	NaN	NaN	917.385	785.982	NaN	NaN	714.536
C9J9X1_6;A0A3B3IU00_6	C9J9X1	COBL	6	Protein cordon-bleu (Fragment)	(UniMod:1)KARAP(hy)P(hy)P(hy)PGK	NaN	NaN	168.311	438.876	188.691	451.177	NaN	715.27	801.019	765.053	916.058	NaN	873.788	535	879.02	681.26	NaN	NaN	953.224	724.025	287.878	NaN	672.389	663.657	NaN	751.182	NaN	NaN	843.245	NaN	NaN	917.385	785.982	NaN	NaN	714.536
K7EKC3_10;K7ELB1_10;K7ERQ1_10;K7ENQ6_10	K7EKC3	DNMT1	10	DNA (cytosine-5)-methyltransferase 1 (Fragment)	(UniMod:1)M(ox)ADANSP(hy)P(hy)KP(hy)LSK	404.553	109.106	NaN	293.994	627.207	311.872	NaN	NaN	329.209	94.6691	NaN	354.014	30.4494	NaN	NaN	119.188	NaN	215.446	456.6	158.248	439.164	NaN	257.217	NaN	498.229	NaN	NaN	NaN	NaN	NaN	314.62	NaN	NaN	307.853	NaN	NaN
K7ENQ6_7;K7ELB1_7;K7EKC3_7;K7ERQ1_7	K7ENQ6	DNMT1	7	DNA (cytosine-5)-methyltransferase 1 (Fragment)	(UniMod:1)M(ox)ADANSP(hy)P(hy)KP(hy)LSK	404.553	109.106	NaN	293.994	627.207	311.872	NaN	NaN	329.209	94.6691	NaN	354.014	30.4494	NaN	NaN	119.188	NaN	215.446	456.6	158.248	439.164	NaN	257.217	NaN	498.229	NaN	NaN	NaN	NaN	NaN	314.62	NaN	NaN	307.853	NaN	NaN
K7EKC3_8;K7ERQ1_8;K7ENQ6_8;K7ELB1_8	K7EKC3	DNMT1	8	DNA (cytosine-5)-methyltransferase 1 (Fragment)	(UniMod:1)M(ox)ADANSP(hy)P(hy)KP(hy)LSK	404.553	109.106	NaN	293.994	627.207	311.872	NaN	NaN	329.209	94.6691	NaN	354.014	30.4494	NaN	NaN	119.188	NaN	215.446	456.6	158.248	439.164	NaN	257.217	NaN	498.229	NaN	NaN	NaN	NaN	NaN	314.62	NaN	NaN	307.853	NaN	NaN
Q9Y228_6	Q9Y228	TRAF3IP3	6	TRAF3-interacting JNK-activating modulator	(UniMod:1)M(ox)ISP(hy)DP(hy)RP(hy)SPGLAR	717.16	163.131	522.969	NaN	558.937	271.522	70.7921	643.303	528.025	1511.63	586.857	420.338	490.806	980.005	635.338	587.979	NaN	641.803	755.505	412.59	570.188	NaN	724.315	360.777	NaN	NaN	229.921	1368.07	669.906	227.125	439.306	791.629	515.99	NaN	521.75	NaN
Q9Y228_8	Q9Y228	TRAF3IP3	8	TRAF3-interacting JNK-activating modulator	(UniMod:1)M(ox)ISP(hy)DP(hy)RP(hy)SPGLAR	717.16	163.131	522.969	NaN	558.937	271.522	70.7921	643.303	528.025	1511.63	586.857	420.338	490.806	980.005	635.338	587.979	NaN	641.803	755.505	412.59	570.188	NaN	724.315	360.777	NaN	NaN	229.921	1368.07	669.906	227.125	439.306	791.629	515.99	NaN	521.75	NaN
Q9Y228_4	Q9Y228	TRAF3IP3	4	TRAF3-interacting JNK-activating modulator	(UniMod:1)M(ox)ISP(hy)DP(hy)RP(hy)SPGLAR	717.16	163.131	522.969	NaN	558.937	271.522	70.7921	643.303	528.025	1511.63	586.857	420.338	490.806	980.005	635.338	587.979	NaN	641.803	755.505	412.59	570.188	NaN	724.315	360.777	NaN	NaN	229.921	1368.07	669.906	227.125	439.306	791.629	515.99	NaN	521.75	NaN
Q9HB45_8;Q9HB44_8;Q9HB42_8	Q9HB45	GHRHR	8	GHRH receptor splice variant 4	(UniMod:1)M(ox)VP(hy)GTPSP(hy)LLGR	NaN	5455.45	NaN	NaN	NaN	7348.88	6120.78	4194.29	NaN	4111.01	NaN	4565.99	NaN	NaN	NaN	NaN	NaN	3111.92	NaN	6151.84	NaN	NaN	NaN	6762.44	NaN	NaN	NaN	NaN	NaN	NaN	NaN	3637.04	NaN	NaN	NaN	NaN
Q9HB44_3;Q9HB42_3;Q9HB45_3	Q9HB44	GHRHR	3	GHRH receptor splice variant 4	(UniMod:1)M(ox)VP(hy)GTPSP(hy)LLGR	NaN	5455.45	NaN	NaN	NaN	7348.88	6120.78	4194.29	NaN	4111.01	NaN	4565.99	NaN	NaN	NaN	NaN	NaN	3111.92	NaN	6151.84	NaN	NaN	NaN	6762.44	NaN	NaN	NaN	NaN	NaN	NaN	NaN	3637.04	NaN	NaN	NaN	NaN
Q6NUJ2_6	Q6NUJ2	C11orf87	6	Uncharacterized protein C11orf87	(UniMod:1)MSARAP(hy)KELR	NaN	311.201	NaN	159.253	426.032	NaN	NaN	NaN	NaN	NaN	482.628	NaN	93.0167	NaN	NaN	285.837	NaN	NaN	593.283	189.374	389.974	248.391	NaN	NaN	NaN	NaN	NaN	NaN	NaN	NaN	NaN	NaN	NaN	235.826	NaN	NaN
Q9H7J1_7	Q9H7J1	PPP1R3E	7	Protein phosphatase 1 regulatory subunit 3E	(UniMod:1)MSRERP(hy)P(hy)GTDIP(hy)R	797.967	262.018	555.062	369.243	224.684	358.274	NaN	892.216	247.07	935.96	409.243	344.691	569.26	551.082	203.99	356.486	600.891	427.311	405.202	325.486	488.001	354.085	233.212	503.426	350.165	552.532	519.005	762.857	450.593	128.083	455.558	554.77	471.499	320.89	120.788	351.639
Q9H7J1_6	Q9H7J1	PPP1R3E	6	Protein phosphatase 1 regulatory subunit 3E	(UniMod:1)MSRERP(hy)P(hy)GTDIP(hy)R	797.967	262.018	555.062	369.243	224.684	358.274	NaN	892.216	247.07	935.96	409.243	344.691	569.26	551.082	203.99	356.486	600.891	427.311	405.202	325.486	488.001	354.085	233.212	503.426	350.165	552.532	519.005	762.857	450.593	128.083	455.558	554.77	471.499	320.89	120.788	351.639
Q9H7J1_12	Q9H7J1	PPP1R3E	12	Protein phosphatase 1 regulatory subunit 3E	(UniMod:1)MSRERP(hy)P(hy)GTDIP(hy)R	797.967	262.018	555.062	369.243	224.684	358.274	NaN	892.216	247.07	935.96	409.243	344.691	569.26	551.082	203.99	356.486	600.891	427.311	405.202	325.486	488.001	354.085	233.212	503.426	350.165	552.532	519.005	762.857	450.593	128.083	455.558	554.77	471.499	320.89	120.788	351.639
I3L245_6	I3L245	NUP88	6	Nuclear pore complex protein Nup88 (Fragment)	(UniMod:1)MVLELP(hy)KRWGK	980.217	1371.58	882.809	1128.16	983.715	1445.26	220.484	689.145	776.113	866.58	933.155	1636.74	866.634	1644.76	934.314	1029.12	1178.76	896.656	943.741	1313.22	821.101	1083.32	1140.09	1293.66	143.436	720.5	864.616	761.442	872.198	1904.96	844.86	1921.27	781.595	1105.23	1248.71	889.44
J3QKR4_11	J3QKR4	ICAM2	11	Intercellular adhesion molecule 2	(UniMod:1)NSNVSVYQP(hy)P(hy)R	NaN	62.1684	130.48	164.082	96.6159	NaN	NaN	NaN	NaN	170.596	86.3011	NaN	143.04	62.9677	1342.29	87.9571	NaN	93.4134	NaN	46.1271	136.188	70.1093	73.5785	NaN	NaN	NaN	NaN	NaN	NaN	NaN	114.704	NaN	NaN	67.9119	NaN	NaN
J3QKR4_10	J3QKR4	ICAM2	10	Intercellular adhesion molecule 2	(UniMod:1)NSNVSVYQP(hy)P(hy)R	NaN	62.1684	130.48	164.082	96.6159	NaN	NaN	NaN	NaN	170.596	86.3011	NaN	143.04	62.9677	1342.29	87.9571	NaN	93.4134	NaN	46.1271	136.188	70.1093	73.5785	NaN	NaN	NaN	NaN	NaN	NaN	NaN	114.704	NaN	NaN	67.9119	NaN	NaN
P41250_4	P41250	GARS1	4	Glycine--tRNA ligase	(UniMod:1)P(hy)SP(hy)RP(hy)VLLR	584.345	NaN	789.944	653.73	NaN	175.862	NaN	NaN	719.296	735.527	1420.38	NaN	878.056	NaN	806.186	203.958	137.984	681.478	505.908	461.585	786.14	195.888	327.561	143.791	NaN	801.004	NaN	NaN	990.997	NaN	NaN	NaN	1296.4	691.648	618.898	NaN
P41250_2	P41250	GARS1	2	Glycine--tRNA ligase	(UniMod:1)P(hy)SP(hy)RP(hy)VLLR	584.345	NaN	789.944	653.73	NaN	175.862	NaN	NaN	719.296	735.527	1420.38	NaN	878.056	NaN	806.186	203.958	137.984	681.478	505.908	461.585	786.14	195.888	327.561	143.791	NaN	801.004	NaN	NaN	990.997	NaN	NaN	NaN	1296.4	691.648	618.898	NaN
P41250_6	P41250	GARS1	6	Glycine--tRNA ligase	(UniMod:1)P(hy)SP(hy)RP(hy)VLLR	584.345	NaN	789.944	653.73	NaN	175.862	NaN	NaN	719.296	735.527	1420.38	NaN	878.056	NaN	806.186	203.958	137.984	681.478	505.908	461.585	786.14	195.888	327.561	143.791	NaN	801.004	NaN	NaN	990.997	NaN	NaN	NaN	1296.4	691.648	618.898	NaN
P62328_5	P62328	TMSB4X	5	Thymosin beta-4	(UniMod:1)SDKP(hy)DMAEIEK	NaN	67.6568	54.6314	70.3159	148.419	62.7336	NaN	35.3464	290.151	NaN	NaN	199.92	48.8919	253.159	NaN	215.068	NaN	120.348	44.1143	58.841	NaN	51.5869	61.2822	NaN	196.798	NaN	NaN	269.685	206.032	NaN	NaN	30.5913	NaN	NaN	202.38	99.9569
Q08209_9	Q08209	PPP3CA	9	Serine/threonine-protein phosphatase 2B catalytic subunit alpha isoform	(UniMod:1)SEP(hy)KAIDP(hy)K	NaN	NaN	NaN	NaN	NaN	529.918	NaN	NaN	NaN	NaN	425.781	NaN	NaN	NaN	NaN	NaN	NaN	NaN	NaN	530.691	NaN	NaN	NaN	NaN	NaN	NaN	NaN	NaN	NaN	NaN	NaN	NaN	NaN	NaN	NaN	NaN
Q08209_4	Q08209	PPP3CA	4	Serine/threonine-protein phosphatase 2B catalytic subunit alpha isoform	(UniMod:1)SEP(hy)KAIDP(hy)K	NaN	NaN	NaN	NaN	NaN	529.918	NaN	NaN	NaN	NaN	425.781	NaN	NaN	NaN	NaN	NaN	NaN	NaN	NaN	530.691	NaN	NaN	NaN	NaN	NaN	NaN	NaN	NaN	NaN	NaN	NaN	NaN	NaN	NaN	NaN	NaN
P16401_12	P16401	H1-5	12	Histone H1.5	(UniMod:1)SETAP(hy)AETATP(hy)AP(hy)VEK	158.393	NaN	NaN	48.7033	NaN	NaN	NaN	NaN	284.805	252.299	205.895	NaN	NaN	NaN	NaN	70.1222	42.0244	55.7287	NaN	NaN	NaN	NaN	365.937	NaN	NaN	NaN	NaN	NaN	134.471	NaN	285.998	NaN	NaN	113.812	NaN	NaN
P16401_14	P16401	H1-5	14	Histone H1.5	(UniMod:1)SETAP(hy)AETATP(hy)AP(hy)VEK	158.393	NaN	NaN	48.7033	NaN	NaN	NaN	NaN	284.805	252.299	205.895	NaN	NaN	NaN	NaN	70.1222	42.0244	55.7287	NaN	NaN	NaN	NaN	365.937	NaN	NaN	NaN	NaN	NaN	134.471	NaN	285.998	NaN	NaN	113.812	NaN	NaN
P16401_6	P16401	H1-5	6	Histone H1.5	(UniMod:1)SETAP(hy)AETATP(hy)AP(hy)VEK	158.393	NaN	NaN	48.7033	NaN	NaN	NaN	NaN	284.805	252.299	205.895	NaN	NaN	NaN	NaN	70.1222	42.0244	55.7287	NaN	NaN	NaN	NaN	365.937	NaN	NaN	NaN	NaN	NaN	134.471	NaN	285.998	NaN	NaN	113.812	NaN	NaN
Q3B7T3_6	Q3B7T3	BEAN1	6	Protein BEAN1	(UniMod:1)SFKRP(hy)CP(hy)LAR	538.241	754.74	578.445	500.524	902.665	532.402	NaN	306.102	245.468	232.218	741.928	787.72	689.18	980.18	637.17	NaN	743.774	670.78	558.309	937.881	912.127	490.255	1067.28	412.714	553.377	NaN	255.441	NaN	370.082	665.491	573.957	701.647	480.126	270.686	647.297	NaN
Q3B7T3_8	Q3B7T3	BEAN1	8	Protein BEAN1	(UniMod:1)SFKRP(hy)CP(hy)LAR	538.241	754.74	578.445	500.524	902.665	532.402	NaN	306.102	245.468	232.218	741.928	787.72	689.18	980.18	637.17	NaN	743.774	670.78	558.309	937.881	912.127	490.255	1067.28	412.714	553.377	NaN	255.441	NaN	370.082	665.491	573.957	701.647	480.126	270.686	647.297	NaN
P51606_6	P51606	RENBP	6	N-acylglucosamine 2-epimerase	(UniMod:1)SKGLP(hy)AR	NaN	NaN	NaN	NaN	766.577	NaN	NaN	NaN	551.513	NaN	837.865	NaN	704.109	NaN	NaN	NaN	NaN	NaN	NaN	NaN	NaN	NaN	NaN	NaN	84.7451	NaN	NaN	NaN	NaN	NaN	500.861	NaN	NaN	NaN	326.27	NaN
Q5SR56_6;Q5VZR4_6	Q5SR56	MFSD14B	6	Hippocampus abundant transcript-like protein 1	(UniMod:1)SVEP(hy)P(hy)P(hy)ELEEK	825.745	888.285	512.197	467.553	920.313	1180.79	1549.8	1141.36	744.896	1051.05	954.838	722.919	876.564	445.459	1211.12	281.06	NaN	533.191	872.892	844.3	708.775	464.358	1082.01	960.212	1326.54	388.012	653.458	912.236	801.812	990.31	448.554	968.979	921.138	580.119	443.278	NaN
Q5VZR4_7;Q5SR56_7	Q5VZR4	MFSD14B	7	Hippocampus abundant transcript-like protein 1	(UniMod:1)SVEP(hy)P(hy)P(hy)ELEEK	825.745	888.285	512.197	467.553	920.313	1180.79	1549.8	1141.36	744.896	1051.05	954.838	722.919	876.564	445.459	1211.12	281.06	NaN	533.191	872.892	844.3	708.775	464.358	1082.01	960.212	1326.54	388.012	653.458	912.236	801.812	990.31	448.554	968.979	921.138	580.119	443.278	NaN
Q5VZR4_5;Q5SR56_5	Q5VZR4	MFSD14B	5	Hippocampus abundant transcript-like protein 1	(UniMod:1)SVEP(hy)P(hy)P(hy)ELEEK	825.745	888.285	512.197	467.553	920.313	1180.79	1549.8	1141.36	744.896	1051.05	954.838	722.919	876.564	445.459	1211.12	281.06	NaN	533.191	872.892	844.3	708.775	464.358	1082.01	960.212	1326.54	388.012	653.458	912.236	801.812	990.31	448.554	968.979	921.138	580.119	443.278	NaN
O60279_8	O60279	SUSD5	8	Sushi domain-containing protein 5	(UniMod:1)TAEGP(hy)SP(hy)P(hy)AR	869.935	709.446	431.481	1372.57	344.304	810.956	580.517	1155.06	NaN	303.109	460.236	995.259	476.37	1030.11	400.062	1176.95	766.929	1195.51	830.542	831.183	439.885	1286.95	901.603	781.422	514.012	585.211	853.513	550.753	648.659	1083.74	350.634	827.846	290.539	881.437	1198.02	727.347
O60279_9	O60279	SUSD5	9	Sushi domain-containing protein 5	(UniMod:1)TAEGP(hy)SP(hy)P(hy)AR	869.935	709.446	431.481	1372.57	344.304	810.956	580.517	1155.06	NaN	303.109	460.236	995.259	476.37	1030.11	400.062	1176.95	766.929	1195.51	830.542	831.183	439.885	1286.95	901.603	781.422	514.012	585.211	853.513	550.753	648.659	1083.74	350.634	827.846	290.539	881.437	1198.02	727.347
O60279_6	O60279	SUSD5	6	Sushi domain-containing protein 5	(UniMod:1)TAEGP(hy)SP(hy)P(hy)AR	869.935	709.446	431.481	1372.57	344.304	810.956	580.517	1155.06	NaN	303.109	460.236	995.259	476.37	1030.11	400.062	1176.95	766.929	1195.51	830.542	831.183	439.885	1286.95	901.603	781.422	514.012	585.211	853.513	550.753	648.659	1083.74	350.634	827.846	290.539	881.437	1198.02	727.347
F8VPL6_5	F8VPL6	IKZF4	5	Zinc finger protein Eos	(UniMod:1)TAVP(hy)LTSR	393.7	NaN	NaN	NaN	333.389	NaN	NaN	NaN	NaN	NaN	367.226	NaN	57.586	NaN	NaN	NaN	NaN	NaN	365.518	NaN	70.786	NaN	352.433	NaN	39.7687	NaN	NaN	NaN	NaN	NaN	NaN	NaN	NaN	NaN	NaN	NaN
Q8IXA5_9	Q8IXA5	SPACA3	9	Sperm acrosome membrane-associated protein 3	(UniMod:1)VSALRGAP(hy)LIR	1313.79	1174.64	1238.06	965.244	1376.43	2029.46	278.373	1679.11	1242.12	3392.92	1516.43	3138.97	1593.7	2598.66	1474.52	2052.17	1356.23	1134.69	1289.27	1148.45	1276.19	790.213	1418.25	2076.27	NaN	1353.49	1552.36	3222.61	1453.04	3630.38	1353.44	3115.64	1365.24	2265.24	1471.43	1062.44
P08319_21	P08319	ADH4	21	All-trans-retinol dehydrogenase [NAD(+)] ADH4	AAIAWEAGKP(hy)LCIEEVEVAPPK	NaN	NaN	NaN	NaN	NaN	NaN	NaN	NaN	NaN	NaN	440.673	NaN	194.449	NaN	NaN	NaN	NaN	NaN	NaN	NaN	NaN	NaN	NaN	NaN	NaN	NaN	NaN	NaN	NaN	NaN	NaN	NaN	NaN	NaN	NaN	NaN
O95996_1556	O95996	APC2	1556	Adenomatous polyposis coli protein 2	AAP(hy)AAP(hy)P(hy)PAR	2168.22	1294.74	1607.61	1327.94	1534.56	551.082	114.854	685.514	1648.79	1522.82	2433.21	1615.92	1706.3	1572.99	1587.92	718.533	1464.39	1940.36	2547.25	1051.01	1660.25	1358.11	779.534	528.343	NaN	1579.24	731.229	1440	1617.25	1711.19	1585.57	814.526	1346.57	1440.67	1682.93	1877.17
O95996_1560	O95996	APC2	1560	Adenomatous polyposis coli protein 2	AAP(hy)AAP(hy)P(hy)PAR	2168.22	1294.74	1607.61	1327.94	1534.56	551.082	114.854	685.514	1648.79	1522.82	2433.21	1615.92	1706.3	1572.99	1587.92	718.533	1464.39	1940.36	2547.25	1051.01	1660.25	1358.11	779.534	528.343	NaN	1579.24	731.229	1440	1617.25	1711.19	1585.57	814.526	1346.57	1440.67	1682.93	1877.17
O95996_1559	O95996	APC2	1559	Adenomatous polyposis coli protein 2	AAP(hy)AAP(hy)P(hy)PAR	2168.22	1294.74	1607.61	1327.94	1534.56	551.082	114.854	685.514	1648.79	1522.82	2433.21	1615.92	1706.3	1572.99	1587.92	718.533	1464.39	1940.36	2547.25	1051.01	1660.25	1358.11	779.534	528.343	NaN	1579.24	731.229	1440	1617.25	1711.19	1585.57	814.526	1346.57	1440.67	1682.93	1877.17
Q8IYH5_387	Q8IYH5	ZZZ3	387	ZZ-type zinc finger-containing protein 3	AAP(hy)TRGSP(hy)TK	NaN	NaN	425.653	799.712	511.296	273.668	NaN	149.879	NaN	672.184	NaN	896.047	965.438	NaN	NaN	336.999	NaN	264.493	982.718	148.565	NaN	330.161	NaN	597.17	NaN	509.673	NaN	NaN	899.243	NaN	NaN	NaN	NaN	NaN	NaN	NaN
Q8IYH5_392	Q8IYH5	ZZZ3	392	ZZ-type zinc finger-containing protein 3	AAP(hy)TRGSP(hy)TK	NaN	NaN	425.653	799.712	511.296	273.668	NaN	149.879	NaN	672.184	NaN	896.047	965.438	NaN	NaN	336.999	NaN	264.493	982.718	148.565	NaN	330.161	NaN	597.17	NaN	509.673	NaN	NaN	899.243	NaN	NaN	NaN	NaN	NaN	NaN	NaN
A6NKL6_509	A6NKL6	TMEM200C	509	Transmembrane protein 200C	AASP(hy)SP(hy)P(hy)LR	1427.87	784.721	1540.85	934.134	1558.44	803.244	250.866	1034.84	1558.61	1250.33	1653.66	683.736	1723.02	949.249	NaN	685.175	278.08	1362.28	1208.29	1355.77	1779.05	1072.04	1647.98	113.988	708.562	1112.21	1387.17	1170.6	1978.1	1161.33	2214.31	280.192	316.956	1301.81	945.073	NaN
A6NKL6_506	A6NKL6	TMEM200C	506	Transmembrane protein 200C	AASP(hy)SP(hy)P(hy)LR	1427.87	784.721	1540.85	934.134	1558.44	803.244	250.866	1034.84	1558.61	1250.33	1653.66	683.736	1723.02	949.249	NaN	685.175	278.08	1362.28	1208.29	1355.77	1779.05	1072.04	1647.98	113.988	708.562	1112.21	1387.17	1170.6	1978.1	1161.33	2214.31	280.192	316.956	1301.81	945.073	NaN
A6NKL6_508	A6NKL6	TMEM200C	508	Transmembrane protein 200C	AASP(hy)SP(hy)P(hy)LR	1427.87	784.721	1540.85	934.134	1558.44	803.244	250.866	1034.84	1558.61	1250.33	1653.66	683.736	1723.02	949.249	NaN	685.175	278.08	1362.28	1208.29	1355.77	1779.05	1072.04	1647.98	113.988	708.562	1112.21	1387.17	1170.6	1978.1	1161.33	2214.31	280.192	316.956	1301.81	945.073	NaN
P00558_111	P00558	PGK1	111	Phosphoglycerate kinase 1	ACANP(hy)AAGSVILLENLR	431.885	750.329	NaN	618.865	503.481	1208.55	85.4824	440.029	NaN	573.772	590.7	1644.07	509.16	1573.85	568.246	914.169	451.378	347.228	491.971	758.049	420.348	625.394	544.293	1004.66	NaN	363.185	344.494	NaN	NaN	1679.5	374.129	1598.9	413.286	904.954	479.238	NaN
K7ENT1_10	K7ENT1	ADAP2	10	Arf-GAP with dual PH domain-containing protein 2 (Fragment)	ADGETISLP(hy)GNR	568.66	1320.67	424.482	1664.73	374.541	720.895	613.826	846.833	636.369	289.555	335.994	857.344	509.559	789.386	516.49	824.853	1237.52	1225.25	582.448	1278.9	450.219	1581.58	407.811	678.221	594.041	NaN	694.244	NaN	291.188	990.022	472.495	846.423	441.301	895.128	1361.16	1174.01
P04040_34	P04040	CAT	34	Catalase	ADVLTTGAGNP(hy)VGDK	NaN	NaN	NaN	NaN	NaN	NaN	NaN	NaN	NaN	NaN	NaN	NaN	NaN	NaN	NaN	NaN	NaN	NaN	NaN	NaN	NaN	NaN	314.185	535.122	104.876	NaN	NaN	NaN	NaN	NaN	NaN	NaN	NaN	NaN	NaN	NaN
Q15404_221	Q15404	RSU1	221	Ras suppressor protein 1	AENNP(hy)WVTP(hy)IADQFQLGVSHVFEYIR	NaN	NaN	NaN	NaN	NaN	NaN	NaN	NaN	NaN	NaN	26.6276	NaN	NaN	NaN	NaN	NaN	NaN	NaN	NaN	NaN	NaN	NaN	NaN	NaN	NaN	NaN	NaN	NaN	NaN	NaN	NaN	NaN	NaN	NaN	NaN	NaN
Q15404_217	Q15404	RSU1	217	Ras suppressor protein 1	AENNP(hy)WVTP(hy)IADQFQLGVSHVFEYIR	NaN	NaN	NaN	NaN	NaN	NaN	NaN	NaN	NaN	NaN	26.6276	NaN	NaN	NaN	NaN	NaN	NaN	NaN	NaN	NaN	NaN	NaN	NaN	NaN	NaN	NaN	NaN	NaN	NaN	NaN	NaN	NaN	NaN	NaN	NaN	NaN
Q9UL36_1734	Q9UL36	ZNF236	1734	Zinc finger protein 236	AFAKP(hy)SQLER	NaN	NaN	NaN	172.621	169.679	300.087	NaN	NaN	NaN	93.5705	NaN	NaN	80.6177	NaN	NaN	NaN	NaN	NaN	100.31	NaN	NaN	NaN	NaN	217.417	NaN	NaN	NaN	NaN	NaN	NaN	NaN	323.819	93.1198	NaN	NaN	NaN
P21333_1075	P21333	FLNA	1075	Filamin-A	AFGP(hy)GLQGGSAGSPAR	306.492	349.088	248.858	386.602	180.703	241.999	102.072	NaN	277.817	NaN	138.436	339.088	446.655	401.252	286.289	646.102	NaN	NaN	341.958	340.637	NaN	366.467	185.203	218.541	NaN	NaN	291.612	NaN	NaN	370.893	383.477	385.614	276.521	662.692	159.556	NaN
P24752_82	P24752	ACAT1	82	Acetyl-CoA acetyltransferase, mitochondrial	AGIP(hy)KEEVKEAYMGNVLQGGEGQAPTR	260.834	NaN	NaN	NaN	NaN	NaN	139.104	1062.17	276.149	544.002	346.852	NaN	155.314	NaN	653.599	NaN	141.738	162.068	199.293	NaN	NaN	NaN	NaN	25.2762	NaN	893.732	235.359	407.721	NaN	NaN	NaN	NaN	483.493	NaN	NaN	NaN
Q9H9V9_5	Q9H9V9	JMJD4	5	2-oxoglutarate and iron-dependent oxygenase JMJD4	AGP(hy)EP(hy)QALAGQK	NaN	NaN	572.194	370.789	1179.04	365.169	NaN	216.834	870.007	997.954	982.584	157.051	578.464	NaN	693.361	NaN	103.268	NaN	NaN	501.142	75.7368	123.557	1443.99	NaN	NaN	70.8044	NaN	NaN	NaN	NaN	758.777	NaN	NaN	NaN	NaN	NaN
Q9H9V9_7	Q9H9V9	JMJD4	7	2-oxoglutarate and iron-dependent oxygenase JMJD4	AGP(hy)EP(hy)QALAGQK	NaN	NaN	572.194	370.789	1179.04	365.169	NaN	216.834	870.007	997.954	982.584	157.051	578.464	NaN	693.361	NaN	103.268	NaN	NaN	501.142	75.7368	123.557	1443.99	NaN	NaN	70.8044	NaN	NaN	NaN	NaN	758.777	NaN	NaN	NaN	NaN	NaN
Q93088_46	Q93088	BHMT	46	Betaine--homocysteine S-methyltransferase 1	AGP(hy)WTP(hy)EAAVEHPEAVR	2560.04	504.991	922.441	NaN	1679.02	NaN	NaN	NaN	911.688	NaN	2155.35	870.41	1502.18	741.974	NaN	NaN	NaN	NaN	2577.75	490.077	905.817	NaN	1753.08	343.246	NaN	NaN	1025.85	NaN	NaN	947.473	1469.98	827.564	1457.66	NaN	NaN	NaN
Q93088_43	Q93088	BHMT	43	Betaine--homocysteine S-methyltransferase 1	AGP(hy)WTP(hy)EAAVEHPEAVR	2560.04	504.991	922.441	NaN	1679.02	NaN	NaN	NaN	911.688	NaN	2155.35	870.41	1502.18	741.974	NaN	NaN	NaN	NaN	2577.75	490.077	905.817	NaN	1753.08	343.246	NaN	NaN	1025.85	NaN	NaN	947.473	1469.98	827.564	1457.66	NaN	NaN	NaN
Q6V0I7_4972	Q6V0I7	FAT4	4972	Protocadherin Fat 4	AGTTKPVP(hy)K	26.2297	NaN	25.7082	83.8975	14.7795	22.1555	3.98938	26.4996	NaN	25.3761	NaN	30.3313	NaN	26.8781	NaN	76.2819	26.4992	33.4317	NaN	35.76	27.882	100.056	NaN	NaN	NaN	NaN	NaN	NaN	NaN	NaN	NaN	NaN	NaN	54.7601	NaN	NaN
P08123_420	P08123	COL1A2	420	Collagen alpha-2(I) chain	AGVM(ox)GPP(hy)GSR	NaN	NaN	NaN	NaN	NaN	NaN	161.189	NaN	NaN	NaN	NaN	NaN	223.95	NaN	NaN	NaN	NaN	NaN	NaN	NaN	NaN	NaN	NaN	NaN	151.09	NaN	NaN	NaN	NaN	NaN	NaN	NaN	NaN	NaN	NaN	NaN
Q13509_70;P07437_70	Q13509	TUBB	70	Tubulin beta chain	AILVDLEP(hy)GTMDSVR	NaN	NaN	NaN	195.281	NaN	87.7793	NaN	124.053	NaN	NaN	NaN	118.685	NaN	89.3959	NaN	NaN	NaN	204.593	NaN	NaN	NaN	189.674	NaN	73.9045	NaN	NaN	NaN	NaN	NaN	125.368	NaN	NaN	NaN	NaN	NaN	165.94
P02679_96	P02679	FGG	96	Fibrinogen gamma chain	AIQLTYNP(hy)DESSKPNMIDAATLK	NaN	NaN	NaN	NaN	NaN	NaN	1128.66	NaN	NaN	NaN	NaN	NaN	NaN	NaN	NaN	NaN	NaN	NaN	NaN	NaN	NaN	NaN	NaN	NaN	1176.28	NaN	NaN	NaN	NaN	NaN	NaN	NaN	NaN	NaN	NaN	NaN
P02679_102	P02679	FGG	102	Fibrinogen gamma chain	AIQLTYNPDESSKP(hy)NMIDAATLK	NaN	NaN	NaN	NaN	NaN	NaN	63.7231	NaN	NaN	NaN	NaN	NaN	NaN	NaN	NaN	NaN	NaN	NaN	NaN	NaN	NaN	NaN	NaN	NaN	51.6133	NaN	NaN	NaN	NaN	NaN	NaN	NaN	NaN	NaN	NaN	NaN
Q9P0X4_2048	Q9P0X4	CACNA1I	2048	Voltage-dependent T-type calcium channel subunit alpha-1I	ALGP(hy)P(hy)AP(hy)APGPR	1377.19	869.396	469.636	774.957	1508.95	561.94	163.231	633.588	1354.87	1059.59	1387.32	1187.76	1453.47	618.827	NaN	786.371	1145.25	683.879	577.947	864.528	1224.46	732.462	842.61	811.618	NaN	NaN	1491.17	505.701	1337.88	889.827	1333.59	791.974	884.066	372.771	544.586	721.757
Q9P0X4_2051	Q9P0X4	CACNA1I	2051	Voltage-dependent T-type calcium channel subunit alpha-1I	ALGP(hy)P(hy)AP(hy)APGPR	1377.19	869.396	469.636	774.957	1508.95	561.94	163.231	633.588	1354.87	1059.59	1387.32	1187.76	1453.47	618.827	NaN	786.371	1145.25	683.879	577.947	864.528	1224.46	732.462	842.61	811.618	NaN	NaN	1491.17	505.701	1337.88	889.827	1333.59	791.974	884.066	372.771	544.586	721.757
Q9P0X4_2049	Q9P0X4	CACNA1I	2049	Voltage-dependent T-type calcium channel subunit alpha-1I	ALGP(hy)P(hy)AP(hy)APGPR	1377.19	869.396	469.636	774.957	1508.95	561.94	163.231	633.588	1354.87	1059.59	1387.32	1187.76	1453.47	618.827	NaN	786.371	1145.25	683.879	577.947	864.528	1224.46	732.462	842.61	811.618	NaN	NaN	1491.17	505.701	1337.88	889.827	1333.59	791.974	884.066	372.771	544.586	721.757
Q16288_577	Q16288	NTRK3	577	NT-3 growth factor receptor	ALKDP(hy)TLAARK	315.854	266.537	NaN	NaN	621.603	NaN	NaN	NaN	NaN	NaN	157.769	148.36	435.394	454.689	NaN	NaN	NaN	NaN	286.97	220.524	NaN	NaN	660.051	NaN	NaN	NaN	NaN	NaN	NaN	NaN	437.798	586.76	NaN	150.823	NaN	NaN
P09211_124	P09211	GSTP1	124	Glutathione S-transferase P	ALP(hy)GQLKP(hy)FETLLSQNQGGK	1878.28	1911.74	1417.65	688.775	1599.07	2666.14	649.996	1020.65	2465.26	2240.72	2777.74	3272.4	2160.11	2825.63	2490.19	2229.79	NaN	529.036	1963.62	1797.73	1365.4	686.514	1659.63	2851.36	659.227	1049.95	2916.12	2138.97	2793.33	4332.99	2264.85	3548.92	2272.3	2586.35	NaN	558.108
P09211_129	P09211	GSTP1	129	Glutathione S-transferase P	ALP(hy)GQLKP(hy)FETLLSQNQGGK	1878.28	1911.74	1417.65	688.775	1599.07	2666.14	649.996	1020.65	2465.26	2240.72	2777.74	3272.4	2160.11	2825.63	2490.19	2229.79	NaN	529.036	1963.62	1797.73	1365.4	686.514	1659.63	2851.36	659.227	1049.95	2916.12	2138.97	2793.33	4332.99	2264.85	3548.92	2272.3	2586.35	NaN	558.108
P04075_231	P04075	ALDOA	231	Fructose-bisphosphate aldolase A	ALSDHHIYLEGTLLKP(hy)NMVTPGHACTQK	NaN	NaN	NaN	NaN	NaN	347.354	415.031	NaN	NaN	NaN	NaN	NaN	NaN	NaN	NaN	NaN	NaN	NaN	NaN	NaN	NaN	NaN	NaN	280.416	NaN	NaN	NaN	NaN	NaN	NaN	NaN	NaN	NaN	NaN	NaN	NaN
P07437_287	P07437	TUBB	287	Tubulin beta chain	ALTVP(hy)ELTQQVFDAK	771.831	1268	NaN	1801.63	685.067	1242.55	NaN	1124.8	1034.93	1019.92	789.797	1998.22	981.343	1294.76	801.411	2143.98	990.314	1042.54	826.098	1248.89	720.294	1824.67	720.298	1102.12	NaN	827.001	953.962	NaN	355.132	2206.35	899.047	1392.6	511.506	2330.08	995.311	1061.95
Q6UXC1_446	Q6UXC1	MAMDC4	446	Apical endosomal glycoprotein	AP(hy)AP(hy)QP(hy)LP(hy)PSSR	1616.48	NaN	NaN	530.89	133.898	NaN	NaN	NaN	1030.07	216.119	NaN	NaN	920.793	NaN	NaN	252.243	464.346	1018.44	683.98	492.124	NaN	226.002	233.264	475.838	71.0805	NaN	NaN	NaN	870.455	NaN	860.497	418.81	NaN	302.269	334.037	NaN
Q6UXC1_444	Q6UXC1	MAMDC4	444	Apical endosomal glycoprotein	AP(hy)AP(hy)QP(hy)LP(hy)PSSR	1616.48	NaN	NaN	530.89	133.898	NaN	NaN	NaN	1030.07	216.119	NaN	NaN	920.793	NaN	NaN	252.243	464.346	1018.44	683.98	492.124	NaN	226.002	233.264	475.838	71.0805	NaN	NaN	NaN	870.455	NaN	860.497	418.81	NaN	302.269	334.037	NaN
Q6UXC1_442	Q6UXC1	MAMDC4	442	Apical endosomal glycoprotein	AP(hy)AP(hy)QP(hy)LP(hy)PSSR	1616.48	NaN	NaN	530.89	133.898	NaN	NaN	NaN	1030.07	216.119	NaN	NaN	920.793	NaN	NaN	252.243	464.346	1018.44	683.98	492.124	NaN	226.002	233.264	475.838	71.0805	NaN	NaN	NaN	870.455	NaN	860.497	418.81	NaN	302.269	334.037	NaN
Q6UXC1_448	Q6UXC1	MAMDC4	448	Apical endosomal glycoprotein	AP(hy)AP(hy)QP(hy)LP(hy)PSSR	1616.48	NaN	NaN	530.89	133.898	NaN	NaN	NaN	1030.07	216.119	NaN	NaN	920.793	NaN	NaN	252.243	464.346	1018.44	683.98	492.124	NaN	226.002	233.264	475.838	71.0805	NaN	NaN	NaN	870.455	NaN	860.497	418.81	NaN	302.269	334.037	NaN
O15027_2157	O15027	SEC16A	2157	Protein transport protein Sec16A	AP(hy)PP(hy)P(hy)P(hy)TSM(ox)PK	220.019	NaN	NaN	63.8944	11.5771	22.0423	NaN	NaN	NaN	172.258	66.321	NaN	78.4785	31.6542	NaN	NaN	NaN	61.2835	40.7669	NaN	NaN	55.1087	NaN	71.3549	40.7744	12.2063	30.9948	57.4963	NaN	NaN	NaN	141.724	NaN	NaN	NaN	9.35363
O15027_2153	O15027	SEC16A	2153	Protein transport protein Sec16A	AP(hy)PP(hy)P(hy)P(hy)TSM(ox)PK	220.019	NaN	NaN	63.8944	11.5771	22.0423	NaN	NaN	NaN	172.258	66.321	NaN	78.4785	31.6542	NaN	NaN	NaN	61.2835	40.7669	NaN	NaN	55.1087	NaN	71.3549	40.7744	12.2063	30.9948	57.4963	NaN	NaN	NaN	141.724	NaN	NaN	NaN	9.35363
O15027_2156	O15027	SEC16A	2156	Protein transport protein Sec16A	AP(hy)PP(hy)P(hy)P(hy)TSM(ox)PK	220.019	NaN	NaN	63.8944	11.5771	22.0423	NaN	NaN	NaN	172.258	66.321	NaN	78.4785	31.6542	NaN	NaN	NaN	61.2835	40.7669	NaN	NaN	55.1087	NaN	71.3549	40.7744	12.2063	30.9948	57.4963	NaN	NaN	NaN	141.724	NaN	NaN	NaN	9.35363
O15027_2155	O15027	SEC16A	2155	Protein transport protein Sec16A	AP(hy)PP(hy)P(hy)P(hy)TSM(ox)PK	220.019	NaN	NaN	63.8944	11.5771	22.0423	NaN	NaN	NaN	172.258	66.321	NaN	78.4785	31.6542	NaN	NaN	NaN	61.2835	40.7669	NaN	NaN	55.1087	NaN	71.3549	40.7744	12.2063	30.9948	57.4963	NaN	NaN	NaN	141.724	NaN	NaN	NaN	9.35363
P00966_220	P00966	ASS1	220	Argininosuccinate synthase	APNTP(hy)DILEIEFK	NaN	NaN	NaN	NaN	NaN	NaN	54.9082	NaN	308.586	NaN	NaN	111.704	NaN	NaN	NaN	NaN	NaN	NaN	NaN	NaN	NaN	NaN	NaN	NaN	60.9529	NaN	NaN	NaN	NaN	NaN	NaN	NaN	NaN	NaN	NaN	NaN
Q9H6X2_554	Q9H6X2	ANTXR1	554	Anthrax toxin receptor 1	APP(hy)P(hy)SRP(hy)P(hy)P(hy)R	656.283	1169.46	1263.81	274.719	NaN	815.258	NaN	NaN	468.627	1242.27	NaN	1107.45	1291.91	435.84	1390.01	270.539	310.218	907.041	1341.3	1150.39	1325.55	1206.39	194.9	NaN	NaN	1402.52	1490.91	905.437	897.576	320.485	583.492	NaN	1198.72	780.6	1123.77	813.975
Q9H6X2_558	Q9H6X2	ANTXR1	558	Anthrax toxin receptor 1	APP(hy)P(hy)SRP(hy)P(hy)P(hy)R	656.283	1169.46	1263.81	274.719	NaN	815.258	NaN	NaN	468.627	1242.27	NaN	1107.45	1291.91	435.84	1390.01	270.539	310.218	907.041	1341.3	1150.39	1325.55	1206.39	194.9	NaN	NaN	1402.52	1490.91	905.437	897.576	320.485	583.492	NaN	1198.72	780.6	1123.77	813.975
Q9H6X2_559	Q9H6X2	ANTXR1	559	Anthrax toxin receptor 1	APP(hy)P(hy)SRP(hy)P(hy)P(hy)R	656.283	1169.46	1263.81	274.719	NaN	815.258	NaN	NaN	468.627	1242.27	NaN	1107.45	1291.91	435.84	1390.01	270.539	310.218	907.041	1341.3	1150.39	1325.55	1206.39	194.9	NaN	NaN	1402.52	1490.91	905.437	897.576	320.485	583.492	NaN	1198.72	780.6	1123.77	813.975
Q9H6X2_555	Q9H6X2	ANTXR1	555	Anthrax toxin receptor 1	APP(hy)P(hy)SRP(hy)P(hy)P(hy)R	656.283	1169.46	1263.81	274.719	NaN	815.258	NaN	NaN	468.627	1242.27	NaN	1107.45	1291.91	435.84	1390.01	270.539	310.218	907.041	1341.3	1150.39	1325.55	1206.39	194.9	NaN	NaN	1402.52	1490.91	905.437	897.576	320.485	583.492	NaN	1198.72	780.6	1123.77	813.975
Q9H6X2_560	Q9H6X2	ANTXR1	560	Anthrax toxin receptor 1	APP(hy)P(hy)SRP(hy)P(hy)P(hy)R	656.283	1169.46	1263.81	274.719	NaN	815.258	NaN	NaN	468.627	1242.27	NaN	1107.45	1291.91	435.84	1390.01	270.539	310.218	907.041	1341.3	1150.39	1325.55	1206.39	194.9	NaN	NaN	1402.52	1490.91	905.437	897.576	320.485	583.492	NaN	1198.72	780.6	1123.77	813.975
P52179_937	P52179	MYOM1	937	Myomesin-1	APPSPP(hy)CDITCLESFRDSMVLGWK	4516.07	4194.86	NaN	NaN	1593.21	5880.47	NaN	NaN	1891.56	2691.83	NaN	3574.61	NaN	2035.92	3543.2	NaN	NaN	1561.63	4756.36	3977.05	NaN	NaN	NaN	5013.43	9010.1	NaN	NaN	NaN	NaN	NaN	NaN	NaN	NaN	NaN	NaN	NaN
Q9GZR2_16	Q9GZR2	REXO4	16	RNA exonuclease 4	APSSP(hy)VAKP(hy)GP(hy)VK	1014.79	NaN	NaN	348.751	931.541	390.806	NaN	NaN	NaN	NaN	NaN	NaN	369.079	NaN	NaN	NaN	NaN	NaN	1164.47	912.314	259.28	436.808	1403.39	NaN	NaN	NaN	NaN	NaN	631.092	NaN	977.217	NaN	NaN	328.916	NaN	NaN
Q9GZR2_20	Q9GZR2	REXO4	20	RNA exonuclease 4	APSSP(hy)VAKP(hy)GP(hy)VK	1014.79	NaN	NaN	348.751	931.541	390.806	NaN	NaN	NaN	NaN	NaN	NaN	369.079	NaN	NaN	NaN	NaN	NaN	1164.47	912.314	259.28	436.808	1403.39	NaN	NaN	NaN	NaN	NaN	631.092	NaN	977.217	NaN	NaN	328.916	NaN	NaN
Q9GZR2_22	Q9GZR2	REXO4	22	RNA exonuclease 4	APSSP(hy)VAKP(hy)GP(hy)VK	1014.79	NaN	NaN	348.751	931.541	390.806	NaN	NaN	NaN	NaN	NaN	NaN	369.079	NaN	NaN	NaN	NaN	NaN	1164.47	912.314	259.28	436.808	1403.39	NaN	NaN	NaN	NaN	NaN	631.092	NaN	977.217	NaN	NaN	328.916	NaN	NaN
Q66K74_580	Q66K74	MAP1S	580	Microtubule-associated protein 1S	APSTSHSGFP(hy)P(hy)VANGP(hy)RSP(hy)P(hy)SLR	705.71	NaN	NaN	NaN	858.972	NaN	NaN	NaN	NaN	NaN	NaN	362.04	NaN	NaN	NaN	NaN	NaN	711.397	NaN	NaN	NaN	NaN	NaN	387.7	NaN	NaN	632.857	NaN	NaN	NaN	NaN	NaN	NaN	435.776	NaN	NaN
Q66K74_574	Q66K74	MAP1S	574	Microtubule-associated protein 1S	APSTSHSGFP(hy)P(hy)VANGP(hy)RSP(hy)P(hy)SLR	705.71	NaN	NaN	NaN	858.972	NaN	NaN	NaN	NaN	NaN	NaN	362.04	NaN	NaN	NaN	NaN	NaN	711.397	NaN	NaN	NaN	NaN	NaN	387.7	NaN	NaN	632.857	NaN	NaN	NaN	NaN	NaN	NaN	435.776	NaN	NaN
Q66K74_584	Q66K74	MAP1S	584	Microtubule-associated protein 1S	APSTSHSGFP(hy)P(hy)VANGP(hy)RSP(hy)P(hy)SLR	705.71	NaN	NaN	NaN	858.972	NaN	NaN	NaN	NaN	NaN	NaN	362.04	NaN	NaN	NaN	NaN	NaN	711.397	NaN	NaN	NaN	NaN	NaN	387.7	NaN	NaN	632.857	NaN	NaN	NaN	NaN	NaN	NaN	435.776	NaN	NaN
Q66K74_575	Q66K74	MAP1S	575	Microtubule-associated protein 1S	APSTSHSGFP(hy)P(hy)VANGP(hy)RSP(hy)P(hy)SLR	705.71	NaN	NaN	NaN	858.972	NaN	NaN	NaN	NaN	NaN	NaN	362.04	NaN	NaN	NaN	NaN	NaN	711.397	NaN	NaN	NaN	NaN	NaN	387.7	NaN	NaN	632.857	NaN	NaN	NaN	NaN	NaN	NaN	435.776	NaN	NaN
Q66K74_583	Q66K74	MAP1S	583	Microtubule-associated protein 1S	APSTSHSGFP(hy)P(hy)VANGP(hy)RSP(hy)P(hy)SLR	705.71	NaN	NaN	NaN	858.972	NaN	NaN	NaN	NaN	NaN	NaN	362.04	NaN	NaN	NaN	NaN	NaN	711.397	NaN	NaN	NaN	NaN	NaN	387.7	NaN	NaN	632.857	NaN	NaN	NaN	NaN	NaN	NaN	435.776	NaN	NaN
P49773_13	P49773	HINT1	13	Histidine triad nucleotide-binding protein 1	AQVARP(hy)GGDTIFGK	73.9692	81.5607	NaN	39.3481	57.0711	80.4796	NaN	NaN	47.8208	NaN	NaN	60.9331	28.3754	82.7396	46.0348	79.8852	NaN	46.2075	52.6623	81.3252	NaN	33.8206	NaN	65.8261	NaN	NaN	NaN	NaN	119.747	NaN	15.5946	75.9473	NaN	NaN	NaN	44.3012
P0C7M8_15	P0C7M8	CLEC2L	15	C-type lectin domain family 2 member L	ARPP(hy)P(hy)P(hy)LAAR	4055.77	NaN	3924.94	340.884	330.593	229.933	299.375	664.403	319.517	941.949	1179.63	NaN	1154.08	NaN	NaN	NaN	NaN	NaN	NaN	392.216	NaN	NaN	5168.4	NaN	1024.5	NaN	3191.21	NaN	653.368	964.727	NaN	NaN	3317.61	2992.19	NaN	NaN
P0C7M8_14	P0C7M8	CLEC2L	14	C-type lectin domain family 2 member L	ARPP(hy)P(hy)P(hy)LAAR	4055.77	NaN	3924.94	340.884	330.593	229.933	299.375	664.403	319.517	941.949	1179.63	NaN	1154.08	NaN	NaN	NaN	NaN	NaN	NaN	392.216	NaN	NaN	5168.4	NaN	1024.5	NaN	3191.21	NaN	653.368	964.727	NaN	NaN	3317.61	2992.19	NaN	NaN
P0C7M8_16	P0C7M8	CLEC2L	16	C-type lectin domain family 2 member L	ARPP(hy)P(hy)P(hy)LAAR	4055.77	NaN	3924.94	340.884	330.593	229.933	299.375	664.403	319.517	941.949	1179.63	NaN	1154.08	NaN	NaN	NaN	NaN	NaN	NaN	392.216	NaN	NaN	5168.4	NaN	1024.5	NaN	3191.21	NaN	653.368	964.727	NaN	NaN	3317.61	2992.19	NaN	NaN
Q96KN7_895	Q96KN7	RPGRIP1	895	X-linked retinitis pigmentosa GTPase regulator-interacting protein 1	ARVP(hy)LLP(hy)LAK	804.477	731	631.468	318.716	236.693	926.07	130.68	632.181	746.709	1366.96	370.494	1227.62	898.484	1878.5	765.579	2311.72	188.573	857.054	910.293	754.974	554.839	292.858	208.909	926.07	81.5509	583.939	660.981	1249.82	94.1683	1584.57	852.466	2405.41	631.363	2813.74	168.135	901.536
Q96KN7_892	Q96KN7	RPGRIP1	892	X-linked retinitis pigmentosa GTPase regulator-interacting protein 1	ARVP(hy)LLP(hy)LAK	804.477	731	631.468	318.716	236.693	926.07	130.68	632.181	746.709	1366.96	370.494	1227.62	898.484	1878.5	765.579	2311.72	188.573	857.054	910.293	754.974	554.839	292.858	208.909	926.07	81.5509	583.939	660.981	1249.82	94.1683	1584.57	852.466	2405.41	631.363	2813.74	168.135	901.536
Q70CQ4_1143	Q70CQ4	USP31	1143	Ubiquitin carboxyl-terminal hydrolase 31	ASGP(hy)ATRSP(hy)FP(hy)P(hy)GKSR	795.388	1970.23	1086.02	NaN	1547.35	704.905	NaN	1056.98	NaN	1026.24	1555.19	NaN	443.89	NaN	429.529	250.301	260.808	817.814	1379.38	832.963	NaN	151.622	1513.47	206.166	NaN	962.318	NaN	NaN	924.16	721.844	1475.92	700.452	1187.4	780.555	287.36	NaN
Q70CQ4_1141	Q70CQ4	USP31	1141	Ubiquitin carboxyl-terminal hydrolase 31	ASGP(hy)ATRSP(hy)FP(hy)P(hy)GKSR	795.388	1970.23	1086.02	NaN	1547.35	704.905	NaN	1056.98	NaN	1026.24	1555.19	NaN	443.89	NaN	429.529	250.301	260.808	817.814	1379.38	832.963	NaN	151.622	1513.47	206.166	NaN	962.318	NaN	NaN	924.16	721.844	1475.92	700.452	1187.4	780.555	287.36	NaN
Q70CQ4_1136	Q70CQ4	USP31	1136	Ubiquitin carboxyl-terminal hydrolase 31	ASGP(hy)ATRSP(hy)FP(hy)P(hy)GKSR	795.388	1970.23	1086.02	NaN	1547.35	704.905	NaN	1056.98	NaN	1026.24	1555.19	NaN	443.89	NaN	429.529	250.301	260.808	817.814	1379.38	832.963	NaN	151.622	1513.47	206.166	NaN	962.318	NaN	NaN	924.16	721.844	1475.92	700.452	1187.4	780.555	287.36	NaN
Q70CQ4_1144	Q70CQ4	USP31	1144	Ubiquitin carboxyl-terminal hydrolase 31	ASGP(hy)ATRSP(hy)FP(hy)P(hy)GKSR	795.388	1970.23	1086.02	NaN	1547.35	704.905	NaN	1056.98	NaN	1026.24	1555.19	NaN	443.89	NaN	429.529	250.301	260.808	817.814	1379.38	832.963	NaN	151.622	1513.47	206.166	NaN	962.318	NaN	NaN	924.16	721.844	1475.92	700.452	1187.4	780.555	287.36	NaN
F5H0V9_172;G3XAB9_195	F5H0V9	GSG1	172	Germ cell-specific gene 1 protein (Fragment)	ASLP(hy)SP(hy)P(hy)LGLCGK	590.786	1111.18	974.529	NaN	508.824	426.983	NaN	877.599	758.109	597.096	NaN	1209.55	800.213	278.599	1155.85	649.424	NaN	1809.93	664.911	1098.45	NaN	NaN	546.874	371.015	NaN	817.023	744.871	569.788	NaN	1347.02	755.741	286.121	993.404	645.177	1122.28	1742.87
F5H0V9_170;G3XAB9_193	F5H0V9	GSG1	170	Germ cell-specific gene 1 protein (Fragment)	ASLP(hy)SP(hy)P(hy)LGLCGK	590.786	1111.18	974.529	NaN	508.824	426.983	NaN	877.599	758.109	597.096	NaN	1209.55	800.213	278.599	1155.85	649.424	NaN	1809.93	664.911	1098.45	NaN	NaN	546.874	371.015	NaN	817.023	744.871	569.788	NaN	1347.02	755.741	286.121	993.404	645.177	1122.28	1742.87
F5H0V9_173;G3XAB9_196	F5H0V9	GSG1	173	Germ cell-specific gene 1 protein (Fragment)	ASLP(hy)SP(hy)P(hy)LGLCGK	590.786	1111.18	974.529	NaN	508.824	426.983	NaN	877.599	758.109	597.096	NaN	1209.55	800.213	278.599	1155.85	649.424	NaN	1809.93	664.911	1098.45	NaN	NaN	546.874	371.015	NaN	817.023	744.871	569.788	NaN	1347.02	755.741	286.121	993.404	645.177	1122.28	1742.87
Q06830_22	Q06830	PRDX1	22	Peroxiredoxin-1	ATAVM(ox)P(hy)DGQFK	290.6	113.021	277.326	114.831	241.001	366.758	161.845	516.218	377.146	252.081	406.065	319.872	110.329	207.869	404.926	226.047	448.417	237.676	232.647	110.397	299.525	NaN	276.895	332.497	142.568	515.41	482.001	223.623	369.78	201.425	237.676	263.506	346.369	224.924	172.698	166.578
P63267_33	P63267	ACTG2	33	Actin, gamma-enteric smooth muscle	AVFP(hy)SIVGRPR	1656.96	1672.44	1231.46	1637.33	1505.27	1586.03	490.056	914.359	NaN	1174.52	1586.97	1161.72	1912.19	NaN	1644.61	2002.88	1098.24	1369.11	1680	1571.07	1280.86	1614.05	1722.29	1327.46	386.516	911.533	2395.3	1129.34	1413.94	NaN	1979.64	1607.93	1546.78	2319.36	1222.16	1276.19
P68363_72	P68363	TUBA1B	72	Tubulin alpha-1B chain	AVFVDLEP(hy)TVIDEVR	497.681	286.539	NaN	495.164	NaN	549.782	NaN	NaN	NaN	NaN	NaN	NaN	NaN	533.794	NaN	NaN	749.313	NaN	NaN	500.76	593.962	NaN	NaN	345.944	NaN	NaN	NaN	NaN	NaN	NaN	NaN	NaN	NaN	545.547	NaN	NaN
P04350_70;P68371_70	P04350	TUBB4A	70	Tubulin beta-4A chain	AVLVDLEP(hy)GTMDSVR	187.064	45.5598	NaN	44.1281	149.811	194.892	NaN	153.532	NaN	48.2686	NaN	124.875	115.463	NaN	NaN	NaN	NaN	404.866	174.586	47.4604	NaN	NaN	128.028	176.134	NaN	137.48	76.589	NaN	66.0917	87.6251	82.8126	52.9319	NaN	NaN	113.347	374.387
Q8WZ42_33591	Q8WZ42	TTN	33591	Titin	AVTSP(hy)P(hy)RVK	1239.55	921.635	NaN	397.617	852.704	463.339	NaN	NaN	779.154	667.685	NaN	712.419	867.593	NaN	NaN	NaN	NaN	904.945	943.202	NaN	354.746	NaN	763.036	NaN	224.577	NaN	NaN	NaN	730.247	978.708	864.065	NaN	NaN	219.606	NaN	NaN
Q8WZ42_33590	Q8WZ42	TTN	33590	Titin	AVTSP(hy)P(hy)RVK	1239.55	921.635	NaN	397.617	852.704	463.339	NaN	NaN	779.154	667.685	NaN	712.419	867.593	NaN	NaN	NaN	NaN	904.945	943.202	NaN	354.746	NaN	763.036	NaN	224.577	NaN	NaN	NaN	730.247	978.708	864.065	NaN	NaN	219.606	NaN	NaN
P14550_223	P14550	AKR1A1	223	Aldo-keto reductase family 1 member A1	AWRDP(hy)DEP(hy)VLLEEPVVLALAEK	1056.66	NaN	NaN	NaN	NaN	NaN	NaN	NaN	NaN	NaN	1213.59	NaN	954.895	NaN	NaN	NaN	NaN	NaN	NaN	NaN	NaN	NaN	1115.77	NaN	NaN	NaN	NaN	NaN	NaN	NaN	810.411	NaN	NaN	NaN	NaN	NaN
P14550_226	P14550	AKR1A1	226	Aldo-keto reductase family 1 member A1	AWRDP(hy)DEP(hy)VLLEEPVVLALAEK	1056.66	NaN	NaN	NaN	NaN	NaN	NaN	NaN	NaN	NaN	1213.59	NaN	954.895	NaN	NaN	NaN	NaN	NaN	NaN	NaN	NaN	NaN	1115.77	NaN	NaN	NaN	NaN	NaN	NaN	NaN	810.411	NaN	NaN	NaN	NaN	NaN
P02452_622	P02452	COL1A1	622	Collagen alpha-1(I) chain	DGEAGAQGPP(hy)GPAGPAGER	NaN	24.814	NaN	NaN	NaN	NaN	389.578	NaN	NaN	NaN	NaN	NaN	NaN	NaN	NaN	1.72579	NaN	NaN	NaN	22.9368	NaN	NaN	NaN	NaN	351.999	NaN	NaN	NaN	NaN	NaN	NaN	NaN	NaN	NaN	NaN	NaN
P02452_624	P02452	COL1A1	624	Collagen alpha-1(I) chain	DGEAGAQGPPGP(hy)AGPAGER	NaN	NaN	NaN	NaN	NaN	NaN	NaN	NaN	NaN	NaN	NaN	NaN	NaN	NaN	NaN	NaN	NaN	NaN	NaN	NaN	NaN	NaN	NaN	NaN	437.259	NaN	NaN	NaN	NaN	NaN	NaN	NaN	NaN	NaN	NaN	NaN
P08572_586	P08572	COL4A2	586	Collagen alpha-2(IV) chain	DGLDGFP(hy)GLP(hy)GP(hy)P(hy)GDGIK	175.331	NaN	NaN	NaN	5.53363	NaN	NaN	NaN	NaN	NaN	240.301	NaN	142.098	NaN	NaN	NaN	NaN	NaN	NaN	NaN	NaN	NaN	13.3113	NaN	NaN	NaN	NaN	NaN	NaN	NaN	NaN	67.9577	NaN	190.085	NaN	NaN
P08572_591	P08572	COL4A2	591	Collagen alpha-2(IV) chain	DGLDGFP(hy)GLP(hy)GP(hy)P(hy)GDGIK	175.331	NaN	NaN	NaN	5.53363	NaN	NaN	NaN	NaN	NaN	240.301	NaN	142.098	NaN	NaN	NaN	NaN	NaN	NaN	NaN	NaN	NaN	13.3113	NaN	NaN	NaN	NaN	NaN	NaN	NaN	NaN	67.9577	NaN	190.085	NaN	NaN
P08572_592	P08572	COL4A2	592	Collagen alpha-2(IV) chain	DGLDGFP(hy)GLP(hy)GP(hy)P(hy)GDGIK	175.331	NaN	NaN	NaN	5.53363	NaN	NaN	NaN	NaN	NaN	240.301	NaN	142.098	NaN	NaN	NaN	NaN	NaN	NaN	NaN	NaN	NaN	13.3113	NaN	NaN	NaN	NaN	NaN	NaN	NaN	NaN	67.9577	NaN	190.085	NaN	NaN
P08572_589	P08572	COL4A2	589	Collagen alpha-2(IV) chain	DGLDGFP(hy)GLP(hy)GP(hy)P(hy)GDGIK	175.331	NaN	NaN	NaN	5.53363	NaN	NaN	NaN	NaN	NaN	240.301	NaN	142.098	NaN	NaN	NaN	NaN	NaN	NaN	NaN	NaN	NaN	13.3113	NaN	NaN	NaN	NaN	NaN	NaN	NaN	NaN	67.9577	NaN	190.085	NaN	NaN
P02452_1165	P02452	COL1A1	1165	Collagen alpha-1(I) chain	DGLNGLP(hy)GPIGP(hy)P(hy)GPR	NaN	170.044	NaN	NaN	NaN	NaN	1175.31	NaN	NaN	NaN	NaN	NaN	107.104	NaN	NaN	123.397	NaN	NaN	NaN	173.465	NaN	NaN	62.4368	NaN	1124.65	NaN	NaN	NaN	NaN	NaN	NaN	45.3589	NaN	107.901	NaN	NaN
P02452_1164	P02452	COL1A1	1164	Collagen alpha-1(I) chain	DGLNGLP(hy)GPIGP(hy)P(hy)GPR	NaN	170.044	NaN	NaN	NaN	NaN	1175.31	NaN	NaN	NaN	NaN	NaN	107.104	NaN	NaN	123.397	NaN	NaN	NaN	173.465	NaN	NaN	62.4368	NaN	1124.65	NaN	NaN	NaN	NaN	NaN	NaN	45.3589	NaN	107.901	NaN	NaN
P02452_1159	P02452	COL1A1	1159	Collagen alpha-1(I) chain	DGLNGLP(hy)GPIGP(hy)P(hy)GPR	NaN	170.044	NaN	NaN	NaN	NaN	1175.31	NaN	NaN	NaN	NaN	NaN	107.104	NaN	NaN	123.397	NaN	NaN	NaN	173.465	NaN	NaN	62.4368	NaN	1124.65	NaN	NaN	NaN	NaN	NaN	NaN	45.3589	NaN	107.901	NaN	NaN
P02461_1016	P02461	COL3A1	1016	Collagen alpha-1(III) chain	DGNP(hy)GSDGLP(hy)GR	NaN	NaN	NaN	NaN	NaN	NaN	104.936	NaN	NaN	NaN	NaN	NaN	NaN	NaN	NaN	NaN	NaN	NaN	NaN	NaN	NaN	NaN	NaN	NaN	93.458	NaN	NaN	NaN	NaN	NaN	NaN	NaN	NaN	NaN	NaN	NaN
P02461_1022	P02461	COL3A1	1022	Collagen alpha-1(III) chain	DGNP(hy)GSDGLP(hy)GR	NaN	NaN	NaN	NaN	NaN	NaN	104.936	NaN	NaN	NaN	NaN	NaN	NaN	NaN	NaN	NaN	NaN	NaN	NaN	NaN	NaN	NaN	NaN	NaN	93.458	NaN	NaN	NaN	NaN	NaN	NaN	NaN	NaN	NaN	NaN	NaN
P02461_905	P02461	COL3A1	905	Collagen alpha-1(III) chain	DGPP(hy)GPAGNTGAP(hy)GSP(hy)GVSGPK	NaN	NaN	NaN	NaN	NaN	NaN	437.686	NaN	NaN	NaN	NaN	NaN	NaN	NaN	NaN	NaN	NaN	NaN	NaN	NaN	NaN	NaN	NaN	NaN	413.079	NaN	NaN	NaN	NaN	NaN	NaN	NaN	NaN	NaN	NaN	NaN
P02461_914	P02461	COL3A1	914	Collagen alpha-1(III) chain	DGPP(hy)GPAGNTGAP(hy)GSP(hy)GVSGPK	NaN	NaN	NaN	NaN	NaN	NaN	437.686	NaN	NaN	NaN	NaN	NaN	NaN	NaN	NaN	NaN	NaN	NaN	NaN	NaN	NaN	NaN	NaN	NaN	413.079	NaN	NaN	NaN	NaN	NaN	NaN	NaN	NaN	NaN	NaN	NaN
P02461_904	P02461	COL3A1	904	Collagen alpha-1(III) chain	DGP(hy)P(hy)GPAGNTGAP(hy)GSP(hy)GVSGPK	NaN	NaN	NaN	NaN	NaN	NaN	172.1	NaN	NaN	NaN	NaN	NaN	NaN	NaN	NaN	NaN	NaN	NaN	NaN	NaN	NaN	NaN	NaN	NaN	NaN	NaN	NaN	NaN	NaN	NaN	NaN	NaN	NaN	NaN	NaN	NaN
P02461_917	P02461	COL3A1	917	Collagen alpha-1(III) chain	DGPP(hy)GPAGNTGAP(hy)GSP(hy)GVSGPK	NaN	NaN	NaN	NaN	NaN	NaN	437.686	NaN	NaN	NaN	NaN	NaN	NaN	NaN	NaN	NaN	NaN	NaN	NaN	NaN	NaN	NaN	NaN	NaN	413.079	NaN	NaN	NaN	NaN	NaN	NaN	NaN	NaN	NaN	NaN	NaN
P02461_470	P02461	COL3A1	470	Collagen alpha-1(III) chain	DGSP(hy)GEP(hy)GANGLP(hy)GAAGER	NaN	NaN	NaN	NaN	NaN	NaN	367.538	NaN	NaN	NaN	NaN	NaN	NaN	NaN	NaN	NaN	NaN	NaN	NaN	NaN	NaN	NaN	NaN	NaN	340.915	NaN	NaN	NaN	NaN	NaN	NaN	NaN	NaN	NaN	NaN	NaN
P02461_479	P02461	COL3A1	479	Collagen alpha-1(III) chain	DGSP(hy)GEP(hy)GANGLP(hy)GAAGER	NaN	NaN	NaN	NaN	NaN	NaN	367.538	NaN	NaN	NaN	NaN	NaN	NaN	NaN	NaN	NaN	NaN	NaN	NaN	NaN	NaN	NaN	NaN	NaN	340.915	NaN	NaN	NaN	NaN	NaN	NaN	NaN	NaN	NaN	NaN	NaN
P02461_473	P02461	COL3A1	473	Collagen alpha-1(III) chain	DGSP(hy)GEP(hy)GANGLP(hy)GAAGER	NaN	NaN	NaN	NaN	NaN	NaN	367.538	NaN	NaN	NaN	NaN	NaN	NaN	NaN	NaN	NaN	NaN	NaN	NaN	NaN	NaN	NaN	NaN	NaN	340.915	NaN	NaN	NaN	NaN	NaN	NaN	NaN	NaN	NaN	NaN	NaN
P02461_1163	P02461	COL3A1	1163	Collagen alpha-1(III) chain	DGTSGHPGPIGPP(hy)GPR	NaN	NaN	NaN	NaN	NaN	NaN	549.317	NaN	NaN	NaN	NaN	NaN	NaN	NaN	NaN	NaN	NaN	NaN	NaN	NaN	NaN	NaN	NaN	NaN	527.902	NaN	NaN	NaN	NaN	NaN	NaN	NaN	NaN	NaN	NaN	NaN
O75820_64	O75820	ZNF189	64	Zinc finger protein 189	DKDEEP(hy)TVK	187.447	NaN	NaN	184.195	NaN	67.0115	61.0947	478.325	NaN	279.242	246.28	NaN	NaN	NaN	NaN	NaN	NaN	NaN	NaN	NaN	NaN	NaN	253.402	NaN	NaN	NaN	219.373	260.734	NaN	NaN	188.126	NaN	NaN	104.266	NaN	NaN
Q7L1V2_57	Q7L1V2	MON1B	57	Vacuolar fusion protein MON1 homolog B	DKDQP(hy)P(hy)SP(hy)SP(hy)P(hy)PQSEALSSTSR	NaN	NaN	NaN	NaN	NaN	NaN	NaN	NaN	NaN	NaN	296.806	NaN	NaN	NaN	NaN	NaN	NaN	NaN	NaN	NaN	NaN	NaN	NaN	NaN	NaN	NaN	NaN	NaN	NaN	NaN	NaN	NaN	NaN	110.403	NaN	NaN
Q7L1V2_60	Q7L1V2	MON1B	60	Vacuolar fusion protein MON1 homolog B	DKDQP(hy)P(hy)SP(hy)SP(hy)P(hy)PQSEALSSTSR	NaN	NaN	NaN	NaN	NaN	NaN	NaN	NaN	NaN	NaN	296.806	NaN	NaN	NaN	NaN	NaN	NaN	NaN	NaN	NaN	NaN	NaN	NaN	NaN	NaN	NaN	NaN	NaN	NaN	NaN	NaN	NaN	NaN	110.403	NaN	NaN
Q7L1V2_58	Q7L1V2	MON1B	58	Vacuolar fusion protein MON1 homolog B	DKDQP(hy)P(hy)SP(hy)SP(hy)P(hy)PQSEALSSTSR	NaN	NaN	NaN	NaN	NaN	NaN	NaN	NaN	NaN	NaN	296.806	NaN	NaN	NaN	NaN	NaN	NaN	NaN	NaN	NaN	NaN	NaN	NaN	NaN	NaN	NaN	NaN	NaN	NaN	NaN	NaN	NaN	NaN	110.403	NaN	NaN
Q7L1V2_62	Q7L1V2	MON1B	62	Vacuolar fusion protein MON1 homolog B	DKDQP(hy)P(hy)SP(hy)SP(hy)P(hy)PQSEALSSTSR	NaN	NaN	NaN	NaN	NaN	NaN	NaN	NaN	NaN	NaN	296.806	NaN	NaN	NaN	NaN	NaN	NaN	NaN	NaN	NaN	NaN	NaN	NaN	NaN	NaN	NaN	NaN	NaN	NaN	NaN	NaN	NaN	NaN	110.403	NaN	NaN
Q7L1V2_63	Q7L1V2	MON1B	63	Vacuolar fusion protein MON1 homolog B	DKDQP(hy)P(hy)SP(hy)SP(hy)P(hy)PQSEALSSTSR	NaN	NaN	NaN	NaN	NaN	NaN	NaN	NaN	NaN	NaN	296.806	NaN	NaN	NaN	NaN	NaN	NaN	NaN	NaN	NaN	NaN	NaN	NaN	NaN	NaN	NaN	NaN	NaN	NaN	NaN	NaN	NaN	NaN	110.403	NaN	NaN
Q05682_474	Q05682	CALD1	474	Caldesmon	DKEP(hy)KEEVK	369.743	NaN	NaN	349.16	328.428	653.603	NaN	NaN	NaN	NaN	NaN	141.058	411.094	NaN	NaN	NaN	NaN	NaN	NaN	NaN	138.991	179.698	NaN	NaN	NaN	NaN	NaN	NaN	NaN	NaN	NaN	NaN	NaN	NaN	NaN	NaN
O75376_1909	O75376	NCOR1	1909	Nuclear receptor corepressor 1	DKGP(hy)P(hy)PK	145.65	NaN	NaN	6.62163	290.068	77.9557	NaN	NaN	NaN	244.997	NaN	NaN	315.543	NaN	NaN	NaN	NaN	NaN	170.854	NaN	NaN	NaN	NaN	118.07	101.587	NaN	NaN	NaN	NaN	NaN	298.086	109.105	NaN	NaN	NaN	283.8
O75376_1910	O75376	NCOR1	1910	Nuclear receptor corepressor 1	DKGP(hy)P(hy)PK	145.65	NaN	NaN	6.62163	290.068	77.9557	NaN	NaN	NaN	244.997	NaN	NaN	315.543	NaN	NaN	NaN	NaN	NaN	170.854	NaN	NaN	NaN	NaN	118.07	101.587	NaN	NaN	NaN	NaN	NaN	298.086	109.105	NaN	NaN	NaN	283.8
Q9UPX8_402	Q9UPX8	SHANK2	402	SH3 and multiple ankyrin repeat domains protein 2	DKPEEIVPASKP(hy)SR	NaN	NaN	NaN	NaN	NaN	NaN	NaN	4570.64	NaN	NaN	NaN	NaN	NaN	NaN	4502.2	NaN	NaN	NaN	NaN	NaN	NaN	NaN	NaN	NaN	2389.52	NaN	NaN	3790.7	NaN	3156.31	3612.82	3530.61	NaN	1634.82	4078.72	2159.62
E9PQZ0_53;A0A3B3IS45_160	E9PQZ0	CHID1	53	BTB/POZ domain-containing adapter for CUL3-mediated RhoA degradation protein 1	DLGSP(hy)QPLP(hy)P(hy)R	598.263	NaN	NaN	NaN	543.928	233.551	NaN	NaN	135.185	NaN	542.746	NaN	NaN	NaN	NaN	NaN	NaN	328.293	626.621	NaN	NaN	NaN	135.013	NaN	NaN	NaN	NaN	NaN	NaN	NaN	472.576	NaN	NaN	NaN	NaN	NaN
A0A3B3IS45_155;E9PQZ0_48	A0A3B3IS45	CHID1	155	BTB/POZ domain-containing adapter for CUL3-mediated RhoA degradation protein 1	DLGSP(hy)QPLP(hy)P(hy)R	598.263	NaN	NaN	NaN	543.928	233.551	NaN	NaN	135.185	NaN	542.746	NaN	NaN	NaN	NaN	NaN	NaN	328.293	626.621	NaN	NaN	NaN	135.013	NaN	NaN	NaN	NaN	NaN	NaN	NaN	472.576	NaN	NaN	NaN	NaN	NaN
A0A3B3IS45_159;E9PQZ0_52	A0A3B3IS45	CHID1	159	BTB/POZ domain-containing adapter for CUL3-mediated RhoA degradation protein 1	DLGSP(hy)QPLP(hy)P(hy)R	598.263	NaN	NaN	NaN	543.928	233.551	NaN	NaN	135.185	NaN	542.746	NaN	NaN	NaN	NaN	NaN	NaN	328.293	626.621	NaN	NaN	NaN	135.013	NaN	NaN	NaN	NaN	NaN	NaN	NaN	472.576	NaN	NaN	NaN	NaN	NaN
D6R9G5_72	D6R9G5	KLHL2	72	Kelch-like protein 2 (Fragment)	DLSSLQP(hy)P(hy)TP(hy)GFKR	NaN	169.527	NaN	308.922	382.23	149.018	171.223	114.949	272.476	NaN	NaN	132.432	468.44	163.211	218.866	NaN	NaN	541.521	526.336	320.234	89.0636	164.988	272.762	NaN	309.605	183.147	NaN	NaN	301.656	NaN	529.012	NaN	139.242	61.9715	NaN	NaN
D6R9G5_71	D6R9G5	KLHL2	71	Kelch-like protein 2 (Fragment)	DLSSLQP(hy)P(hy)TP(hy)GFKR	NaN	169.527	NaN	308.922	382.23	149.018	171.223	114.949	272.476	NaN	NaN	132.432	468.44	163.211	218.866	NaN	NaN	541.521	526.336	320.234	89.0636	164.988	272.762	NaN	309.605	183.147	NaN	NaN	301.656	NaN	529.012	NaN	139.242	61.9715	NaN	NaN
D6R9G5_74	D6R9G5	KLHL2	74	Kelch-like protein 2 (Fragment)	DLSSLQP(hy)P(hy)TP(hy)GFKR	NaN	169.527	NaN	308.922	382.23	149.018	171.223	114.949	272.476	NaN	NaN	132.432	468.44	163.211	218.866	NaN	NaN	541.521	526.336	320.234	89.0636	164.988	272.762	NaN	309.605	183.147	NaN	NaN	301.656	NaN	529.012	NaN	139.242	61.9715	NaN	NaN
P60709_307;P63261_307	P60709	ACTB	307	Actin, cytoplasmic 1	DLYANTVLSGGTTMYP(hy)GIADR	6.88926	38.5626	NaN	128.484	29.4906	47.0263	10.0622	60.1185	NaN	56.8694	23.5947	NaN	43.0158	46.6507	NaN	42.6474	NaN	149.879	NaN	38.2867	NaN	197.322	NaN	23.0215	NaN	NaN	29.9208	NaN	NaN	NaN	NaN	34.1431	NaN	15.8556	NaN	NaN
Q03154_340	Q03154	ACY1	340	Aminoacylase-1	DMNLTLEP(hy)EIMPAATDNR	NaN	NaN	NaN	NaN	NaN	NaN	NaN	NaN	NaN	NaN	1265.52	NaN	NaN	NaN	NaN	NaN	NaN	NaN	NaN	NaN	NaN	NaN	NaN	NaN	NaN	NaN	543.634	NaN	NaN	NaN	433.914	NaN	NaN	NaN	NaN	NaN
Q9UQ35_406	Q9UQ35	SRRM2	406	Serine/arginine repetitive matrix protein 2	DRSP(hy)P(hy)KSPEK	NaN	NaN	NaN	325.707	440.076	NaN	NaN	NaN	NaN	NaN	NaN	614.048	405.222	NaN	NaN	NaN	NaN	387.366	602.082	NaN	NaN	NaN	NaN	394.12	NaN	NaN	NaN	NaN	724.163	NaN	NaN	NaN	NaN	462.577	NaN	NaN
Q9UQ35_405	Q9UQ35	SRRM2	405	Serine/arginine repetitive matrix protein 2	DRSP(hy)PKSP(hy)EK	NaN	306.268	NaN	382.561	138.304	207.111	NaN	NaN	NaN	168.341	NaN	112.995	594.705	143.087	NaN	472.289	NaN	209.784	NaN	272.29	375.195	NaN	NaN	241.869	61.1223	NaN	NaN	NaN	NaN	NaN	139.276	NaN	NaN	506.127	177.891	NaN
Q9UQ35_409	Q9UQ35	SRRM2	409	Serine/arginine repetitive matrix protein 2	DRSP(hy)PKSP(hy)EK	NaN	306.268	NaN	382.561	138.304	207.111	NaN	NaN	NaN	168.341	NaN	112.995	594.705	143.087	NaN	472.289	NaN	209.784	NaN	272.29	375.195	NaN	NaN	241.869	61.1223	NaN	NaN	NaN	NaN	NaN	139.276	NaN	NaN	506.127	177.891	NaN
Q9Y2X3_86	Q9Y2X3	NOP58	86	Nucleolar protein 58	EAHEP(hy)LAVADAK	NaN	1732.2	2285.56	NaN	NaN	NaN	1414.88	NaN	NaN	2004.24	NaN	NaN	NaN	1562.75	NaN	1226.87	NaN	NaN	1783.71	1298.89	NaN	NaN	NaN	1252.78	1493.48	NaN	3181.04	1918.92	NaN	NaN	NaN	NaN	NaN	1378.72	NaN	NaN
P30101_488	P30101	PDIA3	488	Protein disulfide-isomerase A3	EATNP(hy)P(hy)VIQEEKPK	133.487	153.266	NaN	289.734	150.311	197.108	NaN	131.37	120.674	NaN	157.139	NaN	118.9	NaN	NaN	176.684	NaN	NaN	NaN	164.226	90.8698	273.645	NaN	177.294	NaN	NaN	NaN	NaN	123.903	NaN	NaN	NaN	NaN	191.248	NaN	NaN
P30101_487	P30101	PDIA3	487	Protein disulfide-isomerase A3	EATNP(hy)P(hy)VIQEEKPK	133.487	153.266	NaN	289.734	150.311	197.108	NaN	131.37	120.674	NaN	157.139	NaN	118.9	NaN	NaN	176.684	NaN	NaN	NaN	164.226	90.8698	273.645	NaN	177.294	NaN	NaN	NaN	NaN	123.903	NaN	NaN	NaN	NaN	191.248	NaN	NaN
P25705_338	P25705	ATP5F1A	338	ATP synthase subunit alpha, mitochondrial	EAYP(hy)GDVFYLHSR	118.985	NaN	128.958	77.8658	190.112	51.7937	NaN	43.0693	NaN	289.542	67.9939	60.122	121.646	37.1579	255.374	34.5226	NaN	167.229	129.97	NaN	138.109	38.4764	225.31	36.581	NaN	NaN	NaN	232.198	NaN	51.987	NaN	NaN	181.165	NaN	NaN	133.195
Q9UHF7_158	Q9UHF7	TRPS1	158	Zinc finger transcription factor Trps1	EDQKM(ox)SP(hy)K	193.418	NaN	NaN	142.092	188.301	489.994	58.7824	NaN	NaN	NaN	245.357	799.428	222.723	695.527	NaN	NaN	NaN	NaN	NaN	210.175	NaN	NaN	NaN	427.093	NaN	NaN	172.199	NaN	NaN	900.166	NaN	737.476	NaN	450.293	NaN	NaN
P68871_125	P68871	HBB	125	Hemoglobin subunit beta	EFTP(hy)PVQAAYQK	NaN	NaN	5044.45	NaN	NaN	NaN	9228.45	NaN	4956.53	6280.89	NaN	7004.75	1746.86	4736.42	7728.35	NaN	NaN	4052.18	8718.56	7657.9	5262.32	NaN	NaN	NaN	15718.6	NaN	NaN	NaN	NaN	8397.53	NaN	NaN	NaN	NaN	NaN	NaN
P68871_126	P68871	HBB	126	Hemoglobin subunit beta	EFTPP(hy)VQAAYQK	9711.95	214.902	NaN	NaN	4681.05	160.256	256.395	NaN	NaN	NaN	NaN	7257.1	NaN	NaN	8529.83	NaN	NaN	4486.42	NaN	216.257	NaN	NaN	NaN	187.915	271.093	NaN	5950.04	6989.71	NaN	171.052	1773.86	NaN	7456.46	1223.03	3570.85	NaN
P00966_75	P00966	ASS1	75	Argininosuccinate synthase	EFVEEFIWP(hy)AIQSSALYEDR	NaN	NaN	NaN	NaN	1369.72	NaN	NaN	NaN	936.78	NaN	1585.89	NaN	1294.75	NaN	NaN	NaN	NaN	NaN	NaN	NaN	NaN	NaN	1453.95	NaN	NaN	NaN	NaN	NaN	NaN	NaN	NaN	NaN	202.817	NaN	NaN	NaN
P02452_1018	P02452	COL1A1	1018	Collagen alpha-1(I) chain	EGAP(hy)GAEGSP(hy)GR	23.9165	29.5191	NaN	NaN	NaN	NaN	NaN	NaN	28.0351	NaN	21.8517	NaN	NaN	NaN	NaN	12.198	NaN	NaN	21.3341	50.7454	NaN	NaN	NaN	NaN	NaN	NaN	16.216	NaN	NaN	NaN	NaN	NaN	NaN	NaN	NaN	NaN
P02452_1024	P02452	COL1A1	1024	Collagen alpha-1(I) chain	EGAP(hy)GAEGSP(hy)GR	23.9165	29.5191	NaN	NaN	NaN	NaN	NaN	NaN	28.0351	NaN	21.8517	NaN	NaN	NaN	NaN	12.198	NaN	NaN	21.3341	50.7454	NaN	NaN	NaN	NaN	NaN	NaN	16.216	NaN	NaN	NaN	NaN	NaN	NaN	NaN	NaN	NaN
P02679_246	P02679	FGG	246	Fibrinogen gamma chain	EGFGHLSP(hy)TGTTEFWLGNEK	158.831	79.6141	65.272	22.8278	NaN	NaN	173.044	NaN	NaN	NaN	NaN	47.8475	NaN	87.2733	NaN	NaN	NaN	NaN	170.25	66.3419	NaN	NaN	NaN	NaN	79.6137	NaN	NaN	NaN	NaN	55.005	NaN	NaN	NaN	NaN	NaN	NaN
P08572_731	P08572	COL4A2	731	Collagen alpha-2(IV) chain	EGFP(hy)GP(hy)P(hy)GFIGPR	95.9961	NaN	NaN	NaN	88.7938	NaN	NaN	NaN	NaN	NaN	61.1618	NaN	NaN	NaN	NaN	NaN	NaN	NaN	114.639	NaN	NaN	NaN	NaN	NaN	NaN	NaN	NaN	NaN	NaN	NaN	25.5537	NaN	NaN	NaN	NaN	NaN
P08572_733	P08572	COL4A2	733	Collagen alpha-2(IV) chain	EGFP(hy)GP(hy)P(hy)GFIGPR	95.9961	NaN	NaN	NaN	88.7938	NaN	NaN	NaN	NaN	NaN	61.1618	NaN	NaN	NaN	NaN	NaN	NaN	NaN	114.639	NaN	NaN	NaN	NaN	NaN	NaN	NaN	NaN	NaN	NaN	NaN	25.5537	NaN	NaN	NaN	NaN	NaN
P08572_734	P08572	COL4A2	734	Collagen alpha-2(IV) chain	EGFP(hy)GP(hy)P(hy)GFIGPR	95.9961	NaN	NaN	NaN	88.7938	NaN	NaN	NaN	NaN	NaN	61.1618	NaN	NaN	NaN	NaN	NaN	NaN	NaN	114.639	NaN	NaN	NaN	NaN	NaN	NaN	NaN	NaN	NaN	NaN	NaN	25.5537	NaN	NaN	NaN	NaN	NaN
P07900_552;P08238_544	P07900	HSP90AA1	552	Heat shock protein HSP 90-alpha	EGLELP(hy)EDEEEK	405	292.965	539.521	780.557	417.919	268.505	122.377	535.824	NaN	621.634	545.868	317.849	581.713	338.988	NaN	701.845	617.049	619.985	437.887	281.952	542.177	746.248	NaN	266.073	NaN	484.521	513.211	584.416	469.002	387.877	545.771	345.939	316.304	713.037	643.701	557.508
P39060_955	P39060	COL18A1	955	Collagen alpha-1(XVIII) chain	EGPP(hy)GFP(hy)GLP(hy)GPP(hy)GP(hy)PGR	NaN	50.5904	NaN	NaN	NaN	NaN	NaN	NaN	NaN	NaN	NaN	NaN	NaN	NaN	NaN	NaN	315.982	76.3391	NaN	36.0413	NaN	NaN	NaN	NaN	NaN	NaN	NaN	NaN	NaN	NaN	NaN	36.5292	NaN	NaN	NaN	51.4028
P39060_949	P39060	COL18A1	949	Collagen alpha-1(XVIII) chain	EGPP(hy)GFP(hy)GLP(hy)GPP(hy)GP(hy)PGR	NaN	50.5904	NaN	NaN	NaN	NaN	NaN	NaN	NaN	NaN	NaN	NaN	NaN	NaN	NaN	NaN	315.982	76.3391	NaN	36.0413	NaN	NaN	NaN	NaN	NaN	NaN	NaN	NaN	NaN	NaN	NaN	36.5292	NaN	NaN	NaN	51.4028
P39060_957	P39060	COL18A1	957	Collagen alpha-1(XVIII) chain	EGPP(hy)GFP(hy)GLP(hy)GPP(hy)GP(hy)PGR	NaN	50.5904	NaN	NaN	NaN	NaN	NaN	NaN	NaN	NaN	NaN	NaN	NaN	NaN	NaN	NaN	315.982	76.3391	NaN	36.0413	NaN	NaN	NaN	NaN	NaN	NaN	NaN	NaN	NaN	NaN	NaN	36.5292	NaN	NaN	NaN	51.4028
P39060_946	P39060	COL18A1	946	Collagen alpha-1(XVIII) chain	EGPP(hy)GFP(hy)GLP(hy)GPP(hy)GP(hy)PGR	NaN	50.5904	NaN	NaN	NaN	NaN	NaN	NaN	NaN	NaN	NaN	NaN	NaN	NaN	NaN	NaN	315.982	76.3391	NaN	36.0413	NaN	NaN	NaN	NaN	NaN	NaN	NaN	NaN	NaN	NaN	NaN	36.5292	NaN	NaN	NaN	51.4028
P39060_952	P39060	COL18A1	952	Collagen alpha-1(XVIII) chain	EGPP(hy)GFP(hy)GLP(hy)GPP(hy)GP(hy)PGR	NaN	50.5904	NaN	NaN	NaN	NaN	NaN	NaN	NaN	NaN	NaN	NaN	NaN	NaN	NaN	NaN	315.982	76.3391	NaN	36.0413	NaN	NaN	NaN	NaN	NaN	NaN	NaN	NaN	NaN	NaN	NaN	36.5292	NaN	NaN	NaN	51.4028
P39060_958	P39060	COL18A1	958	Collagen alpha-1(XVIII) chain	EGPP(hy)GFP(hy)GLP(hy)GPP(hy)GPP(hy)GR	NaN	89.1909	NaN	NaN	NaN	NaN	NaN	NaN	NaN	NaN	NaN	NaN	NaN	NaN	NaN	NaN	1723.14	385.265	NaN	139.248	NaN	NaN	NaN	NaN	NaN	NaN	NaN	NaN	NaN	NaN	NaN	NaN	NaN	NaN	1964.74	NaN
P63267_323	P63267	ACTG2	323	Actin, gamma-enteric smooth muscle	EITALAP(hy)STMK	347.207	640.819	319.007	941.427	733.252	264.678	NaN	836.812	751.572	643.656	558.747	376.763	710.474	536.422	546.294	595.771	282.468	1172.45	332.665	544.702	331.055	869.078	749.375	445.554	67.0499	873.86	851.565	643.268	494.292	538.04	690.622	572.978	496.197	668.979	305.681	1172.15
Q8WZ42_2201	Q8WZ42	TTN	2201	Titin	EKDTM(ox)ATFECETSEP(hy)FVK	NaN	67.899	NaN	NaN	NaN	NaN	71.2287	NaN	NaN	NaN	NaN	NaN	NaN	NaN	NaN	NaN	NaN	NaN	NaN	NaN	NaN	NaN	NaN	NaN	NaN	NaN	NaN	NaN	NaN	NaN	NaN	NaN	NaN	NaN	NaN	NaN
P28838_50	P28838	LAP3	50	Cytosol aminopeptidase	EKEDDVP(hy)QFTSAGENFDK	174.719	90.1934	294.185	293.59	189.196	205.882	NaN	112.29	231.481	119.343	200.418	NaN	184.441	109.361	NaN	NaN	72.0672	NaN	217.653	NaN	295.553	277.241	178.283	236.295	NaN	89.3456	86.1297	152.369	153.256	NaN	169.57	NaN	NaN	166.541	104.335	NaN
Q9P2H0_624	Q9P2H0	CEP126	624	Centrosomal protein of 126 kDa	EKGAEIP(hy)KTIK	607.035	1131.3	NaN	385.575	701.311	966.415	759.509	681.561	NaN	113.773	223.101	1004.92	NaN	765.451	948.861	NaN	NaN	293.625	1259.77	1112.44	949.303	NaN	128.527	996.349	NaN	NaN	867.469	NaN	NaN	NaN	196.114	813.295	775.967	NaN	NaN	NaN
Q96GF1_108	Q96GF1	RNF185	108	E3 ubiquitin-protein ligase RNF185	EKTP(hy)P(hy)RP(hy)QGQR	NaN	561.307	NaN	277.716	315.631	555.512	309.163	NaN	664.193	64.8413	149.763	432.482	225.118	524.437	NaN	NaN	NaN	NaN	237.277	185.348	707.684	249.838	199.329	90.653	389.733	NaN	371.485	NaN	319.069	NaN	818.792	NaN	236.892	160.923	215.69	NaN
Q96GF1_107	Q96GF1	RNF185	107	E3 ubiquitin-protein ligase RNF185	EKTP(hy)P(hy)RP(hy)QGQR	NaN	561.307	NaN	277.716	315.631	555.512	309.163	NaN	664.193	64.8413	149.763	432.482	225.118	524.437	NaN	NaN	NaN	NaN	237.277	185.348	707.684	249.838	199.329	90.653	389.733	NaN	371.485	NaN	319.069	NaN	818.792	NaN	236.892	160.923	215.69	NaN
Q96GF1_110	Q96GF1	RNF185	110	E3 ubiquitin-protein ligase RNF185	EKTP(hy)P(hy)RP(hy)QGQR	NaN	561.307	NaN	277.716	315.631	555.512	309.163	NaN	664.193	64.8413	149.763	432.482	225.118	524.437	NaN	NaN	NaN	NaN	237.277	185.348	707.684	249.838	199.329	90.653	389.733	NaN	371.485	NaN	319.069	NaN	818.792	NaN	236.892	160.923	215.69	NaN
Q16891_382	Q16891	IMMT	382	MICOS complex subunit MIC60	ELDSITP(hy)EVLP(hy)GWK	NaN	NaN	NaN	NaN	NaN	NaN	NaN	NaN	NaN	NaN	1190.38	NaN	858.756	NaN	NaN	NaN	NaN	NaN	NaN	NaN	NaN	NaN	NaN	NaN	NaN	NaN	NaN	NaN	NaN	NaN	777.927	NaN	NaN	NaN	NaN	NaN
Q16891_378	Q16891	IMMT	378	MICOS complex subunit MIC60	ELDSITP(hy)EVLP(hy)GWK	NaN	NaN	NaN	NaN	NaN	NaN	NaN	NaN	NaN	NaN	1190.38	NaN	858.756	NaN	NaN	NaN	NaN	NaN	NaN	NaN	NaN	NaN	NaN	NaN	NaN	NaN	NaN	NaN	NaN	NaN	777.927	NaN	NaN	NaN	NaN	NaN
Q8N264_224	Q8N264	ARHGAP24	224	Rho GTPase-activating protein 24	ELP(hy)EP(hy)VIP(hy)YAK	345.534	258.5	NaN	70.6518	374.514	209.91	NaN	NaN	379.158	268.369	293.084	333.548	470.216	NaN	NaN	333.233	51.8417	112.718	142.994	421.117	204.613	99.7081	394.86	NaN	155.435	323.843	281.509	NaN	305.393	NaN	164.271	201.955	364.251	215.449	NaN	NaN
Q8N264_221	Q8N264	ARHGAP24	221	Rho GTPase-activating protein 24	ELP(hy)EP(hy)VIP(hy)YAK	345.534	258.5	NaN	70.6518	374.514	209.91	NaN	NaN	379.158	268.369	293.084	333.548	470.216	NaN	NaN	333.233	51.8417	112.718	142.994	421.117	204.613	99.7081	394.86	NaN	155.435	323.843	281.509	NaN	305.393	NaN	164.271	201.955	364.251	215.449	NaN	NaN
Q8N264_219	Q8N264	ARHGAP24	219	Rho GTPase-activating protein 24	ELP(hy)EP(hy)VIP(hy)YAK	345.534	258.5	NaN	70.6518	374.514	209.91	NaN	NaN	379.158	268.369	293.084	333.548	470.216	NaN	NaN	333.233	51.8417	112.718	142.994	421.117	204.613	99.7081	394.86	NaN	155.435	323.843	281.509	NaN	305.393	NaN	164.271	201.955	364.251	215.449	NaN	NaN
P49327_264	P49327	FASN	264	Fatty acid synthase	EQGVTFP(hy)SGDIQEQLIR	NaN	NaN	NaN	NaN	NaN	NaN	130.577	NaN	NaN	NaN	NaN	NaN	NaN	NaN	NaN	NaN	NaN	NaN	NaN	NaN	NaN	NaN	NaN	NaN	NaN	NaN	NaN	NaN	NaN	NaN	NaN	NaN	NaN	NaN	NaN	NaN
O75884_57	O75884	RBBP9	57	Serine hydrolase RBBP9	ESIWLP(hy)FMETELHCDEK	410.456	312.853	439.628	114.067	58.9329	43.4519	NaN	194.678	262.901	70.708	69.7952	53.089	300.366	410.318	329.041	226.885	179.125	271.547	666.525	296.815	106.544	125.302	630.673	452.084	NaN	294.193	49.8368	NaN	436.774	62.7391	387.215	NaN	319.233	111.497	NaN	94.3084
Q9UQ35_183	Q9UQ35	SRRM2	183	Serine/arginine repetitive matrix protein 2	ESSSSRSP(hy)TP(hy)KQK	73.3779	251.859	NaN	NaN	293.461	NaN	NaN	NaN	NaN	NaN	NaN	210.918	372.54	210.541	NaN	NaN	NaN	NaN	NaN	NaN	128.094	NaN	264.394	NaN	607.139	NaN	NaN	NaN	42.7271	NaN	NaN	NaN	NaN	117.585	NaN	NaN
Q9UQ35_185	Q9UQ35	SRRM2	185	Serine/arginine repetitive matrix protein 2	ESSSSRSP(hy)TP(hy)KQK	73.3779	251.859	NaN	NaN	293.461	NaN	NaN	NaN	NaN	NaN	NaN	210.918	372.54	210.541	NaN	NaN	NaN	NaN	NaN	NaN	128.094	NaN	264.394	NaN	607.139	NaN	NaN	NaN	42.7271	NaN	NaN	NaN	NaN	117.585	NaN	NaN
P31948_211	P31948	STIP1	211	Stress-induced-phosphoprotein 1	ETKP(hy)EP(hy)M(ox)EEDLPENKK	39.5588	63.8149	42.6326	42.8928	42.672	34.24	NaN	NaN	71.8685	31.2931	46.4374	42.3948	109.587	78.4719	59.7508	173.618	NaN	NaN	45.6138	81.0478	85.6961	70.611	37.455	31.6527	NaN	NaN	75.0032	NaN	NaN	NaN	NaN	50.3657	NaN	104.592	NaN	NaN
P31948_213	P31948	STIP1	213	Stress-induced-phosphoprotein 1	ETKP(hy)EP(hy)M(ox)EEDLPENKK	39.5588	63.8149	42.6326	42.8928	42.672	34.24	NaN	NaN	71.8685	31.2931	46.4374	42.3948	109.587	78.4719	59.7508	173.618	NaN	NaN	45.6138	81.0478	85.6961	70.611	37.455	31.6527	NaN	NaN	75.0032	NaN	NaN	NaN	NaN	50.3657	NaN	104.592	NaN	NaN
Q9UK32_345	Q9UK32	RPS6KA6	345	Ribosomal protein S6 kinase alpha-6	EVQP(hy)P(hy)FK	287.854	134.141	228.683	286.081	325.497	112.318	NaN	155.678	NaN	378.276	325.061	128.679	300.346	53.1195	173.932	271.717	316.044	NaN	148.368	37.445	249.512	257.059	382.391	198.052	166.391	53.5636	271.561	296.278	257.291	264.953	265.552	280.563	226.927	301.213	NaN	250.409
Q9UK32_346	Q9UK32	RPS6KA6	346	Ribosomal protein S6 kinase alpha-6	EVQP(hy)P(hy)FK	287.854	134.141	228.683	286.081	325.497	112.318	NaN	155.678	NaN	378.276	325.061	128.679	300.346	53.1195	173.932	271.717	316.044	NaN	148.368	37.445	249.512	257.059	382.391	198.052	166.391	53.5636	271.561	296.278	257.291	264.953	265.552	280.563	226.927	301.213	NaN	250.409
P02042_52	P02042	HBD	52	Hemoglobin subunit delta	FFESFGDLSSP(hy)DAVM(ox)GNPK	NaN	75.393	NaN	NaN	NaN	NaN	NaN	NaN	NaN	NaN	NaN	NaN	NaN	NaN	NaN	NaN	NaN	NaN	NaN	1003.73	NaN	NaN	NaN	7315.8	NaN	NaN	NaN	NaN	NaN	NaN	NaN	NaN	NaN	56.7783	NaN	NaN
P68871_52	P68871	HBB	52	Hemoglobin subunit beta	FFESFGDLSTP(hy)DAVMGNPK	772.284	1775.25	356.465	291.536	713.913	2250.07	4064.18	1477.4	529.943	1075.66	351.467	987.962	234.441	737.999	906.113	104.751	NaN	986.723	836.336	1854.58	341.847	286.887	829.186	1685.61	1183.73	1428.75	509.206	929	304.615	1150.69	186.599	773.374	782.41	NaN	NaN	952.597
P68871_59	P68871	HBB	59	Hemoglobin subunit beta	FFESFGDLSTPDAVMGNP(hy)K	1137.37	1953.78	544.654	400.197	1133.55	2090.35	3426.51	1818.58	834.885	1243.75	525.025	1118.36	361.591	912.909	1229.36	NaN	NaN	1260.31	1091.95	1763.09	458.557	395.112	1193.34	2006.16	3104.63	1996.14	925.864	1399.52	574.5	1503.97	290.684	1217.57	1265.3	165.582	NaN	1398.19
P52907_25	P52907	CAPZA1	25	F-actin-capping protein subunit alpha-1	FITHAP(hy)P(hy)GEFNEVFNDVR	465.956	206.535	485.317	245.624	399.424	NaN	56.1995	272.901	370.451	502.662	553.743	284.488	509.278	229.407	NaN	355.535	NaN	NaN	499.954	NaN	NaN	291.012	471.969	NaN	NaN	372.511	199.591	373.887	429.271	NaN	386.512	213.239	398.387	357.17	NaN	NaN
P52907_26	P52907	CAPZA1	26	F-actin-capping protein subunit alpha-1	FITHAP(hy)P(hy)GEFNEVFNDVR	465.956	206.535	485.317	245.624	399.424	NaN	56.1995	272.901	370.451	502.662	553.743	284.488	509.278	229.407	NaN	355.535	NaN	NaN	499.954	NaN	NaN	291.012	471.969	NaN	NaN	372.511	199.591	373.887	429.271	NaN	386.512	213.239	398.387	357.17	NaN	NaN
Q16836_289	Q16836	HADH	289	Hydroxyacyl-coenzyme A dehydrogenase, mitochondrial	FIVDGWHEM(ox)DAENP(hy)LHQP(hy)SPSLNK	NaN	NaN	363.434	NaN	50.9578	NaN	212.819	NaN	277.974	NaN	63.6179	NaN	53.6292	NaN	NaN	NaN	NaN	NaN	54.3226	22.0369	327.384	NaN	37.3948	175.373	199.791	NaN	NaN	NaN	22.7934	NaN	NaN	NaN	225.766	171.917	NaN	NaN
Q16836_285	Q16836	HADH	285	Hydroxyacyl-coenzyme A dehydrogenase, mitochondrial	FIVDGWHEM(ox)DAENP(hy)LHQP(hy)SPSLNK	NaN	NaN	363.434	NaN	50.9578	NaN	212.819	NaN	277.974	NaN	63.6179	NaN	53.6292	NaN	NaN	NaN	NaN	NaN	54.3226	22.0369	327.384	NaN	37.3948	175.373	199.791	NaN	NaN	NaN	22.7934	NaN	NaN	NaN	225.766	171.917	NaN	NaN
P18124_210	P18124	RPL7	210	60S ribosomal protein L7	FKEANNFLWP(hy)FK	120.051	NaN	NaN	83.443	NaN	NaN	NaN	NaN	NaN	NaN	631.612	NaN	297.511	NaN	NaN	NaN	NaN	NaN	NaN	NaN	NaN	NaN	618.812	NaN	NaN	NaN	NaN	NaN	NaN	NaN	NaN	NaN	NaN	NaN	NaN	NaN
P63104_107	P63104	YWHAZ	107	14-3-3 protein zeta/delta	FLIP(hy)NASQAESK	891.358	1006.64	NaN	1706.31	730.889	1161.63	740.893	825.025	NaN	1119.83	830.48	NaN	859.352	1229.42	866.389	1494.8	1047.44	NaN	NaN	1012.51	NaN	1598.93	NaN	1109.11	NaN	817.238	1128.13	1001.85	NaN	971.782	886.784	1411.04	697.474	1744.37	1191.22	NaN
P06576_467	P06576	ATP5F1B	467	ATP synthase subunit beta, mitochondrial	FLSQP(hy)FQVAEVFTGHMGK	425.819	NaN	193.587	NaN	97.233	356.202	348.488	1880.65	595.503	2170.95	844.208	225.325	323.87	NaN	1385.88	NaN	82.3881	NaN	439.039	70.176	204.33	NaN	59.4285	332.899	313.297	2139.13	509.754	1945.49	599.344	200.881	254.101	88.4617	1171.56	132.005	NaN	124.316
P15374_217	P15374	UCHL3	217	Ubiquitin carboxyl-terminal hydrolase isozyme L3	FM(ox)ERDP(hy)DELR	225.339	276.051	NaN	90.6446	242.431	NaN	NaN	NaN	NaN	747.576	NaN	NaN	130.192	NaN	NaN	NaN	NaN	NaN	222.742	317.434	NaN	NaN	NaN	NaN	111.095	NaN	NaN	NaN	NaN	320.969	NaN	NaN	NaN	NaN	NaN	NaN
Q99798_509	Q99798	ACO2	509	Aconitate hydratase, mitochondrial	FNP(hy)ETDYLTGTDGKK	352.526	NaN	237.117	NaN	432.87	NaN	NaN	612.949	361.986	604.377	301.727	125.746	371.533	NaN	NaN	NaN	317.282	336.021	328.951	NaN	NaN	NaN	424.487	NaN	101.156	645.616	349.628	598.817	NaN	NaN	381.049	NaN	350.108	130.17	356.527	361.388
P50440_251	P50440	GATM	251	Glycine amidinotransferase, mitochondrial	FVTTEFEP(hy)CFDAADFIR	166.137	NaN	NaN	NaN	NaN	NaN	NaN	NaN	NaN	NaN	NaN	NaN	NaN	NaN	NaN	NaN	NaN	NaN	159.443	NaN	NaN	NaN	NaN	NaN	NaN	NaN	NaN	NaN	NaN	NaN	NaN	NaN	NaN	NaN	NaN	NaN
Q13885_32	Q13885	TUBB2A	32	Tubulin beta-2A chain	FWEVISDEHGIDP(hy)TGSYHGDSDLQLER	679.557	NaN	NaN	NaN	NaN	685.671	161.014	1026.79	990.317	NaN	1092.8	NaN	1201.19	NaN	928.984	NaN	NaN	1299.74	835.21	NaN	NaN	NaN	763.611	494.541	NaN	839.323	626.739	NaN	NaN	NaN	1185.6	524.174	759.278	NaN	NaN	NaN
P07437_32	P07437	TUBB	32	Tubulin beta chain	FWEVISDEHGIDP(hy)TGTYHGDSDLQLDR	127.047	94.8057	108.274	98.6065	54.7408	70.3038	NaN	164.28	118.931	105.29	111.519	179.63	91.2057	94.6922	NaN	159.758	120.416	132.608	102.313	82.377	NaN	120.612	68.5038	77.7787	NaN	115.117	NaN	91.621	NaN	156.913	NaN	81.8631	NaN	119.568	NaN	NaN
P68371_32;P04350_32	P68371	TUBB4A	32	Tubulin beta-4A chain	FWEVISDEHGIDP(hy)TGTYHGDSDLQLER	NaN	NaN	NaN	NaN	130.101	NaN	NaN	NaN	NaN	NaN	162.718	NaN	157.347	NaN	NaN	NaN	NaN	NaN	NaN	NaN	NaN	NaN	NaN	NaN	NaN	NaN	NaN	NaN	NaN	NaN	119.539	NaN	NaN	131.783	54.0714	NaN
P02452_739	P02452	COL1A1	739	Collagen alpha-1(I) chain	GAAGLP(hy)GP(hy)KGDRGDAGPK	NaN	NaN	NaN	NaN	NaN	NaN	42.6172	NaN	NaN	NaN	NaN	NaN	NaN	NaN	NaN	NaN	NaN	NaN	NaN	NaN	NaN	NaN	NaN	NaN	NaN	NaN	NaN	NaN	NaN	NaN	NaN	NaN	NaN	NaN	NaN	NaN
P02452_741	P02452	COL1A1	741	Collagen alpha-1(I) chain	GAAGLP(hy)GP(hy)KGDRGDAGPK	NaN	NaN	NaN	NaN	NaN	NaN	42.6172	NaN	NaN	NaN	NaN	NaN	NaN	NaN	NaN	NaN	NaN	NaN	NaN	NaN	NaN	NaN	NaN	NaN	NaN	NaN	NaN	NaN	NaN	NaN	NaN	NaN	NaN	NaN	NaN	NaN
P08123_315	P08123	COL1A2	315	Collagen alpha-2(I) chain	GAAGLP(hy)GVAGAP(hy)GLP(hy)GPR	0	0	NaN	NaN	0	0	0	NaN	0	0	0	NaN	0	0	0	0	NaN	NaN	0	0	NaN	NaN	0	0	0	NaN	0	NaN	0	0	0	0	0	0	0	NaN
P08123_324	P08123	COL1A2	324	Collagen alpha-2(I) chain	GAAGLP(hy)GVAGAP(hy)GLP(hy)GPR	0	0	NaN	NaN	0	0	0	NaN	0	0	0	NaN	0	0	0	0	NaN	NaN	0	0	NaN	NaN	0	0	0	NaN	0	NaN	0	0	0	0	0	0	0	NaN
P08123_321	P08123	COL1A2	321	Collagen alpha-2(I) chain	GAAGLP(hy)GVAGAP(hy)GLP(hy)GPR	0	0	NaN	NaN	0	0	0	NaN	0	0	0	NaN	0	0	0	0	NaN	NaN	0	0	NaN	NaN	0	0	0	NaN	0	NaN	0	0	0	0	0	0	0	NaN
P08123_326	P08123	COL1A2	326	Collagen alpha-2(I) chain	GAAGLP(hy)GVAGAP(hy)GLPGP(hy)R	NaN	NaN	NaN	NaN	NaN	NaN	520.741	NaN	NaN	NaN	NaN	NaN	NaN	NaN	NaN	NaN	NaN	NaN	NaN	NaN	NaN	NaN	NaN	NaN	399.166	NaN	NaN	NaN	NaN	NaN	NaN	NaN	NaN	NaN	NaN	NaN
P04406_208	P04406	GAPDH	208	Glyceraldehyde-3-phosphate dehydrogenase	GALQNIIP(hy)ASTGAAK	3278.3	5502.81	2858.2	4830.51	1761.82	4338.44	NaN	2535.31	NaN	2925.76	3887.18	6081.82	2898.26	5193.05	2696.52	5003.63	3169.22	1286.54	3389.61	5485.45	2867.64	4658.63	3150.66	4203.28	461.759	2671.67	3421.94	2555.47	3601.15	7236.31	2738.96	6003.86	2395.24	5577.71	3583.72	2716.6
Q96MB7_285	Q96MB7	HARBI1	285	Putative nuclease HARBI1	GALQYSP(hy)EK	248.284	NaN	NaN	NaN	261.915	NaN	835.199	538.454	NaN	NaN	225.788	NaN	972.039	NaN	NaN	NaN	NaN	458.494	213.848	617.79	2311.71	NaN	235.029	NaN	527.464	476.865	NaN	NaN	711.837	640.994	936.419	1412.74	582.403	NaN	680.153	NaN
P02452_409	P02452	COL1A1	409	Collagen alpha-1(I) chain	GANGAP(hy)GIAGAP(hy)GFP(hy)GAR	252.684	499.883	NaN	NaN	152.383	112.401	4642.92	NaN	198.608	85.1511	90.3686	84.7236	309.635	173.016	144.887	396.206	164.753	NaN	265.033	477.873	NaN	NaN	130.262	61.5213	4615.4	NaN	83.5674	NaN	NaN	73.4885	54.423	137.449	246.265	403.395	134.042	NaN
P02452_412	P02452	COL1A1	412	Collagen alpha-1(I) chain	GANGAP(hy)GIAGAP(hy)GFP(hy)GAR	252.684	499.883	NaN	NaN	152.383	112.401	4642.92	NaN	198.608	85.1511	90.3686	84.7236	309.635	173.016	144.887	396.206	164.753	NaN	265.033	477.873	NaN	NaN	130.262	61.5213	4615.4	NaN	83.5674	NaN	NaN	73.4885	54.423	137.449	246.265	403.395	134.042	NaN
P02452_403	P02452	COL1A1	403	Collagen alpha-1(I) chain	GANGAP(hy)GIAGAP(hy)GFP(hy)GAR	252.684	499.883	NaN	NaN	152.383	112.401	4642.92	NaN	198.608	85.1511	90.3686	84.7236	309.635	173.016	144.887	396.206	164.753	NaN	265.033	477.873	NaN	NaN	130.262	61.5213	4615.4	NaN	83.5674	NaN	NaN	73.4885	54.423	137.449	246.265	403.395	134.042	NaN
P08123_686	P08123	COL1A2	686	Collagen alpha-2(I) chain	GAP(hy)GAVGAP(hy)GP(hy)AGATGDRGEAGAAGPAGPAGPR	NaN	NaN	NaN	NaN	NaN	NaN	62.9768	NaN	NaN	NaN	NaN	NaN	NaN	NaN	NaN	NaN	NaN	NaN	NaN	NaN	NaN	NaN	NaN	NaN	61.7516	NaN	NaN	NaN	NaN	NaN	NaN	NaN	NaN	NaN	NaN	NaN
P08123_684	P08123	COL1A2	684	Collagen alpha-2(I) chain	GAP(hy)GAVGAP(hy)GP(hy)AGATGDRGEAGAAGPAGPAGPR	NaN	NaN	NaN	NaN	NaN	NaN	62.9768	NaN	NaN	NaN	NaN	NaN	NaN	NaN	NaN	NaN	NaN	NaN	NaN	NaN	NaN	NaN	NaN	NaN	61.7516	NaN	NaN	NaN	NaN	NaN	NaN	NaN	NaN	NaN	NaN	NaN
P08123_678	P08123	COL1A2	678	Collagen alpha-2(I) chain	GAP(hy)GAVGAP(hy)GP(hy)AGATGDRGEAGAAGPAGPAGPR	NaN	NaN	NaN	NaN	NaN	NaN	62.9768	NaN	NaN	NaN	NaN	NaN	NaN	NaN	NaN	NaN	NaN	NaN	NaN	NaN	NaN	NaN	NaN	NaN	61.7516	NaN	NaN	NaN	NaN	NaN	NaN	NaN	NaN	NaN	NaN	NaN
P02452_823	P02452	COL1A1	823	Collagen alpha-1(I) chain	GAP(hy)GDRGEP(hy)GPP(hy)GPAGFAGPP(hy)GADGQP(hy)GAK	8.68188	9.88301	NaN	NaN	NaN	NaN	787.565	NaN	NaN	NaN	NaN	NaN	NaN	NaN	NaN	12.4442	NaN	NaN	NaN	18.9192	NaN	NaN	NaN	NaN	770.48	NaN	NaN	NaN	NaN	NaN	NaN	NaN	NaN	NaN	NaN	NaN
P02452_805	P02452	COL1A1	805	Collagen alpha-1(I) chain	GAP(hy)GDRGEP(hy)GPP(hy)GPAGFAGPP(hy)GADGQP(hy)GAK	8.68188	9.88301	NaN	NaN	NaN	NaN	787.565	NaN	NaN	NaN	NaN	NaN	NaN	NaN	NaN	12.4442	NaN	NaN	NaN	18.9192	NaN	NaN	NaN	NaN	770.48	NaN	NaN	NaN	NaN	NaN	NaN	NaN	NaN	NaN	NaN	NaN
P02452_799	P02452	COL1A1	799	Collagen alpha-1(I) chain	GAP(hy)GDRGEP(hy)GPP(hy)GPAGFAGPP(hy)GADGQP(hy)GAK	8.68188	9.88301	NaN	NaN	NaN	NaN	787.565	NaN	NaN	NaN	NaN	NaN	NaN	NaN	NaN	12.4442	NaN	NaN	NaN	18.9192	NaN	NaN	NaN	NaN	770.48	NaN	NaN	NaN	NaN	NaN	NaN	NaN	NaN	NaN	NaN	NaN
P02452_807	P02452	COL1A1	807	Collagen alpha-1(I) chain	GAP(hy)GDRGEP(hy)GP(hy)PGPAGFAGPP(hy)GADGQP(hy)GAK	NaN	NaN	NaN	NaN	NaN	NaN	636.286	NaN	NaN	NaN	NaN	NaN	NaN	NaN	NaN	NaN	NaN	NaN	NaN	NaN	NaN	NaN	NaN	NaN	566.465	NaN	NaN	NaN	NaN	NaN	NaN	NaN	NaN	NaN	NaN	NaN
P02452_817	P02452	COL1A1	817	Collagen alpha-1(I) chain	GAP(hy)GDRGEP(hy)GPP(hy)GPAGFAGPP(hy)GADGQP(hy)GAK	8.68188	9.88301	NaN	NaN	NaN	NaN	787.565	NaN	NaN	NaN	NaN	NaN	NaN	NaN	NaN	12.4442	NaN	NaN	NaN	18.9192	NaN	NaN	NaN	NaN	770.48	NaN	NaN	NaN	NaN	NaN	NaN	NaN	NaN	NaN	NaN	NaN
P02452_808	P02452	COL1A1	808	Collagen alpha-1(I) chain	GAP(hy)GDRGEP(hy)GPP(hy)GPAGFAGPP(hy)GADGQP(hy)GAK	8.68188	9.88301	NaN	NaN	NaN	NaN	787.565	NaN	NaN	NaN	NaN	NaN	NaN	NaN	NaN	12.4442	NaN	NaN	NaN	18.9192	NaN	NaN	NaN	NaN	770.48	NaN	NaN	NaN	NaN	NaN	NaN	NaN	NaN	NaN	NaN	NaN
P02461_488	P02461	COL3A1	488	Collagen alpha-1(III) chain	GAP(hy)GFRGPAGPNGIP(hy)GEK	NaN	NaN	NaN	NaN	NaN	NaN	282.248	NaN	NaN	NaN	NaN	NaN	NaN	NaN	NaN	NaN	NaN	NaN	NaN	NaN	NaN	NaN	NaN	NaN	NaN	NaN	NaN	NaN	NaN	NaN	NaN	NaN	NaN	NaN	NaN	NaN
P02461_500	P02461	COL3A1	500	Collagen alpha-1(III) chain	GAP(hy)GFRGPAGPNGIP(hy)GEK	NaN	NaN	NaN	NaN	NaN	NaN	282.248	NaN	NaN	NaN	NaN	NaN	NaN	NaN	NaN	NaN	NaN	NaN	NaN	NaN	NaN	NaN	NaN	NaN	NaN	NaN	NaN	NaN	NaN	NaN	NaN	NaN	NaN	NaN	NaN	NaN
P12109_502	P12109	COL6A1	502	Collagen alpha-1(VI) chain	GAP(hy)GPAGPP(hy)GDP(hy)GLMGER	NaN	NaN	NaN	NaN	NaN	NaN	16.9713	NaN	NaN	NaN	NaN	NaN	NaN	NaN	NaN	NaN	NaN	NaN	NaN	NaN	NaN	NaN	NaN	NaN	NaN	NaN	NaN	NaN	NaN	NaN	NaN	NaN	NaN	NaN	NaN	NaN
P12109_499	P12109	COL6A1	499	Collagen alpha-1(VI) chain	GAP(hy)GPAGPP(hy)GDP(hy)GLMGER	NaN	NaN	NaN	NaN	NaN	NaN	16.9713	NaN	NaN	NaN	NaN	NaN	NaN	NaN	NaN	NaN	NaN	NaN	NaN	NaN	NaN	NaN	NaN	NaN	NaN	NaN	NaN	NaN	NaN	NaN	NaN	NaN	NaN	NaN	NaN	NaN
P12109_493	P12109	COL6A1	493	Collagen alpha-1(VI) chain	GAP(hy)GPAGPP(hy)GDP(hy)GLMGER	NaN	NaN	NaN	NaN	NaN	NaN	16.9713	NaN	NaN	NaN	NaN	NaN	NaN	NaN	NaN	NaN	NaN	NaN	NaN	NaN	NaN	NaN	NaN	NaN	NaN	NaN	NaN	NaN	NaN	NaN	NaN	NaN	NaN	NaN	NaN	NaN
P08123_522	P08123	COL1A2	522	Collagen alpha-2(I) chain	GAP(hy)GPDGNNGAQGPP(hy)GPQGVQGGK	NaN	NaN	NaN	NaN	NaN	NaN	13.9681	NaN	NaN	NaN	NaN	NaN	NaN	NaN	NaN	NaN	NaN	NaN	NaN	NaN	NaN	NaN	NaN	NaN	NaN	NaN	NaN	NaN	NaN	NaN	NaN	NaN	NaN	NaN	NaN	NaN
P08123_534	P08123	COL1A2	534	Collagen alpha-2(I) chain	GAPGP(hy)DGNNGAQGPP(hy)GPQGVQGGK	NaN	NaN	NaN	NaN	NaN	NaN	210.312	NaN	NaN	NaN	NaN	NaN	NaN	NaN	NaN	NaN	NaN	NaN	NaN	NaN	NaN	NaN	NaN	NaN	176.919	NaN	NaN	NaN	NaN	NaN	NaN	NaN	NaN	NaN	NaN	NaN
P02461_1085	P02461	COL3A1	1085	Collagen alpha-1(III) chain	GAP(hy)GPQGPR	NaN	NaN	NaN	NaN	NaN	NaN	81.1364	NaN	NaN	NaN	NaN	NaN	NaN	NaN	NaN	NaN	NaN	NaN	NaN	NaN	NaN	NaN	NaN	NaN	NaN	NaN	NaN	NaN	NaN	NaN	NaN	NaN	NaN	NaN	NaN	NaN
P08123_524	P08123	COL1A2	524	Collagen alpha-2(I) chain	GAPGP(hy)DGNNGAQGPP(hy)GPQGVQGGK	NaN	NaN	NaN	NaN	NaN	NaN	210.312	NaN	NaN	NaN	NaN	NaN	NaN	NaN	NaN	NaN	NaN	NaN	NaN	NaN	NaN	NaN	NaN	NaN	176.919	NaN	NaN	NaN	NaN	NaN	NaN	NaN	NaN	NaN	NaN	NaN
P02461_671	P02461	COL3A1	671	Collagen alpha-1(III) chain	GDAGAP(hy)GAP(hy)GGKGDAGAP(hy)GER	NaN	NaN	NaN	NaN	NaN	NaN	59.7555	NaN	NaN	NaN	NaN	NaN	NaN	NaN	NaN	NaN	NaN	NaN	NaN	NaN	NaN	NaN	NaN	NaN	37.7806	NaN	NaN	NaN	NaN	NaN	NaN	NaN	NaN	NaN	NaN	NaN
P02461_680	P02461	COL3A1	680	Collagen alpha-1(III) chain	GDAGAP(hy)GAP(hy)GGKGDAGAP(hy)GER	NaN	NaN	NaN	NaN	NaN	NaN	59.7555	NaN	NaN	NaN	NaN	NaN	NaN	NaN	NaN	NaN	NaN	NaN	NaN	NaN	NaN	NaN	NaN	NaN	37.7806	NaN	NaN	NaN	NaN	NaN	NaN	NaN	NaN	NaN	NaN	NaN
P02461_668	P02461	COL3A1	668	Collagen alpha-1(III) chain	GDAGAP(hy)GAP(hy)GGKGDAGAP(hy)GER	NaN	NaN	NaN	NaN	NaN	NaN	59.7555	NaN	NaN	NaN	NaN	NaN	NaN	NaN	NaN	NaN	NaN	NaN	NaN	NaN	NaN	NaN	NaN	NaN	37.7806	NaN	NaN	NaN	NaN	NaN	NaN	NaN	NaN	NaN	NaN	NaN
P02452_715	P02452	COL1A1	715	Collagen alpha-1(I) chain	GDAGAP(hy)GAP(hy)GSQGAP(hy)GLQGMP(hy)GER	NaN	NaN	NaN	NaN	NaN	NaN	87.3558	NaN	NaN	NaN	NaN	NaN	NaN	NaN	NaN	NaN	NaN	NaN	NaN	NaN	NaN	NaN	NaN	NaN	14.2225	NaN	NaN	NaN	NaN	NaN	NaN	NaN	NaN	NaN	NaN	NaN
P02452_718	P02452	COL1A1	718	Collagen alpha-1(I) chain	GDAGAP(hy)GAP(hy)GSQGAP(hy)GLQGMP(hy)GER	NaN	NaN	NaN	NaN	NaN	NaN	87.3558	NaN	NaN	NaN	NaN	NaN	NaN	NaN	NaN	NaN	NaN	NaN	NaN	NaN	NaN	NaN	NaN	NaN	14.2225	NaN	NaN	NaN	NaN	NaN	NaN	NaN	NaN	NaN	NaN	NaN
P02452_724	P02452	COL1A1	724	Collagen alpha-1(I) chain	GDAGAP(hy)GAP(hy)GSQGAP(hy)GLQGMP(hy)GER	NaN	NaN	NaN	NaN	NaN	NaN	87.3558	NaN	NaN	NaN	NaN	NaN	NaN	NaN	NaN	NaN	NaN	NaN	NaN	NaN	NaN	NaN	NaN	NaN	14.2225	NaN	NaN	NaN	NaN	NaN	NaN	NaN	NaN	NaN	NaN	NaN
P02452_730	P02452	COL1A1	730	Collagen alpha-1(I) chain	GDAGAP(hy)GAP(hy)GSQGAP(hy)GLQGMP(hy)GER	NaN	NaN	NaN	NaN	NaN	NaN	87.3558	NaN	NaN	NaN	NaN	NaN	NaN	NaN	NaN	NaN	NaN	NaN	NaN	NaN	NaN	NaN	NaN	NaN	14.2225	NaN	NaN	NaN	NaN	NaN	NaN	NaN	NaN	NaN	NaN	NaN
P02452_841	P02452	COL1A1	841	Collagen alpha-1(I) chain	GDAGPP(hy)GPAGPAGPP(hy)GPIGNVGAP(hy)GAK	NaN	66.9766	NaN	NaN	NaN	NaN	802.025	NaN	NaN	NaN	NaN	NaN	NaN	NaN	NaN	NaN	NaN	NaN	NaN	54.5932	NaN	NaN	NaN	NaN	922.788	NaN	NaN	NaN	NaN	NaN	NaN	NaN	NaN	NaN	NaN	NaN
P02452_850	P02452	COL1A1	850	Collagen alpha-1(I) chain	GDAGPP(hy)GPAGPAGPP(hy)GPIGNVGAP(hy)GAK	NaN	66.9766	NaN	NaN	NaN	NaN	802.025	NaN	NaN	NaN	NaN	NaN	NaN	NaN	NaN	NaN	NaN	NaN	NaN	54.5932	NaN	NaN	NaN	NaN	922.788	NaN	NaN	NaN	NaN	NaN	NaN	NaN	NaN	NaN	NaN	NaN
P02452_859	P02452	COL1A1	859	Collagen alpha-1(I) chain	GDAGPP(hy)GPAGPAGPP(hy)GPIGNVGAP(hy)GAK	NaN	66.9766	NaN	NaN	NaN	NaN	802.025	NaN	NaN	NaN	NaN	NaN	NaN	NaN	NaN	NaN	NaN	NaN	NaN	54.5932	NaN	NaN	NaN	NaN	922.788	NaN	NaN	NaN	NaN	NaN	NaN	NaN	NaN	NaN	NaN	NaN
P25940_576	P25940	COL5A3	576	Collagen alpha-3(V) chain	GDFGHVGQP(hy)GP(hy)PGEDGERGAEGPP(hy)GPTGQAGEP(hy)GPR	NaN	NaN	NaN	NaN	NaN	NaN	22.4659	NaN	NaN	NaN	NaN	NaN	NaN	NaN	NaN	NaN	NaN	NaN	NaN	NaN	NaN	NaN	NaN	NaN	NaN	NaN	NaN	NaN	NaN	NaN	NaN	NaN	NaN	NaN	NaN	NaN
P25940_598	P25940	COL5A3	598	Collagen alpha-3(V) chain	GDFGHVGQP(hy)GP(hy)PGEDGERGAEGPP(hy)GPTGQAGEP(hy)GPR	NaN	NaN	NaN	NaN	NaN	NaN	22.4659	NaN	NaN	NaN	NaN	NaN	NaN	NaN	NaN	NaN	NaN	NaN	NaN	NaN	NaN	NaN	NaN	NaN	NaN	NaN	NaN	NaN	NaN	NaN	NaN	NaN	NaN	NaN	NaN	NaN
P25940_589	P25940	COL5A3	589	Collagen alpha-3(V) chain	GDFGHVGQP(hy)GP(hy)PGEDGERGAEGPP(hy)GPTGQAGEP(hy)GPR	NaN	NaN	NaN	NaN	NaN	NaN	22.4659	NaN	NaN	NaN	NaN	NaN	NaN	NaN	NaN	NaN	NaN	NaN	NaN	NaN	NaN	NaN	NaN	NaN	NaN	NaN	NaN	NaN	NaN	NaN	NaN	NaN	NaN	NaN	NaN	NaN
P25940_574	P25940	COL5A3	574	Collagen alpha-3(V) chain	GDFGHVGQP(hy)GP(hy)PGEDGERGAEGPP(hy)GPTGQAGEP(hy)GPR	NaN	NaN	NaN	NaN	NaN	NaN	22.4659	NaN	NaN	NaN	NaN	NaN	NaN	NaN	NaN	NaN	NaN	NaN	NaN	NaN	NaN	NaN	NaN	NaN	NaN	NaN	NaN	NaN	NaN	NaN	NaN	NaN	NaN	NaN	NaN	NaN
P08123_783	P08123	COL1A2	783	Collagen alpha-2(I) chain	GDGGPP(hy)GMTGFP(hy)GAAGR	NaN	NaN	NaN	NaN	NaN	NaN	877.496	NaN	NaN	NaN	NaN	NaN	NaN	NaN	NaN	NaN	NaN	NaN	NaN	NaN	NaN	NaN	NaN	NaN	808.475	NaN	NaN	NaN	NaN	NaN	NaN	NaN	NaN	NaN	NaN	NaN
P08123_789	P08123	COL1A2	789	Collagen alpha-2(I) chain	GDGGPP(hy)GMTGFP(hy)GAAGR	NaN	NaN	NaN	NaN	NaN	NaN	877.496	NaN	NaN	NaN	NaN	NaN	NaN	NaN	NaN	NaN	NaN	NaN	NaN	NaN	NaN	NaN	NaN	NaN	808.475	NaN	NaN	NaN	NaN	NaN	NaN	NaN	NaN	NaN	NaN	NaN
P12109_445	P12109	COL6A1	445	Collagen alpha-1(VI) chain	GDP(hy)GEAGPQGDQGR	61.0922	32.5529	NaN	107.567	NaN	37.3241	NaN	NaN	NaN	35.3865	2.92958	58.4053	77.9469	NaN	NaN	157.219	35.6891	NaN	70.2388	56.7772	89.9583	100.685	53.5287	28.8932	NaN	NaN	11.5046	NaN	NaN	65.68	NaN	NaN	NaN	152.378	28.7747	NaN
P12109_265	P12109	COL6A1	265	Collagen alpha-1(VI) chain	GDP(hy)GFEGER	66.3006	NaN	99.483	117.1	NaN	NaN	NaN	NaN	NaN	NaN	29.0244	NaN	74.9816	NaN	NaN	140.798	NaN	NaN	79.7371	59.2803	109.92	117.535	59.8471	NaN	NaN	NaN	NaN	NaN	NaN	NaN	NaN	NaN	NaN	147.794	NaN	NaN
P02462_977	P02462	COL4A1	977	Collagen alpha-1(IV) chain	GDP(hy)GTP(hy)GVP(hy)GK	137.355	NaN	NaN	23.5321	83.8222	NaN	47.5975	NaN	128.645	NaN	68.9252	NaN	85.2968	NaN	NaN	55.1716	98.3457	NaN	161.389	NaN	NaN	NaN	85.3366	NaN	NaN	NaN	114.556	NaN	NaN	NaN	NaN	NaN	58.5876	NaN	NaN	NaN
P02462_971	P02462	COL4A1	971	Collagen alpha-1(IV) chain	GDP(hy)GTP(hy)GVP(hy)GK	137.355	NaN	NaN	23.5321	83.8222	NaN	47.5975	NaN	128.645	NaN	68.9252	NaN	85.2968	NaN	NaN	55.1716	98.3457	NaN	161.389	NaN	NaN	NaN	85.3366	NaN	NaN	NaN	114.556	NaN	NaN	NaN	NaN	NaN	58.5876	NaN	NaN	NaN
P02462_974	P02462	COL4A1	974	Collagen alpha-1(IV) chain	GDP(hy)GTP(hy)GVP(hy)GK	137.355	NaN	NaN	23.5321	83.8222	NaN	47.5975	NaN	128.645	NaN	68.9252	NaN	85.2968	NaN	NaN	55.1716	98.3457	NaN	161.389	NaN	NaN	NaN	85.3366	NaN	NaN	NaN	114.556	NaN	NaN	NaN	NaN	NaN	58.5876	NaN	NaN	NaN
P05997_515	P05997	COL5A2	515	Collagen alpha-2(V) chain	GDP(hy)GTVGPP(hy)GPVGER	NaN	NaN	NaN	NaN	NaN	NaN	88.5636	NaN	NaN	NaN	NaN	NaN	NaN	NaN	NaN	NaN	NaN	NaN	NaN	NaN	NaN	NaN	NaN	NaN	50.8023	NaN	NaN	NaN	NaN	NaN	NaN	NaN	NaN	NaN	NaN	NaN
P05997_509	P05997	COL5A2	509	Collagen alpha-2(V) chain	GDP(hy)GTVGPP(hy)GPVGER	NaN	NaN	NaN	NaN	NaN	NaN	88.5636	NaN	NaN	NaN	NaN	NaN	NaN	NaN	NaN	NaN	NaN	NaN	NaN	NaN	NaN	NaN	NaN	NaN	50.8023	NaN	NaN	NaN	NaN	NaN	NaN	NaN	NaN	NaN	NaN	NaN
P25940_756	P25940	COL5A3	756	Collagen alpha-3(V) chain	GDQGKP(hy)GAP(hy)GP(hy)R	1006.67	NaN	NaN	804.292	NaN	NaN	NaN	NaN	NaN	NaN	NaN	NaN	315.511	193.357	NaN	NaN	NaN	NaN	1022.31	NaN	338.891	NaN	NaN	NaN	NaN	NaN	NaN	NaN	354.838	177.784	NaN	NaN	NaN	NaN	NaN	NaN
P25940_751	P25940	COL5A3	751	Collagen alpha-3(V) chain	GDQGKP(hy)GAP(hy)GP(hy)R	1006.67	NaN	NaN	804.292	NaN	NaN	NaN	NaN	NaN	NaN	NaN	NaN	315.511	193.357	NaN	NaN	NaN	NaN	1022.31	NaN	338.891	NaN	NaN	NaN	NaN	NaN	NaN	NaN	354.838	177.784	NaN	NaN	NaN	NaN	NaN	NaN
P25940_754	P25940	COL5A3	754	Collagen alpha-3(V) chain	GDQGKP(hy)GAP(hy)GP(hy)R	1006.67	NaN	NaN	804.292	NaN	NaN	NaN	NaN	NaN	NaN	NaN	NaN	315.511	193.357	NaN	NaN	NaN	NaN	1022.31	NaN	338.891	NaN	NaN	NaN	NaN	NaN	NaN	NaN	354.838	177.784	NaN	NaN	NaN	NaN	NaN	NaN
P05997_1094	P05997	COL5A2	1094	Collagen alpha-2(V) chain	GDRGDP(hy)GPAGLP(hy)GSQGAP(hy)GTP(hy)GPVGAP(hy)GDAGQR	NaN	NaN	NaN	NaN	NaN	NaN	20.0956	NaN	NaN	NaN	NaN	NaN	NaN	NaN	NaN	NaN	NaN	NaN	NaN	NaN	NaN	NaN	NaN	NaN	NaN	NaN	NaN	NaN	NaN	NaN	NaN	NaN	NaN	NaN	NaN	NaN
P05997_1079	P05997	COL5A2	1079	Collagen alpha-2(V) chain	GDRGDP(hy)GPAGLP(hy)GSQGAP(hy)GTP(hy)GPVGAP(hy)GDAGQR	NaN	NaN	NaN	NaN	NaN	NaN	20.0956	NaN	NaN	NaN	NaN	NaN	NaN	NaN	NaN	NaN	NaN	NaN	NaN	NaN	NaN	NaN	NaN	NaN	NaN	NaN	NaN	NaN	NaN	NaN	NaN	NaN	NaN	NaN	NaN	NaN
P05997_1073	P05997	COL5A2	1073	Collagen alpha-2(V) chain	GDRGDP(hy)GPAGLP(hy)GSQGAP(hy)GTP(hy)GPVGAP(hy)GDAGQR	NaN	NaN	NaN	NaN	NaN	NaN	20.0956	NaN	NaN	NaN	NaN	NaN	NaN	NaN	NaN	NaN	NaN	NaN	NaN	NaN	NaN	NaN	NaN	NaN	NaN	NaN	NaN	NaN	NaN	NaN	NaN	NaN	NaN	NaN	NaN	NaN
P05997_1088	P05997	COL5A2	1088	Collagen alpha-2(V) chain	GDRGDP(hy)GPAGLP(hy)GSQGAP(hy)GTP(hy)GPVGAP(hy)GDAGQR	NaN	NaN	NaN	NaN	NaN	NaN	20.0956	NaN	NaN	NaN	NaN	NaN	NaN	NaN	NaN	NaN	NaN	NaN	NaN	NaN	NaN	NaN	NaN	NaN	NaN	NaN	NaN	NaN	NaN	NaN	NaN	NaN	NaN	NaN	NaN	NaN
P05997_1085	P05997	COL5A2	1085	Collagen alpha-2(V) chain	GDRGDP(hy)GPAGLP(hy)GSQGAP(hy)GTP(hy)GPVGAP(hy)GDAGQR	NaN	NaN	NaN	NaN	NaN	NaN	20.0956	NaN	NaN	NaN	NaN	NaN	NaN	NaN	NaN	NaN	NaN	NaN	NaN	NaN	NaN	NaN	NaN	NaN	NaN	NaN	NaN	NaN	NaN	NaN	NaN	NaN	NaN	NaN	NaN	NaN
P02452_1051	P02452	COL1A1	1051	Collagen alpha-1(I) chain	GDRGETGPAGPP(hy)GAP(hy)GAP(hy)GAP(hy)GPVGPAGK	NaN	59.7663	NaN	NaN	NaN	NaN	1347.83	NaN	NaN	NaN	NaN	NaN	NaN	NaN	NaN	NaN	NaN	NaN	NaN	NaN	NaN	NaN	NaN	NaN	1396.68	NaN	NaN	NaN	NaN	NaN	NaN	NaN	NaN	NaN	NaN	NaN
P02452_1048	P02452	COL1A1	1048	Collagen alpha-1(I) chain	GDRGETGPAGPP(hy)GAP(hy)GAPGAP(hy)GPVGPAGK	NaN	28.262	NaN	NaN	NaN	NaN	755.035	NaN	NaN	NaN	NaN	NaN	NaN	NaN	NaN	NaN	NaN	NaN	NaN	39.372	NaN	NaN	NaN	NaN	475.685	NaN	NaN	NaN	NaN	NaN	NaN	NaN	NaN	NaN	NaN	NaN
P02452_1045	P02452	COL1A1	1045	Collagen alpha-1(I) chain	GDRGETGPAGPP(hy)GAP(hy)GAPGAP(hy)GPVGPAGK	NaN	28.262	NaN	NaN	NaN	NaN	755.035	NaN	NaN	NaN	NaN	NaN	NaN	NaN	NaN	NaN	NaN	NaN	NaN	39.372	NaN	NaN	NaN	NaN	475.685	NaN	NaN	NaN	NaN	NaN	NaN	NaN	NaN	NaN	NaN	NaN
P02452_1054	P02452	COL1A1	1054	Collagen alpha-1(I) chain	GDRGETGPAGPP(hy)GAP(hy)GAPGAP(hy)GPVGPAGK	NaN	28.262	NaN	NaN	NaN	NaN	755.035	NaN	NaN	NaN	NaN	NaN	NaN	NaN	NaN	NaN	NaN	NaN	NaN	39.372	NaN	NaN	NaN	NaN	475.685	NaN	NaN	NaN	NaN	NaN	NaN	NaN	NaN	NaN	NaN	NaN
Q92989_11	Q92989	CLP1	11	Polyribonucleotide 5'-hydroxyl-kinase Clp1	GEEANDDKKP(hy)TTK	834.095	743.878	NaN	1160.34	714.921	1063.17	NaN	NaN	705.752	823.132	1041.53	872.361	804.139	1009.69	1112.21	1408.34	1368.42	1507.46	869.823	477.906	NaN	1057.83	738.418	1060.95	NaN	520.588	955.068	844.199	NaN	1011.31	751.71	1146.63	950.718	1737.97	1632.96	1517.85
P02461_788	P02461	COL3A1	788	Collagen alpha-1(III) chain	GPTGPIGPP(hy)GP(hy)AGQP(hy)GDKGEGGAP(hy)GLP(hy)GIAGPR	NaN	NaN	NaN	NaN	NaN	NaN	428.861	NaN	NaN	NaN	13.9286	NaN	NaN	NaN	NaN	NaN	NaN	NaN	NaN	NaN	NaN	NaN	NaN	NaN	281.66	NaN	NaN	NaN	NaN	NaN	NaN	NaN	NaN	NaN	NaN	NaN
P02461_785	P02461	COL3A1	785	Collagen alpha-1(III) chain	GPTGPIGPP(hy)GP(hy)AGQP(hy)GDKGEGGAP(hy)GLP(hy)GIAGPR	NaN	NaN	NaN	NaN	NaN	NaN	428.861	NaN	NaN	NaN	13.9286	NaN	NaN	NaN	NaN	NaN	NaN	NaN	NaN	NaN	NaN	NaN	NaN	NaN	281.66	NaN	NaN	NaN	NaN	NaN	NaN	NaN	NaN	NaN	NaN	NaN
P02461_838	P02461	COL3A1	838	Collagen alpha-1(III) chain	GEGGP(hy)PGVAGPP(hy)GGSGPAGPP(hy)GPQGVKGER	NaN	NaN	NaN	NaN	NaN	NaN	107.823	NaN	NaN	NaN	NaN	NaN	NaN	NaN	NaN	NaN	NaN	NaN	NaN	NaN	NaN	NaN	NaN	NaN	78.0033	NaN	NaN	NaN	NaN	NaN	NaN	NaN	NaN	NaN	NaN	NaN
P02461_854	P02461	COL3A1	854	Collagen alpha-1(III) chain	GEGGP(hy)PGVAGPP(hy)GGSGPAGPP(hy)GPQGVKGER	NaN	NaN	NaN	NaN	NaN	NaN	107.823	NaN	NaN	NaN	NaN	NaN	NaN	NaN	NaN	NaN	NaN	NaN	NaN	NaN	NaN	NaN	NaN	NaN	78.0033	NaN	NaN	NaN	NaN	NaN	NaN	NaN	NaN	NaN	NaN	NaN
P02461_845	P02461	COL3A1	845	Collagen alpha-1(III) chain	GEGGP(hy)PGVAGPP(hy)GGSGPAGPP(hy)GPQGVKGER	NaN	NaN	NaN	NaN	NaN	NaN	107.823	NaN	NaN	NaN	NaN	NaN	NaN	NaN	NaN	NaN	NaN	NaN	NaN	NaN	NaN	NaN	NaN	NaN	78.0033	NaN	NaN	NaN	NaN	NaN	NaN	NaN	NaN	NaN	NaN	NaN
P02461_404	P02461	COL3A1	404	Collagen alpha-1(III) chain	GEMGPAGIP(hy)GAP(hy)GLMGAR	NaN	NaN	NaN	NaN	NaN	NaN	185.258	NaN	NaN	NaN	NaN	NaN	NaN	NaN	NaN	NaN	NaN	NaN	NaN	NaN	NaN	NaN	NaN	NaN	115.415	NaN	NaN	NaN	NaN	NaN	NaN	NaN	NaN	NaN	NaN	NaN
P02461_407	P02461	COL3A1	407	Collagen alpha-1(III) chain	GEMGPAGIP(hy)GAP(hy)GLMGAR	NaN	NaN	NaN	NaN	NaN	NaN	185.258	NaN	NaN	NaN	NaN	NaN	NaN	NaN	NaN	NaN	NaN	NaN	NaN	NaN	NaN	NaN	NaN	NaN	115.415	NaN	NaN	NaN	NaN	NaN	NaN	NaN	NaN	NaN	NaN	NaN
P02461_296	P02461	COL3A1	296	Collagen alpha-1(III) chain	GENGLP(hy)GENGAP(hy)GPMGPR	NaN	NaN	NaN	NaN	NaN	NaN	196.093	NaN	NaN	NaN	NaN	NaN	NaN	NaN	NaN	NaN	NaN	NaN	NaN	NaN	NaN	NaN	NaN	NaN	NaN	NaN	NaN	NaN	NaN	NaN	NaN	NaN	NaN	NaN	NaN	NaN
P02461_290	P02461	COL3A1	290	Collagen alpha-1(III) chain	GENGLP(hy)GENGAP(hy)GPMGPR	NaN	NaN	NaN	NaN	NaN	NaN	196.093	NaN	NaN	NaN	NaN	NaN	NaN	NaN	NaN	NaN	NaN	NaN	NaN	NaN	NaN	NaN	NaN	NaN	NaN	NaN	NaN	NaN	NaN	NaN	NaN	NaN	NaN	NaN	NaN	NaN
P08123_204	P08123	COL1A2	204	Collagen alpha-2(I) chain	GEP(hy)GAP(hy)GENGTP(hy)GQTGAR	NaN	NaN	NaN	NaN	NaN	NaN	55.0712	NaN	NaN	NaN	NaN	NaN	NaN	NaN	NaN	NaN	NaN	NaN	NaN	NaN	NaN	NaN	NaN	NaN	27.1001	NaN	NaN	NaN	NaN	NaN	NaN	NaN	NaN	NaN	NaN	NaN
P08123_210	P08123	COL1A2	210	Collagen alpha-2(I) chain	GEP(hy)GAP(hy)GENGTP(hy)GQTGAR	NaN	NaN	NaN	NaN	NaN	NaN	55.0712	NaN	NaN	NaN	NaN	NaN	NaN	NaN	NaN	NaN	NaN	NaN	NaN	NaN	NaN	NaN	NaN	NaN	27.1001	NaN	NaN	NaN	NaN	NaN	NaN	NaN	NaN	NaN	NaN	NaN
P08123_201	P08123	COL1A2	201	Collagen alpha-2(I) chain	GEP(hy)GAP(hy)GENGTP(hy)GQTGAR	NaN	NaN	NaN	NaN	NaN	NaN	55.0712	NaN	NaN	NaN	NaN	NaN	NaN	NaN	NaN	NaN	NaN	NaN	NaN	NaN	NaN	NaN	NaN	NaN	27.1001	NaN	NaN	NaN	NaN	NaN	NaN	NaN	NaN	NaN	NaN	NaN
P02461_746	P02461	COL3A1	746	Collagen alpha-1(III) chain	GEP(hy)GGP(hy)GADGVPGK	NaN	NaN	NaN	NaN	NaN	NaN	38.3518	NaN	NaN	NaN	NaN	NaN	NaN	NaN	NaN	NaN	NaN	NaN	NaN	NaN	NaN	NaN	NaN	NaN	31.7441	NaN	NaN	NaN	NaN	NaN	NaN	NaN	NaN	NaN	NaN	NaN
P02461_749	P02461	COL3A1	749	Collagen alpha-1(III) chain	GEP(hy)GGP(hy)GADGVPGK	NaN	NaN	NaN	NaN	NaN	NaN	38.3518	NaN	NaN	NaN	NaN	NaN	NaN	NaN	NaN	NaN	NaN	NaN	NaN	NaN	NaN	NaN	NaN	NaN	31.7441	NaN	NaN	NaN	NaN	NaN	NaN	NaN	NaN	NaN	NaN	NaN
Q96P44_610	Q96P44	COL21A1	610	Collagen alpha-1(XXI) chain	GEP(hy)GIP(hy)GFP(hy)GNR	NaN	NaN	NaN	363.834	NaN	NaN	NaN	NaN	224.151	NaN	255.883	NaN	470.562	639.928	NaN	NaN	NaN	NaN	NaN	91.6051	NaN	NaN	NaN	NaN	NaN	158.203	NaN	NaN	NaN	NaN	NaN	NaN	NaN	NaN	NaN	NaN
Q96P44_607	Q96P44	COL21A1	607	Collagen alpha-1(XXI) chain	GEP(hy)GIP(hy)GFP(hy)GNR	NaN	NaN	NaN	363.834	NaN	NaN	NaN	NaN	224.151	NaN	255.883	NaN	470.562	639.928	NaN	NaN	NaN	NaN	NaN	91.6051	NaN	NaN	NaN	NaN	NaN	158.203	NaN	NaN	NaN	NaN	NaN	NaN	NaN	NaN	NaN	NaN
Q96P44_604	Q96P44	COL21A1	604	Collagen alpha-1(XXI) chain	GEP(hy)GIP(hy)GFP(hy)GNR	NaN	NaN	NaN	363.834	NaN	NaN	NaN	NaN	224.151	NaN	255.883	NaN	470.562	639.928	NaN	NaN	NaN	NaN	NaN	91.6051	NaN	NaN	NaN	NaN	NaN	158.203	NaN	NaN	NaN	NaN	NaN	NaN	NaN	NaN	NaN	NaN
P08123_669	P08123	COL1A2	669	Collagen alpha-2(I) chain	GEP(hy)GLRGEIGNP(hy)GR	NaN	104.317	NaN	NaN	NaN	47.3901	1021.95	NaN	NaN	NaN	NaN	NaN	59.8385	NaN	88.9931	88.4888	NaN	NaN	NaN	95.0901	NaN	NaN	NaN	NaN	1076.23	NaN	NaN	NaN	NaN	NaN	NaN	NaN	NaN	NaN	NaN	NaN
P08123_660	P08123	COL1A2	660	Collagen alpha-2(I) chain	GEP(hy)GLRGEIGNP(hy)GR	NaN	104.317	NaN	NaN	NaN	47.3901	1021.95	NaN	NaN	NaN	NaN	NaN	59.8385	NaN	88.9931	88.4888	NaN	NaN	NaN	95.0901	NaN	NaN	NaN	NaN	1076.23	NaN	NaN	NaN	NaN	NaN	NaN	NaN	NaN	NaN	NaN	NaN
P08123_495	P08123	COL1A2	495	Collagen alpha-2(I) chain	GEP(hy)GNIGFP(hy)GPK	NaN	NaN	NaN	NaN	NaN	NaN	1470.89	NaN	NaN	NaN	NaN	NaN	NaN	NaN	NaN	NaN	NaN	NaN	NaN	NaN	NaN	NaN	NaN	NaN	1368.77	NaN	NaN	NaN	NaN	NaN	NaN	NaN	NaN	NaN	NaN	NaN
P08123_489	P08123	COL1A2	489	Collagen alpha-2(I) chain	GEP(hy)GNIGFP(hy)GPK	NaN	NaN	NaN	NaN	NaN	NaN	1470.89	NaN	NaN	NaN	NaN	NaN	NaN	NaN	NaN	NaN	NaN	NaN	NaN	NaN	NaN	NaN	NaN	NaN	1368.77	NaN	NaN	NaN	NaN	NaN	NaN	NaN	NaN	NaN	NaN	NaN
Q99715_2971	Q99715	COL12A1	2971	Collagen alpha-1(XII) chain	GEP(hy)GP(hy)GGRPGFP(hy)GTP(hy)GMQGPP(hy)GER	56.265	NaN	NaN	NaN	NaN	14.4832	NaN	394.866	NaN	NaN	300.92	NaN	75.4504	NaN	NaN	NaN	109.83	NaN	NaN	NaN	NaN	NaN	86.5205	181.249	NaN	NaN	86.4534	NaN	NaN	NaN	67.0833	NaN	NaN	NaN	NaN	NaN
Q99715_2961	Q99715	COL12A1	2961	Collagen alpha-1(XII) chain	GEP(hy)GP(hy)GGRPGFP(hy)GTP(hy)GMQGPP(hy)GER	56.265	NaN	NaN	NaN	NaN	14.4832	NaN	394.866	NaN	NaN	300.92	NaN	75.4504	NaN	NaN	NaN	109.83	NaN	NaN	NaN	NaN	NaN	86.5205	181.249	NaN	NaN	86.4534	NaN	NaN	NaN	67.0833	NaN	NaN	NaN	NaN	NaN
Q99715_2959	Q99715	COL12A1	2959	Collagen alpha-1(XII) chain	GEP(hy)GP(hy)GGRPGFP(hy)GTP(hy)GMQGPP(hy)GER	56.265	NaN	NaN	NaN	NaN	14.4832	NaN	394.866	NaN	NaN	300.92	NaN	75.4504	NaN	NaN	NaN	109.83	NaN	NaN	NaN	NaN	NaN	86.5205	181.249	NaN	NaN	86.4534	NaN	NaN	NaN	67.0833	NaN	NaN	NaN	NaN	NaN
Q99715_2977	Q99715	COL12A1	2977	Collagen alpha-1(XII) chain	GEP(hy)GP(hy)GGRPGFP(hy)GTP(hy)GMQGPP(hy)GER	56.265	NaN	NaN	NaN	NaN	14.4832	NaN	394.866	NaN	NaN	300.92	NaN	75.4504	NaN	NaN	NaN	109.83	NaN	NaN	NaN	NaN	NaN	86.5205	181.249	NaN	NaN	86.4534	NaN	NaN	NaN	67.0833	NaN	NaN	NaN	NaN	NaN
Q99715_2968	Q99715	COL12A1	2968	Collagen alpha-1(XII) chain	GEP(hy)GP(hy)GGRPGFP(hy)GTP(hy)GMQGPP(hy)GER	56.265	NaN	NaN	NaN	NaN	14.4832	NaN	394.866	NaN	NaN	300.92	NaN	75.4504	NaN	NaN	NaN	109.83	NaN	NaN	NaN	NaN	NaN	86.5205	181.249	NaN	NaN	86.4534	NaN	NaN	NaN	67.0833	NaN	NaN	NaN	NaN	NaN
P02452_373	P02452	COL1A1	373	Collagen alpha-1(I) chain	GEP(hy)GP(hy)PGPAGAAGPAGNP(hy)GADGQP(hy)GAK	NaN	NaN	NaN	NaN	NaN	NaN	130.473	NaN	NaN	NaN	NaN	NaN	NaN	NaN	NaN	NaN	NaN	NaN	NaN	NaN	NaN	NaN	NaN	NaN	140.688	NaN	NaN	NaN	NaN	NaN	NaN	NaN	NaN	NaN	NaN	NaN
P02452_394	P02452	COL1A1	394	Collagen alpha-1(I) chain	GEP(hy)GP(hy)PGPAGAAGPAGNP(hy)GADGQP(hy)GAK	NaN	NaN	NaN	NaN	NaN	NaN	130.473	NaN	NaN	NaN	NaN	NaN	NaN	NaN	NaN	NaN	NaN	NaN	NaN	NaN	NaN	NaN	NaN	NaN	140.688	NaN	NaN	NaN	NaN	NaN	NaN	NaN	NaN	NaN	NaN	NaN
P02452_375	P02452	COL1A1	375	Collagen alpha-1(I) chain	GEP(hy)GP(hy)PGPAGAAGPAGNP(hy)GADGQP(hy)GAK	NaN	NaN	NaN	NaN	NaN	NaN	130.473	NaN	NaN	NaN	NaN	NaN	NaN	NaN	NaN	NaN	NaN	NaN	NaN	NaN	NaN	NaN	NaN	NaN	140.688	NaN	NaN	NaN	NaN	NaN	NaN	NaN	NaN	NaN	NaN	NaN
P02452_388	P02452	COL1A1	388	Collagen alpha-1(I) chain	GEP(hy)GP(hy)PGPAGAAGPAGNP(hy)GADGQP(hy)GAK	NaN	NaN	NaN	NaN	NaN	NaN	130.473	NaN	NaN	NaN	NaN	NaN	NaN	NaN	NaN	NaN	NaN	NaN	NaN	NaN	NaN	NaN	NaN	NaN	140.688	NaN	NaN	NaN	NaN	NaN	NaN	NaN	NaN	NaN	NaN	NaN
P02458_473	P02458	COL2A1	473	Collagen alpha-1(II) chain	GEP(hy)GPAGPQGAP(hy)GPAGEEGKR	NaN	NaN	NaN	NaN	NaN	NaN	805.679	NaN	NaN	NaN	NaN	NaN	NaN	NaN	NaN	NaN	NaN	NaN	NaN	NaN	NaN	NaN	NaN	NaN	797.766	NaN	NaN	NaN	NaN	NaN	NaN	NaN	NaN	NaN	NaN	NaN
P02458_482	P02458	COL2A1	482	Collagen alpha-1(II) chain	GEP(hy)GPAGPQGAP(hy)GPAGEEGKR	NaN	NaN	NaN	NaN	NaN	NaN	805.679	NaN	NaN	NaN	NaN	NaN	NaN	NaN	NaN	NaN	NaN	NaN	NaN	NaN	NaN	NaN	NaN	NaN	797.766	NaN	NaN	NaN	NaN	NaN	NaN	NaN	NaN	NaN	NaN	NaN
P02452_376	P02452	COL1A1	376	Collagen alpha-1(I) chain	GEP(hy)GPP(hy)GPAGAAGPAGNP(hy)GADGQP(hy)GAK	NaN	NaN	NaN	NaN	NaN	NaN	54.5081	NaN	NaN	NaN	NaN	NaN	NaN	NaN	NaN	NaN	NaN	NaN	NaN	NaN	NaN	NaN	NaN	NaN	NaN	NaN	NaN	NaN	NaN	NaN	NaN	NaN	NaN	NaN	NaN	NaN
P02461_371	P02461	COL3A1	371	Collagen alpha-1(III) chain	GEP(hy)GPQGHAGAQGPP(hy)GPP(hy)GINGSP(hy)GGK	NaN	NaN	NaN	NaN	NaN	NaN	155.628	NaN	NaN	NaN	NaN	NaN	NaN	NaN	NaN	NaN	NaN	NaN	NaN	NaN	NaN	NaN	NaN	NaN	123.955	NaN	NaN	NaN	NaN	NaN	NaN	NaN	NaN	NaN	NaN	NaN
P02461_392	P02461	COL3A1	392	Collagen alpha-1(III) chain	GEP(hy)GPQGHAGAQGPP(hy)GPP(hy)GINGSP(hy)GGK	NaN	NaN	NaN	NaN	NaN	NaN	155.628	NaN	NaN	NaN	NaN	NaN	NaN	NaN	NaN	NaN	NaN	NaN	NaN	NaN	NaN	NaN	NaN	NaN	123.955	NaN	NaN	NaN	NaN	NaN	NaN	NaN	NaN	NaN	NaN	NaN
P02461_383	P02461	COL3A1	383	Collagen alpha-1(III) chain	GEP(hy)GPQGHAGAQGPP(hy)GPP(hy)GINGSP(hy)GGK	NaN	NaN	NaN	NaN	NaN	NaN	155.628	NaN	NaN	NaN	NaN	NaN	NaN	NaN	NaN	NaN	NaN	NaN	NaN	NaN	NaN	NaN	NaN	NaN	123.955	NaN	NaN	NaN	NaN	NaN	NaN	NaN	NaN	NaN	NaN	NaN
P02461_386	P02461	COL3A1	386	Collagen alpha-1(III) chain	GEP(hy)GPQGHAGAQGPP(hy)GPP(hy)GINGSP(hy)GGK	NaN	NaN	NaN	NaN	NaN	NaN	155.628	NaN	NaN	NaN	NaN	NaN	NaN	NaN	NaN	NaN	NaN	NaN	NaN	NaN	NaN	NaN	NaN	NaN	123.955	NaN	NaN	NaN	NaN	NaN	NaN	NaN	NaN	NaN	NaN	NaN
P02452_484	P02452	COL1A1	484	Collagen alpha-1(I) chain	GEP(hy)GPTGLP(hy)GPP(hy)GER	NaN	NaN	NaN	NaN	NaN	NaN	3671.27	NaN	NaN	NaN	NaN	NaN	251.65	120.798	NaN	251.636	NaN	NaN	203.718	366.994	NaN	NaN	NaN	NaN	3763.3	NaN	NaN	NaN	NaN	NaN	NaN	NaN	NaN	317.742	NaN	NaN
P02452_475	P02452	COL1A1	475	Collagen alpha-1(I) chain	GEP(hy)GPTGLP(hy)GPP(hy)GER	NaN	NaN	NaN	NaN	NaN	NaN	3671.27	NaN	NaN	NaN	NaN	NaN	251.65	120.798	NaN	251.636	NaN	NaN	203.718	366.994	NaN	NaN	NaN	NaN	3763.3	NaN	NaN	NaN	NaN	NaN	NaN	NaN	NaN	317.742	NaN	NaN
P02452_481	P02452	COL1A1	481	Collagen alpha-1(I) chain	GEP(hy)GPTGLP(hy)GPP(hy)GER	NaN	NaN	NaN	NaN	NaN	NaN	3671.27	NaN	NaN	NaN	NaN	NaN	251.65	120.798	NaN	251.636	NaN	NaN	203.718	366.994	NaN	NaN	NaN	NaN	3763.3	NaN	NaN	NaN	NaN	NaN	NaN	NaN	NaN	317.742	NaN	NaN
P02452_460	P02452	COL1A1	460	Collagen alpha-1(I) chain	GEP(hy)GPVGVQGPP(hy)GPAGEEGK	NaN	NaN	NaN	NaN	NaN	NaN	606.471	NaN	NaN	NaN	NaN	NaN	NaN	NaN	NaN	NaN	NaN	NaN	NaN	NaN	NaN	NaN	NaN	NaN	560.842	NaN	NaN	NaN	NaN	NaN	NaN	NaN	NaN	NaN	NaN	NaN
P02452_451	P02452	COL1A1	451	Collagen alpha-1(I) chain	GEP(hy)GPVGVQGPP(hy)GPAGEEGK	NaN	NaN	NaN	NaN	NaN	NaN	606.471	NaN	NaN	NaN	NaN	NaN	NaN	NaN	NaN	NaN	NaN	NaN	NaN	NaN	NaN	NaN	NaN	NaN	560.842	NaN	NaN	NaN	NaN	NaN	NaN	NaN	NaN	NaN	NaN	NaN
P08123_363	P08123	COL1A2	363	Collagen alpha-2(I) chain	GEP(hy)GSAGP(hy)QGPPGPSGEEGK	NaN	NaN	NaN	NaN	NaN	NaN	6.49892	NaN	NaN	NaN	NaN	NaN	NaN	NaN	NaN	NaN	NaN	NaN	NaN	NaN	NaN	NaN	NaN	NaN	2.78418	NaN	NaN	NaN	NaN	NaN	NaN	NaN	NaN	NaN	NaN	NaN
P08123_368	P08123	COL1A2	368	Collagen alpha-2(I) chain	GEP(hy)GSAGP(hy)QGPPGPSGEEGK	NaN	NaN	NaN	NaN	NaN	NaN	6.49892	NaN	NaN	NaN	NaN	NaN	NaN	NaN	NaN	NaN	NaN	NaN	NaN	NaN	NaN	NaN	NaN	NaN	2.78418	NaN	NaN	NaN	NaN	NaN	NaN	NaN	NaN	NaN	NaN	NaN
P08123_624	P08123	COL1A2	624	Collagen alpha-2(I) chain	GEP(hy)GVVGAVGTAGPSGPSGLP(hy)GER	NaN	NaN	NaN	NaN	NaN	NaN	55.7427	NaN	NaN	NaN	NaN	NaN	NaN	NaN	NaN	NaN	NaN	NaN	NaN	NaN	NaN	NaN	NaN	NaN	32.339	NaN	NaN	NaN	NaN	NaN	NaN	NaN	NaN	NaN	NaN	NaN
P08123_642	P08123	COL1A2	642	Collagen alpha-2(I) chain	GEP(hy)GVVGAVGTAGPSGPSGLP(hy)GER	NaN	NaN	NaN	NaN	NaN	NaN	55.7427	NaN	NaN	NaN	NaN	NaN	NaN	NaN	NaN	NaN	NaN	NaN	NaN	NaN	NaN	NaN	NaN	NaN	32.339	NaN	NaN	NaN	NaN	NaN	NaN	NaN	NaN	NaN	NaN	NaN
P02452_292	P02452	COL1A1	292	Collagen alpha-1(I) chain	GEPGSP(hy)GENGAP(hy)GQMGPR	NaN	NaN	NaN	NaN	NaN	NaN	334.239	NaN	NaN	NaN	NaN	NaN	NaN	NaN	NaN	NaN	NaN	NaN	NaN	NaN	NaN	NaN	NaN	NaN	247.018	NaN	NaN	NaN	NaN	NaN	NaN	NaN	NaN	NaN	NaN	NaN
P02452_298	P02452	COL1A1	298	Collagen alpha-1(I) chain	GEPGSP(hy)GENGAP(hy)GQMGPR	NaN	NaN	NaN	NaN	NaN	NaN	334.239	NaN	NaN	NaN	NaN	NaN	NaN	NaN	NaN	NaN	NaN	NaN	NaN	NaN	NaN	NaN	NaN	NaN	247.018	NaN	NaN	NaN	NaN	NaN	NaN	NaN	NaN	NaN	NaN	NaN
P02461_455	P02461	COL3A1	455	Collagen alpha-1(III) chain	GERGEAGIP(hy)GVP(hy)GAK	NaN	NaN	NaN	71.2294	NaN	NaN	31.0966	NaN	NaN	NaN	NaN	NaN	NaN	NaN	NaN	NaN	NaN	NaN	NaN	NaN	NaN	NaN	NaN	58.1045	17.4059	NaN	NaN	NaN	NaN	NaN	NaN	NaN	NaN	NaN	NaN	NaN
P02461_458	P02461	COL3A1	458	Collagen alpha-1(III) chain	GERGEAGIP(hy)GVP(hy)GAK	NaN	NaN	NaN	71.2294	NaN	NaN	31.0966	NaN	NaN	NaN	NaN	NaN	NaN	NaN	NaN	NaN	NaN	NaN	NaN	NaN	NaN	NaN	NaN	58.1045	17.4059	NaN	NaN	NaN	NaN	NaN	NaN	NaN	NaN	NaN	NaN	NaN
P02461_1078	P02461	COL3A1	1078	Collagen alpha-1(III) chain	GESGPAGPAGAPGP(hy)AGSR	NaN	NaN	NaN	NaN	NaN	NaN	255.5	NaN	NaN	NaN	10.5716	NaN	13.7317	NaN	NaN	NaN	NaN	NaN	NaN	NaN	NaN	NaN	NaN	NaN	227.372	NaN	NaN	NaN	NaN	NaN	NaN	NaN	NaN	NaN	NaN	NaN
P02452_925	P02452	COL1A1	925	Collagen alpha-1(I) chain	GETGPAGRP(hy)GEVGPP(hy)GPP(hy)GPAGEK	NaN	169.333	NaN	NaN	NaN	NaN	2369.66	NaN	NaN	NaN	NaN	NaN	73.1734	NaN	NaN	NaN	NaN	NaN	NaN	186.477	NaN	NaN	NaN	NaN	2413.39	NaN	NaN	NaN	NaN	NaN	NaN	NaN	NaN	NaN	NaN	NaN
P02452_928	P02452	COL1A1	928	Collagen alpha-1(I) chain	GETGPAGRP(hy)GEVGPP(hy)GPP(hy)GPAGEK	NaN	169.333	NaN	NaN	NaN	NaN	2369.66	NaN	NaN	NaN	NaN	NaN	73.1734	NaN	NaN	NaN	NaN	NaN	NaN	186.477	NaN	NaN	NaN	NaN	2413.39	NaN	NaN	NaN	NaN	NaN	NaN	NaN	NaN	NaN	NaN	NaN
P02452_915	P02452	COL1A1	915	Collagen alpha-1(I) chain	GETGP(hy)AGRPGEVGPP(hy)GPP(hy)GPAGEK	NaN	NaN	NaN	NaN	NaN	NaN	16.1251	NaN	NaN	NaN	NaN	NaN	NaN	NaN	NaN	NaN	NaN	NaN	NaN	NaN	NaN	NaN	NaN	NaN	NaN	NaN	NaN	NaN	NaN	NaN	NaN	NaN	NaN	NaN	NaN	NaN
P08123_983	P08123	COL1A2	983	Collagen alpha-2(I) chain	GETGP(hy)SGPVGPAGAVGPR	NaN	131.727	NaN	NaN	NaN	NaN	850.365	NaN	NaN	NaN	NaN	NaN	NaN	NaN	NaN	NaN	NaN	NaN	NaN	142.671	NaN	NaN	NaN	NaN	748.579	NaN	NaN	NaN	NaN	NaN	NaN	NaN	NaN	NaN	NaN	NaN
P02452_924	P02452	COL1A1	924	Collagen alpha-1(I) chain	GETGPAGRP(hy)GEVGP(hy)PGPP(hy)GPAGEK	NaN	NaN	NaN	NaN	NaN	NaN	20.9247	NaN	NaN	NaN	NaN	NaN	NaN	NaN	NaN	NaN	NaN	NaN	NaN	NaN	NaN	NaN	NaN	NaN	9.61979	NaN	NaN	NaN	NaN	NaN	NaN	NaN	NaN	NaN	NaN	NaN
P02452_919	P02452	COL1A1	919	Collagen alpha-1(I) chain	GETGPAGRP(hy)GEVGPP(hy)GPP(hy)GPAGEK	NaN	169.333	NaN	NaN	NaN	NaN	2369.66	NaN	NaN	NaN	NaN	NaN	73.1734	NaN	NaN	NaN	NaN	NaN	NaN	186.477	NaN	NaN	NaN	NaN	2413.39	NaN	NaN	NaN	NaN	NaN	NaN	NaN	NaN	NaN	NaN	NaN
P02461_806	P02461	COL3A1	806	Collagen alpha-1(III) chain	GETGPP(hy)GPAGFP(hy)GAP(hy)GQNGEP(hy)GGKGER	NaN	NaN	NaN	NaN	NaN	NaN	339.974	NaN	NaN	NaN	NaN	NaN	NaN	NaN	NaN	NaN	NaN	NaN	NaN	NaN	NaN	NaN	NaN	NaN	281.146	NaN	NaN	NaN	NaN	NaN	NaN	NaN	NaN	NaN	NaN	NaN
P02461_812	P02461	COL3A1	812	Collagen alpha-1(III) chain	GETGPP(hy)GPAGFP(hy)GAP(hy)GQNGEP(hy)GGKGER	NaN	NaN	NaN	NaN	NaN	NaN	339.974	NaN	NaN	NaN	NaN	NaN	NaN	NaN	NaN	NaN	NaN	NaN	NaN	NaN	NaN	NaN	NaN	NaN	281.146	NaN	NaN	NaN	NaN	NaN	NaN	NaN	NaN	NaN	NaN	NaN
P02461_815	P02461	COL3A1	815	Collagen alpha-1(III) chain	GETGPP(hy)GPAGFP(hy)GAP(hy)GQNGEP(hy)GGKGER	NaN	NaN	NaN	NaN	NaN	NaN	339.974	NaN	NaN	NaN	NaN	NaN	NaN	NaN	NaN	NaN	NaN	NaN	NaN	NaN	NaN	NaN	NaN	NaN	281.146	NaN	NaN	NaN	NaN	NaN	NaN	NaN	NaN	NaN	NaN	NaN
P02461_821	P02461	COL3A1	821	Collagen alpha-1(III) chain	GETGPP(hy)GPAGFP(hy)GAP(hy)GQNGEP(hy)GGKGER	NaN	NaN	NaN	NaN	NaN	NaN	339.974	NaN	NaN	NaN	NaN	NaN	NaN	NaN	NaN	NaN	NaN	NaN	NaN	NaN	NaN	NaN	NaN	NaN	281.146	NaN	NaN	NaN	NaN	NaN	NaN	NaN	NaN	NaN	NaN	NaN
P08123_293	P08123	COL1A2	293	Collagen alpha-2(I) chain	GEVGLPGLSGP(hy)VGPP(hy)GNP(hy)GANGLTGAK	NaN	NaN	NaN	NaN	NaN	NaN	272.853	NaN	NaN	NaN	NaN	NaN	NaN	NaN	NaN	NaN	NaN	NaN	NaN	NaN	NaN	NaN	NaN	NaN	277.033	NaN	NaN	NaN	NaN	NaN	NaN	NaN	NaN	NaN	NaN	NaN
P08123_300	P08123	COL1A2	300	Collagen alpha-2(I) chain	GEVGLPGLSGP(hy)VGPP(hy)GNP(hy)GANGLTGAK	NaN	NaN	NaN	NaN	NaN	NaN	272.853	NaN	NaN	NaN	NaN	NaN	NaN	NaN	NaN	NaN	NaN	NaN	NaN	NaN	NaN	NaN	NaN	NaN	277.033	NaN	NaN	NaN	NaN	NaN	NaN	NaN	NaN	NaN	NaN	NaN
P08123_297	P08123	COL1A2	297	Collagen alpha-2(I) chain	GEVGLPGLSGP(hy)VGPP(hy)GNP(hy)GANGLTGAK	NaN	NaN	NaN	NaN	NaN	NaN	272.853	NaN	NaN	NaN	NaN	NaN	NaN	NaN	NaN	NaN	NaN	NaN	NaN	NaN	NaN	NaN	NaN	NaN	277.033	NaN	NaN	NaN	NaN	NaN	NaN	NaN	NaN	NaN	NaN	NaN
P02461_365	P02461	COL3A1	365	Collagen alpha-1(III) chain	GEVGPAGSP(hy)GSNGAP(hy)GQR	NaN	13.8644	NaN	NaN	NaN	NaN	383.144	NaN	NaN	NaN	NaN	NaN	NaN	NaN	NaN	NaN	NaN	NaN	NaN	NaN	NaN	NaN	NaN	NaN	359.058	NaN	NaN	NaN	NaN	NaN	NaN	NaN	NaN	NaN	NaN	NaN
P02461_359	P02461	COL3A1	359	Collagen alpha-1(III) chain	GEVGPAGSP(hy)GSNGAP(hy)GQR	NaN	13.8644	NaN	NaN	NaN	NaN	383.144	NaN	NaN	NaN	NaN	NaN	NaN	NaN	NaN	NaN	NaN	NaN	NaN	NaN	NaN	NaN	NaN	NaN	359.058	NaN	NaN	NaN	NaN	NaN	NaN	NaN	NaN	NaN	NaN	NaN
P02452_496	P02452	COL1A1	496	Collagen alpha-1(I) chain	GFP(hy)GADGVAGPK	76.4837	309.214	NaN	NaN	NaN	NaN	2458.14	NaN	NaN	NaN	84.1907	NaN	127.993	NaN	NaN	224.876	NaN	NaN	NaN	269.56	NaN	NaN	NaN	NaN	2301.08	NaN	NaN	NaN	NaN	NaN	132.933	NaN	NaN	163.989	NaN	NaN
P02452_982;P02458_1004	P02452	COL1A1	982	Collagen alpha-1(I) chain	GFP(hy)GLP(hy)GPSGEP(hy)GK	NaN	NaN	NaN	NaN	NaN	NaN	2964.35	NaN	NaN	NaN	NaN	NaN	NaN	NaN	NaN	NaN	NaN	NaN	NaN	NaN	NaN	NaN	NaN	NaN	3250.67	NaN	NaN	NaN	NaN	NaN	NaN	NaN	NaN	NaN	NaN	NaN
P02452_973;P02458_995	P02452	COL1A1	973	Collagen alpha-1(I) chain	GFP(hy)GLP(hy)GPSGEPGK	NaN	174.991	NaN	NaN	NaN	NaN	1452.11	NaN	NaN	NaN	NaN	NaN	NaN	NaN	NaN	NaN	NaN	NaN	NaN	233.433	NaN	NaN	NaN	NaN	1159.21	NaN	NaN	NaN	NaN	NaN	NaN	NaN	NaN	NaN	NaN	NaN
P02458_998;P02452_976	P02458	COL1A1	998	Collagen alpha-1(I) chain	GFP(hy)GLP(hy)GPSGEPGK	NaN	174.991	NaN	NaN	NaN	NaN	1452.11	NaN	NaN	NaN	NaN	NaN	NaN	NaN	NaN	NaN	NaN	NaN	NaN	233.433	NaN	NaN	NaN	NaN	1159.21	NaN	NaN	NaN	NaN	NaN	NaN	NaN	NaN	NaN	NaN	NaN
P02461_1133	P02461	COL3A1	1133	Collagen alpha-1(III) chain	GFP(hy)GNPGAP(hy)GSPGPAGQQGAIGSP(hy)GPAGPR	NaN	NaN	NaN	NaN	NaN	NaN	146.642	NaN	NaN	NaN	NaN	NaN	NaN	NaN	NaN	NaN	NaN	NaN	NaN	NaN	NaN	NaN	NaN	NaN	342.296	NaN	NaN	NaN	NaN	NaN	NaN	NaN	NaN	NaN	NaN	NaN
P02461_1112	P02461	COL3A1	1112	Collagen alpha-1(III) chain	GFP(hy)GNPGAP(hy)GSPGPAGQQGAIGSP(hy)GPAGPR	NaN	NaN	NaN	NaN	NaN	NaN	146.642	NaN	NaN	NaN	NaN	NaN	NaN	NaN	NaN	NaN	NaN	NaN	NaN	NaN	NaN	NaN	NaN	NaN	342.296	NaN	NaN	NaN	NaN	NaN	NaN	NaN	NaN	NaN	NaN	NaN
P02461_1118	P02461	COL3A1	1118	Collagen alpha-1(III) chain	GFP(hy)GNPGAP(hy)GSPGPAGQQGAIGSP(hy)GPAGPR	NaN	NaN	NaN	NaN	NaN	NaN	146.642	NaN	NaN	NaN	NaN	NaN	NaN	NaN	NaN	NaN	NaN	NaN	NaN	NaN	NaN	NaN	NaN	NaN	342.296	NaN	NaN	NaN	NaN	NaN	NaN	NaN	NaN	NaN	NaN	NaN
P02462_404	P02462	COL4A1	404	Collagen alpha-1(IV) chain	GFP(hy)GTSLP(hy)GPSGR	259.91	NaN	NaN	NaN	174.522	NaN	NaN	NaN	204.172	NaN	NaN	NaN	202.656	NaN	NaN	NaN	159.606	NaN	265.351	NaN	NaN	NaN	183.592	69.1862	150.049	NaN	NaN	NaN	NaN	295.107	NaN	NaN	NaN	NaN	NaN	NaN
P02462_399	P02462	COL4A1	399	Collagen alpha-1(IV) chain	GFP(hy)GTSLP(hy)GPSGR	259.91	NaN	NaN	NaN	174.522	NaN	NaN	NaN	204.172	NaN	NaN	NaN	202.656	NaN	NaN	NaN	159.606	NaN	265.351	NaN	NaN	NaN	183.592	69.1862	150.049	NaN	NaN	NaN	NaN	295.107	NaN	NaN	NaN	NaN	NaN	NaN
P12111_2319	P12111	COL6A3	2319	Collagen alpha-3(VI) chain	GFP(hy)GYP(hy)GPK	619.711	NaN	302.902	NaN	NaN	NaN	NaN	NaN	273.388	NaN	781.234	NaN	694.183	NaN	NaN	NaN	NaN	NaN	NaN	NaN	682.526	NaN	NaN	NaN	NaN	NaN	NaN	NaN	NaN	NaN	655.611	NaN	208.75	NaN	NaN	NaN
P12111_2316	P12111	COL6A3	2316	Collagen alpha-3(VI) chain	GFP(hy)GYP(hy)GPK	619.711	NaN	302.902	NaN	NaN	NaN	NaN	NaN	273.388	NaN	781.234	NaN	694.183	NaN	NaN	NaN	NaN	NaN	NaN	NaN	682.526	NaN	NaN	NaN	NaN	NaN	NaN	NaN	NaN	NaN	655.611	NaN	208.75	NaN	NaN	NaN
Q14847_105	Q14847	LASP1	105	LIM and SH3 domain protein 1	GFSVVADTP(hy)ELQR	190.311	172.941	NaN	155.1	NaN	NaN	NaN	NaN	NaN	NaN	264.432	NaN	238.445	NaN	NaN	NaN	NaN	NaN	209.03	NaN	NaN	NaN	277.851	157.582	NaN	NaN	NaN	NaN	NaN	NaN	NaN	NaN	149.064	276.132	235.155	NaN
P01859_266	P01859	IGHG2	266	Immunoglobulin heavy constant gamma 2	GFYP(hy)SDISVEWESNGQP(hy)ENNYK	NaN	305.58	485.285	108.743	NaN	142.923	242.193	NaN	191.94	165.874	144.617	NaN	288.391	250.263	NaN	110.081	NaN	NaN	209.552	293.519	456.277	143.642	226.499	127.383	192.15	NaN	NaN	NaN	NaN	NaN	166.814	NaN	NaN	NaN	65.7615	NaN
P01859_253	P01859	IGHG2	253	Immunoglobulin heavy constant gamma 2	GFYP(hy)SDISVEWESNGQP(hy)ENNYK	NaN	305.58	485.285	108.743	NaN	142.923	242.193	NaN	191.94	165.874	144.617	NaN	288.391	250.263	NaN	110.081	NaN	NaN	209.552	293.519	456.277	143.642	226.499	127.383	192.15	NaN	NaN	NaN	NaN	NaN	166.814	NaN	NaN	NaN	65.7615	NaN
P02461_443	P02461	COL3A1	443	Collagen alpha-1(III) chain	GGAGEP(hy)GKNGAKGEP(hy)GPR	NaN	NaN	NaN	NaN	NaN	NaN	NaN	NaN	NaN	NaN	59.9907	NaN	NaN	NaN	NaN	NaN	NaN	NaN	NaN	NaN	NaN	NaN	NaN	107.485	NaN	NaN	NaN	NaN	NaN	NaN	NaN	206.686	NaN	NaN	NaN	NaN
P02461_434	P02461	COL3A1	434	Collagen alpha-1(III) chain	GGAGEP(hy)GKNGAKGEP(hy)GPR	NaN	NaN	NaN	NaN	NaN	NaN	NaN	NaN	NaN	NaN	59.9907	NaN	NaN	NaN	NaN	NaN	NaN	NaN	NaN	NaN	NaN	NaN	NaN	107.485	NaN	NaN	NaN	NaN	NaN	NaN	NaN	206.686	NaN	NaN	NaN	NaN
P02461_608	P02461	COL3A1	608	Collagen alpha-1(III) chain	GGP(hy)GGP(hy)GPQGPP(hy)GK	21.5053	20.2332	NaN	NaN	NaN	NaN	446.726	NaN	NaN	NaN	19.7779	NaN	19.9725	NaN	NaN	43.1894	NaN	NaN	23.9251	30.409	NaN	NaN	NaN	5.13049	418.948	NaN	NaN	NaN	NaN	NaN	NaN	NaN	NaN	14.688	NaN	NaN
P02461_599	P02461	COL3A1	599	Collagen alpha-1(III) chain	GGP(hy)GGP(hy)GPQGPP(hy)GK	21.5053	20.2332	NaN	NaN	NaN	NaN	446.726	NaN	NaN	NaN	19.7779	NaN	19.9725	NaN	NaN	43.1894	NaN	NaN	23.9251	30.409	NaN	NaN	NaN	5.13049	418.948	NaN	NaN	NaN	NaN	NaN	NaN	NaN	NaN	14.688	NaN	NaN
P02461_602	P02461	COL3A1	602	Collagen alpha-1(III) chain	GGP(hy)GGP(hy)GPQGPP(hy)GK	21.5053	20.2332	NaN	NaN	NaN	NaN	446.726	NaN	NaN	NaN	19.7779	NaN	19.9725	NaN	NaN	43.1894	NaN	NaN	23.9251	30.409	NaN	NaN	NaN	5.13049	418.948	NaN	NaN	NaN	NaN	NaN	NaN	NaN	NaN	14.688	NaN	NaN
P04083_38	P04083	ANXA1	38	Annexin A1	GGPGSAVSP(hy)YPTFNPSSDVAALHK	77.6758	469.5	NaN	495.576	NaN	200.09	245.344	471.413	74.4634	NaN	53.2972	72.6356	NaN	253.199	NaN	238.119	170.362	271.688	85.9968	416.038	NaN	451.894	NaN	171.514	246.73	481.66	155.753	NaN	NaN	78.8264	NaN	247.074	NaN	275.034	288.142	339.213
P08123_1044	P08123	COL1A2	1044	Collagen alpha-2(I) chain	GHNGLQGLP(hy)GIAGHHGDQGAP(hy)GSVGPAGPR	NaN	85.8904	NaN	NaN	NaN	NaN	763.689	NaN	NaN	NaN	NaN	NaN	NaN	NaN	NaN	94.0537	NaN	NaN	NaN	103.369	NaN	NaN	NaN	NaN	792.731	NaN	NaN	NaN	NaN	NaN	NaN	NaN	NaN	74.3113	NaN	NaN
P08123_1032	P08123	COL1A2	1032	Collagen alpha-2(I) chain	GHNGLQGLP(hy)GIAGHHGDQGAP(hy)GSVGPAGPR	NaN	85.8904	NaN	NaN	NaN	NaN	763.689	NaN	NaN	NaN	NaN	NaN	NaN	NaN	NaN	94.0537	NaN	NaN	NaN	103.369	NaN	NaN	NaN	NaN	792.731	NaN	NaN	NaN	NaN	NaN	NaN	NaN	NaN	74.3113	NaN	NaN
P20908_1017	P20908	COL5A1	1017	Collagen alpha-1(V) chain	GHP(hy)GPP(hy)GPP(hy)GEQGLP(hy)GLAGK	NaN	NaN	NaN	NaN	NaN	NaN	105.449	NaN	NaN	NaN	NaN	NaN	NaN	NaN	NaN	NaN	NaN	NaN	NaN	NaN	NaN	NaN	NaN	NaN	89.2255	NaN	NaN	NaN	NaN	NaN	NaN	NaN	NaN	NaN	NaN	NaN
P20908_1023	P20908	COL5A1	1023	Collagen alpha-1(V) chain	GHP(hy)GPP(hy)GPP(hy)GEQGLP(hy)GLAGK	NaN	NaN	NaN	NaN	NaN	NaN	105.449	NaN	NaN	NaN	NaN	NaN	NaN	NaN	NaN	NaN	NaN	NaN	NaN	NaN	NaN	NaN	NaN	NaN	89.2255	NaN	NaN	NaN	NaN	NaN	NaN	NaN	NaN	NaN	NaN	NaN
P20908_1029	P20908	COL5A1	1029	Collagen alpha-1(V) chain	GHP(hy)GPP(hy)GPP(hy)GEQGLP(hy)GLAGK	NaN	NaN	NaN	NaN	NaN	NaN	105.449	NaN	NaN	NaN	NaN	NaN	NaN	NaN	NaN	NaN	NaN	NaN	NaN	NaN	NaN	NaN	NaN	NaN	89.2255	NaN	NaN	NaN	NaN	NaN	NaN	NaN	NaN	NaN	NaN	NaN
P20908_1020	P20908	COL5A1	1020	Collagen alpha-1(V) chain	GHP(hy)GPP(hy)GPP(hy)GEQGLP(hy)GLAGK	NaN	NaN	NaN	NaN	NaN	NaN	105.449	NaN	NaN	NaN	NaN	NaN	NaN	NaN	NaN	NaN	NaN	NaN	NaN	NaN	NaN	NaN	NaN	NaN	89.2255	NaN	NaN	NaN	NaN	NaN	NaN	NaN	NaN	NaN	NaN	NaN
P08572_707	P08572	COL4A2	707	Collagen alpha-2(IV) chain	GIP(hy)GFAGADGGPGP(hy)R	NaN	NaN	NaN	48.4384	NaN	NaN	188.964	NaN	NaN	NaN	NaN	NaN	NaN	NaN	NaN	NaN	NaN	NaN	NaN	NaN	NaN	NaN	NaN	NaN	NaN	NaN	NaN	NaN	NaN	NaN	NaN	NaN	NaN	NaN	NaN	NaN
P08572_718	P08572	COL4A2	718	Collagen alpha-2(IV) chain	GIP(hy)GFAGADGGPGP(hy)R	NaN	NaN	NaN	48.4384	NaN	NaN	188.964	NaN	NaN	NaN	NaN	NaN	NaN	NaN	NaN	NaN	NaN	NaN	NaN	NaN	NaN	NaN	NaN	NaN	NaN	NaN	NaN	NaN	NaN	NaN	NaN	NaN	NaN	NaN	NaN	NaN
P08123_330	P08123	COL1A2	330	Collagen alpha-2(I) chain	GIP(hy)GPVGAAGATGAR	171.802	257.522	NaN	NaN	79.0031	85.3552	2081.32	NaN	NaN	NaN	109.865	NaN	165.484	NaN	195.035	141.444	NaN	NaN	196.292	243.853	NaN	NaN	145.196	NaN	1873.64	NaN	NaN	NaN	NaN	NaN	99.0351	NaN	180.488	227.594	NaN	NaN
Q99715_2776	Q99715	COL12A1	2776	Collagen alpha-1(XII) chain	GISGAIGP(hy)P(hy)GPR	136.372	NaN	NaN	NaN	85.9326	NaN	NaN	NaN	NaN	NaN	228.488	NaN	107.047	NaN	NaN	119.234	258.85	NaN	93.1874	NaN	NaN	NaN	NaN	NaN	NaN	NaN	NaN	NaN	NaN	NaN	NaN	NaN	NaN	146.82	313.335	NaN
Q99715_2775	Q99715	COL12A1	2775	Collagen alpha-1(XII) chain	GISGAIGP(hy)P(hy)GPR	136.372	NaN	NaN	NaN	85.9326	NaN	NaN	NaN	NaN	NaN	228.488	NaN	107.047	NaN	NaN	119.234	258.85	NaN	93.1874	NaN	NaN	NaN	NaN	NaN	NaN	NaN	NaN	NaN	NaN	NaN	NaN	NaN	NaN	146.82	313.335	NaN
Q03468_1324	Q03468	ERCC6	1324	DNA excision repair protein ERCC-6	GISGAP(hy)AGKKSR	NaN	NaN	NaN	689.597	425.861	232.578	NaN	NaN	92.0843	NaN	NaN	NaN	538.907	NaN	NaN	NaN	NaN	709.308	NaN	198.291	NaN	NaN	445.393	224.635	NaN	NaN	NaN	NaN	412.903	NaN	NaN	NaN	NaN	NaN	68.1689	NaN
C9JRZ8_212;O60218_212	C9JRZ8	AKR1B10	212	Aldo-keto reductase family 1 member B15	GITVTAYSP(hy)LGSPDRPWAK	NaN	NaN	NaN	128.518	NaN	NaN	NaN	NaN	NaN	241.837	NaN	NaN	508.551	100.91	154.909	NaN	NaN	247.081	393.205	NaN	NaN	NaN	548.247	NaN	NaN	NaN	232.546	NaN	NaN	131.367	235.26	90.2652	NaN	NaN	NaN	NaN
C9JRZ8_219;O60218_219	C9JRZ8	AKR1B10	219	Aldo-keto reductase family 1 member B15	GITVTAYSPLGSPDRP(hy)WAKPEDPSLLEDPK	NaN	NaN	NaN	90.8826	NaN	NaN	NaN	NaN	NaN	NaN	NaN	NaN	NaN	NaN	NaN	373.001	NaN	NaN	NaN	NaN	NaN	NaN	NaN	NaN	NaN	NaN	NaN	NaN	NaN	NaN	330.585	NaN	NaN	347.213	NaN	NaN
P02458_986	P02458	COL2A1	986	Collagen alpha-1(II) chain	GIVGLP(hy)GQR	137.144	NaN	NaN	NaN	NaN	NaN	5692.88	NaN	NaN	NaN	NaN	NaN	NaN	NaN	NaN	596.381	NaN	NaN	NaN	798.572	NaN	NaN	NaN	238.228	6246.86	NaN	NaN	NaN	NaN	NaN	NaN	NaN	NaN	644.287	NaN	NaN
P02461_962	P02461	COL3A1	962	Collagen alpha-1(III) chain	GLAGP(hy)P(hy)GMP(hy)GPR	NaN	NaN	NaN	NaN	NaN	NaN	114.853	NaN	NaN	NaN	NaN	NaN	NaN	NaN	NaN	NaN	NaN	NaN	NaN	NaN	NaN	NaN	NaN	NaN	80.3399	NaN	NaN	NaN	NaN	NaN	NaN	NaN	NaN	NaN	NaN	NaN
P02461_965	P02461	COL3A1	965	Collagen alpha-1(III) chain	GLAGP(hy)P(hy)GMP(hy)GPR	NaN	NaN	NaN	NaN	NaN	NaN	114.853	NaN	NaN	NaN	NaN	NaN	NaN	NaN	NaN	NaN	NaN	NaN	NaN	NaN	NaN	NaN	NaN	NaN	80.3399	NaN	NaN	NaN	NaN	NaN	NaN	NaN	NaN	NaN	NaN	NaN
P02461_961	P02461	COL3A1	961	Collagen alpha-1(III) chain	GLAGP(hy)P(hy)GMP(hy)GPR	NaN	NaN	NaN	NaN	NaN	NaN	114.853	NaN	NaN	NaN	NaN	NaN	NaN	NaN	NaN	NaN	NaN	NaN	NaN	NaN	NaN	NaN	NaN	NaN	80.3399	NaN	NaN	NaN	NaN	NaN	NaN	NaN	NaN	NaN	NaN	NaN
O00255_519	O00255	MEN1	519	Menin	GLGTGQGAVSGP(hy)P(hy)R	599.842	NaN	NaN	415.121	NaN	505.561	NaN	NaN	268.032	NaN	NaN	NaN	NaN	NaN	NaN	NaN	NaN	498.377	1280.88	1098.57	NaN	400.065	NaN	NaN	455.419	NaN	NaN	NaN	NaN	NaN	197.237	NaN	NaN	NaN	413.303	NaN
O00255_520	O00255	MEN1	520	Menin	GLGTGQGAVSGP(hy)P(hy)R	599.842	NaN	NaN	415.121	NaN	505.561	NaN	NaN	268.032	NaN	NaN	NaN	NaN	NaN	NaN	NaN	NaN	498.377	1280.88	1098.57	NaN	400.065	NaN	NaN	455.419	NaN	NaN	NaN	NaN	NaN	197.237	NaN	NaN	NaN	413.303	NaN
P08123_582	P08123	COL1A2	582	Collagen alpha-2(I) chain	GLHGEFGLP(hy)GP(hy)AGPR	NaN	NaN	NaN	NaN	NaN	NaN	1055.83	NaN	NaN	NaN	NaN	NaN	NaN	NaN	NaN	NaN	NaN	NaN	NaN	NaN	NaN	NaN	NaN	NaN	1163.62	NaN	NaN	NaN	NaN	NaN	NaN	NaN	NaN	NaN	NaN	NaN
P08123_584	P08123	COL1A2	584	Collagen alpha-2(I) chain	GLHGEFGLP(hy)GP(hy)AGPR	NaN	NaN	NaN	NaN	NaN	NaN	1055.83	NaN	NaN	NaN	NaN	NaN	NaN	NaN	NaN	NaN	NaN	NaN	NaN	NaN	NaN	NaN	NaN	NaN	1163.62	NaN	NaN	NaN	NaN	NaN	NaN	NaN	NaN	NaN	NaN	NaN
O43908_67	O43908	KLRC4	67	NKG2-F type II integral membrane protein	GLLP(hy)P(hy)P(hy)EK	84.1468	85.6022	342.762	119.819	72.4264	353.159	189.614	737.797	47.5077	48.7047	89.6668	72.6748	115.518	205.139	75.413	NaN	107.558	76.6235	92.4461	87.9416	363.654	93.0971	70.0602	310.124	NaN	NaN	27.629	429.072	NaN	64.8217	63.3391	159.638	33.644	288.814	NaN	NaN
O43908_66	O43908	KLRC4	66	NKG2-F type II integral membrane protein	GLLP(hy)P(hy)P(hy)EK	84.1468	85.6022	342.762	119.819	72.4264	353.159	189.614	737.797	47.5077	48.7047	89.6668	72.6748	115.518	205.139	75.413	NaN	107.558	76.6235	92.4461	87.9416	363.654	93.0971	70.0602	310.124	NaN	NaN	27.629	429.072	NaN	64.8217	63.3391	159.638	33.644	288.814	NaN	NaN
O43908_68	O43908	KLRC4	68	NKG2-F type II integral membrane protein	GLLP(hy)P(hy)P(hy)EK	84.1468	85.6022	342.762	119.819	72.4264	353.159	189.614	737.797	47.5077	48.7047	89.6668	72.6748	115.518	205.139	75.413	NaN	107.558	76.6235	92.4461	87.9416	363.654	93.0971	70.0602	310.124	NaN	NaN	27.629	429.072	NaN	64.8217	63.3391	159.638	33.644	288.814	NaN	NaN
P20908_675	P20908	COL5A1	675	Collagen alpha-1(V) chain	GLP(hy)GEP(hy)GPR	NaN	NaN	NaN	NaN	NaN	39.416	223.909	NaN	NaN	NaN	NaN	NaN	NaN	NaN	NaN	NaN	NaN	NaN	NaN	NaN	NaN	NaN	NaN	NaN	91.3473	NaN	NaN	NaN	NaN	NaN	NaN	NaN	NaN	NaN	NaN	NaN
P20908_678	P20908	COL5A1	678	Collagen alpha-1(V) chain	GLP(hy)GEP(hy)GPR	NaN	NaN	NaN	NaN	NaN	39.416	223.909	NaN	NaN	NaN	NaN	NaN	NaN	NaN	NaN	NaN	NaN	NaN	NaN	NaN	NaN	NaN	NaN	NaN	91.3473	NaN	NaN	NaN	NaN	NaN	NaN	NaN	NaN	NaN	NaN	NaN
P08572_783	P08572	COL4A2	783	Collagen alpha-2(IV) chain	GLP(hy)GEVLGAQPGP(hy)R	58.0719	NaN	NaN	NaN	164.801	NaN	102.948	NaN	219.943	NaN	180.005	68.2361	129.214	NaN	NaN	156.489	NaN	NaN	NaN	NaN	NaN	NaN	95.3838	NaN	127.901	NaN	160.111	NaN	NaN	NaN	NaN	NaN	NaN	147.209	124.576	NaN
P08572_773	P08572	COL4A2	773	Collagen alpha-2(IV) chain	GLP(hy)GEVLGAQPGP(hy)R	58.0719	NaN	NaN	NaN	164.801	NaN	102.948	NaN	219.943	NaN	180.005	68.2361	129.214	NaN	NaN	156.489	NaN	NaN	NaN	NaN	NaN	NaN	95.3838	NaN	127.901	NaN	160.111	NaN	NaN	NaN	NaN	NaN	NaN	147.209	124.576	NaN
Q5KU26_565	Q5KU26	COLEC12	565	Collectin-12	GLP(hy)GLP(hy)GVP(hy)GM(ox)PGPK	NaN	NaN	NaN	61.4105	73.925	NaN	47.7902	NaN	103.425	77.5064	113.199	NaN	59.0741	31.6218	NaN	NaN	NaN	44.8803	25.9189	NaN	NaN	NaN	157.657	107.397	10.2832	NaN	13.8049	NaN	NaN	175.353	13.217	142.934	8.1773	82.5355	NaN	NaN
Q5KU26_571	Q5KU26	COLEC12	571	Collectin-12	GLP(hy)GLP(hy)GVP(hy)GM(ox)PGPK	NaN	NaN	NaN	61.4105	73.925	NaN	47.7902	NaN	103.425	77.5064	113.199	NaN	59.0741	31.6218	NaN	NaN	NaN	44.8803	25.9189	NaN	NaN	NaN	157.657	107.397	10.2832	NaN	13.8049	NaN	NaN	175.353	13.217	142.934	8.1773	82.5355	NaN	NaN
Q5KU26_568	Q5KU26	COLEC12	568	Collectin-12	GLP(hy)GLP(hy)GVP(hy)GM(ox)PGPK	NaN	NaN	NaN	61.4105	73.925	NaN	47.7902	NaN	103.425	77.5064	113.199	NaN	59.0741	31.6218	NaN	NaN	NaN	44.8803	25.9189	NaN	NaN	NaN	157.657	107.397	10.2832	NaN	13.8049	NaN	NaN	175.353	13.217	142.934	8.1773	82.5355	NaN	NaN
P02461_899	P02461	COL3A1	899	Collagen alpha-1(III) chain	GLP(hy)GPP(hy)GSNGNP(hy)GPP(hy)GPSGSP(hy)GK	NaN	NaN	NaN	NaN	NaN	NaN	304.596	NaN	NaN	NaN	NaN	NaN	NaN	NaN	NaN	NaN	NaN	NaN	NaN	NaN	NaN	NaN	NaN	NaN	257.644	NaN	NaN	NaN	NaN	NaN	NaN	NaN	NaN	NaN	NaN	NaN
P02461_881	P02461	COL3A1	881	Collagen alpha-1(III) chain	GLP(hy)GPP(hy)GSNGNP(hy)GPP(hy)GPSGSP(hy)GK	NaN	NaN	NaN	NaN	NaN	NaN	304.596	NaN	NaN	NaN	NaN	NaN	NaN	NaN	NaN	NaN	NaN	NaN	NaN	NaN	NaN	NaN	NaN	NaN	257.644	NaN	NaN	NaN	NaN	NaN	NaN	NaN	NaN	NaN	NaN	NaN
P02461_883	P02461	COL3A1	883	Collagen alpha-1(III) chain	GLP(hy)GP(hy)PGSNGNP(hy)GPP(hy)GPSGSP(hy)GK	NaN	NaN	NaN	NaN	NaN	NaN	63.5257	NaN	NaN	NaN	NaN	NaN	NaN	NaN	NaN	NaN	NaN	NaN	NaN	NaN	NaN	NaN	NaN	NaN	NaN	NaN	NaN	NaN	NaN	NaN	NaN	NaN	NaN	NaN	NaN	NaN
P02461_893	P02461	COL3A1	893	Collagen alpha-1(III) chain	GLP(hy)GPP(hy)GSNGNP(hy)GPP(hy)GPSGSP(hy)GK	NaN	NaN	NaN	NaN	NaN	NaN	304.596	NaN	NaN	NaN	NaN	NaN	NaN	NaN	NaN	NaN	NaN	NaN	NaN	NaN	NaN	NaN	NaN	NaN	257.644	NaN	NaN	NaN	NaN	NaN	NaN	NaN	NaN	NaN	NaN	NaN
P02461_890	P02461	COL3A1	890	Collagen alpha-1(III) chain	GLP(hy)GPP(hy)GSNGNP(hy)GPP(hy)GPSGSP(hy)GK	NaN	NaN	NaN	NaN	NaN	NaN	304.596	NaN	NaN	NaN	NaN	NaN	NaN	NaN	NaN	NaN	NaN	NaN	NaN	NaN	NaN	NaN	NaN	NaN	257.644	NaN	NaN	NaN	NaN	NaN	NaN	NaN	NaN	NaN	NaN	NaN
P02461_248	P02461	COL3A1	248	Collagen alpha-1(III) chain	GLP(hy)GPP(hy)GIK	NaN	NaN	NaN	NaN	NaN	NaN	1775.5	NaN	NaN	NaN	NaN	NaN	NaN	NaN	NaN	NaN	NaN	NaN	NaN	NaN	NaN	NaN	NaN	NaN	1429.51	NaN	NaN	NaN	NaN	NaN	NaN	NaN	NaN	NaN	NaN	NaN
P02461_245	P02461	COL3A1	245	Collagen alpha-1(III) chain	GLP(hy)GPP(hy)GIK	NaN	NaN	NaN	NaN	NaN	NaN	1775.5	NaN	NaN	NaN	NaN	NaN	NaN	NaN	NaN	NaN	NaN	NaN	NaN	NaN	NaN	NaN	NaN	NaN	1429.51	NaN	NaN	NaN	NaN	NaN	NaN	NaN	NaN	NaN	NaN	NaN
P02461_884	P02461	COL3A1	884	Collagen alpha-1(III) chain	GLP(hy)GPP(hy)GSNGNP(hy)GPP(hy)GPSGSP(hy)GK	NaN	NaN	NaN	NaN	NaN	NaN	304.596	NaN	NaN	NaN	NaN	NaN	NaN	NaN	NaN	NaN	NaN	NaN	NaN	NaN	NaN	NaN	NaN	NaN	257.644	NaN	NaN	NaN	NaN	NaN	NaN	NaN	NaN	NaN	NaN	NaN
P05997_1121	P05997	COL5A2	1121	Collagen alpha-2(V) chain	GLP(hy)GPQGPR	NaN	NaN	NaN	NaN	NaN	NaN	101.918	NaN	NaN	NaN	38.1824	NaN	NaN	NaN	NaN	NaN	NaN	NaN	NaN	NaN	NaN	NaN	NaN	NaN	NaN	NaN	NaN	NaN	NaN	NaN	NaN	NaN	NaN	NaN	NaN	NaN
P08123_453	P08123	COL1A2	453	Collagen alpha-2(I) chain	GLP(hy)GSP(hy)GNIGPAGK	112.223	205.855	NaN	NaN	94.9257	58.1435	1819.96	NaN	NaN	30.4742	80.6337	NaN	131.129	92.0616	159.878	166.844	NaN	NaN	116.009	202.048	NaN	NaN	64.8314	40.2161	1765.95	NaN	107.844	NaN	NaN	NaN	102.342	82.7182	NaN	166.354	NaN	NaN
P08123_456	P08123	COL1A2	456	Collagen alpha-2(I) chain	GLP(hy)GSP(hy)GNIGPAGK	112.223	205.855	NaN	NaN	94.9257	58.1435	1819.96	NaN	NaN	30.4742	80.6337	NaN	131.129	92.0616	159.878	166.844	NaN	NaN	116.009	202.048	NaN	NaN	64.8314	40.2161	1765.95	NaN	107.844	NaN	NaN	NaN	102.342	82.7182	NaN	166.354	NaN	NaN
P08123_894	P08123	COL1A2	894	Collagen alpha-2(I) chain	GLP(hy)GVAGAVGEP(hy)GPLGIAGPP(hy)GAR	NaN	NaN	NaN	NaN	NaN	NaN	1060.6	NaN	NaN	NaN	NaN	NaN	NaN	NaN	NaN	NaN	NaN	NaN	NaN	NaN	NaN	NaN	NaN	NaN	631.965	NaN	NaN	NaN	NaN	NaN	NaN	NaN	NaN	NaN	NaN	NaN
P08123_903	P08123	COL1A2	903	Collagen alpha-2(I) chain	GLP(hy)GVAGAVGEP(hy)GPLGIAGPP(hy)GAR	NaN	NaN	NaN	NaN	NaN	NaN	1060.6	NaN	NaN	NaN	NaN	NaN	NaN	NaN	NaN	NaN	NaN	NaN	NaN	NaN	NaN	NaN	NaN	NaN	631.965	NaN	NaN	NaN	NaN	NaN	NaN	NaN	NaN	NaN	NaN	NaN
P08123_885	P08123	COL1A2	885	Collagen alpha-2(I) chain	GLP(hy)GVAGAVGEP(hy)GPLGIAGPP(hy)GAR	NaN	NaN	NaN	NaN	NaN	NaN	1060.6	NaN	NaN	NaN	NaN	NaN	NaN	NaN	NaN	NaN	NaN	NaN	NaN	NaN	NaN	NaN	NaN	NaN	631.965	NaN	NaN	NaN	NaN	NaN	NaN	NaN	NaN	NaN	NaN	NaN
P08123_896	P08123	COL1A2	896	Collagen alpha-2(I) chain	GLP(hy)GVAGAVGEPGP(hy)LGIAGPP(hy)GAR	NaN	NaN	NaN	NaN	NaN	NaN	455.96	NaN	NaN	NaN	NaN	NaN	NaN	NaN	NaN	NaN	NaN	NaN	NaN	NaN	NaN	NaN	NaN	NaN	NaN	NaN	NaN	NaN	NaN	NaN	NaN	NaN	NaN	NaN	NaN	NaN
A0A1B0GTL5_902	A0A1B0GTL5	RAB11FIP5	902	Rab11 family-interacting protein 5	GLQPSTP(hy)P(hy)P(hy)K	79.188	NaN	NaN	95.6671	595.514	372.481	193.179	767.49	NaN	45.896	373.202	NaN	113.269	NaN	NaN	NaN	140.321	NaN	722.275	104.546	NaN	NaN	NaN	365.046	NaN	NaN	388.322	NaN	273.572	NaN	NaN	299.979	274.12	NaN	278.69	NaN
A0A1B0GTL5_901	A0A1B0GTL5	RAB11FIP5	901	Rab11 family-interacting protein 5	GLQPSTP(hy)P(hy)P(hy)K	79.188	NaN	NaN	95.6671	595.514	372.481	193.179	767.49	NaN	45.896	373.202	NaN	113.269	NaN	NaN	NaN	140.321	NaN	722.275	104.546	NaN	NaN	NaN	365.046	NaN	NaN	388.322	NaN	273.572	NaN	NaN	299.979	274.12	NaN	278.69	NaN
A0A1B0GTL5_900	A0A1B0GTL5	RAB11FIP5	900	Rab11 family-interacting protein 5	GLQPSTP(hy)P(hy)P(hy)K	79.188	NaN	NaN	95.6671	595.514	372.481	193.179	767.49	NaN	45.896	373.202	NaN	113.269	NaN	NaN	NaN	140.321	NaN	722.275	104.546	NaN	NaN	NaN	365.046	NaN	NaN	388.322	NaN	273.572	NaN	NaN	299.979	274.12	NaN	278.69	NaN
Q5JSZ5_1118	Q5JSZ5	PRRC2B	1118	Protein PRRC2B	GLREFARP(hy)EDCP(hy)R	NaN	NaN	NaN	NaN	NaN	NaN	NaN	NaN	NaN	NaN	NaN	NaN	NaN	NaN	NaN	NaN	NaN	NaN	NaN	3.22573	NaN	NaN	NaN	NaN	NaN	NaN	NaN	NaN	NaN	NaN	NaN	NaN	NaN	5.02321	NaN	NaN
Q5JSZ5_1122	Q5JSZ5	PRRC2B	1122	Protein PRRC2B	GLREFARP(hy)EDCP(hy)R	NaN	NaN	NaN	NaN	NaN	NaN	NaN	NaN	NaN	NaN	NaN	NaN	NaN	NaN	NaN	NaN	NaN	NaN	NaN	3.22573	NaN	NaN	NaN	NaN	NaN	NaN	NaN	NaN	NaN	NaN	NaN	NaN	NaN	5.02321	NaN	NaN
Q2M1Z3_580	Q2M1Z3	ARHGAP31	580	Rho GTPase-activating protein 31	GLSQEP(hy)GAHLEEK	NaN	NaN	1809.1	585.915	1972.21	NaN	NaN	NaN	239.539	NaN	NaN	NaN	276.584	NaN	NaN	NaN	NaN	NaN	365.126	NaN	417.353	558.289	385.02	NaN	308.599	NaN	NaN	NaN	NaN	NaN	1261.09	NaN	657.487	NaN	113.414	NaN
P05997_578	P05997	COL5A2	578	Collagen alpha-2(V) chain	GLTGNP(hy)GVQGPEGK	NaN	35.9458	NaN	NaN	NaN	NaN	177.004	NaN	NaN	NaN	NaN	NaN	NaN	NaN	NaN	NaN	NaN	NaN	NaN	NaN	NaN	NaN	NaN	41.2924	133.202	NaN	NaN	NaN	NaN	NaN	NaN	NaN	NaN	NaN	NaN	NaN
P02452_774	P02452	COL1A1	774	Collagen alpha-1(I) chain	GLTGPIGPP(hy)GP(hy)AGAP(hy)GDKGESGPSGPAGPTGAR	NaN	49.8829	NaN	NaN	11.6402	NaN	732.684	NaN	NaN	NaN	NaN	NaN	NaN	NaN	NaN	15.8324	NaN	NaN	NaN	25.531	NaN	NaN	NaN	NaN	741.054	NaN	NaN	NaN	NaN	NaN	NaN	NaN	NaN	21.5128	NaN	NaN
P02452_772	P02452	COL1A1	772	Collagen alpha-1(I) chain	GLTGPIGPP(hy)GP(hy)AGAP(hy)GDKGESGPSGPAGPTGAR	NaN	49.8829	NaN	NaN	11.6402	NaN	732.684	NaN	NaN	NaN	NaN	NaN	NaN	NaN	NaN	15.8324	NaN	NaN	NaN	25.531	NaN	NaN	NaN	NaN	741.054	NaN	NaN	NaN	NaN	NaN	NaN	NaN	NaN	21.5128	NaN	NaN
P02452_778	P02452	COL1A1	778	Collagen alpha-1(I) chain	GLTGPIGPP(hy)GP(hy)AGAP(hy)GDKGESGPSGPAGPTGAR	NaN	49.8829	NaN	NaN	11.6402	NaN	732.684	NaN	NaN	NaN	NaN	NaN	NaN	NaN	NaN	15.8324	NaN	NaN	NaN	25.531	NaN	NaN	NaN	NaN	741.054	NaN	NaN	NaN	NaN	NaN	NaN	NaN	NaN	21.5128	NaN	NaN
P02452_544	P02452	COL1A1	544	Collagen alpha-1(I) chain	GLTGSP(hy)GSP(hy)GPDGK	410	654.707	131.989	23.2843	320.609	174.859	5622.4	51.5576	349.214	123.664	286.718	141.13	442.364	243.226	474.784	461.857	260.688	94.9283	400.531	619.601	127.408	21.2397	291.734	163.984	5734.48	44.636	383.887	120.299	229.941	133.45	413.147	178.616	435.47	515.567	280.935	70.3452
P02452_547	P02452	COL1A1	547	Collagen alpha-1(I) chain	GLTGSP(hy)GSP(hy)GPDGK	410	654.707	131.989	23.2843	320.609	174.859	5622.4	51.5576	349.214	123.664	286.718	141.13	442.364	243.226	474.784	461.857	260.688	94.9283	400.531	619.601	127.408	21.2397	291.734	163.984	5734.48	44.636	383.887	120.299	229.941	133.45	413.147	178.616	435.47	515.567	280.935	70.3452
P08123_372	P08123	COL1A2	372	Collagen alpha-2(I) chain	GLVGEP(hy)GPAGSKGESGNKGEP(hy)GSAGPQGPP(hy)GPSGEEGK	NaN	NaN	NaN	NaN	NaN	NaN	226.57	NaN	NaN	NaN	NaN	NaN	NaN	NaN	NaN	NaN	NaN	NaN	NaN	NaN	NaN	NaN	NaN	NaN	191.092	NaN	NaN	NaN	NaN	NaN	NaN	NaN	NaN	NaN	NaN	NaN
P08123_348	P08123	COL1A2	348	Collagen alpha-2(I) chain	GLVGEP(hy)GPAGSKGESGNKGEP(hy)GSAGPQGPP(hy)GPSGEEGK	NaN	NaN	NaN	NaN	NaN	NaN	226.57	NaN	NaN	NaN	NaN	NaN	NaN	NaN	NaN	NaN	NaN	NaN	NaN	NaN	NaN	NaN	NaN	NaN	191.092	NaN	NaN	NaN	NaN	NaN	NaN	NaN	NaN	NaN	NaN	NaN
P08123_350	P08123	COL1A2	350	Collagen alpha-2(I) chain	GLVGEP(hy)GP(hy)AGSKGESGNKGEP(hy)GSAGP(hy)QGPP(hy)GPSGEEGK	NaN	NaN	NaN	NaN	NaN	NaN	NaN	NaN	NaN	NaN	137.159	NaN	NaN	NaN	NaN	NaN	NaN	NaN	NaN	NaN	NaN	NaN	NaN	NaN	NaN	NaN	NaN	NaN	NaN	NaN	NaN	NaN	NaN	NaN	NaN	NaN
P39059_789	P39059	COL15A1	789	Collagen alpha-1(XV) chain	GM(ox)DGASIVGPP(hy)GPR	NaN	NaN	NaN	NaN	NaN	41.7778	48.8841	NaN	NaN	NaN	NaN	NaN	NaN	NaN	NaN	NaN	NaN	NaN	NaN	NaN	NaN	NaN	NaN	15.8896	NaN	NaN	NaN	NaN	NaN	NaN	NaN	12.0255	NaN	36.8038	NaN	NaN
P25705_111	P25705	ATP5F1A	111	ATP synthase subunit alpha, mitochondrial	GMSLNLEP(hy)DNVGVVVFGNDK	1300.49	NaN	1573.54	567.826	2273.23	NaN	NaN	1149.03	1107.55	1136.61	2051.61	NaN	1456.91	NaN	1528.42	464.356	NaN	161.086	1174.45	NaN	1470.95	531.519	2212.81	249.89	NaN	834.473	1113.34	894.96	NaN	534.113	1453.71	NaN	1391.38	550.872	NaN	NaN
Q8IVW8_87	Q8IVW8	SPNS2	87	Protein spinster homolog 2	GP(hy)GAQQP(hy)KP(hy)ASLGR	NaN	NaN	NaN	307.884	NaN	NaN	NaN	NaN	NaN	229.755	230.837	NaN	203.511	NaN	NaN	NaN	NaN	NaN	NaN	NaN	NaN	NaN	NaN	NaN	NaN	NaN	NaN	NaN	NaN	NaN	NaN	NaN	NaN	NaN	NaN	NaN
Q8IVW8_92	Q8IVW8	SPNS2	92	Protein spinster homolog 2	GP(hy)GAQQP(hy)KP(hy)ASLGR	NaN	NaN	NaN	307.884	NaN	NaN	NaN	NaN	NaN	229.755	230.837	NaN	203.511	NaN	NaN	NaN	NaN	NaN	NaN	NaN	NaN	NaN	NaN	NaN	NaN	NaN	NaN	NaN	NaN	NaN	NaN	NaN	NaN	NaN	NaN	NaN
Q8IVW8_94	Q8IVW8	SPNS2	94	Protein spinster homolog 2	GP(hy)GAQQP(hy)KP(hy)ASLGR	NaN	NaN	NaN	307.884	NaN	NaN	NaN	NaN	NaN	229.755	230.837	NaN	203.511	NaN	NaN	NaN	NaN	NaN	NaN	NaN	NaN	NaN	NaN	NaN	NaN	NaN	NaN	NaN	NaN	NaN	NaN	NaN	NaN	NaN	NaN	NaN
Q86V59_425	Q86V59	PNMA8A	425	Paraneoplastic antigen-like protein 8A	GP(hy)KAKP(hy)EGSP(hy)R	1196.49	360.952	506.807	61.4167	150.79	70.8703	NaN	NaN	NaN	435.74	NaN	NaN	NaN	NaN	NaN	NaN	NaN	281.142	773.395	88.8623	NaN	261.83	949.502	NaN	NaN	NaN	660.256	NaN	NaN	NaN	650.92	NaN	679.084	NaN	NaN	NaN
Q86V59_429	Q86V59	PNMA8A	429	Paraneoplastic antigen-like protein 8A	GP(hy)KAKP(hy)EGSP(hy)R	1196.49	360.952	506.807	61.4167	150.79	70.8703	NaN	NaN	NaN	435.74	NaN	NaN	NaN	NaN	NaN	NaN	NaN	281.142	773.395	88.8623	NaN	261.83	949.502	NaN	NaN	NaN	660.256	NaN	NaN	NaN	650.92	NaN	679.084	NaN	NaN	NaN
Q86V59_421	Q86V59	PNMA8A	421	Paraneoplastic antigen-like protein 8A	GP(hy)KAKP(hy)EGSP(hy)R	1196.49	360.952	506.807	61.4167	150.79	70.8703	NaN	NaN	NaN	435.74	NaN	NaN	NaN	NaN	NaN	NaN	NaN	281.142	773.395	88.8623	NaN	261.83	949.502	NaN	NaN	NaN	660.256	NaN	NaN	NaN	650.92	NaN	679.084	NaN	NaN	NaN
P08123_771	P08123	COL1A2	771	Collagen alpha-2(I) chain	GP(hy)KGENGVVGP(hy)TGP(hy)VGAAGPAGPNGPP(hy)GPAGSR	NaN	NaN	NaN	NaN	NaN	NaN	132.541	NaN	NaN	NaN	NaN	NaN	NaN	NaN	NaN	NaN	NaN	NaN	NaN	NaN	NaN	NaN	NaN	NaN	102.994	NaN	NaN	NaN	NaN	NaN	NaN	NaN	NaN	NaN	NaN	NaN
P08123_755	P08123	COL1A2	755	Collagen alpha-2(I) chain	GP(hy)KGENGVVGP(hy)TGP(hy)VGAAGPAGPNGPP(hy)GPAGSR	NaN	NaN	NaN	NaN	NaN	NaN	132.541	NaN	NaN	NaN	NaN	NaN	NaN	NaN	NaN	NaN	NaN	NaN	NaN	NaN	NaN	NaN	NaN	NaN	102.994	NaN	NaN	NaN	NaN	NaN	NaN	NaN	NaN	NaN	NaN	NaN
P08123_746	P08123	COL1A2	746	Collagen alpha-2(I) chain	GP(hy)KGENGVVGP(hy)TGP(hy)VGAAGPAGPNGPP(hy)GPAGSR	NaN	NaN	NaN	NaN	NaN	NaN	132.541	NaN	NaN	NaN	NaN	NaN	NaN	NaN	NaN	NaN	NaN	NaN	NaN	NaN	NaN	NaN	NaN	NaN	102.994	NaN	NaN	NaN	NaN	NaN	NaN	NaN	NaN	NaN	NaN	NaN
P08123_758	P08123	COL1A2	758	Collagen alpha-2(I) chain	GP(hy)KGENGVVGP(hy)TGP(hy)VGAAGPAGPNGPP(hy)GPAGSR	NaN	NaN	NaN	NaN	NaN	NaN	132.541	NaN	NaN	NaN	NaN	NaN	NaN	NaN	NaN	NaN	NaN	NaN	NaN	NaN	NaN	NaN	NaN	NaN	102.994	NaN	NaN	NaN	NaN	NaN	NaN	NaN	NaN	NaN	NaN	NaN
Q05707_1482	Q05707	COL14A1	1482	Collagen alpha-1(XIV) chain	GP(hy)KGQQGEP(hy)GPK	NaN	NaN	NaN	31.2197	248.365	NaN	NaN	NaN	NaN	NaN	NaN	88.2239	NaN	15.3049	NaN	NaN	NaN	26.2703	NaN	347.256	32.2627	NaN	NaN	NaN	NaN	NaN	NaN	NaN	79.7885	NaN	NaN	NaN	NaN	NaN	NaN	NaN
Q05707_1475	Q05707	COL14A1	1475	Collagen alpha-1(XIV) chain	GP(hy)KGQQGEP(hy)GPK	NaN	NaN	NaN	31.2197	248.365	NaN	NaN	NaN	NaN	NaN	NaN	88.2239	NaN	15.3049	NaN	NaN	NaN	26.2703	NaN	347.256	32.2627	NaN	NaN	NaN	NaN	NaN	NaN	NaN	79.7885	NaN	NaN	NaN	NaN	NaN	NaN	NaN
P08123_909	P08123	COL1A2	909	Collagen alpha-2(I) chain	GP(hy)P(hy)GAVGSP(hy)GVNGAP(hy)GEAGR	NaN	NaN	NaN	NaN	NaN	NaN	289.654	NaN	NaN	NaN	NaN	NaN	NaN	NaN	NaN	NaN	NaN	NaN	NaN	NaN	NaN	NaN	NaN	NaN	254.34	NaN	NaN	NaN	NaN	NaN	NaN	NaN	NaN	NaN	NaN	NaN
P08123_915	P08123	COL1A2	915	Collagen alpha-2(I) chain	GP(hy)P(hy)GAVGSP(hy)GVNGAP(hy)GEAGR	NaN	NaN	NaN	NaN	NaN	NaN	289.654	NaN	NaN	NaN	NaN	NaN	NaN	NaN	NaN	NaN	NaN	NaN	NaN	NaN	NaN	NaN	NaN	NaN	254.34	NaN	NaN	NaN	NaN	NaN	NaN	NaN	NaN	NaN	NaN	NaN
P08123_908	P08123	COL1A2	908	Collagen alpha-2(I) chain	GP(hy)P(hy)GAVGSP(hy)GVNGAP(hy)GEAGR	NaN	NaN	NaN	NaN	NaN	NaN	289.654	NaN	NaN	NaN	NaN	NaN	NaN	NaN	NaN	NaN	NaN	NaN	NaN	NaN	NaN	NaN	NaN	NaN	254.34	NaN	NaN	NaN	NaN	NaN	NaN	NaN	NaN	NaN	NaN	NaN
P08123_921	P08123	COL1A2	921	Collagen alpha-2(I) chain	GP(hy)P(hy)GAVGSP(hy)GVNGAP(hy)GEAGR	NaN	NaN	NaN	NaN	NaN	NaN	289.654	NaN	NaN	NaN	NaN	NaN	NaN	NaN	NaN	NaN	NaN	NaN	NaN	NaN	NaN	NaN	NaN	NaN	254.34	NaN	NaN	NaN	NaN	NaN	NaN	NaN	NaN	NaN	NaN	NaN
P08123_594	P08123	COL1A2	594	Collagen alpha-2(I) chain	GPP(hy)GESGAAGPTGPIGSR	NaN	56.398	NaN	NaN	NaN	NaN	NaN	NaN	NaN	NaN	NaN	NaN	NaN	NaN	NaN	NaN	NaN	NaN	NaN	64.3544	NaN	NaN	NaN	6.47748	NaN	NaN	13.9443	NaN	NaN	NaN	NaN	NaN	NaN	50.3544	NaN	NaN
P08123_593	P08123	COL1A2	593	Collagen alpha-2(I) chain	GP(hy)P(hy)GESGAAGPTGPIGSR	NaN	NaN	NaN	NaN	NaN	NaN	1129.62	NaN	NaN	NaN	NaN	NaN	NaN	NaN	NaN	NaN	NaN	NaN	NaN	NaN	NaN	NaN	NaN	NaN	1231.43	NaN	NaN	NaN	NaN	NaN	NaN	NaN	NaN	NaN	NaN	NaN
P02462_587	P02462	COL4A1	587	Collagen alpha-1(IV) chain	GP(hy)P(hy)GGVGFP(hy)GSR	NaN	NaN	NaN	146.942	NaN	NaN	NaN	NaN	NaN	NaN	315.22	NaN	NaN	NaN	NaN	NaN	NaN	NaN	NaN	NaN	NaN	NaN	NaN	NaN	NaN	NaN	NaN	NaN	NaN	NaN	NaN	660.884	NaN	NaN	NaN	NaN
P02462_588	P02462	COL4A1	588	Collagen alpha-1(IV) chain	GPP(hy)GGVGFP(hy)GSR	177.201	NaN	NaN	41.1788	285.227	73.188	NaN	NaN	64.527	NaN	283.837	NaN	33.7178	NaN	NaN	15.329	57.0803	NaN	39.0259	NaN	NaN	NaN	NaN	105.939	NaN	NaN	NaN	NaN	NaN	NaN	NaN	NaN	NaN	NaN	98.1421	NaN
P02462_594	P02462	COL4A1	594	Collagen alpha-1(IV) chain	GPP(hy)GGVGFP(hy)GSR	177.201	NaN	NaN	41.1788	285.227	73.188	NaN	NaN	64.527	NaN	283.837	NaN	33.7178	NaN	NaN	15.329	57.0803	NaN	39.0259	NaN	NaN	NaN	NaN	105.939	NaN	NaN	NaN	NaN	NaN	NaN	NaN	NaN	NaN	NaN	98.1421	NaN
P39060_863	P39060	COL18A1	863	Collagen alpha-1(XVIII) chain	GP(hy)P(hy)GPQGPP(hy)GP(hy)P(hy)GPSFR	NaN	8.16154	NaN	NaN	NaN	NaN	NaN	NaN	NaN	NaN	NaN	NaN	NaN	NaN	NaN	NaN	NaN	NaN	36.0999	NaN	NaN	NaN	NaN	NaN	NaN	NaN	NaN	NaN	NaN	NaN	NaN	NaN	NaN	NaN	NaN	NaN
P39060_871	P39060	COL18A1	871	Collagen alpha-1(XVIII) chain	GP(hy)P(hy)GPQGPP(hy)GP(hy)P(hy)GPSFR	NaN	8.16154	NaN	NaN	NaN	NaN	NaN	NaN	NaN	NaN	NaN	NaN	NaN	NaN	NaN	NaN	NaN	NaN	36.0999	NaN	NaN	NaN	NaN	NaN	NaN	NaN	NaN	NaN	NaN	NaN	NaN	NaN	NaN	NaN	NaN	NaN
P39060_862	P39060	COL18A1	862	Collagen alpha-1(XVIII) chain	GP(hy)P(hy)GPQGPP(hy)GP(hy)P(hy)GPSFR	NaN	8.16154	NaN	NaN	NaN	NaN	NaN	NaN	NaN	NaN	NaN	NaN	NaN	NaN	NaN	NaN	NaN	NaN	36.0999	NaN	NaN	NaN	NaN	NaN	NaN	NaN	NaN	NaN	NaN	NaN	NaN	NaN	NaN	NaN	NaN	NaN
P39060_872	P39060	COL18A1	872	Collagen alpha-1(XVIII) chain	GP(hy)P(hy)GPQGPP(hy)GP(hy)P(hy)GPSFR	NaN	8.16154	NaN	NaN	NaN	NaN	NaN	NaN	NaN	NaN	NaN	NaN	NaN	NaN	NaN	NaN	NaN	NaN	36.0999	NaN	NaN	NaN	NaN	NaN	NaN	NaN	NaN	NaN	NaN	NaN	NaN	NaN	NaN	NaN	NaN	NaN
P39060_869	P39060	COL18A1	869	Collagen alpha-1(XVIII) chain	GP(hy)P(hy)GPQGPP(hy)GP(hy)P(hy)GPSFR	NaN	8.16154	NaN	NaN	NaN	NaN	NaN	NaN	NaN	NaN	NaN	NaN	NaN	NaN	NaN	NaN	NaN	NaN	36.0999	NaN	NaN	NaN	NaN	NaN	NaN	NaN	NaN	NaN	NaN	NaN	NaN	NaN	NaN	NaN	NaN	NaN
P08123_120	P08123	COL1A2	120	Collagen alpha-2(I) chain	GP(hy)PGAAGAP(hy)GPQGFQGPAGEP(hy)GEP(hy)GQTGPAGAR	41.6137	84.4383	NaN	NaN	NaN	25.513	1104.17	NaN	NaN	NaN	NaN	NaN	NaN	NaN	NaN	NaN	NaN	NaN	52.7825	86.2738	NaN	NaN	NaN	NaN	1250.73	NaN	NaN	NaN	NaN	NaN	NaN	NaN	NaN	65.5109	NaN	NaN
P08123_123	P08123	COL1A2	123	Collagen alpha-2(I) chain	GP(hy)PGAAGAP(hy)GPQGFQGPAGEP(hy)GEP(hy)GQTGPAGAR	41.6137	84.4383	NaN	NaN	NaN	25.513	1104.17	NaN	NaN	NaN	NaN	NaN	NaN	NaN	NaN	NaN	NaN	NaN	52.7825	86.2738	NaN	NaN	NaN	NaN	1250.73	NaN	NaN	NaN	NaN	NaN	NaN	NaN	NaN	65.5109	NaN	NaN
P08123_101	P08123	COL1A2	101	Collagen alpha-2(I) chain	GP(hy)PGAAGAP(hy)GPQGFQGPAGEP(hy)GEP(hy)GQTGPAGAR	41.6137	84.4383	NaN	NaN	NaN	25.513	1104.17	NaN	NaN	NaN	NaN	NaN	NaN	NaN	NaN	NaN	NaN	NaN	52.7825	86.2738	NaN	NaN	NaN	NaN	1250.73	NaN	NaN	NaN	NaN	NaN	NaN	NaN	NaN	65.5109	NaN	NaN
P08123_108	P08123	COL1A2	108	Collagen alpha-2(I) chain	GP(hy)PGAAGAP(hy)GPQGFQGPAGEP(hy)GEP(hy)GQTGPAGAR	41.6137	84.4383	NaN	NaN	NaN	25.513	1104.17	NaN	NaN	NaN	NaN	NaN	NaN	NaN	NaN	NaN	NaN	NaN	52.7825	86.2738	NaN	NaN	NaN	NaN	1250.73	NaN	NaN	NaN	NaN	NaN	NaN	NaN	NaN	65.5109	NaN	NaN
P08123_635	P08123	COL1A2	635	Collagen alpha-2(I) chain	GP(hy)SGPPGPDGNKGEP(hy)GVVGAVGTAGP(hy)SGPSGLP(hy)GER	NaN	NaN	NaN	NaN	NaN	NaN	1062.02	NaN	NaN	NaN	NaN	NaN	NaN	NaN	NaN	NaN	NaN	NaN	NaN	NaN	NaN	NaN	NaN	NaN	1084.29	NaN	NaN	NaN	NaN	NaN	NaN	NaN	NaN	NaN	NaN	NaN
P08123_611	P08123	COL1A2	611	Collagen alpha-2(I) chain	GP(hy)SGPPGPDGNKGEP(hy)GVVGAVGTAGP(hy)SGPSGLP(hy)GER	NaN	NaN	NaN	NaN	NaN	NaN	1062.02	NaN	NaN	NaN	NaN	NaN	NaN	NaN	NaN	NaN	NaN	NaN	NaN	NaN	NaN	NaN	NaN	NaN	1084.29	NaN	NaN	NaN	NaN	NaN	NaN	NaN	NaN	NaN	NaN	NaN
P08123_998	P08123	COL1A2	998	Collagen alpha-2(I) chain	GP(hy)SGPQGIR	NaN	NaN	NaN	NaN	NaN	NaN	670.987	NaN	NaN	NaN	NaN	NaN	NaN	NaN	NaN	NaN	NaN	NaN	NaN	NaN	NaN	NaN	NaN	NaN	647.387	NaN	NaN	NaN	NaN	NaN	NaN	NaN	NaN	NaN	NaN	NaN
P02452_417	P02452	COL1A1	417	Collagen alpha-1(I) chain	GP(hy)SGPQGPGGP(hy)PGPK	NaN	30.7898	NaN	NaN	NaN	NaN	1618.06	NaN	NaN	NaN	NaN	NaN	NaN	NaN	NaN	NaN	NaN	NaN	NaN	NaN	NaN	NaN	NaN	NaN	1618.01	NaN	NaN	NaN	NaN	NaN	NaN	NaN	NaN	NaN	NaN	NaN
P02452_426	P02452	COL1A1	426	Collagen alpha-1(I) chain	GP(hy)SGPQGPGGP(hy)PGPK	NaN	30.7898	NaN	NaN	NaN	NaN	1618.06	NaN	NaN	NaN	NaN	NaN	NaN	NaN	NaN	NaN	NaN	NaN	NaN	NaN	NaN	NaN	NaN	NaN	1618.01	NaN	NaN	NaN	NaN	NaN	NaN	NaN	NaN	NaN	NaN	NaN
Q4VXP6_586;A0A0D9SEV1_574	Q4VXP6	KCNQ2	586	Potassium voltage-gated channel subfamily KQT member 2	GP(hy)TAP(hy)P(hy)RESPQYSPR	39.1344	NaN	54.6657	4.74073	NaN	NaN	NaN	NaN	NaN	29.7272	NaN	34.961	NaN	NaN	NaN	35.293	NaN	NaN	2.39768	4.77191	56.551	NaN	NaN	24.2746	NaN	NaN	29.6108	NaN	NaN	NaN	3.48967	NaN	NaN	15.5375	NaN	NaN
Q4VXP6_583;A0A0D9SEV1_571	Q4VXP6	KCNQ2	583	Potassium voltage-gated channel subfamily KQT member 2	GP(hy)TAP(hy)P(hy)RESPQYSPR	39.1344	NaN	54.6657	4.74073	NaN	NaN	NaN	NaN	NaN	29.7272	NaN	34.961	NaN	NaN	NaN	35.293	NaN	NaN	2.39768	4.77191	56.551	NaN	NaN	24.2746	NaN	NaN	29.6108	NaN	NaN	NaN	3.48967	NaN	NaN	15.5375	NaN	NaN
Q4VXP6_587;A0A0D9SEV1_575	Q4VXP6	KCNQ2	587	Potassium voltage-gated channel subfamily KQT member 2	GP(hy)TAP(hy)P(hy)RESPQYSPR	39.1344	NaN	54.6657	4.74073	NaN	NaN	NaN	NaN	NaN	29.7272	NaN	34.961	NaN	NaN	NaN	35.293	NaN	NaN	2.39768	4.77191	56.551	NaN	NaN	24.2746	NaN	NaN	29.6108	NaN	NaN	NaN	3.48967	NaN	NaN	15.5375	NaN	NaN
P12110_357	P12110	COL6A2	357	Collagen alpha-2(VI) chain	GPDGYP(hy)GEAGSP(hy)GER	NaN	NaN	NaN	NaN	NaN	NaN	188.7	NaN	NaN	NaN	NaN	NaN	NaN	NaN	NaN	NaN	NaN	NaN	NaN	NaN	NaN	NaN	NaN	NaN	178.399	NaN	NaN	NaN	NaN	NaN	NaN	NaN	NaN	NaN	NaN	NaN
P12110_363	P12110	COL6A2	363	Collagen alpha-2(VI) chain	GPDGYP(hy)GEAGSP(hy)GER	NaN	NaN	NaN	NaN	NaN	NaN	188.7	NaN	NaN	NaN	NaN	NaN	NaN	NaN	NaN	NaN	NaN	NaN	NaN	NaN	NaN	NaN	NaN	NaN	178.399	NaN	NaN	NaN	NaN	NaN	NaN	NaN	NaN	NaN	NaN	NaN
Q13332_1023	Q13332	PTPRS	1023	Receptor-type tyrosine-protein phosphatase S	GPGP(hy)FSP(hy)P(hy)VRYR	50.4383	92.6165	NaN	108.385	NaN	NaN	NaN	NaN	NaN	137.017	205.875	NaN	121.189	97.384	NaN	NaN	NaN	101.316	137.315	NaN	NaN	NaN	60.9612	NaN	NaN	NaN	NaN	NaN	NaN	NaN	129.821	125.348	NaN	107.759	NaN	NaN
Q13332_1024	Q13332	PTPRS	1024	Receptor-type tyrosine-protein phosphatase S	GPGP(hy)FSP(hy)P(hy)VRYR	50.4383	92.6165	NaN	108.385	NaN	NaN	NaN	NaN	NaN	137.017	205.875	NaN	121.189	97.384	NaN	NaN	NaN	101.316	137.315	NaN	NaN	NaN	60.9612	NaN	NaN	NaN	NaN	NaN	NaN	NaN	129.821	125.348	NaN	107.759	NaN	NaN
Q13332_1020	Q13332	PTPRS	1020	Receptor-type tyrosine-protein phosphatase S	GPGP(hy)FSP(hy)P(hy)VRYR	50.4383	92.6165	NaN	108.385	NaN	NaN	NaN	NaN	NaN	137.017	205.875	NaN	121.189	97.384	NaN	NaN	NaN	101.316	137.315	NaN	NaN	NaN	60.9612	NaN	NaN	NaN	NaN	NaN	NaN	NaN	129.821	125.348	NaN	107.759	NaN	NaN
Q09666_5295	Q09666	AHNAK	5295	Neuroblast differentiation-associated protein AHNAK	GPGVDLPSVNLSMP(hy)K	130.541	NaN	NaN	221.476	203.297	NaN	104.687	NaN	NaN	68.3937	NaN	NaN	105.881	79.8401	NaN	NaN	NaN	209.91	NaN	60.4409	353.257	NaN	206.91	NaN	102.278	NaN	NaN	NaN	NaN	NaN	NaN	NaN	NaN	185.745	216.201	NaN
P25940_1024	P25940	COL5A3	1024	Collagen alpha-3(V) chain	GPLGPAGGIGLP(hy)GQSGSEGPVGPAGK	NaN	NaN	NaN	NaN	NaN	NaN	5.55376	NaN	NaN	NaN	NaN	NaN	NaN	NaN	NaN	NaN	NaN	NaN	NaN	NaN	NaN	NaN	NaN	NaN	NaN	NaN	NaN	NaN	NaN	NaN	NaN	NaN	NaN	NaN	NaN	NaN
P08123_444	P08123	COL1A2	444	Collagen alpha-2(I) chain	GPNGDAGRP(hy)GEP(hy)GLMGPR	NaN	NaN	NaN	NaN	NaN	NaN	311.868	NaN	NaN	NaN	NaN	NaN	NaN	NaN	NaN	NaN	NaN	NaN	NaN	NaN	NaN	NaN	NaN	NaN	272.917	NaN	NaN	NaN	NaN	NaN	NaN	NaN	NaN	NaN	NaN	NaN
P08123_441	P08123	COL1A2	441	Collagen alpha-2(I) chain	GPNGDAGRP(hy)GEP(hy)GLMGPR	NaN	NaN	NaN	NaN	NaN	NaN	311.868	NaN	NaN	NaN	NaN	NaN	NaN	NaN	NaN	NaN	NaN	NaN	NaN	NaN	NaN	NaN	NaN	NaN	272.917	NaN	NaN	NaN	NaN	NaN	NaN	NaN	NaN	NaN	NaN	NaN
P08123_102	P08123	COL1A2	102	Collagen alpha-2(I) chain	GPP(hy)GAAGAP(hy)GPQGFQGPAGEP(hy)GEP(hy)GQTGPAGAR	NaN	NaN	NaN	NaN	NaN	NaN	280.905	NaN	NaN	NaN	NaN	NaN	NaN	NaN	NaN	NaN	NaN	NaN	NaN	NaN	NaN	NaN	NaN	NaN	259.824	NaN	NaN	NaN	NaN	NaN	NaN	NaN	NaN	NaN	NaN	NaN
P08572_1416	P08572	COL4A2	1416	Collagen alpha-2(IV) chain	RGP(hy)PGAP(hy)GEM(ox)GPQGPP(hy)GEP(hy)GFR	11.085	NaN	NaN	NaN	NaN	NaN	115.662	NaN	NaN	NaN	NaN	NaN	NaN	NaN	NaN	NaN	100.063	NaN	6.1095	NaN	NaN	NaN	NaN	NaN	89.2396	NaN	NaN	NaN	NaN	NaN	NaN	NaN	NaN	NaN	112.078	NaN
P08572_1413	P08572	COL4A2	1413	Collagen alpha-2(IV) chain	GPP(hy)GAP(hy)GEM(ox)GPQGPP(hy)GEP(hy)GFR	NaN	NaN	NaN	NaN	NaN	NaN	230.548	NaN	NaN	NaN	NaN	NaN	NaN	NaN	NaN	NaN	NaN	NaN	NaN	NaN	NaN	NaN	NaN	NaN	NaN	NaN	NaN	NaN	NaN	NaN	NaN	NaN	NaN	NaN	NaN	NaN
P08572_1428	P08572	COL4A2	1428	Collagen alpha-2(IV) chain	RGP(hy)PGAP(hy)GEM(ox)GPQGPP(hy)GEP(hy)GFR	11.085	NaN	NaN	NaN	NaN	NaN	115.662	NaN	NaN	NaN	NaN	NaN	NaN	NaN	NaN	NaN	100.063	NaN	6.1095	NaN	NaN	NaN	NaN	NaN	89.2396	NaN	NaN	NaN	NaN	NaN	NaN	NaN	NaN	NaN	112.078	NaN
P08572_1425	P08572	COL4A2	1425	Collagen alpha-2(IV) chain	RGP(hy)PGAP(hy)GEM(ox)GPQGPP(hy)GEP(hy)GFR	11.085	NaN	NaN	NaN	NaN	NaN	115.662	NaN	NaN	NaN	NaN	NaN	NaN	NaN	NaN	NaN	100.063	NaN	6.1095	NaN	NaN	NaN	NaN	NaN	89.2396	NaN	NaN	NaN	NaN	NaN	NaN	NaN	NaN	NaN	112.078	NaN
P08123_935	P08123	COL1A2	935	Collagen alpha-2(I) chain	GPP(hy)GAVGSP(hy)GVNGAP(hy)GEAGRDGNP(hy)GNDGP(hy)PGR	NaN	NaN	NaN	NaN	NaN	NaN	206.559	NaN	NaN	NaN	NaN	NaN	NaN	NaN	NaN	NaN	NaN	NaN	NaN	NaN	NaN	NaN	NaN	NaN	184.624	NaN	NaN	NaN	NaN	NaN	NaN	NaN	NaN	NaN	NaN	NaN
P08123_930	P08123	COL1A2	930	Collagen alpha-2(I) chain	GPP(hy)GAVGSP(hy)GVNGAP(hy)GEAGRDGNP(hy)GNDGP(hy)PGR	NaN	NaN	NaN	NaN	NaN	NaN	206.559	NaN	NaN	NaN	NaN	NaN	NaN	NaN	NaN	NaN	NaN	NaN	NaN	NaN	NaN	NaN	NaN	NaN	184.624	NaN	NaN	NaN	NaN	NaN	NaN	NaN	NaN	NaN	NaN	NaN
Q2UY09_675	Q2UY09	COL28A1	675	Collagen alpha-1(XXVIII) chain	GPP(hy)GP(hy)SGPR	NaN	NaN	NaN	NaN	NaN	NaN	33.0986	NaN	NaN	NaN	NaN	NaN	121.772	NaN	NaN	NaN	NaN	NaN	NaN	NaN	NaN	NaN	238.921	NaN	NaN	NaN	NaN	NaN	96.5003	NaN	NaN	NaN	NaN	NaN	NaN	NaN
Q2UY09_677	Q2UY09	COL28A1	677	Collagen alpha-1(XXVIII) chain	GPP(hy)GP(hy)SGPR	NaN	NaN	NaN	NaN	NaN	NaN	33.0986	NaN	NaN	NaN	NaN	NaN	121.772	NaN	NaN	NaN	NaN	NaN	NaN	NaN	NaN	NaN	238.921	NaN	NaN	NaN	NaN	NaN	96.5003	NaN	NaN	NaN	NaN	NaN	NaN	NaN
P02461_425	P02461	COL3A1	425	Collagen alpha-1(III) chain	GPP(hy)GPAGANGAP(hy)GLR	NaN	76.2397	NaN	NaN	NaN	NaN	1548.55	NaN	NaN	NaN	NaN	NaN	NaN	NaN	NaN	47.0215	NaN	NaN	NaN	80.8206	NaN	NaN	NaN	NaN	1498.74	NaN	NaN	NaN	NaN	NaN	NaN	NaN	NaN	59.8534	NaN	NaN
P02461_416	P02461	COL3A1	416	Collagen alpha-1(III) chain	GPP(hy)GPAGANGAP(hy)GLR	NaN	76.2397	NaN	NaN	NaN	NaN	1548.55	NaN	NaN	NaN	NaN	NaN	NaN	NaN	NaN	47.0215	NaN	NaN	NaN	80.8206	NaN	NaN	NaN	NaN	1498.74	NaN	NaN	NaN	NaN	NaN	NaN	NaN	NaN	59.8534	NaN	NaN
P02452_1009	P02452	COL1A1	1009	Collagen alpha-1(I) chain	GPP(hy)GPM(ox)GPPGLAGPP(hy)GESGR	NaN	NaN	NaN	NaN	NaN	NaN	45.1261	NaN	NaN	NaN	NaN	NaN	NaN	NaN	NaN	NaN	NaN	NaN	NaN	NaN	NaN	NaN	NaN	NaN	31.8229	NaN	NaN	NaN	NaN	NaN	NaN	NaN	NaN	NaN	NaN	NaN
P02452_997	P02452	COL1A1	997	Collagen alpha-1(I) chain	GPP(hy)GPM(ox)GPPGLAGPP(hy)GESGR	NaN	NaN	NaN	NaN	NaN	NaN	45.1261	NaN	NaN	NaN	NaN	NaN	NaN	NaN	NaN	NaN	NaN	NaN	NaN	NaN	NaN	NaN	NaN	NaN	31.8229	NaN	NaN	NaN	NaN	NaN	NaN	NaN	NaN	NaN	NaN	NaN
P02461_995	P02461	COL3A1	995	Collagen alpha-1(III) chain	GPP(hy)GPQGLP(hy)GLAGTAGEP(hy)GRDGNP(hy)GSDGLP(hy)GR	NaN	NaN	NaN	NaN	NaN	NaN	158.474	NaN	NaN	NaN	NaN	NaN	NaN	NaN	NaN	NaN	NaN	NaN	NaN	NaN	NaN	NaN	NaN	NaN	130.471	NaN	NaN	NaN	NaN	NaN	NaN	NaN	NaN	NaN	NaN	NaN
P02461_1001	P02461	COL3A1	1001	Collagen alpha-1(III) chain	GPP(hy)GPQGLP(hy)GLAGTAGEP(hy)GRDGNP(hy)GSDGLP(hy)GR	NaN	NaN	NaN	NaN	NaN	NaN	158.474	NaN	NaN	NaN	NaN	NaN	NaN	NaN	NaN	NaN	NaN	NaN	NaN	NaN	NaN	NaN	NaN	NaN	130.471	NaN	NaN	NaN	NaN	NaN	NaN	NaN	NaN	NaN	NaN	NaN
P02461_1010	P02461	COL3A1	1010	Collagen alpha-1(III) chain	GPP(hy)GPQGLP(hy)GLAGTAGEP(hy)GRDGNP(hy)GSDGLP(hy)GR	NaN	NaN	NaN	NaN	NaN	NaN	158.474	NaN	NaN	NaN	NaN	NaN	NaN	NaN	NaN	NaN	NaN	NaN	NaN	NaN	NaN	NaN	NaN	NaN	130.471	NaN	NaN	NaN	NaN	NaN	NaN	NaN	NaN	NaN	NaN	NaN
P02452_1144	P02452	COL1A1	1144	Collagen alpha-1(I) chain	GPP(hy)GSAGAPGKDGLNGLP(hy)GPIGP(hy)P(hy)GPR	NaN	NaN	NaN	NaN	NaN	NaN	124.046	NaN	NaN	NaN	NaN	NaN	NaN	NaN	NaN	NaN	NaN	NaN	NaN	NaN	NaN	NaN	NaN	NaN	22.3822	NaN	NaN	NaN	NaN	NaN	NaN	NaN	NaN	NaN	NaN	NaN
P12110_483	P12110	COL6A2	483	Collagen alpha-2(VI) chain	GPQGALGEP(hy)GK	NaN	NaN	NaN	168.626	27.6911	40.562	106.501	NaN	NaN	43.4036	NaN	27.1948	NaN	NaN	NaN	199.454	NaN	NaN	NaN	7.43935	23.9423	166.227	31.1388	56.3749	98.7247	NaN	NaN	49.444	NaN	NaN	NaN	NaN	NaN	216.49	NaN	NaN
P08123_857	P08123	COL1A2	857	Collagen alpha-2(I) chain	GPSGEAGTAGP(hy)PGTP(hy)GPQGLLGAP(hy)GILGLP(hy)GSR	NaN	121.906	NaN	NaN	NaN	NaN	1934.78	NaN	NaN	NaN	NaN	NaN	NaN	NaN	NaN	140.787	NaN	NaN	86.4123	130.22	NaN	NaN	NaN	NaN	2028.85	NaN	NaN	NaN	NaN	NaN	NaN	NaN	137.216	152.021	NaN	NaN
P08123_876	P08123	COL1A2	876	Collagen alpha-2(I) chain	GPSGEAGTAGP(hy)PGTP(hy)GPQGLLGAP(hy)GILGLP(hy)GSR	NaN	121.906	NaN	NaN	NaN	NaN	1934.78	NaN	NaN	NaN	NaN	NaN	NaN	NaN	NaN	140.787	NaN	NaN	86.4123	130.22	NaN	NaN	NaN	NaN	2028.85	NaN	NaN	NaN	NaN	NaN	NaN	NaN	137.216	152.021	NaN	NaN
P08123_861	P08123	COL1A2	861	Collagen alpha-2(I) chain	GPSGEAGTAGP(hy)PGTP(hy)GPQGLLGAP(hy)GILGLP(hy)GSR	NaN	121.906	NaN	NaN	NaN	NaN	1934.78	NaN	NaN	NaN	NaN	NaN	NaN	NaN	NaN	140.787	NaN	NaN	86.4123	130.22	NaN	NaN	NaN	NaN	2028.85	NaN	NaN	NaN	NaN	NaN	NaN	NaN	137.216	152.021	NaN	NaN
P08123_870	P08123	COL1A2	870	Collagen alpha-2(I) chain	GPSGEAGTAGP(hy)PGTP(hy)GPQGLLGAP(hy)GILGLP(hy)GSR	NaN	121.906	NaN	NaN	NaN	NaN	1934.78	NaN	NaN	NaN	NaN	NaN	NaN	NaN	NaN	140.787	NaN	NaN	86.4123	130.22	NaN	NaN	NaN	NaN	2028.85	NaN	NaN	NaN	NaN	NaN	NaN	NaN	137.216	152.021	NaN	NaN
P08123_614	P08123	COL1A2	614	Collagen alpha-2(I) chain	GPSGP(hy)PGPDGNKGEP(hy)GVVGAVGTAGPSGPSGLP(hy)GER	NaN	NaN	NaN	NaN	NaN	NaN	467.228	NaN	NaN	NaN	NaN	NaN	NaN	NaN	NaN	NaN	NaN	NaN	NaN	NaN	NaN	NaN	NaN	NaN	408.915	NaN	NaN	NaN	NaN	NaN	NaN	NaN	NaN	NaN	NaN	NaN
P02452_423	P02452	COL1A1	423	Collagen alpha-1(I) chain	GPSGPQGP(hy)GGPP(hy)GPK	NaN	NaN	NaN	NaN	NaN	NaN	391.119	NaN	NaN	NaN	NaN	NaN	NaN	NaN	NaN	NaN	NaN	NaN	NaN	NaN	NaN	NaN	NaN	NaN	365.839	NaN	NaN	NaN	NaN	NaN	NaN	NaN	NaN	NaN	NaN	NaN
P02452_427	P02452	COL1A1	427	Collagen alpha-1(I) chain	GPSGPQGP(hy)GGPP(hy)GPK	NaN	NaN	NaN	NaN	NaN	NaN	391.119	NaN	NaN	NaN	NaN	NaN	NaN	NaN	NaN	NaN	NaN	NaN	NaN	NaN	NaN	NaN	NaN	NaN	365.839	NaN	NaN	NaN	NaN	NaN	NaN	NaN	NaN	NaN	NaN	NaN
P02452_429	P02452	COL1A1	429	Collagen alpha-1(I) chain	GPSGPQGPGGPPGP(hy)K	NaN	NaN	NaN	NaN	NaN	NaN	NaN	NaN	NaN	NaN	NaN	NaN	NaN	NaN	NaN	52.1224	NaN	NaN	NaN	NaN	NaN	NaN	NaN	NaN	920.779	NaN	NaN	NaN	NaN	NaN	NaN	NaN	NaN	33.3678	NaN	NaN
Q96NB1_137	Q96NB1	CEP20	137	Centrosomal protein 20	GPSLQP(hy)SDP(hy)SLGR	NaN	NaN	NaN	192.323	285.973	251.195	812.134	NaN	NaN	412.869	396.093	346.138	405.303	782.158	NaN	NaN	696.209	153.939	NaN	488.916	735.487	NaN	NaN	606.188	NaN	148.032	214.816	586.153	738.6	81.9543	NaN	581.058	617.56	381.182	NaN	NaN
Q96NB1_134	Q96NB1	CEP20	134	Centrosomal protein 20	GPSLQP(hy)SDP(hy)SLGR	NaN	NaN	NaN	192.323	285.973	251.195	812.134	NaN	NaN	412.869	396.093	346.138	405.303	782.158	NaN	NaN	696.209	153.939	NaN	488.916	735.487	NaN	NaN	606.188	NaN	148.032	214.816	586.153	738.6	81.9543	NaN	581.058	617.56	381.182	NaN	NaN
P02461_770	P02461	COL3A1	770	Collagen alpha-1(III) chain	GPTGPIGPP(hy)GP(hy)AGQP(hy)GDKGEGGAP(hy)GLP(hy)GIAGPR	NaN	NaN	NaN	NaN	NaN	NaN	428.861	NaN	NaN	NaN	13.9286	NaN	NaN	NaN	NaN	NaN	NaN	NaN	NaN	NaN	NaN	NaN	NaN	NaN	281.66	NaN	NaN	NaN	NaN	NaN	NaN	NaN	NaN	NaN	NaN	NaN
P02461_772	P02461	COL3A1	772	Collagen alpha-1(III) chain	GPTGPIGPP(hy)GP(hy)AGQP(hy)GDKGEGGAP(hy)GLP(hy)GIAGPR	NaN	NaN	NaN	NaN	NaN	NaN	428.861	NaN	NaN	NaN	13.9286	NaN	NaN	NaN	NaN	NaN	NaN	NaN	NaN	NaN	NaN	NaN	NaN	NaN	281.66	NaN	NaN	NaN	NaN	NaN	NaN	NaN	NaN	NaN	NaN	NaN
P02461_776	P02461	COL3A1	776	Collagen alpha-1(III) chain	GPTGPIGPP(hy)GP(hy)AGQP(hy)GDKGEGGAP(hy)GLP(hy)GIAGPR	NaN	NaN	NaN	NaN	NaN	NaN	428.861	NaN	NaN	NaN	13.9286	NaN	NaN	NaN	NaN	NaN	NaN	NaN	NaN	NaN	NaN	NaN	NaN	NaN	281.66	NaN	NaN	NaN	NaN	NaN	NaN	NaN	NaN	NaN	NaN	NaN
P02452_583	P02452	COL1A1	583	Collagen alpha-1(I) chain	GQAGVMGFP(hy)GPK	NaN	NaN	NaN	NaN	NaN	NaN	165.407	NaN	NaN	NaN	NaN	NaN	NaN	NaN	NaN	NaN	NaN	NaN	NaN	NaN	NaN	NaN	NaN	NaN	107.991	NaN	NaN	NaN	NaN	NaN	NaN	NaN	NaN	NaN	NaN	NaN
Q14315_2298;P21333_2222	Q14315	FLNA	2298	Filamin-A	GQHVP(hy)GSPFQFTVGPLGEGGAHK	137.253	114.613	NaN	101.985	NaN	74.3598	NaN	NaN	NaN	NaN	NaN	129.2	124.219	NaN	NaN	176.486	NaN	NaN	133.545	119.166	NaN	96.6121	NaN	49.5346	NaN	NaN	NaN	NaN	NaN	144.064	NaN	135.222	NaN	169.261	NaN	NaN
P08123_192	P08123	COL1A2	192	Collagen alpha-2(I) chain	GQP(hy)GAP(hy)GVKGEP(hy)GAP(hy)GENGTP(hy)GQTGAR	NaN	NaN	NaN	NaN	NaN	NaN	320.006	NaN	NaN	NaN	NaN	NaN	NaN	NaN	NaN	NaN	NaN	NaN	NaN	NaN	NaN	NaN	NaN	NaN	301.223	NaN	NaN	NaN	NaN	NaN	NaN	NaN	NaN	NaN	NaN	NaN
P08123_195	P08123	COL1A2	195	Collagen alpha-2(I) chain	GQP(hy)GAP(hy)GVKGEP(hy)GAP(hy)GENGTP(hy)GQTGAR	NaN	NaN	NaN	NaN	NaN	NaN	320.006	NaN	NaN	NaN	NaN	NaN	NaN	NaN	NaN	NaN	NaN	NaN	NaN	NaN	NaN	NaN	NaN	NaN	301.223	NaN	NaN	NaN	NaN	NaN	NaN	NaN	NaN	NaN	NaN	NaN
P39060_1391	P39060	COL18A1	1391	Collagen alpha-1(XVIII) chain	GQP(hy)GPP(hy)GPQGPP(hy)GIGYEGR	NaN	NaN	NaN	NaN	NaN	NaN	NaN	NaN	NaN	NaN	NaN	NaN	5.56607	NaN	NaN	NaN	126.503	NaN	NaN	NaN	NaN	NaN	NaN	NaN	NaN	NaN	NaN	NaN	NaN	NaN	NaN	NaN	NaN	NaN	138.219	NaN
P39060_1385	P39060	COL18A1	1385	Collagen alpha-1(XVIII) chain	GQP(hy)GPP(hy)GPQGPP(hy)GIGYEGR	NaN	NaN	NaN	NaN	NaN	NaN	NaN	NaN	NaN	NaN	NaN	NaN	5.56607	NaN	NaN	NaN	126.503	NaN	NaN	NaN	NaN	NaN	NaN	NaN	NaN	NaN	NaN	NaN	NaN	NaN	NaN	NaN	NaN	NaN	138.219	NaN
P39060_1382	P39060	COL18A1	1382	Collagen alpha-1(XVIII) chain	GQP(hy)GPP(hy)GPQGPP(hy)GIGYEGR	NaN	NaN	NaN	NaN	NaN	NaN	NaN	NaN	NaN	NaN	NaN	NaN	5.56607	NaN	NaN	NaN	126.503	NaN	NaN	NaN	NaN	NaN	NaN	NaN	NaN	NaN	NaN	NaN	NaN	NaN	NaN	NaN	NaN	NaN	138.219	NaN
P02458_605;P02461_581	P02458	COL2A1	605	Collagen alpha-1(II) chain	GQP(hy)GVMGFP(hy)GP(hy)K	NaN	NaN	NaN	NaN	NaN	NaN	251.886	NaN	NaN	NaN	NaN	NaN	NaN	NaN	NaN	NaN	NaN	NaN	NaN	NaN	NaN	NaN	NaN	NaN	220.115	NaN	NaN	NaN	NaN	NaN	NaN	NaN	NaN	NaN	NaN	NaN
P02458_599;P02461_575	P02458	COL2A1	599	Collagen alpha-1(II) chain	GQP(hy)GVMGFP(hy)GP(hy)K	NaN	NaN	NaN	NaN	NaN	NaN	251.886	NaN	NaN	NaN	NaN	NaN	NaN	NaN	NaN	NaN	NaN	NaN	NaN	NaN	NaN	NaN	NaN	NaN	220.115	NaN	NaN	NaN	NaN	NaN	NaN	NaN	NaN	NaN	NaN	NaN
P02461_583	P02461	COL2A1	583	Collagen alpha-1(II) chain	GQP(hy)GVMGFP(hy)GP(hy)K	NaN	NaN	NaN	NaN	NaN	NaN	251.886	NaN	NaN	NaN	NaN	NaN	NaN	NaN	NaN	NaN	NaN	NaN	NaN	NaN	NaN	NaN	NaN	NaN	220.115	NaN	NaN	NaN	NaN	NaN	NaN	NaN	NaN	NaN	NaN	NaN
P02458_607	P02458	COL2A1	607	Collagen alpha-1(II) chain	GQP(hy)GVMGFP(hy)GP(hy)K	NaN	NaN	NaN	NaN	NaN	NaN	251.886	NaN	NaN	NaN	NaN	NaN	NaN	NaN	NaN	NaN	NaN	NaN	NaN	NaN	NaN	NaN	NaN	NaN	220.115	NaN	NaN	NaN	NaN	NaN	NaN	NaN	NaN	NaN	NaN	NaN
Q02388_1277	Q02388	COL7A1	1277	Collagen alpha-1(VII) chain	GQVGPP(hy)GDP(hy)GLP(hy)GR	NaN	NaN	NaN	NaN	NaN	NaN	375.309	NaN	NaN	NaN	NaN	NaN	NaN	NaN	NaN	NaN	NaN	NaN	NaN	NaN	NaN	NaN	NaN	NaN	311.727	NaN	NaN	NaN	NaN	NaN	NaN	NaN	NaN	NaN	NaN	NaN
Q02388_1274	Q02388	COL7A1	1274	Collagen alpha-1(VII) chain	GQVGPP(hy)GDP(hy)GLP(hy)GR	NaN	NaN	NaN	NaN	NaN	NaN	375.309	NaN	NaN	NaN	NaN	NaN	NaN	NaN	NaN	NaN	NaN	NaN	NaN	NaN	NaN	NaN	NaN	NaN	311.727	NaN	NaN	NaN	NaN	NaN	NaN	NaN	NaN	NaN	NaN	NaN
Q02388_1271	Q02388	COL7A1	1271	Collagen alpha-1(VII) chain	GQVGPP(hy)GDP(hy)GLP(hy)GR	NaN	NaN	NaN	NaN	NaN	NaN	375.309	NaN	NaN	NaN	NaN	NaN	NaN	NaN	NaN	NaN	NaN	NaN	NaN	NaN	NaN	NaN	NaN	NaN	311.727	NaN	NaN	NaN	NaN	NaN	NaN	NaN	NaN	NaN	NaN	NaN
P02452_316	P02452	COL1A1	316	Collagen alpha-1(I) chain	GRP(hy)GAP(hy)GPAGAR	NaN	10.381	NaN	NaN	NaN	NaN	4.68932	NaN	NaN	NaN	NaN	NaN	NaN	NaN	NaN	NaN	NaN	NaN	NaN	12.2374	NaN	NaN	NaN	NaN	NaN	NaN	NaN	NaN	NaN	NaN	NaN	NaN	NaN	NaN	NaN	NaN
P02452_313	P02452	COL1A1	313	Collagen alpha-1(I) chain	GRP(hy)GAP(hy)GPAGAR	NaN	10.381	NaN	NaN	NaN	NaN	4.68932	NaN	NaN	NaN	NaN	NaN	NaN	NaN	NaN	NaN	NaN	NaN	NaN	12.2374	NaN	NaN	NaN	NaN	NaN	NaN	NaN	NaN	NaN	NaN	NaN	NaN	NaN	NaN	NaN	NaN
P02461_314	P02461	COL3A1	314	Collagen alpha-1(III) chain	GRP(hy)GLP(hy)GAAGAR	NaN	NaN	NaN	NaN	NaN	NaN	176.261	NaN	NaN	NaN	NaN	NaN	NaN	NaN	NaN	NaN	NaN	NaN	NaN	NaN	NaN	NaN	NaN	NaN	119.8	NaN	NaN	NaN	NaN	NaN	NaN	NaN	NaN	NaN	NaN	NaN
P02461_311	P02461	COL3A1	311	Collagen alpha-1(III) chain	GRP(hy)GLP(hy)GAAGAR	NaN	NaN	NaN	NaN	NaN	NaN	176.261	NaN	NaN	NaN	NaN	NaN	NaN	NaN	NaN	NaN	NaN	NaN	NaN	NaN	NaN	NaN	NaN	NaN	119.8	NaN	NaN	NaN	NaN	NaN	NaN	NaN	NaN	NaN	NaN	NaN
P02452_877	P02452	COL1A1	877	Collagen alpha-1(I) chain	GSAGPP(hy)GATGFP(hy)GAAGR	180.177	371.142	NaN	NaN	84.2605	82.3953	3848.43	NaN	146.279	54.3835	74.2164	55.3497	216.609	121.683	237.324	263.172	128.19	NaN	116.943	368.842	NaN	NaN	117.558	54.8099	3763.21	NaN	115.858	NaN	NaN	66.0389	138.495	105.909	168.099	252.282	88.0993	NaN
P02452_871	P02452	COL1A1	871	Collagen alpha-1(I) chain	GSAGPP(hy)GATGFP(hy)GAAGR	180.177	371.142	NaN	NaN	84.2605	82.3953	3848.43	NaN	146.279	54.3835	74.2164	55.3497	216.609	121.683	237.324	263.172	128.19	NaN	116.943	368.842	NaN	NaN	117.558	54.8099	3763.21	NaN	115.858	NaN	NaN	66.0389	138.495	105.909	168.099	252.282	88.0993	NaN
P08123_255	P08123	COL1A2	255	Collagen alpha-2(I) chain	GSDGSVGPVGPAGPIGSAGPP(hy)GFPGAP(hy)GPK	NaN	NaN	NaN	NaN	NaN	NaN	49.0463	NaN	NaN	NaN	NaN	NaN	NaN	NaN	NaN	NaN	NaN	NaN	NaN	NaN	NaN	NaN	NaN	NaN	53.2771	NaN	NaN	NaN	NaN	NaN	NaN	NaN	NaN	NaN	NaN	NaN
P08123_261	P08123	COL1A2	261	Collagen alpha-2(I) chain	GSDGSVGPVGPAGPIGSAGPP(hy)GFPGAP(hy)GPK	NaN	NaN	NaN	NaN	NaN	NaN	49.0463	NaN	NaN	NaN	NaN	NaN	NaN	NaN	NaN	NaN	NaN	NaN	NaN	NaN	NaN	NaN	NaN	NaN	53.2771	NaN	NaN	NaN	NaN	NaN	NaN	NaN	NaN	NaN	NaN	NaN
P02452_384	P02452	COL1A1	384	Collagen alpha-1(I) chain	GSEGPQGVRGEP(hy)GPP(hy)GPAGAAGP(hy)AGNP(hy)GADGQP(hy)GAK	NaN	NaN	NaN	NaN	NaN	NaN	30.1761	NaN	NaN	NaN	NaN	NaN	NaN	NaN	NaN	NaN	NaN	NaN	NaN	NaN	NaN	NaN	NaN	NaN	NaN	NaN	NaN	NaN	NaN	NaN	NaN	NaN	NaN	NaN	NaN	NaN
Q14050_109	Q14050	COL9A3	109	Collagen alpha-3(IX) chain	GSLGPP(hy)GP(hy)P(hy)GLGGK	776.527	533.003	2073.7	617.837	874.441	798.087	805.039	806.088	857.629	863.313	214.381	540.423	1272.1	1141.43	423.365	298.883	365.731	214.213	799.085	1002.02	2141.52	1006.34	651.706	NaN	583.26	1025.15	880.118	NaN	504.868	1104.44	711.849	269.17	1905.47	515.44	350.996	869.667
Q14050_111	Q14050	COL9A3	111	Collagen alpha-3(IX) chain	GSLGPP(hy)GP(hy)P(hy)GLGGK	776.527	533.003	2073.7	617.837	874.441	798.087	805.039	806.088	857.629	863.313	214.381	540.423	1272.1	1141.43	423.365	298.883	365.731	214.213	799.085	1002.02	2141.52	1006.34	651.706	NaN	583.26	1025.15	880.118	NaN	504.868	1104.44	711.849	269.17	1905.47	515.44	350.996	869.667
Q14050_112	Q14050	COL9A3	112	Collagen alpha-3(IX) chain	GSLGPP(hy)GP(hy)P(hy)GLGGK	776.527	533.003	2073.7	617.837	874.441	798.087	805.039	806.088	857.629	863.313	214.381	540.423	1272.1	1141.43	423.365	298.883	365.731	214.213	799.085	1002.02	2141.52	1006.34	651.706	NaN	583.26	1025.15	880.118	NaN	504.868	1104.44	711.849	269.17	1905.47	515.44	350.996	869.667
P02452_937	P02452	COL1A1	937	Collagen alpha-1(I) chain	GSP(hy)GADGPAGAP(hy)GTP(hy)GPQGIAGQR	NaN	NaN	NaN	NaN	NaN	NaN	198.841	NaN	NaN	NaN	NaN	NaN	NaN	NaN	NaN	NaN	NaN	NaN	NaN	NaN	NaN	NaN	NaN	NaN	353.944	NaN	NaN	NaN	NaN	NaN	NaN	NaN	NaN	NaN	NaN	NaN
P02452_946	P02452	COL1A1	946	Collagen alpha-1(I) chain	GSPGADGP(hy)AGAP(hy)GTPGPQGIAGQR	29.0904	61.7172	NaN	NaN	NaN	NaN	902.728	NaN	NaN	NaN	NaN	NaN	NaN	NaN	NaN	NaN	NaN	NaN	18.1354	43.379	NaN	NaN	NaN	NaN	867.819	NaN	NaN	NaN	NaN	NaN	NaN	NaN	NaN	33.9015	NaN	NaN
P02452_942	P02452	COL1A1	942	Collagen alpha-1(I) chain	GSPGADGP(hy)AGAP(hy)GTPGPQGIAGQR	29.0904	61.7172	NaN	NaN	NaN	NaN	902.728	NaN	NaN	NaN	NaN	NaN	NaN	NaN	NaN	NaN	NaN	NaN	18.1354	43.379	NaN	NaN	NaN	NaN	867.819	NaN	NaN	NaN	NaN	NaN	NaN	NaN	NaN	33.9015	NaN	NaN
P02452_949	P02452	COL1A1	949	Collagen alpha-1(I) chain	GSP(hy)GADGPAGAP(hy)GTP(hy)GPQGIAGQR	NaN	NaN	NaN	NaN	NaN	NaN	198.841	NaN	NaN	NaN	NaN	NaN	NaN	NaN	NaN	NaN	NaN	NaN	NaN	NaN	NaN	NaN	NaN	NaN	353.944	NaN	NaN	NaN	NaN	NaN	NaN	NaN	NaN	NaN	NaN	NaN
P08123_735	P08123	COL1A2	735	Collagen alpha-2(I) chain	GSP(hy)GERGEVGPAGPNGFAGP(hy)AGAAGQP(hy)GAKGER	NaN	NaN	NaN	NaN	NaN	NaN	186.247	NaN	NaN	NaN	NaN	NaN	NaN	NaN	NaN	NaN	NaN	NaN	NaN	NaN	NaN	NaN	NaN	NaN	99.9257	NaN	NaN	NaN	NaN	NaN	NaN	NaN	NaN	NaN	NaN	NaN
P08123_728	P08123	COL1A2	728	Collagen alpha-2(I) chain	GSP(hy)GERGEVGPAGPNGFAGP(hy)AGAAGQP(hy)GAKGER	NaN	NaN	NaN	NaN	NaN	NaN	186.247	NaN	NaN	NaN	NaN	NaN	NaN	NaN	NaN	NaN	NaN	NaN	NaN	NaN	NaN	NaN	NaN	NaN	99.9257	NaN	NaN	NaN	NaN	NaN	NaN	NaN	NaN	NaN	NaN	NaN
P08123_711	P08123	COL1A2	711	Collagen alpha-2(I) chain	GSP(hy)GERGEVGPAGPNGFAGP(hy)AGAAGQP(hy)GAKGER	NaN	NaN	NaN	NaN	NaN	NaN	186.247	NaN	NaN	NaN	NaN	NaN	NaN	NaN	NaN	NaN	NaN	NaN	NaN	NaN	NaN	NaN	NaN	NaN	99.9257	NaN	NaN	NaN	NaN	NaN	NaN	NaN	NaN	NaN	NaN	NaN
P02461_866	P02461	COL3A1	866	Collagen alpha-1(III) chain	GSP(hy)GGP(hy)GAAGFP(hy)GAR	39.0839	41.3907	NaN	NaN	19.671	30.4553	1468.12	NaN	NaN	NaN	22.4308	NaN	51.9979	NaN	NaN	37.3438	NaN	NaN	34.9427	34.0287	NaN	NaN	NaN	NaN	1401.85	NaN	NaN	NaN	NaN	NaN	NaN	NaN	NaN	44.2472	NaN	NaN
P02461_869	P02461	COL3A1	869	Collagen alpha-1(III) chain	GSP(hy)GGP(hy)GAAGFP(hy)GAR	39.0839	41.3907	NaN	NaN	19.671	30.4553	1468.12	NaN	NaN	NaN	22.4308	NaN	51.9979	NaN	NaN	37.3438	NaN	NaN	34.9427	34.0287	NaN	NaN	NaN	NaN	1401.85	NaN	NaN	NaN	NaN	NaN	NaN	NaN	NaN	44.2472	NaN	NaN
P02461_875	P02461	COL3A1	875	Collagen alpha-1(III) chain	GSP(hy)GGP(hy)GAAGFP(hy)GAR	39.0839	41.3907	NaN	NaN	19.671	30.4553	1468.12	NaN	NaN	NaN	22.4308	NaN	51.9979	NaN	NaN	37.3438	NaN	NaN	34.9427	34.0287	NaN	NaN	NaN	NaN	1401.85	NaN	NaN	NaN	NaN	NaN	NaN	NaN	NaN	44.2472	NaN	NaN
P02461_940	P02461	COL3A1	940	Collagen alpha-1(III) chain	GSPGAQGP(hy)P(hy)GAP(hy)GPLGIAGITGAR	NaN	NaN	NaN	NaN	NaN	NaN	698.906	NaN	NaN	NaN	NaN	NaN	NaN	NaN	NaN	NaN	NaN	NaN	NaN	NaN	NaN	NaN	NaN	NaN	484.933	NaN	NaN	NaN	NaN	NaN	NaN	NaN	NaN	NaN	NaN	NaN
P02461_944	P02461	COL3A1	944	Collagen alpha-1(III) chain	GSPGAQGP(hy)P(hy)GAP(hy)GPLGIAGITGAR	NaN	NaN	NaN	NaN	NaN	NaN	698.906	NaN	NaN	NaN	NaN	NaN	NaN	NaN	NaN	NaN	NaN	NaN	NaN	NaN	NaN	NaN	NaN	NaN	484.933	NaN	NaN	NaN	NaN	NaN	NaN	NaN	NaN	NaN	NaN	NaN
P02461_941	P02461	COL3A1	941	Collagen alpha-1(III) chain	GSPGAQGP(hy)P(hy)GAP(hy)GPLGIAGITGAR	NaN	NaN	NaN	NaN	NaN	NaN	698.906	NaN	NaN	NaN	NaN	NaN	NaN	NaN	NaN	NaN	NaN	NaN	NaN	NaN	NaN	NaN	NaN	NaN	484.933	NaN	NaN	NaN	NaN	NaN	NaN	NaN	NaN	NaN	NaN	NaN
P02461_805	P02461	COL3A1	805	Collagen alpha-1(III) chain	GSPGERGETGP(hy)P(hy)GP(hy)AGFPGAP(hy)GQNGEP(hy)GGKGER	NaN	NaN	NaN	NaN	NaN	NaN	157.932	NaN	NaN	NaN	NaN	NaN	NaN	NaN	NaN	NaN	NaN	NaN	NaN	NaN	NaN	NaN	NaN	NaN	136.564	NaN	NaN	NaN	NaN	NaN	NaN	NaN	NaN	NaN	NaN	NaN
P02461_808	P02461	COL3A1	808	Collagen alpha-1(III) chain	GSPGERGETGP(hy)P(hy)GP(hy)AGFPGAP(hy)GQNGEP(hy)GGKGER	NaN	NaN	NaN	NaN	NaN	NaN	157.932	NaN	NaN	NaN	NaN	NaN	NaN	NaN	NaN	NaN	NaN	NaN	NaN	NaN	NaN	NaN	NaN	NaN	136.564	NaN	NaN	NaN	NaN	NaN	NaN	NaN	NaN	NaN	NaN	NaN
P05997_911	P05997	COL5A2	911	Collagen alpha-2(V) chain	GTQGPP(hy)GATGFP(hy)GSAGR	NaN	6.76442	NaN	NaN	NaN	7.9015	56.4042	NaN	NaN	NaN	NaN	16.7478	NaN	NaN	NaN	NaN	NaN	NaN	NaN	NaN	NaN	NaN	NaN	11.1642	16.3854	NaN	NaN	NaN	NaN	NaN	NaN	15.4619	NaN	NaN	NaN	NaN
P05997_905	P05997	COL5A2	905	Collagen alpha-2(V) chain	GTQGPP(hy)GATGFP(hy)GSAGR	NaN	6.76442	NaN	NaN	NaN	7.9015	56.4042	NaN	NaN	NaN	NaN	16.7478	NaN	NaN	NaN	NaN	NaN	NaN	NaN	NaN	NaN	NaN	NaN	11.1642	16.3854	NaN	NaN	NaN	NaN	NaN	NaN	15.4619	NaN	NaN	NaN	NaN
P53621_215	P53621	COPA	215	Coatomer subunit alpha	GVNWAAFHP(hy)TMPLIVSGADDR	NaN	NaN	NaN	NaN	NaN	13.8377	NaN	NaN	NaN	123.445	NaN	NaN	NaN	NaN	NaN	NaN	NaN	NaN	NaN	NaN	NaN	NaN	NaN	NaN	NaN	NaN	NaN	NaN	NaN	NaN	NaN	NaN	NaN	NaN	NaN	NaN
P02452_601	P02452	COL1A1	601	Collagen alpha-1(I) chain	GVP(hy)GPP(hy)GAVGPAGK	79.6447	179.4	NaN	NaN	57.1809	NaN	2295.49	NaN	NaN	NaN	NaN	NaN	81.0318	NaN	NaN	118.284	NaN	NaN	114.433	123.652	NaN	NaN	40.1927	NaN	2196.24	NaN	NaN	NaN	NaN	NaN	NaN	NaN	NaN	122.224	NaN	NaN
P02452_604	P02452	COL1A1	604	Collagen alpha-1(I) chain	GVP(hy)GPP(hy)GAVGPAGK	79.6447	179.4	NaN	NaN	57.1809	NaN	2295.49	NaN	NaN	NaN	NaN	NaN	81.0318	NaN	NaN	118.284	NaN	NaN	114.433	123.652	NaN	NaN	40.1927	NaN	2196.24	NaN	NaN	NaN	NaN	NaN	NaN	NaN	NaN	122.224	NaN	NaN
P02452_691	P02452	COL1A1	691	Collagen alpha-1(I) chain	GVQGPP(hy)GPAGPR	364.172	631.271	NaN	NaN	229.61	149.373	5416.24	NaN	312.532	NaN	197.41	NaN	396.39	223.132	409.986	443.875	NaN	NaN	355.392	611.17	NaN	NaN	209.834	92.5127	5805.14	NaN	291.971	NaN	NaN	NaN	329.933	103.663	NaN	489.405	NaN	NaN
P02452_964	P02452	COL1A1	964	Collagen alpha-1(I) chain	GVVGLP(hy)GQR	NaN	NaN	NaN	NaN	NaN	NaN	85.1634	NaN	NaN	NaN	NaN	NaN	NaN	NaN	NaN	NaN	NaN	NaN	NaN	NaN	NaN	NaN	NaN	NaN	36.9333	NaN	NaN	NaN	NaN	NaN	NaN	NaN	NaN	NaN	NaN	NaN
P08123_956	P08123	COL1A2	956	Collagen alpha-2(I) chain	GYP(hy)GNIGP(hy)VGAAGAPGPHGPVGPAGK	NaN	NaN	NaN	NaN	NaN	NaN	70.1058	NaN	NaN	NaN	NaN	NaN	NaN	NaN	NaN	NaN	NaN	NaN	NaN	NaN	NaN	NaN	NaN	NaN	18.1603	NaN	NaN	NaN	NaN	NaN	NaN	NaN	NaN	NaN	NaN	NaN
P08123_951	P08123	COL1A2	951	Collagen alpha-2(I) chain	GYP(hy)GNIGPVGAAGAP(hy)GPHGPVGPAGK	NaN	92.2544	NaN	NaN	NaN	NaN	883.406	NaN	NaN	NaN	NaN	NaN	NaN	NaN	NaN	NaN	NaN	NaN	NaN	NaN	NaN	NaN	NaN	NaN	879.418	NaN	NaN	NaN	NaN	NaN	NaN	NaN	NaN	NaN	NaN	NaN
P08123_963	P08123	COL1A2	963	Collagen alpha-2(I) chain	GYP(hy)GNIGPVGAAGAP(hy)GPHGPVGPAGK	NaN	92.2544	NaN	NaN	NaN	NaN	883.406	NaN	NaN	NaN	NaN	NaN	NaN	NaN	NaN	NaN	NaN	NaN	NaN	NaN	NaN	NaN	NaN	NaN	879.418	NaN	NaN	NaN	NaN	NaN	NaN	NaN	NaN	NaN	NaN	NaN
P02462_349	P02462	COL4A1	349	Collagen alpha-1(IV) chain	GYP(hy)GTP(hy)GPR	NaN	NaN	NaN	NaN	NaN	NaN	NaN	NaN	NaN	NaN	NaN	75.339	NaN	NaN	NaN	NaN	NaN	NaN	176.934	NaN	NaN	NaN	NaN	NaN	NaN	NaN	NaN	NaN	NaN	103.9	NaN	NaN	NaN	NaN	NaN	NaN
P02462_352	P02462	COL4A1	352	Collagen alpha-1(IV) chain	GYP(hy)GTP(hy)GPR	NaN	NaN	NaN	NaN	NaN	NaN	NaN	NaN	NaN	NaN	NaN	75.339	NaN	NaN	NaN	NaN	NaN	NaN	176.934	NaN	NaN	NaN	NaN	NaN	NaN	NaN	NaN	NaN	NaN	103.9	NaN	NaN	NaN	NaN	NaN	NaN
Q06830_179	Q06830	PRDX1	179	Peroxiredoxin-1	HGEVCP(hy)AGWKP(hy)GSDTIKPDVQK	37.9444	35.3141	NaN	NaN	NaN	63.3121	NaN	NaN	NaN	NaN	104.693	NaN	63.7472	NaN	NaN	23.0555	NaN	NaN	25.4821	NaN	37.5421	NaN	NaN	41.335	NaN	NaN	NaN	NaN	NaN	NaN	NaN	58.853	NaN	NaN	NaN	NaN
Q06830_174	Q06830	PRDX1	174	Peroxiredoxin-1	HGEVCP(hy)AGWKP(hy)GSDTIKPDVQK	37.9444	35.3141	NaN	NaN	NaN	63.3121	NaN	NaN	NaN	NaN	104.693	NaN	63.7472	NaN	NaN	23.0555	NaN	NaN	25.4821	NaN	37.5421	NaN	NaN	41.335	NaN	NaN	NaN	NaN	NaN	NaN	NaN	58.853	NaN	NaN	NaN	NaN
P06733_146	P06733	ENO1	146	Alpha-enolase	HIADLAGNSEVILP(hy)VPAFNVINGGSHAGNK	2589.27	3126.5	2482.21	1731.73	2613.46	5482.94	588.578	3480.19	2995.55	1407.01	3288.52	7846.72	2762	6067.73	3220.67	4672.39	3273.61	2338.24	2743.85	2935.01	2390.9	1589.39	2664.31	5823.81	633.857	3584.71	3070.63	1231.08	3078.88	9947.22	2758.95	8844.62	3304.87	5341.3	3741.98	2629.8
Q14185_1839	Q14185	DOCK1	1839	Dedicator of cytokinesis protein 1	HLP(hy)P(hy)P(hy)LPSK	80.7135	236.119	304.326	292.275	295.597	383.632	NaN	398.03	NaN	199.111	NaN	359.846	136.047	NaN	NaN	281.592	76.8921	298.697	512.967	119.185	258.722	281.151	308.172	281.258	76.6027	NaN	377.208	NaN	NaN	NaN	NaN	102.339	NaN	NaN	NaN	NaN
Q14185_1837	Q14185	DOCK1	1837	Dedicator of cytokinesis protein 1	HLP(hy)P(hy)P(hy)LPSK	80.7135	236.119	304.326	292.275	295.597	383.632	NaN	398.03	NaN	199.111	NaN	359.846	136.047	NaN	NaN	281.592	76.8921	298.697	512.967	119.185	258.722	281.151	308.172	281.258	76.6027	NaN	377.208	NaN	NaN	NaN	NaN	102.339	NaN	NaN	NaN	NaN
Q14185_1838	Q14185	DOCK1	1838	Dedicator of cytokinesis protein 1	HLP(hy)P(hy)P(hy)LPSK	80.7135	236.119	304.326	292.275	295.597	383.632	NaN	398.03	NaN	199.111	NaN	359.846	136.047	NaN	NaN	281.592	76.8921	298.697	512.967	119.185	258.722	281.151	308.172	281.258	76.6027	NaN	377.208	NaN	NaN	NaN	NaN	102.339	NaN	NaN	NaN	NaN
Q9Y2R9_202	Q9Y2R9	MRPS7	202	28S ribosomal protein S7, mitochondrial	HQRTLM(ox)P(hy)EK	114.494	48.1772	NaN	9.08201	NaN	380.341	279.728	355.279	148.849	891.293	96.8149	99.643	28.3141	64.3783	262.062	144.32	72.8988	NaN	124.636	58.4185	NaN	NaN	NaN	298.019	185.689	284.177	99.3419	697.971	NaN	69.878	15.2222	36.0726	169.038	88.1082	33.0584	NaN
P02787_568	P02787	TF	568	Serotransferrin	HQTVPQNTGGKNPDP(hy)WAK	NaN	NaN	NaN	NaN	19.6774	43.4409	NaN	NaN	NaN	NaN	29.1967	33.1685	NaN	NaN	NaN	NaN	NaN	NaN	NaN	NaN	NaN	NaN	NaN	56.5432	NaN	NaN	NaN	NaN	NaN	NaN	NaN	NaN	NaN	NaN	NaN	NaN
P31943_102;P55795_102	P31943	HNRNPH1	102	Heterogeneous nuclear ribonucleoprotein H	HTGP(hy)NSP(hy)DTANDGFVR	NaN	NaN	182.159	NaN	190.922	NaN	37.0308	NaN	NaN	NaN	NaN	NaN	227.417	NaN	NaN	250.358	NaN	NaN	NaN	167.255	189.105	NaN	NaN	NaN	NaN	228.117	NaN	NaN	NaN	NaN	NaN	NaN	NaN	295.739	NaN	NaN
P55795_105;P31943_105	P55795	HNRNPH1	105	Heterogeneous nuclear ribonucleoprotein H	HTGPNSP(hy)DTANDGFVR	187.364	174.387	NaN	219.401	186.88	198.005	NaN	229.786	230.852	346.109	211.438	198.442	209.24	172.101	240.002	NaN	192.445	269.642	212.396	NaN	NaN	192.333	219.016	197.213	NaN	227.161	223.058	312.622	186.153	251.656	221.084	208.676	182.1	302.067	211.414	284.287
Q93088_365	Q93088	BHMT	365	Betaine--homocysteine S-methyltransferase 1	IASGRP(hy)YNP(hy)SMSKPDGWGVTK	NaN	324.711	NaN	NaN	823.01	NaN	NaN	NaN	NaN	NaN	83.8101	156.447	135.952	NaN	NaN	NaN	NaN	NaN	362.827	57.1794	NaN	NaN	NaN	NaN	NaN	NaN	NaN	NaN	NaN	NaN	NaN	NaN	201.816	NaN	NaN	NaN
Q93088_362	Q93088	BHMT	362	Betaine--homocysteine S-methyltransferase 1	IASGRP(hy)YNP(hy)SMSKPDGWGVTK	NaN	324.711	NaN	NaN	823.01	NaN	NaN	NaN	NaN	NaN	83.8101	156.447	135.952	NaN	NaN	NaN	NaN	NaN	362.827	57.1794	NaN	NaN	NaN	NaN	NaN	NaN	NaN	NaN	NaN	NaN	NaN	NaN	201.816	NaN	NaN	NaN
P27797_239	P27797	CALR	239	Calreticulin	IDDP(hy)TDSKP(hy)EDWDKP(hy)EHIPDPDAK	NaN	NaN	NaN	NaN	89.0374	22.4477	NaN	NaN	NaN	NaN	72.9192	50.1093	76.8643	69.5471	NaN	NaN	NaN	NaN	24.2232	NaN	NaN	NaN	NaN	NaN	NaN	NaN	NaN	NaN	NaN	NaN	NaN	NaN	NaN	NaN	NaN	NaN
P27797_228	P27797	CALR	228	Calreticulin	IDDP(hy)TDSKPEDWDKPEHIPDPDAK	189.614	90.8302	294.47	273.484	152.882	147.2	NaN	243.943	NaN	157.567	150.663	NaN	220.295	NaN	176.383	NaN	NaN	NaN	206.645	108.014	NaN	263.239	165.188	95.6734	NaN	247.014	235.637	NaN	NaN	NaN	155.996	NaN	163.224	198.008	NaN	NaN
P27797_233	P27797	CALR	233	Calreticulin	IDDP(hy)TDSKP(hy)EDWDKP(hy)EHIPDPDAK	NaN	NaN	NaN	NaN	89.0374	22.4477	NaN	NaN	NaN	NaN	72.9192	50.1093	76.8643	69.5471	NaN	NaN	NaN	NaN	24.2232	NaN	NaN	NaN	NaN	NaN	NaN	NaN	NaN	NaN	NaN	NaN	NaN	NaN	NaN	NaN	NaN	NaN
Q02878_209	Q02878	RPL6	209	60S ribosomal protein L6	IDISNVKIP(hy)K	1226.81	1552.05	1127.74	525.376	1582.73	1311.57	2034.35	932.707	671.595	606.304	1282.3	1319.71	1271.81	1832.98	1222.92	735.995	1023.31	1224.36	1246.35	1619.28	1126.14	385.638	1620.45	1260.63	2037.96	853.703	704.041	467.662	1060.71	1575.35	1202.63	1898.41	1075.06	806.526	896.113	1167.35
Q3KR16_762	Q3KR16	PLEKHG6	762	Pleckstrin homology domain-containing family G member 6	IEGAEEP(hy)RDSRP(hy)R	83.1171	82.4212	NaN	111.31	NaN	NaN	NaN	99.455	105.13	197.534	108.722	97.8234	112.517	NaN	NaN	81.9553	116.061	125.646	81.4481	77.481	NaN	NaN	NaN	70.7498	NaN	NaN	110.069	174.435	NaN	NaN	NaN	NaN	NaN	25.0177	117.178	NaN
Q3KR16_757	Q3KR16	PLEKHG6	757	Pleckstrin homology domain-containing family G member 6	IEGAEEP(hy)RDSRP(hy)R	83.1171	82.4212	NaN	111.31	NaN	NaN	NaN	99.455	105.13	197.534	108.722	97.8234	112.517	NaN	NaN	81.9553	116.061	125.646	81.4481	77.481	NaN	NaN	NaN	70.7498	NaN	NaN	110.069	174.435	NaN	NaN	NaN	NaN	NaN	25.0177	117.178	NaN
P68363_268	P68363	TUBA1B	268	Tubulin alpha-1B chain	IHFP(hy)LATYAPVISAEK	3874.68	3095.4	3478.92	3471.32	3750.48	3434.4	1129.16	4187.49	4452.9	3084.05	4262.59	4653	4296.58	2944.11	4160.09	3622	4070.84	4365.38	3972.98	2839.53	3532.89	3277.88	3972.03	3531.79	NaN	4514.08	5124.16	2909.97	4236.58	5817.35	4687.17	3623.81	3877.24	4367.8	4978.95	4897.25
P10176_31	P10176	COX8A	31	Cytochrome c oxidase subunit 8A, mitochondrial	IHSLP(hy)P(hy)EGK	388.643	292.951	346.628	64.5691	243.179	NaN	NaN	NaN	113.239	NaN	63.8139	193.663	76.264	183.287	NaN	NaN	170.033	263.624	401.217	271.565	360.248	NaN	235.95	NaN	NaN	NaN	119.184	NaN	11.3771	NaN	59.1569	172.217	126.256	NaN	161.356	NaN
P10176_30	P10176	COX8A	30	Cytochrome c oxidase subunit 8A, mitochondrial	IHSLP(hy)P(hy)EGK	388.643	292.951	346.628	64.5691	243.179	NaN	NaN	NaN	113.239	NaN	63.8139	193.663	76.264	183.287	NaN	NaN	170.033	263.624	401.217	271.565	360.248	NaN	235.95	NaN	NaN	NaN	119.184	NaN	11.3771	NaN	59.1569	172.217	126.256	NaN	161.356	NaN
Q8TCU4_2406	Q8TCU4	ALMS1	2406	Alstrom syndrome protein 1	IIIP(hy)M(ox)M(ox)TVIK	346.538	263.07	NaN	97.7921	NaN	NaN	NaN	NaN	285.603	332.39	383.893	NaN	309.104	NaN	NaN	NaN	NaN	NaN	678.55	76.1756	NaN	NaN	NaN	526.203	NaN	603.977	NaN	NaN	NaN	NaN	686.144	NaN	NaN	NaN	NaN	NaN
P11021_202;P11142_176	P11021	HSPA5	202	Endoplasmic reticulum chaperone BiP	IINEP(hy)TAAAIAYGLDK	950.205	688.782	1105.84	1531.28	1033.39	751.405	198.751	937.599	950.087	1009.51	1123.22	732.711	1235.41	569.427	1042.71	777.483	NaN	606.886	905.991	659.564	1136.26	1426.69	1092.93	698.322	271.19	1015.19	995.7	974.415	1078.46	840.089	1397.97	706.462	964.651	911.481	NaN	605.098
P09429_118	P09429	HMGB1	118	High mobility group protein B1	IKGEHP(hy)GLSIGDVAK	NaN	NaN	NaN	NaN	NaN	NaN	NaN	NaN	NaN	NaN	NaN	NaN	NaN	NaN	NaN	NaN	NaN	NaN	NaN	NaN	NaN	NaN	191.709	NaN	NaN	NaN	NaN	NaN	NaN	NaN	NaN	NaN	NaN	NaN	NaN	NaN
Q09666_1009	Q09666	AHNAK	1009	Neuroblast differentiation-associated protein AHNAK	IKM(ox)PKFSM(ox)P(hy)SLK	122.378	290.334	NaN	216.721	269.797	NaN	NaN	81.2185	157.579	194.424	243.868	NaN	205.673	310.681	216.851	NaN	348.395	289.962	306.881	147.079	283.306	NaN	NaN	290.38	NaN	NaN	NaN	NaN	NaN	NaN	NaN	NaN	37.5957	176.19	NaN	NaN
P29401_288	P29401	TKT	288	Transketolase	ILATP(hy)PQEDAPSVDIANIR	254.092	NaN	292.66	139.028	NaN	NaN	260.306	490.733	485.341	NaN	205.101	NaN	348.115	NaN	NaN	360.041	507.763	526.591	289.63	NaN	303.628	NaN	232.282	103.91	237.383	514.525	235.769	NaN	NaN	NaN	315.284	NaN	NaN	430.962	614.128	628.027
P34981_224	P34981	TRHR	224	Thyrotropin-releasing hormone receptor	ILFLNP(hy)IP(hy)SDP(hy)K	NaN	NaN	NaN	162.88	492.024	188.215	NaN	NaN	NaN	NaN	NaN	NaN	529.765	401.134	NaN	NaN	NaN	361.676	480.642	234.626	NaN	NaN	NaN	NaN	NaN	NaN	NaN	NaN	NaN	NaN	432.309	NaN	NaN	NaN	NaN	NaN
P34981_227	P34981	TRHR	227	Thyrotropin-releasing hormone receptor	ILFLNP(hy)IP(hy)SDP(hy)K	NaN	NaN	NaN	162.88	492.024	188.215	NaN	NaN	NaN	NaN	NaN	NaN	529.765	401.134	NaN	NaN	NaN	361.676	480.642	234.626	NaN	NaN	NaN	NaN	NaN	NaN	NaN	NaN	NaN	NaN	432.309	NaN	NaN	NaN	NaN	NaN
P34981_222	P34981	TRHR	222	Thyrotropin-releasing hormone receptor	ILFLNP(hy)IP(hy)SDP(hy)K	NaN	NaN	NaN	162.88	492.024	188.215	NaN	NaN	NaN	NaN	NaN	NaN	529.765	401.134	NaN	NaN	NaN	361.676	480.642	234.626	NaN	NaN	NaN	NaN	NaN	NaN	NaN	NaN	NaN	NaN	432.309	NaN	NaN	NaN	NaN	NaN
P06576_410	P06576	ATP5F1B	410	ATP synthase subunit beta, mitochondrial	IM(ox)DP(hy)NIVGSEHYDVAR	431.489	NaN	NaN	NaN	659.234	NaN	NaN	424.919	NaN	NaN	692.878	NaN	422.394	NaN	NaN	NaN	349.824	NaN	430.455	NaN	NaN	NaN	611.054	NaN	NaN	NaN	NaN	NaN	NaN	NaN	375.813	NaN	NaN	NaN	NaN	NaN
Q9Y520_2083	Q9Y520	PRRC2C	2083	Protein PRRC2C	IP(hy)EP(hy)KEQR	692.466	360.557	386.089	225.437	728.572	280.426	NaN	379.216	383.634	580.215	798.145	550.369	1076.64	264.134	454.272	299.793	338.013	419.259	690.649	368.997	455.063	NaN	495.301	284.505	604.815	284.943	419.615	515.67	622.971	904.199	704.976	315.379	561.374	582.402	NaN	NaN
Q9Y520_2081	Q9Y520	PRRC2C	2081	Protein PRRC2C	IP(hy)EP(hy)KEQR	692.466	360.557	386.089	225.437	728.572	280.426	NaN	379.216	383.634	580.215	798.145	550.369	1076.64	264.134	454.272	299.793	338.013	419.259	690.649	368.997	455.063	NaN	495.301	284.505	604.815	284.943	419.615	515.67	622.971	904.199	704.976	315.379	561.374	582.402	NaN	NaN
Q01105_92	Q01105	SET	92	Protein SET	IP(hy)NFWVTTFVNHP(hy)QVSALLGEEDEEALHYLTR	NaN	NaN	NaN	NaN	NaN	NaN	NaN	NaN	NaN	228.882	148.306	NaN	102.429	114.01	NaN	NaN	NaN	NaN	NaN	NaN	NaN	NaN	87.1567	NaN	NaN	NaN	NaN	122.579	NaN	NaN	NaN	NaN	NaN	NaN	NaN	NaN
Q01105_103	Q01105	SET	103	Protein SET	IP(hy)NFWVTTFVNHP(hy)QVSALLGEEDEEALHYLTR	NaN	NaN	NaN	NaN	NaN	NaN	NaN	NaN	NaN	228.882	148.306	NaN	102.429	114.01	NaN	NaN	NaN	NaN	NaN	NaN	NaN	NaN	87.1567	NaN	NaN	NaN	NaN	122.579	NaN	NaN	NaN	NaN	NaN	NaN	NaN	NaN
Q00526_45	Q00526	CDK3	45	Cyclin-dependent kinase 3	IRLDLEM(ox)EGVP(hy)STAIR	NaN	NaN	NaN	132.461	NaN	NaN	NaN	NaN	390.916	NaN	120.455	NaN	NaN	NaN	NaN	NaN	NaN	242.844	NaN	NaN	NaN	NaN	NaN	NaN	NaN	NaN	NaN	NaN	NaN	NaN	NaN	NaN	NaN	NaN	NaN	NaN
Q09666_4852	Q09666	AHNAK	4852	Neuroblast differentiation-associated protein AHNAK	ISIP(hy)DVDLDLKGP(hy)K	326.571	304.216	NaN	163.082	163.685	657.224	443.13	468.816	317.554	473.315	396.306	38.0711	100.099	222.516	237.475	40.5879	299.787	184.563	385.761	125.248	389.676	265.555	275.138	672.756	46.4742	140.345	NaN	NaN	242.754	529.972	282.541	121.524	322.745	NaN	178.579	NaN
Q09666_4861	Q09666	AHNAK	4861	Neuroblast differentiation-associated protein AHNAK	ISIP(hy)DVDLDLKGP(hy)K	326.571	304.216	NaN	163.082	163.685	657.224	443.13	468.816	317.554	473.315	396.306	38.0711	100.099	222.516	237.475	40.5879	299.787	184.563	385.761	125.248	389.676	265.555	275.138	672.756	46.4742	140.345	NaN	NaN	242.754	529.972	282.541	121.524	322.745	NaN	178.579	NaN
P29401_111	P29401	TKT	111	Transketolase	ISSDLDGHP(hy)VPK	NaN	NaN	NaN	673.535	NaN	560.135	NaN	NaN	NaN	NaN	NaN	NaN	338.882	NaN	NaN	NaN	NaN	NaN	751	627.493	222.141	NaN	279.192	NaN	NaN	NaN	NaN	NaN	756.837	NaN	NaN	901.167	NaN	NaN	775.038	NaN
O14841_1148	O14841	OPLAH	1148	5-oxoprolinase	ITDP(hy)EILESR	1490.28	1055.82	1587.56	1480.75	1523.62	1235.29	262.148	1446.18	1674.2	2104.5	1703.31	1154.77	1533.33	1057.67	1635.25	1028.23	1360.68	2059.54	1340.49	977.797	1559.04	1391.14	1482.24	1135.31	242.051	1416.89	1667.61	1889.09	1536.72	1323.84	1489.76	1190.94	1404.3	1160.42	1510.06	1991.38
P17174_300	P17174	GOT1	300	Aspartate aminotransferase, cytoplasmic	ITWSNP(hy)P(hy)AQGAR	NaN	783.374	971.354	NaN	509.953	NaN	NaN	NaN	NaN	NaN	573.086	NaN	NaN	NaN	NaN	368.607	1016.54	1228.17	NaN	NaN	966.055	NaN	996.471	676.949	NaN	NaN	1330.72	NaN	NaN	NaN	NaN	NaN	NaN	723.778	1116.04	1154.15
P17174_299	P17174	GOT1	299	Aspartate aminotransferase, cytoplasmic	ITWSNP(hy)P(hy)AQGAR	NaN	783.374	971.354	NaN	509.953	NaN	NaN	NaN	NaN	NaN	573.086	NaN	NaN	NaN	NaN	368.607	1016.54	1228.17	NaN	NaN	966.055	NaN	996.471	676.949	NaN	NaN	1330.72	NaN	NaN	NaN	NaN	NaN	NaN	723.778	1116.04	1154.15
P02462_654	P02462	COL4A1	654	Collagen alpha-1(IV) chain	IVPLPGPP(hy)GAEGLP(hy)GSP(hy)GFP(hy)GPQGDR	NaN	NaN	NaN	NaN	NaN	NaN	225.785	NaN	NaN	NaN	NaN	NaN	NaN	NaN	NaN	NaN	NaN	NaN	NaN	NaN	NaN	NaN	NaN	31.529	NaN	NaN	NaN	NaN	NaN	NaN	NaN	NaN	NaN	NaN	NaN	NaN
P02462_657	P02462	COL4A1	657	Collagen alpha-1(IV) chain	IVPLPGPP(hy)GAEGLP(hy)GSP(hy)GFP(hy)GPQGDR	NaN	NaN	NaN	NaN	NaN	NaN	225.785	NaN	NaN	NaN	NaN	NaN	NaN	NaN	NaN	NaN	NaN	NaN	NaN	NaN	NaN	NaN	NaN	31.529	NaN	NaN	NaN	NaN	NaN	NaN	NaN	NaN	NaN	NaN	NaN	NaN
P02462_660	P02462	COL4A1	660	Collagen alpha-1(IV) chain	IVPLPGPP(hy)GAEGLP(hy)GSP(hy)GFP(hy)GPQGDR	NaN	NaN	NaN	NaN	NaN	NaN	225.785	NaN	NaN	NaN	NaN	NaN	NaN	NaN	NaN	NaN	NaN	NaN	NaN	NaN	NaN	NaN	NaN	31.529	NaN	NaN	NaN	NaN	NaN	NaN	NaN	NaN	NaN	NaN	NaN	NaN
P02462_648	P02462	COL4A1	648	Collagen alpha-1(IV) chain	IVPLPGPP(hy)GAEGLP(hy)GSP(hy)GFP(hy)GPQGDR	NaN	NaN	NaN	NaN	NaN	NaN	225.785	NaN	NaN	NaN	NaN	NaN	NaN	NaN	NaN	NaN	NaN	NaN	NaN	NaN	NaN	NaN	NaN	31.529	NaN	NaN	NaN	NaN	NaN	NaN	NaN	NaN	NaN	NaN	NaN	NaN
Q6ZT98_460	Q6ZT98	TTLL7	460	Tubulin polyglutamylase TTLL7	IYP(hy)P(hy)EDKALLEK	NaN	NaN	NaN	227.394	209.08	NaN	NaN	NaN	60.8887	129.385	634.979	NaN	314.768	NaN	NaN	NaN	NaN	104.375	102.154	133.549	463	265.706	NaN	NaN	55.6694	NaN	NaN	NaN	1202.35	NaN	492.537	NaN	NaN	322.54	NaN	NaN
Q6ZT98_459	Q6ZT98	TTLL7	459	Tubulin polyglutamylase TTLL7	IYP(hy)P(hy)EDKALLEK	NaN	NaN	NaN	227.394	209.08	NaN	NaN	NaN	60.8887	129.385	634.979	NaN	314.768	NaN	NaN	NaN	NaN	104.375	102.154	133.549	463	265.706	NaN	NaN	55.6694	NaN	NaN	NaN	1202.35	NaN	492.537	NaN	NaN	322.54	NaN	NaN
Q8WZ42_10531	Q8WZ42	TTN	10531	Titin	KEKVP(hy)P(hy)P(hy)K	844.343	515.949	NaN	NaN	971.106	NaN	NaN	NaN	NaN	289.675	NaN	NaN	NaN	NaN	NaN	NaN	NaN	NaN	330.559	NaN	NaN	NaN	NaN	NaN	NaN	NaN	NaN	NaN	NaN	NaN	NaN	NaN	NaN	NaN	NaN	NaN
Q8WZ42_10533	Q8WZ42	TTN	10533	Titin	KEKVP(hy)P(hy)P(hy)K	844.343	515.949	NaN	NaN	971.106	NaN	NaN	NaN	NaN	289.675	NaN	NaN	NaN	NaN	NaN	NaN	NaN	NaN	330.559	NaN	NaN	NaN	NaN	NaN	NaN	NaN	NaN	NaN	NaN	NaN	NaN	NaN	NaN	NaN	NaN	NaN
Q8WZ42_10532	Q8WZ42	TTN	10532	Titin	KEKVP(hy)P(hy)P(hy)K	844.343	515.949	NaN	NaN	971.106	NaN	NaN	NaN	NaN	289.675	NaN	NaN	NaN	NaN	NaN	NaN	NaN	NaN	330.559	NaN	NaN	NaN	NaN	NaN	NaN	NaN	NaN	NaN	NaN	NaN	NaN	NaN	NaN	NaN	NaN	NaN
Q9NQZ2_339	Q9NQZ2	UTP3	339	Something about silencing protein 10	KELIP(hy)KAK	NaN	NaN	NaN	NaN	253.173	114.777	NaN	NaN	NaN	117.186	95.1075	NaN	NaN	NaN	NaN	NaN	NaN	141.973	NaN	102.101	NaN	NaN	NaN	711.042	NaN	NaN	NaN	NaN	NaN	NaN	NaN	NaN	NaN	NaN	NaN	NaN
Q9H489_112	Q9H489	TSPY26P	112	Putative testis-specific Y-encoded-like protein 3	KEP(hy)AEEVEK	NaN	NaN	NaN	7.03809	NaN	NaN	NaN	NaN	NaN	81.0497	1.1732	NaN	NaN	NaN	NaN	NaN	NaN	NaN	NaN	NaN	10.1204	NaN	NaN	NaN	7.45707	NaN	NaN	NaN	NaN	NaN	NaN	NaN	NaN	NaN	NaN	NaN
Q8IVL0_528	Q8IVL0	NAV3	528	Neuron navigator 3	KESLIP(hy)SSSGIP(hy)KP(hy)GSK	NaN	NaN	NaN	NaN	NaN	NaN	NaN	NaN	NaN	NaN	38.4943	NaN	NaN	NaN	NaN	NaN	NaN	NaN	NaN	NaN	172.208	NaN	NaN	NaN	NaN	NaN	NaN	NaN	NaN	NaN	NaN	NaN	NaN	NaN	NaN	NaN
Q8IVL0_522	Q8IVL0	NAV3	522	Neuron navigator 3	KESLIP(hy)SSSGIP(hy)KP(hy)GSK	NaN	NaN	NaN	NaN	NaN	NaN	NaN	NaN	NaN	NaN	38.4943	NaN	NaN	NaN	NaN	NaN	NaN	NaN	NaN	NaN	172.208	NaN	NaN	NaN	NaN	NaN	NaN	NaN	NaN	NaN	NaN	NaN	NaN	NaN	NaN	NaN
Q8IVL0_530	Q8IVL0	NAV3	530	Neuron navigator 3	KESLIP(hy)SSSGIP(hy)KP(hy)GSK	NaN	NaN	NaN	NaN	NaN	NaN	NaN	NaN	NaN	NaN	38.4943	NaN	NaN	NaN	NaN	NaN	NaN	NaN	NaN	NaN	172.208	NaN	NaN	NaN	NaN	NaN	NaN	NaN	NaN	NaN	NaN	NaN	NaN	NaN	NaN	NaN
Q6ZN01_83	Q6ZN01	MAMSTR	83	MEF2-activating motif and SAP domain-containing transcriptional regulator	KESP(hy)KISQR	NaN	711.913	NaN	NaN	NaN	NaN	NaN	502.711	NaN	493.72	NaN	NaN	NaN	394.678	NaN	NaN	NaN	NaN	615.629	584.582	NaN	NaN	NaN	NaN	1253.88	NaN	NaN	NaN	NaN	NaN	NaN	NaN	NaN	NaN	210.419	NaN
Q15599_158	Q15599	SLC9A3R2	158	Na(+)/H(+) exchange regulatory cofactor NHE-RF2	KGP(hy)QGYGFNLHSDK	NaN	NaN	NaN	NaN	NaN	NaN	NaN	NaN	NaN	NaN	71.1935	NaN	NaN	NaN	73.0129	NaN	NaN	NaN	NaN	NaN	NaN	NaN	NaN	NaN	NaN	NaN	NaN	NaN	NaN	NaN	NaN	NaN	NaN	NaN	NaN	NaN
P37268_332	P37268	FDFT1	332	Squalene synthase	KGQAVTLM(ox)M(ox)DATNM(ox)P(hy)AVK	NaN	NaN	NaN	NaN	NaN	NaN	NaN	49.3949	66.7128	NaN	107.302	NaN	NaN	NaN	NaN	NaN	NaN	NaN	116.439	NaN	NaN	NaN	NaN	NaN	NaN	NaN	NaN	NaN	NaN	NaN	NaN	NaN	NaN	NaN	NaN	NaN
Q9BXT4_107	Q9BXT4	TDRD1	107	Tudor domain-containing protein 1	KLP(hy)AGNSVSP(hy)P(hy)SAESNSP(hy)PK	139.462	394.65	219.647	283.369	211.968	181.972	NaN	NaN	94.1468	138.592	179.025	135.66	232.547	243.958	NaN	166.426	NaN	NaN	70.3631	263.401	93.2129	NaN	156.463	265.792	160.778	130.404	NaN	93.905	64.1091	381.072	NaN	NaN	109.002	265.034	NaN	NaN
Q9BXT4_122	Q9BXT4	TDRD1	122	Tudor domain-containing protein 1	KLP(hy)AGNSVSP(hy)P(hy)SAESNSP(hy)PK	139.462	394.65	219.647	283.369	211.968	181.972	NaN	NaN	94.1468	138.592	179.025	135.66	232.547	243.958	NaN	166.426	NaN	NaN	70.3631	263.401	93.2129	NaN	156.463	265.792	160.778	130.404	NaN	93.905	64.1091	381.072	NaN	NaN	109.002	265.034	NaN	NaN
Q9BXT4_115	Q9BXT4	TDRD1	115	Tudor domain-containing protein 1	KLP(hy)AGNSVSP(hy)P(hy)SAESNSP(hy)PK	139.462	394.65	219.647	283.369	211.968	181.972	NaN	NaN	94.1468	138.592	179.025	135.66	232.547	243.958	NaN	166.426	NaN	NaN	70.3631	263.401	93.2129	NaN	156.463	265.792	160.778	130.404	NaN	93.905	64.1091	381.072	NaN	NaN	109.002	265.034	NaN	NaN
Q9BXT4_114	Q9BXT4	TDRD1	114	Tudor domain-containing protein 1	KLP(hy)AGNSVSP(hy)P(hy)SAESNSP(hy)PK	139.462	394.65	219.647	283.369	211.968	181.972	NaN	NaN	94.1468	138.592	179.025	135.66	232.547	243.958	NaN	166.426	NaN	NaN	70.3631	263.401	93.2129	NaN	156.463	265.792	160.778	130.404	NaN	93.905	64.1091	381.072	NaN	NaN	109.002	265.034	NaN	NaN
P18507_376	P18507	GABRG2	376	Gamma-aminobutyric acid receptor subunit gamma-2	KNP(hy)AP(hy)TIDIR	593.802	109.828	636.399	846.651	921.823	356.821	279.559	786.05	1048.89	896.555	614.561	NaN	317.692	311.727	1107.12	65.488	376.183	601.21	1094.11	935.579	638.493	NaN	1204.09	422.387	611.168	368.701	628.79	NaN	NaN	NaN	529.526	NaN	235.201	784.6	NaN	500.134
P18507_378	P18507	GABRG2	378	Gamma-aminobutyric acid receptor subunit gamma-2	KNP(hy)AP(hy)TIDIR	593.802	109.828	636.399	846.651	921.823	356.821	279.559	786.05	1048.89	896.555	614.561	NaN	317.692	311.727	1107.12	65.488	376.183	601.21	1094.11	935.579	638.493	NaN	1204.09	422.387	611.168	368.701	628.79	NaN	NaN	NaN	529.526	NaN	235.201	784.6	NaN	500.134
Q7Z739_250	Q7Z739	YTHDF3	250	YTH domain-containing family protein 3	KP(hy)AKP(hy)QP(hy)K	1342.14	1506.47	1430.27	695.643	664.579	1519.71	242.266	NaN	629.444	988.799	980.314	618.103	871.695	595.838	607.523	713.227	NaN	604.073	1987.71	1600.62	928.314	253.736	1019.47	NaN	NaN	1439.58	1395.45	NaN	NaN	1555.19	1317.64	NaN	629.933	612.944	1269.01	1481.59
Q7Z739_245	Q7Z739	YTHDF3	245	YTH domain-containing family protein 3	KP(hy)AKP(hy)QP(hy)K	1342.14	1506.47	1430.27	695.643	664.579	1519.71	242.266	NaN	629.444	988.799	980.314	618.103	871.695	595.838	607.523	713.227	NaN	604.073	1987.71	1600.62	928.314	253.736	1019.47	NaN	NaN	1439.58	1395.45	NaN	NaN	1555.19	1317.64	NaN	629.933	612.944	1269.01	1481.59
Q7Z739_248	Q7Z739	YTHDF3	248	YTH domain-containing family protein 3	KP(hy)AKP(hy)QP(hy)K	1342.14	1506.47	1430.27	695.643	664.579	1519.71	242.266	NaN	629.444	988.799	980.314	618.103	871.695	595.838	607.523	713.227	NaN	604.073	1987.71	1600.62	928.314	253.736	1019.47	NaN	NaN	1439.58	1395.45	NaN	NaN	1555.19	1317.64	NaN	629.933	612.944	1269.01	1481.59
C9J302_149	C9J302	C4orf51	149	Uncharacterized protein C4orf51	KP(hy)AQEALINYSR	NaN	NaN	NaN	NaN	169.249	NaN	NaN	NaN	NaN	NaN	223.414	NaN	130.814	NaN	NaN	NaN	NaN	NaN	125.375	NaN	148.51	NaN	200.504	NaN	NaN	NaN	NaN	NaN	NaN	NaN	NaN	NaN	NaN	NaN	26.3964	NaN
Q9UHI5_417	Q9UHI5	SLC7A8	417	Large neutral amino acids transporter small subunit 2	KP(hy)DIP(hy)RPIK	431.092	617.834	406.549	364.677	934.917	389.473	624.507	427.62	737.124	572.477	446.052	631.619	500.454	509.386	564.343	380.825	507.635	716.705	687.843	130.888	1458.24	66.5577	993.974	655.929	180.965	310.949	198.515	NaN	276.535	582.044	922.229	882.411	528.991	644.707	565.387	581.798
Q9UHI5_414	Q9UHI5	SLC7A8	414	Large neutral amino acids transporter small subunit 2	KP(hy)DIP(hy)RPIK	431.092	617.834	406.549	364.677	934.917	389.473	624.507	427.62	737.124	572.477	446.052	631.619	500.454	509.386	564.343	380.825	507.635	716.705	687.843	130.888	1458.24	66.5577	993.974	655.929	180.965	310.949	198.515	NaN	276.535	582.044	922.229	882.411	528.991	644.707	565.387	581.798
Q02078_278	Q02078	MEF2A	278	Myocyte-specific enhancer factor 2A	KP(hy)DLRVVIP(hy)P(hy)SSK	NaN	25.1521	NaN	NaN	NaN	NaN	NaN	26.6071	44.9235	44.1384	112.221	NaN	44.3718	NaN	NaN	NaN	NaN	136.645	37.8968	NaN	NaN	NaN	50.4824	NaN	NaN	26.6835	NaN	NaN	38.0276	NaN	NaN	NaN	NaN	NaN	NaN	NaN
Q02078_271	Q02078	MEF2A	271	Myocyte-specific enhancer factor 2A	KP(hy)DLRVVIP(hy)P(hy)SSK	NaN	25.1521	NaN	NaN	NaN	NaN	NaN	26.6071	44.9235	44.1384	112.221	NaN	44.3718	NaN	NaN	NaN	NaN	136.645	37.8968	NaN	NaN	NaN	50.4824	NaN	NaN	26.6835	NaN	NaN	38.0276	NaN	NaN	NaN	NaN	NaN	NaN	NaN
Q02078_279	Q02078	MEF2A	279	Myocyte-specific enhancer factor 2A	KP(hy)DLRVVIP(hy)P(hy)SSK	NaN	25.1521	NaN	NaN	NaN	NaN	NaN	26.6071	44.9235	44.1384	112.221	NaN	44.3718	NaN	NaN	NaN	NaN	136.645	37.8968	NaN	NaN	NaN	50.4824	NaN	NaN	26.6835	NaN	NaN	38.0276	NaN	NaN	NaN	NaN	NaN	NaN	NaN
P78347_808	P78347	GTF2I	808	General transcription factor II-I	KP(hy)EMFETAIK	NaN	NaN	NaN	309.439	656.881	559.083	NaN	NaN	NaN	307.525	NaN	NaN	485.208	NaN	NaN	NaN	NaN	NaN	NaN	530.767	325.034	NaN	435.718	NaN	NaN	NaN	NaN	NaN	NaN	NaN	464.88	NaN	NaN	NaN	NaN	NaN
Q5VT98_134	Q5VT98	PRAMEF20	134	PRAME family member 20	KP(hy)LQDCP(hy)RMR	NaN	707.257	68.0546	206.873	284.007	745.275	NaN	NaN	NaN	1692.76	NaN	NaN	212.395	NaN	NaN	NaN	NaN	NaN	299.988	658.703	307.939	129.096	444.266	143.348	117.222	NaN	NaN	NaN	83.8289	NaN	NaN	NaN	NaN	491.131	NaN	NaN
Q5VT98_139	Q5VT98	PRAMEF20	139	PRAME family member 20	KP(hy)LQDCP(hy)RMR	NaN	707.257	68.0546	206.873	284.007	745.275	NaN	NaN	NaN	1692.76	NaN	NaN	212.395	NaN	NaN	NaN	NaN	NaN	299.988	658.703	307.939	129.096	444.266	143.348	117.222	NaN	NaN	NaN	83.8289	NaN	NaN	NaN	NaN	491.131	NaN	NaN
Q9Y6X0_738	Q9Y6X0	SETBP1	738	SET-binding protein	KP(hy)RAELP(hy)P(hy)P(hy)SEEP(hy)K	NaN	NaN	NaN	20.8096	28.0375	18.7474	NaN	NaN	26.734	66.3294	78.142	NaN	51.5874	8.24651	NaN	NaN	NaN	12.3895	17.7518	16.477	NaN	NaN	NaN	NaN	NaN	79.1353	NaN	NaN	NaN	17.1313	31.0495	NaN	27.6972	8.17861	NaN	NaN
Q9Y6X0_736	Q9Y6X0	SETBP1	736	SET-binding protein	KP(hy)RAELP(hy)P(hy)P(hy)SEEP(hy)K	NaN	NaN	NaN	20.8096	28.0375	18.7474	NaN	NaN	26.734	66.3294	78.142	NaN	51.5874	8.24651	NaN	NaN	NaN	12.3895	17.7518	16.477	NaN	NaN	NaN	NaN	NaN	79.1353	NaN	NaN	NaN	17.1313	31.0495	NaN	27.6972	8.17861	NaN	NaN
Q9Y6X0_742	Q9Y6X0	SETBP1	742	SET-binding protein	KP(hy)RAELP(hy)P(hy)P(hy)SEEP(hy)K	NaN	NaN	NaN	20.8096	28.0375	18.7474	NaN	NaN	26.734	66.3294	78.142	NaN	51.5874	8.24651	NaN	NaN	NaN	12.3895	17.7518	16.477	NaN	NaN	NaN	NaN	NaN	79.1353	NaN	NaN	NaN	17.1313	31.0495	NaN	27.6972	8.17861	NaN	NaN
Q9Y6X0_731	Q9Y6X0	SETBP1	731	SET-binding protein	KP(hy)RAELP(hy)P(hy)P(hy)SEEP(hy)K	NaN	NaN	NaN	20.8096	28.0375	18.7474	NaN	NaN	26.734	66.3294	78.142	NaN	51.5874	8.24651	NaN	NaN	NaN	12.3895	17.7518	16.477	NaN	NaN	NaN	NaN	NaN	79.1353	NaN	NaN	NaN	17.1313	31.0495	NaN	27.6972	8.17861	NaN	NaN
Q9Y6X0_737	Q9Y6X0	SETBP1	737	SET-binding protein	KP(hy)RAELP(hy)P(hy)P(hy)SEEP(hy)K	NaN	NaN	NaN	20.8096	28.0375	18.7474	NaN	NaN	26.734	66.3294	78.142	NaN	51.5874	8.24651	NaN	NaN	NaN	12.3895	17.7518	16.477	NaN	NaN	NaN	NaN	NaN	79.1353	NaN	NaN	NaN	17.1313	31.0495	NaN	27.6972	8.17861	NaN	NaN
O95359_2130	O95359	TACC2	2130	Transforming acidic coiled-coil-containing protein 2	KP(hy)RPP(hy)SLK	485.795	2157.07	2874.65	86.4088	738.722	274.129	128.573	373.933	2661.47	85.7219	625.245	NaN	492.712	NaN	NaN	NaN	NaN	157.307	287.186	1021.13	1216.25	NaN	805.463	NaN	236.597	374.931	NaN	NaN	NaN	NaN	4902.18	NaN	702.373	359.142	184.551	644.658
O95359_2133	O95359	TACC2	2133	Transforming acidic coiled-coil-containing protein 2	KP(hy)RPP(hy)SLK	485.795	2157.07	2874.65	86.4088	738.722	274.129	128.573	373.933	2661.47	85.7219	625.245	NaN	492.712	NaN	NaN	NaN	NaN	157.307	287.186	1021.13	1216.25	NaN	805.463	NaN	236.597	374.931	NaN	NaN	NaN	NaN	4902.18	NaN	702.373	359.142	184.551	644.658
Q9HCE3_335	Q9HCE3	ZNF532	335	Zinc finger protein 532	KP(hy)SLKQP(hy)DSP(hy)R	152.173	NaN	54.1521	107.651	158.861	224.858	NaN	348.921	156.961	216.598	154.884	273.439	133.465	326.698	128.67	254.379	228.064	271.541	221.798	41.1089	166.903	79.0475	231.454	296.501	63.2428	325.262	121.33	NaN	63.5829	NaN	107.196	320.976	99.5499	310.108	299.376	278.905
Q9HCE3_327	Q9HCE3	ZNF532	327	Zinc finger protein 532	KP(hy)SLKQP(hy)DSP(hy)R	152.173	NaN	54.1521	107.651	158.861	224.858	NaN	348.921	156.961	216.598	154.884	273.439	133.465	326.698	128.67	254.379	228.064	271.541	221.798	41.1089	166.903	79.0475	231.454	296.501	63.2428	325.262	121.33	NaN	63.5829	NaN	107.196	320.976	99.5499	310.108	299.376	278.905
Q9HCE3_332	Q9HCE3	ZNF532	332	Zinc finger protein 532	KP(hy)SLKQP(hy)DSP(hy)R	152.173	NaN	54.1521	107.651	158.861	224.858	NaN	348.921	156.961	216.598	154.884	273.439	133.465	326.698	128.67	254.379	228.064	271.541	221.798	41.1089	166.903	79.0475	231.454	296.501	63.2428	325.262	121.33	NaN	63.5829	NaN	107.196	320.976	99.5499	310.108	299.376	278.905
Q14863_76	Q14863	POU6F1	76	POU domain, class 6, transcription factor 1	KP(hy)STP(hy)ESP(hy)AK	NaN	525.874	NaN	375.745	402.539	368.08	35.7627	NaN	482.887	467.778	590.627	NaN	510.565	NaN	464.537	NaN	NaN	468.982	545.47	324.397	489.674	NaN	596.444	NaN	1153.84	415.73	NaN	NaN	NaN	424.486	522.757	NaN	NaN	176.093	NaN	NaN
Q14863_73	Q14863	POU6F1	73	POU domain, class 6, transcription factor 1	KP(hy)STP(hy)ESP(hy)AK	NaN	525.874	NaN	375.745	402.539	368.08	35.7627	NaN	482.887	467.778	590.627	NaN	510.565	NaN	464.537	NaN	NaN	468.982	545.47	324.397	489.674	NaN	596.444	NaN	1153.84	415.73	NaN	NaN	NaN	424.486	522.757	NaN	NaN	176.093	NaN	NaN
Q14863_79	Q14863	POU6F1	79	POU domain, class 6, transcription factor 1	KP(hy)STP(hy)ESP(hy)AK	NaN	525.874	NaN	375.745	402.539	368.08	35.7627	NaN	482.887	467.778	590.627	NaN	510.565	NaN	464.537	NaN	NaN	468.982	545.47	324.397	489.674	NaN	596.444	NaN	1153.84	415.73	NaN	NaN	NaN	424.486	522.757	NaN	NaN	176.093	NaN	NaN
Q9P2H0_136	Q9P2H0	CEP126	136	Centrosomal protein of 126 kDa	KP(hy)VP(hy)P(hy)LEEALK	480.234	603.999	NaN	355.653	519.997	126.38	NaN	876.415	983.863	NaN	285.233	1019.95	473.894	NaN	NaN	1039.46	977.053	715.233	208.06	356.408	326.998	NaN	NaN	101.596	NaN	941.749	1010.91	873.974	NaN	649.733	300.775	NaN	86.8105	1086.47	NaN	903.265
Q9P2H0_138	Q9P2H0	CEP126	138	Centrosomal protein of 126 kDa	KP(hy)VP(hy)P(hy)LEEALK	480.234	603.999	NaN	355.653	519.997	126.38	NaN	876.415	983.863	NaN	285.233	1019.95	473.894	NaN	NaN	1039.46	977.053	715.233	208.06	356.408	326.998	NaN	NaN	101.596	NaN	941.749	1010.91	873.974	NaN	649.733	300.775	NaN	86.8105	1086.47	NaN	903.265
Q9P2H0_139	Q9P2H0	CEP126	139	Centrosomal protein of 126 kDa	KP(hy)VP(hy)P(hy)LEEALK	480.234	603.999	NaN	355.653	519.997	126.38	NaN	876.415	983.863	NaN	285.233	1019.95	473.894	NaN	NaN	1039.46	977.053	715.233	208.06	356.408	326.998	NaN	NaN	101.596	NaN	941.749	1010.91	873.974	NaN	649.733	300.775	NaN	86.8105	1086.47	NaN	903.265
Q8NCA5_198	Q8NCA5	FAM98A	198	Protein FAM98A	KPMGP(hy)AHWEK	264.133	239.067	123.957	355.298	145.123	500.054	NaN	204.498	643.779	290.696	327.409	NaN	518.949	NaN	710.276	171.448	141.687	150.085	198.071	304.01	235.187	344.01	222.452	NaN	NaN	NaN	555.372	NaN	130.282	218.144	191.465	NaN	149.67	139.815	NaN	NaN
Q96JP2_936	Q96JP2	MYO15B	936	Unconventional myosin-XVB	KPP(hy)TP(hy)P(hy)EKPQR	239.506	NaN	NaN	73.1351	868.97	NaN	490.641	NaN	135.778	93.5793	295.752	216.684	759.587	NaN	179.243	NaN	NaN	877.416	660.185	NaN	219.454	NaN	NaN	17.5236	438.892	201.429	186.638	NaN	NaN	198.602	155.506	149.558	NaN	55.4487	180.606	NaN
Q96JP2_933	Q96JP2	MYO15B	933	Unconventional myosin-XVB	KPP(hy)TP(hy)P(hy)EKPQR	239.506	NaN	NaN	73.1351	868.97	NaN	490.641	NaN	135.778	93.5793	295.752	216.684	759.587	NaN	179.243	NaN	NaN	877.416	660.185	NaN	219.454	NaN	NaN	17.5236	438.892	201.429	186.638	NaN	NaN	198.602	155.506	149.558	NaN	55.4487	180.606	NaN
Q96JP2_935	Q96JP2	MYO15B	935	Unconventional myosin-XVB	KPP(hy)TP(hy)P(hy)EKPQR	239.506	NaN	NaN	73.1351	868.97	NaN	490.641	NaN	135.778	93.5793	295.752	216.684	759.587	NaN	179.243	NaN	NaN	877.416	660.185	NaN	219.454	NaN	NaN	17.5236	438.892	201.429	186.638	NaN	NaN	198.602	155.506	149.558	NaN	55.4487	180.606	NaN
A6NEC2_225;P55786_225	A6NEC2	NPEPPS	225	Puromycin-sensitive aminopeptidase-like protein	KPYP(hy)DDENLVEVK	304.518	NaN	NaN	NaN	44.1273	NaN	NaN	NaN	NaN	NaN	186.992	230.56	229.651	NaN	NaN	NaN	128.698	NaN	NaN	NaN	NaN	NaN	NaN	NaN	NaN	NaN	NaN	NaN	NaN	NaN	NaN	NaN	NaN	NaN	NaN	NaN
A9Z1Z3_1726	A9Z1Z3	FER1L4	1726	Fer-1-like protein 4	KQP(hy)EP(hy)LEK	NaN	898.292	1335.25	357.727	324.846	195.118	NaN	984.488	704.412	799.234	856.15	372.681	704.578	643.493	707.422	NaN	NaN	717.463	696.182	2594.6	770.661	550.15	680.771	543.055	321.314	188.019	793.362	NaN	278.071	257.958	638.57	692.305	245.928	258.962	NaN	277.834
A9Z1Z3_1728	A9Z1Z3	FER1L4	1728	Fer-1-like protein 4	KQP(hy)EP(hy)LEK	NaN	898.292	1335.25	357.727	324.846	195.118	NaN	984.488	704.412	799.234	856.15	372.681	704.578	643.493	707.422	NaN	NaN	717.463	696.182	2594.6	770.661	550.15	680.771	543.055	321.314	188.019	793.362	NaN	278.071	257.958	638.57	692.305	245.928	258.962	NaN	277.834
H0YMI1_10	H0YMI1	UACA	10	Uveal autoantigen with coiled-coil domains and ankyrin repeats (Fragment)	KQQQQP(hy)P(hy)QK	691.868	NaN	NaN	502.019	678.709	NaN	504.688	NaN	553.384	NaN	NaN	NaN	741.899	NaN	NaN	613.733	NaN	NaN	893.859	464.772	NaN	NaN	824.204	NaN	NaN	NaN	NaN	NaN	667.071	NaN	660.298	NaN	NaN	NaN	NaN	331.79
H0YMI1_9	H0YMI1	UACA	9	Uveal autoantigen with coiled-coil domains and ankyrin repeats (Fragment)	KQQQQP(hy)P(hy)QK	691.868	NaN	NaN	502.019	678.709	NaN	504.688	NaN	553.384	NaN	NaN	NaN	741.899	NaN	NaN	613.733	NaN	NaN	893.859	464.772	NaN	NaN	824.204	NaN	NaN	NaN	NaN	NaN	667.071	NaN	660.298	NaN	NaN	NaN	NaN	331.79
Q96IZ7_257	Q96IZ7	RSRC1	257	Serine/Arginine-related protein 53	KSVEP(hy)SEVK	778.172	557.906	NaN	NaN	861.06	506.096	555.863	NaN	NaN	NaN	NaN	NaN	NaN	NaN	725.912	NaN	NaN	NaN	770.686	540.974	NaN	127.22	896.05	460.63	509.537	NaN	NaN	NaN	NaN	NaN	NaN	642.853	NaN	490.642	481.058	NaN
Q92598_582	Q92598	HSPH1	582	Heat shock protein 105 kDa	KVDQP(hy)P(hy)EAK	187.367	1119.69	880.875	928.689	844.83	399.093	82.0486	285.159	661.058	305.613	102.543	877.456	514.881	812.497	NaN	NaN	NaN	762.02	70.5774	948.867	233.611	189.517	513.593	333.882	917.983	598.99	200.154	203.583	820.167	NaN	845.729	978.972	124.551	543.395	572.772	NaN
Q92598_581	Q92598	HSPH1	581	Heat shock protein 105 kDa	KVDQP(hy)P(hy)EAK	187.367	1119.69	880.875	928.689	844.83	399.093	82.0486	285.159	661.058	305.613	102.543	877.456	514.881	812.497	NaN	NaN	NaN	762.02	70.5774	948.867	233.611	189.517	513.593	333.882	917.983	598.99	200.154	203.583	820.167	NaN	845.729	978.972	124.551	543.395	572.772	NaN
P05062_246	P05062	ALDOB	246	Fructose-bisphosphate aldolase B	KYTP(hy)EQVAM(ox)ATVTALHR	198.803	NaN	85.6945	NaN	150.558	NaN	NaN	NaN	NaN	NaN	195.856	NaN	59.0877	NaN	NaN	NaN	NaN	NaN	255.835	NaN	111.106	NaN	147.671	NaN	NaN	NaN	144.537	NaN	131.834	NaN	151.334	NaN	NaN	NaN	NaN	NaN
Q96KS0_114	Q96KS0	EGLN2	114	Prolyl hydroxylase EGLN2	LAAQGARP(hy)EAP(hy)K	NaN	NaN	880.24	715.387	973.489	558.293	NaN	NaN	NaN	NaN	1017.29	NaN	527.568	NaN	NaN	316.518	NaN	NaN	1122.46	NaN	947.535	NaN	945.176	598.955	463.715	NaN	NaN	NaN	892.131	NaN	NaN	924.75	NaN	633.078	748.225	NaN
Q96KS0_117	Q96KS0	EGLN2	117	Prolyl hydroxylase EGLN2	LAAQGARP(hy)EAP(hy)K	NaN	NaN	880.24	715.387	973.489	558.293	NaN	NaN	NaN	NaN	1017.29	NaN	527.568	NaN	NaN	316.518	NaN	NaN	1122.46	NaN	947.535	NaN	945.176	598.955	463.715	NaN	NaN	NaN	892.131	NaN	NaN	924.75	NaN	633.078	748.225	NaN
Q9Y3R5_76	Q9Y3R5	DOP1B	76	Protein dopey-2	LAQCLHPALP(hy)SGVHLK	NaN	NaN	NaN	NaN	NaN	NaN	NaN	NaN	NaN	NaN	106.347	NaN	NaN	NaN	NaN	NaN	NaN	NaN	NaN	119.575	NaN	NaN	NaN	NaN	NaN	NaN	NaN	NaN	NaN	NaN	NaN	NaN	NaN	NaN	NaN	NaN
Q2M3D2_389	Q2M3D2	EXOC3L2	389	Exocyst complex component 3-like protein 2	LARP(hy)SLACLP(hy)RPR	NaN	172.926	NaN	380.262	234.707	89.5907	NaN	NaN	65.1654	59.9046	NaN	78.4278	58.9728	95.7931	NaN	127.315	141.783	38.511	NaN	208.717	66.5502	354.403	NaN	105.295	25.942	53.601	NaN	NaN	NaN	NaN	79.3129	139.243	7.16855	130.893	NaN	108.644
Q2M3D2_395	Q2M3D2	EXOC3L2	395	Exocyst complex component 3-like protein 2	LARP(hy)SLACLP(hy)RPR	NaN	172.926	NaN	380.262	234.707	89.5907	NaN	NaN	65.1654	59.9046	NaN	78.4278	58.9728	95.7931	NaN	127.315	141.783	38.511	NaN	208.717	66.5502	354.403	NaN	105.295	25.942	53.601	NaN	NaN	NaN	NaN	79.3129	139.243	7.16855	130.893	NaN	108.644
Q13509_259;P07437_259	Q13509	TUBB	259	Tubulin beta chain	LAVNM(ox)VP(hy)FPR	NaN	NaN	NaN	NaN	NaN	NaN	NaN	NaN	NaN	NaN	163.567	NaN	NaN	NaN	NaN	NaN	NaN	NaN	NaN	NaN	NaN	NaN	NaN	NaN	NaN	NaN	NaN	NaN	NaN	NaN	NaN	NaN	NaN	NaN	NaN	NaN
P30305_345	P30305	CDC25B	345	M-phase inducer phosphatase 2	LERP(hy)QDRDTP(hy)VQNK	424.747	NaN	NaN	NaN	516.159	NaN	NaN	NaN	235.902	169.725	178.214	NaN	NaN	263.709	NaN	58.3253	NaN	NaN	424.993	60.6616	445.446	171.285	537.869	156.419	56.2047	123.564	NaN	157.613	NaN	NaN	NaN	NaN	35.2183	NaN	NaN	NaN
P30305_339	P30305	CDC25B	339	M-phase inducer phosphatase 2	LERP(hy)QDRDTP(hy)VQNK	424.747	NaN	NaN	NaN	516.159	NaN	NaN	NaN	235.902	169.725	178.214	NaN	NaN	263.709	NaN	58.3253	NaN	NaN	424.993	60.6616	445.446	171.285	537.869	156.419	56.2047	123.564	NaN	157.613	NaN	NaN	NaN	NaN	35.2183	NaN	NaN	NaN
Q01955_1300	Q01955	COL4A3	1300	Collagen alpha-3(IV) chain	LGAP(hy)GTP(hy)GLP(hy)GPR	NaN	NaN	NaN	NaN	57.0175	NaN	NaN	NaN	NaN	NaN	486.105	146.928	460.683	NaN	NaN	NaN	NaN	NaN	NaN	135.075	510.354	NaN	NaN	231.537	NaN	NaN	NaN	NaN	NaN	NaN	NaN	NaN	NaN	NaN	NaN	NaN
Q01955_1303	Q01955	COL4A3	1303	Collagen alpha-3(IV) chain	LGAP(hy)GTP(hy)GLP(hy)GPR	NaN	NaN	NaN	NaN	57.0175	NaN	NaN	NaN	NaN	NaN	486.105	146.928	460.683	NaN	NaN	NaN	NaN	NaN	NaN	135.075	510.354	NaN	NaN	231.537	NaN	NaN	NaN	NaN	NaN	NaN	NaN	NaN	NaN	NaN	NaN	NaN
Q01955_1297	Q01955	COL4A3	1297	Collagen alpha-3(IV) chain	LGAP(hy)GTP(hy)GLP(hy)GPR	NaN	NaN	NaN	NaN	57.0175	NaN	NaN	NaN	NaN	NaN	486.105	146.928	460.683	NaN	NaN	NaN	NaN	NaN	NaN	135.075	510.354	NaN	NaN	231.537	NaN	NaN	NaN	NaN	NaN	NaN	NaN	NaN	NaN	NaN	NaN	NaN
K7EMJ7_93	K7EMJ7	SPIRE1	93	Protein spire homolog 1 (Fragment)	LGGILLP(hy)SGM(ox)P(hy)R	NaN	205.14	NaN	54.6061	369.882	NaN	20.0297	NaN	NaN	NaN	393.483	273.862	211.283	NaN	NaN	NaN	NaN	NaN	195.563	52.0762	NaN	NaN	182.783	NaN	NaN	NaN	NaN	NaN	NaN	NaN	298.152	NaN	NaN	NaN	NaN	NaN
K7EMJ7_97	K7EMJ7	SPIRE1	97	Protein spire homolog 1 (Fragment)	LGGILLP(hy)SGM(ox)P(hy)R	NaN	205.14	NaN	54.6061	369.882	NaN	20.0297	NaN	NaN	NaN	393.483	273.862	211.283	NaN	NaN	NaN	NaN	NaN	195.563	52.0762	NaN	NaN	182.783	NaN	NaN	NaN	NaN	NaN	NaN	NaN	298.152	NaN	NaN	NaN	NaN	NaN
Q96HA7_808	Q96HA7	TONSL	808	Tonsoku-like protein	LGP(hy)GP(hy)PR	1839.25	2308.49	2527.38	2497.61	1975.35	8956.04	754.526	2255.26	4501.94	2561.34	1912.9	1660.44	2575	225.6	2265.2	1235.74	1728.15	1179.82	1855.34	855.855	2196.79	2364.93	2052.66	4280.37	1483.68	2160.66	1905.2	2083.15	4123.34	1342.46	2600.4	2459.63	2789.81	2012.78	1827.06	974.544
Q96HA7_810	Q96HA7	TONSL	810	Tonsoku-like protein	LGP(hy)GP(hy)PR	1839.25	2308.49	2527.38	2497.61	1975.35	8956.04	754.526	2255.26	4501.94	2561.34	1912.9	1660.44	2575	225.6	2265.2	1235.74	1728.15	1179.82	1855.34	855.855	2196.79	2364.93	2052.66	4280.37	1483.68	2160.66	1905.2	2083.15	4123.34	1342.46	2600.4	2459.63	2789.81	2012.78	1827.06	974.544
Q9NZ94_14	Q9NZ94	NLGN3	14	Neuroligin-3	LGP(hy)P(hy)SLSLSP(hy)K	240.799	266.658	191.6	168.745	188.487	631.437	NaN	305.068	301.381	132.171	358.32	1067.81	247.193	954.456	315.981	548.681	138.055	134.616	199.755	263.695	210.876	98.6044	181.521	587.062	22.7561	255.999	136.717	NaN	139.437	1186.44	186.852	908.691	201.932	492.368	NaN	103.822
Q9NZ94_7	Q9NZ94	NLGN3	7	Neuroligin-3	LGP(hy)P(hy)SLSLSP(hy)K	240.799	266.658	191.6	168.745	188.487	631.437	NaN	305.068	301.381	132.171	358.32	1067.81	247.193	954.456	315.981	548.681	138.055	134.616	199.755	263.695	210.876	98.6044	181.521	587.062	22.7561	255.999	136.717	NaN	139.437	1186.44	186.852	908.691	201.932	492.368	NaN	103.822
Q9NZ94_8	Q9NZ94	NLGN3	8	Neuroligin-3	LGP(hy)P(hy)SLSLSP(hy)K	240.799	266.658	191.6	168.745	188.487	631.437	NaN	305.068	301.381	132.171	358.32	1067.81	247.193	954.456	315.981	548.681	138.055	134.616	199.755	263.695	210.876	98.6044	181.521	587.062	22.7561	255.999	136.717	NaN	139.437	1186.44	186.852	908.691	201.932	492.368	NaN	103.822
P29401_192	P29401	TKT	192	Transketolase	LGQSDP(hy)AP(hy)LQHQMDIYQK	111.812	NaN	NaN	49.4113	NaN	353.127	NaN	NaN	NaN	122.772	NaN	NaN	146.027	NaN	NaN	NaN	NaN	NaN	NaN	NaN	NaN	NaN	NaN	NaN	445.067	NaN	NaN	NaN	NaN	NaN	NaN	NaN	NaN	21.0172	NaN	32.7359
P29401_194	P29401	TKT	194	Transketolase	LGQSDP(hy)AP(hy)LQHQMDIYQK	111.812	NaN	NaN	49.4113	NaN	353.127	NaN	NaN	NaN	122.772	NaN	NaN	146.027	NaN	NaN	NaN	NaN	NaN	NaN	NaN	NaN	NaN	NaN	NaN	445.067	NaN	NaN	NaN	NaN	NaN	NaN	NaN	NaN	21.0172	NaN	32.7359
Q13509_272	Q13509	TUBB3	272	Tubulin beta-3 chain	LHFFM(ox)PGFAP(hy)LTAR	666.833	411.869	NaN	347.829	223.861	1391.75	473.439	1783.33	927.344	1835.73	883.54	1149.42	594.976	NaN	1396.96	711.132	NaN	786.1	654.019	398.618	NaN	302.044	NaN	1389.9	NaN	1818.52	NaN	1568.17	NaN	1297.81	NaN	NaN	1221.52	704.198	516.395	802.033
Q13813_1304	Q13813	SPTAN1	1304	Spectrin alpha chain, non-erythrocytic 1	LIQSHP(hy)ESAEDLQEK	NaN	143.121	NaN	NaN	NaN	146.909	140.461	NaN	NaN	NaN	NaN	95.9647	NaN	137.364	NaN	NaN	NaN	NaN	NaN	NaN	NaN	NaN	NaN	73.5132	15.2953	NaN	NaN	NaN	NaN	NaN	NaN	229.813	NaN	NaN	NaN	NaN
P50053_247	P50053	KHK	247	Ketohexokinase	LLHSDAFP(hy)P(hy)P(hy)R	1169.49	478.921	941.055	107.665	1059.85	595.317	308.313	315.544	733.896	810.713	217.348	598.133	976.917	367.169	NaN	730.357	755.99	418.598	1597.36	NaN	846.581	745.591	1231.26	NaN	1184.52	884.752	979.604	329.74	1786.69	735.768	944.002	836.098	995.417	1024.81	1061.05	NaN
P50053_246	P50053	KHK	246	Ketohexokinase	LLHSDAFP(hy)P(hy)P(hy)R	1169.49	478.921	941.055	107.665	1059.85	595.317	308.313	315.544	733.896	810.713	217.348	598.133	976.917	367.169	NaN	730.357	755.99	418.598	1597.36	NaN	846.581	745.591	1231.26	NaN	1184.52	884.752	979.604	329.74	1786.69	735.768	944.002	836.098	995.417	1024.81	1061.05	NaN
P50053_248	P50053	KHK	248	Ketohexokinase	LLHSDAFP(hy)P(hy)P(hy)R	1169.49	478.921	941.055	107.665	1059.85	595.317	308.313	315.544	733.896	810.713	217.348	598.133	976.917	367.169	NaN	730.357	755.99	418.598	1597.36	NaN	846.581	745.591	1231.26	NaN	1184.52	884.752	979.604	329.74	1786.69	735.768	944.002	836.098	995.417	1024.81	1061.05	NaN
P69905_115	P69905	HBA1	115	Hemoglobin subunit alpha	LLSHCLLVTLAAHLP(hy)AEFTPAVHASLDK	62.2653	NaN	NaN	NaN	NaN	NaN	333.578	NaN	NaN	NaN	NaN	NaN	NaN	NaN	NaN	NaN	NaN	NaN	NaN	NaN	NaN	NaN	NaN	NaN	256.448	NaN	NaN	NaN	NaN	NaN	NaN	NaN	NaN	NaN	NaN	NaN
P69905_120	P69905	HBA1	120	Hemoglobin subunit alpha	LLSHCLLVTLAAHLPAEFTP(hy)AVHASLDK	NaN	NaN	NaN	NaN	NaN	401.605	2358.43	NaN	NaN	NaN	NaN	NaN	NaN	NaN	NaN	NaN	NaN	NaN	NaN	NaN	NaN	NaN	NaN	3611.2	2216.57	NaN	NaN	NaN	NaN	NaN	NaN	NaN	NaN	NaN	NaN	NaN
P68871_37	P68871	HBB	37	Hemoglobin subunit beta	LLVVYP(hy)WTQR	3434.48	8162.14	956.894	1260.33	1410.77	2187.45	2376.3	1763.75	1991.83	2711.11	1208.08	4223.53	379.225	2539.22	2933.25	361.198	929.601	2838.99	3737.71	7567.7	1637.74	1209.83	2919.4	6283.58	10740.4	3218.96	2161.4	2619.94	527.733	5459.76	4842.52	2913.58	2734.61	3354.91	877.715	1591.06
P16278_663	P16278	GLB1	663	Beta-galactosidase	LM(ox)P(hy)P(hy)P(hy)PQK	NaN	2209.72	587.873	569.129	688.057	515.822	925.017	1786.75	629.357	1355.65	1418.59	358.965	677.701	928.796	NaN	1309.53	NaN	NaN	1579.4	628.515	1111.23	592.829	266.68	651.685	823.278	961.733	1363.7	943.698	1163.1	706.653	1283.39	683.304	1050.65	861.813	1547.42	1437.16
P16278_664	P16278	GLB1	664	Beta-galactosidase	LM(ox)P(hy)P(hy)P(hy)PQK	NaN	2209.72	587.873	569.129	688.057	515.822	925.017	1786.75	629.357	1355.65	1418.59	358.965	677.701	928.796	NaN	1309.53	NaN	NaN	1579.4	628.515	1111.23	592.829	266.68	651.685	823.278	961.733	1363.7	943.698	1163.1	706.653	1283.39	683.304	1050.65	861.813	1547.42	1437.16
P16278_665	P16278	GLB1	665	Beta-galactosidase	LM(ox)P(hy)P(hy)P(hy)PQK	NaN	2209.72	587.873	569.129	688.057	515.822	925.017	1786.75	629.357	1355.65	1418.59	358.965	677.701	928.796	NaN	1309.53	NaN	NaN	1579.4	628.515	1111.23	592.829	266.68	651.685	823.278	961.733	1363.7	943.698	1163.1	706.653	1283.39	683.304	1050.65	861.813	1547.42	1437.16
P42229_366;P51692_366	P42229	STAT5A	366	Signal transducer and activator of transcription 5A	LNVHM(ox)NP(hy)P(hy)QVK	NaN	179.602	NaN	149.516	NaN	55.6303	NaN	NaN	NaN	37.0493	9.36827	NaN	NaN	NaN	NaN	NaN	NaN	NaN	70.9566	115.778	NaN	NaN	197.801	NaN	136.007	NaN	NaN	NaN	NaN	NaN	NaN	33.9308	NaN	NaN	NaN	NaN
P42229_367;P51692_367	P42229	STAT5A	367	Signal transducer and activator of transcription 5A	LNVHM(ox)NP(hy)P(hy)QVK	NaN	179.602	NaN	149.516	NaN	55.6303	NaN	NaN	NaN	37.0493	9.36827	NaN	NaN	NaN	NaN	NaN	NaN	NaN	70.9566	115.778	NaN	NaN	197.801	NaN	136.007	NaN	NaN	NaN	NaN	NaN	NaN	33.9308	NaN	NaN	NaN	NaN
A0A1W2PPC1_99	A0A1W2PPC1	PRR33	99	Proline-rich protein 33	LP(hy)EAP(hy)RP(hy)AEAP(hy)R	115.839	NaN	NaN	NaN	194.681	NaN	NaN	NaN	NaN	279.128	205.928	NaN	NaN	NaN	NaN	NaN	NaN	NaN	151.525	NaN	NaN	NaN	NaN	NaN	15.6127	NaN	141.507	250.874	NaN	NaN	NaN	NaN	NaN	NaN	NaN	NaN
A0A1W2PPC1_101	A0A1W2PPC1	PRR33	101	Proline-rich protein 33	LP(hy)EAP(hy)RP(hy)AEAP(hy)R	115.839	NaN	NaN	NaN	194.681	NaN	NaN	NaN	NaN	279.128	205.928	NaN	NaN	NaN	NaN	NaN	NaN	NaN	151.525	NaN	NaN	NaN	NaN	NaN	15.6127	NaN	141.507	250.874	NaN	NaN	NaN	NaN	NaN	NaN	NaN	NaN
A0A1W2PPC1_105	A0A1W2PPC1	PRR33	105	Proline-rich protein 33	LP(hy)EAP(hy)RP(hy)AEAP(hy)R	115.839	NaN	NaN	NaN	194.681	NaN	NaN	NaN	NaN	279.128	205.928	NaN	NaN	NaN	NaN	NaN	NaN	NaN	151.525	NaN	NaN	NaN	NaN	NaN	15.6127	NaN	141.507	250.874	NaN	NaN	NaN	NaN	NaN	NaN	NaN	NaN
A0A1W2PPC1_96	A0A1W2PPC1	PRR33	96	Proline-rich protein 33	LP(hy)EAP(hy)RP(hy)AEAP(hy)R	115.839	NaN	NaN	NaN	194.681	NaN	NaN	NaN	NaN	279.128	205.928	NaN	NaN	NaN	NaN	NaN	NaN	NaN	151.525	NaN	NaN	NaN	NaN	NaN	15.6127	NaN	141.507	250.874	NaN	NaN	NaN	NaN	NaN	NaN	NaN	NaN
Q7RTY8_50	Q7RTY8	TMPRSS7	50	Transmembrane protease serine 7	LPLP(hy)GRRP(hy)P(hy)QR	NaN	NaN	NaN	NaN	NaN	NaN	NaN	NaN	NaN	NaN	199.156	NaN	263.238	NaN	NaN	NaN	NaN	NaN	NaN	NaN	NaN	NaN	NaN	177.443	NaN	NaN	NaN	NaN	NaN	NaN	NaN	NaN	NaN	NaN	NaN	NaN
Q7RTY8_46	Q7RTY8	TMPRSS7	46	Transmembrane protease serine 7	LPLP(hy)GRRP(hy)P(hy)QR	NaN	NaN	NaN	NaN	NaN	NaN	NaN	NaN	NaN	NaN	199.156	NaN	263.238	NaN	NaN	NaN	NaN	NaN	NaN	NaN	NaN	NaN	NaN	177.443	NaN	NaN	NaN	NaN	NaN	NaN	NaN	NaN	NaN	NaN	NaN	NaN
Q7RTY8_51	Q7RTY8	TMPRSS7	51	Transmembrane protease serine 7	LPLP(hy)GRRP(hy)P(hy)QR	NaN	NaN	NaN	NaN	NaN	NaN	NaN	NaN	NaN	NaN	199.156	NaN	263.238	NaN	NaN	NaN	NaN	NaN	NaN	NaN	NaN	NaN	NaN	177.443	NaN	NaN	NaN	NaN	NaN	NaN	NaN	NaN	NaN	NaN	NaN	NaN
Q9Y6V0_2557	Q9Y6V0	PCLO	2557	Protein piccolo	LPSP(hy)TSP(hy)LSP(hy)HSNK	401.811	495.758	489.59	451.968	280.455	443.273	807.92	NaN	487.866	624.173	553.066	297.083	493.716	505.221	NaN	NaN	NaN	548.208	248.752	141.972	NaN	NaN	681.344	562.214	61.4835	NaN	NaN	306.959	463.245	312.062	210.666	560.751	395.189	323.488	319.345	NaN
Q9Y6V0_2560	Q9Y6V0	PCLO	2560	Protein piccolo	LPSP(hy)TSP(hy)LSP(hy)HSNK	401.811	495.758	489.59	451.968	280.455	443.273	807.92	NaN	487.866	624.173	553.066	297.083	493.716	505.221	NaN	NaN	NaN	548.208	248.752	141.972	NaN	NaN	681.344	562.214	61.4835	NaN	NaN	306.959	463.245	312.062	210.666	560.751	395.189	323.488	319.345	NaN
Q9Y6V0_2563	Q9Y6V0	PCLO	2563	Protein piccolo	LPSP(hy)TSP(hy)LSP(hy)HSNK	401.811	495.758	489.59	451.968	280.455	443.273	807.92	NaN	487.866	624.173	553.066	297.083	493.716	505.221	NaN	NaN	NaN	548.208	248.752	141.972	NaN	NaN	681.344	562.214	61.4835	NaN	NaN	306.959	463.245	312.062	210.666	560.751	395.189	323.488	319.345	NaN
O00213_47	O00213	APBB1	47	Amyloid-beta A4 precursor protein-binding family B member 1	LQATAVGP(hy)K	NaN	397.215	NaN	NaN	NaN	NaN	NaN	346.22	691.437	1038.75	400.459	NaN	NaN	NaN	NaN	NaN	NaN	NaN	NaN	NaN	NaN	643.306	NaN	501.017	NaN	301.99	717.916	913.892	417.484	NaN	350.68	NaN	NaN	512.122	612.929	NaN
H3BS84_152	H3BS84	FANCA	152	Fanconi anemia group A protein (Fragment)	LQDP(hy)P(hy)P(hy)P(hy)AFVCP(hy)LR	238.227	288.141	821.042	456.909	278.645	321.479	NaN	NaN	193.058	188.251	NaN	NaN	472.617	115.859	NaN	471.071	NaN	156.188	261.019	260.27	NaN	569.116	900.961	NaN	16.699	346.338	334.646	NaN	NaN	206.997	NaN	591.944	NaN	417.142	NaN	NaN
H3BS84_151	H3BS84	FANCA	151	Fanconi anemia group A protein (Fragment)	LQDP(hy)P(hy)P(hy)P(hy)AFVCP(hy)LR	238.227	288.141	821.042	456.909	278.645	321.479	NaN	NaN	193.058	188.251	NaN	NaN	472.617	115.859	NaN	471.071	NaN	156.188	261.019	260.27	NaN	569.116	900.961	NaN	16.699	346.338	334.646	NaN	NaN	206.997	NaN	591.944	NaN	417.142	NaN	NaN
H3BS84_150	H3BS84	FANCA	150	Fanconi anemia group A protein (Fragment)	LQDP(hy)P(hy)P(hy)P(hy)AFVCP(hy)LR	238.227	288.141	821.042	456.909	278.645	321.479	NaN	NaN	193.058	188.251	NaN	NaN	472.617	115.859	NaN	471.071	NaN	156.188	261.019	260.27	NaN	569.116	900.961	NaN	16.699	346.338	334.646	NaN	NaN	206.997	NaN	591.944	NaN	417.142	NaN	NaN
H3BS84_153	H3BS84	FANCA	153	Fanconi anemia group A protein (Fragment)	LQDP(hy)P(hy)P(hy)P(hy)AFVCP(hy)LR	238.227	288.141	821.042	456.909	278.645	321.479	NaN	NaN	193.058	188.251	NaN	NaN	472.617	115.859	NaN	471.071	NaN	156.188	261.019	260.27	NaN	569.116	900.961	NaN	16.699	346.338	334.646	NaN	NaN	206.997	NaN	591.944	NaN	417.142	NaN	NaN
H3BS84_158	H3BS84	FANCA	158	Fanconi anemia group A protein (Fragment)	LQDP(hy)P(hy)P(hy)P(hy)AFVCP(hy)LR	238.227	288.141	821.042	456.909	278.645	321.479	NaN	NaN	193.058	188.251	NaN	NaN	472.617	115.859	NaN	471.071	NaN	156.188	261.019	260.27	NaN	569.116	900.961	NaN	16.699	346.338	334.646	NaN	NaN	206.997	NaN	591.944	NaN	417.142	NaN	NaN
A8MZF0_306	A8MZF0	PRR33	306	Proline-rich protein 33	LQEATRP(hy)P(hy)P(hy)TVR	47.8453	16.8278	44.6453	175.08	158.994	NaN	87.1445	NaN	374.667	374.351	NaN	19.9212	NaN	15.049	256.754	61.9404	126.143	343.411	48.4927	21.5478	57.4746	74.5182	103.174	69.6939	NaN	536.351	376.8	NaN	134.704	120.591	NaN	18.3639	NaN	289.638	NaN	NaN
A8MZF0_304	A8MZF0	PRR33	304	Proline-rich protein 33	LQEATRP(hy)P(hy)P(hy)TVR	47.8453	16.8278	44.6453	175.08	158.994	NaN	87.1445	NaN	374.667	374.351	NaN	19.9212	NaN	15.049	256.754	61.9404	126.143	343.411	48.4927	21.5478	57.4746	74.5182	103.174	69.6939	NaN	536.351	376.8	NaN	134.704	120.591	NaN	18.3639	NaN	289.638	NaN	NaN
A8MZF0_305	A8MZF0	PRR33	305	Proline-rich protein 33	LQEATRP(hy)P(hy)P(hy)TVR	47.8453	16.8278	44.6453	175.08	158.994	NaN	87.1445	NaN	374.667	374.351	NaN	19.9212	NaN	15.049	256.754	61.9404	126.143	343.411	48.4927	21.5478	57.4746	74.5182	103.174	69.6939	NaN	536.351	376.8	NaN	134.704	120.591	NaN	18.3639	NaN	289.638	NaN	NaN
K7EKU2_46	K7EKU2	MRO	46	Protein maestro	LQEP(hy)QFHGP(hy)K	679.765	121.677	1616.65	237.501	NaN	308.576	NaN	565.833	558.658	434.205	480.502	249.822	NaN	NaN	NaN	304.797	254.312	321.887	NaN	312.818	NaN	264.382	1020.14	154.377	210.3	587.357	NaN	NaN	300.082	NaN	385.924	363.116	650.697	NaN	495.25	NaN
K7EKU2_51	K7EKU2	MRO	51	Protein maestro	LQEP(hy)QFHGP(hy)K	679.765	121.677	1616.65	237.501	NaN	308.576	NaN	565.833	558.658	434.205	480.502	249.822	NaN	NaN	NaN	304.797	254.312	321.887	NaN	312.818	NaN	264.382	1020.14	154.377	210.3	587.357	NaN	NaN	300.082	NaN	385.924	363.116	650.697	NaN	495.25	NaN
Q16206_243	Q16206	ENOX2	243	Ecto-NOX disulfide-thiol exchanger 2	LRP(hy)P(hy)SP(hy)P(hy)P(hy)VVHYSDHECSIVAEK	NaN	NaN	NaN	NaN	NaN	NaN	NaN	NaN	NaN	NaN	NaN	NaN	297.737	NaN	NaN	NaN	NaN	946.01	1242.63	789.804	NaN	NaN	NaN	NaN	560.11	NaN	845.374	NaN	NaN	984.336	NaN	NaN	NaN	1007.15	NaN	NaN
Q16206_238	Q16206	ENOX2	238	Ecto-NOX disulfide-thiol exchanger 2	LRP(hy)P(hy)SP(hy)P(hy)P(hy)VVHYSDHECSIVAEK	NaN	NaN	NaN	NaN	NaN	NaN	NaN	NaN	NaN	NaN	NaN	NaN	297.737	NaN	NaN	NaN	NaN	946.01	1242.63	789.804	NaN	NaN	NaN	NaN	560.11	NaN	845.374	NaN	NaN	984.336	NaN	NaN	NaN	1007.15	NaN	NaN
Q16206_242	Q16206	ENOX2	242	Ecto-NOX disulfide-thiol exchanger 2	LRP(hy)P(hy)SP(hy)P(hy)P(hy)VVHYSDHECSIVAEK	NaN	NaN	NaN	NaN	NaN	NaN	NaN	NaN	NaN	NaN	NaN	NaN	297.737	NaN	NaN	NaN	NaN	946.01	1242.63	789.804	NaN	NaN	NaN	NaN	560.11	NaN	845.374	NaN	NaN	984.336	NaN	NaN	NaN	1007.15	NaN	NaN
Q16206_239	Q16206	ENOX2	239	Ecto-NOX disulfide-thiol exchanger 2	LRP(hy)P(hy)SP(hy)P(hy)P(hy)VVHYSDHECSIVAEK	NaN	NaN	NaN	NaN	NaN	NaN	NaN	NaN	NaN	NaN	NaN	NaN	297.737	NaN	NaN	NaN	NaN	946.01	1242.63	789.804	NaN	NaN	NaN	NaN	560.11	NaN	845.374	NaN	NaN	984.336	NaN	NaN	NaN	1007.15	NaN	NaN
Q16206_241	Q16206	ENOX2	241	Ecto-NOX disulfide-thiol exchanger 2	LRP(hy)P(hy)SP(hy)P(hy)P(hy)VVHYSDHECSIVAEK	NaN	NaN	NaN	NaN	NaN	NaN	NaN	NaN	NaN	NaN	NaN	NaN	297.737	NaN	NaN	NaN	NaN	946.01	1242.63	789.804	NaN	NaN	NaN	NaN	560.11	NaN	845.374	NaN	NaN	984.336	NaN	NaN	NaN	1007.15	NaN	NaN
Q9Y2U5_605	Q9Y2U5	MAP3K2	605	Mitogen-activated protein kinase kinase kinase 2	LRP(hy)SADELLR	NaN	NaN	NaN	NaN	104.105	NaN	NaN	447.777	NaN	252.401	NaN	NaN	122.092	NaN	277.544	NaN	NaN	NaN	117.375	NaN	103.98	NaN	85.0732	NaN	NaN	NaN	NaN	NaN	NaN	NaN	NaN	NaN	NaN	NaN	145.948	NaN
H7C4H8_44	H7C4H8	SLBP	44	Histone RNA hairpin-binding protein (Fragment)	LSLGP(hy)ALR	114.211	170.733	150.668	182.961	138.083	79.1539	118.28	NaN	336.505	67.6599	653.863	118.811	118.142	250.389	NaN	360.293	NaN	438.8	104.287	157.968	142.021	90.1007	154.199	NaN	190.262	122.635	NaN	NaN	397.559	NaN	NaN	205.632	485.666	153.671	NaN	NaN
G3V356_149	G3V356	LRRC74A	149	Leucine-rich repeat-containing protein 74A (Fragment)	LSP(hy)ASGAVP(hy)SR	NaN	252.022	NaN	85.1773	28.4365	13.1895	NaN	143.477	110.947	114.613	54.1139	NaN	142.4	65.1781	100.279	NaN	NaN	NaN	243.158	NaN	NaN	NaN	215.81	1143.02	839.001	NaN	NaN	NaN	250.985	NaN	NaN	523.374	82.2742	NaN	86.6296	NaN
G3V356_143	G3V356	LRRC74A	143	Leucine-rich repeat-containing protein 74A (Fragment)	LSP(hy)ASGAVP(hy)SR	NaN	252.022	NaN	85.1773	28.4365	13.1895	NaN	143.477	110.947	114.613	54.1139	NaN	142.4	65.1781	100.279	NaN	NaN	NaN	243.158	NaN	NaN	NaN	215.81	1143.02	839.001	NaN	NaN	NaN	250.985	NaN	NaN	523.374	82.2742	NaN	86.6296	NaN
Q8IZ69_339	Q8IZ69	TRMT2A	339	tRNA (uracil-5-)-methyltransferase homolog A	LSP(hy)EELAELK	NaN	154.089	119.144	NaN	88.801	321.99	NaN	394.399	104.134	NaN	410.733	NaN	144.897	NaN	155.263	479.638	NaN	128.644	NaN	NaN	174.98	NaN	194.802	NaN	NaN	107.735	NaN	NaN	163.848	NaN	NaN	NaN	NaN	NaN	NaN	NaN
A6NIE9_182	A6NIE9	PRSS29P	182	Putative serine protease 29	LSP(hy)VSLELTP(hy)K	1111.87	1664.94	NaN	536.77	1201.3	1161.77	1245.61	654.373	672.689	555.511	1401.85	1279.83	672.978	904.716	1127.82	716.382	NaN	770.619	948.528	1612.7	691.106	140.861	1305.14	690.852	398.201	621.039	NaN	NaN	990.021	1066.97	876.483	868.935	799.167	846.573	629.079	NaN
A6NIE9_189	A6NIE9	PRSS29P	189	Putative serine protease 29	LSP(hy)VSLELTP(hy)K	1111.87	1664.94	NaN	536.77	1201.3	1161.77	1245.61	654.373	672.689	555.511	1401.85	1279.83	672.978	904.716	1127.82	716.382	NaN	770.619	948.528	1612.7	691.106	140.861	1305.14	690.852	398.201	621.039	NaN	NaN	990.021	1066.97	876.483	868.935	799.167	846.573	629.079	NaN
P22626_56	P22626	HNRNPA2B1	56	Heterogeneous nuclear ribonucleoproteins A2/B1	LTDCVVM(ox)RDP(hy)ASK	313.891	214.775	748.248	391.239	245.646	345.165	35.9295	83.2693	85.7334	486.91	NaN	361.752	395.805	234.678	250.964	NaN	NaN	203.378	158.958	240.563	791.442	338.713	380.621	167.562	497.431	313.107	NaN	337.066	NaN	472.023	NaN	293.274	NaN	343.054	114.51	NaN
P32119_173	P32119	PRDX2	173	Peroxiredoxin-2	LVQAFQYTDEHGEVCP(hy)AGWKPGSDTIKPNVDDSK	235.737	237.357	NaN	NaN	157.443	359.936	195.878	148.752	NaN	NaN	238.764	330.495	138.87	281.26	259.303	NaN	NaN	135.309	194.546	231.95	NaN	NaN	NaN	357.889	NaN	137.621	NaN	NaN	208.446	415.986	187.678	325.049	NaN	NaN	NaN	NaN
P48047_30	P48047	ATP5PO	30	ATP synthase subunit O, mitochondrial	LVRP(hy)P(hy)VQVYGIEGR	2076.76	3058.78	2390.83	2591.57	1512.98	2224.29	230.231	2472.63	1758.25	1683.5	2226.88	3321.2	1481.81	3179.21	1630.24	2801.59	1671.53	1770.65	2121.57	2976.31	2484.37	2625.69	1595.65	1919.24	202.52	2512.32	1610.67	1436.01	2021.54	3653.16	1378.67	3487.61	1397.12	2956.16	1639.49	1641.34
P48047_31	P48047	ATP5PO	31	ATP synthase subunit O, mitochondrial	LVRP(hy)P(hy)VQVYGIEGR	2076.76	3058.78	2390.83	2591.57	1512.98	2224.29	230.231	2472.63	1758.25	1683.5	2226.88	3321.2	1481.81	3179.21	1630.24	2801.59	1671.53	1770.65	2121.57	2976.31	2484.37	2625.69	1595.65	1919.24	202.52	2512.32	1610.67	1436.01	2021.54	3653.16	1378.67	3487.61	1397.12	2956.16	1639.49	1641.34
E9PC54_3	E9PC54	GNA12	3	Guanine nucleotide-binding protein subunit alpha-12	M(ox)AP(hy)RAGLGAGPLLLR	862.107	1018.29	1186	388.039	1653.58	569.864	NaN	NaN	258.48	NaN	572.317	663.855	947.092	1459.93	650.569	354.351	NaN	827.219	887.263	1099.26	233.108	406.24	417.231	518.674	NaN	NaN	267.352	NaN	NaN	640.7	936.095	1606.55	NaN	NaN	249.666	NaN
Q01955_732	Q01955	COL4A3	732	Collagen alpha-3(IV) chain	M(ox)GEP(hy)GLP(hy)GK	NaN	600.293	NaN	862.513	862.218	482.497	NaN	NaN	1332.91	840.232	579.362	NaN	642.112	NaN	NaN	NaN	NaN	891.635	461.737	NaN	775.555	928.766	997.167	NaN	NaN	1222.32	NaN	NaN	NaN	NaN	NaN	676.53	NaN	NaN	1631.08	NaN
Q01955_729	Q01955	COL4A3	729	Collagen alpha-3(IV) chain	M(ox)GEP(hy)GLP(hy)GK	NaN	600.293	NaN	862.513	862.218	482.497	NaN	NaN	1332.91	840.232	579.362	NaN	642.112	NaN	NaN	NaN	NaN	891.635	461.737	NaN	775.555	928.766	997.167	NaN	NaN	1222.32	NaN	NaN	NaN	NaN	NaN	676.53	NaN	NaN	1631.08	NaN
Q9BPW8_182	Q9BPW8	NIPSNAP1	182	Protein NipSnap homolog 1	M(ox)GP(hy)NIYELR	NaN	NaN	NaN	NaN	NaN	NaN	NaN	NaN	NaN	NaN	404.38	NaN	NaN	NaN	NaN	NaN	NaN	NaN	NaN	NaN	NaN	NaN	NaN	NaN	NaN	NaN	NaN	NaN	NaN	NaN	NaN	NaN	NaN	NaN	NaN	NaN
P02671_228	P02671	FGA	228	Fibrinogen alpha chain	M(ox)KP(hy)VPDLVPGNFK	NaN	51.6305	NaN	NaN	NaN	NaN	NaN	NaN	NaN	NaN	NaN	NaN	NaN	NaN	NaN	NaN	NaN	NaN	NaN	47.2169	NaN	NaN	NaN	NaN	10.9282	NaN	NaN	NaN	NaN	NaN	NaN	NaN	NaN	NaN	598.849	NaN
P63261_130;P60709_130	P63261	ACTB	130	Actin, cytoplasmic 1	M(ox)TQIM(ox)FETFNTP(hy)AM(ox)YVAIQAVLSLYASGR	36.1858	62.1486	NaN	NaN	NaN	43.8673	NaN	NaN	NaN	32.3257	NaN	NaN	NaN	NaN	NaN	NaN	NaN	NaN	41.2817	NaN	NaN	NaN	NaN	NaN	NaN	NaN	NaN	NaN	NaN	NaN	NaN	11.6147	NaN	NaN	NaN	NaN
P05997_284	P05997	COL5A2	284	Collagen alpha-2(V) chain	NGNP(hy)GEVGFAGSP(hy)GAR	NaN	NaN	NaN	NaN	NaN	NaN	53.4632	NaN	NaN	NaN	NaN	NaN	NaN	NaN	NaN	NaN	NaN	NaN	NaN	NaN	NaN	NaN	NaN	NaN	33.6662	NaN	NaN	NaN	NaN	NaN	NaN	NaN	NaN	NaN	NaN	NaN
P05997_275	P05997	COL5A2	275	Collagen alpha-2(V) chain	NGNP(hy)GEVGFAGSP(hy)GAR	NaN	NaN	NaN	NaN	NaN	NaN	53.4632	NaN	NaN	NaN	NaN	NaN	NaN	NaN	NaN	NaN	NaN	NaN	NaN	NaN	NaN	NaN	NaN	NaN	33.6662	NaN	NaN	NaN	NaN	NaN	NaN	NaN	NaN	NaN	NaN	NaN
Q9ULV4_414	Q9ULV4	CORO1C	414	Coronin-1C	NILDSKP(hy)TANK	233.719	NaN	NaN	NaN	171.37	120.769	NaN	295.946	415.373	144.049	391.076	NaN	327.296	NaN	NaN	NaN	NaN	NaN	400.698	NaN	219.607	NaN	447.688	530.913	NaN	NaN	493.527	NaN	291.209	NaN	NaN	NaN	NaN	NaN	NaN	NaN
O60684_243	O60684	KPNA6	243	Importin subunit alpha-7	NP(hy)P(hy)P(hy)EFAK	574.173	346.199	NaN	199.923	3118.43	564.847	515.662	NaN	NaN	237.375	451.753	NaN	2510.95	NaN	1229.31	NaN	NaN	1135.24	2579.38	769.938	3297.38	NaN	743.642	472.639	NaN	NaN	NaN	NaN	2135.99	1401.83	NaN	NaN	271.773	1765.3	1145.46	NaN
O60684_244	O60684	KPNA6	244	Importin subunit alpha-7	NP(hy)P(hy)P(hy)EFAK	574.173	346.199	NaN	199.923	3118.43	564.847	515.662	NaN	NaN	237.375	451.753	NaN	2510.95	NaN	1229.31	NaN	NaN	1135.24	2579.38	769.938	3297.38	NaN	743.642	472.639	NaN	NaN	NaN	NaN	2135.99	1401.83	NaN	NaN	271.773	1765.3	1145.46	NaN
O60684_245	O60684	KPNA6	245	Importin subunit alpha-7	NP(hy)P(hy)P(hy)EFAK	574.173	346.199	NaN	199.923	3118.43	564.847	515.662	NaN	NaN	237.375	451.753	NaN	2510.95	NaN	1229.31	NaN	NaN	1135.24	2579.38	769.938	3297.38	NaN	743.642	472.639	NaN	NaN	NaN	NaN	2135.99	1401.83	NaN	NaN	271.773	1765.3	1145.46	NaN
P0DMV9_63;P0DMV8_63	P0DMV9	HSPA1A	63	Heat shock 70 kDa protein 1A	NQVALNP(hy)QNTVFDAK	572.998	NaN	NaN	NaN	600.323	499.95	NaN	469.811	NaN	NaN	NaN	NaN	NaN	NaN	NaN	NaN	NaN	NaN	NaN	NaN	NaN	NaN	NaN	NaN	NaN	NaN	NaN	NaN	NaN	NaN	NaN	NaN	NaN	NaN	NaN	421.673
P11142_63	P11142	HSPA8	63	Heat shock cognate 71 kDa protein	NQVAM(ox)NP(hy)TNTVFDAK	NaN	646.12	643.761	518.695	NaN	NaN	143.859	389.631	460.924	1857.33	756.759	639.337	671.533	670.345	608.971	701.43	379.897	427.535	560.712	637.47	650.477	480.339	590.427	403.466	NaN	401.528	472.835	1591.84	629.743	672.208	593.192	696.959	510.575	719.059	396.677	NaN
P22352_158	P22352	GPX3	158	Glutathione peroxidase 3	NSCP(hy)P(hy)TSELLGTSDR	13.6423	NaN	NaN	NaN	NaN	NaN	NaN	NaN	NaN	NaN	19.3414	NaN	NaN	NaN	NaN	NaN	NaN	NaN	18.2461	NaN	NaN	NaN	NaN	NaN	NaN	NaN	NaN	NaN	NaN	NaN	NaN	NaN	NaN	NaN	NaN	NaN
P22352_157	P22352	GPX3	157	Glutathione peroxidase 3	NSCP(hy)P(hy)TSELLGTSDR	13.6423	NaN	NaN	NaN	NaN	NaN	NaN	NaN	NaN	NaN	19.3414	NaN	NaN	NaN	NaN	NaN	NaN	NaN	18.2461	NaN	NaN	NaN	NaN	NaN	NaN	NaN	NaN	NaN	NaN	NaN	NaN	NaN	NaN	NaN	NaN	NaN
Q13509_346;P07437_346	Q13509	TUBB	346	Tubulin beta chain	NSSYFVEWIP(hy)NNVK	189.706	127.417	173.022	19.8938	NaN	NaN	NaN	NaN	NaN	NaN	NaN	298.527	251.148	NaN	NaN	NaN	NaN	NaN	NaN	NaN	NaN	32.9737	NaN	117.902	NaN	NaN	NaN	NaN	NaN	289.16	189.448	146.079	NaN	229.722	132.492	NaN
P14618_53	P14618	PKM	53	Pyruvate kinase PKM	NTGIICTIGP(hy)ASR	NaN	NaN	NaN	45.8223	NaN	NaN	NaN	NaN	NaN	NaN	NaN	77.9408	122.994	313.392	NaN	156.633	NaN	NaN	NaN	112.606	NaN	NaN	NaN	NaN	NaN	NaN	NaN	NaN	NaN	NaN	NaN	NaN	NaN	NaN	211.955	NaN
Q5VT52_478	Q5VT52	RPRD2	478	Regulation of nuclear pre-mRNA domain-containing protein 2	NTGVSP(hy)ASRP(hy)SP(hy)GTP(hy)TSP(hy)SNLTSGLK	787.23	1310.27	681.26	1055.91	684.262	1024.3	393.275	707.75	710.121	662.91	921.94	1394.44	481.91	942.292	654.754	1163.03	717.748	655.187	770.865	1281.93	548.971	996.517	716.973	982.678	NaN	660.37	759.713	572.391	803.257	1687.68	538.805	1013.21	519.831	1268.18	789.426	614.973
Q5VT52_483	Q5VT52	RPRD2	483	Regulation of nuclear pre-mRNA domain-containing protein 2	NTGVSP(hy)ASRP(hy)SP(hy)GTP(hy)TSP(hy)SNLTSGLK	787.23	1310.27	681.26	1055.91	684.262	1024.3	393.275	707.75	710.121	662.91	921.94	1394.44	481.91	942.292	654.754	1163.03	717.748	655.187	770.865	1281.93	548.971	996.517	716.973	982.678	NaN	660.37	759.713	572.391	803.257	1687.68	538.805	1013.21	519.831	1268.18	789.426	614.973
Q5VT52_480	Q5VT52	RPRD2	480	Regulation of nuclear pre-mRNA domain-containing protein 2	NTGVSP(hy)ASRP(hy)SP(hy)GTP(hy)TSP(hy)SNLTSGLK	787.23	1310.27	681.26	1055.91	684.262	1024.3	393.275	707.75	710.121	662.91	921.94	1394.44	481.91	942.292	654.754	1163.03	717.748	655.187	770.865	1281.93	548.971	996.517	716.973	982.678	NaN	660.37	759.713	572.391	803.257	1687.68	538.805	1013.21	519.831	1268.18	789.426	614.973
Q5VT52_486	Q5VT52	RPRD2	486	Regulation of nuclear pre-mRNA domain-containing protein 2	NTGVSP(hy)ASRP(hy)SP(hy)GTP(hy)TSP(hy)SNLTSGLK	787.23	1310.27	681.26	1055.91	684.262	1024.3	393.275	707.75	710.121	662.91	921.94	1394.44	481.91	942.292	654.754	1163.03	717.748	655.187	770.865	1281.93	548.971	996.517	716.973	982.678	NaN	660.37	759.713	572.391	803.257	1687.68	538.805	1013.21	519.831	1268.18	789.426	614.973
Q5VT52_474	Q5VT52	RPRD2	474	Regulation of nuclear pre-mRNA domain-containing protein 2	NTGVSP(hy)ASRP(hy)SP(hy)GTP(hy)TSP(hy)SNLTSGLK	787.23	1310.27	681.26	1055.91	684.262	1024.3	393.275	707.75	710.121	662.91	921.94	1394.44	481.91	942.292	654.754	1163.03	717.748	655.187	770.865	1281.93	548.971	996.517	716.973	982.678	NaN	660.37	759.713	572.391	803.257	1687.68	538.805	1013.21	519.831	1268.18	789.426	614.973
P06396_399	P06396	GSN	399	Gelsolin	NWRDP(hy)DQTDGLGLSYLSSHIANVER	NaN	NaN	NaN	NaN	NaN	NaN	NaN	NaN	NaN	336.548	NaN	NaN	252.113	NaN	NaN	NaN	NaN	NaN	278.321	NaN	NaN	NaN	NaN	NaN	NaN	NaN	NaN	297.137	NaN	NaN	230.761	180.293	NaN	NaN	NaN	NaN
H3BRA8_109	H3BRA8	NME3	109	Nucleoside diphosphate kinase 3 (Fragment)	P(hy)AP(hy)SAGISASR	3303.78	2664.75	4551.66	2446.16	3828.22	2384.81	2121.95	3924.4	1740.57	3408.52	1893.03	2333.11	3189.65	2681.23	3858.91	1258.03	2945.62	1944.99	3303.16	2538.29	4804.11	2331.67	4057.51	2374.56	2015.77	3867.83	1893.91	3230.14	1798.92	2685.79	3116.63	3035.27	3561.31	1386.15	3510.47	1903.28
H3BRA8_111	H3BRA8	NME3	111	Nucleoside diphosphate kinase 3 (Fragment)	P(hy)AP(hy)SAGISASR	3303.78	2664.75	4551.66	2446.16	3828.22	2384.81	2121.95	3924.4	1740.57	3408.52	1893.03	2333.11	3189.65	2681.23	3858.91	1258.03	2945.62	1944.99	3303.16	2538.29	4804.11	2331.67	4057.51	2374.56	2015.77	3867.83	1893.91	3230.14	1798.92	2685.79	3116.63	3035.27	3561.31	1386.15	3510.47	1903.28
Q92954_759	Q92954	PRG4	759	Proteoglycan 4	P(hy)AP(hy)TTPKGTAP(hy)TTPK	NaN	NaN	NaN	NaN	576.598	466.816	NaN	NaN	NaN	NaN	NaN	NaN	143.439	NaN	NaN	NaN	NaN	NaN	NaN	507.753	NaN	NaN	NaN	NaN	61.0641	NaN	NaN	NaN	NaN	NaN	NaN	NaN	NaN	278.417	NaN	NaN
Q92954_751	Q92954	PRG4	751	Proteoglycan 4	P(hy)AP(hy)TTPKGTAP(hy)TTPK	NaN	NaN	NaN	NaN	576.598	466.816	NaN	NaN	NaN	NaN	NaN	NaN	143.439	NaN	NaN	NaN	NaN	NaN	NaN	507.753	NaN	NaN	NaN	NaN	61.0641	NaN	NaN	NaN	NaN	NaN	NaN	NaN	NaN	278.417	NaN	NaN
Q92954_749	Q92954	PRG4	749	Proteoglycan 4	P(hy)AP(hy)TTPKGTAP(hy)TTPK	NaN	NaN	NaN	NaN	576.598	466.816	NaN	NaN	NaN	NaN	NaN	NaN	143.439	NaN	NaN	NaN	NaN	NaN	NaN	507.753	NaN	NaN	NaN	NaN	61.0641	NaN	NaN	NaN	NaN	NaN	NaN	NaN	NaN	278.417	NaN	NaN
A2A3E4_700	A2A3E4	PCDH15	700	Protocadherin-15	P(hy)DGEEP(hy)KKIK	348.448	NaN	NaN	NaN	NaN	275.605	NaN	NaN	282.644	219.335	551.327	85.3996	343.344	368.939	101.963	NaN	NaN	12.4133	319.892	196.136	206.807	NaN	409.061	NaN	NaN	NaN	NaN	NaN	535.804	NaN	NaN	NaN	99.6554	79.3568	NaN	NaN
A2A3E4_695	A2A3E4	PCDH15	695	Protocadherin-15	P(hy)DGEEP(hy)KKIK	348.448	NaN	NaN	NaN	NaN	275.605	NaN	NaN	282.644	219.335	551.327	85.3996	343.344	368.939	101.963	NaN	NaN	12.4133	319.892	196.136	206.807	NaN	409.061	NaN	NaN	NaN	NaN	NaN	535.804	NaN	NaN	NaN	99.6554	79.3568	NaN	NaN
Q9ULV8_443	Q9ULV8	CBLC	443	E3 ubiquitin-protein ligase CBL-C	P(hy)DLP(hy)P(hy)RKPR	366.176	NaN	NaN	166.61	NaN	NaN	NaN	394.967	140.915	NaN	498.555	68.1856	432.56	NaN	150.154	NaN	NaN	282.076	271.792	162.587	188.233	NaN	NaN	181.127	NaN	197.293	NaN	NaN	NaN	57.6651	209.191	148.685	NaN	231.737	NaN	NaN
Q9ULV8_440	Q9ULV8	CBLC	440	E3 ubiquitin-protein ligase CBL-C	P(hy)DLP(hy)P(hy)RKPR	366.176	NaN	NaN	166.61	NaN	NaN	NaN	394.967	140.915	NaN	498.555	68.1856	432.56	NaN	150.154	NaN	NaN	282.076	271.792	162.587	188.233	NaN	NaN	181.127	NaN	197.293	NaN	NaN	NaN	57.6651	209.191	148.685	NaN	231.737	NaN	NaN
Q9ULV8_444	Q9ULV8	CBLC	444	E3 ubiquitin-protein ligase CBL-C	P(hy)DLP(hy)P(hy)RKPR	366.176	NaN	NaN	166.61	NaN	NaN	NaN	394.967	140.915	NaN	498.555	68.1856	432.56	NaN	150.154	NaN	NaN	282.076	271.792	162.587	188.233	NaN	NaN	181.127	NaN	197.293	NaN	NaN	NaN	57.6651	209.191	148.685	NaN	231.737	NaN	NaN
Q5VXU9_190	Q5VXU9	SHOC1	190	Protein shortage in chiasmata 1 ortholog	P(hy)EIDIP(hy)SLSELK	NaN	NaN	NaN	590.3	NaN	NaN	NaN	NaN	NaN	NaN	56.5809	NaN	77.9384	NaN	NaN	NaN	NaN	NaN	NaN	583.456	NaN	NaN	NaN	NaN	NaN	NaN	NaN	NaN	NaN	NaN	NaN	NaN	NaN	NaN	NaN	NaN
Q5VXU9_195	Q5VXU9	SHOC1	195	Protein shortage in chiasmata 1 ortholog	P(hy)EIDIP(hy)SLSELK	NaN	NaN	NaN	590.3	NaN	NaN	NaN	NaN	NaN	NaN	56.5809	NaN	77.9384	NaN	NaN	NaN	NaN	NaN	NaN	583.456	NaN	NaN	NaN	NaN	NaN	NaN	NaN	NaN	NaN	NaN	NaN	NaN	NaN	NaN	NaN	NaN
P63267_361	P63267	ACTG2	361	Actin, gamma-enteric smooth muscle	P(hy)EYDEAGP(hy)SIVHR	957.418	711.295	982.402	976.602	727.343	458.68	146.244	896.604	1131.89	952.047	922.897	612.597	1232.59	882.779	1162.63	1308.27	813.47	869.86	1116.62	771.605	1161.58	1050.24	908.713	528.751	176.837	1024.65	1424.97	1030.71	979.066	819.463	1351.55	1099.63	1156.58	1607.05	1112.02	975.796
P63267_368	P63267	ACTG2	368	Actin, gamma-enteric smooth muscle	P(hy)EYDEAGP(hy)SIVHR	957.418	711.295	982.402	976.602	727.343	458.68	146.244	896.604	1131.89	952.047	922.897	612.597	1232.59	882.779	1162.63	1308.27	813.47	869.86	1116.62	771.605	1161.58	1050.24	908.713	528.751	176.837	1024.65	1424.97	1030.71	979.066	819.463	1351.55	1099.63	1156.58	1607.05	1112.02	975.796
Q96KQ4_567	Q96KQ4	PPP1R13B	567	Apoptosis-stimulating of p53 protein 1	P(hy)FLADKGSRP(hy)QSP(hy)R	268.136	NaN	346.122	NaN	368.461	31.6387	NaN	NaN	NaN	336.27	419.165	NaN	373.132	NaN	NaN	NaN	NaN	NaN	313.224	NaN	NaN	NaN	409.974	59.5481	NaN	NaN	303.124	NaN	392.117	NaN	NaN	NaN	424.107	NaN	NaN	NaN
Q96KQ4_555	Q96KQ4	PPP1R13B	555	Apoptosis-stimulating of p53 protein 1	P(hy)FLADKGSRP(hy)QSP(hy)R	268.136	NaN	346.122	NaN	368.461	31.6387	NaN	NaN	NaN	336.27	419.165	NaN	373.132	NaN	NaN	NaN	NaN	NaN	313.224	NaN	NaN	NaN	409.974	59.5481	NaN	NaN	303.124	NaN	392.117	NaN	NaN	NaN	424.107	NaN	NaN	NaN
Q96KQ4_564	Q96KQ4	PPP1R13B	564	Apoptosis-stimulating of p53 protein 1	P(hy)FLADKGSRP(hy)QSP(hy)R	268.136	NaN	346.122	NaN	368.461	31.6387	NaN	NaN	NaN	336.27	419.165	NaN	373.132	NaN	NaN	NaN	NaN	NaN	313.224	NaN	NaN	NaN	409.974	59.5481	NaN	NaN	303.124	NaN	392.117	NaN	NaN	NaN	424.107	NaN	NaN	NaN
Q9BXS0_230	Q9BXS0	COL25A1	230	Collagen alpha-1(XXV) chain	P(hy)GEQGLM(ox)GP(hy)LGP(hy)P(hy)GQK	NaN	47.5872	NaN	259.475	393.804	65.3662	84.4268	NaN	498.92	347.982	NaN	40.3593	750.187	56.8409	495.09	36.7662	NaN	NaN	237.431	NaN	558.235	25.4828	410.839	163.026	55.3085	NaN	NaN	NaN	NaN	NaN	NaN	263.271	NaN	229.187	NaN	NaN
Q9BXS0_238	Q9BXS0	COL25A1	238	Collagen alpha-1(XXV) chain	P(hy)GEQGLM(ox)GP(hy)LGP(hy)P(hy)GQK	NaN	47.5872	NaN	259.475	393.804	65.3662	84.4268	NaN	498.92	347.982	NaN	40.3593	750.187	56.8409	495.09	36.7662	NaN	NaN	237.431	NaN	558.235	25.4828	410.839	163.026	55.3085	NaN	NaN	NaN	NaN	NaN	NaN	263.271	NaN	229.187	NaN	NaN
Q9BXS0_242	Q9BXS0	COL25A1	242	Collagen alpha-1(XXV) chain	P(hy)GEQGLM(ox)GP(hy)LGP(hy)P(hy)GQK	NaN	47.5872	NaN	259.475	393.804	65.3662	84.4268	NaN	498.92	347.982	NaN	40.3593	750.187	56.8409	495.09	36.7662	NaN	NaN	237.431	NaN	558.235	25.4828	410.839	163.026	55.3085	NaN	NaN	NaN	NaN	NaN	NaN	263.271	NaN	229.187	NaN	NaN
Q9BXS0_241	Q9BXS0	COL25A1	241	Collagen alpha-1(XXV) chain	P(hy)GEQGLM(ox)GP(hy)LGP(hy)P(hy)GQK	NaN	47.5872	NaN	259.475	393.804	65.3662	84.4268	NaN	498.92	347.982	NaN	40.3593	750.187	56.8409	495.09	36.7662	NaN	NaN	237.431	NaN	558.235	25.4828	410.839	163.026	55.3085	NaN	NaN	NaN	NaN	NaN	NaN	263.271	NaN	229.187	NaN	NaN
B4DSR2_87	B4DSR2	NA	87	cDNA FLJ52234	P(hy)GP(hy)GEPLP(hy)HP(hy)PGR	148.684	NaN	NaN	92.0028	0.533965	NaN	NaN	NaN	142.666	NaN	129.759	NaN	180.193	25.6119	128.089	70.3516	222.189	35.8201	144.415	103.393	122.102	92.6143	81.4785	32.9442	NaN	NaN	NaN	NaN	NaN	NaN	142.174	NaN	NaN	99.6321	274.949	NaN
B4DSR2_78	B4DSR2	NA	78	cDNA FLJ52234	P(hy)GP(hy)GEPLP(hy)HP(hy)PGR	148.684	NaN	NaN	92.0028	0.533965	NaN	NaN	NaN	142.666	NaN	129.759	NaN	180.193	25.6119	128.089	70.3516	222.189	35.8201	144.415	103.393	122.102	92.6143	81.4785	32.9442	NaN	NaN	NaN	NaN	NaN	NaN	142.174	NaN	NaN	99.6321	274.949	NaN
B4DSR2_85	B4DSR2	NA	85	cDNA FLJ52234	P(hy)GP(hy)GEPLP(hy)HP(hy)PGR	148.684	NaN	NaN	92.0028	0.533965	NaN	NaN	NaN	142.666	NaN	129.759	NaN	180.193	25.6119	128.089	70.3516	222.189	35.8201	144.415	103.393	122.102	92.6143	81.4785	32.9442	NaN	NaN	NaN	NaN	NaN	NaN	142.174	NaN	NaN	99.6321	274.949	NaN
B4DSR2_80	B4DSR2	NA	80	cDNA FLJ52234	P(hy)GP(hy)GEPLP(hy)HP(hy)PGR	148.684	NaN	NaN	92.0028	0.533965	NaN	NaN	NaN	142.666	NaN	129.759	NaN	180.193	25.6119	128.089	70.3516	222.189	35.8201	144.415	103.393	122.102	92.6143	81.4785	32.9442	NaN	NaN	NaN	NaN	NaN	NaN	142.174	NaN	NaN	99.6321	274.949	NaN
P51511_350	P51511	MMP15	350	Matrix metalloproteinase-15	P(hy)GP(hy)P(hy)VQP(hy)RATER	406.137	1070.06	355.571	1540.36	1639.3	982.732	473.195	NaN	490.984	1114.59	1678.18	NaN	1210.06	916.127	NaN	NaN	NaN	758.216	1094.28	1122.18	1445.64	1505	1809.27	943.541	NaN	NaN	NaN	NaN	NaN	900.501	1556.75	1523.88	NaN	1026.18	NaN	NaN
P51511_353	P51511	MMP15	353	Matrix metalloproteinase-15	P(hy)GP(hy)P(hy)VQP(hy)RATER	406.137	1070.06	355.571	1540.36	1639.3	982.732	473.195	NaN	490.984	1114.59	1678.18	NaN	1210.06	916.127	NaN	NaN	NaN	758.216	1094.28	1122.18	1445.64	1505	1809.27	943.541	NaN	NaN	NaN	NaN	NaN	900.501	1556.75	1523.88	NaN	1026.18	NaN	NaN
P51511_352	P51511	MMP15	352	Matrix metalloproteinase-15	P(hy)GP(hy)P(hy)VQP(hy)RATER	406.137	1070.06	355.571	1540.36	1639.3	982.732	473.195	NaN	490.984	1114.59	1678.18	NaN	1210.06	916.127	NaN	NaN	NaN	758.216	1094.28	1122.18	1445.64	1505	1809.27	943.541	NaN	NaN	NaN	NaN	NaN	900.501	1556.75	1523.88	NaN	1026.18	NaN	NaN
P51511_356	P51511	MMP15	356	Matrix metalloproteinase-15	P(hy)GP(hy)P(hy)VQP(hy)RATER	406.137	1070.06	355.571	1540.36	1639.3	982.732	473.195	NaN	490.984	1114.59	1678.18	NaN	1210.06	916.127	NaN	NaN	NaN	758.216	1094.28	1122.18	1445.64	1505	1809.27	943.541	NaN	NaN	NaN	NaN	NaN	900.501	1556.75	1523.88	NaN	1026.18	NaN	NaN
O75425_157	O75425	MOSPD3	157	Motile sperm domain-containing protein 3	P(hy)GPP(hy)AGTP(hy)PP(hy)TAR	NaN	NaN	NaN	504.79	NaN	NaN	NaN	NaN	NaN	576.252	63.2023	NaN	779.722	173.226	NaN	NaN	NaN	117.04	NaN	425.711	NaN	NaN	702.457	NaN	181.009	NaN	NaN	NaN	NaN	NaN	NaN	NaN	NaN	NaN	663.565	NaN
O75425_161	O75425	MOSPD3	161	Motile sperm domain-containing protein 3	P(hy)GPP(hy)AGTP(hy)PP(hy)TAR	NaN	NaN	NaN	504.79	NaN	NaN	NaN	NaN	NaN	576.252	63.2023	NaN	779.722	173.226	NaN	NaN	NaN	117.04	NaN	425.711	NaN	NaN	702.457	NaN	181.009	NaN	NaN	NaN	NaN	NaN	NaN	NaN	NaN	NaN	663.565	NaN
O75425_154	O75425	MOSPD3	154	Motile sperm domain-containing protein 3	P(hy)GPP(hy)AGTP(hy)PP(hy)TAR	NaN	NaN	NaN	504.79	NaN	NaN	NaN	NaN	NaN	576.252	63.2023	NaN	779.722	173.226	NaN	NaN	NaN	117.04	NaN	425.711	NaN	NaN	702.457	NaN	181.009	NaN	NaN	NaN	NaN	NaN	NaN	NaN	NaN	NaN	663.565	NaN
O75425_162	O75425	MOSPD3	162	Motile sperm domain-containing protein 3	P(hy)GPP(hy)AGTP(hy)P(hy)PTAR	NaN	NaN	NaN	458.513	NaN	151.493	NaN	NaN	NaN	NaN	NaN	NaN	NaN	NaN	NaN	NaN	NaN	NaN	NaN	438.003	NaN	NaN	NaN	NaN	NaN	NaN	NaN	NaN	NaN	NaN	NaN	NaN	NaN	NaN	NaN	NaN
O75425_163	O75425	MOSPD3	163	Motile sperm domain-containing protein 3	P(hy)GPP(hy)AGTP(hy)PP(hy)TAR	NaN	NaN	NaN	504.79	NaN	NaN	NaN	NaN	NaN	576.252	63.2023	NaN	779.722	173.226	NaN	NaN	NaN	117.04	NaN	425.711	NaN	NaN	702.457	NaN	181.009	NaN	NaN	NaN	NaN	NaN	NaN	NaN	NaN	NaN	663.565	NaN
P02452_565	P02452	COL1A1	565	Collagen alpha-1(I) chain	P(hy)GPP(hy)GPP(hy)GAR	NaN	NaN	NaN	NaN	NaN	NaN	128.677	NaN	NaN	NaN	NaN	NaN	NaN	NaN	NaN	NaN	NaN	NaN	NaN	NaN	NaN	NaN	NaN	NaN	49.5906	NaN	NaN	NaN	NaN	NaN	NaN	NaN	NaN	NaN	NaN	NaN
P02452_571	P02452	COL1A1	571	Collagen alpha-1(I) chain	P(hy)GPP(hy)GPP(hy)GAR	NaN	NaN	NaN	NaN	NaN	NaN	128.677	NaN	NaN	NaN	NaN	NaN	NaN	NaN	NaN	NaN	NaN	NaN	NaN	NaN	NaN	NaN	NaN	NaN	49.5906	NaN	NaN	NaN	NaN	NaN	NaN	NaN	NaN	NaN	NaN	NaN
P02452_568	P02452	COL1A1	568	Collagen alpha-1(I) chain	P(hy)GPP(hy)GPP(hy)GAR	NaN	NaN	NaN	NaN	NaN	NaN	128.677	NaN	NaN	NaN	NaN	NaN	NaN	NaN	NaN	NaN	NaN	NaN	NaN	NaN	NaN	NaN	NaN	NaN	49.5906	NaN	NaN	NaN	NaN	NaN	NaN	NaN	NaN	NaN	NaN	NaN
P08572_1473	P08572	COL4A2	1473	Collagen alpha-2(IV) chain	P(hy)GSP(hy)GLP(hy)GM(ox)P(hy)GR	568.961	129.144	NaN	127.357	243.791	103.834	NaN	NaN	NaN	115.087	49.5584	NaN	786.56	NaN	NaN	NaN	NaN	91.2365	117.062	NaN	NaN	NaN	NaN	NaN	463.947	NaN	1203.22	NaN	NaN	NaN	141.707	NaN	NaN	263.797	262.417	NaN
P08572_1476	P08572	COL4A2	1476	Collagen alpha-2(IV) chain	P(hy)GSP(hy)GLP(hy)GM(ox)P(hy)GR	568.961	129.144	NaN	127.357	243.791	103.834	NaN	NaN	NaN	115.087	49.5584	NaN	786.56	NaN	NaN	NaN	NaN	91.2365	117.062	NaN	NaN	NaN	NaN	NaN	463.947	NaN	1203.22	NaN	NaN	NaN	141.707	NaN	NaN	263.797	262.417	NaN
P08572_1479	P08572	COL4A2	1479	Collagen alpha-2(IV) chain	P(hy)GSP(hy)GLP(hy)GM(ox)P(hy)GR	568.961	129.144	NaN	127.357	243.791	103.834	NaN	NaN	NaN	115.087	49.5584	NaN	786.56	NaN	NaN	NaN	NaN	91.2365	117.062	NaN	NaN	NaN	NaN	NaN	463.947	NaN	1203.22	NaN	NaN	NaN	141.707	NaN	NaN	263.797	262.417	NaN
P08572_1482	P08572	COL4A2	1482	Collagen alpha-2(IV) chain	P(hy)GSP(hy)GLP(hy)GM(ox)P(hy)GR	568.961	129.144	NaN	127.357	243.791	103.834	NaN	NaN	NaN	115.087	49.5584	NaN	786.56	NaN	NaN	NaN	NaN	91.2365	117.062	NaN	NaN	NaN	NaN	NaN	463.947	NaN	1203.22	NaN	NaN	NaN	141.707	NaN	NaN	263.797	262.417	NaN
Q99952_453	Q99952	PTPN18	453	Tyrosine-protein phosphatase non-receptor type 18	P(hy)KGP(hy)RDP(hy)P(hy)AEWTR	613.312	264.831	768.18	747.838	850.162	213.073	NaN	NaN	488.562	NaN	780.812	NaN	597.758	NaN	489.262	NaN	NaN	NaN	720.176	330.142	280.694	NaN	832.809	NaN	NaN	NaN	NaN	NaN	766.826	NaN	614.199	NaN	438.817	547.84	NaN	390.644
Q99952_454	Q99952	PTPN18	454	Tyrosine-protein phosphatase non-receptor type 18	P(hy)KGP(hy)RDP(hy)P(hy)AEWTR	613.312	264.831	768.18	747.838	850.162	213.073	NaN	NaN	488.562	NaN	780.812	NaN	597.758	NaN	489.262	NaN	NaN	NaN	720.176	330.142	280.694	NaN	832.809	NaN	NaN	NaN	NaN	NaN	766.826	NaN	614.199	NaN	438.817	547.84	NaN	390.644
Q99952_450	Q99952	PTPN18	450	Tyrosine-protein phosphatase non-receptor type 18	P(hy)KGP(hy)RDP(hy)P(hy)AEWTR	613.312	264.831	768.18	747.838	850.162	213.073	NaN	NaN	488.562	NaN	780.812	NaN	597.758	NaN	489.262	NaN	NaN	NaN	720.176	330.142	280.694	NaN	832.809	NaN	NaN	NaN	NaN	NaN	766.826	NaN	614.199	NaN	438.817	547.84	NaN	390.644
Q99952_447	Q99952	PTPN18	447	Tyrosine-protein phosphatase non-receptor type 18	P(hy)KGP(hy)RDP(hy)P(hy)AEWTR	613.312	264.831	768.18	747.838	850.162	213.073	NaN	NaN	488.562	NaN	780.812	NaN	597.758	NaN	489.262	NaN	NaN	NaN	720.176	330.142	280.694	NaN	832.809	NaN	NaN	NaN	NaN	NaN	766.826	NaN	614.199	NaN	438.817	547.84	NaN	390.644
Q92598_810	Q92598	HSPH1	810	Heat shock protein 105 kDa	P(hy)KIESP(hy)KLER	NaN	NaN	NaN	210.187	NaN	275.07	NaN	NaN	434.359	677.999	63.8294	NaN	426.516	139.695	NaN	NaN	NaN	200.844	174.349	228.321	79.1412	NaN	NaN	310.008	198.64	NaN	311.81	NaN	448.199	NaN	681.553	NaN	NaN	163.549	NaN	NaN
Q92598_805	Q92598	HSPH1	805	Heat shock protein 105 kDa	P(hy)KIESP(hy)KLER	NaN	NaN	NaN	210.187	NaN	275.07	NaN	NaN	434.359	677.999	63.8294	NaN	426.516	139.695	NaN	NaN	NaN	200.844	174.349	228.321	79.1412	NaN	NaN	310.008	198.64	NaN	311.81	NaN	448.199	NaN	681.553	NaN	NaN	163.549	NaN	NaN
Q12830_1995	Q12830	BPTF	1995	Nucleosome-remodeling factor subunit BPTF	P(hy)KRP(hy)ETP(hy)K	538.501	894.534	843.272	59.921	571.19	382.165	453.388	735.006	736.214	579.139	768.941	865.753	808.989	313.951	1105.23	554.375	857.62	1411.39	535.78	846.357	825.313	NaN	611.444	362.732	182.781	764.513	773.156	606.415	856.918	1134.84	796.646	363.66	1037.78	700.929	1013.31	1563.71
Q12830_1998	Q12830	BPTF	1998	Nucleosome-remodeling factor subunit BPTF	P(hy)KRP(hy)ETP(hy)K	538.501	894.534	843.272	59.921	571.19	382.165	453.388	735.006	736.214	579.139	768.941	865.753	808.989	313.951	1105.23	554.375	857.62	1411.39	535.78	846.357	825.313	NaN	611.444	362.732	182.781	764.513	773.156	606.415	856.918	1134.84	796.646	363.66	1037.78	700.929	1013.31	1563.71
Q12830_2001	Q12830	BPTF	2001	Nucleosome-remodeling factor subunit BPTF	P(hy)KRP(hy)ETP(hy)K	538.501	894.534	843.272	59.921	571.19	382.165	453.388	735.006	736.214	579.139	768.941	865.753	808.989	313.951	1105.23	554.375	857.62	1411.39	535.78	846.357	825.313	NaN	611.444	362.732	182.781	764.513	773.156	606.415	856.918	1134.84	796.646	363.66	1037.78	700.929	1013.31	1563.71
O96013_160	O96013	PAK4	160	Serine/threonine-protein kinase PAK 4	P(hy)KSSREGSGGPQESSR	104.544	NaN	NaN	707.636	120.718	NaN	NaN	NaN	80.7415	NaN	148.002	451.949	134.767	NaN	86.6273	NaN	NaN	NaN	73.7127	NaN	74.9956	NaN	102.03	NaN	NaN	NaN	NaN	NaN	105.884	NaN	137.524	NaN	106.257	NaN	NaN	NaN
P10412_201	P10412	H1-4	201	Histone H1.4	P(hy)KTAKP(hy)K	233.53	26.2822	NaN	43.9204	329.531	NaN	10.1276	40.1198	385.926	377.88	548.469	28.4229	326.929	743.712	NaN	93.5768	64.0586	34.0514	276.059	34.3896	296.476	46.8743	216.264	6.68654	NaN	NaN	NaN	NaN	NaN	19.1146	202.103	11.2718	292.74	70.2289	NaN	NaN
P10412_206	P10412	H1-4	206	Histone H1.4	P(hy)KTAKP(hy)K	233.53	26.2822	NaN	43.9204	329.531	NaN	10.1276	40.1198	385.926	377.88	548.469	28.4229	326.929	743.712	NaN	93.5768	64.0586	34.0514	276.059	34.3896	296.476	46.8743	216.264	6.68654	NaN	NaN	NaN	NaN	NaN	19.1146	202.103	11.2718	292.74	70.2289	NaN	NaN
Q12789_510	Q12789	GTF3C1	510	General transcription factor 3C polypeptide 1	P(hy)KTQP(hy)HHSTP(hy)TK	222.754	29.3646	283.463	NaN	263.344	NaN	NaN	NaN	NaN	NaN	NaN	NaN	269.378	NaN	NaN	47.7726	NaN	211.778	293.131	55.037	273.588	NaN	232.868	16.7884	NaN	NaN	NaN	NaN	NaN	NaN	99.4517	NaN	NaN	NaN	NaN	NaN
Q12789_515	Q12789	GTF3C1	515	General transcription factor 3C polypeptide 1	P(hy)KTQP(hy)HHSTP(hy)TK	222.754	29.3646	283.463	NaN	263.344	NaN	NaN	NaN	NaN	NaN	NaN	NaN	269.378	NaN	NaN	47.7726	NaN	211.778	293.131	55.037	273.588	NaN	232.868	16.7884	NaN	NaN	NaN	NaN	NaN	NaN	99.4517	NaN	NaN	NaN	NaN	NaN
Q12789_506	Q12789	GTF3C1	506	General transcription factor 3C polypeptide 1	P(hy)KTQP(hy)HHSTP(hy)TK	222.754	29.3646	283.463	NaN	263.344	NaN	NaN	NaN	NaN	NaN	NaN	NaN	269.378	NaN	NaN	47.7726	NaN	211.778	293.131	55.037	273.588	NaN	232.868	16.7884	NaN	NaN	NaN	NaN	NaN	NaN	99.4517	NaN	NaN	NaN	NaN	NaN
C9J6X6_9	C9J6X6	ZNF385C	9	Zinc finger protein 385C	P(hy)LSP(hy)P(hy)P(hy)PAEK	823.187	238.262	407.188	664.036	229.891	410.097	601.226	306.843	398.411	509.679	931.069	NaN	831.688	377.715	168.731	312.194	NaN	377.058	304.43	244.828	460.37	NaN	362.096	251.09	411.904	NaN	255.217	NaN	NaN	NaN	693.775	439.349	NaN	618.811	421.993	NaN
C9J6X6_4	C9J6X6	ZNF385C	4	Zinc finger protein 385C	P(hy)LSP(hy)P(hy)P(hy)PAEK	823.187	238.262	407.188	664.036	229.891	410.097	601.226	306.843	398.411	509.679	931.069	NaN	831.688	377.715	168.731	312.194	NaN	377.058	304.43	244.828	460.37	NaN	362.096	251.09	411.904	NaN	255.217	NaN	NaN	NaN	693.775	439.349	NaN	618.811	421.993	NaN
C9J6X6_8	C9J6X6	ZNF385C	8	Zinc finger protein 385C	P(hy)LSP(hy)P(hy)P(hy)PAEK	823.187	238.262	407.188	664.036	229.891	410.097	601.226	306.843	398.411	509.679	931.069	NaN	831.688	377.715	168.731	312.194	NaN	377.058	304.43	244.828	460.37	NaN	362.096	251.09	411.904	NaN	255.217	NaN	NaN	NaN	693.775	439.349	NaN	618.811	421.993	NaN
C9J6X6_7	C9J6X6	ZNF385C	7	Zinc finger protein 385C	P(hy)LSP(hy)P(hy)P(hy)PAEK	823.187	238.262	407.188	664.036	229.891	410.097	601.226	306.843	398.411	509.679	931.069	NaN	831.688	377.715	168.731	312.194	NaN	377.058	304.43	244.828	460.37	NaN	362.096	251.09	411.904	NaN	255.217	NaN	NaN	NaN	693.775	439.349	NaN	618.811	421.993	NaN
Q96S38_333	Q96S38	RPS6KC1	333	Ribosomal protein S6 kinase delta-1	P(hy)LWNLRSP(hy)AEELK	NaN	145.988	NaN	NaN	255.687	NaN	NaN	NaN	179.122	NaN	236.243	NaN	200.296	NaN	NaN	NaN	NaN	186.291	NaN	NaN	NaN	144.665	239.168	NaN	NaN	NaN	NaN	NaN	NaN	NaN	NaN	NaN	NaN	NaN	NaN	NaN
Q96S38_326	Q96S38	RPS6KC1	326	Ribosomal protein S6 kinase delta-1	P(hy)LWNLRSP(hy)AEELK	NaN	145.988	NaN	NaN	255.687	NaN	NaN	NaN	179.122	NaN	236.243	NaN	200.296	NaN	NaN	NaN	NaN	186.291	NaN	NaN	NaN	144.665	239.168	NaN	NaN	NaN	NaN	NaN	NaN	NaN	NaN	NaN	NaN	NaN	NaN	NaN
Q5VUA4_1353	Q5VUA4	ZNF318	1353	Zinc finger protein 318	P(hy)NLP(hy)IP(hy)STVLR	273.369	643.983	318.443	NaN	292.136	NaN	NaN	222.234	NaN	416.894	292.997	317.839	427.762	618.019	NaN	489.717	NaN	NaN	NaN	564.951	NaN	504.546	197.953	NaN	NaN	NaN	NaN	NaN	NaN	439.146	176.217	NaN	373.983	NaN	NaN	266.855
Q5VUA4_1350	Q5VUA4	ZNF318	1350	Zinc finger protein 318	P(hy)NLP(hy)IP(hy)STVLR	273.369	643.983	318.443	NaN	292.136	NaN	NaN	222.234	NaN	416.894	292.997	317.839	427.762	618.019	NaN	489.717	NaN	NaN	NaN	564.951	NaN	504.546	197.953	NaN	NaN	NaN	NaN	NaN	NaN	439.146	176.217	NaN	373.983	NaN	NaN	266.855
Q5VUA4_1355	Q5VUA4	ZNF318	1355	Zinc finger protein 318	P(hy)NLP(hy)IP(hy)STVLR	273.369	643.983	318.443	NaN	292.136	NaN	NaN	222.234	NaN	416.894	292.997	317.839	427.762	618.019	NaN	489.717	NaN	NaN	NaN	564.951	NaN	504.546	197.953	NaN	NaN	NaN	NaN	NaN	NaN	439.146	176.217	NaN	373.983	NaN	NaN	266.855
Q96L96_102	Q96L96	ALPK3	102	Alpha-protein kinase 3	P(hy)P(hy)GP(hy)LQTR	36.0416	NaN	146.817	64.2141	101.652	53.4145	927.21	96.1167	44.9672	167.883	NaN	NaN	120.502	68.8984	NaN	29.5451	NaN	96.7287	91.9315	58.1949	146.942	36.6855	102.876	73.5947	865.848	96.7827	160.609	178.275	NaN	93.7149	121.802	63.5039	97.0002	101.919	102.594	118.213
Q96L96_100	Q96L96	ALPK3	100	Alpha-protein kinase 3	P(hy)P(hy)GP(hy)LQTR	36.0416	NaN	146.817	64.2141	101.652	53.4145	927.21	96.1167	44.9672	167.883	NaN	NaN	120.502	68.8984	NaN	29.5451	NaN	96.7287	91.9315	58.1949	146.942	36.6855	102.876	73.5947	865.848	96.7827	160.609	178.275	NaN	93.7149	121.802	63.5039	97.0002	101.919	102.594	118.213
Q96L96_99	Q96L96	ALPK3	99	Alpha-protein kinase 3	P(hy)P(hy)GP(hy)LQTR	36.0416	NaN	146.817	64.2141	101.652	53.4145	927.21	96.1167	44.9672	167.883	NaN	NaN	120.502	68.8984	NaN	29.5451	NaN	96.7287	91.9315	58.1949	146.942	36.6855	102.876	73.5947	865.848	96.7827	160.609	178.275	NaN	93.7149	121.802	63.5039	97.0002	101.919	102.594	118.213
Q03112_504	Q03112	MECOM	504	Histone-lysine N-methyltransferase MECOM	P(hy)P(hy)LIP(hy)ASSP(hy)VK	103.538	839.043	740.408	368.164	NaN	917.745	1228.73	NaN	NaN	448.759	393.321	687.389	601.73	1217.34	NaN	768.512	NaN	323.382	782.933	770.589	NaN	299.165	1159.57	900.388	21.2084	NaN	NaN	NaN	NaN	56.9059	NaN	1442.8	NaN	551.372	423.494	NaN
Q03112_507	Q03112	MECOM	507	Histone-lysine N-methyltransferase MECOM	P(hy)P(hy)LIP(hy)ASSP(hy)VK	103.538	839.043	740.408	368.164	NaN	917.745	1228.73	NaN	NaN	448.759	393.321	687.389	601.73	1217.34	NaN	768.512	NaN	323.382	782.933	770.589	NaN	299.165	1159.57	900.388	21.2084	NaN	NaN	NaN	NaN	56.9059	NaN	1442.8	NaN	551.372	423.494	NaN
Q03112_503	Q03112	MECOM	503	Histone-lysine N-methyltransferase MECOM	P(hy)P(hy)LIP(hy)ASSP(hy)VK	103.538	839.043	740.408	368.164	NaN	917.745	1228.73	NaN	NaN	448.759	393.321	687.389	601.73	1217.34	NaN	768.512	NaN	323.382	782.933	770.589	NaN	299.165	1159.57	900.388	21.2084	NaN	NaN	NaN	NaN	56.9059	NaN	1442.8	NaN	551.372	423.494	NaN
Q03112_511	Q03112	MECOM	511	Histone-lysine N-methyltransferase MECOM	P(hy)P(hy)LIP(hy)ASSP(hy)VK	103.538	839.043	740.408	368.164	NaN	917.745	1228.73	NaN	NaN	448.759	393.321	687.389	601.73	1217.34	NaN	768.512	NaN	323.382	782.933	770.589	NaN	299.165	1159.57	900.388	21.2084	NaN	NaN	NaN	NaN	56.9059	NaN	1442.8	NaN	551.372	423.494	NaN
P19532_173	P19532	TFE3	173	Transcription factor E3	P(hy)P(hy)P(hy)AQVP(hy)REVLK	238.143	268.328	288.358	259.759	260.989	351.404	NaN	307.76	90.5693	231.431	417.245	422.982	451.389	264.477	578.646	371.029	NaN	284.272	451.347	224.797	288.122	115.292	264.667	308.658	38.8453	189.149	304.188	NaN	NaN	325.5	NaN	396.525	332.645	371.533	193.092	169.53
P19532_169	P19532	TFE3	169	Transcription factor E3	P(hy)P(hy)P(hy)AQVP(hy)REVLK	238.143	268.328	288.358	259.759	260.989	351.404	NaN	307.76	90.5693	231.431	417.245	422.982	451.389	264.477	578.646	371.029	NaN	284.272	451.347	224.797	288.122	115.292	264.667	308.658	38.8453	189.149	304.188	NaN	NaN	325.5	NaN	396.525	332.645	371.533	193.092	169.53
P19532_168	P19532	TFE3	168	Transcription factor E3	P(hy)P(hy)P(hy)AQVP(hy)REVLK	238.143	268.328	288.358	259.759	260.989	351.404	NaN	307.76	90.5693	231.431	417.245	422.982	451.389	264.477	578.646	371.029	NaN	284.272	451.347	224.797	288.122	115.292	264.667	308.658	38.8453	189.149	304.188	NaN	NaN	325.5	NaN	396.525	332.645	371.533	193.092	169.53
P19532_167	P19532	TFE3	167	Transcription factor E3	P(hy)P(hy)P(hy)AQVP(hy)REVLK	238.143	268.328	288.358	259.759	260.989	351.404	NaN	307.76	90.5693	231.431	417.245	422.982	451.389	264.477	578.646	371.029	NaN	284.272	451.347	224.797	288.122	115.292	264.667	308.658	38.8453	189.149	304.188	NaN	NaN	325.5	NaN	396.525	332.645	371.533	193.092	169.53
O96028_1342	O96028	NSD2	1342	Histone-lysine N-methyltransferase NSD2	P(hy)P(hy)P(hy)EP(hy)GKP(hy)KGK	620.458	489.454	NaN	385.143	445.902	241.087	196.911	195.009	374.369	376.357	NaN	NaN	598.097	566.637	130.309	NaN	NaN	516.542	408.766	194.935	425.795	539.746	430.677	NaN	NaN	NaN	NaN	NaN	NaN	NaN	NaN	NaN	244.864	152.013	579.088	NaN
O96028_1341	O96028	NSD2	1341	Histone-lysine N-methyltransferase NSD2	P(hy)P(hy)P(hy)EP(hy)GKP(hy)KGK	620.458	489.454	NaN	385.143	445.902	241.087	196.911	195.009	374.369	376.357	NaN	NaN	598.097	566.637	130.309	NaN	NaN	516.542	408.766	194.935	425.795	539.746	430.677	NaN	NaN	NaN	NaN	NaN	NaN	NaN	NaN	NaN	244.864	152.013	579.088	NaN
O96028_1345	O96028	NSD2	1345	Histone-lysine N-methyltransferase NSD2	P(hy)P(hy)P(hy)EP(hy)GKP(hy)KGK	620.458	489.454	NaN	385.143	445.902	241.087	196.911	195.009	374.369	376.357	NaN	NaN	598.097	566.637	130.309	NaN	NaN	516.542	408.766	194.935	425.795	539.746	430.677	NaN	NaN	NaN	NaN	NaN	NaN	NaN	NaN	NaN	244.864	152.013	579.088	NaN
O96028_1343	O96028	NSD2	1343	Histone-lysine N-methyltransferase NSD2	P(hy)P(hy)P(hy)EP(hy)GKP(hy)KGK	620.458	489.454	NaN	385.143	445.902	241.087	196.911	195.009	374.369	376.357	NaN	NaN	598.097	566.637	130.309	NaN	NaN	516.542	408.766	194.935	425.795	539.746	430.677	NaN	NaN	NaN	NaN	NaN	NaN	NaN	NaN	NaN	244.864	152.013	579.088	NaN
O96028_1348	O96028	NSD2	1348	Histone-lysine N-methyltransferase NSD2	P(hy)P(hy)P(hy)EP(hy)GKP(hy)KGK	620.458	489.454	NaN	385.143	445.902	241.087	196.911	195.009	374.369	376.357	NaN	NaN	598.097	566.637	130.309	NaN	NaN	516.542	408.766	194.935	425.795	539.746	430.677	NaN	NaN	NaN	NaN	NaN	NaN	NaN	NaN	NaN	244.864	152.013	579.088	NaN
Q5T4W7_81	Q5T4W7	ARTN	81	Artemin	P(hy)P(hy)P(hy)QP(hy)SR	NaN	NaN	NaN	1155.92	1383.41	2433.46	NaN	NaN	NaN	NaN	NaN	876.764	NaN	1126.24	NaN	NaN	NaN	NaN	1038.12	2688.02	332.049	NaN	1466.08	NaN	NaN	NaN	NaN	NaN	NaN	NaN	1268.1	NaN	NaN	218.625	NaN	NaN
Q5T4W7_83	Q5T4W7	ARTN	83	Artemin	P(hy)P(hy)P(hy)QP(hy)SR	NaN	NaN	NaN	1155.92	1383.41	2433.46	NaN	NaN	NaN	NaN	NaN	876.764	NaN	1126.24	NaN	NaN	NaN	NaN	1038.12	2688.02	332.049	NaN	1466.08	NaN	NaN	NaN	NaN	NaN	NaN	NaN	1268.1	NaN	NaN	218.625	NaN	NaN
Q5T4W7_82	Q5T4W7	ARTN	82	Artemin	P(hy)P(hy)P(hy)QP(hy)SR	NaN	NaN	NaN	1155.92	1383.41	2433.46	NaN	NaN	NaN	NaN	NaN	876.764	NaN	1126.24	NaN	NaN	NaN	NaN	1038.12	2688.02	332.049	NaN	1466.08	NaN	NaN	NaN	NaN	NaN	NaN	NaN	1268.1	NaN	NaN	218.625	NaN	NaN
Q5T4W7_85	Q5T4W7	ARTN	85	Artemin	P(hy)P(hy)P(hy)QP(hy)SR	NaN	NaN	NaN	1155.92	1383.41	2433.46	NaN	NaN	NaN	NaN	NaN	876.764	NaN	1126.24	NaN	NaN	NaN	NaN	1038.12	2688.02	332.049	NaN	1466.08	NaN	NaN	NaN	NaN	NaN	NaN	NaN	1268.1	NaN	NaN	218.625	NaN	NaN
H3BV60_240	H3BV60	TGFBR3L	240	Transforming growth factor-beta receptor type 3-like protein	P(hy)P(hy)P(hy)RP(hy)P(hy)K	195.133	NaN	509.64	NaN	NaN	327.153	313.615	665.189	NaN	584.418	NaN	NaN	479.318	NaN	NaN	NaN	NaN	NaN	70.5052	NaN	504.766	NaN	492.468	163.047	NaN	602.731	866.323	523.1	449.503	NaN	474.895	469.227	NaN	NaN	NaN	NaN
H3BV60_241	H3BV60	TGFBR3L	241	Transforming growth factor-beta receptor type 3-like protein	P(hy)P(hy)P(hy)RP(hy)P(hy)K	195.133	NaN	509.64	NaN	NaN	327.153	313.615	665.189	NaN	584.418	NaN	NaN	479.318	NaN	NaN	NaN	NaN	NaN	70.5052	NaN	504.766	NaN	492.468	163.047	NaN	602.731	866.323	523.1	449.503	NaN	474.895	469.227	NaN	NaN	NaN	NaN
H3BV60_244	H3BV60	TGFBR3L	244	Transforming growth factor-beta receptor type 3-like protein	P(hy)P(hy)P(hy)RP(hy)P(hy)K	195.133	NaN	509.64	NaN	NaN	327.153	313.615	665.189	NaN	584.418	NaN	NaN	479.318	NaN	NaN	NaN	NaN	NaN	70.5052	NaN	504.766	NaN	492.468	163.047	NaN	602.731	866.323	523.1	449.503	NaN	474.895	469.227	NaN	NaN	NaN	NaN
H3BV60_239	H3BV60	TGFBR3L	239	Transforming growth factor-beta receptor type 3-like protein	P(hy)P(hy)P(hy)RP(hy)P(hy)K	195.133	NaN	509.64	NaN	NaN	327.153	313.615	665.189	NaN	584.418	NaN	NaN	479.318	NaN	NaN	NaN	NaN	NaN	70.5052	NaN	504.766	NaN	492.468	163.047	NaN	602.731	866.323	523.1	449.503	NaN	474.895	469.227	NaN	NaN	NaN	NaN
H3BV60_243	H3BV60	TGFBR3L	243	Transforming growth factor-beta receptor type 3-like protein	P(hy)P(hy)P(hy)RP(hy)P(hy)K	195.133	NaN	509.64	NaN	NaN	327.153	313.615	665.189	NaN	584.418	NaN	NaN	479.318	NaN	NaN	NaN	NaN	NaN	70.5052	NaN	504.766	NaN	492.468	163.047	NaN	602.731	866.323	523.1	449.503	NaN	474.895	469.227	NaN	NaN	NaN	NaN
Q9P281_2472	Q9P281	BAHCC1	2472	BAH and coiled-coil domain-containing protein 1	P(hy)P(hy)SVENRP(hy)K	NaN	NaN	NaN	79.4678	NaN	NaN	NaN	NaN	NaN	NaN	NaN	NaN	152.396	166.48	1010.63	NaN	120.544	NaN	304.982	469.641	382.411	NaN	NaN	NaN	50.2132	NaN	NaN	NaN	NaN	NaN	453.65	NaN	NaN	NaN	NaN	NaN
Q9P281_2466	Q9P281	BAHCC1	2466	BAH and coiled-coil domain-containing protein 1	P(hy)P(hy)SVENRP(hy)K	NaN	NaN	NaN	79.4678	NaN	NaN	NaN	NaN	NaN	NaN	NaN	NaN	152.396	166.48	1010.63	NaN	120.544	NaN	304.982	469.641	382.411	NaN	NaN	NaN	50.2132	NaN	NaN	NaN	NaN	NaN	453.65	NaN	NaN	NaN	NaN	NaN
Q9P281_2465	Q9P281	BAHCC1	2465	BAH and coiled-coil domain-containing protein 1	P(hy)P(hy)SVENRP(hy)K	NaN	NaN	NaN	79.4678	NaN	NaN	NaN	NaN	NaN	NaN	NaN	NaN	152.396	166.48	1010.63	NaN	120.544	NaN	304.982	469.641	382.411	NaN	NaN	NaN	50.2132	NaN	NaN	NaN	NaN	NaN	453.65	NaN	NaN	NaN	NaN	NaN
Q96JG9_205	Q96JG9	ZNF469	205	Zinc finger protein 469	P(hy)PAP(hy)GP(hy)P(hy)QSR	1805.66	1308.11	NaN	1323.37	1951.65	1353.59	NaN	3052.12	1562.41	2283.71	1991.57	2157.17	1738.67	715.666	1770.06	707.958	2540.32	1301.46	1754.94	NaN	NaN	154.978	1999.22	NaN	352.209	3278.47	NaN	2204.86	3282.48	4239.23	NaN	NaN	NaN	NaN	NaN	NaN
Q96JG9_210	Q96JG9	ZNF469	210	Zinc finger protein 469	P(hy)PAP(hy)GP(hy)P(hy)QSR	1805.66	1308.11	NaN	1323.37	1951.65	1353.59	NaN	3052.12	1562.41	2283.71	1991.57	2157.17	1738.67	715.666	1770.06	707.958	2540.32	1301.46	1754.94	NaN	NaN	154.978	1999.22	NaN	352.209	3278.47	NaN	2204.86	3282.48	4239.23	NaN	NaN	NaN	NaN	NaN	NaN
Q96JG9_208	Q96JG9	ZNF469	208	Zinc finger protein 469	P(hy)PAP(hy)GP(hy)P(hy)QSR	1805.66	1308.11	NaN	1323.37	1951.65	1353.59	NaN	3052.12	1562.41	2283.71	1991.57	2157.17	1738.67	715.666	1770.06	707.958	2540.32	1301.46	1754.94	NaN	NaN	154.978	1999.22	NaN	352.209	3278.47	NaN	2204.86	3282.48	4239.23	NaN	NaN	NaN	NaN	NaN	NaN
Q96JG9_211	Q96JG9	ZNF469	211	Zinc finger protein 469	P(hy)PAP(hy)GP(hy)P(hy)QSR	1805.66	1308.11	NaN	1323.37	1951.65	1353.59	NaN	3052.12	1562.41	2283.71	1991.57	2157.17	1738.67	715.666	1770.06	707.958	2540.32	1301.46	1754.94	NaN	NaN	154.978	1999.22	NaN	352.209	3278.47	NaN	2204.86	3282.48	4239.23	NaN	NaN	NaN	NaN	NaN	NaN
Q8TAZ6_237	Q8TAZ6	CMTM2	237	CKLF-like MARVEL transmembrane domain-containing protein 2	P(hy)PEP(hy)GKP(hy)P(hy)GPAK	507.678	784.705	1098.58	552.941	518.799	694.493	1219.47	712.585	532.35	602.879	293.531	806.622	635.108	498.439	666.398	446.855	717.928	510.412	543.284	737.654	NaN	472.955	647.526	707.035	201.974	393.448	424.431	NaN	468.091	542.232	572.765	985.682	395.457	519.768	458.016	945.768
Q8TAZ6_241	Q8TAZ6	CMTM2	241	CKLF-like MARVEL transmembrane domain-containing protein 2	P(hy)PEP(hy)GKP(hy)P(hy)GPAK	507.678	784.705	1098.58	552.941	518.799	694.493	1219.47	712.585	532.35	602.879	293.531	806.622	635.108	498.439	666.398	446.855	717.928	510.412	543.284	737.654	NaN	472.955	647.526	707.035	201.974	393.448	424.431	NaN	468.091	542.232	572.765	985.682	395.457	519.768	458.016	945.768
Q8TAZ6_240	Q8TAZ6	CMTM2	240	CKLF-like MARVEL transmembrane domain-containing protein 2	P(hy)PEP(hy)GKP(hy)P(hy)GPAK	507.678	784.705	1098.58	552.941	518.799	694.493	1219.47	712.585	532.35	602.879	293.531	806.622	635.108	498.439	666.398	446.855	717.928	510.412	543.284	737.654	NaN	472.955	647.526	707.035	201.974	393.448	424.431	NaN	468.091	542.232	572.765	985.682	395.457	519.768	458.016	945.768
Q8TAZ6_234	Q8TAZ6	CMTM2	234	CKLF-like MARVEL transmembrane domain-containing protein 2	P(hy)PEP(hy)GKP(hy)P(hy)GPAK	507.678	784.705	1098.58	552.941	518.799	694.493	1219.47	712.585	532.35	602.879	293.531	806.622	635.108	498.439	666.398	446.855	717.928	510.412	543.284	737.654	NaN	472.955	647.526	707.035	201.974	393.448	424.431	NaN	468.091	542.232	572.765	985.682	395.457	519.768	458.016	945.768
Q5T0N1_434	Q5T0N1	CFAP70	434	Cilia- and flagella-associated protein 70	P(hy)RP(hy)GDVQAP(hy)SIK	387.492	NaN	912.252	226.316	176.83	127.573	NaN	NaN	400.973	NaN	528.818	535.233	400.03	727.86	712.79	133.818	475.258	667.894	574.306	601.764	726.407	NaN	889.141	NaN	NaN	396.282	929.176	NaN	962.664	NaN	501.919	645.303	NaN	461.571	518.33	NaN
Q5T0N1_428	Q5T0N1	CFAP70	428	Cilia- and flagella-associated protein 70	P(hy)RP(hy)GDVQAP(hy)SIK	387.492	NaN	912.252	226.316	176.83	127.573	NaN	NaN	400.973	NaN	528.818	535.233	400.03	727.86	712.79	133.818	475.258	667.894	574.306	601.764	726.407	NaN	889.141	NaN	NaN	396.282	929.176	NaN	962.664	NaN	501.919	645.303	NaN	461.571	518.33	NaN
Q5T0N1_426	Q5T0N1	CFAP70	426	Cilia- and flagella-associated protein 70	P(hy)RP(hy)GDVQAP(hy)SIK	387.492	NaN	912.252	226.316	176.83	127.573	NaN	NaN	400.973	NaN	528.818	535.233	400.03	727.86	712.79	133.818	475.258	667.894	574.306	601.764	726.407	NaN	889.141	NaN	NaN	396.282	929.176	NaN	962.664	NaN	501.919	645.303	NaN	461.571	518.33	NaN
E7EW31_393	E7EW31	PROB1	393	Proline-rich basic protein 1	P(hy)RSP(hy)SPPR	1259.12	NaN	NaN	851.25	1387	1105.71	NaN	NaN	NaN	159.496	502.681	NaN	821.802	NaN	NaN	NaN	NaN	NaN	NaN	NaN	NaN	NaN	NaN	NaN	NaN	NaN	833.006	NaN	NaN	NaN	NaN	NaN	NaN	NaN	NaN	NaN
E7EW31_390	E7EW31	PROB1	390	Proline-rich basic protein 1	P(hy)RSP(hy)SPPR	1259.12	NaN	NaN	851.25	1387	1105.71	NaN	NaN	NaN	159.496	502.681	NaN	821.802	NaN	NaN	NaN	NaN	NaN	NaN	NaN	NaN	NaN	NaN	NaN	NaN	NaN	833.006	NaN	NaN	NaN	NaN	NaN	NaN	NaN	NaN	NaN
Q8IV50_23	Q8IV50	LYSMD2	23	LysM and putative peptidoglycan-binding domain-containing protein 2	P(hy)SAP(hy)SP(hy)P(hy)P(hy)RSR	1451.88	1263.89	NaN	473.239	3210.93	NaN	405.708	NaN	2183.72	2160.73	1596.27	669.982	3173.21	949.891	3283.99	894.827	2380.31	691.117	1300.39	962.982	NaN	2051.53	3338.37	1220.34	453.714	NaN	1765.58	2093.31	2222.21	1069	898.05	1067.19	2858.79	732.116	779.148	929.128
Q8IV50_25	Q8IV50	LYSMD2	25	LysM and putative peptidoglycan-binding domain-containing protein 2	P(hy)SAP(hy)SP(hy)P(hy)P(hy)RSR	1451.88	1263.89	NaN	473.239	3210.93	NaN	405.708	NaN	2183.72	2160.73	1596.27	669.982	3173.21	949.891	3283.99	894.827	2380.31	691.117	1300.39	962.982	NaN	2051.53	3338.37	1220.34	453.714	NaN	1765.58	2093.31	2222.21	1069	898.05	1067.19	2858.79	732.116	779.148	929.128
Q8IV50_27	Q8IV50	LYSMD2	27	LysM and putative peptidoglycan-binding domain-containing protein 2	P(hy)SAP(hy)SP(hy)P(hy)P(hy)RSR	1451.88	1263.89	NaN	473.239	3210.93	NaN	405.708	NaN	2183.72	2160.73	1596.27	669.982	3173.21	949.891	3283.99	894.827	2380.31	691.117	1300.39	962.982	NaN	2051.53	3338.37	1220.34	453.714	NaN	1765.58	2093.31	2222.21	1069	898.05	1067.19	2858.79	732.116	779.148	929.128
Q8IV50_20	Q8IV50	LYSMD2	20	LysM and putative peptidoglycan-binding domain-containing protein 2	P(hy)SAP(hy)SP(hy)P(hy)P(hy)RSR	1451.88	1263.89	NaN	473.239	3210.93	NaN	405.708	NaN	2183.72	2160.73	1596.27	669.982	3173.21	949.891	3283.99	894.827	2380.31	691.117	1300.39	962.982	NaN	2051.53	3338.37	1220.34	453.714	NaN	1765.58	2093.31	2222.21	1069	898.05	1067.19	2858.79	732.116	779.148	929.128
Q8IV50_26	Q8IV50	LYSMD2	26	LysM and putative peptidoglycan-binding domain-containing protein 2	P(hy)SAP(hy)SP(hy)P(hy)P(hy)RSR	1451.88	1263.89	NaN	473.239	3210.93	NaN	405.708	NaN	2183.72	2160.73	1596.27	669.982	3173.21	949.891	3283.99	894.827	2380.31	691.117	1300.39	962.982	NaN	2051.53	3338.37	1220.34	453.714	NaN	1765.58	2093.31	2222.21	1069	898.05	1067.19	2858.79	732.116	779.148	929.128
O75909_330	O75909	CCNK	330	Cyclin-K	P(hy)SP(hy)QP(hy)SSP(hy)RQVK	NaN	404.186	NaN	596.042	700.224	NaN	317.859	NaN	329.613	937.358	395.356	914.36	284.001	1028.97	NaN	289.659	NaN	696.834	551.913	395.627	571.23	289.06	1073.52	NaN	NaN	567.271	NaN	210.169	NaN	NaN	763.575	723.559	610.12	561.101	NaN	NaN
O75909_327	O75909	CCNK	327	Cyclin-K	P(hy)SP(hy)QP(hy)SSP(hy)RQVK	NaN	404.186	NaN	596.042	700.224	NaN	317.859	NaN	329.613	937.358	395.356	914.36	284.001	1028.97	NaN	289.659	NaN	696.834	551.913	395.627	571.23	289.06	1073.52	NaN	NaN	567.271	NaN	210.169	NaN	NaN	763.575	723.559	610.12	561.101	NaN	NaN
O75909_323	O75909	CCNK	323	Cyclin-K	P(hy)SP(hy)QP(hy)SSP(hy)RQVK	NaN	404.186	NaN	596.042	700.224	NaN	317.859	NaN	329.613	937.358	395.356	914.36	284.001	1028.97	NaN	289.659	NaN	696.834	551.913	395.627	571.23	289.06	1073.52	NaN	NaN	567.271	NaN	210.169	NaN	NaN	763.575	723.559	610.12	561.101	NaN	NaN
O75909_325	O75909	CCNK	325	Cyclin-K	P(hy)SP(hy)QP(hy)SSP(hy)RQVK	NaN	404.186	NaN	596.042	700.224	NaN	317.859	NaN	329.613	937.358	395.356	914.36	284.001	1028.97	NaN	289.659	NaN	696.834	551.913	395.627	571.23	289.06	1073.52	NaN	NaN	567.271	NaN	210.169	NaN	NaN	763.575	723.559	610.12	561.101	NaN	NaN
Q96P31_627	Q96P31	FCRL3	627	Fc receptor-like protein 3	P(hy)SRIDP(hy)QEPTHSK	NaN	46.4559	34.2072	63.0212	38.5605	NaN	NaN	NaN	NaN	NaN	19.2359	47.3519	30.3682	81.1094	NaN	38.7566	96.9951	34.7868	22.6586	56.6934	NaN	68.375	NaN	NaN	NaN	NaN	NaN	NaN	NaN	45.2105	NaN	88.493	NaN	NaN	NaN	NaN
Q96P31_632	Q96P31	FCRL3	632	Fc receptor-like protein 3	P(hy)SRIDP(hy)QEPTHSK	NaN	46.4559	34.2072	63.0212	38.5605	NaN	NaN	NaN	NaN	NaN	19.2359	47.3519	30.3682	81.1094	NaN	38.7566	96.9951	34.7868	22.6586	56.6934	NaN	68.375	NaN	NaN	NaN	NaN	NaN	NaN	NaN	45.2105	NaN	88.493	NaN	NaN	NaN	NaN
Q08999_268	Q08999	RBL2	268	Retinoblastoma-like protein 2	P(hy)SSDP(hy)P(hy)CIIEK	NaN	166.703	154.815	93.4301	927.005	178.546	241.38	NaN	155.175	420.251	336.136	NaN	332.047	NaN	NaN	150.815	NaN	749.096	894.449	NaN	988.794	376.213	800.342	NaN	NaN	NaN	NaN	NaN	NaN	NaN	235.509	NaN	NaN	214.362	NaN	NaN
Q08999_273	Q08999	RBL2	273	Retinoblastoma-like protein 2	P(hy)SSDP(hy)P(hy)CIIEK	NaN	166.703	154.815	93.4301	927.005	178.546	241.38	NaN	155.175	420.251	336.136	NaN	332.047	NaN	NaN	150.815	NaN	749.096	894.449	NaN	988.794	376.213	800.342	NaN	NaN	NaN	NaN	NaN	NaN	NaN	235.509	NaN	NaN	214.362	NaN	NaN
Q08999_272	Q08999	RBL2	272	Retinoblastoma-like protein 2	P(hy)SSDP(hy)P(hy)CIIEK	NaN	166.703	154.815	93.4301	927.005	178.546	241.38	NaN	155.175	420.251	336.136	NaN	332.047	NaN	NaN	150.815	NaN	749.096	894.449	NaN	988.794	376.213	800.342	NaN	NaN	NaN	NaN	NaN	NaN	NaN	235.509	NaN	NaN	214.362	NaN	NaN
Q9Y493_577	Q9Y493	ZAN	577	Zonadhesin	P(hy)SVTTEKP(hy)TVP(hy)K	NaN	481.008	NaN	362.747	492.686	55.9258	NaN	406.422	NaN	717.234	338.477	781.9	203.012	491.166	570.964	333.971	NaN	466.695	221.72	490.466	578.77	306.413	NaN	272.858	152.429	460.046	NaN	NaN	NaN	330.357	NaN	869.351	845.609	445.971	NaN	233.155
Q9Y493_587	Q9Y493	ZAN	587	Zonadhesin	P(hy)SVTTEKP(hy)TVP(hy)K	NaN	481.008	NaN	362.747	492.686	55.9258	NaN	406.422	NaN	717.234	338.477	781.9	203.012	491.166	570.964	333.971	NaN	466.695	221.72	490.466	578.77	306.413	NaN	272.858	152.429	460.046	NaN	NaN	NaN	330.357	NaN	869.351	845.609	445.971	NaN	233.155
Q9Y493_584	Q9Y493	ZAN	584	Zonadhesin	P(hy)SVTTEKP(hy)TVP(hy)K	NaN	481.008	NaN	362.747	492.686	55.9258	NaN	406.422	NaN	717.234	338.477	781.9	203.012	491.166	570.964	333.971	NaN	466.695	221.72	490.466	578.77	306.413	NaN	272.858	152.429	460.046	NaN	NaN	NaN	330.357	NaN	869.351	845.609	445.971	NaN	233.155
A0A096LP49_612	A0A096LP49	CCDC187	612	Coiled-coil domain-containing protein 187	P(hy)TGSFPQNP(hy)LGKEK	NaN	NaN	NaN	85.531	NaN	130.215	NaN	NaN	144.374	59.9903	74.6396	NaN	60.7906	NaN	70.5639	NaN	NaN	NaN	NaN	85.3326	109.637	NaN	NaN	NaN	NaN	NaN	NaN	NaN	NaN	NaN	NaN	NaN	NaN	NaN	NaN	NaN
A0A096LP49_604	A0A096LP49	CCDC187	604	Coiled-coil domain-containing protein 187	P(hy)TGSFPQNP(hy)LGKEK	NaN	NaN	NaN	85.531	NaN	130.215	NaN	NaN	144.374	59.9903	74.6396	NaN	60.7906	NaN	70.5639	NaN	NaN	NaN	NaN	85.3326	109.637	NaN	NaN	NaN	NaN	NaN	NaN	NaN	NaN	NaN	NaN	NaN	NaN	NaN	NaN	NaN
P49750_951	P49750	YLPM1	951	YLP motif-containing protein 1	P(hy)VP(hy)AQSTFP(hy)SK	827.163	694.847	1628.96	369.52	1489.24	NaN	NaN	NaN	NaN	NaN	390.181	NaN	1035.8	1113.22	NaN	NaN	469.287	1046.17	831.468	642.001	1530.59	NaN	1626.65	NaN	NaN	NaN	299.757	NaN	NaN	NaN	1024.07	1251.63	59.4264	537.034	578.705	1073.55
P49750_953	P49750	YLPM1	953	YLP motif-containing protein 1	P(hy)VP(hy)AQSTFP(hy)SK	827.163	694.847	1628.96	369.52	1489.24	NaN	NaN	NaN	NaN	NaN	390.181	NaN	1035.8	1113.22	NaN	NaN	469.287	1046.17	831.468	642.001	1530.59	NaN	1626.65	NaN	NaN	NaN	299.757	NaN	NaN	NaN	1024.07	1251.63	59.4264	537.034	578.705	1073.55
P49750_959	P49750	YLPM1	959	YLP motif-containing protein 1	P(hy)VP(hy)AQSTFP(hy)SK	827.163	694.847	1628.96	369.52	1489.24	NaN	NaN	NaN	NaN	NaN	390.181	NaN	1035.8	1113.22	NaN	NaN	469.287	1046.17	831.468	642.001	1530.59	NaN	1626.65	NaN	NaN	NaN	299.757	NaN	NaN	NaN	1024.07	1251.63	59.4264	537.034	578.705	1073.55
Q9P0U4_116	Q9P0U4	CXXC1	116	CXXC-type zinc finger protein 1	P(hy)VP(hy)DP(hy)DLQR	1876.12	1465.46	1871.23	1927.96	1515.23	1279.29	NaN	1614.77	2243.12	1539.02	1640.72	1067.29	2016.11	1154.85	1807.52	2210.63	1223.1	1414.51	1691.29	1452.54	1893.72	1664.07	1686.12	1345.68	NaN	1525.58	2536.25	1450.81	1688.7	1376.48	2291.33	1470.36	1707.71	2550.05	1506.06	1437.1
Q9P0U4_112	Q9P0U4	CXXC1	112	CXXC-type zinc finger protein 1	P(hy)VP(hy)DP(hy)DLQR	1876.12	1465.46	1871.23	1927.96	1515.23	1279.29	NaN	1614.77	2243.12	1539.02	1640.72	1067.29	2016.11	1154.85	1807.52	2210.63	1223.1	1414.51	1691.29	1452.54	1893.72	1664.07	1686.12	1345.68	NaN	1525.58	2536.25	1450.81	1688.7	1376.48	2291.33	1470.36	1707.71	2550.05	1506.06	1437.1
Q9P0U4_114	Q9P0U4	CXXC1	114	CXXC-type zinc finger protein 1	P(hy)VP(hy)DP(hy)DLQR	1876.12	1465.46	1871.23	1927.96	1515.23	1279.29	NaN	1614.77	2243.12	1539.02	1640.72	1067.29	2016.11	1154.85	1807.52	2210.63	1223.1	1414.51	1691.29	1452.54	1893.72	1664.07	1686.12	1345.68	NaN	1525.58	2536.25	1450.81	1688.7	1376.48	2291.33	1470.36	1707.71	2550.05	1506.06	1437.1
P17535_69	P17535	JUND	69	Transcription factor jun-D	PAAAP(hy)P(hy)P(hy)TPLR	698.438	838.479	1071.31	837.271	845.416	322.354	NaN	532.508	513.242	1100.69	833.209	578.077	1094.53	425.621	346.796	540.267	505.371	1014.21	471.585	1020.56	1082.87	795.089	850.311	560.307	970.545	1006.32	809.17	NaN	761.819	304.946	678.526	604.277	1039.44	1504.31	483.716	NaN
P17535_70	P17535	JUND	70	Transcription factor jun-D	PAAAP(hy)P(hy)P(hy)TPLR	698.438	838.479	1071.31	837.271	845.416	322.354	NaN	532.508	513.242	1100.69	833.209	578.077	1094.53	425.621	346.796	540.267	505.371	1014.21	471.585	1020.56	1082.87	795.089	850.311	560.307	970.545	1006.32	809.17	NaN	761.819	304.946	678.526	604.277	1039.44	1504.31	483.716	NaN
P17535_68	P17535	JUND	68	Transcription factor jun-D	PAAAP(hy)P(hy)P(hy)TPLR	698.438	838.479	1071.31	837.271	845.416	322.354	NaN	532.508	513.242	1100.69	833.209	578.077	1094.53	425.621	346.796	540.267	505.371	1014.21	471.585	1020.56	1082.87	795.089	850.311	560.307	970.545	1006.32	809.17	NaN	761.819	304.946	678.526	604.277	1039.44	1504.31	483.716	NaN
Q15651_41	Q15651	HMGN3	41	High mobility group nucleosome-binding domain-containing protein 3	PAP(hy)P(hy)KP(hy)EP(hy)K	968.641	263.036	1021.05	857.222	922.699	NaN	726.445	427.243	1138.58	540.842	1016.94	1220.53	NaN	303.688	880.222	995.114	359.429	770.446	1134.67	950.859	NaN	507.428	1143.95	750.312	332.57	789.455	899.499	452.852	2676.73	941.946	774.926	968.986	NaN	924.076	1083.1	1151.18
Q15651_37	Q15651	HMGN3	37	High mobility group nucleosome-binding domain-containing protein 3	PAP(hy)P(hy)KP(hy)EP(hy)K	968.641	263.036	1021.05	857.222	922.699	NaN	726.445	427.243	1138.58	540.842	1016.94	1220.53	NaN	303.688	880.222	995.114	359.429	770.446	1134.67	950.859	NaN	507.428	1143.95	750.312	332.57	789.455	899.499	452.852	2676.73	941.946	774.926	968.986	NaN	924.076	1083.1	1151.18
Q15651_39	Q15651	HMGN3	39	High mobility group nucleosome-binding domain-containing protein 3	PAP(hy)P(hy)KP(hy)EP(hy)K	968.641	263.036	1021.05	857.222	922.699	NaN	726.445	427.243	1138.58	540.842	1016.94	1220.53	NaN	303.688	880.222	995.114	359.429	770.446	1134.67	950.859	NaN	507.428	1143.95	750.312	332.57	789.455	899.499	452.852	2676.73	941.946	774.926	968.986	NaN	924.076	1083.1	1151.18
Q15651_36	Q15651	HMGN3	36	High mobility group nucleosome-binding domain-containing protein 3	PAP(hy)P(hy)KP(hy)EP(hy)K	968.641	263.036	1021.05	857.222	922.699	NaN	726.445	427.243	1138.58	540.842	1016.94	1220.53	NaN	303.688	880.222	995.114	359.429	770.446	1134.67	950.859	NaN	507.428	1143.95	750.312	332.57	789.455	899.499	452.852	2676.73	941.946	774.926	968.986	NaN	924.076	1083.1	1151.18
Q15651_43	Q15651	HMGN3	43	High mobility group nucleosome-binding domain-containing protein 3	PAP(hy)P(hy)KPEP(hy)KP(hy)R	NaN	NaN	NaN	NaN	NaN	237.495	NaN	NaN	NaN	NaN	NaN	206.209	NaN	NaN	NaN	NaN	NaN	NaN	NaN	NaN	NaN	NaN	NaN	NaN	NaN	NaN	NaN	NaN	NaN	NaN	NaN	NaN	NaN	NaN	NaN	NaN
O00479_41	O00479	HMGN4	41	High mobility group nucleosome-binding domain-containing protein 4	PAP(hy)PKPEPRP(hy)K	3568.05	3078.57	NaN	637.955	NaN	1800.3	2029.21	NaN	2781.79	NaN	NaN	2987.22	NaN	2659.25	NaN	NaN	NaN	2618.99	3356.64	2786.68	NaN	NaN	NaN	2266.95	3616.87	NaN	NaN	NaN	NaN	NaN	NaN	3403.74	NaN	NaN	2583.14	NaN
O00479_34	O00479	HMGN4	34	High mobility group nucleosome-binding domain-containing protein 4	PAP(hy)PKPEPRP(hy)K	3568.05	3078.57	NaN	637.955	NaN	1800.3	2029.21	NaN	2781.79	NaN	NaN	2987.22	NaN	2659.25	NaN	NaN	NaN	2618.99	3356.64	2786.68	NaN	NaN	NaN	2266.95	3616.87	NaN	NaN	NaN	NaN	NaN	NaN	3403.74	NaN	NaN	2583.14	NaN
E9PB61_6	E9PB61	ALYREF	6	THO complex subunit 4	PDSAP(hy)AM(ox)ADKMDMSLDDIIK	80.931	NaN	111.371	178.973	187.568	NaN	232.428	NaN	96.9531	NaN	101.367	253.08	32.9743	NaN	143.02	NaN	NaN	NaN	NaN	NaN	114.968	NaN	123.976	NaN	NaN	NaN	146.265	NaN	NaN	NaN	293.397	288.613	128.889	146.175	NaN	NaN
O00255_499	O00255	MEN1	499	Menin	PEEP(hy)P(hy)P(hy)PK	NaN	797.077	897.285	NaN	1186.31	NaN	NaN	NaN	701.568	NaN	NaN	636.446	1303.56	NaN	NaN	NaN	NaN	1059.16	NaN	675.735	164.855	NaN	610.375	NaN	NaN	NaN	1531.92	NaN	NaN	NaN	NaN	NaN	NaN	831.02	NaN	NaN
O00255_497	O00255	MEN1	497	Menin	PEEP(hy)P(hy)P(hy)PK	NaN	797.077	897.285	NaN	1186.31	NaN	NaN	NaN	701.568	NaN	NaN	636.446	1303.56	NaN	NaN	NaN	NaN	1059.16	NaN	675.735	164.855	NaN	610.375	NaN	NaN	NaN	1531.92	NaN	NaN	NaN	NaN	NaN	NaN	831.02	NaN	NaN
O00255_498	O00255	MEN1	498	Menin	PEEP(hy)P(hy)P(hy)PK	NaN	797.077	897.285	NaN	1186.31	NaN	NaN	NaN	701.568	NaN	NaN	636.446	1303.56	NaN	NaN	NaN	NaN	1059.16	NaN	675.735	164.855	NaN	610.375	NaN	NaN	NaN	1531.92	NaN	NaN	NaN	NaN	NaN	NaN	831.02	NaN	NaN
A2A288_308	A2A288	ZC3H12D	308	Probable ribonuclease ZC3H12D	PGAGAEEQRP(hy)P(hy)R	NaN	NaN	NaN	715.197	NaN	NaN	NaN	NaN	NaN	NaN	719.47	NaN	NaN	NaN	NaN	NaN	NaN	NaN	NaN	475.45	NaN	NaN	NaN	790.538	NaN	NaN	NaN	NaN	NaN	NaN	NaN	NaN	NaN	NaN	NaN	NaN
A2A288_309	A2A288	ZC3H12D	309	Probable ribonuclease ZC3H12D	PGAGAEEQRP(hy)P(hy)R	NaN	NaN	NaN	715.197	NaN	NaN	NaN	NaN	NaN	NaN	719.47	NaN	NaN	NaN	NaN	NaN	NaN	NaN	NaN	475.45	NaN	NaN	NaN	790.538	NaN	NaN	NaN	NaN	NaN	NaN	NaN	NaN	NaN	NaN	NaN	NaN
Q9Y2J0_306	Q9Y2J0	RPH3A	306	Rabphilin-3A	PGP(hy)GP(hy)AGR	110.688	NaN	NaN	NaN	29.6807	NaN	159.564	NaN	NaN	NaN	658.945	NaN	55.9164	NaN	NaN	NaN	NaN	NaN	NaN	30.371	NaN	NaN	66.5009	177.988	NaN	NaN	NaN	NaN	NaN	NaN	NaN	NaN	NaN	NaN	NaN	NaN
Q9Y2J0_304	Q9Y2J0	RPH3A	304	Rabphilin-3A	PGP(hy)GP(hy)AGR	110.688	NaN	NaN	NaN	29.6807	NaN	159.564	NaN	NaN	NaN	658.945	NaN	55.9164	NaN	NaN	NaN	NaN	NaN	NaN	30.371	NaN	NaN	66.5009	177.988	NaN	NaN	NaN	NaN	NaN	NaN	NaN	NaN	NaN	NaN	NaN	NaN
P28340_9	P28340	POLD1	9	DNA polymerase delta catalytic subunit	PGP(hy)GP(hy)GVP(hy)P(hy)KR	189.294	87.864	136.768	33.8915	210.43	361.308	54.4763	NaN	188.154	595.109	202.688	179.397	190.095	45.6338	155.724	NaN	NaN	110.16	201.789	59.4913	NaN	81.3191	294.056	231.993	131.762	NaN	NaN	NaN	133.384	NaN	66.0443	NaN	119.533	NaN	NaN	NaN
P28340_14	P28340	POLD1	14	DNA polymerase delta catalytic subunit	PGP(hy)GP(hy)GVP(hy)P(hy)KR	189.294	87.864	136.768	33.8915	210.43	361.308	54.4763	NaN	188.154	595.109	202.688	179.397	190.095	45.6338	155.724	NaN	NaN	110.16	201.789	59.4913	NaN	81.3191	294.056	231.993	131.762	NaN	NaN	NaN	133.384	NaN	66.0443	NaN	119.533	NaN	NaN	NaN
P28340_15	P28340	POLD1	15	DNA polymerase delta catalytic subunit	PGP(hy)GP(hy)GVP(hy)P(hy)KR	189.294	87.864	136.768	33.8915	210.43	361.308	54.4763	NaN	188.154	595.109	202.688	179.397	190.095	45.6338	155.724	NaN	NaN	110.16	201.789	59.4913	NaN	81.3191	294.056	231.993	131.762	NaN	NaN	NaN	133.384	NaN	66.0443	NaN	119.533	NaN	NaN	NaN
P28340_11	P28340	POLD1	11	DNA polymerase delta catalytic subunit	PGP(hy)GP(hy)GVP(hy)P(hy)KR	189.294	87.864	136.768	33.8915	210.43	361.308	54.4763	NaN	188.154	595.109	202.688	179.397	190.095	45.6338	155.724	NaN	NaN	110.16	201.789	59.4913	NaN	81.3191	294.056	231.993	131.762	NaN	NaN	NaN	133.384	NaN	66.0443	NaN	119.533	NaN	NaN	NaN
Q8WZ42_25732	Q8WZ42	TTN	25732	Titin	PGP(hy)P(hy)EGP(hy)LK	916.055	1066.51	1022.05	759.876	1017.37	837.732	348.998	916.398	983.68	1044.84	1036.26	913.643	1035.89	729.796	919.949	828.589	593.441	985.02	913.135	967.269	1079.52	827.382	1096.33	751.511	1567.13	1857.45	1086.81	979.452	974.834	824.314	1000.51	946.132	833.068	888.344	898.979	1081.93
Q8WZ42_25731	Q8WZ42	TTN	25731	Titin	PGP(hy)P(hy)EGP(hy)LK	916.055	1066.51	1022.05	759.876	1017.37	837.732	348.998	916.398	983.68	1044.84	1036.26	913.643	1035.89	729.796	919.949	828.589	593.441	985.02	913.135	967.269	1079.52	827.382	1096.33	751.511	1567.13	1857.45	1086.81	979.452	974.834	824.314	1000.51	946.132	833.068	888.344	898.979	1081.93
Q8WZ42_25735	Q8WZ42	TTN	25735	Titin	PGP(hy)P(hy)EGP(hy)LK	916.055	1066.51	1022.05	759.876	1017.37	837.732	348.998	916.398	983.68	1044.84	1036.26	913.643	1035.89	729.796	919.949	828.589	593.441	985.02	913.135	967.269	1079.52	827.382	1096.33	751.511	1567.13	1857.45	1086.81	979.452	974.834	824.314	1000.51	946.132	833.068	888.344	898.979	1081.93
Q13469_846	Q13469	NFATC2	846	Nuclear factor of activated T-cells, cytoplasmic 2	PGP(hy)P(hy)P(hy)VSQGQR	229.259	883.512	274.913	NaN	283.556	237.734	NaN	861.181	NaN	NaN	781.919	NaN	594.763	NaN	NaN	NaN	708.167	183.36	1057.11	462.008	246.253	509.634	549.432	NaN	NaN	868.477	655.102	NaN	826.168	NaN	NaN	NaN	NaN	100.347	NaN	NaN
Q13469_847	Q13469	NFATC2	847	Nuclear factor of activated T-cells, cytoplasmic 2	PGP(hy)P(hy)P(hy)VSQGQR	229.259	883.512	274.913	NaN	283.556	237.734	NaN	861.181	NaN	NaN	781.919	NaN	594.763	NaN	NaN	NaN	708.167	183.36	1057.11	462.008	246.253	509.634	549.432	NaN	NaN	868.477	655.102	NaN	826.168	NaN	NaN	NaN	NaN	100.347	NaN	NaN
Q13469_848	Q13469	NFATC2	848	Nuclear factor of activated T-cells, cytoplasmic 2	PGP(hy)P(hy)P(hy)VSQGQR	229.259	883.512	274.913	NaN	283.556	237.734	NaN	861.181	NaN	NaN	781.919	NaN	594.763	NaN	NaN	NaN	708.167	183.36	1057.11	462.008	246.253	509.634	549.432	NaN	NaN	868.477	655.102	NaN	826.168	NaN	NaN	NaN	NaN	100.347	NaN	NaN
P11413_479	P11413	G6PD	479	Glucose-6-phosphate 1-dehydrogenase	PKP(hy)IP(hy)YIYGSRGPTEADELMK	NaN	305.2	NaN	NaN	174.872	NaN	NaN	NaN	NaN	NaN	117.379	NaN	NaN	NaN	NaN	NaN	NaN	NaN	NaN	NaN	NaN	NaN	177.175	NaN	NaN	NaN	NaN	NaN	NaN	NaN	NaN	NaN	NaN	NaN	NaN	NaN
P11413_481	P11413	G6PD	481	Glucose-6-phosphate 1-dehydrogenase	PKP(hy)IP(hy)YIYGSRGPTEADELMK	NaN	305.2	NaN	NaN	174.872	NaN	NaN	NaN	NaN	NaN	117.379	NaN	NaN	NaN	NaN	NaN	NaN	NaN	NaN	NaN	NaN	NaN	177.175	NaN	NaN	NaN	NaN	NaN	NaN	NaN	NaN	NaN	NaN	NaN	NaN	NaN
Q3KQV9_376	Q3KQV9	UAP1L1	376	UDP-N-acetylhexosamine pyrophosphorylase-like protein 1	PLKP(hy)NGIKM(ox)EK	NaN	551.586	NaN	287.629	NaN	203.164	NaN	NaN	NaN	275.529	NaN	333.131	NaN	259.592	NaN	NaN	NaN	150.84	423.223	440.873	353.699	267.251	432.073	NaN	NaN	1500.35	NaN	98.267	1556.62	NaN	51.5813	NaN	NaN	NaN	NaN	NaN
Q00796_327	Q00796	SORD	327	Sorbitol dehydrogenase	PLVTHRFP(hy)LEK	NaN	NaN	NaN	257.407	372.208	109.723	NaN	NaN	NaN	NaN	NaN	NaN	397.741	NaN	NaN	NaN	NaN	209.294	NaN	NaN	NaN	77.4092	605.856	149.734	NaN	NaN	NaN	NaN	NaN	NaN	NaN	NaN	NaN	NaN	NaN	NaN
Q9Y5R2_364	Q9Y5R2	MMP24	364	Matrix metalloproteinase-24	PP(hy)RP(hy)P(hy)LGDRPSTPGTK	NaN	1445.68	NaN	958.862	1483.97	1218.32	636.143	NaN	NaN	NaN	2043.43	1259.25	2035.65	NaN	NaN	1150.69	NaN	1065.41	1424.56	1338.51	NaN	1090.72	1529.3	226.18	NaN	NaN	NaN	NaN	NaN	1430.84	NaN	818.162	NaN	NaN	NaN	NaN
Q9Y5R2_365	Q9Y5R2	MMP24	365	Matrix metalloproteinase-24	PP(hy)RP(hy)P(hy)LGDRPSTPGTK	NaN	1445.68	NaN	958.862	1483.97	1218.32	636.143	NaN	NaN	NaN	2043.43	1259.25	2035.65	NaN	NaN	1150.69	NaN	1065.41	1424.56	1338.51	NaN	1090.72	1529.3	226.18	NaN	NaN	NaN	NaN	NaN	1430.84	NaN	818.162	NaN	NaN	NaN	NaN
Q9Y5R2_362	Q9Y5R2	MMP24	362	Matrix metalloproteinase-24	PP(hy)RP(hy)P(hy)LGDRPSTPGTK	NaN	1445.68	NaN	958.862	1483.97	1218.32	636.143	NaN	NaN	NaN	2043.43	1259.25	2035.65	NaN	NaN	1150.69	NaN	1065.41	1424.56	1338.51	NaN	1090.72	1529.3	226.18	NaN	NaN	NaN	NaN	NaN	1430.84	NaN	818.162	NaN	NaN	NaN	NaN
Q8WYL5_1035	Q8WYL5	SSH1	1035	Protein phosphatase Slingshot homolog 1	PSGKP(hy)AP(hy)ENLK	1000.89	849.573	NaN	409.879	779.88	361.136	NaN	NaN	NaN	450.706	NaN	NaN	513.385	NaN	NaN	NaN	NaN	787.929	346.739	745.27	779.666	299.247	NaN	464.254	NaN	NaN	NaN	NaN	NaN	NaN	NaN	NaN	NaN	NaN	NaN	NaN
Q8WYL5_1037	Q8WYL5	SSH1	1037	Protein phosphatase Slingshot homolog 1	PSGKP(hy)AP(hy)ENLK	1000.89	849.573	NaN	409.879	779.88	361.136	NaN	NaN	NaN	450.706	NaN	NaN	513.385	NaN	NaN	NaN	NaN	787.929	346.739	745.27	779.666	299.247	NaN	464.254	NaN	NaN	NaN	NaN	NaN	NaN	NaN	NaN	NaN	NaN	NaN	NaN
P55198_380	P55198	MLLT6	380	Protein AF-17	PTAPAPSAP(hy)P(hy)SP(hy)SAP(hy)EP(hy)PK	1232.65	NaN	773.24	85.1096	1051.49	134.645	886.116	NaN	755.78	NaN	1468.87	NaN	967.885	NaN	215.546	263.34	NaN	352.265	1297.4	365.729	691.249	82.4662	1230.72	655.966	742.556	463.92	716.565	NaN	NaN	NaN	368.818	NaN	NaN	NaN	NaN	NaN
P55198_381	P55198	MLLT6	381	Protein AF-17	PTAPAPSAP(hy)P(hy)SP(hy)SAP(hy)EP(hy)PK	1232.65	NaN	773.24	85.1096	1051.49	134.645	886.116	NaN	755.78	NaN	1468.87	NaN	967.885	NaN	215.546	263.34	NaN	352.265	1297.4	365.729	691.249	82.4662	1230.72	655.966	742.556	463.92	716.565	NaN	NaN	NaN	368.818	NaN	NaN	NaN	NaN	NaN
P55198_386	P55198	MLLT6	386	Protein AF-17	PTAPAPSAP(hy)P(hy)SP(hy)SAP(hy)EP(hy)PK	1232.65	NaN	773.24	85.1096	1051.49	134.645	886.116	NaN	755.78	NaN	1468.87	NaN	967.885	NaN	215.546	263.34	NaN	352.265	1297.4	365.729	691.249	82.4662	1230.72	655.966	742.556	463.92	716.565	NaN	NaN	NaN	368.818	NaN	NaN	NaN	NaN	NaN
P55198_388	P55198	MLLT6	388	Protein AF-17	PTAPAPSAP(hy)P(hy)SP(hy)SAP(hy)EP(hy)PK	1232.65	NaN	773.24	85.1096	1051.49	134.645	886.116	NaN	755.78	NaN	1468.87	NaN	967.885	NaN	215.546	263.34	NaN	352.265	1297.4	365.729	691.249	82.4662	1230.72	655.966	742.556	463.92	716.565	NaN	NaN	NaN	368.818	NaN	NaN	NaN	NaN	NaN
P55198_383	P55198	MLLT6	383	Protein AF-17	PTAPAPSAP(hy)P(hy)SP(hy)SAP(hy)EP(hy)PK	1232.65	NaN	773.24	85.1096	1051.49	134.645	886.116	NaN	755.78	NaN	1468.87	NaN	967.885	NaN	215.546	263.34	NaN	352.265	1297.4	365.729	691.249	82.4662	1230.72	655.966	742.556	463.92	716.565	NaN	NaN	NaN	368.818	NaN	NaN	NaN	NaN	NaN
Q8N6C5_692	Q8N6C5	IGSF1	692	Immunoglobulin superfamily member 1	PVISASP(hy)TIR	577.912	748.118	621.261	760.291	618.257	368.387	NaN	847.04	791.859	1659.42	962.495	563.663	576.663	891.508	563.518	549.955	1068.81	1032.6	550.528	699.409	590.689	NaN	649.091	333.541	NaN	783.747	830.578	1326.94	NaN	631.341	538.104	964.569	471.093	579.532	1203.15	956.093
P62330_127	P62330	ARF6	127	ADP-ribosylation factor 6	QDLP(hy)DAMKPHEIQEK	783.266	5028.41	517.131	252.8	701.002	NaN	897.796	847.183	623.5	755.913	904.798	616.113	783.794	436.975	556.704	204.247	NaN	683.23	874.283	4692.19	152.102	17.3866	186.926	4515.03	164.564	704.281	NaN	NaN	659.149	NaN	538.046	5706.74	556.227	2938.4	499.002	574.472
Q562R1_368	Q562R1	ACTBL2	368	Beta-actin-like protein 2	QEYDEAGP(hy)P(hy)IVHR	2863.43	2107.28	2850.32	2595.58	2228.58	1428.26	482.799	2469.56	3087.41	2333.34	2425.91	1698.36	3029.65	1897.53	2747.64	2757.61	2030.73	2147.38	2696.61	1929.32	2748.64	2370.18	2210.72	1294.04	448.561	2267.96	3478.47	1628.1	2144.34	NaN	2933.35	2011.53	2413.17	3041.79	2331.54	2032.78
Q562R1_369	Q562R1	ACTBL2	369	Beta-actin-like protein 2	QEYDEAGP(hy)P(hy)IVHR	2863.43	2107.28	2850.32	2595.58	2228.58	1428.26	482.799	2469.56	3087.41	2333.34	2425.91	1698.36	3029.65	1897.53	2747.64	2757.61	2030.73	2147.38	2696.61	1929.32	2748.64	2370.18	2210.72	1294.04	448.561	2267.96	3478.47	1628.1	2144.34	NaN	2933.35	2011.53	2413.17	3041.79	2331.54	2032.78
P68032_369;P62736_369;P68133_369	P68032	ACTA1	369	Actin, aortic smooth muscle	QEYDEAGP(hy)SIVHR	622.554	441.171	647.523	783.96	435.83	308.971	80.9847	618.459	718.936	593.072	448.374	380.493	695.99	540.007	583.418	838.22	572.609	474.022	648.916	470.782	760.286	700.304	447.293	175.508	NaN	424.914	497.146	538.256	280.642	369.532	515.129	418.739	172.124	668.502	493.476	403.087
P00558_339	P00558	PGK1	339	Phosphoglycerate kinase 1	QIVWNGP(hy)VGVFEWEAFAR	NaN	244.617	NaN	NaN	NaN	451.371	NaN	NaN	NaN	NaN	296.469	NaN	NaN	683.617	NaN	532.256	NaN	NaN	NaN	NaN	NaN	NaN	NaN	NaN	NaN	NaN	NaN	NaN	NaN	NaN	NaN	402.669	NaN	294.801	NaN	NaN
Q9HD23_403	Q9HD23	MRS2	403	Magnesium transporter MRS2 homolog, mitochondrial	QLEAP(hy)LPPM(ox)M(ox)ASLPK	12.4598	NaN	NaN	NaN	NaN	NaN	NaN	NaN	NaN	NaN	21.3272	NaN	NaN	NaN	NaN	NaN	NaN	NaN	37.8648	NaN	NaN	NaN	33.7088	NaN	NaN	NaN	NaN	NaN	NaN	NaN	18.4829	NaN	NaN	NaN	NaN	NaN
Q9UPV0_185	Q9UPV0	CEP164	185	Centrosomal protein of 164 kDa	QLGELM(ox)LP(hy)SQGLK	1714.72	NaN	833.225	NaN	1038.04	108.489	NaN	454.255	903.745	NaN	2189.8	354.165	1343.27	415.109	1180.8	NaN	NaN	NaN	1736.79	59.2192	863.846	NaN	1310.54	80.8294	NaN	454.148	1034.96	NaN	2128.07	383.818	1269.64	400.287	1037.97	NaN	NaN	NaN
Q15878_2164	Q15878	CACNA1E	2164	Voltage-dependent R-type calcium channel subunit alpha-1E	QLP(hy)P(hy)VP(hy)P(hy)KP(hy)R	1166.7	1210.96	980.346	542.512	1235.19	933.94	NaN	212.77	1276.68	1392.53	627.33	695.892	1545.79	1282.13	981.042	1261.89	NaN	973.632	1039.72	NaN	1313.09	540.914	1353.08	1381.12	518.059	1028.31	1967.28	1408.58	618.158	1832.43	1662.48	871.18	1503.96	740.732	NaN	2612.84
Q15878_2160	Q15878	CACNA1E	2160	Voltage-dependent R-type calcium channel subunit alpha-1E	QLP(hy)P(hy)VP(hy)P(hy)KP(hy)R	1166.7	1210.96	980.346	542.512	1235.19	933.94	NaN	212.77	1276.68	1392.53	627.33	695.892	1545.79	1282.13	981.042	1261.89	NaN	973.632	1039.72	NaN	1313.09	540.914	1353.08	1381.12	518.059	1028.31	1967.28	1408.58	618.158	1832.43	1662.48	871.18	1503.96	740.732	NaN	2612.84
Q15878_2161	Q15878	CACNA1E	2161	Voltage-dependent R-type calcium channel subunit alpha-1E	QLP(hy)P(hy)VP(hy)P(hy)KP(hy)R	1166.7	1210.96	980.346	542.512	1235.19	933.94	NaN	212.77	1276.68	1392.53	627.33	695.892	1545.79	1282.13	981.042	1261.89	NaN	973.632	1039.72	NaN	1313.09	540.914	1353.08	1381.12	518.059	1028.31	1967.28	1408.58	618.158	1832.43	1662.48	871.18	1503.96	740.732	NaN	2612.84
Q15878_2163	Q15878	CACNA1E	2163	Voltage-dependent R-type calcium channel subunit alpha-1E	QLP(hy)P(hy)VP(hy)P(hy)KP(hy)R	1166.7	1210.96	980.346	542.512	1235.19	933.94	NaN	212.77	1276.68	1392.53	627.33	695.892	1545.79	1282.13	981.042	1261.89	NaN	973.632	1039.72	NaN	1313.09	540.914	1353.08	1381.12	518.059	1028.31	1967.28	1408.58	618.158	1832.43	1662.48	871.18	1503.96	740.732	NaN	2612.84
Q15878_2166	Q15878	CACNA1E	2166	Voltage-dependent R-type calcium channel subunit alpha-1E	QLP(hy)P(hy)VP(hy)P(hy)KP(hy)R	1166.7	1210.96	980.346	542.512	1235.19	933.94	NaN	212.77	1276.68	1392.53	627.33	695.892	1545.79	1282.13	981.042	1261.89	NaN	973.632	1039.72	NaN	1313.09	540.914	1353.08	1381.12	518.059	1028.31	1967.28	1408.58	618.158	1832.43	1662.48	871.18	1503.96	740.732	NaN	2612.84
Q9UDV7_668	Q9UDV7	ZNF282	668	Zinc finger protein 282	QLPP(hy)P(hy)P(hy)ER	1044.95	968.527	607.217	NaN	646.63	332.623	NaN	1626.76	868.055	NaN	587.204	NaN	509.052	NaN	621.394	1538	NaN	541.441	428.242	967.914	1127.74	1092.02	1383.19	535.901	237.117	1698.23	1380.26	1041.12	880.098	1200.07	1906.59	1298.63	NaN	NaN	NaN	559.414
Q9UDV7_667	Q9UDV7	ZNF282	667	Zinc finger protein 282	QLPP(hy)P(hy)P(hy)ER	1044.95	968.527	607.217	NaN	646.63	332.623	NaN	1626.76	868.055	NaN	587.204	NaN	509.052	NaN	621.394	1538	NaN	541.441	428.242	967.914	1127.74	1092.02	1383.19	535.901	237.117	1698.23	1380.26	1041.12	880.098	1200.07	1906.59	1298.63	NaN	NaN	NaN	559.414
Q9UDV7_666	Q9UDV7	ZNF282	666	Zinc finger protein 282	QLPP(hy)P(hy)P(hy)ER	1044.95	968.527	607.217	NaN	646.63	332.623	NaN	1626.76	868.055	NaN	587.204	NaN	509.052	NaN	621.394	1538	NaN	541.441	428.242	967.914	1127.74	1092.02	1383.19	535.901	237.117	1698.23	1380.26	1041.12	880.098	1200.07	1906.59	1298.63	NaN	NaN	NaN	559.414
Q9UL45_168	Q9UL45	BLOC1S6	168	Biogenesis of lysosome-related organelles complex 1 subunit 6	QLTARP(hy)AK	282.68	306.169	472.846	536.161	378.658	426.289	389.844	252.156	NaN	NaN	356.631	469.378	333.689	374.174	327.045	349.982	436.95	528.433	287.943	300.75	477.389	NaN	371.891	NaN	346.204	224.838	NaN	NaN	NaN	473.278	258.696	353.251	278.247	372.492	498.298	487.658
P46779_29	P46779	RPL28	29	60S ribosomal protein L28	QTYSTEP(hy)NNLK	NaN	402.521	NaN	431.832	463.794	268.287	NaN	174.067	NaN	229.381	NaN	356.587	249.827	NaN	NaN	274.743	NaN	552.634	215.666	396.313	124.058	NaN	NaN	197.488	19.0804	NaN	NaN	NaN	NaN	NaN	87.6585	NaN	NaN	363.678	137.19	NaN
Q99880_51;Q96A08_52;Q93079_51;O60814_51;Q16778_51;P62807_51;Q99879_51;P23527_51;Q8N257_51;Q99877_51;P57053_51;P33778_51;Q5QNW6_51;P58876_51;P06899_51	Q99880	H2BC1	51	Histone H2B type 1-K	QVHP(hy)DTGISSK	269.286	316.235	347.767	211.786	268.719	529.671	155.382	NaN	NaN	402.609	368.189	457.423	298.746	NaN	NaN	437.686	513.458	NaN	265.869	197.758	NaN	226.215	NaN	437.168	NaN	234.746	511.388	448.944	NaN	NaN	212.074	355.963	NaN	338.702	NaN	523.14
Q14160_1096	Q14160	SCRIB	1096	Protein scribble homolog	RDP(hy)AP(hy)P(hy)GLR	2631.31	2171.95	2290.56	628.499	1771.45	NaN	258.503	2311.7	1476.12	1297.39	101.19	1484.85	915.559	1445.9	922.124	2371.24	816.188	403.232	1926.42	2276.72	1559.02	183.416	2582.26	907.9	1880.56	893.543	1586.74	NaN	2561.24	562.265	NaN	173.129	1104.81	1452.67	1109.63	1824.16
Q14160_1095	Q14160	SCRIB	1095	Protein scribble homolog	RDP(hy)AP(hy)P(hy)GLR	2631.31	2171.95	2290.56	628.499	1771.45	NaN	258.503	2311.7	1476.12	1297.39	101.19	1484.85	915.559	1445.9	922.124	2371.24	816.188	403.232	1926.42	2276.72	1559.02	183.416	2582.26	907.9	1880.56	893.543	1586.74	NaN	2561.24	562.265	NaN	173.129	1104.81	1452.67	1109.63	1824.16
Q14160_1093	Q14160	SCRIB	1093	Protein scribble homolog	RDP(hy)AP(hy)P(hy)GLR	2631.31	2171.95	2290.56	628.499	1771.45	NaN	258.503	2311.7	1476.12	1297.39	101.19	1484.85	915.559	1445.9	922.124	2371.24	816.188	403.232	1926.42	2276.72	1559.02	183.416	2582.26	907.9	1880.56	893.543	1586.74	NaN	2561.24	562.265	NaN	173.129	1104.81	1452.67	1109.63	1824.16
Q9UBP8_55	Q9UBP8	KAAG1	55	Kidney-associated antigen 1	REAP(hy)P(hy)LSQR	1937.64	1881.66	128.342	389.635	313.332	1273.25	135.34	91.3428	90.1698	148.885	259.958	1138.36	404.495	221.726	89.4162	450.153	74.9546	86.9472	1683.93	1446.13	360.369	39.1679	469.776	1165.65	1039.77	767.283	798.634	NaN	373.623	1416.7	801.046	1068.58	125.873	325.106	NaN	136.853
Q9UBP8_54	Q9UBP8	KAAG1	54	Kidney-associated antigen 1	REAP(hy)P(hy)LSQR	1937.64	1881.66	128.342	389.635	313.332	1273.25	135.34	91.3428	90.1698	148.885	259.958	1138.36	404.495	221.726	89.4162	450.153	74.9546	86.9472	1683.93	1446.13	360.369	39.1679	469.776	1165.65	1039.77	767.283	798.634	NaN	373.623	1416.7	801.046	1068.58	125.873	325.106	NaN	136.853
Q6ZVW7_294	Q6ZVW7	IL17REL	294	Putative interleukin-17 receptor E-like	RFP(hy)TP(hy)P(hy)TSR	NaN	NaN	NaN	126.824	NaN	NaN	NaN	78.2791	NaN	43.0988	179.656	NaN	89.1046	NaN	NaN	NaN	NaN	NaN	NaN	NaN	NaN	NaN	NaN	NaN	NaN	NaN	NaN	NaN	NaN	NaN	NaN	NaN	NaN	NaN	NaN	NaN
Q6ZVW7_295	Q6ZVW7	IL17REL	295	Putative interleukin-17 receptor E-like	RFP(hy)TP(hy)P(hy)TSR	NaN	NaN	NaN	126.824	NaN	NaN	NaN	78.2791	NaN	43.0988	179.656	NaN	89.1046	NaN	NaN	NaN	NaN	NaN	NaN	NaN	NaN	NaN	NaN	NaN	NaN	NaN	NaN	NaN	NaN	NaN	NaN	NaN	NaN	NaN	NaN	NaN
Q6ZVW7_292	Q6ZVW7	IL17REL	292	Putative interleukin-17 receptor E-like	RFP(hy)TP(hy)P(hy)TSR	NaN	NaN	NaN	126.824	NaN	NaN	NaN	78.2791	NaN	43.0988	179.656	NaN	89.1046	NaN	NaN	NaN	NaN	NaN	NaN	NaN	NaN	NaN	NaN	NaN	NaN	NaN	NaN	NaN	NaN	NaN	NaN	NaN	NaN	NaN	NaN	NaN
P46108_183	P46108	CRK	183	Adapter molecule crk	RGMIP(hy)VPYVEK	305.98	NaN	NaN	43.9913	545.693	NaN	NaN	NaN	305.985	NaN	370.394	NaN	281.339	NaN	265.24	NaN	NaN	NaN	NaN	NaN	NaN	NaN	395.552	NaN	523.014	NaN	NaN	NaN	NaN	180.543	304.567	NaN	NaN	NaN	NaN	NaN
P08572_1412	P08572	COL4A2	1412	Collagen alpha-2(IV) chain	RGP(hy)PGAP(hy)GEM(ox)GPQGPP(hy)GEP(hy)GFR	11.085	NaN	NaN	NaN	NaN	NaN	115.662	NaN	NaN	NaN	NaN	NaN	NaN	NaN	NaN	NaN	100.063	NaN	6.1095	NaN	NaN	NaN	NaN	NaN	89.2396	NaN	NaN	NaN	NaN	NaN	NaN	NaN	NaN	NaN	112.078	NaN
Q5VZ46_447	Q5VZ46	KIAA1614	447	Uncharacterized protein KIAA1614	RGP(hy)SP(hy)SHVR	1262.64	316.994	NaN	1003.19	858.733	129.246	NaN	520.795	235.389	851.118	NaN	157.088	874.669	401.586	1259.02	NaN	NaN	799.182	611.709	NaN	NaN	NaN	1418.93	1192.11	NaN	NaN	1828.17	NaN	1918.37	1241.62	1654.05	NaN	NaN	360.319	NaN	NaN
Q5VZ46_445	Q5VZ46	KIAA1614	445	Uncharacterized protein KIAA1614	RGP(hy)SP(hy)SHVR	1262.64	316.994	NaN	1003.19	858.733	129.246	NaN	520.795	235.389	851.118	NaN	157.088	874.669	401.586	1259.02	NaN	NaN	799.182	611.709	NaN	NaN	NaN	1418.93	1192.11	NaN	NaN	1828.17	NaN	1918.37	1241.62	1654.05	NaN	NaN	360.319	NaN	NaN
P08123_396	P08123	COL1A2	396	Collagen alpha-2(I) chain	RGPNGEAGSAGPP(hy)GPP(hy)GLR	NaN	278.349	NaN	NaN	NaN	43.6148	2134.09	NaN	NaN	NaN	79.0924	NaN	129.133	NaN	NaN	159.625	NaN	NaN	NaN	217.049	NaN	NaN	NaN	NaN	2050.39	NaN	NaN	NaN	NaN	NaN	NaN	58.4837	117.171	143.62	NaN	NaN
P08123_393	P08123	COL1A2	393	Collagen alpha-2(I) chain	RGPNGEAGSAGPP(hy)GPP(hy)GLR	NaN	278.349	NaN	NaN	NaN	43.6148	2134.09	NaN	NaN	NaN	79.0924	NaN	129.133	NaN	NaN	159.625	NaN	NaN	NaN	217.049	NaN	NaN	NaN	NaN	2050.39	NaN	NaN	NaN	NaN	NaN	NaN	58.4837	117.171	143.62	NaN	NaN
Q9NQA5_48	Q9NQA5	TRPV5	48	Transient receptor potential cation channel subfamily V member 5	RILESP(hy)LLR	963.005	NaN	NaN	NaN	NaN	965.791	NaN	NaN	NaN	NaN	865.476	NaN	910.508	NaN	NaN	NaN	NaN	NaN	NaN	952.845	NaN	NaN	NaN	869.22	886.658	NaN	NaN	NaN	NaN	1025.95	868.752	NaN	NaN	549.692	NaN	NaN
Q13936_1575;O60840_1492;Q01668_1515;Q13698_1432	Q13936	CACNA1C	1575	Voltage-dependent L-type calcium channel subunit alpha-1F	RIQP(hy)P(hy)LGFGK	319.87	252.926	346.247	71.6935	232.963	9.73808	NaN	25.5619	84.79	NaN	NaN	175.699	68.9465	174.515	141.161	60.6467	198.78	250.986	318.104	256.846	332.692	58.2684	229.129	46.0516	NaN	NaN	178.606	NaN	NaN	189.762	70.9543	143.258	105.539	32.2342	149.421	247.742
Q13698_1431;Q13936_1574;O60840_1491;Q01668_1514	Q13698	CACNA1C	1431	Voltage-dependent L-type calcium channel subunit alpha-1F	RIQP(hy)P(hy)LGFGK	319.87	252.926	346.247	71.6935	232.963	9.73808	NaN	25.5619	84.79	NaN	NaN	175.699	68.9465	174.515	141.161	60.6467	198.78	250.986	318.104	256.846	332.692	58.2684	229.129	46.0516	NaN	NaN	178.606	NaN	NaN	189.762	70.9543	143.258	105.539	32.2342	149.421	247.742
Q5JPF3_574;A6QL64_540	Q5JPF3	ANKRD36	574	Ankyrin repeat domain-containing protein 36A	RKDSP(hy)P(hy)P(hy)GK	835.166	641.699	NaN	844.148	1042.86	578.516	NaN	NaN	NaN	845.287	918.475	608.683	NaN	179.598	NaN	NaN	NaN	NaN	NaN	715.028	663.974	NaN	849.047	NaN	NaN	NaN	NaN	NaN	NaN	613.283	NaN	NaN	NaN	NaN	NaN	NaN
A6QL64_541;Q5JPF3_575	A6QL64	ANKRD36	541	Ankyrin repeat domain-containing protein 36A	RKDSP(hy)P(hy)P(hy)GK	835.166	641.699	NaN	844.148	1042.86	578.516	NaN	NaN	NaN	845.287	918.475	608.683	NaN	179.598	NaN	NaN	NaN	NaN	NaN	715.028	663.974	NaN	849.047	NaN	NaN	NaN	NaN	NaN	NaN	613.283	NaN	NaN	NaN	NaN	NaN	NaN
Q5JPF3_576;A6QL64_542	Q5JPF3	ANKRD36	576	Ankyrin repeat domain-containing protein 36A	RKDSP(hy)P(hy)P(hy)GK	835.166	641.699	NaN	844.148	1042.86	578.516	NaN	NaN	NaN	845.287	918.475	608.683	NaN	179.598	NaN	NaN	NaN	NaN	NaN	715.028	663.974	NaN	849.047	NaN	NaN	NaN	NaN	NaN	NaN	613.283	NaN	NaN	NaN	NaN	NaN	NaN
Q14689_688	Q14689	DIP2A	688	Disco-interacting protein 2 homolog A	RP(hy)P(hy)DLGGPP(hy)P(hy)R	1621.31	1132.9	1458.53	1314.36	930.289	1172.58	791.649	880.617	1415.45	905.175	300.278	1952.88	1497.19	2134.49	1512.37	1174.89	1001.17	1494	1617.4	959.495	1863.55	1377.18	1951	1377.74	935.021	1211.95	1483.8	NaN	1658.49	1739.01	1181.26	1204.84	1819.68	1410.2	1031.73	NaN
Q14689_687	Q14689	DIP2A	687	Disco-interacting protein 2 homolog A	RP(hy)P(hy)DLGGPP(hy)P(hy)R	1621.31	1132.9	1458.53	1314.36	930.289	1172.58	791.649	880.617	1415.45	905.175	300.278	1952.88	1497.19	2134.49	1512.37	1174.89	1001.17	1494	1617.4	959.495	1863.55	1377.18	1951	1377.74	935.021	1211.95	1483.8	NaN	1658.49	1739.01	1181.26	1204.84	1819.68	1410.2	1031.73	NaN
Q14689_680	Q14689	DIP2A	680	Disco-interacting protein 2 homolog A	RP(hy)P(hy)DLGGPP(hy)P(hy)R	1621.31	1132.9	1458.53	1314.36	930.289	1172.58	791.649	880.617	1415.45	905.175	300.278	1952.88	1497.19	2134.49	1512.37	1174.89	1001.17	1494	1617.4	959.495	1863.55	1377.18	1951	1377.74	935.021	1211.95	1483.8	NaN	1658.49	1739.01	1181.26	1204.84	1819.68	1410.2	1031.73	NaN
Q14689_681	Q14689	DIP2A	681	Disco-interacting protein 2 homolog A	RP(hy)P(hy)DLGGPP(hy)P(hy)R	1621.31	1132.9	1458.53	1314.36	930.289	1172.58	791.649	880.617	1415.45	905.175	300.278	1952.88	1497.19	2134.49	1512.37	1174.89	1001.17	1494	1617.4	959.495	1863.55	1377.18	1951	1377.74	935.021	1211.95	1483.8	NaN	1658.49	1739.01	1181.26	1204.84	1819.68	1410.2	1031.73	NaN
Q9P206_438	Q9P206	KIAA1522	438	Uncharacterized protein KIAA1522	RP(hy)P(hy)PPPR	136.638	NaN	NaN	4.59804	65.0745	61.2694	NaN	89.619	80.0624	18.3287	160.781	115.357	106.509	65.3783	100.325	23.9348	NaN	26.8448	118.577	NaN	43.974	NaN	96.1789	51.1236	NaN	53.5545	NaN	NaN	123.599	107.694	8.20765	NaN	95.357	0	26.8029	NaN
Q9P206_439	Q9P206	KIAA1522	439	Uncharacterized protein KIAA1522	RP(hy)P(hy)PPPR	136.638	NaN	NaN	4.59804	65.0745	61.2694	NaN	89.619	80.0624	18.3287	160.781	115.357	106.509	65.3783	100.325	23.9348	NaN	26.8448	118.577	NaN	43.974	NaN	96.1789	51.1236	NaN	53.5545	NaN	NaN	123.599	107.694	8.20765	NaN	95.357	0	26.8029	NaN
Q9BSW7_120	Q9BSW7	SYT17	120	Synaptotagmin-17	RP(hy)SSP(hy)LIDIK	409.664	817.208	670.151	419.136	768.388	NaN	546.758	578.467	575.803	574.844	NaN	255.303	386.534	NaN	NaN	626.42	NaN	785.397	498.205	517.833	1127.91	451.376	NaN	NaN	NaN	579.374	NaN	NaN	NaN	767.165	NaN	NaN	NaN	774.238	302.542	NaN
Q9BSW7_117	Q9BSW7	SYT17	117	Synaptotagmin-17	RP(hy)SSP(hy)LIDIK	409.664	817.208	670.151	419.136	768.388	NaN	546.758	578.467	575.803	574.844	NaN	255.303	386.534	NaN	NaN	626.42	NaN	785.397	498.205	517.833	1127.91	451.376	NaN	NaN	NaN	579.374	NaN	NaN	NaN	767.165	NaN	NaN	NaN	774.238	302.542	NaN
P50440_146	P50440	GATM	146	Glycine amidinotransferase, mitochondrial	RPDP(hy)IDWSLK	NaN	NaN	NaN	NaN	NaN	NaN	NaN	NaN	NaN	NaN	NaN	NaN	NaN	NaN	NaN	NaN	NaN	NaN	485.4	NaN	NaN	NaN	NaN	NaN	NaN	NaN	NaN	NaN	NaN	NaN	NaN	NaN	NaN	NaN	NaN	NaN
O43439_28	O43439	CBFA2T2	28	Protein CBFA2T2	RVP(hy)AMPGSP(hy)VEVK	96.5964	97.6067	223.135	268.145	122.265	NaN	NaN	NaN	151.895	NaN	130.91	49.5723	270.521	125.588	87.1808	335.448	NaN	91.8883	184.701	106.859	217.909	228.713	164.069	NaN	NaN	NaN	128.811	NaN	NaN	112.191	102.222	50.2262	NaN	293.895	97.9914	NaN
O43439_34	O43439	CBFA2T2	34	Protein CBFA2T2	RVP(hy)AMPGSP(hy)VEVK	96.5964	97.6067	223.135	268.145	122.265	NaN	NaN	NaN	151.895	NaN	130.91	49.5723	270.521	125.588	87.1808	335.448	NaN	91.8883	184.701	106.859	217.909	228.713	164.069	NaN	NaN	NaN	128.811	NaN	NaN	112.191	102.222	50.2262	NaN	293.895	97.9914	NaN
A0A096LNQ0_49	A0A096LNQ0	ZNF638	49	Zinc finger protein 638 (Fragment)	RYPDWNP(hy)EILP(hy)SRR	NaN	300.615	NaN	NaN	NaN	482.354	NaN	NaN	NaN	NaN	226.652	607.139	NaN	657.607	NaN	198.762	NaN	NaN	130.407	199.872	NaN	NaN	185.673	362.04	NaN	NaN	NaN	NaN	208.141	606.488	NaN	672.849	NaN	NaN	139.292	NaN
A0A096LNQ0_45	A0A096LNQ0	ZNF638	45	Zinc finger protein 638 (Fragment)	RYPDWNP(hy)EILP(hy)SRR	NaN	300.615	NaN	NaN	NaN	482.354	NaN	NaN	NaN	NaN	226.652	607.139	NaN	657.607	NaN	198.762	NaN	NaN	130.407	199.872	NaN	NaN	185.673	362.04	NaN	NaN	NaN	NaN	208.141	606.488	NaN	672.849	NaN	NaN	139.292	NaN
Q16720_259	Q16720	ATP2B3	259	Plasma membrane calcium-transporting ATPase 3	SADKDP(hy)M(ox)LLSGTHVM(ox)EGSGR	88.9476	113.515	566.848	226.868	61.6683	80.4161	82.9208	NaN	NaN	NaN	34.9064	55.3998	228.456	478.235	223.011	139.298	NaN	NaN	70.2739	119.368	606.772	225.161	69.5602	67.3353	97.3186	NaN	NaN	NaN	71.2107	NaN	261.829	555.205	198.183	160.016	NaN	NaN
Q7Z6P3_741	Q7Z6P3	RAB44	741	Ras-related protein Rab-44	SAP(hy)P(hy)RGSP(hy)PR	1708.85	NaN	NaN	1025.57	992.73	1636.99	192.658	NaN	1234.9	1827.23	NaN	NaN	1874.37	NaN	1019.51	NaN	NaN	1814.97	NaN	938.677	1794.6	NaN	1844.97	1324.37	397.846	1638.7	NaN	1733.74	NaN	NaN	857.043	NaN	1583.68	1937.87	1582.54	NaN
Q7Z6P3_742	Q7Z6P3	RAB44	742	Ras-related protein Rab-44	SAP(hy)P(hy)RGSP(hy)PR	1708.85	NaN	NaN	1025.57	992.73	1636.99	192.658	NaN	1234.9	1827.23	NaN	NaN	1874.37	NaN	1019.51	NaN	NaN	1814.97	NaN	938.677	1794.6	NaN	1844.97	1324.37	397.846	1638.7	NaN	1733.74	NaN	NaN	857.043	NaN	1583.68	1937.87	1582.54	NaN
Q7Z6P3_746	Q7Z6P3	RAB44	746	Ras-related protein Rab-44	SAP(hy)P(hy)RGSP(hy)PR	1708.85	NaN	NaN	1025.57	992.73	1636.99	192.658	NaN	1234.9	1827.23	NaN	NaN	1874.37	NaN	1019.51	NaN	NaN	1814.97	NaN	938.677	1794.6	NaN	1844.97	1324.37	397.846	1638.7	NaN	1733.74	NaN	NaN	857.043	NaN	1583.68	1937.87	1582.54	NaN
P80294_38;P0DM35_38	P80294	MT1H	38	Metallothionein 1H-like protein 1	SCCSCCP(hy)LGCAK	878.804	NaN	NaN	NaN	NaN	NaN	NaN	NaN	NaN	NaN	623.776	NaN	195.14	NaN	NaN	NaN	NaN	NaN	913.792	NaN	NaN	NaN	NaN	NaN	NaN	NaN	NaN	NaN	NaN	NaN	354.593	NaN	NaN	NaN	NaN	NaN
P04732_38;P80297_38;P02795_38;P13640_39;Q8N339_38	P04732	MT1E	38	Metallothionein-2	SCCSCCP(hy)VGCAK	736.548	NaN	455.919	NaN	144.796	NaN	NaN	NaN	113.349	NaN	490.3	NaN	475.162	NaN	NaN	NaN	NaN	NaN	779.103	NaN	478.945	NaN	155.551	NaN	NaN	NaN	110.487	NaN	448.376	NaN	414.961	NaN	NaN	NaN	NaN	NaN
Q9UGU0_1263	Q9UGU0	TCF20	1263	Transcription factor 20	SFISP(hy)IP(hy)SK	2044.1	58.0567	415.972	NaN	2364.22	71.1448	NaN	100.467	1146.67	167.079	1319.97	NaN	1242.87	NaN	NaN	NaN	NaN	NaN	2044.18	NaN	528.206	NaN	2466.43	NaN	NaN	NaN	511.997	NaN	1224.84	NaN	1225.53	NaN	NaN	NaN	NaN	NaN
Q9UGU0_1265	Q9UGU0	TCF20	1265	Transcription factor 20	SFISP(hy)IP(hy)SK	2044.1	58.0567	415.972	NaN	2364.22	71.1448	NaN	100.467	1146.67	167.079	1319.97	NaN	1242.87	NaN	NaN	NaN	NaN	NaN	2044.18	NaN	528.206	NaN	2466.43	NaN	NaN	NaN	511.997	NaN	1224.84	NaN	1225.53	NaN	NaN	NaN	NaN	NaN
P11142_116	P11142	HSPA8	116	Heat shock cognate 71 kDa protein	SFYP(hy)EEVSSMVLTK	NaN	NaN	NaN	NaN	NaN	115.511	NaN	178.574	NaN	223.255	NaN	NaN	NaN	NaN	NaN	NaN	NaN	NaN	NaN	NaN	NaN	NaN	NaN	NaN	NaN	161.586	NaN	NaN	NaN	NaN	NaN	NaN	NaN	NaN	NaN	NaN
P02461_1076	P02461	COL3A1	1076	Collagen alpha-1(III) chain	SGDRGESGPAGP(hy)AGAP(hy)GPAGSR	NaN	NaN	NaN	NaN	NaN	NaN	1533.86	NaN	NaN	NaN	NaN	NaN	NaN	NaN	NaN	NaN	NaN	NaN	NaN	NaN	NaN	NaN	NaN	NaN	1553.32	NaN	NaN	NaN	NaN	NaN	NaN	NaN	NaN	NaN	NaN	NaN
P02461_1072	P02461	COL3A1	1072	Collagen alpha-1(III) chain	SGDRGESGPAGP(hy)AGAP(hy)GPAGSR	NaN	NaN	NaN	NaN	NaN	NaN	1533.86	NaN	NaN	NaN	NaN	NaN	NaN	NaN	NaN	NaN	NaN	NaN	NaN	NaN	NaN	NaN	NaN	NaN	1553.32	NaN	NaN	NaN	NaN	NaN	NaN	NaN	NaN	NaN	NaN	NaN
P26368_427	P26368	U2AF2	427	Splicing factor U2AF 65 kDa subunit	SIEIPRPVDGVEVP(hy)GCGK	126.169	136.494	NaN	NaN	NaN	167.071	NaN	NaN	NaN	123.055	221.089	256.843	154.629	317.833	NaN	185.674	NaN	NaN	147.221	135.473	150.217	NaN	143.32	112.216	NaN	NaN	NaN	NaN	NaN	NaN	92.4346	177.205	NaN	168.662	NaN	NaN
P55157_107	P55157	MTTP	107	Microsomal triglyceride transfer protein large subunit	SIFKGKSP(hy)SK	354.752	630.072	102.779	113.115	351.851	458.176	403.484	273.94	231.067	170.309	173.683	565.403	654.221	629.481	79.8369	165.445	222.907	226.636	205.116	472.969	751.361	158.207	NaN	277.544	NaN	346.267	NaN	NaN	NaN	544.784	NaN	NaN	249.018	NaN	213.927	212.881
P14866_419	P14866	HNRNPL	419	Heterogeneous nuclear ribonucleoprotein L	SKP(hy)GAAMVEMADGYAVDR	NaN	NaN	NaN	NaN	NaN	NaN	NaN	NaN	NaN	NaN	109.23	NaN	NaN	NaN	NaN	NaN	NaN	NaN	NaN	NaN	NaN	NaN	NaN	NaN	NaN	NaN	NaN	NaN	NaN	NaN	NaN	NaN	NaN	NaN	NaN	NaN
O94875_243	O94875	SORBS2	243	Sorbin and SH3 domain-containing protein 2	SLERP(hy)MSSASM(ox)ASDFR	328.42	NaN	NaN	NaN	NaN	NaN	NaN	NaN	NaN	30.3483	NaN	395.633	NaN	NaN	NaN	NaN	NaN	NaN	341.906	NaN	NaN	NaN	NaN	875.894	NaN	NaN	284.492	NaN	108.969	NaN	NaN	NaN	483.857	NaN	NaN	NaN
P05783_28	P05783	KRT18	28	Keratin, type I cytoskeletal 18	SLGSVQAPSYGARP(hy)VSSAASVYAGAGGSGSR	NaN	NaN	NaN	NaN	NaN	21.7937	NaN	NaN	NaN	NaN	NaN	NaN	NaN	NaN	NaN	NaN	NaN	NaN	NaN	NaN	NaN	NaN	NaN	4.19051	NaN	NaN	NaN	NaN	NaN	NaN	NaN	NaN	NaN	NaN	NaN	NaN
P49327_2229	P49327	FASN	2229	Fatty acid synthase	SLLVNPEGP(hy)TLMR	NaN	NaN	NaN	NaN	NaN	NaN	107.439	NaN	NaN	NaN	NaN	NaN	NaN	NaN	NaN	NaN	NaN	NaN	NaN	NaN	NaN	NaN	NaN	NaN	102.731	NaN	NaN	NaN	NaN	NaN	NaN	NaN	NaN	NaN	NaN	NaN
Q6ZS94_101	Q6ZS94	C1orf229	101	Putative uncharacterized protein C1orf229	SLP(hy)AAASRSGSRTLR	224.665	434.723	NaN	415.672	398.985	NaN	NaN	287.983	443.758	NaN	404.36	436.236	407.119	NaN	362.693	531.806	NaN	574.396	269.602	173.834	146.856	455.543	398.081	NaN	NaN	104.401	172.782	NaN	364.693	117.864	194.259	411.831	NaN	520.097	446.33	NaN
Q9UGU0_1673	Q9UGU0	TCF20	1673	Transcription factor 20	SLTP(hy)P(hy)P(hy)SSTESK	936.786	623.043	413.224	331.948	598.335	418.536	856.153	NaN	390.216	353.809	496.986	460.602	559.824	NaN	350.553	NaN	NaN	210.838	901.588	NaN	NaN	341.152	548.859	523.924	450.342	NaN	NaN	533.966	474.558	737.205	830.582	942.399	152.892	681.789	648.212	NaN
Q9UGU0_1672	Q9UGU0	TCF20	1672	Transcription factor 20	SLTP(hy)P(hy)P(hy)SSTESK	936.786	623.043	413.224	331.948	598.335	418.536	856.153	NaN	390.216	353.809	496.986	460.602	559.824	NaN	350.553	NaN	NaN	210.838	901.588	NaN	NaN	341.152	548.859	523.924	450.342	NaN	NaN	533.966	474.558	737.205	830.582	942.399	152.892	681.789	648.212	NaN
Q9UGU0_1674	Q9UGU0	TCF20	1674	Transcription factor 20	SLTP(hy)P(hy)P(hy)SSTESK	936.786	623.043	413.224	331.948	598.335	418.536	856.153	NaN	390.216	353.809	496.986	460.602	559.824	NaN	350.553	NaN	NaN	210.838	901.588	NaN	NaN	341.152	548.859	523.924	450.342	NaN	NaN	533.966	474.558	737.205	830.582	942.399	152.892	681.789	648.212	NaN
Q9H2U2_318	Q9H2U2	PPA2	318	Inorganic pyrophosphatase 2, mitochondrial	SLVESVSSSP(hy)NKESNEEEQVWHFLGK	290.388	NaN	NaN	NaN	256.591	NaN	NaN	NaN	NaN	164.744	245.037	NaN	478.058	NaN	NaN	NaN	NaN	NaN	NaN	NaN	213.366	NaN	NaN	NaN	127.665	NaN	NaN	NaN	NaN	NaN	239.974	NaN	NaN	NaN	NaN	NaN
Q9BW04_442	Q9BW04	SARG	442	Specifically androgen-regulated gene protein	SMP(hy)ISIP(hy)KAPR	415.832	522.249	373.143	587.075	442.793	402.599	NaN	272.074	NaN	373.125	NaN	374.573	NaN	NaN	496.779	671.74	NaN	352.619	NaN	516.196	NaN	512.242	411.475	354.537	NaN	NaN	591.685	NaN	NaN	NaN	494.164	399.537	NaN	706.807	NaN	NaN
Q9BW04_446	Q9BW04	SARG	446	Specifically androgen-regulated gene protein	SMP(hy)ISIP(hy)KAPR	415.832	522.249	373.143	587.075	442.793	402.599	NaN	272.074	NaN	373.125	NaN	374.573	NaN	NaN	496.779	671.74	NaN	352.619	NaN	516.196	NaN	512.242	411.475	354.537	NaN	NaN	591.685	NaN	NaN	NaN	494.164	399.537	NaN	706.807	NaN	NaN
Q9P270_466	Q9P270	SLAIN2	466	SLAIN motif-containing protein 2	SP(hy)AAP(hy)SP(hy)LALR	624.373	NaN	NaN	1058.04	NaN	173.871	388.557	NaN	NaN	106.092	526.611	616.51	287.957	NaN	NaN	NaN	NaN	NaN	631.638	255.089	NaN	NaN	384.815	NaN	184.837	NaN	484.255	NaN	957.835	NaN	914.821	388.434	NaN	NaN	NaN	NaN
Q9P270_463	Q9P270	SLAIN2	463	SLAIN motif-containing protein 2	SP(hy)AAP(hy)SP(hy)LALR	624.373	NaN	NaN	1058.04	NaN	173.871	388.557	NaN	NaN	106.092	526.611	616.51	287.957	NaN	NaN	NaN	NaN	NaN	631.638	255.089	NaN	NaN	384.815	NaN	184.837	NaN	484.255	NaN	957.835	NaN	914.821	388.434	NaN	NaN	NaN	NaN
Q9P270_468	Q9P270	SLAIN2	468	SLAIN motif-containing protein 2	SP(hy)AAP(hy)SP(hy)LALR	624.373	NaN	NaN	1058.04	NaN	173.871	388.557	NaN	NaN	106.092	526.611	616.51	287.957	NaN	NaN	NaN	NaN	NaN	631.638	255.089	NaN	NaN	384.815	NaN	184.837	NaN	484.255	NaN	957.835	NaN	914.821	388.434	NaN	NaN	NaN	NaN
P52294_247	P52294	KPNA1	247	Importin subunit alpha-5	SP(hy)P(hy)P(hy)EFAK	NaN	NaN	NaN	70.3589	NaN	41.3706	NaN	NaN	NaN	NaN	37.9562	NaN	NaN	NaN	NaN	NaN	NaN	4.68188	NaN	NaN	NaN	NaN	131.873	NaN	NaN	NaN	NaN	NaN	NaN	NaN	NaN	NaN	NaN	NaN	NaN	NaN
P52294_245	P52294	KPNA1	245	Importin subunit alpha-5	SP(hy)P(hy)P(hy)EFAK	NaN	NaN	NaN	70.3589	NaN	41.3706	NaN	NaN	NaN	NaN	37.9562	NaN	NaN	NaN	NaN	NaN	NaN	4.68188	NaN	NaN	NaN	NaN	131.873	NaN	NaN	NaN	NaN	NaN	NaN	NaN	NaN	NaN	NaN	NaN	NaN	NaN
P52294_246	P52294	KPNA1	246	Importin subunit alpha-5	SP(hy)P(hy)P(hy)EFAK	NaN	NaN	NaN	70.3589	NaN	41.3706	NaN	NaN	NaN	NaN	37.9562	NaN	NaN	NaN	NaN	NaN	NaN	4.68188	NaN	NaN	NaN	NaN	131.873	NaN	NaN	NaN	NaN	NaN	NaN	NaN	NaN	NaN	NaN	NaN	NaN	NaN
P41970_288	P41970	ELK3	288	ETS domain-containing protein Elk-3	SP(hy)SLP(hy)P(hy)K	NaN	NaN	NaN	NaN	172.353	19.7892	NaN	361.053	316.511	153.206	130.125	NaN	77.5539	NaN	202.708	NaN	NaN	344.045	190.488	NaN	NaN	NaN	115.728	NaN	102.542	327.78	132.174	NaN	94.2384	NaN	NaN	NaN	178.819	NaN	243.576	337.489
P41970_289	P41970	ELK3	289	ETS domain-containing protein Elk-3	SP(hy)SLP(hy)P(hy)K	NaN	NaN	NaN	NaN	172.353	19.7892	NaN	361.053	316.511	153.206	130.125	NaN	77.5539	NaN	202.708	NaN	NaN	344.045	190.488	NaN	NaN	NaN	115.728	NaN	102.542	327.78	132.174	NaN	94.2384	NaN	NaN	NaN	178.819	NaN	243.576	337.489
P41970_285	P41970	ELK3	285	ETS domain-containing protein Elk-3	SP(hy)SLP(hy)P(hy)K	NaN	NaN	NaN	NaN	172.353	19.7892	NaN	361.053	316.511	153.206	130.125	NaN	77.5539	NaN	202.708	NaN	NaN	344.045	190.488	NaN	NaN	NaN	115.728	NaN	102.542	327.78	132.174	NaN	94.2384	NaN	NaN	NaN	178.819	NaN	243.576	337.489
P36269_468	P36269	GGT5	468	Glutathione hydrolase 5 proenzyme	SP(hy)SSM(ox)VP(hy)SILINK	103.353	72.0075	NaN	NaN	74.1817	86.1716	NaN	102.313	132.742	132.065	68.7828	273.083	157.264	NaN	173.865	167.864	317.254	577.979	NaN	NaN	147.981	NaN	NaN	68.3251	NaN	NaN	NaN	NaN	NaN	316.052	158.756	NaN	148.374	185.071	342.553	553.164
P36269_473	P36269	GGT5	473	Glutathione hydrolase 5 proenzyme	SP(hy)SSM(ox)VP(hy)SILINK	103.353	72.0075	NaN	NaN	74.1817	86.1716	NaN	102.313	132.742	132.065	68.7828	273.083	157.264	NaN	173.865	167.864	317.254	577.979	NaN	NaN	147.981	NaN	NaN	68.3251	NaN	NaN	NaN	NaN	NaN	316.052	158.756	NaN	148.374	185.071	342.553	553.164
S4R303_42	S4R303	SORBS1	42	Sorbin and SH3 domain-containing protein 1 (Fragment)	SQVLSP(hy)PR	151.19	NaN	151.34	112.246	205.124	NaN	15.494	NaN	NaN	283.296	NaN	64.2926	170.212	NaN	NaN	76.8479	181.429	238.592	154.495	NaN	NaN	NaN	224.258	NaN	NaN	NaN	NaN	NaN	NaN	NaN	NaN	NaN	NaN	75.2335	180.467	NaN
A0A1W2PQX5_1455	A0A1W2PQX5	CCDC187	1455	Coiled-coil domain-containing protein 187	SREVKEP(hy)P(hy)P(hy)GDP(hy)QTK	621.828	543.748	761.087	134.333	917.563	491.003	545.284	637.743	555.697	465.986	902.913	638.594	617.931	575.617	697.914	574.146	387.038	764.502	647.256	430.406	111.125	214.523	224.919	41.8994	531.307	410.325	NaN	358.117	733.175	119.682	779.709	627.398	465.952	547.886	515.869	NaN
A0A1W2PQX5_1454	A0A1W2PQX5	CCDC187	1454	Coiled-coil domain-containing protein 187	SREVKEP(hy)P(hy)P(hy)GDP(hy)QTK	621.828	543.748	761.087	134.333	917.563	491.003	545.284	637.743	555.697	465.986	902.913	638.594	617.931	575.617	697.914	574.146	387.038	764.502	647.256	430.406	111.125	214.523	224.919	41.8994	531.307	410.325	NaN	358.117	733.175	119.682	779.709	627.398	465.952	547.886	515.869	NaN
A0A1W2PQX5_1453	A0A1W2PQX5	CCDC187	1453	Coiled-coil domain-containing protein 187	SREVKEP(hy)P(hy)P(hy)GDP(hy)QTK	621.828	543.748	761.087	134.333	917.563	491.003	545.284	637.743	555.697	465.986	902.913	638.594	617.931	575.617	697.914	574.146	387.038	764.502	647.256	430.406	111.125	214.523	224.919	41.8994	531.307	410.325	NaN	358.117	733.175	119.682	779.709	627.398	465.952	547.886	515.869	NaN
A0A1W2PQX5_1458	A0A1W2PQX5	CCDC187	1458	Coiled-coil domain-containing protein 187	SREVKEP(hy)P(hy)P(hy)GDP(hy)QTK	621.828	543.748	761.087	134.333	917.563	491.003	545.284	637.743	555.697	465.986	902.913	638.594	617.931	575.617	697.914	574.146	387.038	764.502	647.256	430.406	111.125	214.523	224.919	41.8994	531.307	410.325	NaN	358.117	733.175	119.682	779.709	627.398	465.952	547.886	515.869	NaN
O60502_305	O60502	OGA	305	Protein O-GlcNAcase	STELIP(hy)R	110.457	137.755	149.938	194.81	99.8194	194.409	132.005	142.028	276.383	354.809	119.253	234.185	88.9918	230.891	114.868	289.369	331.863	390.694	122.326	140.116	173.09	185.285	108.178	163.764	107.731	85.5437	203.818	256.553	NaN	210.954	57.0011	165.345	79.8373	226.203	280.953	268.989
Q5SYE7_878	Q5SYE7	NHSL1	878	NHS-like protein 1	SVSP(hy)ANGKGK	86.6188	219.317	NaN	51.5115	51.0618	240.226	612.338	91.5767	45.3529	67.8294	NaN	119.196	5.26734	95.6877	99.991	4.07731	NaN	90.8115	120.272	204.862	47.8597	NaN	67.2187	168.704	395.563	63.9101	49.8139	NaN	NaN	NaN	NaN	73.2035	NaN	NaN	NaN	NaN
O95835_256	O95835	LATS1	256	Serine/threonine-protein kinase LATS1	SVTPP(hy)P(hy)P(hy)PRGQTP(hy)PPR	NaN	276.782	NaN	59.6314	361.156	NaN	NaN	75.3688	299.968	NaN	70.8768	NaN	331.401	NaN	NaN	NaN	NaN	NaN	NaN	291.871	NaN	NaN	NaN	NaN	NaN	NaN	NaN	NaN	NaN	NaN	161.79	NaN	NaN	309.286	NaN	NaN
O95835_249	O95835	LATS1	249	Serine/threonine-protein kinase LATS1	SVTPP(hy)P(hy)P(hy)PRGQTP(hy)PPR	NaN	276.782	NaN	59.6314	361.156	NaN	NaN	75.3688	299.968	NaN	70.8768	NaN	331.401	NaN	NaN	NaN	NaN	NaN	NaN	291.871	NaN	NaN	NaN	NaN	NaN	NaN	NaN	NaN	NaN	NaN	161.79	NaN	NaN	309.286	NaN	NaN
O95835_248	O95835	LATS1	248	Serine/threonine-protein kinase LATS1	SVTPP(hy)P(hy)P(hy)PRGQTP(hy)PPR	NaN	276.782	NaN	59.6314	361.156	NaN	NaN	75.3688	299.968	NaN	70.8768	NaN	331.401	NaN	NaN	NaN	NaN	NaN	NaN	291.871	NaN	NaN	NaN	NaN	NaN	NaN	NaN	NaN	NaN	NaN	161.79	NaN	NaN	309.286	NaN	NaN
O95835_250	O95835	LATS1	250	Serine/threonine-protein kinase LATS1	SVTPP(hy)P(hy)P(hy)PRGQTP(hy)PPR	NaN	276.782	NaN	59.6314	361.156	NaN	NaN	75.3688	299.968	NaN	70.8768	NaN	331.401	NaN	NaN	NaN	NaN	NaN	NaN	291.871	NaN	NaN	NaN	NaN	NaN	NaN	NaN	NaN	NaN	NaN	161.79	NaN	NaN	309.286	NaN	NaN
Q562R1_244;P63267_244	Q562R1	ACTBL2	244	Actin, gamma-enteric smooth muscle	SYELP(hy)DGQVITIGNER	149.655	148.673	NaN	297.983	171.342	79.3798	NaN	71.6807	162.62	95.4936	104.431	91.5	187.043	147.926	123.345	257.732	187.43	217.83	193.714	92.61	210.535	228.423	155.142	51.6125	NaN	NaN	95.9358	NaN	NaN	74.1069	139.805	149.912	107.473	191.659	145.863	NaN
Q16891_183	Q16891	IMMT	183	MICOS complex subunit MIC60	TDHPEIGEGKP(hy)TP(hy)ALSEEASSSSIR	124.968	NaN	176.706	NaN	143.436	NaN	NaN	NaN	NaN	173.727	169.2	NaN	NaN	NaN	164.4	NaN	NaN	80.5013	NaN	NaN	NaN	NaN	180.167	NaN	NaN	209.874	NaN	NaN	NaN	NaN	138.477	NaN	NaN	NaN	109.333	NaN
Q16891_181	Q16891	IMMT	181	MICOS complex subunit MIC60	TDHPEIGEGKP(hy)TP(hy)ALSEEASSSSIR	124.968	NaN	176.706	NaN	143.436	NaN	NaN	NaN	NaN	173.727	169.2	NaN	NaN	NaN	164.4	NaN	NaN	80.5013	NaN	NaN	NaN	NaN	180.167	NaN	NaN	209.874	NaN	NaN	NaN	NaN	138.477	NaN	NaN	NaN	109.333	NaN
P30101_324	P30101	PDIA3	324	Protein disulfide-isomerase A3	TFSHELSDFGLESTAGEIP(hy)VVAIR	201.451	407.178	238.042	648.686	181.248	294.785	NaN	180.444	NaN	307.433	177.946	210.681	248.907	171.538	222.956	NaN	NaN	NaN	139.501	358.996	NaN	679.513	175.993	228.952	NaN	NaN	NaN	185.812	NaN	NaN	139.389	161.563	NaN	233.962	NaN	NaN
P08123_839	P08123	COL1A2	839	Collagen alpha-2(I) chain	TGEVGAVGP(hy)P(hy)GFAGEK	NaN	NaN	NaN	NaN	NaN	NaN	336.569	NaN	NaN	NaN	NaN	NaN	NaN	NaN	NaN	NaN	NaN	NaN	NaN	NaN	NaN	NaN	NaN	NaN	320.673	NaN	NaN	NaN	NaN	NaN	NaN	NaN	NaN	NaN	NaN	NaN
P08123_840	P08123	COL1A2	840	Collagen alpha-2(I) chain	TGEVGAVGPP(hy)GFAGEK	191.531	262.057	NaN	NaN	123.045	84.8797	2152.77	NaN	NaN	52.8904	95.6782	61.2329	168.897	96.4937	233.696	152.768	NaN	NaN	186.339	257.194	NaN	NaN	159.343	61.5515	2389.51	NaN	42.5543	NaN	NaN	55.8894	112.742	99.2466	177.434	126.822	45.4226	NaN
P08123_1076	P08123	COL1A2	1076	Collagen alpha-2(I) chain	TGHP(hy)GTVGP(hy)AGIR	NaN	NaN	NaN	NaN	NaN	NaN	1096.49	NaN	NaN	NaN	NaN	NaN	NaN	NaN	NaN	NaN	NaN	NaN	NaN	NaN	NaN	NaN	NaN	NaN	1051.56	NaN	NaN	NaN	NaN	NaN	NaN	NaN	NaN	NaN	NaN	NaN
P08123_1071	P08123	COL1A2	1071	Collagen alpha-2(I) chain	TGHP(hy)GTVGPAGIR	NaN	NaN	NaN	NaN	4.41659	NaN	153.795	NaN	NaN	NaN	NaN	NaN	NaN	NaN	NaN	NaN	NaN	NaN	NaN	NaN	NaN	NaN	NaN	NaN	101.702	NaN	NaN	NaN	NaN	NaN	NaN	NaN	NaN	NaN	NaN	NaN
P08123_798	P08123	COL1A2	798	Collagen alpha-2(I) chain	TGPP(hy)GPSGISGPP(hy)GPP(hy)GPAGK	NaN	NaN	NaN	NaN	NaN	NaN	13.4539	NaN	NaN	NaN	NaN	NaN	NaN	NaN	NaN	NaN	NaN	NaN	NaN	NaN	NaN	NaN	NaN	NaN	NaN	NaN	4.14484	NaN	NaN	NaN	NaN	NaN	NaN	NaN	NaN	NaN
P08123_807	P08123	COL1A2	807	Collagen alpha-2(I) chain	TGPP(hy)GPSGISGPP(hy)GPP(hy)GPAGK	NaN	NaN	NaN	NaN	NaN	NaN	13.4539	NaN	NaN	NaN	NaN	NaN	NaN	NaN	NaN	NaN	NaN	NaN	NaN	NaN	NaN	NaN	NaN	NaN	NaN	NaN	4.14484	NaN	NaN	NaN	NaN	NaN	NaN	NaN	NaN	NaN
P08123_810	P08123	COL1A2	810	Collagen alpha-2(I) chain	TGPP(hy)GPSGISGPP(hy)GPP(hy)GPAGK	NaN	NaN	NaN	NaN	NaN	NaN	13.4539	NaN	NaN	NaN	NaN	NaN	NaN	NaN	NaN	NaN	NaN	NaN	NaN	NaN	NaN	NaN	NaN	NaN	NaN	NaN	4.14484	NaN	NaN	NaN	NaN	NaN	NaN	NaN	NaN	NaN
P18206_15	P18206	VCL	15	Vinculin	TIESILEP(hy)VAQQISHLVIM(ox)HEEGEVDGK	242.006	308.262	NaN	89.1028	NaN	264.164	NaN	159.819	NaN	87.6159	174.498	285.097	265.121	399.961	NaN	NaN	NaN	NaN	269.597	306.74	NaN	NaN	336.967	NaN	302.616	NaN	NaN	NaN	NaN	NaN	NaN	NaN	NaN	NaN	NaN	NaN
P0C0L4_961;P0C0L5_961	P0C0L4	C4A	961	Complement C4-A	TLEIP(hy)GNSDPNMIPDGDFNSYVR	226.796	402.029	544.162	NaN	NaN	NaN	NaN	NaN	NaN	NaN	NaN	NaN	252.771	256.061	NaN	NaN	NaN	NaN	211.265	371.583	597.509	NaN	NaN	NaN	NaN	NaN	NaN	NaN	NaN	NaN	NaN	NaN	NaN	207.866	NaN	NaN
Q5SZC5_10	Q5SZC5	GDA	10	Guanine deaminase (Fragment)	TLFQNTRRP(hy)LR	351.981	NaN	129.01	287.632	423.676	NaN	NaN	519.523	351.433	359.582	249.738	331.097	186.362	NaN	198.096	81.704	NaN	374.08	209.45	352.284	140.219	NaN	454.865	NaN	36.5951	472.727	360.938	NaN	420.545	NaN	NaN	NaN	NaN	91.1199	NaN	408.45
Q92526_40;P40227_40	Q92526	CCT6A	40	T-complex protein 1 subunit zeta	TNLGP(hy)KGTM(ox)K	1093.38	NaN	NaN	NaN	649.879	NaN	745.914	NaN	660.245	223.23	345.747	NaN	NaN	NaN	NaN	NaN	NaN	610.785	354.561	166.972	708.208	50.8065	694.52	984.74	217.11	NaN	774.051	NaN	306.642	NaN	NaN	567.822	660.835	NaN	286.998	623.371
Q5JTV8_287	Q5JTV8	TOR1AIP1	287	Torsin-1A-interacting protein 1	TP(hy)QEWAP(hy)QTAR	5312.64	4580.81	3265.08	969.269	2997.82	6600.27	1495.37	3694.38	3016.68	3647.3	2002.3	4003.92	1248.92	2896.2	4446.85	823.203	1907.54	2835.2	4978.06	5110.22	3347.73	925.684	2929.02	5513.02	6215.99	3945.81	3601.2	3647.3	NaN	5129.68	1325.86	3351.48	4168.34	775.141	2241.42	2930.05
Q5JTV8_292	Q5JTV8	TOR1AIP1	292	Torsin-1A-interacting protein 1	TP(hy)QEWAP(hy)QTAR	5312.64	4580.81	3265.08	969.269	2997.82	6600.27	1495.37	3694.38	3016.68	3647.3	2002.3	4003.92	1248.92	2896.2	4446.85	823.203	1907.54	2835.2	4978.06	5110.22	3347.73	925.684	2929.02	5513.02	6215.99	3945.81	3601.2	3647.3	NaN	5129.68	1325.86	3351.48	4168.34	775.141	2241.42	2930.05
Q6ZUX3_300	Q6ZUX3	TOGARAM2	300	TOG array regulator of axonemal microtubules protein 2	TPASLEP(hy)KP(hy)LASP(hy)IRDR	83.8524	211.597	NaN	3.63993	16.968	NaN	NaN	NaN	66	31.1816	52.5367	NaN	68.4037	NaN	NaN	NaN	NaN	NaN	87.2446	150.963	225.211	NaN	NaN	31.22	54.7532	NaN	NaN	NaN	NaN	NaN	NaN	126.962	NaN	NaN	NaN	NaN
Q6ZUX3_296	Q6ZUX3	TOGARAM2	296	TOG array regulator of axonemal microtubules protein 2	TPASLEP(hy)KP(hy)LASP(hy)IRDR	83.8524	211.597	NaN	3.63993	16.968	NaN	NaN	NaN	66	31.1816	52.5367	NaN	68.4037	NaN	NaN	NaN	NaN	NaN	87.2446	150.963	225.211	NaN	NaN	31.22	54.7532	NaN	NaN	NaN	NaN	NaN	NaN	126.962	NaN	NaN	NaN	NaN
Q6ZUX3_294	Q6ZUX3	TOGARAM2	294	TOG array regulator of axonemal microtubules protein 2	TPASLEP(hy)KP(hy)LASP(hy)IRDR	83.8524	211.597	NaN	3.63993	16.968	NaN	NaN	NaN	66	31.1816	52.5367	NaN	68.4037	NaN	NaN	NaN	NaN	NaN	87.2446	150.963	225.211	NaN	NaN	31.22	54.7532	NaN	NaN	NaN	NaN	NaN	NaN	126.962	NaN	NaN	NaN	NaN
Q14676_1573	Q14676	MDC1	1573	Mediator of DNA damage checkpoint protein 1	TPESIVP(hy)IAP(hy)ELQPSTSR	NaN	NaN	NaN	NaN	NaN	NaN	NaN	NaN	NaN	420.271	137.866	NaN	167.244	NaN	NaN	NaN	NaN	NaN	NaN	NaN	NaN	NaN	NaN	NaN	NaN	NaN	NaN	377.124	NaN	NaN	NaN	NaN	NaN	NaN	NaN	NaN
Q14676_1576	Q14676	MDC1	1576	Mediator of DNA damage checkpoint protein 1	TPESIVP(hy)IAP(hy)ELQPSTSR	NaN	NaN	NaN	NaN	NaN	NaN	NaN	NaN	NaN	420.271	137.866	NaN	167.244	NaN	NaN	NaN	NaN	NaN	NaN	NaN	NaN	NaN	NaN	NaN	NaN	NaN	NaN	377.124	NaN	NaN	NaN	NaN	NaN	NaN	NaN	NaN
Q8NET8_61	Q8NET8	TRPV3	61	Transient receptor potential cation channel subfamily V member 3	TSP(hy)P(hy)VFSK	218.887	47.0252	532.078	243.844	155.097	2070.6	274.232	1617.47	699.497	178.772	856.019	1096.29	371.536	834.069	668.6	305.146	NaN	397.085	345.893	154.271	221.047	242.26	190.071	2212.12	167.656	NaN	1983.68	1065.6	756.64	272.572	692.294	313.839	692.294	301.6	NaN	NaN
Q8NET8_62	Q8NET8	TRPV3	62	Transient receptor potential cation channel subfamily V member 3	TSP(hy)P(hy)VFSK	218.887	47.0252	532.078	243.844	155.097	2070.6	274.232	1617.47	699.497	178.772	856.019	1096.29	371.536	834.069	668.6	305.146	NaN	397.085	345.893	154.271	221.047	242.26	190.071	2212.12	167.656	NaN	1983.68	1065.6	756.64	272.572	692.294	313.839	692.294	301.6	NaN	NaN
P29401_475	P29401	TKT	475	Transketolase	TSRP(hy)ENAIIYNNNEDFQVGQAK	126.5	59.1098	152.359	102.266	NaN	53.814	122.848	242.131	198.466	89.4255	119.351	NaN	170.899	59.8062	NaN	177.472	152.867	254.597	147.47	40.4865	151.972	101.499	62.5969	25.5844	84.6593	234.354	211.711	91.2081	108.72	63.2148	168.255	66.7863	NaN	212.747	220.697	250.182
P63267_173	P63267	ACTG2	173	Actin, gamma-enteric smooth muscle	TTGIVLDSGDGVTHNVPIYEGYALP(hy)HAIMR	NaN	127.086	NaN	NaN	NaN	NaN	NaN	NaN	NaN	NaN	NaN	NaN	NaN	NaN	NaN	134.555	NaN	NaN	NaN	104.483	NaN	NaN	NaN	NaN	NaN	NaN	NaN	NaN	NaN	NaN	NaN	NaN	NaN	233.938	NaN	NaN
Q562R1_165	Q562R1	ACTBL2	165	Beta-actin-like protein 2	TTGIVM(ox)DSGDGVTHIVP(hy)IYEGYALPHAILR	5715.16	4477.05	5377.66	5967.44	5575.54	2792.37	151.059	2555.2	6098.11	1842.49	5024.89	3283.29	6360.94	4102.62	4385.33	6072.19	3676.21	4495.76	5961.87	4245.84	5092.7	5678.08	5872.85	2874.92	NaN	2530.28	6824.71	1599.57	4882.02	4314.8	6823.99	4846.14	4112.71	866.267	4296.23	4541.76
P63261_164;P60709_164	P63261	ACTB	164	Actin, cytoplasmic 1	TTGIVM(ox)DSGDGVTHTVP(hy)IYEGYALPHAILR	512.678	307.828	NaN	247.875	63.6492	960.955	323.762	1181.18	784.357	1813.78	606.977	381.62	480.8	371.148	1034.51	644.975	207.91	231.936	530.295	326.325	NaN	216.879	60.103	715.427	227.32	1031.53	602.474	1409.17	387.847	335.385	295.555	289.833	768.429	559.46	148.761	NaN
P60709_172;P63261_172	P60709	ACTB	172	Actin, cytoplasmic 1	TTGIVMDSGDGVTHTVPIYEGYALP(hy)HAILR	NaN	NaN	NaN	857.507	1475.07	NaN	NaN	NaN	350.38	319.431	NaN	191.91	468.663	NaN	NaN	NaN	NaN	907.139	1537.64	1092.96	NaN	799.034	1595.08	268.485	69.3455	194.822	NaN	319.847	262.005	NaN	NaN	346.139	NaN	287.064	NaN	844.576
P01857_279	P01857	IGHG1	279	Immunoglobulin heavy constant gamma 1	TTP(hy)P(hy)VLDSDGSFFLYSK	NaN	111.699	75.3253	NaN	NaN	255.182	696.927	91.8967	NaN	189.126	NaN	117.53	101.736	91.3606	NaN	NaN	NaN	NaN	NaN	106.535	NaN	NaN	NaN	160.634	710.332	121.02	NaN	212.352	NaN	64.0287	NaN	146.278	81.5099	NaN	NaN	NaN
P01857_278	P01857	IGHG1	278	Immunoglobulin heavy constant gamma 1	TTP(hy)P(hy)VLDSDGSFFLYSK	NaN	111.699	75.3253	NaN	NaN	255.182	696.927	91.8967	NaN	189.126	NaN	117.53	101.736	91.3606	NaN	NaN	NaN	NaN	NaN	106.535	NaN	NaN	NaN	160.634	710.332	121.02	NaN	212.352	NaN	64.0287	NaN	146.278	81.5099	NaN	NaN	NaN
P01859_275	P01859	IGHG2	275	Immunoglobulin heavy constant gamma 2	TTPP(hy)MLDSDGSFFLYSK	NaN	33.9953	NaN	NaN	NaN	NaN	707.964	178.27	NaN	247.809	NaN	NaN	11.3451	NaN	NaN	NaN	NaN	NaN	NaN	51.5829	NaN	NaN	NaN	187.845	643.293	NaN	NaN	NaN	NaN	139.6	NaN	NaN	NaN	NaN	NaN	NaN
P31948_69	P31948	STIP1	69	Stress-induced-phosphoprotein 1	TVDLKP(hy)DWGK	198.576	NaN	NaN	NaN	NaN	NaN	NaN	NaN	NaN	NaN	NaN	NaN	57.1176	NaN	NaN	NaN	NaN	NaN	NaN	679.341	NaN	NaN	NaN	NaN	NaN	NaN	NaN	NaN	NaN	NaN	NaN	NaN	NaN	NaN	NaN	NaN
P46779_53	P46779	RPL28	53	60S ribosomal protein L28	TVGVEP(hy)AADGK	NaN	NaN	NaN	NaN	496.291	NaN	NaN	NaN	NaN	NaN	NaN	NaN	356.097	NaN	NaN	NaN	NaN	143.087	821.499	NaN	NaN	NaN	465.257	76.0939	NaN	NaN	NaN	NaN	NaN	NaN	NaN	NaN	NaN	NaN	NaN	NaN
O76094_623	O76094	SRP72	623	Signal recognition particle subunit SRP72	TVSSP(hy)P(hy)TSP(hy)R	NaN	NaN	NaN	1556.53	1004.6	623.859	75.1335	240.321	348.191	466.339	637.176	1693.97	330.987	627.861	267.758	852.4	NaN	1367.04	1374.52	1185.83	492.573	1490.32	286.313	NaN	557.461	NaN	320.067	218.283	261.32	1991.81	1377.79	471.75	187.289	641.23	859.349	NaN
O76094_622	O76094	SRP72	622	Signal recognition particle subunit SRP72	TVSSP(hy)P(hy)TSP(hy)R	NaN	NaN	NaN	1556.53	1004.6	623.859	75.1335	240.321	348.191	466.339	637.176	1693.97	330.987	627.861	267.758	852.4	NaN	1367.04	1374.52	1185.83	492.573	1490.32	286.313	NaN	557.461	NaN	320.067	218.283	261.32	1991.81	1377.79	471.75	187.289	641.23	859.349	NaN
O76094_626	O76094	SRP72	626	Signal recognition particle subunit SRP72	TVSSP(hy)P(hy)TSP(hy)R	NaN	NaN	NaN	1556.53	1004.6	623.859	75.1335	240.321	348.191	466.339	637.176	1693.97	330.987	627.861	267.758	852.4	NaN	1367.04	1374.52	1185.83	492.573	1490.32	286.313	NaN	557.461	NaN	320.067	218.283	261.32	1991.81	1377.79	471.75	187.289	641.23	859.349	NaN
P11142_147	P11142	HSPA8	147	Heat shock cognate 71 kDa protein	TVTNAVVTVP(hy)AYFNDSQR	526.244	351.925	605.852	728.895	562.205	344.52	NaN	504.599	NaN	532.837	662.772	371.842	665.937	270.685	NaN	594.042	189.721	446.538	513.389	277.235	585.818	661.155	534.41	315.356	NaN	517.308	NaN	493.574	596.149	324.664	684.154	348.224	424.556	631.54	236.318	494.598
P69905_45	P69905	HBA1	45	Hemoglobin subunit alpha	TYFP(hy)HFDLSHGSAQVK	2784.87	NaN	NaN	NaN	1999.69	2856.44	NaN	1829.05	NaN	2243.19	1281.75	NaN	829.029	1583.27	2380.7	NaN	NaN	NaN	2804.25	2661.42	1818.68	NaN	1997.03	2586.71	NaN	NaN	2653.53	2073.44	NaN	NaN	841.966	2245.14	NaN	370.294	NaN	NaN
Q92901_259;P39023_259	Q92901	RPL3	259	60S ribosomal protein L3	VACIGAWHP(hy)AR	NaN	NaN	NaN	NaN	NaN	NaN	NaN	NaN	NaN	NaN	58.8344	NaN	NaN	NaN	NaN	NaN	NaN	NaN	NaN	NaN	NaN	NaN	NaN	NaN	NaN	NaN	NaN	NaN	NaN	NaN	NaN	NaN	NaN	NaN	NaN	NaN
P69905_78	P69905	HBA1	78	Hemoglobin subunit alpha	VADALTNAVAHVDDMP(hy)NALSALSDLHAHK	441.477	942.456	NaN	NaN	532.485	896.969	1430.49	3643.23	NaN	538.523	NaN	NaN	NaN	958.597	3195.55	NaN	NaN	1024.61	294.214	818.303	NaN	NaN	NaN	6268.68	678.278	591.674	531.853	522.541	NaN	NaN	NaN	317.978	2995.55	NaN	NaN	NaN
Q16698_138	Q16698	DECR1	138	2,4-dienoyl-CoA reductase [(3E)-enoyl-CoA-producing], mitochondrial	VAGHP(hy)NIVINNAAGNFISPTER	1042.1	171.627	1003.43	397.363	1391.46	152.078	245.922	1591.74	1033.84	1573.98	1291.52	NaN	1141.19	NaN	1317.11	341.072	510.836	820.255	1010.45	NaN	978.076	371.952	1362.82	150.999	302.475	1596.63	1070.14	1501.43	1202.25	140.976	1104.06	NaN	1164.05	393.116	552.308	782.974
P63267_99	P63267	ACTG2	99	Actin, gamma-enteric smooth muscle	VAP(hy)EEHP(hy)TLLTEAPLNPK	NaN	NaN	NaN	NaN	587.144	NaN	NaN	NaN	NaN	NaN	NaN	NaN	887.411	688.175	813.548	NaN	536.859	NaN	NaN	654.473	777.575	825.528	702.297	638.097	NaN	542.45	NaN	NaN	NaN	591.276	653.728	NaN	NaN	798.745	NaN	461.615
P63267_103	P63267	ACTG2	103	Actin, gamma-enteric smooth muscle	VAPEEHP(hy)TLLTEAPLNPK	8871.6	7642.94	8631.13	9232.83	7996.17	NaN	2634.46	7312.12	NaN	7846.75	8536.12	6166.89	11022.7	7506.79	9139.78	8397.73	5648.28	NaN	8902.94	7022.68	NaN	7608.26	8163.86	6480.33	NaN	7019.96	11570.1	7763.84	NaN	6600.03	9592.16	7645.45	8060.93	9800.9	6385.25	NaN
P63261_98;P60709_98	P63261	ACTB	98	Actin, cytoplasmic 1	VAP(hy)EEHPVLLTEAPLNPK	836.164	762.017	768.166	925.855	599.707	768.318	235.892	719.134	858.184	771.558	704.441	564.195	NaN	NaN	NaN	951.234	NaN	657.036	893.144	770.434	NaN	910.958	NaN	NaN	177.016	NaN	694.064	525.61	444.358	NaN	NaN	564.806	532.525	NaN	434.994	NaN
P63267_110	P63267	ACTG2	110	Actin, gamma-enteric smooth muscle	VAPEEHPTLLTEAP(hy)LNPK	625.969	NaN	NaN	NaN	NaN	3774.5	NaN	NaN	NaN	NaN	NaN	NaN	NaN	NaN	486.257	NaN	NaN	NaN	101.81	NaN	NaN	NaN	4307.39	3357.42	1246.09	NaN	NaN	NaN	NaN	NaN	NaN	NaN	261.838	5250.73	NaN	NaN
P06744_383	P06744	GPI	383	Glucose-6-phosphate isomerase	VDHQTGPIVWGEP(hy)GTNGQHAFYQLIHQGTK	NaN	195.07	212.384	204.439	NaN	259.933	NaN	312.645	251.777	541.484	322	420.217	233.028	399.845	NaN	312.776	280.163	224.149	NaN	213.006	183.031	222.695	NaN	253.209	NaN	319.044	250.516	473.026	NaN	512.591	180.054	482.424	NaN	287.976	301.433	229.203
P68104_274;Q5VTE0_274	P68104	EEF1A1	274	Elongation factor 1-alpha 1	VETGVLKP(hy)GM(ox)VVTFAPVNVTTEVK	451.561	447.457	491.563	839.002	517.814	242.094	NaN	226.254	446.529	NaN	521.148	354.668	543.674	370.461	288.64	679.039	402.944	391.551	437.559	477.998	NaN	752.309	560.67	199.179	NaN	NaN	400.113	NaN	397.731	441.12	505.598	349.264	NaN	577.485	372.429	371.179
P08123_228	P08123	COL1A2	228	Collagen alpha-2(I) chain	VGAP(hy)GPAGAR	192.321	204.037	NaN	NaN	138.843	71.7262	1367.94	NaN	97.8674	310.058	126.935	NaN	167.493	112.345	197.552	167.686	70.7887	NaN	181.485	215.638	NaN	NaN	144.035	72.7692	1442.07	NaN	126.326	NaN	NaN	NaN	150.765	95.1633	171.208	207.367	45.0158	NaN
H0YJW9_118	H0YJW9	NA	118	Uncharacterized protein (Fragment)	VGFP(hy)P(hy)EK	1055.41	192.21	NaN	911.206	1632.31	138.55	NaN	NaN	NaN	825.009	516.54	NaN	370.084	NaN	NaN	NaN	NaN	659.243	281.795	432.727	NaN	NaN	613.452	NaN	NaN	271.528	NaN	NaN	NaN	NaN	691.782	NaN	NaN	NaN	NaN	NaN
H0YJW9_119	H0YJW9	NA	119	Uncharacterized protein (Fragment)	VGFP(hy)P(hy)EK	1055.41	192.21	NaN	911.206	1632.31	138.55	NaN	NaN	NaN	825.009	516.54	NaN	370.084	NaN	NaN	NaN	NaN	659.243	281.795	432.727	NaN	NaN	613.452	NaN	NaN	271.528	NaN	NaN	NaN	NaN	691.782	NaN	NaN	NaN	NaN	NaN
P68363_359	P68363	TUBA1B	359	Tubulin alpha-1B chain	VGINYQP(hy)PTVVPGGDLAK	1492.31	1212.57	1615.39	1865.13	1508.49	1270.43	405.028	1842.44	1806.41	1487.37	1838.35	2318.12	1984.04	1308.64	1687.88	1767.6	2230.75	2194.7	1568.7	1201.88	1676.66	1749.01	1662.7	1191.62	NaN	1657.02	1719.13	1237.75	NaN	2593.32	1696.85	1374.4	1359.68	1786.54	2290.95	2104.16
P53420_477	P53420	COL4A4	477	Collagen alpha-4(IV) chain	VGP(hy)P(hy)GGRGP(hy)KGEK	857.867	961.64	821.805	NaN	417.922	605.311	880.896	NaN	838.729	664.92	309.096	634.795	988.608	335.805	932.011	275.278	530.735	192.374	928.289	923.722	300.178	NaN	478.91	98.6264	387.712	569.609	430.963	251.493	660.693	230.357	690.461	284.262	764.451	256.234	603.531	544.017
P53420_476	P53420	COL4A4	476	Collagen alpha-4(IV) chain	VGP(hy)P(hy)GGRGP(hy)KGEK	857.867	961.64	821.805	NaN	417.922	605.311	880.896	NaN	838.729	664.92	309.096	634.795	988.608	335.805	932.011	275.278	530.735	192.374	928.289	923.722	300.178	NaN	478.91	98.6264	387.712	569.609	430.963	251.493	660.693	230.357	690.461	284.262	764.451	256.234	603.531	544.017
P53420_482	P53420	COL4A4	482	Collagen alpha-4(IV) chain	VGP(hy)P(hy)GGRGP(hy)KGEK	857.867	961.64	821.805	NaN	417.922	605.311	880.896	NaN	838.729	664.92	309.096	634.795	988.608	335.805	932.011	275.278	530.735	192.374	928.289	923.722	300.178	NaN	478.91	98.6264	387.712	569.609	430.963	251.493	660.693	230.357	690.461	284.262	764.451	256.234	603.531	544.017
P02452_898	P02452	COL1A1	898	Collagen alpha-1(I) chain	VGP(hy)P(hy)GPSGNAGP(hy)P(hy)GPP(hy)GPAGK	NaN	NaN	NaN	NaN	NaN	NaN	745.607	NaN	NaN	NaN	NaN	NaN	NaN	NaN	NaN	NaN	NaN	NaN	NaN	NaN	NaN	NaN	NaN	NaN	742.351	NaN	NaN	NaN	NaN	NaN	NaN	NaN	NaN	NaN	NaN	NaN
P02452_894	P02452	COL1A1	894	Collagen alpha-1(I) chain	VGP(hy)P(hy)GPSGNAGP(hy)P(hy)GPP(hy)GPAGK	NaN	NaN	NaN	NaN	NaN	NaN	745.607	NaN	NaN	NaN	NaN	NaN	NaN	NaN	NaN	NaN	NaN	NaN	NaN	NaN	NaN	NaN	NaN	NaN	742.351	NaN	NaN	NaN	NaN	NaN	NaN	NaN	NaN	NaN	NaN	NaN
P02452_885	P02452	COL1A1	885	Collagen alpha-1(I) chain	VGP(hy)PGPSGNAGPP(hy)GPPGP(hy)AGK	NaN	214.969	NaN	NaN	NaN	31.3244	2778.25	NaN	NaN	NaN	NaN	NaN	NaN	NaN	NaN	128.404	NaN	NaN	NaN	197.313	NaN	NaN	NaN	24.5056	2841.6	NaN	NaN	NaN	NaN	NaN	NaN	NaN	NaN	109.687	NaN	NaN
P02452_895	P02452	COL1A1	895	Collagen alpha-1(I) chain	VGP(hy)PGPSGNAGPP(hy)GPPGP(hy)AGK	NaN	214.969	NaN	NaN	NaN	31.3244	2778.25	NaN	NaN	NaN	NaN	NaN	NaN	NaN	NaN	128.404	NaN	NaN	NaN	197.313	NaN	NaN	NaN	24.5056	2841.6	NaN	NaN	NaN	NaN	NaN	NaN	NaN	NaN	109.687	NaN	NaN
P02452_886	P02452	COL1A1	886	Collagen alpha-1(I) chain	VGP(hy)P(hy)GPSGNAGPP(hy)GPPGP(hy)AGK	NaN	61.6794	NaN	NaN	NaN	NaN	NaN	NaN	NaN	NaN	NaN	NaN	NaN	NaN	NaN	NaN	NaN	NaN	NaN	NaN	NaN	NaN	NaN	NaN	978.28	NaN	NaN	NaN	NaN	NaN	14.4592	NaN	NaN	NaN	NaN	NaN
P02452_900	P02452	COL1A1	900	Collagen alpha-1(I) chain	VGP(hy)PGPSGNAGPP(hy)GPPGP(hy)AGK	NaN	214.969	NaN	NaN	NaN	31.3244	2778.25	NaN	NaN	NaN	NaN	NaN	NaN	NaN	NaN	128.404	NaN	NaN	NaN	197.313	NaN	NaN	NaN	24.5056	2841.6	NaN	NaN	NaN	NaN	NaN	NaN	NaN	NaN	109.687	NaN	NaN
P68871_6	P68871	HBB	6	Hemoglobin subunit beta	VHLTP(hy)EEK	4331.33	4463.91	2043.29	656.124	2086.35	4734.24	5332.24	2844.91	2429.96	3129.51	1414.03	3443.82	799.092	1854.79	3645.64	501.913	1307.29	1858.37	4397.12	4202.22	2189.17	589.161	2056.83	5325.2	7917.39	2737.53	2489.51	2607.83	NaN	4006.81	722.279	2117.68	3089.5	490.427	1337.48	1724.7
Q8IWV2_209	Q8IWV2	CNTN4	209	Contactin-4	VLGP(hy)P(hy)TP(hy)LILR	1266.95	583.57	773.161	903.274	1081.83	457.471	416.012	338.729	822.13	1138.06	1250.52	1122.55	300.622	NaN	1146.64	997.466	1006.25	957.786	1073.27	1014.03	1128.2	842.897	1188.44	820.166	310.286	NaN	1759.76	446.757	1196.73	737.616	1103.85	NaN	694.988	1144.48	545.452	NaN
Q8IWV2_208	Q8IWV2	CNTN4	208	Contactin-4	VLGP(hy)P(hy)TP(hy)LILR	1266.95	583.57	773.161	903.274	1081.83	457.471	416.012	338.729	822.13	1138.06	1250.52	1122.55	300.622	NaN	1146.64	997.466	1006.25	957.786	1073.27	1014.03	1128.2	842.897	1188.44	820.166	310.286	NaN	1759.76	446.757	1196.73	737.616	1103.85	NaN	694.988	1144.48	545.452	NaN
Q8IWV2_211	Q8IWV2	CNTN4	211	Contactin-4	VLGP(hy)P(hy)TP(hy)LILR	1266.95	583.57	773.161	903.274	1081.83	457.471	416.012	338.729	822.13	1138.06	1250.52	1122.55	300.622	NaN	1146.64	997.466	1006.25	957.786	1073.27	1014.03	1128.2	842.897	1188.44	820.166	310.286	NaN	1759.76	446.757	1196.73	737.616	1103.85	NaN	694.988	1144.48	545.452	NaN
A6NM36_87	A6NM36	LRRC30	87	Leucine-rich repeat-containing protein 30	VLP(hy)P(hy)EVGK	1301.09	1532.74	1300.57	1316.71	1297.93	1149.95	303.89	235.882	1079.33	954.784	1025.64	1684.77	1354.6	2025.65	1160.82	1241.37	1156.73	1058.31	1151.67	1413.44	1354.25	1177.3	1405.53	774.833	297.811	NaN	1201.68	NaN	833.417	1939.65	1244.37	1790.44	961.113	1020.62	NaN	NaN
A6NM36_88	A6NM36	LRRC30	88	Leucine-rich repeat-containing protein 30	VLP(hy)P(hy)EVGK	1301.09	1532.74	1300.57	1316.71	1297.93	1149.95	303.89	235.882	1079.33	954.784	1025.64	1684.77	1354.6	2025.65	1160.82	1241.37	1156.73	1058.31	1151.67	1413.44	1354.25	1177.3	1405.53	774.833	297.811	NaN	1201.68	NaN	833.417	1939.65	1244.37	1790.44	961.113	1020.62	NaN	NaN
Q15582_501	Q15582	TGFBI	501	Transforming growth factor-beta-induced protein ig-h3	VLTPP(hy)MGTVM(ox)DVLK	243.743	NaN	NaN	90.4098	370.416	NaN	NaN	NaN	NaN	90.4838	272.367	NaN	222.363	338.652	NaN	NaN	NaN	NaN	NaN	297.31	361.774	NaN	296.658	NaN	NaN	NaN	41.1429	NaN	104.32	NaN	28.8463	NaN	115.867	161.077	NaN	177.991
O95831_365	O95831	AIFM1	365	Apoptosis-inducing factor 1, mitochondrial	VM(ox)P(hy)NAIVQSVGVSSGK	NaN	NaN	NaN	NaN	NaN	NaN	NaN	NaN	NaN	NaN	25	NaN	37.6224	NaN	NaN	NaN	NaN	NaN	NaN	NaN	NaN	NaN	47.1501	NaN	NaN	NaN	NaN	NaN	NaN	NaN	NaN	NaN	NaN	NaN	NaN	NaN
P62937_4	P62937	PPIA	4	Peptidyl-prolyl cis-trans isomerase A	VNP(hy)TVFFDIAVDGEPLGR	759.978	1049.64	896.225	1627.51	1159.08	924.727	NaN	1561.26	775.703	2222.94	1139.06	821.937	905.587	1282.87	920.41	825.604	NaN	NaN	672.656	988.163	858.875	1732.39	1207.53	501.112	NaN	NaN	NaN	NaN	567.83	610.147	642.844	836.933	702.431	896.023	NaN	NaN
P21333_2350	P21333	FLNA	2350	Filamin-A	VNQP(hy)ASFAVSLNGAK	NaN	131.972	NaN	151.122	NaN	NaN	NaN	NaN	NaN	NaN	NaN	NaN	102.958	NaN	NaN	213.369	NaN	NaN	NaN	143.234	NaN	NaN	NaN	72.606	NaN	NaN	NaN	NaN	NaN	NaN	141.323	NaN	NaN	209.292	NaN	NaN
Q9H788_283	Q9H788	SH2D4A	283	SH2 domain-containing protein 4A	VP(hy)QKP(hy)ER	660.859	168.791	749.697	669.639	317.224	NaN	NaN	584.833	234.775	135.188	241.945	1851.33	563.196	207.687	1799.85	253.832	299.075	495.604	1838.63	323.26	1185.33	249.769	769.725	NaN	NaN	NaN	224.698	NaN	208.824	NaN	235.354	NaN	NaN	271.861	NaN	NaN
Q9H788_280	Q9H788	SH2D4A	280	SH2 domain-containing protein 4A	VP(hy)QKP(hy)ER	660.859	168.791	749.697	669.639	317.224	NaN	NaN	584.833	234.775	135.188	241.945	1851.33	563.196	207.687	1799.85	253.832	299.075	495.604	1838.63	323.26	1185.33	249.769	769.725	NaN	NaN	NaN	224.698	NaN	208.824	NaN	235.354	NaN	NaN	271.861	NaN	NaN
Q6IE81_744	Q6IE81	JADE1	744	Protein Jade-1	VP(hy)TTP(hy)ASP(hy)VK	3211.34	629.99	3189.06	NaN	116.232	2991.24	NaN	NaN	1710.17	683.226	NaN	NaN	224.611	NaN	NaN	304.226	NaN	NaN	3282.53	726.173	305.264	NaN	4094.83	434.339	252.392	2097.68	673.885	NaN	912.465	437.541	2730.61	NaN	2451.76	676.691	2416.57	NaN
Q6IE81_738	Q6IE81	JADE1	738	Protein Jade-1	VP(hy)TTP(hy)ASP(hy)VK	3211.34	629.99	3189.06	NaN	116.232	2991.24	NaN	NaN	1710.17	683.226	NaN	NaN	224.611	NaN	NaN	304.226	NaN	NaN	3282.53	726.173	305.264	NaN	4094.83	434.339	252.392	2097.68	673.885	NaN	912.465	437.541	2730.61	NaN	2451.76	676.691	2416.57	NaN
Q6IE81_741	Q6IE81	JADE1	741	Protein Jade-1	VP(hy)TTP(hy)ASP(hy)VK	3211.34	629.99	3189.06	NaN	116.232	2991.24	NaN	NaN	1710.17	683.226	NaN	NaN	224.611	NaN	NaN	304.226	NaN	NaN	3282.53	726.173	305.264	NaN	4094.83	434.339	252.392	2097.68	673.885	NaN	912.465	437.541	2730.61	NaN	2451.76	676.691	2416.57	NaN
Q01995_83	Q01995	TAGLN	83	Transgelin	VPENP(hy)PSMVFK	NaN	NaN	NaN	NaN	286.524	313.701	NaN	NaN	NaN	79.1765	NaN	334.162	391.065	NaN	NaN	295.1	NaN	NaN	NaN	NaN	NaN	NaN	614.512	NaN	NaN	NaN	265.973	NaN	NaN	NaN	241.726	NaN	NaN	NaN	NaN	368.607
Q01995_84	Q01995	TAGLN	84	Transgelin	VPENPP(hy)SM(ox)VFK	NaN	531.864	NaN	556.069	NaN	NaN	NaN	418.737	NaN	639.552	NaN	NaN	NaN	619.162	NaN	NaN	NaN	330.136	470.442	504.356	NaN	174.895	NaN	NaN	266.504	NaN	NaN	NaN	NaN	NaN	NaN	NaN	547.011	NaN	295.196	NaN
Q07890_79	Q07890	SOS2	79	Son of sevenless homolog 2	VQKTFP(hy)HP(hy)IDK	78.2321	262.142	NaN	NaN	110.242	300.131	135.355	347.494	127.272	339.505	261.174	116.517	5.54999	82.3075	81.7667	276.948	NaN	235.802	126.975	194.248	NaN	155.902	83.2024	254.53	122.628	296.703	96.0566	248.092	191.126	227.083	NaN	137.611	106.076	266.723	NaN	NaN
Q07890_81	Q07890	SOS2	81	Son of sevenless homolog 2	VQKTFP(hy)HP(hy)IDK	78.2321	262.142	NaN	NaN	110.242	300.131	135.355	347.494	127.272	339.505	261.174	116.517	5.54999	82.3075	81.7667	276.948	NaN	235.802	126.975	194.248	NaN	155.902	83.2024	254.53	122.628	296.703	96.0566	248.092	191.126	227.083	NaN	137.611	106.076	266.723	NaN	NaN
P60891_90;P11908_90;P21108_90	P60891	PRPS1	90	Ribose-phosphate pyrophosphokinase 2	VTAVIP(hy)CFPYAR	81.6452	58.0535	NaN	NaN	86.9351	NaN	NaN	NaN	NaN	NaN	163.172	NaN	NaN	NaN	NaN	NaN	NaN	NaN	69.5875	NaN	NaN	NaN	102.215	NaN	NaN	NaN	NaN	NaN	NaN	NaN	NaN	NaN	NaN	NaN	NaN	NaN
Q6FI13_110;P04908_110;Q16777_110;Q96KK5_110;Q99878_110;Q93077_110;Q9BTM1_110;P20671_110;Q7L7L0_110;P0C0S8_110	Q6FI13	H2AC11	110	Histone H2A type 1-B/E	VTIAQGGVLP(hy)NIQAVLLPK	967.572	957.251	1176.21	1350.21	1112.77	1442.51	616.666	802.999	1684.6	1300.3	1822.14	1097.43	1005.97	936.316	1085.35	328.355	1731.05	1543.19	1051.07	969.304	1126.27	1164.11	1186.5	1238.84	489.404	790.288	1289.59	1001.41	1492.52	1086.61	772.163	1060.29	836.407	296.842	NaN	1548.69
P60174_81	P60174	TPI1	81	Triosephosphate isomerase	VTNGAFTGEISP(hy)GMIK	NaN	235.751	NaN	309.016	80.1793	149.021	NaN	42.0797	NaN	71.5736	NaN	215.897	NaN	236.541	NaN	NaN	NaN	235.333	NaN	184.864	NaN	281.833	130.685	117.52	NaN	56.6512	40.2667	NaN	NaN	259.431	NaN	232.939	NaN	96.6322	18.9687	305.144
Q6ICG6_292	Q6ICG6	KIAA0930	292	Uncharacterized protein KIAA0930	VTSFSTP(hy)P(hy)TPER	127.49	NaN	NaN	37.3739	667.842	67.3235	NaN	563.404	NaN	682.94	NaN	246.354	528.969	396.373	NaN	NaN	NaN	NaN	596.753	NaN	250.273	NaN	298.331	58.1224	NaN	47.5158	NaN	NaN	NaN	55.374	682.705	NaN	NaN	32.9549	NaN	NaN
Q6ICG6_291	Q6ICG6	KIAA0930	291	Uncharacterized protein KIAA0930	VTSFSTP(hy)P(hy)TPER	127.49	NaN	NaN	37.3739	667.842	67.3235	NaN	563.404	NaN	682.94	NaN	246.354	528.969	396.373	NaN	NaN	NaN	NaN	596.753	NaN	250.273	NaN	298.331	58.1224	NaN	47.5158	NaN	NaN	NaN	55.374	682.705	NaN	NaN	32.9549	NaN	NaN
K7ENT7_394	K7ENT7	WNK4	394	Serine/threonine-protein kinase WNK4	VTSVHHP(hy)GP(hy)P(hy)GPR	640.18	NaN	NaN	167.181	NaN	231.474	443.943	NaN	NaN	600.825	NaN	NaN	721.816	NaN	NaN	NaN	NaN	283.719	686.748	NaN	697.012	NaN	668.836	NaN	NaN	690.89	NaN	NaN	NaN	NaN	NaN	NaN	NaN	NaN	NaN	NaN
K7ENT7_396	K7ENT7	WNK4	396	Serine/threonine-protein kinase WNK4	VTSVHHP(hy)GP(hy)P(hy)GPR	640.18	NaN	NaN	167.181	NaN	231.474	443.943	NaN	NaN	600.825	NaN	NaN	721.816	NaN	NaN	NaN	NaN	283.719	686.748	NaN	697.012	NaN	668.836	NaN	NaN	690.89	NaN	NaN	NaN	NaN	NaN	NaN	NaN	NaN	NaN	NaN
K7ENT7_397	K7ENT7	WNK4	397	Serine/threonine-protein kinase WNK4	VTSVHHP(hy)GP(hy)P(hy)GPR	640.18	NaN	NaN	167.181	NaN	231.474	443.943	NaN	NaN	600.825	NaN	NaN	721.816	NaN	NaN	NaN	NaN	283.719	686.748	NaN	697.012	NaN	668.836	NaN	NaN	690.89	NaN	NaN	NaN	NaN	NaN	NaN	NaN	NaN	NaN	NaN
Q02388_2756	Q02388	COL7A1	2756	Collagen alpha-1(VII) chain	VVGAP(hy)GVP(hy)GAP(hy)GER	NaN	NaN	NaN	440.663	1643.4	3350.56	NaN	NaN	NaN	NaN	NaN	NaN	NaN	NaN	NaN	NaN	NaN	1498.97	NaN	NaN	NaN	490.887	NaN	NaN	5072.56	NaN	1891.19	NaN	NaN	NaN	NaN	136.903	NaN	503.83	NaN	NaN
Q02388_2759	Q02388	COL7A1	2759	Collagen alpha-1(VII) chain	VVGAP(hy)GVP(hy)GAP(hy)GER	NaN	NaN	NaN	440.663	1643.4	3350.56	NaN	NaN	NaN	NaN	NaN	NaN	NaN	NaN	NaN	NaN	NaN	1498.97	NaN	NaN	NaN	490.887	NaN	NaN	5072.56	NaN	1891.19	NaN	NaN	NaN	NaN	136.903	NaN	503.83	NaN	NaN
Q02388_2762	Q02388	COL7A1	2762	Collagen alpha-1(VII) chain	VVGAP(hy)GVP(hy)GAP(hy)GER	NaN	NaN	NaN	440.663	1643.4	3350.56	NaN	NaN	NaN	NaN	NaN	NaN	NaN	NaN	NaN	NaN	NaN	1498.97	NaN	NaN	NaN	490.887	NaN	NaN	5072.56	NaN	1891.19	NaN	NaN	NaN	NaN	136.903	NaN	503.83	NaN	NaN
P60174_167	P60174	TPI1	167	Triosephosphate isomerase	VVLAYEP(hy)VWAIGTGK	1963.39	129.433	1540.09	140.087	1703.22	2558.77	318.605	1390.26	1672.86	1954.23	2217.87	3469.02	1805.35	105.097	2013.81	2212.59	2507.46	71.9312	2004.69	121.556	1561.26	134.847	48.9254	2368.92	359.856	1325.83	1687.44	1649.32	NaN	3813.29	1642.56	118.795	1719.11	2227.06	2599.52	98.5879
P42702_748	P42702	LIFR	748	Leukemia inhibitory factor receptor	WEDIP(hy)VEELR	NaN	NaN	NaN	NaN	NaN	145.66	168.651	NaN	NaN	NaN	187.687	NaN	53.2324	128.05	NaN	NaN	NaN	NaN	NaN	217.335	NaN	NaN	176.154	135.099	142.461	NaN	NaN	NaN	166.27	NaN	NaN	115.368	NaN	NaN	NaN	NaN
Q9H489_281	Q9H489	TSPY26P	281	Putative testis-specific Y-encoded-like protein 3	WHWGQEP(hy)P(hy)ALVHR	NaN	NaN	NaN	12.3009	NaN	11.847	NaN	NaN	NaN	NaN	NaN	NaN	46.5183	NaN	NaN	NaN	NaN	NaN	NaN	64.0971	NaN	74.0991	NaN	138.35	NaN	NaN	NaN	NaN	NaN	NaN	NaN	NaN	NaN	62.6791	NaN	NaN
Q9H489_280	Q9H489	TSPY26P	280	Putative testis-specific Y-encoded-like protein 3	WHWGQEP(hy)P(hy)ALVHR	NaN	NaN	NaN	12.3009	NaN	11.847	NaN	NaN	NaN	NaN	NaN	NaN	46.5183	NaN	NaN	NaN	NaN	NaN	NaN	64.0971	NaN	74.0991	NaN	138.35	NaN	NaN	NaN	NaN	NaN	NaN	NaN	NaN	NaN	62.6791	NaN	NaN
P30086_11	P30086	PEBP1	11	Phosphatidylethanolamine-binding protein 1	WSGP(hy)LSLQEVDEQP(hy)QHPLHVTYAGAAVDELGK	267.322	89.2863	285.341	NaN	483.875	76.1068	NaN	NaN	NaN	49.5506	302.912	170.857	274.4	143.057	314.661	NaN	NaN	NaN	305.253	NaN	311.701	NaN	490.669	122.57	NaN	NaN	165.559	NaN	NaN	206.384	301.657	196.105	222.781	49.3377	NaN	NaN
P30086_21	P30086	PEBP1	21	Phosphatidylethanolamine-binding protein 1	WSGP(hy)LSLQEVDEQP(hy)QHPLHVTYAGAAVDELGK	267.322	89.2863	285.341	NaN	483.875	76.1068	NaN	NaN	NaN	49.5506	302.912	170.857	274.4	143.057	314.661	NaN	NaN	NaN	305.253	NaN	311.701	NaN	490.669	122.57	NaN	NaN	165.559	NaN	NaN	206.384	301.657	196.105	222.781	49.3377	NaN	NaN
P30086_24	P30086	PEBP1	24	Phosphatidylethanolamine-binding protein 1	WSGPLSLQEVDEQPQHP(hy)LHVTYAGAAVDELGK	146.734	NaN	NaN	NaN	121.551	98.5635	NaN	NaN	NaN	NaN	NaN	NaN	NaN	NaN	NaN	NaN	NaN	NaN	NaN	NaN	NaN	NaN	NaN	64.5434	NaN	NaN	NaN	NaN	NaN	NaN	NaN	NaN	NaN	NaN	NaN	NaN
P50440_214	P50440	GATM	214	Glycine amidinotransferase, mitochondrial	WTTAP(hy)KPTMADELYNQDYPIHSVEDR	636.463	NaN	NaN	NaN	143.209	NaN	NaN	913.903	583.964	NaN	1065.21	NaN	NaN	NaN	666.854	NaN	NaN	95.5039	594.982	NaN	NaN	NaN	177.926	91.904	NaN	898.518	646.475	NaN	NaN	NaN	290.306	NaN	600.625	NaN	NaN	NaN
P61020_87;P20339_87;P51148_88	P61020	RAB5A	87	Ras-related protein Rab-5A	YHSLAP(hy)MYYR	NaN	NaN	NaN	NaN	NaN	77.06	NaN	96.2008	NaN	367.048	NaN	NaN	NaN	NaN	NaN	NaN	NaN	NaN	NaN	NaN	NaN	NaN	NaN	NaN	NaN	120.479	NaN	356.93	NaN	NaN	NaN	NaN	96.0794	NaN	NaN	NaN
P06733_273	P06733	ENO1	273	Alpha-enolase	YISP(hy)DQLADLYK	1763.7	1870.95	1653.05	952.923	1684.85	3463.51	406.209	2062.91	NaN	773.211	2073.49	5201.09	1988.23	4788.69	2264.39	3341.34	1994.4	1435.77	1827.18	1882.78	1648.92	1076.2	1753.85	3462.25	NaN	2068.34	1816.75	661.242	1677.62	6546.77	1921.71	5655.58	2100.6	3663.04	2203.49	1501.86
P31946_109	P31946	YWHAB	109	14-3-3 protein beta/alpha	YLIP(hy)NATQPESK	633.277	481.509	565.782	497.274	562.627	549.967	NaN	482.77	658.635	748.593	688.213	488.431	633.895	523.464	543.561	626.666	848.075	889.547	625.273	440.207	534.871	476.706	596.256	522.282	171.595	465.766	694.315	676.125	628.65	570.658	588.347	545.76	463.508	725.181	1024.78	871.836
P63267_71	P63267	ACTG2	71	Actin, gamma-enteric smooth muscle	YP(hy)IEHGIITNWDDMEK	656.297	321.795	NaN	NaN	NaN	1288.77	713.547	767.147	999.8	2354.65	579.427	455.018	514.797	412.64	1419.05	759.39	NaN	NaN	607.363	307.227	NaN	NaN	NaN	1197.61	646.463	813.416	1010.01	2060.2	NaN	528.017	472.939	463.156	1249.24	773.634	271.735	NaN
Q3B8N5_315	Q3B8N5	PROX2	315	Prospero homeobox protein 2	YP(hy)IP(hy)PRM(ox)TP(hy)K	NaN	NaN	NaN	38.0805	NaN	79.6517	NaN	NaN	153.887	NaN	27.1264	NaN	NaN	113.438	NaN	NaN	NaN	NaN	NaN	174.133	53.6294	NaN	NaN	47.4086	NaN	NaN	NaN	NaN	NaN	70.0189	NaN	NaN	NaN	NaN	NaN	NaN
Q3B8N5_322	Q3B8N5	PROX2	322	Prospero homeobox protein 2	YP(hy)IP(hy)PRM(ox)TP(hy)K	NaN	NaN	NaN	38.0805	NaN	79.6517	NaN	NaN	153.887	NaN	27.1264	NaN	NaN	113.438	NaN	NaN	NaN	NaN	NaN	174.133	53.6294	NaN	NaN	47.4086	NaN	NaN	NaN	NaN	NaN	70.0189	NaN	NaN	NaN	NaN	NaN	NaN
Q3B8N5_317	Q3B8N5	PROX2	317	Prospero homeobox protein 2	YP(hy)IP(hy)PRM(ox)TP(hy)K	NaN	NaN	NaN	38.0805	NaN	79.6517	NaN	NaN	153.887	NaN	27.1264	NaN	NaN	113.438	NaN	NaN	NaN	NaN	NaN	174.133	53.6294	NaN	NaN	47.4086	NaN	NaN	NaN	NaN	NaN	70.0189	NaN	NaN	NaN	NaN	NaN	NaN
Q92820_237	Q92820	GGH	237	Gamma-glutamyl hydrolase	YP(hy)VYGVQWHPEK	124.566	815.783	NaN	NaN	NaN	487.493	NaN	NaN	381.521	NaN	NaN	NaN	142.938	NaN	192.667	NaN	NaN	NaN	167.409	NaN	625.514	NaN	NaN	807.013	NaN	NaN	NaN	NaN	379.511	NaN	140.682	76.1378	115.739	NaN	NaN	NaN
P13797_383	P13797	PLS3	383	Plastin-3	YPALTKP(hy)ENQDIDWTLLEGETR	NaN	NaN	NaN	NaN	NaN	NaN	NaN	NaN	NaN	69.4113	94.5988	NaN	NaN	NaN	NaN	NaN	NaN	NaN	NaN	NaN	NaN	NaN	NaN	NaN	NaN	NaN	NaN	NaN	NaN	NaN	NaN	NaN	NaN	NaN	NaN	NaN

## Sheet: (B) Differential Abundance
Supplementary Table S10 Hyp identification and quantification with the correlation to the corresponding protein abundance changes from the DIA analysis of Guo et al study of kidney cancer tissues.
(B) Differential abundance of Hyp sites and corresponding proteins in Normal vs Tumor tissue.
Site.Group	Protein.Group	Selected.Protein	Gene	Hyp_Position	Localization.Credit.Class	Log2.Site.Ratio	Log2.Protein.Ratio	Residual	Outside.Linear.Confidence.Interval
P24752_82	P24752	P24752	ACAT1	82	1	-0.278492	1.67056	-1.94905	+
Q99798_509	Q99798	Q99798	ACO2	509	2	-0.179379	1.0626	-1.24198	+
P62736_369;P68032_369;P68133_369	P62736	P62736	ACTA2	369	2	-0.0799614	-0.286303	0.206342	+
P60709_172;P63261_172	Q562R1;P63261;P60709	P60709	ACTB	172	1	0.238454	0.899961	-0.661507	+
P60709_307;P63261_307	Q562R1;P63261;P60709	P60709	ACTB	307	1	-1.39644	0.899961	-2.2964	+
P60709_130;P63261_130	Q562R1;P63261;P60709	P60709	ACTB	130	3	0.281088	0.899961	-0.618873	+
P60709_164;P63261_164	Q562R1;P63261;P60709	P60709	ACTB	164	1	-0.609959	0.899961	-1.50992	+
P60709_98;P63261_98	Q562R1;P63261;P60709	P60709	ACTB	98	2	-0.42953	0.899961	-1.32949	+
P63267_244;Q562R1_244	Q562R1;P63261;P60709	Q562R1	ACTBL2	244	1	0.208513	-0.280705	0.489218	+
Q562R1_369	Q562R1;P63261;P60709	Q562R1	ACTBL2	369	2	0.058802	-0.280705	0.339507	+
Q562R1_368	Q562R1;P63261;P60709	Q562R1	ACTBL2	368	2	0.058802	-0.280705	0.339507	+
Q562R1_165	Q562R1;P63261;P60709	Q562R1	ACTBL2	165	2	0.355148	-0.280705	0.635853	+
P63267_361	N/A	N/A	ACTG2	361	2	-0.0443038	N/A	N/A
P63267_99	N/A	N/A	ACTG2	99	1	0.127055	N/A	N/A
P63267_33	N/A	N/A	ACTG2	33	1	-0.0709542	N/A	N/A
P63267_103	N/A	N/A	ACTG2	103	1	0.0529298	N/A	N/A
P63267_323	N/A	N/A	ACTG2	323	2	-0.541975	N/A	N/A
P63267_368	N/A	N/A	ACTG2	368	2	-0.0443038	N/A	N/A
P63267_110	N/A	N/A	ACTG2	110	1	-2.77224	N/A	N/A
P63267_71	N/A	N/A	ACTG2	71	2	-0.0738065	N/A	N/A
K7ENT1_10	N/A	N/A	ADAP2	10	2	-0.792874	N/A	N/A
Q09666_4861	Q09666	Q09666	AHNAK	4861	2	0.188709	-0.508866	0.697575	+
Q09666_1009	Q09666	Q09666	AHNAK	1009	2	-0.11077	-0.508866	0.398096	+
Q09666_4852	Q09666	Q09666	AHNAK	4852	2	0.188709	-0.508866	0.697575	+
Q09666_5295	Q09666	Q09666	AHNAK	5295	1	0.444574	-0.508866	0.95344	+
P14550_226	P14550	N/A	AKR1A1	226	1	1.28156	N/A	N/A
P14550_223	P14550	N/A	AKR1A1	223	1	1.42694	N/A	N/A
C9JRZ8_212;O60218_212	O60218	O60218	AKR1B10	212	1	1.10997	-0.334919	1.44488	+
C9JRZ8_219;O60218_219	O60218	O60218	AKR1B10	219	2	0.539329	-0.334919	0.874248	+
P04075_231	P04075;P09972	P04075	ALDOA	231	2	0.411231	-1.92719	2.33842	+
P05062_246	P05062	N/A	ALDOB	246	1	1.02898	N/A	N/A
Q8TCU4_2406	N/A	N/A	ALMS1	2406	2	0.787193	N/A	N/A
Q96L96_102	N/A	N/A	ALPK3	102	2	0.775008	N/A	N/A
Q96L96_99	N/A	N/A	ALPK3	99	3	0.775008	N/A	N/A
Q96L96_100	N/A	N/A	ALPK3	100	2	0.775008	N/A	N/A
E9PB61_6	N/A	N/A	ALYREF	6	1	-0.768367	N/A	N/A
A6QL64_541;Q5JPF3_575	N/A	N/A	ANKRD36	541	1	0.557624	N/A	N/A
A6QL64_540;Q5JPF3_574	N/A	N/A	ANKRD36	540	2	0.557624	N/A	N/A
A6QL64_542;Q5JPF3_576	N/A	N/A	ANKRD36	542	3	0.557624	N/A	N/A
Q9H6X2_560	N/A	N/A	ANTXR1	560	2	0.150061	N/A	N/A
Q9H6X2_559	N/A	N/A	ANTXR1	559	3	0.150061	N/A	N/A
Q9H6X2_554	N/A	N/A	ANTXR1	554	2	0.150061	N/A	N/A
Q9H6X2_555	N/A	N/A	ANTXR1	555	2	0.150061	N/A	N/A
Q9H6X2_558	N/A	N/A	ANTXR1	558	2	0.150061	N/A	N/A
P04083_38	P04083	P04083	ANXA1	38	1	-1.02393	-0.78873	-0.235197	+
O00213_47	N/A	N/A	APBB1	47	2	-0.0601933	N/A	N/A
O95996_1559	N/A	N/A	APC2	1559	2	0.167411	N/A	N/A
O95996_1560	N/A	N/A	APC2	1560	2	0.167411	N/A	N/A
O95996_1556	N/A	N/A	APC2	1556	2	0.167411	N/A	N/A
P62330_127	P62330	P62330	ARF6	127	2	-0.707206	-0.316511	-0.390695	+
Q8N264_221	N/A	N/A	ARHGAP24	221	3	0.232757	N/A	N/A
Q8N264_219	N/A	N/A	ARHGAP24	219	1	0.232757	N/A	N/A
Q8N264_224	N/A	N/A	ARHGAP24	224	3	0.232757	N/A	N/A
Q2M1Z3_580	N/A	N/A	ARHGAP31	580	2	-0.219269	N/A	N/A
Q5T4W7_85	N/A	N/A	ARTN	85	2	-0.152556	N/A	N/A
Q5T4W7_81	N/A	N/A	ARTN	81	2	-0.152556	N/A	N/A
Q5T4W7_83	N/A	N/A	ARTN	83	2	-0.152556	N/A	N/A
Q5T4W7_82	N/A	N/A	ARTN	82	2	-0.152556	N/A	N/A
P00966_220	P00966	P00966	ASS1	220	2	-0.14417	3.48413	-3.6283	+
P00966_75	P00966	N/A	ASS1	75	1	1.50691	N/A	N/A
Q16720_259	P23634;P20020;Q01814;Q16720	Q16720	ATP2B3	259	3	-0.230163	0.720367	-0.95053	+
P25705_338	P25705	P25705	ATP5F1A	338	1	1.01812	0.859323	0.158798	+
P25705_111	P25705	P25705	ATP5F1A	111	2	1.43223	0.859323	0.572905	+
P06576_467	P06576	P06576	ATP5F1B	467	2	-0.190406	0.665666	-0.856072	+
P06576_410	P06576	P06576	ATP5F1B	410	2	0.179701	0.665666	-0.485965	+
P48047_31	P48047	P48047	ATP5PO	31	2	-0.817378	0.874543	-1.69192	+
P48047_30	P48047	P48047	ATP5PO	30	2	-0.817378	0.874543	-1.69192	+
Q9P281_2466	N/A	N/A	BAHCC1	2466	1	0.399569	N/A	N/A
Q9P281_2472	N/A	N/A	BAHCC1	2472	2	0.399569	N/A	N/A
Q9P281_2465	N/A	N/A	BAHCC1	2465	3	0.399569	N/A	N/A
Q3B7T3_6	N/A	N/A	BEAN1	6	2	0.0942984	N/A	N/A
Q3B7T3_8	N/A	N/A	BEAN1	8	2	0.0942984	N/A	N/A
Q93088_362	Q93088;Q9H2M3	Q93088	BHMT	362	3	0.707506	2.58233	-1.87482	+
Q93088_46	Q93088;Q9H2M3	Q93088	BHMT	46	2	1.2083	2.58233	-1.37403	+
Q93088_365	Q93088;Q9H2M3	Q93088	BHMT	365	2	0.707506	2.58233	-1.87482	+
Q93088_43	Q93088;Q9H2M3	Q93088	BHMT	43	1	1.2083	2.58233	-1.37403	+
Q9UL45_168	N/A	N/A	BLOC1S6	168	2	-0.0706161	N/A	N/A
Q12830_1995	N/A	N/A	BPTF	1995	3	0.239919	N/A	N/A
Q12830_1998	N/A	N/A	BPTF	1998	2	0.239919	N/A	N/A
Q12830_2001	N/A	N/A	BPTF	2001	2	0.239919	N/A	N/A
Q6NUJ2_6	N/A	N/A	C11orf87	6	2	0.541918	N/A	N/A
P0C0L4_961;P0C0L5_961	P0C0L5;P0C0L4	P0C0L4	C4A	961	2	0.145974	0.644376	-0.498402	+
C9J302_149	N/A	N/A	C4orf51	149	1	0.672768	N/A	N/A
Q15878_2163	N/A	N/A	CACNA1E	2163	2	0.189123	N/A	N/A
Q15878_2161	N/A	N/A	CACNA1E	2161	2	0.189123	N/A	N/A
Q15878_2160	N/A	N/A	CACNA1E	2160	2	0.189123	N/A	N/A
Q15878_2166	N/A	N/A	CACNA1E	2166	2	0.189123	N/A	N/A
Q15878_2164	N/A	N/A	CACNA1E	2164	2	0.189123	N/A	N/A
O60840_1491;Q01668_1514;Q13698_1431;Q13936_1574	N/A	N/A	CACNA1F	1491	2	0.896911	N/A	N/A
O60840_1492;Q01668_1515;Q13698_1432;Q13936_1575	N/A	N/A	CACNA1F	1492	2	0.896911	N/A	N/A
Q9P0X4_2049	N/A	N/A	CACNA1I	2049	2	0.363396	N/A	N/A
Q9P0X4_2051	N/A	N/A	CACNA1I	2051	2	0.363396	N/A	N/A
Q9P0X4_2048	N/A	N/A	CACNA1I	2048	2	0.363396	N/A	N/A
Q05682_474	Q05682	Q05682	CALD1	474	2	0.0655986	0.199924	-0.134326	+
P27797_233	P27797	P27797	CALR	233	1	0.463308	-0.136599	0.599906	+
P27797_228	P27797	P27797	CALR	228	2	0.154332	-0.136599	0.290931	+
P27797_239	P27797	P27797	CALR	239	1	0.463308	-0.136599	0.599906	+
P52907_26	P47755;P52907	P52907	CAPZA1	26	2	0.267104	-0.493645	0.760749	+
P52907_25	P47755;P52907	P52907	CAPZA1	25	2	0.267104	-0.493645	0.760749	+
P04040_34	P04040	P04040	CAT	34	2	-1.55972	1.20626	-2.76598	+
O43439_34	N/A	N/A	CBFA2T2	34	2	0.121757	N/A	N/A
O43439_28	N/A	N/A	CBFA2T2	28	3	0.121757	N/A	N/A
Q9ULV8_444	N/A	N/A	CBLC	444	2	0.631448	N/A	N/A
Q9ULV8_443	N/A	N/A	CBLC	443	2	0.631448	N/A	N/A
Q9ULV8_440	N/A	N/A	CBLC	440	3	0.631448	N/A	N/A
A0A1W2PQX5_1454	N/A	N/A	CCDC187	1454	2	0.540342	N/A	N/A
A0A1W2PQX5_1455	N/A	N/A	CCDC187	1455	2	0.540342	N/A	N/A
A0A1W2PQX5_1458	N/A	N/A	CCDC187	1458	1	0.540342	N/A	N/A
A0A1W2PQX5_1453	N/A	N/A	CCDC187	1453	2	0.540342	N/A	N/A
A0A096LP49_612	N/A	N/A	CCDC187	612	2	0.00655007	N/A	N/A
A0A096LP49_604	N/A	N/A	CCDC187	604	3	0.00655007	N/A	N/A
O75909_327	N/A	N/A	CCNK	327	2	-0.0326679	N/A	N/A
O75909_330	N/A	N/A	CCNK	330	2	-0.0326679	N/A	N/A
O75909_325	N/A	N/A	CCNK	325	2	-0.0326679	N/A	N/A
O75909_323	N/A	N/A	CCNK	323	3	-0.0326679	N/A	N/A
P40227_40;Q92526_40	P40227	P40227	CCT6A	40	2	0.669099	-0.139117	0.808216	+
P30305_345	N/A	N/A	CDC25B	345	2	0.82576	N/A	N/A
P30305_339	N/A	N/A	CDC25B	339	2	0.82576	N/A	N/A
Q00526_45	N/A	N/A	CDK3	45	2	0.274878	N/A	N/A
Q9P2H0_139	N/A	N/A	CEP126	139	2	-0.456656	N/A	N/A
Q9P2H0_138	N/A	N/A	CEP126	138	2	-0.456656	N/A	N/A
Q9P2H0_136	N/A	N/A	CEP126	136	3	-0.456656	N/A	N/A
Q9P2H0_624	N/A	N/A	CEP126	624	2	-0.205511	N/A	N/A
Q9UPV0_185	N/A	N/A	CEP164	185	2	2.41094	N/A	N/A
Q96NB1_137	N/A	N/A	CEP20	137	1	0.631339	N/A	N/A
Q96NB1_134	N/A	N/A	CEP20	134	2	0.631339	N/A	N/A
Q5T0N1_428	N/A	N/A	CFAP70	428	2	0.533693	N/A	N/A
Q5T0N1_434	N/A	N/A	CFAP70	434	2	0.533693	N/A	N/A
Q5T0N1_426	N/A	N/A	CFAP70	426	3	0.533693	N/A	N/A
A0A3B3IS45_159;E9PQZ0_52	N/A	N/A	CHID1	159	3	0.419303	N/A	N/A
A0A3B3IS45_160;E9PQZ0_53	N/A	N/A	CHID1	160	2	0.419303	N/A	N/A
A0A3B3IS45_155;E9PQZ0_48	N/A	N/A	CHID1	155	2	0.419303	N/A	N/A
P0C7M8_16	N/A	N/A	CLEC2L	16	2	0.983245	N/A	N/A
P0C7M8_14	N/A	N/A	CLEC2L	14	2	0.983245	N/A	N/A
P0C7M8_15	N/A	N/A	CLEC2L	15	2	0.983245	N/A	N/A
Q92989_11	N/A	N/A	CLP1	11	2	-0.107762	N/A	N/A
Q8TAZ6_241	N/A	N/A	CMTM2	241	2	-0.213235	N/A	N/A
Q8TAZ6_240	N/A	N/A	CMTM2	240	2	-0.213235	N/A	N/A
Q8TAZ6_237	N/A	N/A	CMTM2	237	2	-0.213235	N/A	N/A
Q8IWV2_209	N/A	N/A	CNTN4	209	2	0.151641	N/A	N/A
Q8IWV2_208	N/A	N/A	CNTN4	208	2	0.151641	N/A	N/A
Q8IWV2_211	N/A	N/A	CNTN4	211	2	0.151641	N/A	N/A
A0A3B3IU00_7;C9J9X1_7	N/A	N/A	COBL	7	2	-0.19035	N/A	N/A
A0A3B3IU00_6;C9J9X1_6	N/A	N/A	COBL	6	2	-0.19035	N/A	N/A
A0A3B3IU00_8;C9J9X1_8	N/A	N/A	COBL	8	2	-0.19035	N/A	N/A
Q99715_2959	Q99715	Q99715	COL12A1	2959	1	-0.0895918	0.354376	-0.443968	+
Q99715_2776	Q99715	Q99715	COL12A1	2776	2	0.229966	0.354376	-0.12441	+
Q99715_2977	Q99715	Q99715	COL12A1	2977	1	-0.0895918	0.354376	-0.443968	+
Q99715_2775	Q99715	Q99715	COL12A1	2775	1	0.229966	0.354376	-0.12441	+
Q99715_2961	Q99715	Q99715	COL12A1	2961	1	-0.0895918	0.354376	-0.443968	+
Q99715_2971	Q99715	Q99715	COL12A1	2971	1	-0.0895918	0.354376	-0.443968	+
Q99715_2968	Q99715	Q99715	COL12A1	2968	1	-0.0895918	0.354376	-0.443968	+
Q05707_1475	Q05707	Q05707	COL14A1	1475	2	0.725017	0.166493	0.558524	+
Q05707_1482	Q05707	Q05707	COL14A1	1482	1	0.725017	0.166493	0.558524	+
P39059_789	P39059	P39059	COL15A1	789	1	1.07017	0.344946	0.725227	+
P39060_869	P39060	P39060	COL18A1	869	1	2.14508	0.947458	1.19762	+
P39060_872	P39060	P39060	COL18A1	872	1	2.14508	0.947458	1.19762	+
P39060_871	P39060	P39060	COL18A1	871	1	2.14508	0.947458	1.19762	+
P39060_946	P39060	P39060	COL18A1	946	1	2.7114	0.947458	1.76395	+
P39060_957	P39060	P39060	COL18A1	957	1	2.7114	0.947458	1.76395	+
P39060_949	P39060	P39060	COL18A1	949	1	2.7114	0.947458	1.76395	+
P39060_862	P39060	P39060	COL18A1	862	1	2.14508	0.947458	1.19762	+
P39060_955	P39060	P39060	COL18A1	955	1	2.7114	0.947458	1.76395	+
P39060_952	P39060	P39060	COL18A1	952	1	2.7114	0.947458	1.76395	+
P39060_958	P39060	P39060	COL18A1	958	1	3.44879	0.947458	2.50133	+
P39060_863	P39060	P39060	COL18A1	863	1	2.14508	0.947458	1.19762	+
P02452_316	P02452	P02452	COL1A1	316	1	-1.26517	1.16495	-2.43012	+
P02452_1159	P02452	P02452	COL1A1	1159	1	1.44986	1.16495	0.28491	+
P02452_871	P02452	P02452	COL1A1	871	1	0.734691	1.16495	-0.430257	+
P02452_973;P02458_995	P02452	P02452	COL1A1	973	1	2.68243	1.16495	1.51748	+
P02452_313	P02452	P02452	COL1A1	313	1	-1.26517	1.16495	-2.43012	+
P02452_805	P02452	P02452	COL1A1	805	1	3.71491	1.16495	2.54997	+
P02452_604	P02452	P02452	COL1A1	604	1	0.49669	1.16495	-0.668258	+
P02452_409	P02452	P02452	COL1A1	409	1	0.512543	1.16495	-0.652405	+
P02452_403	P02452	P02452	COL1A1	403	1	0.512543	1.16495	-0.652405	+
P02452_885	P02452	P02452	COL1A1	885	1	4.99983	1.16495	3.83488	+
P02452_778	P02452	P02452	COL1A1	778	1	2.84886	1.16495	1.68391	+
P02452_928	P02452	P02452	COL1A1	928	1	2.07357	1.16495	0.908617	+
P02452_850	P02452	P02452	COL1A1	850	1	3.83056	1.16495	2.66561	+
P02452_417	P02452	P02452	COL1A1	417	1	5.71565	1.16495	4.5507	+
P02452_799	P02452	P02452	COL1A1	799	1	3.71491	1.16495	2.54997	+
P02452_544	P02452	P02452	COL1A1	544	1	1.64257	1.16495	0.477621	+
P02452_900	P02452	P02452	COL1A1	900	1	4.99983	1.16495	3.83488	+
P02452_859	P02452	P02452	COL1A1	859	1	3.83056	1.16495	2.66561	+
P02452_429	P02452	P02452	COL1A1	429	1	4.4646	1.16495	3.29965	+
P02452_877	P02452	P02452	COL1A1	877	1	0.734691	1.16495	-0.430257	+
P02452_946	P02452	P02452	COL1A1	946	1	1.66572	1.16495	0.500769	+
P02452_1054	P02452	P02452	COL1A1	1054	1	4.16719	1.16495	3.00224	+
P02452_772	P02452	P02452	COL1A1	772	1	2.84886	1.16495	1.68391	+
P02452_481	P02452	P02452	COL1A1	481	1	1.91064	1.16495	0.745696	+
P02452_412	P02452	P02452	COL1A1	412	1	0.512543	1.16495	-0.652405	+
P02452_1045	P02452	P02452	COL1A1	1045	1	4.16719	1.16495	3.00224	+
P02452_823	P02452	P02452	COL1A1	823	1	3.71491	1.16495	2.54997	+
P02452_547	P02452	P02452	COL1A1	547	1	1.64257	1.16495	0.477621	+
P02452_895	P02452	P02452	COL1A1	895	1	4.99983	1.16495	3.83488	+
P02452_475	P02452	P02452	COL1A1	475	1	1.91064	1.16495	0.745696	+
P02452_1165	P02452	P02452	COL1A1	1165	1	1.44986	1.16495	0.28491	+
P02452_841	P02452	P02452	COL1A1	841	1	3.83056	1.16495	2.66561	+
P02452_1051	P02452	P02452	COL1A1	1051	1	4.52084	1.16495	3.3559	+
P02452_1164	P02452	P02452	COL1A1	1164	1	1.44986	1.16495	0.28491	+
P02452_976;P02458_998	P02452	P02452	COL1A1	976	1	2.68243	1.16495	1.51748	+
P02452_774	P02452	P02452	COL1A1	774	1	2.84886	1.16495	1.68391	+
P02452_1024	P02452	P02452	COL1A1	1024	1	-0.264477	1.16495	-1.42943	+
P02452_817	P02452	P02452	COL1A1	817	1	3.71491	1.16495	2.54997	+
P02452_691	P02452	P02452	COL1A1	691	1	0.867954	1.16495	-0.296994	+
P02452_1018	P02452	P02452	COL1A1	1018	1	-0.264477	1.16495	-1.42943	+
P02452_601	P02452	P02452	COL1A1	601	1	0.49669	1.16495	-0.668258	+
P02452_484	P02452	P02452	COL1A1	484	1	1.91064	1.16495	0.745696	+
P02452_622	P02452	P02452	COL1A1	622	1	5.21929	1.16495	4.05434	+
P02452_886	P02452	P02452	COL1A1	886	1	0.947293	1.16495	-0.217655	+
P02452_1048	P02452	P02452	COL1A1	1048	1	4.16719	1.16495	3.00224	+
P02452_925	P02452	P02452	COL1A1	925	1	2.07357	1.16495	0.908617	+
P02452_919	P02452	P02452	COL1A1	919	1	2.07357	1.16495	0.908617	+
P02452_942	P02452	P02452	COL1A1	942	1	1.66572	1.16495	0.500769	+
P02452_496	P02452	P02452	COL1A1	496	1	0.310424	1.16495	-0.854524	+
P02452_808	P02452	P02452	COL1A1	808	1	3.71491	1.16495	2.54997	+
P02452_426	P02452	P02452	COL1A1	426	1	5.71565	1.16495	4.5507	+
P08123_330	P08123	P08123	COL1A2	330	1	0.380301	0.927607	-0.547306	+
P08123_951	P08123	P08123	COL1A2	951	1	3.25612	0.927607	2.32852	+
P08123_983	P08123	P08123	COL1A2	983	3	2.541	0.927607	1.61339	+
P08123_963	P08123	P08123	COL1A2	963	1	3.25612	0.927607	2.32852	+
P08123_123	P08123	P08123	COL1A2	123	1	1.99019	0.927607	1.06259	+
P08123_101	P08123	P08123	COL1A2	101	3	1.99019	0.927607	1.06259	+
P08123_396	P08123	P08123	COL1A2	396	1	1.50302	0.927607	0.575409	+
P08123_228	P08123	P08123	COL1A2	228	1	0.309645	0.927607	-0.617962	+
P08123_456	P08123	P08123	COL1A2	456	1	0.884812	0.927607	-0.042795
P08123_594	P08123	P08123	COL1A2	594	1	-1.24215	0.927607	-2.16976	+
P08123_1032	P08123	P08123	COL1A2	1032	1	3.13201	0.927607	2.20441	+
P08123_861	P08123	P08123	COL1A2	861	1	1.77448	0.927607	0.846878	+
P08123_1044	P08123	P08123	COL1A2	1044	1	3.13201	0.927607	2.20441	+
P08123_669	P08123	P08123	COL1A2	669	1	1.78438	0.927607	0.856771	+
P08123_876	P08123	P08123	COL1A2	876	1	1.77448	0.927607	0.846878	+
P08123_108	P08123	P08123	COL1A2	108	1	1.99019	0.927607	1.06259	+
P08123_870	P08123	P08123	COL1A2	870	1	1.77448	0.927607	0.846878	+
P08123_840	P08123	P08123	COL1A2	840	1	0.928759	0.927607	0.00115237
P08123_120	P08123	P08123	COL1A2	120	1	1.99019	0.927607	1.06259	+
P08123_857	P08123	P08123	COL1A2	857	1	1.77448	0.927607	0.846878	+
P08123_660	P08123	P08123	COL1A2	660	1	1.78438	0.927607	0.856771	+
P08123_453	P08123	P08123	COL1A2	453	1	0.884812	0.927607	-0.042795
P08123_393	P08123	P08123	COL1A2	393	1	1.50302	0.927607	0.575409	+
Q96P44_604	N/A	N/A	COL21A1	604	1	0.315663	N/A	N/A
Q96P44_610	N/A	N/A	COL21A1	610	2	0.315663	N/A	N/A
Q96P44_607	N/A	N/A	COL21A1	607	1	0.315663	N/A	N/A
Q9BXS0_238	N/A	N/A	COL25A1	238	2	1.64386	N/A	N/A
Q9BXS0_241	N/A	N/A	COL25A1	241	1	1.64386	N/A	N/A
Q9BXS0_230	N/A	N/A	COL25A1	230	3	1.64386	N/A	N/A
Q9BXS0_242	N/A	N/A	COL25A1	242	2	1.64386	N/A	N/A
P02458_986	N/A	N/A	COL2A1	986	1	1.70552	N/A	N/A
P02461_602	N/A	N/A	COL3A1	602	1	1.67112	N/A	N/A
P02461_866	N/A	N/A	COL3A1	866	1	1.33767	N/A	N/A
P02461_416	N/A	N/A	COL3A1	416	1	4.56119	N/A	N/A
P02461_455	N/A	N/A	COL3A1	455	1	-1.46739	N/A	N/A
P02461_434	N/A	N/A	COL3A1	434	1	-1.31298	N/A	N/A
P02461_458	N/A	N/A	COL3A1	458	1	-1.46739	N/A	N/A
P02461_359	N/A	N/A	COL3A1	359	1	4.7416	N/A	N/A
P02461_443	N/A	N/A	COL3A1	443	1	-1.31298	N/A	N/A
P02461_869	N/A	N/A	COL3A1	869	1	1.33767	N/A	N/A
P02461_365	N/A	N/A	COL3A1	365	1	4.7416	N/A	N/A
P02461_875	N/A	N/A	COL3A1	875	1	1.33767	N/A	N/A
P02461_599	N/A	N/A	COL3A1	599	1	1.67112	N/A	N/A
P02461_425	N/A	N/A	COL3A1	425	1	4.56119	N/A	N/A
P02461_608	N/A	N/A	COL3A1	608	1	1.67112	N/A	N/A
P02462_404	P02462	P02462	COL4A1	404	1	0.456927	1.61586	-1.15893	+
P02462_657	P02462	P02462	COL4A1	657	1	2.8402	1.61586	1.22434	+
P02462_660	P02462	P02462	COL4A1	660	1	2.8402	1.61586	1.22434	+
P02462_399	P02462	P02462	COL4A1	399	1	0.456927	1.61586	-1.15893	+
P02462_648	P02462	P02462	COL4A1	648	1	2.8402	1.61586	1.22434	+
P02462_594	P02462	P02462	COL4A1	594	1	1.01927	1.61586	-0.596588	+
P02462_587	P02462	P02462	COL4A1	587	1	0.0165379	1.61586	-1.59932	+
P02462_974	P02462	P02462	COL4A1	974	1	1.34463	1.61586	-0.271233	+
P02462_654	P02462	P02462	COL4A1	654	1	2.8402	1.61586	1.22434	+
P02462_977	P02462	P02462	COL4A1	977	1	1.34463	1.61586	-0.271233	+
P02462_588	P02462	P02462	COL4A1	588	1	1.01927	1.61586	-0.596588	+
P02462_971	P02462	P02462	COL4A1	971	1	1.34463	1.61586	-0.271233	+
P02462_352	P02462	P02462	COL4A1	352	1	0.999879	1.61586	-0.615982	+
P02462_349	P02462	P02462	COL4A1	349	1	0.999879	1.61586	-0.615982	+
P08572_586	P08572	P08572	COL4A2	586	1	-1.0853	1.6467	-2.732	+
P08572_707	P08572	P08572	COL4A2	707	1	1.96389	1.6467	0.317184	+
P08572_592	P08572	P08572	COL4A2	592	2	-1.0853	1.6467	-2.732	+
P08572_589	P08572	P08572	COL4A2	589	1	-1.0853	1.6467	-2.732	+
P08572_1473	P08572	P08572	COL4A2	1473	1	1.14651	1.6467	-0.500193	+
P08572_1476	P08572	P08572	COL4A2	1476	1	1.14651	1.6467	-0.500193	+
P08572_591	P08572	P08572	COL4A2	591	2	-1.0853	1.6467	-2.732	+
P08572_1479	P08572	P08572	COL4A2	1479	1	1.14651	1.6467	-0.500193	+
P08572_783	P08572	P08572	COL4A2	783	2	0.144131	1.6467	-1.50257	+
P08572_718	P08572	P08572	COL4A2	718	2	1.96389	1.6467	0.317184	+
P08572_1482	P08572	P08572	COL4A2	1482	1	1.14651	1.6467	-0.500193	+
P08572_773	P08572	P08572	COL4A2	773	1	0.144131	1.6467	-1.50257	+
P08572_733	P08572	N/A	COL4A2	733	1	0.279297	N/A	N/A
P08572_1428	P08572	N/A	COL4A2	1428	1	0.163695	N/A	N/A
P08572_734	P08572	N/A	COL4A2	734	1	0.0879148	N/A	N/A
P08572_1416	P08572	N/A	COL4A2	1416	1	0.111155	N/A	N/A
P08572_731	P08572	N/A	COL4A2	731	1	0.331481	N/A	N/A
P08572_1412	P08572	N/A	COL4A2	1412	1	-0.0652004	N/A	N/A
P08572_1425	P08572	N/A	COL4A2	1425	1	-0.351831	N/A	N/A
Q01955_1303	N/A	N/A	COL4A3	1303	1	0.773134	N/A	N/A
Q01955_1300	N/A	N/A	COL4A3	1300	1	0.773134	N/A	N/A
Q01955_732	N/A	N/A	COL4A3	732	2	0.0990936	N/A	N/A
Q01955_729	N/A	N/A	COL4A3	729	2	0.0990936	N/A	N/A
Q01955_1297	N/A	N/A	COL4A3	1297	1	0.773134	N/A	N/A
P53420_482	N/A	N/A	COL4A4	482	2	0.688195	N/A	N/A
P53420_476	N/A	N/A	COL4A4	476	2	0.688195	N/A	N/A
P53420_477	N/A	N/A	COL4A4	477	2	0.688195	N/A	N/A
P20908_675	N/A	N/A	COL5A1	675	1	1.85932	N/A	N/A
P20908_678	N/A	N/A	COL5A1	678	1	1.85932	N/A	N/A
P05997_905	N/A	N/A	COL5A2	905	1	1.47855	N/A	N/A
P05997_578	N/A	N/A	COL5A2	578	1	1.99478	N/A	N/A
P05997_911	N/A	N/A	COL5A2	911	1	1.47855	N/A	N/A
P25940_754	N/A	N/A	COL5A3	754	3	0.78982	N/A	N/A
P25940_756	N/A	N/A	COL5A3	756	2	0.78982	N/A	N/A
P25940_751	N/A	N/A	COL5A3	751	2	0.78982	N/A	N/A
P12109_265	P12109	P12109	COL6A1	265	1	-0.685778	0.152889	-0.838667	+
P12109_445	P12109	P12109	COL6A1	445	1	-0.919696	0.152889	-1.07258	+
P12110_483	P12110	P12110	COL6A2	483	1	-0.467261	0.344156	-0.811417	+
P12111_2319	P12111	N/A	COL6A3	2319	1	1.37998	N/A	N/A
P12111_2316	P12111	N/A	COL6A3	2316	1	1.41045	N/A	N/A
Q02388_2759	N/A	N/A	COL7A1	2759	1	1.94926	N/A	N/A
Q02388_2756	N/A	N/A	COL7A1	2756	1	1.94926	N/A	N/A
Q02388_2762	N/A	N/A	COL7A1	2762	3	1.94926	N/A	N/A
Q14050_109	N/A	N/A	COL9A3	109	2	0.208432	N/A	N/A
Q14050_111	N/A	N/A	COL9A3	111	2	0.208432	N/A	N/A
Q14050_112	N/A	N/A	COL9A3	112	2	0.208432	N/A	N/A
Q5KU26_571	N/A	N/A	COLEC12	571	1	-1.112	N/A	N/A
Q5KU26_568	N/A	N/A	COLEC12	568	1	-1.112	N/A	N/A
Q5KU26_565	N/A	N/A	COLEC12	565	1	-1.112	N/A	N/A
Q9ULV4_414	Q9ULV4	Q9ULV4	CORO1C	414	2	0.494791	-0.46894	0.963731	+
P10176_31	N/A	N/A	COX8A	31	2	-0.415608	N/A	N/A
P10176_30	N/A	N/A	COX8A	30	2	-0.415608	N/A	N/A
P46108_183	P46108	P46108	CRK	183	2	1.99298	0.153773	1.8392	+
Q9P0U4_114	N/A	N/A	CXXC1	114	2	0.24322	N/A	N/A
Q9P0U4_112	N/A	N/A	CXXC1	112	3	0.24322	N/A	N/A
Q9P0U4_116	N/A	N/A	CXXC1	116	2	0.24322	N/A	N/A
Q16698_138	Q16698	Q16698	DECR1	138	2	0.877747	1.10145	-0.223707	+
Q9UBM7_7	N/A	N/A	DHCR7	7	2	-0.361706	N/A	N/A
Q14689_681	N/A	N/A	DIP2A	681	2	-0.0641905	N/A	N/A
Q14689_688	N/A	N/A	DIP2A	688	1	-0.0641905	N/A	N/A
Q14689_680	N/A	N/A	DIP2A	680	1	-0.0641905	N/A	N/A
Q14689_687	N/A	N/A	DIP2A	687	1	-0.0641905	N/A	N/A
Q5HYR2_5	N/A	N/A	DMRTC1	5	2	0.701739	N/A	N/A
Q5HYR2_4	N/A	N/A	DMRTC1	4	2	0.701739	N/A	N/A
K7EKC3_7;K7ELB1_7;K7ENQ6_7;K7ERQ1_7	N/A	N/A	DNMT1	7	2	0.623958	N/A	N/A
K7EKC3_10;K7ELB1_10;K7ENQ6_10;K7ERQ1_10	N/A	N/A	DNMT1	10	2	0.623958	N/A	N/A
K7EKC3_8;K7ELB1_8;K7ENQ6_8;K7ERQ1_8	N/A	N/A	DNMT1	8	2	0.623958	N/A	N/A
Q14185_1837	N/A	N/A	DOCK1	1837	2	-0.344209	N/A	N/A
Q14185_1838	N/A	N/A	DOCK1	1838	2	-0.344209	N/A	N/A
Q14185_1839	N/A	N/A	DOCK1	1839	2	-0.344209	N/A	N/A
Q9Y3R5_76	N/A	N/A	DOP1B	76	2	-0.169137	N/A	N/A
P68104_274;Q5VTE0_274	P68104;Q5VTE0	P68104	EEF1A1	274	1	0.113821	-0.217842	0.331663	+
Q96KS0_117	N/A	N/A	EGLN2	117	2	0.468785	N/A	N/A
Q96KS0_114	N/A	N/A	EGLN2	114	2	0.468785	N/A	N/A
P41970_289	N/A	N/A	ELK3	289	1	-0.305394	N/A	N/A
P41970_285	N/A	N/A	ELK3	285	3	-0.305394	N/A	N/A
P41970_288	N/A	N/A	ELK3	288	1	-0.305394	N/A	N/A
P06733_273	P06733;P09104	P06733	ENO1	273	1	-0.400463	-1.31774	0.917277	+
P06733_146	P06733;P09104	P06733	ENO1	146	1	-0.561684	-1.31774	0.756057	+
Q16206_243	N/A	N/A	ENOX2	243	2	-0.520011	N/A	N/A
Q16206_239	N/A	N/A	ENOX2	239	2	-0.520011	N/A	N/A
Q16206_242	N/A	N/A	ENOX2	242	2	-0.520011	N/A	N/A
Q16206_238	N/A	N/A	ENOX2	238	2	-0.520011	N/A	N/A
Q16206_241	N/A	N/A	ENOX2	241	2	-0.520011	N/A	N/A
Q03468_1324	N/A	N/A	ERCC6	1324	2	-0.455431	N/A	N/A
Q2M3D2_389	N/A	N/A	EXOC3L2	389	2	-1.01786	N/A	N/A
Q2M3D2_395	N/A	N/A	EXOC3L2	395	2	-1.01786	N/A	N/A
H3BS84_151	N/A	N/A	FANCA	151	3	-0.189021	N/A	N/A
H3BS84_158	N/A	N/A	FANCA	158	2	-0.189021	N/A	N/A
H3BS84_150	N/A	N/A	FANCA	150	1	-0.189021	N/A	N/A
H3BS84_153	N/A	N/A	FANCA	153	3	-0.189021	N/A	N/A
H3BS84_152	N/A	N/A	FANCA	152	3	-0.189021	N/A	N/A
Q6V0I7_4972	N/A	N/A	FAT4	4972	2	-1.21267	N/A	N/A
Q96P31_627	N/A	N/A	FCRL3	627	3	-0.661058	N/A	N/A
Q96P31_632	N/A	N/A	FCRL3	632	1	-0.661058	N/A	N/A
P37268_332	N/A	N/A	FDFT1	332	1	0.929995	N/A	N/A
A9Z1Z3_1728	N/A	N/A	FER1L4	1728	2	0.219069	N/A	N/A
A9Z1Z3_1726	N/A	N/A	FER1L4	1726	2	0.219069	N/A	N/A
P02671_228	P02671	P02671	FGA	228	1	0.712325	0.480352	0.231973	+
P02679_246	P02679	P02679	FGG	246	2	1.11876	0.257127	0.861636	+
P21333_2350	O75369;P21333	P21333	FLNA	2350	2	-0.264699	-0.0507205	-0.213978	+
P21333_2222;Q14315_2298	O75369;P21333	P21333	FLNA	2222	2	0.223144	-0.0507205	0.273865	+
P21333_1075	O75369;P21333	P21333	FLNA	1075	1	-0.636122	-0.0507205	-0.585401	+
P11413_481	P11413	P11413	G6PD	481	2	-0.988873	-0.192963	-0.79591	+
P11413_479	P11413	P11413	G6PD	479	2	-0.988873	-0.192963	-0.79591	+
P18507_376	N/A	N/A	GABRG2	376	2	0.501075	N/A	N/A
P18507_378	N/A	N/A	GABRG2	378	2	0.501075	N/A	N/A
P04406_208	P04406	P04406	GAPDH	208	2	-0.601393	-0.697302	0.0959093	+
P41250_6	P41250	P41250	GARS1	6	2	0.759618	-0.306976	1.06659	+
P41250_2	P41250	P41250	GARS1	2	3	0.759618	-0.306976	1.06659	+
P41250_4	P41250	P41250	GARS1	4	2	0.759618	-0.306976	1.06659	+
P50440_214	P50440	P50440	GATM	214	2	0.667672	1.8667	-1.19903	+
Q5SZC5_10	N/A	N/A	GDA	10	2	-0.31195	N/A	N/A
Q92820_237	Q92820	Q92820	GGH	237	2	-0.902539	2.49701	-3.39955	+
P36269_468	P36269	P36269	GGT5	468	3	-0.250889	2.13825	-2.38914	+
P36269_473	P36269	P36269	GGT5	473	2	-0.250889	2.13825	-2.38914	+
Q9HB42_8;Q9HB44_8;Q9HB45_8	N/A	N/A	GHRHR	8	2	-3.01749	N/A	N/A
Q9HB42_3;Q9HB44_3;Q9HB45_3	N/A	N/A	GHRHR	3	3	-3.01749	N/A	N/A
P16278_665	P16278	P16278	GLB1	665	1	0.0844643	0.731698	-0.647233	+
P16278_663	P16278	P16278	GLB1	663	2	0.0844643	0.731698	-0.647233	+
P16278_664	P16278	P16278	GLB1	664	2	0.0844643	0.731698	-0.647233	+
E9PC54_3	N/A	N/A	GNA12	3	3	-0.28424	N/A	N/A
P17174_300	P17174	P17174	GOT1	300	2	0.226666	0.723028	-0.496362	+
P17174_299	P17174	P17174	GOT1	299	2	0.226666	0.723028	-0.496362	+
P06744_383	P06744	P06744	GPI	383	2	-0.349347	-0.550785	0.201438	+
F5H0V9_173;G3XAB9_196	N/A	N/A	GSG1	173	3	0.0663629	N/A	N/A
F5H0V9_172;G3XAB9_195	N/A	N/A	GSG1	172	3	0.0663629	N/A	N/A
F5H0V9_170;G3XAB9_193	N/A	N/A	GSG1	170	1	0.0663629	N/A	N/A
P06396_399	N/A	N/A	GSN	399	2	-0.0516882	N/A	N/A
P09211_124	P09211	P09211	GSTP1	124	2	0.0782433	-0.142747	0.220991	+
P09211_129	P09211	P09211	GSTP1	129	2	0.0782433	-0.142747	0.220991	+
P78347_808	P78347	P78347	GTF2I	808	2	0.171641	0.0452152	0.126426	+
Q12789_510	N/A	N/A	GTF3C1	510	3	2.24995	N/A	N/A
Q12789_515	N/A	N/A	GTF3C1	515	2	2.24995	N/A	N/A
Q12789_506	N/A	N/A	GTF3C1	506	3	2.24995	N/A	N/A
P10412_206	P16403;P16401;P10412;P16402	P10412	H1-4	206	2	2.10413	-1.52922	3.63335	+
P10412_201	P16403;P16401;P10412;P16402	P10412	H1-4	201	3	2.10413	-1.52922	3.63335	+
P16401_6	P16403;P16401;P10412;P16402	P16401	H1-5	6	2	0.999992	-1.90296	2.90295	+
P16401_12	P16403;P16401;P10412;P16402	P16401	H1-5	12	2	0.999992	-1.90296	2.90295	+
P16401_14	P16403;P16401;P10412;P16402	P16401	H1-5	14	2	0.999992	-1.90296	2.90295	+
P04908_110;P0C0S8_110;P20671_110;Q16777_110;Q6FI13_110;Q7L7L0_110;Q93077_110;Q96KK5_110;Q99878_110;Q9BTM1_110	Q9BTM1;Q99878;Q6FI13;P0C0S8;Q16777;Q93077;Q96KK5	P0C0S8	H2AC11	110	1	0.156635	0.315502	-0.158867	+
O60814_51;P06899_51;P23527_51;P33778_51;P57053_51;P58876_51;P62807_51;Q16778_51;Q5QNW6_51;Q8N257_51;Q93079_51;Q96A08_52;Q99877_51;Q99879_51;Q99880_51	Q5QNW6;P58876;Q99880;Q8N257;Q99877;P23527;P62807;Q93079;P57053;Q99879;P06899;P33778;Q16778;O60814	P06899	H2BC11	51	1	-0.200415	-2.51584	2.31542	+
Q16836_289	Q16836	Q16836	HADH	289	2	0.309437	1.95973	-1.65029	+
Q16836_285	Q16836	Q16836	HADH	285	2	0.309437	1.95973	-1.65029	+
Q96MB7_285	N/A	N/A	HARBI1	285	3	-0.295155	N/A	N/A
P69905_120	P69905	P69905	HBA1	120	1	0.924914	0.0438304	0.881083	+
P69905_45	P69905	P69905	HBA1	45	1	-0.0322908	0.0438304	-0.0761213	+
P69905_78	P69905	P69905	HBA1	78	1	-0.167889	0.0438304	-0.211719	+
P68871_125	P02042;P68871	P68871	HBB	125	1	0.015952	0.335956	-0.320004	+
P68871_6	P02042;P68871	P68871	HBB	6	1	0.155642	0.335956	-0.180314	+
P68871_52	P02042;P68871	P68871	HBB	52	1	-0.601198	0.335956	-0.937154	+
P68871_59	P02042;P68871	P68871	HBB	59	1	-0.33481	0.335956	-0.670767	+
P68871_37	P02042;P68871	P68871	HBB	37	1	-0.524931	0.335956	-0.860887	+
P68871_126	P02042;P68871	P68871	HBB	126	1	1.86607	0.335956	1.53011	+
P49773_13	P49773	P49773	HINT1	13	2	-0.372552	-0.481935	0.109383	+
Q15651_41	Q15651;P05204	Q15651	HMGN3	41	2	0.384271	-0.0866056	0.470877	+
Q15651_36	Q15651;P05204	Q15651	HMGN3	36	3	0.384271	-0.0866056	0.470877	+
Q15651_39	Q15651;P05204	Q15651	HMGN3	39	2	0.384271	-0.0866056	0.470877	+
O00479_41	P05204;O00479	O00479	HMGN4	41	2	0.369683	-0.28636	0.656043	+
P22626_56	P22626	P22626	HNRNPA2B1	56	1	-0.186724	-0.163881	-0.022843
P31943_102;P55795_102	P31943;P52597;P55795	P31943	HNRNPH1	102	2	-0.711134	-2.62486	1.91372	+
P31943_105;P55795_105	P31943;P52597;P55795	P31943	HNRNPH1	105	2	-0.158083	-2.62486	2.46677	+
P07900_552;P08238_544	P08238;Q58FF8;Q58FF6;P07900;P14625	P08238	HSP90AB1	544	1	-0.0283169	-2.27681	2.24849	+
P11021_202;P11142_176	P11142;P54652;P11021	P11142	HSPA8	176	2	0.094125	-0.2582	0.352325	+
P11142_147	P11142;P54652;P11021	P11142	HSPA8	147	1	0.172444	-0.2582	0.430644	+
P11142_63	P11142;P54652;P11021	P11142	HSPA8	63	1	-0.337499	-0.2582	-0.0792991	+
Q92598_805	Q92598;P34932	Q92598	HSPH1	805	3	-0.00127006	-2.08283	2.08156	+
Q92598_581	Q92598;P34932	Q92598	HSPH1	581	2	-0.64812	-2.08283	1.43471	+
Q92598_810	Q92598;P34932	Q92598	HSPH1	810	2	-0.00127006	-2.08283	2.08156	+
Q92598_582	Q92598;P34932	Q92598	HSPH1	582	2	-0.64812	-2.08283	1.43471	+
J3QKR4_11	N/A	N/A	ICAM2	11	2	0.833012	N/A	N/A
J3QKR4_10	N/A	N/A	ICAM2	10	3	0.833012	N/A	N/A
P01857_278	P01860;P01859;P01857;P01861	P01857	IGHG1	278	2	0.618987	2.26089	-1.6419	+
P01857_279	P01860;P01859;P01857;P01861	P01857	IGHG1	279	2	0.618987	2.26089	-1.6419	+
P01859_275	P01860;P01859;P01857;P01861	P01859	IGHG2	275	1	0.619347	2.42119	-1.80184	+
P01859_253	P01860;P01859;P01857;P01861	P01859	IGHG2	253	2	0.334361	2.42119	-2.08683	+
Q8N6C5_692	N/A	N/A	IGSF1	692	2	-0.131726	N/A	N/A
F8VPL6_5	N/A	N/A	IKZF4	5	2	0.702598	N/A	N/A
Q6ZVW7_292	N/A	N/A	IL17REL	292	3	0.747656	N/A	N/A
Q6ZVW7_295	N/A	N/A	IL17REL	295	2	0.747656	N/A	N/A
Q6ZVW7_294	N/A	N/A	IL17REL	294	3	0.747656	N/A	N/A
Q16891_181	Q16891	Q16891	IMMT	181	2	0.0555611	0.542071	-0.48651	+
Q16891_183	Q16891	Q16891	IMMT	183	2	0.0555611	0.542071	-0.48651	+
Q6IE81_744	N/A	N/A	JADE1	744	1	0.571273	N/A	N/A
Q6IE81_738	N/A	N/A	JADE1	738	3	0.571273	N/A	N/A
Q6IE81_741	N/A	N/A	JADE1	741	2	0.571273	N/A	N/A
Q9H9V9_7	N/A	N/A	JMJD4	7	2	1.05178	N/A	N/A
Q9H9V9_5	N/A	N/A	JMJD4	5	1	1.05178	N/A	N/A
P17535_70	N/A	N/A	JUND	70	2	0.0922934	N/A	N/A
P17535_68	N/A	N/A	JUND	68	2	0.0922934	N/A	N/A
P17535_69	N/A	N/A	JUND	69	2	0.0922934	N/A	N/A
Q9UBP8_55	N/A	N/A	KAAG1	55	2	-0.362469	N/A	N/A
Q9UBP8_54	N/A	N/A	KAAG1	54	2	-0.362469	N/A	N/A
A0A0D9SEV1_575;Q4VXP6_587	N/A	N/A	KCNQ2	575	2	0.107899	N/A	N/A
A0A0D9SEV1_574;Q4VXP6_586	N/A	N/A	KCNQ2	574	2	0.107899	N/A	N/A
A0A0D9SEV1_571;Q4VXP6_583	N/A	N/A	KCNQ2	571	3	0.107899	N/A	N/A
P50053_246	P50053	P50053	KHK	246	2	0.75364	1.527	-0.773358	+
P50053_247	P50053	P50053	KHK	247	2	0.75364	1.527	-0.773358	+
P50053_248	P50053	P50053	KHK	248	1	0.75364	1.527	-0.773358	+
Q9P206_438	N/A	N/A	KIAA1522	438	2	0.802655	N/A	N/A
Q9P206_439	N/A	N/A	KIAA1522	439	1	0.802655	N/A	N/A
Q5VZ46_445	N/A	N/A	KIAA1614	445	2	1.04967	N/A	N/A
Q5VZ46_447	N/A	N/A	KIAA1614	447	2	1.04967	N/A	N/A
D6R9G5_72	N/A	N/A	KLHL2	72	2	0.59595	N/A	N/A
D6R9G5_74	N/A	N/A	KLHL2	74	3	0.59595	N/A	N/A
D6R9G5_71	N/A	N/A	KLHL2	71	2	0.59595	N/A	N/A
O43908_68	N/A	N/A	KLRC4	68	2	-0.740575	N/A	N/A
O43908_66	N/A	N/A	KLRC4	66	2	-0.740575	N/A	N/A
O43908_67	N/A	N/A	KLRC4	67	2	-0.740575	N/A	N/A
P52294_245	O60684;O15131;P52294	P52294	KPNA1	245	2	1.56654	1.00545	0.561091	+
P52294_247	O60684;O15131;P52294	P52294	KPNA1	247	2	1.56654	1.00545	0.561091	+
P52294_246	O60684;O15131;P52294	P52294	KPNA1	246	2	1.56654	1.00545	0.561091	+
O60684_245	O60684;O15131;P52294	O60684	KPNA6	245	2	0.949718	1.00545	-0.0557308
O60684_244	O60684;O15131;P52294	O60684	KPNA6	244	2	0.949718	1.00545	-0.0557308
O60684_243	O60684;O15131;P52294	O60684	KPNA6	243	2	0.949718	1.00545	-0.0557308
Q13601_9	N/A	N/A	KRR1	9	2	0.583846	N/A	N/A
Q13601_4	N/A	N/A	KRR1	4	2	0.583846	N/A	N/A
P28838_50	P28838	P28838	LAP3	50	2	0.134233	0.257598	-0.123365	+
Q14847_105	Q14847	Q14847	LASP1	105	2	0.246976	-0.0184873	0.265464	+
O95835_248	N/A	N/A	LATS1	248	2	0.374862	N/A	N/A
O95835_250	N/A	N/A	LATS1	250	1	0.374862	N/A	N/A
O95835_256	N/A	N/A	LATS1	256	1	0.374862	N/A	N/A
O95835_249	N/A	N/A	LATS1	249	2	0.374862	N/A	N/A
P42702_748	N/A	N/A	LIFR	748	2	-0.0629521	N/A	N/A
A6NM36_88	N/A	N/A	LRRC30	88	2	-0.223845	N/A	N/A
A6NM36_87	N/A	N/A	LRRC30	87	2	-0.223845	N/A	N/A
G3V356_149	N/A	N/A	LRRC74A	149	2	-0.135223	N/A	N/A
G3V356_143	N/A	N/A	LRRC74A	143	1	-0.135223	N/A	N/A
Q8IV50_23	N/A	N/A	LYSMD2	23	2	0.640203	N/A	N/A
Q8IV50_20	N/A	N/A	LYSMD2	20	3	0.640203	N/A	N/A
Q8IV50_27	N/A	N/A	LYSMD2	27	2	0.640203	N/A	N/A
Q8IV50_26	N/A	N/A	LYSMD2	26	2	0.640203	N/A	N/A
Q8IV50_25	N/A	N/A	LYSMD2	25	2	0.640203	N/A	N/A
Q6UXC1_442	N/A	N/A	MAMDC4	442	3	0.289871	N/A	N/A
Q6UXC1_446	N/A	N/A	MAMDC4	446	2	0.289871	N/A	N/A
Q6UXC1_444	N/A	N/A	MAMDC4	444	2	0.289871	N/A	N/A
Q6UXC1_448	N/A	N/A	MAMDC4	448	2	0.289871	N/A	N/A
Q6ZN01_83	N/A	N/A	MAMSTR	83	2	0.0492439	N/A	N/A
Q66K74_580	N/A	N/A	MAP1S	580	2	0.669856	N/A	N/A
Q66K74_574	N/A	N/A	MAP1S	574	2	0.669856	N/A	N/A
Q66K74_583	N/A	N/A	MAP1S	583	2	0.669856	N/A	N/A
Q66K74_575	N/A	N/A	MAP1S	575	2	0.669856	N/A	N/A
Q66K74_584	N/A	N/A	MAP1S	584	2	0.669856	N/A	N/A
Q9Y2U5_605	N/A	N/A	MAP3K2	605	2	-1.40377	N/A	N/A
P28482_11	P28482	P28482	MAPK1	11	2	0.265363	-0.460466	0.725828	+
Q14676_1576	N/A	N/A	MDC1	1576	1	-1.39057	N/A	N/A
Q14676_1573	N/A	N/A	MDC1	1573	2	-1.39057	N/A	N/A
Q03112_511	N/A	N/A	MECOM	511	2	-0.525336	N/A	N/A
Q03112_507	N/A	N/A	MECOM	507	2	-0.525336	N/A	N/A
Q03112_503	N/A	N/A	MECOM	503	3	-0.525336	N/A	N/A
Q03112_504	N/A	N/A	MECOM	504	2	-0.525336	N/A	N/A
Q02078_279	N/A	N/A	MEF2A	279	3	0.317148	N/A	N/A
Q02078_271	N/A	N/A	MEF2A	271	1	0.317148	N/A	N/A
Q02078_278	N/A	N/A	MEF2A	278	3	0.317148	N/A	N/A
O00255_497	N/A	N/A	MEN1	497	2	-0.0451741	N/A	N/A
O00255_519	N/A	N/A	MEN1	519	3	-0.283226	N/A	N/A
O00255_520	N/A	N/A	MEN1	520	2	-0.283226	N/A	N/A
O00255_499	N/A	N/A	MEN1	499	2	-0.0451741	N/A	N/A
O00255_498	N/A	N/A	MEN1	498	2	-0.0451741	N/A	N/A
Q5SR56_5;Q5VZR4_5	N/A	N/A	MFSD14B	5	2	0.247301	N/A	N/A
Q5SR56_6;Q5VZR4_6	N/A	N/A	MFSD14B	6	2	0.247301	N/A	N/A
Q5SR56_7;Q5VZR4_7	N/A	N/A	MFSD14B	7	2	0.247301	N/A	N/A
P55198_388	N/A	N/A	MLLT6	388	2	1.76004	N/A	N/A
P55198_380	N/A	N/A	MLLT6	380	2	1.76004	N/A	N/A
P55198_381	N/A	N/A	MLLT6	381	2	1.76004	N/A	N/A
P55198_386	N/A	N/A	MLLT6	386	2	1.76004	N/A	N/A
P55198_383	N/A	N/A	MLLT6	383	2	1.76004	N/A	N/A
P51511_353	N/A	N/A	MMP15	353	2	-0.215919	N/A	N/A
P51511_356	N/A	N/A	MMP15	356	2	-0.215919	N/A	N/A
P51511_350	N/A	N/A	MMP15	350	3	-0.215919	N/A	N/A
P51511_352	N/A	N/A	MMP15	352	2	-0.215919	N/A	N/A
Q9Y5R2_365	N/A	N/A	MMP24	365	2	0.5151	N/A	N/A
Q9Y5R2_362	N/A	N/A	MMP24	362	2	0.5151	N/A	N/A
Q9Y5R2_364	N/A	N/A	MMP24	364	2	0.5151	N/A	N/A
E5RHT7_9;H0YKX6_9;H0YLZ5_9;H0YMY9_9	N/A	N/A	MOK	9	2	0.309242	N/A	N/A
E5RHT7_8;H0YKX6_8;H0YLZ5_8;H0YMY9_8	N/A	N/A	MOK	8	2	0.309242	N/A	N/A
E5RHT7_3;H0YKX6_3;H0YLZ5_3;H0YMY9_3	N/A	N/A	MOK	3	3	0.309242	N/A	N/A
Q7L1V2_63	N/A	N/A	MON1B	63	2	1.42674	N/A	N/A
Q7L1V2_60	N/A	N/A	MON1B	60	2	1.42674	N/A	N/A
Q7L1V2_58	N/A	N/A	MON1B	58	2	1.42674	N/A	N/A
Q7L1V2_62	N/A	N/A	MON1B	62	2	1.42674	N/A	N/A
Q7L1V2_57	N/A	N/A	MON1B	57	2	1.42674	N/A	N/A
O75425_157	N/A	N/A	MOSPD3	157	2	0.145561	N/A	N/A
O75425_163	N/A	N/A	MOSPD3	163	2	0.145561	N/A	N/A
O75425_154	N/A	N/A	MOSPD3	154	3	0.145561	N/A	N/A
O75425_161	N/A	N/A	MOSPD3	161	1	0.145561	N/A	N/A
K7EKU2_46	N/A	N/A	MRO	46	2	0.773729	N/A	N/A
K7EKU2_51	N/A	N/A	MRO	51	2	0.773729	N/A	N/A
Q9Y2R9_202	N/A	N/A	MRPS7	202	3	-0.427934	N/A	N/A
Q9HD23_403	N/A	N/A	MRS2	403	2	-0.353946	N/A	N/A
P02795_38;P04732_38;P13640_39;P80297_38;Q8N339_38	P80294;P13640;P80297	N/A	MT1X	38	1	2.06495	N/A	N/A
P0DM35_38;P80294_38	P80294;P13640;P80297	N/A	MT1H	38	1	1.20737	N/A	N/A
P55157_107	P55157	P55157	MTTP	107	2	-0.24723	-1.0878	0.840568	+
Q96JP2_933	N/A	N/A	MYO15B	933	1	1.27776	N/A	N/A
Q96JP2_936	N/A	N/A	MYO15B	936	2	1.27776	N/A	N/A
P52179_937	N/A	N/A	MYOM1	937	2	0.100861	N/A	N/A
B4DSR2_78	N/A	N/A	NA	78	3	0.614604	N/A	N/A
B4DSR2_87	N/A	N/A	NA	87	3	0.614604	N/A	N/A
B4DSR2_85	N/A	N/A	NA	85	2	0.614604	N/A	N/A
H0YJW9_118	N/A	N/A	NA	118	2	0.666653	N/A	N/A
H0YJW9_119	N/A	N/A	NA	119	2	0.666653	N/A	N/A
O75376_1910	N/A	N/A	NCOR1	1910	2	1.20348	N/A	N/A
O75376_1909	N/A	N/A	NCOR1	1909	2	1.20348	N/A	N/A
E9PPS5_6	N/A	N/A	NDUFV1	6	2	0.197506	N/A	N/A
E9PPS5_4	N/A	N/A	NDUFV1	4	1	0.197506	N/A	N/A
Q13469_848	N/A	N/A	NFATC2	848	2	0.306038	N/A	N/A
Q13469_847	N/A	N/A	NFATC2	847	2	0.306038	N/A	N/A
Q13469_846	N/A	N/A	NFATC2	846	1	0.306038	N/A	N/A
Q5SYE7_878	N/A	N/A	NHSL1	878	2	-0.154776	N/A	N/A
Q9NZ94_8	N/A	N/A	NLGN3	8	2	-0.959358	N/A	N/A
Q9NZ94_7	N/A	N/A	NLGN3	7	2	-0.959358	N/A	N/A
Q9NZ94_14	N/A	N/A	NLGN3	14	1	-0.959358	N/A	N/A
H3BRA8_109	N/A	N/A	NME3	109	3	0.243709	N/A	N/A
H3BRA8_111	N/A	N/A	NME3	111	2	0.243709	N/A	N/A
Q9Y2X3_86	Q9Y2X3	Q9Y2X3	NOP58	86	1	0.350161	-0.447455	0.797616	+
A6NEC2_225;P55786_225	P55786	P55786	NPEPPS	225	2	-0.626606	-0.40018	-0.226427	+
O96028_1342	N/A	N/A	NSD2	1342	3	0.15549	N/A	N/A
O96028_1343	N/A	N/A	NSD2	1343	3	0.15549	N/A	N/A
O96028_1348	N/A	N/A	NSD2	1348	2	0.15549	N/A	N/A
O96028_1345	N/A	N/A	NSD2	1345	2	0.15549	N/A	N/A
O96028_1341	N/A	N/A	NSD2	1341	3	0.15549	N/A	N/A
Q16288_577	N/A	N/A	NTRK3	577	2	0.512157	N/A	N/A
I3L245_6	N/A	N/A	NUP88	6	2	-0.566846	N/A	N/A
O60502_305	N/A	N/A	OGA	305	2	-0.586503	N/A	N/A
O14841_1148	O14841	O14841	OPLAH	1148	2	-0.113136	-0.171388	0.0582524
O96013_160	N/A	N/A	PAK4	160	3	-2.44794	N/A	N/A
A2A3E4_695	N/A	N/A	PCDH15	695	3	1.20602	N/A	N/A
A2A3E4_700	N/A	N/A	PCDH15	700	2	1.20602	N/A	N/A
P30101_324	P30101	P30101	PDIA3	324	1	-0.567843	-0.516157	-0.0516861
P30086_11	P30086	P30086	PEBP1	11	2	1.46572	0.815603	0.650116	+
P30086_24	P30086	P30086	PEBP1	24	2	0.743649	0.815603	-0.0719543	+
P30086_21	P30086	P30086	PEBP1	21	2	1.46572	0.815603	0.650116	+
P00558_111	P00558	P00558	PGK1	111	2	-1.00569	-0.634184	-0.371503	+
P00558_339	P00558	P00558	PGK1	339	1	-0.468699	-0.634184	0.165485	+
P14618_53	P14618;P30613	P14618	PKM	53	2	0.494931	-2.85292	3.34785	+
Q3KR16_762	N/A	N/A	PLEKHG6	762	3	0.157144	N/A	N/A
Q3KR16_757	N/A	N/A	PLEKHG6	757	2	0.157144	N/A	N/A
P13797_383	P13796;P13797;Q14651	P13797	PLS3	383	2	0.446651	2.19595	-1.7493	+
Q86V59_429	N/A	N/A	PNMA8A	429	2	1.82923	N/A	N/A
Q86V59_425	N/A	N/A	PNMA8A	425	2	1.82923	N/A	N/A
Q86V59_421	N/A	N/A	PNMA8A	421	3	1.82923	N/A	N/A
P28340_15	N/A	N/A	POLD1	15	3	0.309503	N/A	N/A
P28340_9	N/A	N/A	POLD1	9	1	0.309503	N/A	N/A
P28340_11	N/A	N/A	POLD1	11	2	0.309503	N/A	N/A
P28340_14	N/A	N/A	POLD1	14	2	0.309503	N/A	N/A
Q14863_79	N/A	N/A	POU6F1	79	2	0.183544	N/A	N/A
Q14863_76	N/A	N/A	POU6F1	76	2	0.183544	N/A	N/A
Q14863_73	N/A	N/A	POU6F1	73	3	0.183544	N/A	N/A
Q9H2U2_318	Q9H2U2	Q9H2U2	PPA2	318	2	0.587804	0.793921	-0.206117	+
P62937_4	P62937	P62937	PPIA	4	2	-0.315869	-0.387381	0.0715114	+
Q96KQ4_567	N/A	N/A	PPP1R13B	567	2	2.05963	N/A	N/A
Q96KQ4_564	N/A	N/A	PPP1R13B	564	3	2.05963	N/A	N/A
Q96KQ4_555	N/A	N/A	PPP1R13B	555	3	2.05963	N/A	N/A
Q9H7J1_12	N/A	N/A	PPP1R3E	12	1	-0.147501	N/A	N/A
Q9H7J1_6	N/A	N/A	PPP1R3E	6	2	-0.147501	N/A	N/A
Q9H7J1_7	N/A	N/A	PPP1R3E	7	2	-0.147501	N/A	N/A
Q08209_9	Q08209	Q08209	PPP3CA	9	2	-0.316709	-0.198583	-0.118126	+
Q08209_4	Q08209	Q08209	PPP3CA	4	2	-0.316709	-0.198583	-0.118126	+
Q5VT98_134	N/A	N/A	PRAMEF20	134	3	-1.17282	N/A	N/A
Q5VT98_139	N/A	N/A	PRAMEF20	139	2	-1.17282	N/A	N/A
Q06830_174	P32119;Q06830;Q13162	Q06830	PRDX1	174	1	0.190004	0.52631	-0.336306	+
Q06830_22	P32119;Q06830;Q13162	Q06830	PRDX1	22	1	0.219398	0.52631	-0.306912	+
Q06830_179	P32119;Q06830;Q13162	Q06830	PRDX1	179	1	0.190004	0.52631	-0.336306	+
P32119_173	P32119;Q06830	P32119	PRDX2	173	1	-0.338301	0.605964	-0.944266	+
Q92954_751	N/A	N/A	PRG4	751	1	-1.23594	N/A	N/A
Q92954_759	N/A	N/A	PRG4	759	2	-1.23594	N/A	N/A
Q92954_749	N/A	N/A	PRG4	749	3	-1.23594	N/A	N/A
E7EW31_390	N/A	N/A	PROB1	390	3	0.764998	N/A	N/A
E7EW31_393	N/A	N/A	PROB1	393	2	0.764998	N/A	N/A
Q3B8N5_322	N/A	N/A	PROX2	322	2	-0.331426	N/A	N/A
Q3B8N5_315	N/A	N/A	PROX2	315	3	-0.331426	N/A	N/A
P11908_90;P21108_90;P60891_90	P11908	P11908	PRPS2	90	1	0.728615	-0.371028	1.09964	+
A8MZF0_304	N/A	N/A	PRR33	304	2	0.571084	N/A	N/A
A0A1W2PPC1_105	N/A	N/A	PRR33	105	2	-1.29785	N/A	N/A
A8MZF0_305	N/A	N/A	PRR33	305	2	0.571084	N/A	N/A
A0A1W2PPC1_99	N/A	N/A	PRR33	99	3	-1.29785	N/A	N/A
A0A1W2PPC1_96	N/A	N/A	PRR33	96	3	-1.29785	N/A	N/A
A8MZF0_306	N/A	N/A	PRR33	306	2	0.571084	N/A	N/A
A0A1W2PPC1_101	N/A	N/A	PRR33	101	3	-1.29785	N/A	N/A
Q9Y520_2081	N/A	N/A	PRRC2C	2081	2	0.542264	N/A	N/A
Q9Y520_2083	N/A	N/A	PRRC2C	2083	2	0.542264	N/A	N/A
A6NIE9_189	N/A	N/A	PRSS29P	189	2	0.193433	N/A	N/A
A6NIE9_182	N/A	N/A	PRSS29P	182	1	0.193433	N/A	N/A
Q99952_450	N/A	N/A	PTPN18	450	2	0.680671	N/A	N/A
Q99952_447	N/A	N/A	PTPN18	447	3	0.680671	N/A	N/A
Q99952_454	N/A	N/A	PTPN18	454	2	0.680671	N/A	N/A
Q99952_453	N/A	N/A	PTPN18	453	2	0.680671	N/A	N/A
Q13332_1024	N/A	N/A	PTPRS	1024	2	-0.0496237	N/A	N/A
Q13332_1023	N/A	N/A	PTPRS	1023	2	-0.0496237	N/A	N/A
Q13332_1020	N/A	N/A	PTPRS	1020	1	-0.0496237	N/A	N/A
A0A1B0GTL5_900	N/A	N/A	RAB11FIP5	900	2	0.33534	N/A	N/A
A0A1B0GTL5_901	N/A	N/A	RAB11FIP5	901	1	0.33534	N/A	N/A
A0A1B0GTL5_902	N/A	N/A	RAB11FIP5	902	2	0.33534	N/A	N/A
Q7Z6P3_742	N/A	N/A	RAB44	742	1	-0.489739	N/A	N/A
Q7Z6P3_746	N/A	N/A	RAB44	746	1	-0.489739	N/A	N/A
Q7Z6P3_741	N/A	N/A	RAB44	741	1	-0.489739	N/A	N/A
P20339_87;P51148_88;P61020_87	P51148;P20339;P61020	P51148	RAB5C	88	1	-0.767414	0.949158	-1.71657	+
O75884_57	O75884	O75884	RBBP9	57	1	0.627701	0.132985	0.494717	+
Q08999_268	N/A	N/A	RBL2	268	3	0.736143	N/A	N/A
Q08999_273	N/A	N/A	RBL2	273	2	0.736143	N/A	N/A
Q08999_272	N/A	N/A	RBL2	272	2	0.736143	N/A	N/A
P51606_6	P51606	N/A	RENBP	6	1	1.46404	N/A	N/A
Q9GZR2_22	N/A	N/A	REXO4	22	2	0.729438	N/A	N/A
Q9GZR2_16	N/A	N/A	REXO4	16	2	0.729438	N/A	N/A
Q9GZR2_20	N/A	N/A	REXO4	20	2	0.729438	N/A	N/A
Q96GF1_107	N/A	N/A	RNF185	107	1	0.389561	N/A	N/A
Q96GF1_110	N/A	N/A	RNF185	110	3	0.389561	N/A	N/A
Q96GF1_108	N/A	N/A	RNF185	108	2	0.389561	N/A	N/A
Q96KN7_895	N/A	N/A	RPGRIP1	895	1	-1.41248	N/A	N/A
Q96KN7_892	N/A	N/A	RPGRIP1	892	3	-1.41248	N/A	N/A
Q9Y2J0_306	N/A	N/A	RPH3A	306	2	0.503923	N/A	N/A
Q9Y2J0_304	N/A	N/A	RPH3A	304	2	0.503923	N/A	N/A
P46779_53	P46779	P46779	RPL28	53	2	2.28856	-0.519307	2.80787	+
P46779_29	P46779	P46779	RPL28	29	1	-1.24386	-0.519307	-0.724552	+
P36578_6	P36578	P36578	RPL4	6	2	-0.537187	-0.454459	-0.0827281	+
Q02878_209	Q02878	Q02878	RPL6	209	2	0.243976	-0.44141	0.685385	+
P18124_210	P18124	P18124	RPL7	210	1	2.04242	-0.68536	2.72778	+
Q5VT52_478	N/A	N/A	RPRD2	478	2	-0.528165	N/A	N/A
Q5VT52_486	N/A	N/A	RPRD2	486	1	-0.528165	N/A	N/A
Q5VT52_480	N/A	N/A	RPRD2	480	2	-0.528165	N/A	N/A
Q5VT52_483	N/A	N/A	RPRD2	483	2	-0.528165	N/A	N/A
Q5VT52_474	N/A	N/A	RPRD2	474	2	-0.528165	N/A	N/A
Q9UK32_345	N/A	N/A	RPS6KA6	345	2	0.57875	N/A	N/A
Q9UK32_346	N/A	N/A	RPS6KA6	346	2	0.57875	N/A	N/A
Q96S38_333	N/A	N/A	RPS6KC1	333	2	0.480442	N/A	N/A
Q96S38_326	N/A	N/A	RPS6KC1	326	3	0.480442	N/A	N/A
Q96IZ7_257	N/A	N/A	RSRC1	257	2	0.653575	N/A	N/A
Q9BW04_446	N/A	N/A	SARG	446	2	0.0253029	N/A	N/A
Q9BW04_442	N/A	N/A	SARG	442	3	0.0253029	N/A	N/A
Q14160_1096	Q14160	Q14160	SCRIB	1096	2	0.284743	0.317954	-0.0332113
Q14160_1095	Q14160	Q14160	SCRIB	1095	2	0.284743	0.317954	-0.0332113
Q14160_1093	Q14160	Q14160	SCRIB	1093	2	0.284743	0.317954	-0.0332113
O15027_2155	N/A	N/A	SEC16A	2155	2	0.109026	N/A	N/A
O15027_2157	N/A	N/A	SEC16A	2157	3	0.109026	N/A	N/A
O15027_2153	N/A	N/A	SEC16A	2153	3	0.109026	N/A	N/A
O15027_2156	N/A	N/A	SEC16A	2156	2	0.109026	N/A	N/A
Q01105_103	Q01105	Q01105	SET	103	3	-0.424197	-0.47964	0.0554432
Q01105_92	Q01105	Q01105	SET	92	3	-0.424197	-0.47964	0.0554432
Q9Y6X0_742	N/A	N/A	SETBP1	742	2	0.74812	N/A	N/A
Q9Y6X0_736	N/A	N/A	SETBP1	736	2	0.74812	N/A	N/A
Q9Y6X0_738	N/A	N/A	SETBP1	738	2	0.74812	N/A	N/A
Q9Y6X0_731	N/A	N/A	SETBP1	731	3	0.74812	N/A	N/A
Q9Y6X0_737	N/A	N/A	SETBP1	737	2	0.74812	N/A	N/A
Q9H788_280	N/A	N/A	SH2D4A	280	1	0.496596	N/A	N/A
Q9H788_283	N/A	N/A	SH2D4A	283	2	0.496596	N/A	N/A
Q9UPX8_402	N/A	N/A	SHANK2	402	2	0.258327	N/A	N/A
Q5VXU9_195	N/A	N/A	SHOC1	195	2	-3.14364	N/A	N/A
Q5VXU9_190	N/A	N/A	SHOC1	190	3	-3.14364	N/A	N/A
Q9P270_463	N/A	N/A	SLAIN2	463	3	0.570926	N/A	N/A
Q9P270_468	N/A	N/A	SLAIN2	468	2	0.570926	N/A	N/A
Q9P270_466	N/A	N/A	SLAIN2	466	2	0.570926	N/A	N/A
H7C4H8_44	N/A	N/A	SLBP	44	2	0.29385	N/A	N/A
Q9NR83_5	N/A	N/A	SLC2A4RG	5	2	-0.218725	N/A	N/A
Q9NR83_6	N/A	N/A	SLC2A4RG	6	2	-0.218725	N/A	N/A
Q9NR83_4	N/A	N/A	SLC2A4RG	4	3	-0.218725	N/A	N/A
Q9UHI5_414	N/A	N/A	SLC7A8	414	2	0.308923	N/A	N/A
Q9UHI5_417	N/A	N/A	SLC7A8	417	2	0.308923	N/A	N/A
S4R303_42	N/A	N/A	SORBS1	42	2	0.174219	N/A	N/A
O94875_243	O94875	O94875	SORBS2	243	1	0.34767	0.0158656	0.331804	+
Q00796_7	Q00796	Q00796	SORD	7	2	2.0521	1.53132	0.520784	+
Q00796_327	Q00796	Q00796	SORD	327	2	1.60702	1.53132	0.0757034	+
Q07890_79	N/A	N/A	SOS2	79	2	-1.21933	N/A	N/A
Q07890_81	N/A	N/A	SOS2	81	3	-1.21933	N/A	N/A
Q8IXA5_9	N/A	N/A	SPACA3	9	2	-0.538067	N/A	N/A
K7EMJ7_97	N/A	N/A	SPIRE1	97	1	0.693395	N/A	N/A
K7EMJ7_93	N/A	N/A	SPIRE1	93	3	0.693395	N/A	N/A
Q8IVW8_92	N/A	N/A	SPNS2	92	2	-0.295251	N/A	N/A
Q8IVW8_94	N/A	N/A	SPNS2	94	2	-0.295251	N/A	N/A
Q8IVW8_87	N/A	N/A	SPNS2	87	3	-0.295251	N/A	N/A
Q13813_1304	Q13813	Q13813	SPTAN1	1304	2	-1.48055	0.446969	-1.92752	+
O76094_623	O76094	O76094	SRP72	623	2	-0.867112	-0.255417	-0.611695	+
O76094_626	O76094	O76094	SRP72	626	2	-0.867112	-0.255417	-0.611695	+
O76094_622	O76094	O76094	SRP72	622	2	-0.867112	-0.255417	-0.611695	+
Q9UQ35_405	Q9UQ35	Q9UQ35	SRRM2	405	2	-0.385866	0.0476136	-0.43348	+
Q9UQ35_409	Q9UQ35	Q9UQ35	SRRM2	409	2	-0.385866	0.0476136	-0.43348	+
Q9UQ35_183	Q9UQ35	Q9UQ35	SRRM2	183	2	-0.0522582	0.0476136	-0.0998718	+
Q9UQ35_406	Q9UQ35	Q9UQ35	SRRM2	406	2	0.307894	0.0476136	0.260281	+
Q9UQ35_185	Q9UQ35	Q9UQ35	SRRM2	185	2	-0.0522582	0.0476136	-0.0998718	+
Q8WYL5_1037	N/A	N/A	SSH1	1037	2	0.328299	N/A	N/A
Q8WYL5_1035	N/A	N/A	SSH1	1035	2	0.328299	N/A	N/A
P42229_366;P51692_366	P51692	P51692	STAT5B	366	2	-0.253932	0.0343966	-0.288329	+
P42229_367;P51692_367	P51692	P51692	STAT5B	367	2	-0.253932	0.0343966	-0.288329	+
P31948_211	P31948	P31948	STIP1	211	3	-0.0615774	-0.18692	0.125342	+
P31948_69	P31948	P31948	STIP1	69	2	-2.67329	-0.18692	-2.48637	+
P31948_213	P31948	P31948	STIP1	213	1	-0.0615774	-0.18692	0.125342	+
O60279_6	N/A	N/A	SUSD5	6	2	-0.605123	N/A	N/A
O60279_9	N/A	N/A	SUSD5	9	2	-0.605123	N/A	N/A
O60279_8	N/A	N/A	SUSD5	8	2	-0.605123	N/A	N/A
Q9BSW7_117	N/A	N/A	SYT17	117	2	-0.0575159	N/A	N/A
Q9BSW7_120	N/A	N/A	SYT17	120	2	-0.0575159	N/A	N/A
O95359_2133	O95359	N/A	TACC2	2133	2	0.987242	N/A	N/A
Q01995_83	Q01995	Q01995	TAGLN	83	1	0.458757	0.779559	-0.320802	+
Q01995_84	Q01995	Q01995	TAGLN	84	1	-0.225113	0.779559	-1.00467	+
Q9UGU0_1672	N/A	N/A	TCF20	1672	2	0.145468	N/A	N/A
Q9UGU0_1265	N/A	N/A	TCF20	1265	2	3.70005	N/A	N/A
Q9UGU0_1673	N/A	N/A	TCF20	1673	2	0.145468	N/A	N/A
Q9UGU0_1263	N/A	N/A	TCF20	1263	2	3.70005	N/A	N/A
Q9UGU0_1674	N/A	N/A	TCF20	1674	2	0.145468	N/A	N/A
P02787_568	P02787	P02787	TF	568	1	-0.854901	0.322672	-1.17757	+
P19532_167	N/A	N/A	TFE3	167	3	-0.10256	N/A	N/A
P19532_169	N/A	N/A	TFE3	169	2	-0.10256	N/A	N/A
P19532_168	N/A	N/A	TFE3	168	3	-0.10256	N/A	N/A
P19532_173	N/A	N/A	TFE3	173	2	-0.10256	N/A	N/A
B1AKB5_6	N/A	N/A	TFEB	6	2	0.518359	N/A	N/A
B1AKB5_7	N/A	N/A	TFEB	7	2	0.518359	N/A	N/A
B1AKB5_9	N/A	N/A	TFEB	9	2	0.518359	N/A	N/A
B1AKB5_5	N/A	N/A	TFEB	5	3	0.518359	N/A	N/A
Q15582_501	Q15582	Q15582	TGFBI	501	1	-0.120716	0.228709	-0.349425	+
H3BV60_239	N/A	N/A	TGFBR3L	239	3	-0.240652	N/A	N/A
H3BV60_240	N/A	N/A	TGFBR3L	240	3	-0.240652	N/A	N/A
H3BV60_243	N/A	N/A	TGFBR3L	243	1	-0.240652	N/A	N/A
H3BV60_241	N/A	N/A	TGFBR3L	241	1	-0.240652	N/A	N/A
H3BV60_244	N/A	N/A	TGFBR3L	244	1	-0.240652	N/A	N/A
P29401_475	P29401	P29401	TKT	475	2	0.484465	0.473084	0.0113809
P29401_111	P29401	P29401	TKT	111	2	-0.568634	0.473084	-1.04172	+
P29401_288	P29401	P29401	TKT	288	1	-0.142157	0.473084	-0.615241	+
P29401_194	P29401	P29401	TKT	194	2	1.50624	0.473084	1.03316	+
P29401_192	P29401	P29401	TKT	192	2	1.50624	0.473084	1.03316	+
A6NKL6_506	N/A	N/A	TMEM200C	506	1	0.402731	N/A	N/A
A6NKL6_509	N/A	N/A	TMEM200C	509	2	0.402731	N/A	N/A
A6NKL6_508	N/A	N/A	TMEM200C	508	2	0.402731	N/A	N/A
Q7RTY8_50	N/A	N/A	TMPRSS7	50	3	0.367778	N/A	N/A
Q7RTY8_46	N/A	N/A	TMPRSS7	46	2	0.367778	N/A	N/A
Q7RTY8_51	N/A	N/A	TMPRSS7	51	3	0.367778	N/A	N/A
P63313_5	N/A	N/A	TMSB10	5	2	-0.623381	N/A	N/A
P62328_5	P62328	P62328	TMSB4X	5	1	0.267972	-0.417419	0.685392	+
Q6ZUX3_294	N/A	N/A	TOGARAM2	294	2	0.422161	N/A	N/A
Q6ZUX3_296	N/A	N/A	TOGARAM2	296	2	0.422161	N/A	N/A
Q6ZUX3_300	N/A	N/A	TOGARAM2	300	3	0.422161	N/A	N/A
Q96HA7_810	N/A	N/A	TONSL	810	2	0.235543	N/A	N/A
Q96HA7_808	N/A	N/A	TONSL	808	1	0.235543	N/A	N/A
Q5JTV8_287	Q5JTV8	Q5JTV8	TOR1AIP1	287	2	0.017347	-0.409728	0.427075	+
Q5JTV8_292	Q5JTV8	Q5JTV8	TOR1AIP1	292	3	0.017347	-0.409728	0.427075	+
P60174_167	P60174	P60174	TPI1	167	3	1.08525	-0.500213	1.58547	+
P60174_81	P60174	P60174	TPI1	81	1	-1.61369	-0.500213	-1.11348	+
Q9Y228_4	N/A	N/A	TRAF3IP3	4	2	-0.133926	N/A	N/A
Q9Y228_6	N/A	N/A	TRAF3IP3	6	2	-0.133926	N/A	N/A
Q9Y228_8	N/A	N/A	TRAF3IP3	8	2	-0.133926	N/A	N/A
P34981_222	N/A	N/A	TRHR	222	1	0.92921	N/A	N/A
P34981_224	N/A	N/A	TRHR	224	3	0.92921	N/A	N/A
P34981_227	N/A	N/A	TRHR	227	2	0.92921	N/A	N/A
Q8IZ69_339	N/A	N/A	TRMT2A	339	1	-0.522843	N/A	N/A
Q8TEL6_5	N/A	N/A	TRPC4AP	5	2	0.350313	N/A	N/A
Q9UHF7_158	N/A	N/A	TRPS1	158	2	-1.49865	N/A	N/A
Q8NET8_61	N/A	N/A	TRPV3	61	2	-0.0263106	N/A	N/A
Q8NET8_62	N/A	N/A	TRPV3	62	2	-0.0263106	N/A	N/A
Q9NQA5_48	N/A	N/A	TRPV5	48	1	0.074769	N/A	N/A
Q9H489_112	N/A	N/A	TSPY26P	112	2	-2.42188	N/A	N/A
Q9H489_280	N/A	N/A	TSPY26P	280	1	0.125925	N/A	N/A
Q9H489_281	N/A	N/A	TSPY26P	281	2	0.125925	N/A	N/A
Q6ZT98_459	N/A	N/A	TTLL7	459	2	0.472339	N/A	N/A
Q6ZT98_460	N/A	N/A	TTLL7	460	2	0.472339	N/A	N/A
Q8WZ42_33590	Q8WZ42	Q8WZ42	TTN	33590	2	0.22166	0.284876	-0.0632159
Q8WZ42_25735	Q8WZ42	Q8WZ42	TTN	25735	1	-0.00952313	0.284876	-0.294399	+
Q8WZ42_25732	Q8WZ42	Q8WZ42	TTN	25732	2	-0.00952313	0.284876	-0.294399	+
Q8WZ42_2201	Q8WZ42	Q8WZ42	TTN	2201	2	0.069068	0.284876	-0.215808	+
Q8WZ42_25731	Q8WZ42	Q8WZ42	TTN	25731	2	-0.00952313	0.284876	-0.294399	+
Q8WZ42_10532	Q8WZ42	Q8WZ42	TTN	10532	3	0.74329	0.284876	0.458414	+
Q8WZ42_10531	Q8WZ42	Q8WZ42	TTN	10531	3	0.74329	0.284876	0.458414	+
Q8WZ42_10533	Q8WZ42	Q8WZ42	TTN	10533	2	0.74329	0.284876	0.458414	+
Q8WZ42_33591	Q8WZ42	Q8WZ42	TTN	33591	2	0.22166	0.284876	-0.0632159
P68363_268	N/A	N/A	TUBA1B	268	2	0.0401414	N/A	N/A
P68363_359	N/A	N/A	TUBA1B	359	3	-0.0456779	N/A	N/A
P68363_72	N/A	N/A	TUBA1B	72	1	0.416462	N/A	N/A
P07437_346;Q13509_346	Q13885;Q13509;P04350;P68371;Q9BVA1;P07437;Q9BUF5	P07437	TUBB	346	2	0.685032	-3.76282	4.44785	+
Q13509_272	Q13885;Q13509;P04350;P68371;Q9BVA1;P07437;Q9BUF5	Q13509	TUBB	272	1	-0.39237	-7.75361	7.36124	+
P07437_287	Q13885;Q13509;P04350;P68371;Q9BVA1;P07437;Q9BUF5	P07437	TUBB	287	1	-0.848782	-3.76282	2.91404	+
P07437_32	Q13885;Q13509;P04350;P68371;Q9BVA1;P07437;Q9BUF5	P07437	TUBB	32	1	-0.180887	-3.76282	3.58194	+
P07437_70;Q13509_70	Q13885;Q13509;P04350;P68371;Q9BVA1;P07437;Q9BUF5	N/A	TUBB	70	1	-0.984534	N/A	N/A
Q13885_32	Q13885;Q13509;P04350;P68371;Q9BVA1;P07437;Q9BUF5	Q13885	TUBB2A	32	3	-0.0114232	0.509458	-0.520881	+
P04350_70;P68371_70	Q13885;Q13509;P04350;P68371;Q9BVA1;P07437;Q9BUF5	P68371	TUBB4A	70	1	0.0785917	3.22696	-3.14837	+
P04350_32;P68371_32	Q13885;Q13509;P04350;P68371;Q9BVA1;P07437;Q9BUF5	P68371	TUBB4A	32	1	-0.176889	3.22696	-3.40385	+
P26368_427	P26368	P26368	U2AF2	427	2	-0.236641	-0.448876	0.212235	+
H0YMI1_10	N/A	N/A	UACA	10	1	0.544985	N/A	N/A
H0YMI1_9	N/A	N/A	UACA	9	2	0.544985	N/A	N/A
Q3KQV9_376	N/A	N/A	UAP1L1	376	2	0.202408	N/A	N/A
P15374_217	P15374	P15374	UCHL3	217	2	-0.687372	-0.187465	-0.499907	+
Q70CQ4_1144	N/A	N/A	USP31	1144	2	0.387807	N/A	N/A
Q70CQ4_1143	N/A	N/A	USP31	1143	2	0.387807	N/A	N/A
Q70CQ4_1141	N/A	N/A	USP31	1141	2	0.387807	N/A	N/A
Q70CQ4_1136	N/A	N/A	USP31	1136	2	0.387807	N/A	N/A
Q9NQZ2_339	N/A	N/A	UTP3	339	2	-0.124759	N/A	N/A
P18206_15	P18206	P18206	VCL	15	2	0.318488	0.603588	-0.2851	+
K7ENT7_397	N/A	N/A	WNK4	397	2	0.900758	N/A	N/A
K7ENT7_394	N/A	N/A	WNK4	394	3	0.900758	N/A	N/A
K7ENT7_396	N/A	N/A	WNK4	396	2	0.900758	N/A	N/A
P49750_951	N/A	N/A	YLPM1	951	3	-0.175048	N/A	N/A
P49750_953	N/A	N/A	YLPM1	953	2	-0.175048	N/A	N/A
P49750_959	N/A	N/A	YLPM1	959	3	-0.175048	N/A	N/A
Q7Z739_250	N/A	N/A	YTHDF3	250	1	0.0399513	N/A	N/A
Q7Z739_248	N/A	N/A	YTHDF3	248	2	0.0399513	N/A	N/A
Q7Z739_245	N/A	N/A	YTHDF3	245	1	0.0399513	N/A	N/A
P31946_109	P31947;P27348;Q04917;P62258;P63104;P61981;P31946	P31946	YWHAB	109	1	0.0278423	-1.04388	1.07173	+
P63104_107	P31947;P27348;Q04917;P62258;P63104;P61981;P31946	P63104	YWHAZ	107	1	-0.415051	-2.24109	1.82604	+
A2A288_309	N/A	N/A	ZC3H12D	309	2	0.156778	N/A	N/A
A2A288_308	N/A	N/A	ZC3H12D	308	3	0.156778	N/A	N/A
O75820_64	N/A	N/A	ZNF189	64	2	-0.100609	N/A	N/A
Q9UL36_1734	N/A	N/A	ZNF236	1734	2	-0.930153	N/A	N/A
Q9UDV7_666	N/A	N/A	ZNF282	666	2	-0.27612	N/A	N/A
Q9UDV7_668	N/A	N/A	ZNF282	668	2	-0.27612	N/A	N/A
Q9UDV7_667	N/A	N/A	ZNF282	667	2	-0.27612	N/A	N/A
Q5VUA4_1350	N/A	N/A	ZNF318	1350	3	-0.584342	N/A	N/A
Q5VUA4_1355	N/A	N/A	ZNF318	1355	2	-0.584342	N/A	N/A
Q5VUA4_1353	N/A	N/A	ZNF318	1353	2	-0.584342	N/A	N/A
C9J6X6_4	N/A	N/A	ZNF385C	4	3	0.21686	N/A	N/A
C9J6X6_9	N/A	N/A	ZNF385C	9	2	0.21686	N/A	N/A
C9J6X6_7	N/A	N/A	ZNF385C	7	2	0.21686	N/A	N/A
C9J6X6_8	N/A	N/A	ZNF385C	8	2	0.21686	N/A	N/A
Q96JG9_210	N/A	N/A	ZNF469	210	2	0.245464	N/A	N/A
Q96JG9_208	N/A	N/A	ZNF469	208	2	0.245464	N/A	N/A
Q96JG9_205	N/A	N/A	ZNF469	205	3	0.245464	N/A	N/A
Q96JG9_211	N/A	N/A	ZNF469	211	2	0.245464	N/A	N/A
Q9HCE3_332	N/A	N/A	ZNF532	332	3	-0.671511	N/A	N/A
Q9HCE3_327	N/A	N/A	ZNF532	327	3	-0.671511	N/A	N/A
Q9HCE3_335	N/A	N/A	ZNF532	335	2	-0.671511	N/A	N/A
A0A096LNQ0_45	N/A	N/A	ZNF638	45	2	-1.2432	N/A	N/A
A0A096LNQ0_49	N/A	N/A	ZNF638	49	3	-1.2432	N/A	N/A
Q8IYH5_387	N/A	N/A	ZZZ3	387	2	0.897366	N/A	N/A
Q8IYH5_392	N/A	N/A	ZZZ3	392	2	0.897366	N/A	N/A

## Sheet: (C) Upregulated Hyp Sites
Supplementary Table S10 Hyp identification and quantification with the correlation to the corresponding protein abundance changes from the DIA analysis of Guo et al study of kidney cancer tissues.
(C) Significantly enriched KEGG pathways for upregulated Hyp sites normalized by protein abundance in Tumor tissue
Pathway ID	Description	FDR
hsa01230	Biosynthesis of amino acids	0.000764032
hsa00051	Fructose and mannose metabolism	0.00882875
hsa04151	PI3K-Akt signaling pathway	0.0265322
hsa05130	Pathogenic Escherichia coli infection	0.0265322

## Sheet: (D) Downregulated Hyp Sites
Supplementary Table S10 Hyp identification and quantification with the correlation to the corresponding protein abundance changes from the DIA analysis of Guo et al study of kidney cancer tissues.
(D) Significantly enriched KEGG pathways for downregulated Hyp sites normalized by protein abundance in Tumor tissue
Pathway ID	Description	FDR
hsa04512	ECM-receptor interaction	0.00109447
hsa04510	Focal adhesion	0.00173864
hsa00630	Glyoxylate and dicarboxylate metabolism	0.00494534
hsa00380	Tryptophan metabolism	0.00916892
